# Supplementary material for: baal-nf identifies motif-disrupting variants that decrease transcription factor binding affinity
Source: Genome Biol. 2026 Jan 13;27:24. doi: 10.1186/s13059-025-03916-9 (PMC12888418; doi:10.1186/s13059-025-03916-9)
Supplement: Supplementary file 2 — Additional file 2: Table S1. Accessory motif matches to JASPAR database for FOXA1 NoPeak motifs. [file 13059_2025_3916_MOESM2_ESM.csv]

JASPAR_motif_ID	score	position	strand	NoPeak_motif	TF
MA0593.1_MA0593.1.FOXP2	0.700007739821098	1	-1	ENCFF774LQB_dedup.bam.motifs_0	FOXP2
MA0476.1_MA0476.1.FOS	0.742955416636408	0	1	SRR1021800_dedup.bam.motifs_0	FOS
MA0655.1_MA0655.1.JDP2	0.719003931277707	1	1	SRR1021800_dedup.bam.motifs_0	JDP2
MA0099.3_MA0099.3.FOS::JUN	0.737707192144943	1	1	SRR1021800_dedup.bam.motifs_0	FOS::JUN
MA1128.1_MA1128.1.FOSL1::JUN	0.712713057262717	-1	-1	SRR1021800_dedup.bam.motifs_0	FOSL1::JUN
MA1130.1_MA1130.1.FOSL2::JUN	0.7288807241957	-1	1	SRR1021800_dedup.bam.motifs_0	FOSL2::JUN
MA1134.1_MA1134.1.FOS::JUNB	0.756305361082229	-1	-1	SRR1021800_dedup.bam.motifs_0	FOS::JUNB
MA1135.1_MA1135.1.FOSB::JUNB	0.748205832882783	0	1	SRR1021800_dedup.bam.motifs_0	FOSB::JUNB
MA1137.1_MA1137.1.FOSL1::JUNB	0.730482501318458	-1	-1	SRR1021800_dedup.bam.motifs_0	FOSL1::JUNB
MA1138.1_MA1138.1.FOSL2::JUNB	0.744457679084874	0	1	SRR1021800_dedup.bam.motifs_0	FOSL2::JUNB
MA1141.1_MA1141.1.FOS::JUND	0.717172253415341	-1	1	SRR1021800_dedup.bam.motifs_0	FOS::JUND
MA1144.1_MA1144.1.FOSL2::JUND	0.746914041498909	0	1	SRR1021800_dedup.bam.motifs_0	FOSL2::JUND
MA0462.2_MA0462.2.BATF::JUN	0.752432205897361	0	-1	SRR1021800_dedup.bam.motifs_0	BATF::JUN
MA1634.1_MA1634.1.BATF	0.75472875593211	0	-1	SRR1021800_dedup.bam.motifs_0	BATF
MA0835.2_MA0835.2.BATF3	0.750610083084088	0	-1	SRR1021800_dedup.bam.motifs_0	BATF3
MA0477.2_MA0477.2.FOSL1	0.751588486517097	-1	-1	SRR1021800_dedup.bam.motifs_0	FOSL1
MA0490.2_MA0490.2.JUNB	0.753188179317287	-1	-1	SRR1021800_dedup.bam.motifs_0	JUNB
MA0491.2_MA0491.2.JUND	0.754662538135009	-1	-1	SRR1021800_dedup.bam.motifs_0	JUND
MA2022.1_MA2022.1.BNC2	0.774884678243555	-1	1	SRR1021800_dedup.bam.motifs_0	BNC2
