# Supplementary material for: baal-nf identifies motif-disrupting variants that decrease transcription factor binding affinity
Source: Genome Biol. 2026 Jan 13;27:24. doi: 10.1186/s13059-025-03916-9 (PMC12888418; doi:10.1186/s13059-025-03916-9)
Supplement: Supplementary file 3 — Additional file 3: Table S2. Summary statistics for different SNP groups mapping to all 15 high-quality motifs found for FOXA1. [file 13059_2025_3916_MOESM3_ESM.csv]

motif	nSNPs	nLowQualitySNPs	nHighQualitySNPs
MA0148.1_TGTTTrCwywG	1958	133	81
MA0148.2_TGTTTrCwywG	1958	133	81
MA0148.3_nnnnTGTTTACwywn	2376	170	105
MA0148.4_nwGTAAACATnn	1832	129	60
Average_150_TGTTTACwyw	1869	145	96
Average_7_syTTGTTTACwynT	2542	71	26
ENCFF774LQB_dedup.bam.motifs_0_kTkTGTkTACw	1550	45	14
SRR1021800_dedup.bam.motifs_0_nrTGAGTCAwnT	2114	44	8
SRR2501740_dedup.bam.motifs_3_mwsTGTkTrCwG	2620	45	14
SRR3931733_dedup.bam.motifs_0_GkksCTGCCTCTGkrG	2884	38	7
SRR540194_dedup.bam.motifs_1_GsTsTGTGTACy	2592	74	33
SRR577861_dedup.bam.motifs_0_AmAGGCTTnTGTnnwA	2799	60	5
SRR6914718_dedup.bam.motifs_3_ACsTrTGTACwTA	2723	49	12
SRR6996408_dedup.bam.motifs_1_mnnTTATTTATTTn	1382	27	15
SRR8311395_dedup.bam.motifs_0_TwTTTATTTTm	543	15	8
