# Supplementary material for: baal-nf identifies motif-disrupting variants that decrease transcription factor binding affinity
Source: Genome Biol. 2026 Jan 13;27:24. doi: 10.1186/s13059-025-03916-9 (PMC12888418; doi:10.1186/s13059-025-03916-9)
Supplement: Supplementary file 4 — Additional file 4: Table S3. baal-nf output for all heterozygous SNPs tested in FOXA1 run across 156 ChIP-seq samples. [file 13059_2025_3916_MOESM4_ESM.csv]

ID	CHROM	POS	REF	ALT	REF.counts	ALT.counts	Total.counts	AR	RMbias	RAF	Bayes_lower	Bayes_upper	Bayes_SD	conf_0.99_lower	conf_0.99_upper	Corrected.AR	isASB	peak	path	cell_line	tf	ref_seq	alt_seq	motif	motif_pos	motif_strand	ref_score	alt_score	score_diff	High_quality_motif	Concordant	NoPeak_mapping
rs11118774	chr1	221785959	G	A	42	16	58	0.724137931034483	0.50795793932485	0.6447186	0.448432892692394	0.702455806389693	0.0665625625630541	0.404198877471396	0.737620392052531	0.575444349541044	False	True	/gpfs/igmmfs01/eddie/ponting-lab/breeshey/projects/motifs/characterize-bqtls-nf/work/99/e80e0eda3a4b43fbdf3523ed497b76/A549_FOXA1.withPeaks.csv	A549	FOXA1	GCTAGGATGACAAAATGAGTTCCCAGAATAAACAAATCCCATTTTAGGGCA	GCTAGGATGACAAAATGAGTTCCCAAAATAAACAAATCCCATTTTAGGGCA	MA0148.2_TGTTTrCwywG	23	-1	9.20086134916956	9.31542791373511	-0.11456656456555	True		NA
rs11118774	chr1	221785959	G	A	42	16	58	0.724137931034483	0.50795793932485	0.6447186	0.448432892692394	0.702455806389693	0.0665625625630541	0.404198877471396	0.737620392052531	0.575444349541044	False	True	/gpfs/igmmfs01/eddie/ponting-lab/breeshey/projects/motifs/characterize-bqtls-nf/work/99/e80e0eda3a4b43fbdf3523ed497b76/A549_FOXA1.withPeaks.csv	A549	FOXA1	GCTAGGATGACAAAATGAGTTCCCAGAATAAACAAATCCCATTTTAGGGCA	GCTAGGATGACAAAATGAGTTCCCAAAATAAACAAATCCCATTTTAGGGCA	MA0148.1_TGTTTrCwywG	23	-1	9.17778585894363	9.29503094203445	-0.117245083090825	True		NA
rs11118774	chr1	221785959	G	A	42	16	58	0.724137931034483	0.50795793932485	0.6447186	0.448432892692394	0.702455806389693	0.0665625625630541	0.404198877471396	0.737620392052531	0.575444349541044	False	True	/gpfs/igmmfs01/eddie/ponting-lab/breeshey/projects/motifs/characterize-bqtls-nf/work/99/e80e0eda3a4b43fbdf3523ed497b76/A549_FOXA1.withPeaks.csv	A549	FOXA1	GCTAGGATGACAAAATGAGTTCCCAGAATAAACAAATCCCATTTTAGGGCA	GCTAGGATGACAAAATGAGTTCCCAAAATAAACAAATCCCATTTTAGGGCA	MA0148.3_nnnnTGTTTACwywn	23	-1	8.24605361242294	8.78089979592481	-0.53484618350187	True		NA
rs10494474	chr1	167199180	C	G	6	2	8	0.75	0.503997910679612	0.6424718	0.293053650949967	0.826416781426812	0.141604209613612	0.220537651610545	0.903928332331115	0.55973521618839	False	False	/gpfs/igmmfs01/eddie/ponting-lab/breeshey/projects/motifs/characterize-bqtls-nf/work/99/e80e0eda3a4b43fbdf3523ed497b76/A549_FOXA1.withPeaks.csv	A549	FOXA1	CCTACCCTTGCCTATGCATTATTATCTTTACTACTTCCTTAAATAGCATGA	CCTACCCTTGCCTATGCATTATTATGTTTACTACTTCCTTAAATAGCATGA	MA0148.4_nwGTAAACATnn	21	-1	6.60934250089877	10.4957529304702	-3.88641042957142	True		NA
rs10737572	chr1	200521131	T	C	1	4	5	0.2	0.49716803926747	0.3412527	0.141713951966843	0.743605428756644	0.161580345094746	0.0684088662544013	0.790986703948187	0.442659690361744	False	False	/gpfs/igmmfs01/eddie/ponting-lab/breeshey/projects/motifs/characterize-bqtls-nf/work/99/e80e0eda3a4b43fbdf3523ed497b76/A549_FOXA1.withPeaks.csv	A549	FOXA1	CTAATACTGTTCTGACTGCAATGACTGTATTTACTTACAATCTCTTCCTAA	CTAATACTGTTCTGACTGCAATGACCGTATTTACTTACAATCTCTTCCTAA	MA0148.3_nnnnTGTTTACwywn	23	1	8.86957154937669	9.38826315077296	-0.518691601396275	True		NA
rs10910154	chr1	233532277	C	A	1	1	2	0.5	0.512965717935821	0.6461834	0.113553292240142	0.775082792557912	0.176025357417819	0.0661294639415702	0.846739324392004	0.444318042399027	False	False	/gpfs/igmmfs01/eddie/ponting-lab/breeshey/projects/motifs/characterize-bqtls-nf/work/99/e80e0eda3a4b43fbdf3523ed497b76/A549_FOXA1.withPeaks.csv	A549	FOXA1	ATACACACAACACAGTCATAACACACGTAAACACAAACACACACATAATAC	ATACACACAACACAGTCATAACACAAGTAAACACAAACACACACATAATAC	MA0148.4_nwGTAAACATnn	24	1	6.93092194469161	8.85724796210901	-1.9263260174174	True		NA
rs1177696	chr1	156508477	G	A	3	1	4	0.75	0.50795793932485	0.3858457	0.434733869655922	0.962628068453639	0.140229995827644	0.329812644993925	0.984869240299961	0.69868096905478	False	False	/gpfs/igmmfs01/eddie/ponting-lab/breeshey/projects/motifs/characterize-bqtls-nf/work/99/e80e0eda3a4b43fbdf3523ed497b76/A549_FOXA1.withPeaks.csv	A549	FOXA1	ACAAAGCTGGTGTCATATTTGCATAGATCAGCATGCCCATTTATATGCCAC	ACAAAGCTGGTGTCATATTTGCATAAATCAGCATGCCCATTTATATGCCAC	MA0148.2_TGTTTrCwywG	15	1	8.62912158147829	6.99173004169816	1.63739153978013	True		NA
rs1177696	chr1	156508477	G	A	3	1	4	0.75	0.50795793932485	0.3858457	0.434733869655922	0.962628068453639	0.140229995827644	0.329812644993925	0.984869240299961	0.69868096905478	False	False	/gpfs/igmmfs01/eddie/ponting-lab/breeshey/projects/motifs/characterize-bqtls-nf/work/99/e80e0eda3a4b43fbdf3523ed497b76/A549_FOXA1.withPeaks.csv	A549	FOXA1	ACAAAGCTGGTGTCATATTTGCATAGATCAGCATGCCCATTTATATGCCAC	ACAAAGCTGGTGTCATATTTGCATAAATCAGCATGCCCATTTATATGCCAC	MA0148.1_TGTTTrCwywG	15	1	8.62042852576868	6.99582571958475	1.62460280618392	True		NA
rs1177696	chr1	156508477	G	A	3	1	4	0.75	0.50795793932485	0.3858457	0.434733869655922	0.962628068453639	0.140229995827644	0.329812644993925	0.984869240299961	0.69868096905478	False	False	/gpfs/igmmfs01/eddie/ponting-lab/breeshey/projects/motifs/characterize-bqtls-nf/work/99/e80e0eda3a4b43fbdf3523ed497b76/A549_FOXA1.withPeaks.csv	A549	FOXA1	ACAAAGCTGGTGTCATATTTGCATAGATCAGCATGCCCATTTATATGCCAC	ACAAAGCTGGTGTCATATTTGCATAAATCAGCATGCCCATTTATATGCCAC	MA0148.3_nnnnTGTTTACwywn	11	1	9.43682720669758	8.7700546772791	0.666772529418482	True		NA
rs12032865	chr1	191813535	C	G	2	1	3	0.666666666666667	0.503997910679612	0.7106693	0.124344476215922	0.759114040857348	0.171025502694668	0.0742758571328104	0.833861167656743	0.441729258536635	False	False	/gpfs/igmmfs01/eddie/ponting-lab/breeshey/projects/motifs/characterize-bqtls-nf/work/99/e80e0eda3a4b43fbdf3523ed497b76/A549_FOXA1.withPeaks.csv	A549	FOXA1	ATATAATGGCAACATATGCCTCAAACCAAACAATGTCCCTGGCTCTGCAAA	ATATAATGGCAACATATGCCTCAAAGCAAACAATGTCCCTGGCTCTGCAAA	MA0148.2_TGTTTrCwywG	21	-1	6.63953219446709	11.3548292965351	-4.71529710206804	True		NA
rs12032865	chr1	191813535	C	G	2	1	3	0.666666666666667	0.503997910679612	0.7106693	0.124344476215922	0.759114040857348	0.171025502694668	0.0742758571328104	0.833861167656743	0.441729258536635	False	False	/gpfs/igmmfs01/eddie/ponting-lab/breeshey/projects/motifs/characterize-bqtls-nf/work/99/e80e0eda3a4b43fbdf3523ed497b76/A549_FOXA1.withPeaks.csv	A549	FOXA1	ATATAATGGCAACATATGCCTCAAACCAAACAATGTCCCTGGCTCTGCAAA	ATATAATGGCAACATATGCCTCAAAGCAAACAATGTCCCTGGCTCTGCAAA	MA0148.1_TGTTTrCwywG	21	-1	6.62435129093897	11.3372126079232	-4.7128613169842	True		NA
rs12032865	chr1	191813535	C	G	2	1	3	0.666666666666667	0.503997910679612	0.7106693	0.124344476215922	0.759114040857348	0.171025502694668	0.0742758571328104	0.833861167656743	0.441729258536635	False	False	/gpfs/igmmfs01/eddie/ponting-lab/breeshey/projects/motifs/characterize-bqtls-nf/work/99/e80e0eda3a4b43fbdf3523ed497b76/A549_FOXA1.withPeaks.csv	A549	FOXA1	ATATAATGGCAACATATGCCTCAAACCAAACAATGTCCCTGGCTCTGCAAA	ATATAATGGCAACATATGCCTCAAAGCAAACAATGTCCCTGGCTCTGCAAA	MA0148.3_nnnnTGTTTACwywn	21	-1	3.83283688866177	9.75869567867176	-5.92585879000999	True		NA
rs12751472	chr1	205510242	C	T	6	2	8	0.75	0.510735168267655	0.3316619	0.572159950859557	0.948586583537357	0.101202499585998	0.486920693335019	0.96773834265659	0.760373267198457	False	False	/gpfs/igmmfs01/eddie/ponting-lab/breeshey/projects/motifs/characterize-bqtls-nf/work/99/e80e0eda3a4b43fbdf3523ed497b76/A549_FOXA1.withPeaks.csv	A549	FOXA1	GGATTATCCCAGAGATTGTAAACAGCTGCCCAGATGACTTGCTCCTTCCAC	GGATTATCCCAGAGATTGTAAACAGTTGCCCAGATGACTTGCTCCTTCCAC	MA0148.4_nwGTAAACATnn	15	1	8.38543937669136	8.72438844123844	-0.338949064547085	True		NA
rs1361011	chr1	189282802	G	A	1	4	5	0.2	0.50795793932485	0.3540608	0.158982769640827	0.753965547640803	0.158336042893313	0.0731565381142184	0.798719824163948	0.456474158640815	False	False	/gpfs/igmmfs01/eddie/ponting-lab/breeshey/projects/motifs/characterize-bqtls-nf/work/99/e80e0eda3a4b43fbdf3523ed497b76/A549_FOXA1.withPeaks.csv	A549	FOXA1	AGCCATGCAGGTCACTTGTGTAAATGTTAACAGCTAAGAAATAAATCTGGC	AGCCATGCAGGTCACTTGTGTAAATATTAACAGCTAAGAAATAAATCTGGC	MA0148.4_nwGTAAACATnn	17	1	4.31226454216088	8.65284398692059	-4.34057944475971	True		NA
rs1361011	chr1	189282802	G	A	1	4	5	0.2	0.50795793932485	0.3540608	0.158982769640827	0.753965547640803	0.158336042893313	0.0731565381142184	0.798719824163948	0.456474158640815	False	False	/gpfs/igmmfs01/eddie/ponting-lab/breeshey/projects/motifs/characterize-bqtls-nf/work/99/e80e0eda3a4b43fbdf3523ed497b76/A549_FOXA1.withPeaks.csv	A549	FOXA1	AGCCATGCAGGTCACTTGTGTAAATGTTAACAGCTAAGAAATAAATCTGGC	AGCCATGCAGGTCACTTGTGTAAATATTAACAGCTAAGAAATAAATCTGGC	MA0148.3_nnnnTGTTTACwywn	15	-1	3.54008021896033	9.5303440454918	-5.99026382653146	True		NA
rs1967115	chr1	212375359	G	A	5	6	11	0.454545454545455	0.50795793932485	0.7120759	0.118522571760644	0.509289924958839	0.106859654090326	0.0886852871068291	0.599610771978848	0.313906248359742	False	False	/gpfs/igmmfs01/eddie/ponting-lab/breeshey/projects/motifs/characterize-bqtls-nf/work/99/e80e0eda3a4b43fbdf3523ed497b76/A549_FOXA1.withPeaks.csv	A549	FOXA1	CCGACCTGCATTTCATTTGTGGACTGTGTAAACACAACATATACATAGCTC	CCGACCTGCATTTCATTTGTGGACTATGTAAACACAACATATACATAGCTC	MA0148.2_TGTTTrCwywG	23	-1	10.7241374059048	10.8387039704703	-0.11456656456555	True		NA
rs1967115	chr1	212375359	G	A	5	6	11	0.454545454545455	0.50795793932485	0.7120759	0.118522571760644	0.509289924958839	0.106859654090326	0.0886852871068291	0.599610771978848	0.313906248359742	False	False	/gpfs/igmmfs01/eddie/ponting-lab/breeshey/projects/motifs/characterize-bqtls-nf/work/99/e80e0eda3a4b43fbdf3523ed497b76/A549_FOXA1.withPeaks.csv	A549	FOXA1	CCGACCTGCATTTCATTTGTGGACTGTGTAAACACAACATATACATAGCTC	CCGACCTGCATTTCATTTGTGGACTATGTAAACACAACATATACATAGCTC	MA0148.1_TGTTTrCwywG	23	-1	10.7063400972565	10.8235851803473	-0.117245083090825	True		NA
rs1967115	chr1	212375359	G	A	5	6	11	0.454545454545455	0.50795793932485	0.7120759	0.118522571760644	0.509289924958839	0.106859654090326	0.0886852871068291	0.599610771978848	0.313906248359742	False	False	/gpfs/igmmfs01/eddie/ponting-lab/breeshey/projects/motifs/characterize-bqtls-nf/work/99/e80e0eda3a4b43fbdf3523ed497b76/A549_FOXA1.withPeaks.csv	A549	FOXA1	CCGACCTGCATTTCATTTGTGGACTGTGTAAACACAACATATACATAGCTC	CCGACCTGCATTTCATTTGTGGACTATGTAAACACAACATATACATAGCTC	MA0148.4_nwGTAAACATnn	25	1	8.31174850877191	9.03747819712297	-0.725729688351057	True		NA
rs1967115	chr1	212375359	G	A	5	6	11	0.454545454545455	0.50795793932485	0.7120759	0.118522571760644	0.509289924958839	0.106859654090326	0.0886852871068291	0.599610771978848	0.313906248359742	False	False	/gpfs/igmmfs01/eddie/ponting-lab/breeshey/projects/motifs/characterize-bqtls-nf/work/99/e80e0eda3a4b43fbdf3523ed497b76/A549_FOXA1.withPeaks.csv	A549	FOXA1	CCGACCTGCATTTCATTTGTGGACTGTGTAAACACAACATATACATAGCTC	CCGACCTGCATTTCATTTGTGGACTATGTAAACACAACATATACATAGCTC	MA0148.3_nnnnTGTTTACwywn	23	-1	10.2892223257242	10.8240685092261	-0.53484618350187	True		NA
rs2506056	chr1	194250437	A	G	1	1	2	0.5	0.497209853349748	0.370317	0.216802754592451	0.878451134707778	0.178711808382951	0.127566683378127	0.932264362501933	0.547626944650114	False	False	/gpfs/igmmfs01/eddie/ponting-lab/breeshey/projects/motifs/characterize-bqtls-nf/work/99/e80e0eda3a4b43fbdf3523ed497b76/A549_FOXA1.withPeaks.csv	A549	FOXA1	TTTAATTCTTTTGACAGCATCCTGCATATTTATTTTGTTTTCTTTCATGTC	TTTAATTCTTTTGACAGCATCCTGCGTATTTATTTTGTTTTCTTTCATGTC	MA0148.3_nnnnTGTTTACwywn	22	1	9.08622022186723	8.42054646734371	0.665673754523528	True		NA
rs2761463	chr1	178557137	T	C	2	4	6	0.333333333333333	0.49716803926747	0.3730788	0.200547047406268	0.760731303596782	0.14671532417088	0.142584499411916	0.82870125593461	0.480639175501525	False	False	/gpfs/igmmfs01/eddie/ponting-lab/breeshey/projects/motifs/characterize-bqtls-nf/work/99/e80e0eda3a4b43fbdf3523ed497b76/A549_FOXA1.withPeaks.csv	A549	FOXA1	CTATTTCTCTGTGCACTCTCTGCTTTGTTTACTTAGGAGATTGTAATTTAA	CTATTTCTCTGTGCACTCTCTGCTTCGTTTACTTAGGAGATTGTAATTTAA	MA0148.2_TGTTTrCwywG	25	1	11.3758269223341	5.76452530047206	5.61130162186203	True		NA
rs2761463	chr1	178557137	T	C	2	4	6	0.333333333333333	0.49716803926747	0.3730788	0.200547047406268	0.760731303596782	0.14671532417088	0.142584499411916	0.82870125593461	0.480639175501525	False	False	/gpfs/igmmfs01/eddie/ponting-lab/breeshey/projects/motifs/characterize-bqtls-nf/work/99/e80e0eda3a4b43fbdf3523ed497b76/A549_FOXA1.withPeaks.csv	A549	FOXA1	CTATTTCTCTGTGCACTCTCTGCTTTGTTTACTTAGGAGATTGTAATTTAA	CTATTTCTCTGTGCACTCTCTGCTTCGTTTACTTAGGAGATTGTAATTTAA	MA0148.1_TGTTTrCwywG	25	1	11.3516369230429	6.02923688597893	5.32240003706399	True		NA
rs2761463	chr1	178557137	T	C	2	4	6	0.333333333333333	0.49716803926747	0.3730788	0.200547047406268	0.760731303596782	0.14671532417088	0.142584499411916	0.82870125593461	0.480639175501525	False	False	/gpfs/igmmfs01/eddie/ponting-lab/breeshey/projects/motifs/characterize-bqtls-nf/work/99/e80e0eda3a4b43fbdf3523ed497b76/A549_FOXA1.withPeaks.csv	A549	FOXA1	CTATTTCTCTGTGCACTCTCTGCTTTGTTTACTTAGGAGATTGTAATTTAA	CTATTTCTCTGTGCACTCTCTGCTTCGTTTACTTAGGAGATTGTAATTTAA	MA0148.4_nwGTAAACATnn	22	-1	9.23443984667076	4.89386040191105	4.34057944475971	True		NA
rs2761463	chr1	178557137	T	C	2	4	6	0.333333333333333	0.49716803926747	0.3730788	0.200547047406268	0.760731303596782	0.14671532417088	0.142584499411916	0.82870125593461	0.480639175501525	False	False	/gpfs/igmmfs01/eddie/ponting-lab/breeshey/projects/motifs/characterize-bqtls-nf/work/99/e80e0eda3a4b43fbdf3523ed497b76/A549_FOXA1.withPeaks.csv	A549	FOXA1	CTATTTCTCTGTGCACTCTCTGCTTTGTTTACTTAGGAGATTGTAATTTAA	CTATTTCTCTGTGCACTCTCTGCTTCGTTTACTTAGGAGATTGTAATTTAA	MA0148.3_nnnnTGTTTACwywn	21	1	11.7291541931172	5.73889036658573	5.99026382653146	True		NA
rs2811314	chr1	178619183	G	A	1	10	11	0.0909090909090909	0.50795793932485	0.3101288	0.0776063866470376	0.566471882750862	0.131433682583849	0.0435323555544277	0.639394653157994	0.32203913469895	False	False	/gpfs/igmmfs01/eddie/ponting-lab/breeshey/projects/motifs/characterize-bqtls-nf/work/99/e80e0eda3a4b43fbdf3523ed497b76/A549_FOXA1.withPeaks.csv	A549	FOXA1	CACATTGGTACCTATGTCAACATCTGTGTCAATGTCTACATAAAGCTATGA	CACATTGGTACCTATGTCAACATCTATGTCAATGTCTACATAAAGCTATGA	MA0148.3_nnnnTGTTTACwywn	11	-1	9.59456978210382	10.1820057192422	-0.587435937138421	True		NA
rs2820710	chr1	215897099	T	G	2	2	4	0.5	0.512785951064458	0.638882	0.123667190217098	0.711649437437647	0.156771691549879	0.0739942944569461	0.795983727459124	0.417658313827372	False	False	/gpfs/igmmfs01/eddie/ponting-lab/breeshey/projects/motifs/characterize-bqtls-nf/work/99/e80e0eda3a4b43fbdf3523ed497b76/A549_FOXA1.withPeaks.csv	A549	FOXA1	AAAGGAAAGAAGACAGTAAAGTTGTTTACCTGGTGCAGAAATTAGATAAAC	AAAGGAAAGAAGACAGTAAAGTTGTGTACCTGGTGCAGAAATTAGATAAAC	MA0148.4_nwGTAAACATnn	19	-1	8.51069824985592	5.47476235475302	3.0359358951029	True		NA
rs475355	chr1	153143573	G	A	2	1	3	0.666666666666667	0.50795793932485	0.6019405	0.192530892827201	0.828977174321087	0.170937711278636	0.112764318725099	0.888857924436095	0.510754033574144	False	False	/gpfs/igmmfs01/eddie/ponting-lab/breeshey/projects/motifs/characterize-bqtls-nf/work/99/e80e0eda3a4b43fbdf3523ed497b76/A549_FOXA1.withPeaks.csv	A549	FOXA1	CTTGGCAAGGCTGTTCTTGTCACTAGTGTTTATTTGTTCACACCTGCCTTA	CTTGGCAAGGCTGTTCTTGTCACTAATGTTTATTTGTTCACACCTGCCTTA	MA0148.4_nwGTAAACATnn	23	-1	6.42804371083544	8.69845223451584	-2.27040852368041	True		NA
rs560681	chr1	160786670	A	G	5	10	15	0.333333333333333	0.497209853349748	0.6535244	0.104295706272756	0.42643745761846	0.0872793247653595	0.0751405263486871	0.519812221372482	0.265366581945608	False	False	/gpfs/igmmfs01/eddie/ponting-lab/breeshey/projects/motifs/characterize-bqtls-nf/work/99/e80e0eda3a4b43fbdf3523ed497b76/A549_FOXA1.withPeaks.csv	A549	FOXA1	TCTGTTCAGGTTTCTCTCCATCTCTATTTACTCAGGTCACAGGACCTTGGG	TCTGTTCAGGTTTCTCTCCATCTCTGTTTACTCAGGTCACAGGACCTTGGG	MA0148.2_TGTTTrCwywG	24	1	9.31188039260184	11.2612603577685	-1.9493799651667	True		NA
rs560681	chr1	160786670	A	G	5	10	15	0.333333333333333	0.497209853349748	0.6535244	0.104295706272756	0.42643745761846	0.0872793247653595	0.0751405263486871	0.519812221372482	0.265366581945608	False	False	/gpfs/igmmfs01/eddie/ponting-lab/breeshey/projects/motifs/characterize-bqtls-nf/work/99/e80e0eda3a4b43fbdf3523ed497b76/A549_FOXA1.withPeaks.csv	A549	FOXA1	TCTGTTCAGGTTTCTCTCCATCTCTATTTACTCAGGTCACAGGACCTTGGG	TCTGTTCAGGTTTCTCTCCATCTCTGTTTACTCAGGTCACAGGACCTTGGG	MA0148.1_TGTTTrCwywG	24	1	9.28732468509839	11.2343918399521	-1.94706715485371	True		NA
rs560681	chr1	160786670	A	G	5	10	15	0.333333333333333	0.497209853349748	0.6535244	0.104295706272756	0.42643745761846	0.0872793247653595	0.0751405263486871	0.519812221372482	0.265366581945608	False	False	/gpfs/igmmfs01/eddie/ponting-lab/breeshey/projects/motifs/characterize-bqtls-nf/work/99/e80e0eda3a4b43fbdf3523ed497b76/A549_FOXA1.withPeaks.csv	A549	FOXA1	TCTGTTCAGGTTTCTCTCCATCTCTATTTACTCAGGTCACAGGACCTTGGG	TCTGTTCAGGTTTCTCTCCATCTCTGTTTACTCAGGTCACAGGACCTTGGG	MA0148.3_nnnnTGTTTACwywn	20	1	10.4684019725971	11.4708635998649	-1.00246162726782	True		NA
rs979070	chr1	170897273	G	A	3	1	4	0.75	0.50795793932485	0.3283998	0.4835716134536	0.965987437271733	0.131563582135303	0.37405865621484	0.97495243495828	0.724779525362666	False	False	/gpfs/igmmfs01/eddie/ponting-lab/breeshey/projects/motifs/characterize-bqtls-nf/work/99/e80e0eda3a4b43fbdf3523ed497b76/A549_FOXA1.withPeaks.csv	A549	FOXA1	TACACTTGGGGAAACACAGGTAAATGTTTCTAGTAGGAGAGGAGGAGAGTG	TACACTTGGGGAAACACAGGTAAATATTTCTAGTAGGAGAGGAGGAGAGTG	MA0148.4_nwGTAAACATnn	17	1	4.22600986227691	8.56658930703661	-4.34057944475971	True		NA
rs10196947	chr2	60984923	G	T	15	5	20	0.75	0.504706740053912	0.4862916	0.535315768283194	0.878378810015344	0.0886417235565836	0.475178391854908	0.93108817352398	0.706847289149269	False	True	/gpfs/igmmfs01/eddie/ponting-lab/breeshey/projects/motifs/characterize-bqtls-nf/work/99/e80e0eda3a4b43fbdf3523ed497b76/A549_FOXA1.withPeaks.csv	A549	FOXA1	TAGAATTTCTCTAGGTTGTTTGCCTGTAAGTGAAATTGATGGTTTGAAGGG	TAGAATTTCTCTAGGTTGTTTGCCTTTAAGTGAAATTGATGGTTTGAAGGG	MA0148.2_TGTTTrCwywG	16	1	6.12366764300213	9.0395981095689	-2.91593046656677	True		NA
rs10196947	chr2	60984923	G	T	15	5	20	0.75	0.504706740053912	0.4862916	0.535315768283194	0.878378810015344	0.0886417235565836	0.475178391854908	0.93108817352398	0.706847289149269	False	True	/gpfs/igmmfs01/eddie/ponting-lab/breeshey/projects/motifs/characterize-bqtls-nf/work/99/e80e0eda3a4b43fbdf3523ed497b76/A549_FOXA1.withPeaks.csv	A549	FOXA1	TAGAATTTCTCTAGGTTGTTTGCCTGTAAGTGAAATTGATGGTTTGAAGGG	TAGAATTTCTCTAGGTTGTTTGCCTTTAAGTGAAATTGATGGTTTGAAGGG	MA0148.1_TGTTTrCwywG	16	1	6.11184852308699	9.02648878580692	-2.91464026271993	True		NA
rs6431302	chr2	235704447	G	A	47	85	132	0.356060606060606	0.50795793932485	0.3163179	0.455340732395607	0.619691707595775	0.0439151947628235	0.441597558015894	0.651053250339385	0.537516219995691	False	True	/gpfs/igmmfs01/eddie/ponting-lab/breeshey/projects/motifs/characterize-bqtls-nf/work/99/e80e0eda3a4b43fbdf3523ed497b76/A549_FOXA1.withPeaks.csv	A549	FOXA1	ATTGCTGTTTACACATTGACTTACTGTTTGCACAGTTCTCTGCTCTGCACT	ATTGCTGTTTACACATTGACTTACTATTTGCACAGTTCTCTGCTCTGCACT	MA0148.2_TGTTTrCwywG	24	1	10.4639349820794	8.51455501691274	1.9493799651667	True		NA
rs6431302	chr2	235704447	G	A	47	85	132	0.356060606060606	0.50795793932485	0.3163179	0.455340732395607	0.619691707595775	0.0439151947628235	0.441597558015894	0.651053250339385	0.537516219995691	False	True	/gpfs/igmmfs01/eddie/ponting-lab/breeshey/projects/motifs/characterize-bqtls-nf/work/99/e80e0eda3a4b43fbdf3523ed497b76/A549_FOXA1.withPeaks.csv	A549	FOXA1	ATTGCTGTTTACACATTGACTTACTGTTTGCACAGTTCTCTGCTCTGCACT	ATTGCTGTTTACACATTGACTTACTATTTGCACAGTTCTCTGCTCTGCACT	MA0148.1_TGTTTrCwywG	24	1	10.4502505975316	8.50318344267785	1.94706715485371	True		NA
rs1067359	chr2	44661997	G	T	2	1	3	0.666666666666667	0.504706740053912	0.5781001	0.182564149470346	0.817578075164146	0.167290771418447	0.118241978239769	0.889050535094148	0.500071112317246	False	False	/gpfs/igmmfs01/eddie/ponting-lab/breeshey/projects/motifs/characterize-bqtls-nf/work/99/e80e0eda3a4b43fbdf3523ed497b76/A549_FOXA1.withPeaks.csv	A549	FOXA1	GACTGCTAATTTACTGTTTATGTTTGCATATATTAAACTAGGACCCTAAAT	GACTGCTAATTTACTGTTTATGTTTTCATATATTAAACTAGGACCCTAAAT	MA0148.2_TGTTTrCwywG	20	1	9.79008220837156	7.57058826587429	2.21949394249728	True		NA
rs1067359	chr2	44661997	G	T	2	1	3	0.666666666666667	0.504706740053912	0.5781001	0.182564149470346	0.817578075164146	0.167290771418447	0.118241978239769	0.889050535094148	0.500071112317246	False	False	/gpfs/igmmfs01/eddie/ponting-lab/breeshey/projects/motifs/characterize-bqtls-nf/work/99/e80e0eda3a4b43fbdf3523ed497b76/A549_FOXA1.withPeaks.csv	A549	FOXA1	GACTGCTAATTTACTGTTTATGTTTGCATATATTAAACTAGGACCCTAAAT	GACTGCTAATTTACTGTTTATGTTTTCATATATTAAACTAGGACCCTAAAT	MA0148.1_TGTTTrCwywG	20	1	9.78116978682842	7.60951105060531	2.17165873622311	True		NA
rs1067359	chr2	44661997	G	T	2	1	3	0.666666666666667	0.504706740053912	0.5781001	0.182564149470346	0.817578075164146	0.167290771418447	0.118241978239769	0.889050535094148	0.500071112317246	False	False	/gpfs/igmmfs01/eddie/ponting-lab/breeshey/projects/motifs/characterize-bqtls-nf/work/99/e80e0eda3a4b43fbdf3523ed497b76/A549_FOXA1.withPeaks.csv	A549	FOXA1	GACTGCTAATTTACTGTTTATGTTTGCATATATTAAACTAGGACCCTAAAT	GACTGCTAATTTACTGTTTATGTTTTCATATATTAAACTAGGACCCTAAAT	MA0148.4_nwGTAAACATnn	17	-1	8.31853440509068	8.10412453374522	0.214409871345456	True		NA
rs1067359	chr2	44661997	G	T	2	1	3	0.666666666666667	0.504706740053912	0.5781001	0.182564149470346	0.817578075164146	0.167290771418447	0.118241978239769	0.889050535094148	0.500071112317246	False	False	/gpfs/igmmfs01/eddie/ponting-lab/breeshey/projects/motifs/characterize-bqtls-nf/work/99/e80e0eda3a4b43fbdf3523ed497b76/A549_FOXA1.withPeaks.csv	A549	FOXA1	GACTGCTAATTTACTGTTTATGTTTGCATATATTAAACTAGGACCCTAAAT	GACTGCTAATTTACTGTTTATGTTTTCATATATTAAACTAGGACCCTAAAT	MA0148.3_nnnnTGTTTACwywn	16	1	10.0710996606325	5.83294339637832	4.23815626425418	True		NA
rs13035558	chr2	48131936	T	C	2	5	7	0.285714285714286	0.49716803926747	0.5470711	0.100260216203977	0.572518649607079	0.129750605047638	0.0542518388857488	0.639049426061764	0.336389432905528	False	False	/gpfs/igmmfs01/eddie/ponting-lab/breeshey/projects/motifs/characterize-bqtls-nf/work/99/e80e0eda3a4b43fbdf3523ed497b76/A549_FOXA1.withPeaks.csv	A549	FOXA1	GGGGCTGGAAATGGCCGATGGATTCTATATTTATTTATTTAAAGGTCTTGA	GGGGCTGGAAATGGCCGATGGATTCCATATTTATTTATTTAAAGGTCTTGA	MA0148.3_nnnnTGTTTACwywn	23	1	8.2929665823592	8.81165818375548	-0.518691601396274	True		NA
rs13386443	chr2	111722118	A	G	4	5	9	0.444444444444444	0.497209853349748	0.3230678	0.346307895452027	0.831545778730872	0.127480036962125	0.26747109735795	0.880058912287865	0.588926837091449	False	False	/gpfs/igmmfs01/eddie/ponting-lab/breeshey/projects/motifs/characterize-bqtls-nf/work/99/e80e0eda3a4b43fbdf3523ed497b76/A549_FOXA1.withPeaks.csv	A549	FOXA1	GCTGTTTCATCGTTGTGTCAACATCATAGAGTGCACTCACACAAACCAAGA	GCTGTTTCATCGTTGTGTCAACATCGTAGAGTGCACTCACACAAACCAAGA	MA0148.3_nnnnTGTTTACwywn	12	-1	8.49641543270241	8.66733002170298	-0.170914589000578	True		NA
rs1509378	chr2	22754466	A	G	2	1	3	0.666666666666667	0.497209853349748	0.5469231	0.210493827692282	0.843317086447773	0.168138061566185	0.124250999642108	0.900707808954204	0.526905457070028	False	False	/gpfs/igmmfs01/eddie/ponting-lab/breeshey/projects/motifs/characterize-bqtls-nf/work/99/e80e0eda3a4b43fbdf3523ed497b76/A549_FOXA1.withPeaks.csv	A549	FOXA1	GATTCTCTGTGACTGCAGCTTTGCAAACATCGGCATTATGTAGCCAATACT	GATTCTCTGTGACTGCAGCTTTGCAGACATCGGCATTATGTAGCCAATACT	MA0148.2_TGTTTrCwywG	18	-1	8.33714731980241	3.79871872718358	4.53842859261883	True		NA
rs1509378	chr2	22754466	A	G	2	1	3	0.666666666666667	0.497209853349748	0.5469231	0.210493827692282	0.843317086447773	0.168138061566185	0.124250999642108	0.900707808954204	0.526905457070028	False	False	/gpfs/igmmfs01/eddie/ponting-lab/breeshey/projects/motifs/characterize-bqtls-nf/work/99/e80e0eda3a4b43fbdf3523ed497b76/A549_FOXA1.withPeaks.csv	A549	FOXA1	GATTCTCTGTGACTGCAGCTTTGCAAACATCGGCATTATGTAGCCAATACT	GATTCTCTGTGACTGCAGCTTTGCAGACATCGGCATTATGTAGCCAATACT	MA0148.1_TGTTTrCwywG	18	-1	8.3909343158334	3.85375195870663	4.53718235712676	True		NA
rs17615638	chr2	58952050	C	T	3	3	6	0.5	0.510735168267655	0.4855964	0.246686070401996	0.794123812809211	0.145966502558374	0.161122119162862	0.849407218837666	0.520404941605603	False	False	/gpfs/igmmfs01/eddie/ponting-lab/breeshey/projects/motifs/characterize-bqtls-nf/work/99/e80e0eda3a4b43fbdf3523ed497b76/A549_FOXA1.withPeaks.csv	A549	FOXA1	GCATTGAGGTTTCTCCTTTATTTACCTATGGCTGGAAGATTTTACTAATCC	GCATTGAGGTTTCTCCTTTATTTACTTATGGCTGGAAGATTTTACTAATCC	MA0148.2_TGTTTrCwywG	18	1	7.11121577020116	8.63802761889396	-1.5268118486928	True		NA
rs17615638	chr2	58952050	C	T	3	3	6	0.5	0.510735168267655	0.4855964	0.246686070401996	0.794123812809211	0.145966502558374	0.161122119162862	0.849407218837666	0.520404941605603	False	False	/gpfs/igmmfs01/eddie/ponting-lab/breeshey/projects/motifs/characterize-bqtls-nf/work/99/e80e0eda3a4b43fbdf3523ed497b76/A549_FOXA1.withPeaks.csv	A549	FOXA1	GCATTGAGGTTTCTCCTTTATTTACCTATGGCTGGAAGATTTTACTAATCC	GCATTGAGGTTTCTCCTTTATTTACTTATGGCTGGAAGATTTTACTAATCC	MA0148.1_TGTTTrCwywG	18	1	7.09384594607297	8.61824387439524	-1.52439792832227	True		NA
rs17615638	chr2	58952050	C	T	3	3	6	0.5	0.510735168267655	0.4855964	0.246686070401996	0.794123812809211	0.145966502558374	0.161122119162862	0.849407218837666	0.520404941605603	False	False	/gpfs/igmmfs01/eddie/ponting-lab/breeshey/projects/motifs/characterize-bqtls-nf/work/99/e80e0eda3a4b43fbdf3523ed497b76/A549_FOXA1.withPeaks.csv	A549	FOXA1	GCATTGAGGTTTCTCCTTTATTTACCTATGGCTGGAAGATTTTACTAATCC	GCATTGAGGTTTCTCCTTTATTTACTTATGGCTGGAAGATTTTACTAATCC	MA0148.3_nnnnTGTTTACwywn	14	1	8.96244059612438	10.2897590567743	-1.32731846064993	True		NA
rs2037262	chr2	105314914	G	T	2	2	4	0.5	0.504706740053912	0.6398498	0.126974561198214	0.709936145321498	0.156093242301021	0.0776793890150246	0.791770448093479	0.418455353259856	False	False	/gpfs/igmmfs01/eddie/ponting-lab/breeshey/projects/motifs/characterize-bqtls-nf/work/99/e80e0eda3a4b43fbdf3523ed497b76/A549_FOXA1.withPeaks.csv	A549	FOXA1	ATCAAGTCACTTCACTCTAAGTCAAGAGAAAGAAAAGTGAAGCCAACATTG	ATCAAGTCACTTCACTCTAAGTCAATAGAAAGAAAAGTGAAGCCAACATTG	MA0148.3_nnnnTGTTTACwywn	16	-1	4.26529373801231	8.94668394991181	-4.6813902118995	True		NA
rs2045342	chr2	41024301	G	T	1	1	2	0.5	0.504706740053912	0.493561	0.191568142881591	0.848511528256594	0.176754713168016	0.120297376548114	0.925044089478867	0.520039835569093	False	False	/gpfs/igmmfs01/eddie/ponting-lab/breeshey/projects/motifs/characterize-bqtls-nf/work/99/e80e0eda3a4b43fbdf3523ed497b76/A549_FOXA1.withPeaks.csv	A549	FOXA1	TTCAACTCTTGATGTCTGCAGGTAGGAAACAGAAGGTCACCAATTACCTGA	TTCAACTCTTGATGTCTGCAGGTAGTAAACAGAAGGTCACCAATTACCTGA	MA0148.4_nwGTAAACATnn	22	1	4.64267058728498	8.38853969749021	-3.74586911020523	True		NA
rs2305245	chr2	38537626	A	C	4	4	8	0.5	0.497605571707171	0.5393454	0.211305883316128	0.730412549443364	0.136413629057027	0.115192220784523	0.778429652825493	0.470859216379746	False	False	/gpfs/igmmfs01/eddie/ponting-lab/breeshey/projects/motifs/characterize-bqtls-nf/work/99/e80e0eda3a4b43fbdf3523ed497b76/A549_FOXA1.withPeaks.csv	A549	FOXA1	GAGAGACAGGTGAAATTGTAAACAGAAGAAAGAAAATTTTTTTAAAGAAAA	GAGAGACAGGTGAAATTGTAAACAGCAGAAAGAAAATTTTTTTAAAGAAAA	MA0148.4_nwGTAAACATnn	15	1	8.56876993250417	8.26258570358601	0.306184228918159	True		NA
rs2543629	chr2	54069947	C	T	3	1	4	0.75	0.510735168267655	0.5256826	0.303725516288882	0.903287691174826	0.160888312797776	0.202561071885186	0.942592808488913	0.603506603731854	False	False	/gpfs/igmmfs01/eddie/ponting-lab/breeshey/projects/motifs/characterize-bqtls-nf/work/99/e80e0eda3a4b43fbdf3523ed497b76/A549_FOXA1.withPeaks.csv	A549	FOXA1	AGGGAGAATATATTCAAATAAGCAGCGTGCAAACAGCTAATTTTTTTTTTT	AGGGAGAATATATTCAAATAAGCAGTGTGCAAACAGCTAATTTTTTTTTTT	MA0148.2_TGTTTrCwywG	24	-1	6.48195160878152	9.15867727732193	-2.67672566854041	True		NA
rs2543629	chr2	54069947	C	T	3	1	4	0.75	0.510735168267655	0.5256826	0.303725516288882	0.903287691174826	0.160888312797776	0.202561071885186	0.942592808488913	0.603506603731854	False	False	/gpfs/igmmfs01/eddie/ponting-lab/breeshey/projects/motifs/characterize-bqtls-nf/work/99/e80e0eda3a4b43fbdf3523ed497b76/A549_FOXA1.withPeaks.csv	A549	FOXA1	AGGGAGAATATATTCAAATAAGCAGCGTGCAAACAGCTAATTTTTTTTTTT	AGGGAGAATATATTCAAATAAGCAGTGTGCAAACAGCTAATTTTTTTTTTT	MA0148.1_TGTTTrCwywG	24	-1	6.47411125913876	9.14708633725351	-2.67297507811474	True		NA
rs2879454	chr2	29401499	C	T	1	2	3	0.333333333333333	0.510735168267655	0.4930354	0.136333018090793	0.766520693934953	0.168861356708911	0.0769133415250459	0.834214711542868	0.451426856012873	False	False	/gpfs/igmmfs01/eddie/ponting-lab/breeshey/projects/motifs/characterize-bqtls-nf/work/99/e80e0eda3a4b43fbdf3523ed497b76/A549_FOXA1.withPeaks.csv	A549	FOXA1	TGTTTTTAAAGACTGTGCTGTGATACGAAAACATTTTTATGGCACAATAAT	TGTTTTTAAAGACTGTGCTGTGATATGAAAACATTTTTATGGCACAATAAT	MA0148.4_nwGTAAACATnn	24	1	6.15318679004814	8.25974304247949	-2.10655625243136	True		NA
rs3732073	chr2	36670011	T	C	1	4	5	0.2	0.49716803926747	0.4635816	0.0761008271665047	0.622782360649391	0.148648184189703	0.0589505404496774	0.717084499441764	0.349441593907948	False	False	/gpfs/igmmfs01/eddie/ponting-lab/breeshey/projects/motifs/characterize-bqtls-nf/work/99/e80e0eda3a4b43fbdf3523ed497b76/A549_FOXA1.withPeaks.csv	A549	FOXA1	GTTTCTCTGGAAGAAATCACTGAACTGTTTGCATTACTTGGTATTTATATG	GTTTCTCTGGAAGAAATCACTGAACCGTTTGCATTACTTGGTATTTATATG	MA0148.2_TGTTTrCwywG	25	1	9.18031480489122	3.56901318302919	5.61130162186204	True		NA
rs3732073	chr2	36670011	T	C	1	4	5	0.2	0.49716803926747	0.4635816	0.0761008271665047	0.622782360649391	0.148648184189703	0.0589505404496774	0.717084499441764	0.349441593907948	False	False	/gpfs/igmmfs01/eddie/ponting-lab/breeshey/projects/motifs/characterize-bqtls-nf/work/99/e80e0eda3a4b43fbdf3523ed497b76/A549_FOXA1.withPeaks.csv	A549	FOXA1	GTTTCTCTGGAAGAAATCACTGAACTGTTTGCATTACTTGGTATTTATATG	GTTTCTCTGGAAGAAATCACTGAACCGTTTGCATTACTTGGTATTTATATG	MA0148.1_TGTTTrCwywG	25	1	9.18455805904365	3.86215802197966	5.32240003706399	True		NA
rs3754981	chr2	231996955	A	C	3	2	5	0.6	0.497605571707171	0.304199	0.40847064151764	0.928645220828234	0.137030778854767	0.325082552050085	0.957566631791131	0.668557931172937	False	False	/gpfs/igmmfs01/eddie/ponting-lab/breeshey/projects/motifs/characterize-bqtls-nf/work/99/e80e0eda3a4b43fbdf3523ed497b76/A549_FOXA1.withPeaks.csv	A549	FOXA1	GGTTTAAGAATAGTATATATGTTATATTTTATTTACTCTTTTATAACAAGT	GGTTTAAGAATAGTATATATGTTATCTTTTATTTACTCTTTTATAACAAGT	MA0148.3_nnnnTGTTTACwywn	25	1	9.52543861621497	9.63290534598074	-0.107466729765768	True		NA
rs3755459	chr2	75321603	G	A	2	5	7	0.285714285714286	0.50795793932485	0.4558381	0.124910663354635	0.649115401803115	0.137568610389756	0.11027546587594	0.753912251605168	0.387013032578875	False	False	/gpfs/igmmfs01/eddie/ponting-lab/breeshey/projects/motifs/characterize-bqtls-nf/work/99/e80e0eda3a4b43fbdf3523ed497b76/A549_FOXA1.withPeaks.csv	A549	FOXA1	CCCTGCATGGTAGCTGGCCTCTTAAGGCAAACAACATTTACAGAATGTCAA	CCCTGCATGGTAGCTGGCCTCTTAAAGCAAACAACATTTACAGAATGTCAA	MA0148.2_TGTTTrCwywG	22	-1	8.1906259080622	9.717437756755	-1.52681184869281	True		NA
rs3755459	chr2	75321603	G	A	2	5	7	0.285714285714286	0.50795793932485	0.4558381	0.124910663354635	0.649115401803115	0.137568610389756	0.11027546587594	0.753912251605168	0.387013032578875	False	False	/gpfs/igmmfs01/eddie/ponting-lab/breeshey/projects/motifs/characterize-bqtls-nf/work/99/e80e0eda3a4b43fbdf3523ed497b76/A549_FOXA1.withPeaks.csv	A549	FOXA1	CCCTGCATGGTAGCTGGCCTCTTAAGGCAAACAACATTTACAGAATGTCAA	CCCTGCATGGTAGCTGGCCTCTTAAAGCAAACAACATTTACAGAATGTCAA	MA0148.1_TGTTTrCwywG	22	-1	8.18821187341697	9.71260980173925	-1.52439792832227	True		NA
rs3755459	chr2	75321603	G	A	2	5	7	0.285714285714286	0.50795793932485	0.4558381	0.124910663354635	0.649115401803115	0.137568610389756	0.11027546587594	0.753912251605168	0.387013032578875	False	False	/gpfs/igmmfs01/eddie/ponting-lab/breeshey/projects/motifs/characterize-bqtls-nf/work/99/e80e0eda3a4b43fbdf3523ed497b76/A549_FOXA1.withPeaks.csv	A549	FOXA1	CCCTGCATGGTAGCTGGCCTCTTAAGGCAAACAACATTTACAGAATGTCAA	CCCTGCATGGTAGCTGGCCTCTTAAAGCAAACAACATTTACAGAATGTCAA	MA0148.3_nnnnTGTTTACwywn	22	-1	8.13785214363635	9.46517060428628	-1.32731846064993	True		NA
rs3935670	chr2	235412208	G	A	5	1	6	0.833333333333333	0.50795793932485	0.6422757	0.338060459166965	0.905035162998131	0.150296226620657	0.242801728920596	0.943864402766863	0.621547811082548	False	False	/gpfs/igmmfs01/eddie/ponting-lab/breeshey/projects/motifs/characterize-bqtls-nf/work/99/e80e0eda3a4b43fbdf3523ed497b76/A549_FOXA1.withPeaks.csv	A549	FOXA1	TGCCTTTACGTCCTCAATAAATGCAGTATTTACTTCCATTTTTGCATGTGG	TGCCTTTACGTCCTCAATAAATGCAATATTTACTTCCATTTTTGCATGTGG	MA0148.4_nwGTAAACATnn	23	-1	6.71373815125288	8.98414667493329	-2.27040852368041	True		NA
rs4150474	chr2	128033327	C	A	3	1	4	0.75	0.512965717935821	0.6192966	0.216720854317554	0.844351825577614	0.165921374283315	0.160315106572004	0.921112849577269	0.530536339947584	False	False	/gpfs/igmmfs01/eddie/ponting-lab/breeshey/projects/motifs/characterize-bqtls-nf/work/99/e80e0eda3a4b43fbdf3523ed497b76/A549_FOXA1.withPeaks.csv	A549	FOXA1	CTAATGTGACAGAACACAAACCCACCAAGAAAACAGGAGAAGAAATAACAG	CTAATGTGACAGAACACAAACCCACAAAGAAAACAGGAGAAGAAATAACAG	MA0148.2_TGTTTrCwywG	24	-1	6.21940488747109	9.13533535403786	-2.91593046656677	True		NA
rs4150474	chr2	128033327	C	A	3	1	4	0.75	0.512965717935821	0.6192966	0.216720854317554	0.844351825577614	0.165921374283315	0.160315106572004	0.921112849577269	0.530536339947584	False	False	/gpfs/igmmfs01/eddie/ponting-lab/breeshey/projects/motifs/characterize-bqtls-nf/work/99/e80e0eda3a4b43fbdf3523ed497b76/A549_FOXA1.withPeaks.csv	A549	FOXA1	CTAATGTGACAGAACACAAACCCACCAAGAAAACAGGAGAAGAAATAACAG	CTAATGTGACAGAACACAAACCCACAAAGAAAACAGGAGAAGAAATAACAG	MA0148.1_TGTTTrCwywG	24	-1	6.25091360898013	9.16555387170006	-2.91464026271993	True		NA
rs4633908	chr2	37791321	T	C	1	1	2	0.5	0.49716803926747	0.4957899	0.172326664887739	0.836753881430276	0.179949244119132	0.0876625203214741	0.889313216703886	0.504540273159008	False	False	/gpfs/igmmfs01/eddie/ponting-lab/breeshey/projects/motifs/characterize-bqtls-nf/work/99/e80e0eda3a4b43fbdf3523ed497b76/A549_FOXA1.withPeaks.csv	A549	FOXA1	TTCATGCTGGACCATGGCAGAAATTTAAAGCCAACAAAGCCAAATTAAAAG	TTCATGCTGGACCATGGCAGAAATTCAAAGCCAACAAAGCCAAATTAAAAG	MA0148.2_TGTTTrCwywG	25	-1	7.38847652585817	9.0258680656383	-1.63739153978013	True		NA
rs4633908	chr2	37791321	T	C	1	1	2	0.5	0.49716803926747	0.4957899	0.172326664887739	0.836753881430276	0.179949244119132	0.0876625203214741	0.889313216703886	0.504540273159008	False	False	/gpfs/igmmfs01/eddie/ponting-lab/breeshey/projects/motifs/characterize-bqtls-nf/work/99/e80e0eda3a4b43fbdf3523ed497b76/A549_FOXA1.withPeaks.csv	A549	FOXA1	TTCATGCTGGACCATGGCAGAAATTTAAAGCCAACAAAGCCAAATTAAAAG	TTCATGCTGGACCATGGCAGAAATTCAAAGCCAACAAAGCCAAATTAAAAG	MA0148.1_TGTTTrCwywG	25	-1	7.39958828671827	9.0241910929022	-1.62460280618393	True		NA
rs4665083	chr2	160430127	A	G	8	7	15	0.533333333333333	0.497209853349748	0.3461736	0.445691714028083	0.839549583582893	0.10245129478505	0.379986146277736	0.899351004393032	0.642620648805488	False	False	/gpfs/igmmfs01/eddie/ponting-lab/breeshey/projects/motifs/characterize-bqtls-nf/work/99/e80e0eda3a4b43fbdf3523ed497b76/A549_FOXA1.withPeaks.csv	A549	FOXA1	ACCTTGGATTAGGCAATGTTTACTTAGATATGGCATCAAAAGCACAAGCAA	ACCTTGGATTAGGCAATGTTTACTTGGATATGGCATCAAAAGCACAAGCAA	MA0148.2_TGTTTrCwywG	16	1	11.3758269223341	8.69910125379368	2.67672566854041	True		NA
rs4665083	chr2	160430127	A	G	8	7	15	0.533333333333333	0.497209853349748	0.3461736	0.445691714028083	0.839549583582893	0.10245129478505	0.379986146277736	0.899351004393032	0.642620648805488	False	False	/gpfs/igmmfs01/eddie/ponting-lab/breeshey/projects/motifs/characterize-bqtls-nf/work/99/e80e0eda3a4b43fbdf3523ed497b76/A549_FOXA1.withPeaks.csv	A549	FOXA1	ACCTTGGATTAGGCAATGTTTACTTAGATATGGCATCAAAAGCACAAGCAA	ACCTTGGATTAGGCAATGTTTACTTGGATATGGCATCAAAAGCACAAGCAA	MA0148.1_TGTTTrCwywG	16	1	11.3516369230429	8.67866184492818	2.67297507811474	True		NA
rs4665083	chr2	160430127	A	G	8	7	15	0.533333333333333	0.497209853349748	0.3461736	0.445691714028083	0.839549583582893	0.10245129478505	0.379986146277736	0.899351004393032	0.642620648805488	False	False	/gpfs/igmmfs01/eddie/ponting-lab/breeshey/projects/motifs/characterize-bqtls-nf/work/99/e80e0eda3a4b43fbdf3523ed497b76/A549_FOXA1.withPeaks.csv	A549	FOXA1	ACCTTGGATTAGGCAATGTTTACTTAGATATGGCATCAAAAGCACAAGCAA	ACCTTGGATTAGGCAATGTTTACTTGGATATGGCATCAAAAGCACAAGCAA	MA0148.3_nnnnTGTTTACwywn	12	1	11.2622092858735	6.75665483158638	4.50555445428716	True		NA
rs6743358	chr2	106245742	A	G	4	2	6	0.666666666666667	0.497209853349748	0.3133966	0.500961437560374	0.94986269036605	0.119636959902046	0.390832346227057	0.95914862709947	0.725412063963212	False	False	/gpfs/igmmfs01/eddie/ponting-lab/breeshey/projects/motifs/characterize-bqtls-nf/work/99/e80e0eda3a4b43fbdf3523ed497b76/A549_FOXA1.withPeaks.csv	A549	FOXA1	AAGCTCTGAGTCTACAAAATAAACAATGACTTAGTGCATTTTACTATCATT	AAGCTCTGAGTCTACAAAATAAACAGTGACTTAGTGCATTTTACTATCATT	MA0148.3_nnnnTGTTTACwywn	14	-1	9.40742760014046	8.94126879615364	0.466158803986824	True		NA
rs7608414	chr2	54844995	G	A	2	2	4	0.5	0.50795793932485	0.4934551	0.191936002786645	0.800140735828613	0.163090749382038	0.131870935034454	0.879484772495097	0.496038369307629	False	False	/gpfs/igmmfs01/eddie/ponting-lab/breeshey/projects/motifs/characterize-bqtls-nf/work/99/e80e0eda3a4b43fbdf3523ed497b76/A549_FOXA1.withPeaks.csv	A549	FOXA1	GAGAATATATAAATTCTTCCAAACAGAATAAACAGGTTCTCCCTTAATCTT	GAGAATATATAAATTCTTCCAAACAAAATAAACAGGTTCTCCCTTAATCTT	MA0148.2_TGTTTrCwywG	23	-1	9.20086134916956	9.31542791373511	-0.11456656456555	True		NA
rs7608414	chr2	54844995	G	A	2	2	4	0.5	0.50795793932485	0.4934551	0.191936002786645	0.800140735828613	0.163090749382038	0.131870935034454	0.879484772495097	0.496038369307629	False	False	/gpfs/igmmfs01/eddie/ponting-lab/breeshey/projects/motifs/characterize-bqtls-nf/work/99/e80e0eda3a4b43fbdf3523ed497b76/A549_FOXA1.withPeaks.csv	A549	FOXA1	GAGAATATATAAATTCTTCCAAACAGAATAAACAGGTTCTCCCTTAATCTT	GAGAATATATAAATTCTTCCAAACAAAATAAACAGGTTCTCCCTTAATCTT	MA0148.1_TGTTTrCwywG	23	-1	9.17778585894363	9.29503094203445	-0.117245083090825	True		NA
rs7608414	chr2	54844995	G	A	2	2	4	0.5	0.50795793932485	0.4934551	0.191936002786645	0.800140735828613	0.163090749382038	0.131870935034454	0.879484772495097	0.496038369307629	False	False	/gpfs/igmmfs01/eddie/ponting-lab/breeshey/projects/motifs/characterize-bqtls-nf/work/99/e80e0eda3a4b43fbdf3523ed497b76/A549_FOXA1.withPeaks.csv	A549	FOXA1	GAGAATATATAAATTCTTCCAAACAGAATAAACAGGTTCTCCCTTAATCTT	GAGAATATATAAATTCTTCCAAACAAAATAAACAGGTTCTCCCTTAATCTT	MA0148.3_nnnnTGTTTACwywn	23	-1	8.34639813716465	8.88124432066652	-0.53484618350187	True		NA
rs805401	chr2	54116003	C	T	2	4	6	0.333333333333333	0.510735168267655	0.5159763	0.13905855881245	0.67581268308455	0.141281184586714	0.0899475988072596	0.751419378780334	0.4074356209485	False	False	/gpfs/igmmfs01/eddie/ponting-lab/breeshey/projects/motifs/characterize-bqtls-nf/work/99/e80e0eda3a4b43fbdf3523ed497b76/A549_FOXA1.withPeaks.csv	A549	FOXA1	AACAGAGAACCTACAATTCTGTAAACAAATCATACTCAGTTATTTAATTTA	AACAGAGAACCTACAATTCTGTAAATAAATCATACTCAGTTATTTAATTTA	MA0148.4_nwGTAAACATnn	18	1	8.83722243885483	6.87514455769417	1.96207788116065	True		NA
rs851348	chr2	19389299	G	A	1	1	2	0.5	0.50795793932485	0.4909473	0.163718205094391	0.835325084378267	0.178622362138126	0.111931125004946	0.933580330471126	0.499521644736329	False	False	/gpfs/igmmfs01/eddie/ponting-lab/breeshey/projects/motifs/characterize-bqtls-nf/work/99/e80e0eda3a4b43fbdf3523ed497b76/A549_FOXA1.withPeaks.csv	A549	FOXA1	AAGCAGCTCCTTACCAGATGTTTATGTAATTTACTTACTCAGTCATCAAAT	AAGCAGCTCCTTACCAGATGTTTATATAATTTACTTACTCAGTCATCAAAT	MA0148.4_nwGTAAACATnn	15	-1	6.5560308256567	8.66258707808806	-2.10655625243136	True		NA
rs949790	chr2	21449987	G	A	1	2	3	0.333333333333333	0.50795793932485	0.4788612	0.140755704462073	0.769115485638797	0.165957187161249	0.0806207496023253	0.827599616433497	0.454935595050435	False	False	/gpfs/igmmfs01/eddie/ponting-lab/breeshey/projects/motifs/characterize-bqtls-nf/work/99/e80e0eda3a4b43fbdf3523ed497b76/A549_FOXA1.withPeaks.csv	A549	FOXA1	TTGAAAGAGTCAGACACAAATGCAAGCATACCATATGCTCTACTGCACTTT	TTGAAAGAGTCAGACACAAATGCAAACATACCATATGCTCTACTGCACTTT	MA0148.2_TGTTTrCwywG	17	-1	5.46463546288772	10.0292870063979	-4.56465154351021	True		NA
rs949790	chr2	21449987	G	A	1	2	3	0.333333333333333	0.50795793932485	0.4788612	0.140755704462073	0.769115485638797	0.165957187161249	0.0806207496023253	0.827599616433497	0.454935595050435	False	False	/gpfs/igmmfs01/eddie/ponting-lab/breeshey/projects/motifs/characterize-bqtls-nf/work/99/e80e0eda3a4b43fbdf3523ed497b76/A549_FOXA1.withPeaks.csv	A549	FOXA1	TTGAAAGAGTCAGACACAAATGCAAGCATACCATATGCTCTACTGCACTTT	TTGAAAGAGTCAGACACAAATGCAAACATACCATATGCTCTACTGCACTTT	MA0148.1_TGTTTrCwywG	17	-1	5.45929616892132	10.0228349714336	-4.56353880251228	True		NA
rs949790	chr2	21449987	G	A	1	2	3	0.333333333333333	0.50795793932485	0.4788612	0.140755704462073	0.769115485638797	0.165957187161249	0.0806207496023253	0.827599616433497	0.454935595050435	False	False	/gpfs/igmmfs01/eddie/ponting-lab/breeshey/projects/motifs/characterize-bqtls-nf/work/99/e80e0eda3a4b43fbdf3523ed497b76/A549_FOXA1.withPeaks.csv	A549	FOXA1	TTGAAAGAGTCAGACACAAATGCAAGCATACCATATGCTCTACTGCACTTT	TTGAAAGAGTCAGACACAAATGCAAACATACCATATGCTCTACTGCACTTT	MA0148.3_nnnnTGTTTACwywn	17	-1	3.18768850002874	9.1816499273353	-5.99396142730657	True		NA
rs12715291	chr3	36324521	G	A	1	5	6	0.166666666666667	0.50795793932485	0.59341	0.0446830908470749	0.469903863815694	0.120813842462104	0.0309174784015401	0.574151526802825	0.257293477331385	False	True	/gpfs/igmmfs01/eddie/ponting-lab/breeshey/projects/motifs/characterize-bqtls-nf/work/99/e80e0eda3a4b43fbdf3523ed497b76/A549_FOXA1.withPeaks.csv	A549	FOXA1	CCAAGTGTCACAGAGGGTGTTGTAAGCAAGAAATTTAAATCTAAAAATATA	CCAAGTGTCACAGAGGGTGTTGTAAACAAGAAATTTAAATCTAAAAATATA	MA0148.4_nwGTAAACATnn	19	1	4.87538369928994	9.12986512909858	-4.25448142980864	True		NA
rs13066040	chr3	159583067	T	C	1	12	13	0.0769230769230769	0.49716803926747	0.6722913	0.0164864939058274	0.213013331482572	0.0559694423757722	0.0041041487754564	0.259365658470598	0.1147499126942	True	True	/gpfs/igmmfs01/eddie/ponting-lab/breeshey/projects/motifs/characterize-bqtls-nf/work/99/e80e0eda3a4b43fbdf3523ed497b76/A549_FOXA1.withPeaks.csv	A549	FOXA1	CAGGATTTTTGACTCATGTTGTTTGTTTTTTGTAGTAGTTTCATTTTTAAC	CAGGATTTTTGACTCATGTTGTTTGCTTTTTGTAGTAGTTTCATTTTTAAC	MA0148.2_TGTTTrCwywG	19	1	8.26680615163636	10.5664099582617	-2.29960380662535	True	True	NA
rs13066040	chr3	159583067	T	C	1	12	13	0.0769230769230769	0.49716803926747	0.6722913	0.0164864939058274	0.213013331482572	0.0559694423757722	0.0041041487754564	0.259365658470598	0.1147499126942	True	True	/gpfs/igmmfs01/eddie/ponting-lab/breeshey/projects/motifs/characterize-bqtls-nf/work/99/e80e0eda3a4b43fbdf3523ed497b76/A549_FOXA1.withPeaks.csv	A549	FOXA1	CAGGATTTTTGACTCATGTTGTTTGTTTTTTGTAGTAGTTTCATTTTTAAC	CAGGATTTTTGACTCATGTTGTTTGCTTTTTGTAGTAGTTTCATTTTTAAC	MA0148.1_TGTTTrCwywG	19	1	8.25261554851554	10.5508867141292	-2.29827116561366	True	True	NA
rs13066040	chr3	159583067	T	C	1	12	13	0.0769230769230769	0.49716803926747	0.6722913	0.0164864939058274	0.213013331482572	0.0559694423757722	0.0041041487754564	0.259365658470598	0.1147499126942	True	True	/gpfs/igmmfs01/eddie/ponting-lab/breeshey/projects/motifs/characterize-bqtls-nf/work/99/e80e0eda3a4b43fbdf3523ed497b76/A549_FOXA1.withPeaks.csv	A549	FOXA1	CAGGATTTTTGACTCATGTTGTTTGTTTTTTGTAGTAGTTTCATTTTTAAC	CAGGATTTTTGACTCATGTTGTTTGCTTTTTGTAGTAGTTTCATTTTTAAC	MA0148.3_nnnnTGTTTACwywn	15	1	6.92441539091572	9.53973116753169	-2.61531577661597	True	True	NA
rs2196039	chr3	422639	A	G	8	15	23	0.347826086956522	0.497209853349748	0.3430017	0.330406508793976	0.696239220560472	0.0947606391025683	0.251639126452602	0.736550750335302	0.513322864677224	False	True	/gpfs/igmmfs01/eddie/ponting-lab/breeshey/projects/motifs/characterize-bqtls-nf/work/99/e80e0eda3a4b43fbdf3523ed497b76/A549_FOXA1.withPeaks.csv	A549	FOXA1	TCTTGGAGATGAATCAGGCATATAAACAAATATGTACTGGACAAACAGAAA	TCTTGGAGATGAATCAGGCATATAAGCAAATATGTACTGGACAAACAGAAA	MA0148.2_TGTTTrCwywG	21	-1	6.0782213884433	8.37782519506864	-2.29960380662534	True		NA
rs2196039	chr3	422639	A	G	8	15	23	0.347826086956522	0.497209853349748	0.3430017	0.330406508793976	0.696239220560472	0.0947606391025683	0.251639126452602	0.736550750335302	0.513322864677224	False	True	/gpfs/igmmfs01/eddie/ponting-lab/breeshey/projects/motifs/characterize-bqtls-nf/work/99/e80e0eda3a4b43fbdf3523ed497b76/A549_FOXA1.withPeaks.csv	A549	FOXA1	TCTTGGAGATGAATCAGGCATATAAACAAATATGTACTGGACAAACAGAAA	TCTTGGAGATGAATCAGGCATATAAGCAAATATGTACTGGACAAACAGAAA	MA0148.1_TGTTTrCwywG	21	-1	6.06388320905664	8.3621543746703	-2.29827116561366	True		NA
rs2196039	chr3	422639	A	G	8	15	23	0.347826086956522	0.497209853349748	0.3430017	0.330406508793976	0.696239220560472	0.0947606391025683	0.251639126452602	0.736550750335302	0.513322864677224	False	True	/gpfs/igmmfs01/eddie/ponting-lab/breeshey/projects/motifs/characterize-bqtls-nf/work/99/e80e0eda3a4b43fbdf3523ed497b76/A549_FOXA1.withPeaks.csv	A549	FOXA1	TCTTGGAGATGAATCAGGCATATAAACAAATATGTACTGGACAAACAGAAA	TCTTGGAGATGAATCAGGCATATAAGCAAATATGTACTGGACAAACAGAAA	MA0148.3_nnnnTGTTTACwywn	21	-1	6.86066747028972	9.47598324690568	-2.61531577661596	True		NA
rs10510535	chr3	23093391	C	T	3	2	5	0.6	0.510735168267655	0.6397864	0.173672023878899	0.739343191234417	0.151766024083026	0.133999251951848	0.833237110693111	0.456507607556658	False	False	/gpfs/igmmfs01/eddie/ponting-lab/breeshey/projects/motifs/characterize-bqtls-nf/work/99/e80e0eda3a4b43fbdf3523ed497b76/A549_FOXA1.withPeaks.csv	A549	FOXA1	GACTCAGACATTGGGCCACCAAAGACGATGTTTACAGCTTGCTTCCTAGAA	GACTCAGACATTGGGCCACCAAAGATGATGTTTACAGCTTGCTTCCTAGAA	MA0148.4_nwGTAAACATnn	25	-1	9.87300764530118	10.0872044106256	-0.214196765324404	True		NA
rs12485861	chr3	83244246	A	C	1	1	2	0.5	0.497605571707171	0.3113569	0.283206559859421	0.927000581749155	0.17431463510382	0.150908370604404	0.949353000033415	0.605103570804288	False	False	/gpfs/igmmfs01/eddie/ponting-lab/breeshey/projects/motifs/characterize-bqtls-nf/work/99/e80e0eda3a4b43fbdf3523ed497b76/A549_FOXA1.withPeaks.csv	A549	FOXA1	TTTTCCATTGAATGGAGTAAACAGAATAAAAAGGGAAATAATCAGATGTTA	TTTTCCATTGAATGGAGTAAACAGACTAAAAAGGGAAATAATCAGATGTTA	MA0148.4_nwGTAAACATnn	14	1	8.29471356445838	7.97929624998472	0.315417314473666	True		NA
rs13064760	chr3	12369401	C	T	3	8	11	0.272727272727273	0.510735168267655	0.6988409	0.0450188276235487	0.364858858025096	0.0876539798583261	0.0359693911309082	0.456850689923734	0.204938842824322	True	False	/gpfs/igmmfs01/eddie/ponting-lab/breeshey/projects/motifs/characterize-bqtls-nf/work/99/e80e0eda3a4b43fbdf3523ed497b76/A549_FOXA1.withPeaks.csv	A549	FOXA1	ACAAATGAGAATGCTTCTTTAGTATCTACATAGCACTTTAAAAGCTCTGTT	ACAAATGAGAATGCTTCTTTAGTATTTACATAGCACTTTAAAAGCTCTGTT	MA0148.2_TGTTTrCwywG	22	1	4.35089541268478	8.88932400530361	-4.53842859261883	True	True	NA
rs13064760	chr3	12369401	C	T	3	8	11	0.272727272727273	0.510735168267655	0.6988409	0.0450188276235487	0.364858858025096	0.0876539798583261	0.0359693911309082	0.456850689923734	0.204938842824322	True	False	/gpfs/igmmfs01/eddie/ponting-lab/breeshey/projects/motifs/characterize-bqtls-nf/work/99/e80e0eda3a4b43fbdf3523ed497b76/A549_FOXA1.withPeaks.csv	A549	FOXA1	ACAAATGAGAATGCTTCTTTAGTATCTACATAGCACTTTAAAAGCTCTGTT	ACAAATGAGAATGCTTCTTTAGTATTTACATAGCACTTTAAAAGCTCTGTT	MA0148.1_TGTTTrCwywG	22	1	4.33933566836686	8.87651802549362	-4.53718235712676	True	True	NA
rs13064760	chr3	12369401	C	T	3	8	11	0.272727272727273	0.510735168267655	0.6988409	0.0450188276235487	0.364858858025096	0.0876539798583261	0.0359693911309082	0.456850689923734	0.204938842824322	True	False	/gpfs/igmmfs01/eddie/ponting-lab/breeshey/projects/motifs/characterize-bqtls-nf/work/99/e80e0eda3a4b43fbdf3523ed497b76/A549_FOXA1.withPeaks.csv	A549	FOXA1	ACAAATGAGAATGCTTCTTTAGTATCTACATAGCACTTTAAAAGCTCTGTT	ACAAATGAGAATGCTTCTTTAGTATTTACATAGCACTTTAAAAGCTCTGTT	MA0148.3_nnnnTGTTTACwywn	18	1	4.13266545647049	10.0662890038886	-5.93362354741813	True	True	NA
rs13095680	chr3	161913772	C	T	2	4	6	0.333333333333333	0.510735168267655	0.3371041	0.224965486545345	0.800256274973054	0.149302312412746	0.12239652646705	0.843353709319894	0.512610880759199	False	False	/gpfs/igmmfs01/eddie/ponting-lab/breeshey/projects/motifs/characterize-bqtls-nf/work/99/e80e0eda3a4b43fbdf3523ed497b76/A549_FOXA1.withPeaks.csv	A549	FOXA1	ATATCTTTATTTTCATCAGGAGATACCTTTGTTTATTTAGGACAGAATTAA	ATATCTTTATTTTCATCAGGAGATATCTTTGTTTATTTAGGACAGAATTAA	MA0148.3_nnnnTGTTTACwywn	25	1	9.26911687359925	9.85655281073767	-0.587435937138421	True		NA
rs1502567	chr3	2428189	T	C	1	3	4	0.25	0.49716803926747	0.2502027	0.217771826985947	0.837489914707935	0.166168555397551	0.132867909939461	0.894583533442857	0.527630870846941	False	False	/gpfs/igmmfs01/eddie/ponting-lab/breeshey/projects/motifs/characterize-bqtls-nf/work/99/e80e0eda3a4b43fbdf3523ed497b76/A549_FOXA1.withPeaks.csv	A549	FOXA1	TTAGTTTAAATCATTGTTTGCAATATGTGTTTACATTGCATTGAAAATATT	TTAGTTTAAATCATTGTTTGCAATACGTGTTTACATTGCATTGAAAATATT	MA0148.4_nwGTAAACATnn	24	-1	9.16033187022831	9.293233707637	-0.132901837408689	True		NA
rs1502567	chr3	2428189	T	C	1	3	4	0.25	0.49716803926747	0.2502027	0.217771826985947	0.837489914707935	0.166168555397551	0.132867909939461	0.894583533442857	0.527630870846941	False	False	/gpfs/igmmfs01/eddie/ponting-lab/breeshey/projects/motifs/characterize-bqtls-nf/work/99/e80e0eda3a4b43fbdf3523ed497b76/A549_FOXA1.withPeaks.csv	A549	FOXA1	TTAGTTTAAATCATTGTTTGCAATATGTGTTTACATTGCATTGAAAATATT	TTAGTTTAAATCATTGTTTGCAATACGTGTTTACATTGCATTGAAAATATT	MA0148.3_nnnnTGTTTACwywn	23	1	11.4047588718867	11.923450473283	-0.518691601396275	True		NA
rs6779296	chr3	11979461	C	T	1	1	2	0.5	0.510735168267655	0.3505479	0.247492456285593	0.905949863432619	0.178260749567951	0.15202991144206	0.942014572790594	0.576721159859106	False	False	/gpfs/igmmfs01/eddie/ponting-lab/breeshey/projects/motifs/characterize-bqtls-nf/work/99/e80e0eda3a4b43fbdf3523ed497b76/A549_FOXA1.withPeaks.csv	A549	FOXA1	CATGCGTTACCTTCTGCATGCTTCCCATTTACATTGTTAATGACTTCTTCA	CATGCGTTACCTTCTGCATGCTTCCTATTTACATTGTTAATGACTTCTTCA	MA0148.2_TGTTTrCwywG	25	1	3.51722718146793	9.12852880332997	-5.61130162186203	True		NA
rs6779296	chr3	11979461	C	T	1	1	2	0.5	0.510735168267655	0.3505479	0.247492456285593	0.905949863432619	0.178260749567951	0.15202991144206	0.942014572790594	0.576721159859106	False	False	/gpfs/igmmfs01/eddie/ponting-lab/breeshey/projects/motifs/characterize-bqtls-nf/work/99/e80e0eda3a4b43fbdf3523ed497b76/A549_FOXA1.withPeaks.csv	A549	FOXA1	CATGCGTTACCTTCTGCATGCTTCCCATTTACATTGTTAATGACTTCTTCA	CATGCGTTACCTTCTGCATGCTTCCTATTTACATTGTTAATGACTTCTTCA	MA0148.1_TGTTTrCwywG	25	1	3.79578317303481	9.1181832100988	-5.32240003706399	True		NA
rs6779296	chr3	11979461	C	T	1	1	2	0.5	0.510735168267655	0.3505479	0.247492456285593	0.905949863432619	0.178260749567951	0.15202991144206	0.942014572790594	0.576721159859106	False	False	/gpfs/igmmfs01/eddie/ponting-lab/breeshey/projects/motifs/characterize-bqtls-nf/work/99/e80e0eda3a4b43fbdf3523ed497b76/A549_FOXA1.withPeaks.csv	A549	FOXA1	CATGCGTTACCTTCTGCATGCTTCCCATTTACATTGTTAATGACTTCTTCA	CATGCGTTACCTTCTGCATGCTTCCTATTTACATTGTTAATGACTTCTTCA	MA0148.3_nnnnTGTTTACwywn	21	1	5.31008369824266	11.3003475247741	-5.99026382653146	True		NA
rs6803541	chr3	169316020	A	G	1	2	3	0.333333333333333	0.497209853349748	0.3735397	0.195251466576493	0.83603981206219	0.169218746944661	0.115551854860581	0.895795115853763	0.515645639319341	False	False	/gpfs/igmmfs01/eddie/ponting-lab/breeshey/projects/motifs/characterize-bqtls-nf/work/99/e80e0eda3a4b43fbdf3523ed497b76/A549_FOXA1.withPeaks.csv	A549	FOXA1	TAATTTAAGTGTTTAAAGGTATCCAATAAACAAGCAATGTCCTTAAATAAA	TAATTTAAGTGTTTAAAGGTATCCAGTAAACAAGCAATGTCCTTAAATAAA	MA0148.4_nwGTAAACATnn	23	1	5.88965396676805	8.35162305367055	-2.4619690869025	True		NA
rs9850079	chr3	120715848	G	A	2	3	5	0.4	0.50795793932485	0.3707656	0.251092325729265	0.835044172161247	0.153817650456582	0.154851896587164	0.884593739163305	0.543068248945256	False	False	/gpfs/igmmfs01/eddie/ponting-lab/breeshey/projects/motifs/characterize-bqtls-nf/work/99/e80e0eda3a4b43fbdf3523ed497b76/A549_FOXA1.withPeaks.csv	A549	FOXA1	CTGGTGTTTCATCATTTTTATCCATGTGTACTCAATGTTCAGCTCCCACTT	CTGGTGTTTCATCATTTTTATCCATATGTACTCAATGTTCAGCTCCCACTT	MA0148.3_nnnnTGTTTACwywn	20	1	9.08426175111798	8.08180012385016	1.00246162726782	True		NA
rs1566485	chr4	78542597	A	C	24	1	25	0.96	0.497605571707171	0.5531746	0.759620121235837	0.979034167808259	0.0599961288858587	0.698917560437208	0.983877034955204	0.869327144522048	True	True	/gpfs/igmmfs01/eddie/ponting-lab/breeshey/projects/motifs/characterize-bqtls-nf/work/99/e80e0eda3a4b43fbdf3523ed497b76/A549_FOXA1.withPeaks.csv	A549	FOXA1	TGGCAGGTTTCTATTTGCTTTTCCTATTTGCTTTTTTGTGTTCTAGGACTG	TGGCAGGTTTCTATTTGCTTTTCCTCTTTGCTTTTTTGTGTTCTAGGACTG	MA0148.3_nnnnTGTTTACwywn	20	1	9.23857523285001	4.5571850209505	4.6813902118995	True	True	NA
rs10012055	chr4	21729743	A	C	1	1	2	0.5	0.497605571707171	0.5394568	0.144772308341389	0.820515480672767	0.179354765967153	0.091217286172433	0.901371783581071	0.482643894507078	False	False	/gpfs/igmmfs01/eddie/ponting-lab/breeshey/projects/motifs/characterize-bqtls-nf/work/99/e80e0eda3a4b43fbdf3523ed497b76/A549_FOXA1.withPeaks.csv	A549	FOXA1	CCAGGTAATTCCATCTCAGTAAACAATGACAATTTCCAAATTTAAATCTCC	CCAGGTAATTCCATCTCAGTAAACACTGACAATTTCCAAATTTAAATCTCC	MA0148.4_nwGTAAACATnn	16	1	8.35270660104005	7.7613179511539	0.591388649886147	True		NA
rs10012055	chr4	21729743	A	C	1	1	2	0.5	0.497605571707171	0.5394568	0.144772308341389	0.820515480672767	0.179354765967153	0.091217286172433	0.901371783581071	0.482643894507078	False	False	/gpfs/igmmfs01/eddie/ponting-lab/breeshey/projects/motifs/characterize-bqtls-nf/work/99/e80e0eda3a4b43fbdf3523ed497b76/A549_FOXA1.withPeaks.csv	A549	FOXA1	CCAGGTAATTCCATCTCAGTAAACAATGACAATTTCCAAATTTAAATCTCC	CCAGGTAATTCCATCTCAGTAAACACTGACAATTTCCAAATTTAAATCTCC	MA0148.3_nnnnTGTTTACwywn	14	-1	9.81294806405955	9.17836167459845	0.6345863894611	True		NA
rs12504921	chr4	65774726	G	A	1	2	3	0.333333333333333	0.50795793932485	0.4795862	0.108816759777452	0.742147597464366	0.167718715165101	0.075108405719085	0.832534802448062	0.425482178620909	False	False	/gpfs/igmmfs01/eddie/ponting-lab/breeshey/projects/motifs/characterize-bqtls-nf/work/99/e80e0eda3a4b43fbdf3523ed497b76/A549_FOXA1.withPeaks.csv	A549	FOXA1	CCTAGTAACCACGGACATGTTTACCGTCACTACAGTTTTGCCTTTTAGTAA	CCTAGTAACCACGGACATGTTTACCATCACTACAGTTTTGCCTTTTAGTAA	MA0148.4_nwGTAAACATnn	14	-1	9.71430610871739	9.9969006346578	-0.282594525940409	True		NA
rs12506660	chr4	72108593	C	T	1	2	3	0.333333333333333	0.510735168267655	0.5210212	0.0726601628967669	0.709371993233281	0.16666639107272	0.0531121740112241	0.795625385265104	0.391016078065024	False	False	/gpfs/igmmfs01/eddie/ponting-lab/breeshey/projects/motifs/characterize-bqtls-nf/work/99/e80e0eda3a4b43fbdf3523ed497b76/A549_FOXA1.withPeaks.csv	A549	FOXA1	TCTAGCCTTTGCCTTCCTAACCATACTTACCTACTGCTTCTTATATTGGAA	TCTAGCCTTTGCCTTCCTAACCATATTTACCTACTGCTTCTTATATTGGAA	MA0148.4_nwGTAAACATnn	20	-1	4.07519444057799	8.32967587038663	-4.25448142980864	True		NA
rs12506660	chr4	72108593	C	T	1	2	3	0.333333333333333	0.510735168267655	0.5210212	0.0726601628967669	0.709371993233281	0.16666639107272	0.0531121740112241	0.795625385265104	0.391016078065024	False	False	/gpfs/igmmfs01/eddie/ponting-lab/breeshey/projects/motifs/characterize-bqtls-nf/work/99/e80e0eda3a4b43fbdf3523ed497b76/A549_FOXA1.withPeaks.csv	A549	FOXA1	TCTAGCCTTTGCCTTCCTAACCATACTTACCTACTGCTTCTTATATTGGAA	TCTAGCCTTTGCCTTCCTAACCATATTTACCTACTGCTTCTTATATTGGAA	MA0148.3_nnnnTGTTTACwywn	19	1	2.73265701733999	8.72661844464656	-5.99396142730657	True		NA
rs12645971	chr4	95458942	G	T	1	4	5	0.2	0.504706740053912	0.6225207	0.0522708479174565	0.509987552233389	0.125136605538748	0.0123929268937867	0.587769214974802	0.281129200075423	False	False	/gpfs/igmmfs01/eddie/ponting-lab/breeshey/projects/motifs/characterize-bqtls-nf/work/99/e80e0eda3a4b43fbdf3523ed497b76/A549_FOXA1.withPeaks.csv	A549	FOXA1	TAAGTACTTCAGAGTCACACAACTTGTAAGTAAATAAGCCAGAGTTCAATC	TAAGTACTTCAGAGTCACACAACTTTTAAGTAAATAAGCCAGAGTTCAATC	MA0148.3_nnnnTGTTTACwywn	25	-1	9.60848082313161	10.212054648057	-0.603573824925355	True		NA
rs1514299	chr4	128545466	C	A	4	3	7	0.571428571428571	0.512965717935821	0.4058288	0.365192823203585	0.867851351407065	0.133216781329809	0.294743756861321	0.918517530401582	0.616522087305325	False	False	/gpfs/igmmfs01/eddie/ponting-lab/breeshey/projects/motifs/characterize-bqtls-nf/work/99/e80e0eda3a4b43fbdf3523ed497b76/A549_FOXA1.withPeaks.csv	A549	FOXA1	TGGCGAGAAAGAGTAAGTGGCGCTTCGTAAATATCTGTCAGGGGGAGGTTT	TGGCGAGAAAGAGTAAGTGGCGCTTAGTAAATATCTGTCAGGGGGAGGTTT	MA0148.4_nwGTAAACATnn	24	1	6.42401847607932	8.35034449349672	-1.9263260174174	True		NA
rs3775195	chr4	177621110	T	G	2	1	3	0.666666666666667	0.512785951064458	0.4667439	0.276511015503226	0.889418997478357	0.167290688583609	0.15602715030391	0.942130409993976	0.582965006490791	False	False	/gpfs/igmmfs01/eddie/ponting-lab/breeshey/projects/motifs/characterize-bqtls-nf/work/99/e80e0eda3a4b43fbdf3523ed497b76/A549_FOXA1.withPeaks.csv	A549	FOXA1	CGTCTGTTTGTGTTACTGTTTGCTCTTGTTCCATTAGTCTACTCACAGGGA	CGTCTGTTTGTGTTACTGTTTGCTCGTGTTCCATTAGTCTACTCACAGGGA	MA0148.2_TGTTTrCwywG	16	1	10.4518433936962	7.53591292712938	2.91593046656677	True		NA
rs3775195	chr4	177621110	T	G	2	1	3	0.666666666666667	0.512785951064458	0.4667439	0.276511015503226	0.889418997478357	0.167290688583609	0.15602715030391	0.942130409993976	0.582965006490791	False	False	/gpfs/igmmfs01/eddie/ponting-lab/breeshey/projects/motifs/characterize-bqtls-nf/work/99/e80e0eda3a4b43fbdf3523ed497b76/A549_FOXA1.withPeaks.csv	A549	FOXA1	CGTCTGTTTGTGTTACTGTTTGCTCTTGTTCCATTAGTCTACTCACAGGGA	CGTCTGTTTGTGTTACTGTTTGCTCGTGTTCCATTAGTCTACTCACAGGGA	MA0148.1_TGTTTrCwywG	16	1	10.4336416310384	7.51900136831844	2.91464026271993	True		NA
rs3775195	chr4	177621110	T	G	2	1	3	0.666666666666667	0.512785951064458	0.4667439	0.276511015503226	0.889418997478357	0.167290688583609	0.15602715030391	0.942130409993976	0.582965006490791	False	False	/gpfs/igmmfs01/eddie/ponting-lab/breeshey/projects/motifs/characterize-bqtls-nf/work/99/e80e0eda3a4b43fbdf3523ed497b76/A549_FOXA1.withPeaks.csv	A549	FOXA1	CGTCTGTTTGTGTTACTGTTTGCTCTTGTTCCATTAGTCTACTCACAGGGA	CGTCTGTTTGTGTTACTGTTTGCTCGTGTTCCATTAGTCTACTCACAGGGA	MA0148.3_nnnnTGTTTACwywn	12	1	8.6894668029136	4.13500528691757	4.55446151599603	True		NA
rs4148285	chr4	70509457	T	A	2	4	6	0.333333333333333	0.503997910679612	0.4729957	0.171376319357792	0.714644399286183	0.14385920170968	0.0977033629996553	0.781236927566617	0.443010359321987	False	False	/gpfs/igmmfs01/eddie/ponting-lab/breeshey/projects/motifs/characterize-bqtls-nf/work/99/e80e0eda3a4b43fbdf3523ed497b76/A549_FOXA1.withPeaks.csv	A549	FOXA1	TGCATTCCACTGCAGAGAAGTAAACTTAGGGAGTTGTTCTATTTATTTACT	TGCATTCCACTGCAGAGAAGTAAACATAGGGAGTTGTTCTATTTATTTACT	MA0148.4_nwGTAAACATnn	17	1	7.23350426455969	10.913459720465	-3.67995545590532	True		NA
rs4693975	chr4	89821884	C	T	2	5	7	0.285714285714286	0.510735168267655	0.5420323	0.0860801053488692	0.575317815723701	0.130743689510862	0.0720665380816709	0.652963525263106	0.330698960536285	False	False	/gpfs/igmmfs01/eddie/ponting-lab/breeshey/projects/motifs/characterize-bqtls-nf/work/99/e80e0eda3a4b43fbdf3523ed497b76/A549_FOXA1.withPeaks.csv	A549	FOXA1	GGTTAGTGATACTATAAAGCAACCACGTAAACAAGTCTGTAAAATAAGCAG	GGTTAGTGATACTATAAAGCAACCATGTAAACAAGTCTGTAAAATAAGCAG	MA0148.4_nwGTAAACATnn	24	1	7.77806610509179	9.88462235752315	-2.10655625243136	True		NA
rs4694608	chr4	74242809	T	G	5	1	6	0.833333333333333	0.512785951064458	0.470495	0.471067635128882	0.9477275269596	0.129398033228773	0.367412887818168	0.967473581278453	0.709397581044241	False	False	/gpfs/igmmfs01/eddie/ponting-lab/breeshey/projects/motifs/characterize-bqtls-nf/work/99/e80e0eda3a4b43fbdf3523ed497b76/A549_FOXA1.withPeaks.csv	A549	FOXA1	ACTCTTCCGTTCATTGATGAGCACTTAGCAAACATCAATTATGTATAATCG	ACTCTTCCGTTCATTGATGAGCACTGAGCAAACATCAATTATGTATAATCG	MA0148.2_TGTTTrCwywG	23	-1	8.87427027166619	11.0010579339432	-2.12678766227704	True		NA
rs4694608	chr4	74242809	T	G	5	1	6	0.833333333333333	0.512785951064458	0.470495	0.471067635128882	0.9477275269596	0.129398033228773	0.367412887818168	0.967473581278453	0.709397581044241	False	False	/gpfs/igmmfs01/eddie/ponting-lab/breeshey/projects/motifs/characterize-bqtls-nf/work/99/e80e0eda3a4b43fbdf3523ed497b76/A549_FOXA1.withPeaks.csv	A549	FOXA1	ACTCTTCCGTTCATTGATGAGCACTTAGCAAACATCAATTATGTATAATCG	ACTCTTCCGTTCATTGATGAGCACTGAGCAAACATCAATTATGTATAATCG	MA0148.1_TGTTTrCwywG	23	-1	8.91898605852899	10.9783023402272	-2.05931628169817	True		NA
rs4694608	chr4	74242809	T	G	5	1	6	0.833333333333333	0.512785951064458	0.470495	0.471067635128882	0.9477275269596	0.129398033228773	0.367412887818168	0.967473581278453	0.709397581044241	False	False	/gpfs/igmmfs01/eddie/ponting-lab/breeshey/projects/motifs/characterize-bqtls-nf/work/99/e80e0eda3a4b43fbdf3523ed497b76/A549_FOXA1.withPeaks.csv	A549	FOXA1	ACTCTTCCGTTCATTGATGAGCACTTAGCAAACATCAATTATGTATAATCG	ACTCTTCCGTTCATTGATGAGCACTGAGCAAACATCAATTATGTATAATCG	MA0148.3_nnnnTGTTTACwywn	23	-1	8.15441526179646	10.2741799204606	-2.11976465866418	True		NA
rs7667508	chr4	178287162	T	C	1	6	7	0.142857142857143	0.49716803926747	0.5003671	0.0472316968384408	0.506841294968734	0.124212051323845	0.0299077220184822	0.596811075551396	0.277036495903587	False	False	/gpfs/igmmfs01/eddie/ponting-lab/breeshey/projects/motifs/characterize-bqtls-nf/work/99/e80e0eda3a4b43fbdf3523ed497b76/A549_FOXA1.withPeaks.csv	A549	FOXA1	ACCCTAAGATGGCCCAGATGTTGAATAGTAAACACAGATTTTAAAGCAGCT	ACCCTAAGATGGCCCAGATGTTGAACAGTAAACACAGATTTTAAAGCAGCT	MA0148.2_TGTTTrCwywG	23	-1	8.58525815524444	9.06155507146596	-0.476296916221525	True		NA
rs7667508	chr4	178287162	T	C	1	6	7	0.142857142857143	0.49716803926747	0.5003671	0.0472316968384408	0.506841294968734	0.124212051323845	0.0299077220184822	0.596811075551396	0.277036495903587	False	False	/gpfs/igmmfs01/eddie/ponting-lab/breeshey/projects/motifs/characterize-bqtls-nf/work/99/e80e0eda3a4b43fbdf3523ed497b76/A549_FOXA1.withPeaks.csv	A549	FOXA1	ACCCTAAGATGGCCCAGATGTTGAATAGTAAACACAGATTTTAAAGCAGCT	ACCCTAAGATGGCCCAGATGTTGAACAGTAAACACAGATTTTAAAGCAGCT	MA0148.1_TGTTTrCwywG	23	-1	8.63041484906514	9.04155641517811	-0.411141566112969	True		NA
rs7667508	chr4	178287162	T	C	1	6	7	0.142857142857143	0.49716803926747	0.5003671	0.0472316968384408	0.506841294968734	0.124212051323845	0.0299077220184822	0.596811075551396	0.277036495903587	False	False	/gpfs/igmmfs01/eddie/ponting-lab/breeshey/projects/motifs/characterize-bqtls-nf/work/99/e80e0eda3a4b43fbdf3523ed497b76/A549_FOXA1.withPeaks.csv	A549	FOXA1	ACCCTAAGATGGCCCAGATGTTGAATAGTAAACACAGATTTTAAAGCAGCT	ACCCTAAGATGGCCCAGATGTTGAACAGTAAACACAGATTTTAAAGCAGCT	MA0148.3_nnnnTGTTTACwywn	23	-1	8.63936645126228	9.13308904244032	-0.493722591178042	True		NA
rs950113	chr4	187623847	A	C	4	1	5	0.8	0.497605571707171	0.5384473	0.353317803914993	0.910524379065965	0.149785866335277	0.262242226402926	0.967056522632139	0.631921091490479	False	False	/gpfs/igmmfs01/eddie/ponting-lab/breeshey/projects/motifs/characterize-bqtls-nf/work/99/e80e0eda3a4b43fbdf3523ed497b76/A549_FOXA1.withPeaks.csv	A549	FOXA1	AAGTAATAATTAACTTGCTAAGTACACATCAGCTAAGAACACTACACCAAA	AAGTAATAATTAACTTGCTAAGTACCCATCAGCTAAGAACACTACACCAAA	MA0148.3_nnnnTGTTTACwywn	17	-1	9.05496810823056	3.06100668092399	5.99396142730657	True		NA
rs10064888	chr5	173146887	T	C	18	24	42	0.428571428571429	0.49716803926747	0.2979113	0.487967116951902	0.760094821942928	0.0691454493945709	0.447224973091225	0.804680782772942	0.624030969447415	False	True	/gpfs/igmmfs01/eddie/ponting-lab/breeshey/projects/motifs/characterize-bqtls-nf/work/99/e80e0eda3a4b43fbdf3523ed497b76/A549_FOXA1.withPeaks.csv	A549	FOXA1	TTACTGAGGCCTGAGGCCATGTTTGTTTAAACCTCCGGGGTCACTGCACAC	TTACTGAGGCCTGAGGCCATGTTTGCTTAAACCTCCGGGGTCACTGCACAC	MA0148.2_TGTTTrCwywG	19	1	7.1786291521033	9.47823295872865	-2.29960380662534	True		NA
rs10064888	chr5	173146887	T	C	18	24	42	0.428571428571429	0.49716803926747	0.2979113	0.487967116951902	0.760094821942928	0.0691454493945709	0.447224973091225	0.804680782772942	0.624030969447415	False	True	/gpfs/igmmfs01/eddie/ponting-lab/breeshey/projects/motifs/characterize-bqtls-nf/work/99/e80e0eda3a4b43fbdf3523ed497b76/A549_FOXA1.withPeaks.csv	A549	FOXA1	TTACTGAGGCCTGAGGCCATGTTTGTTTAAACCTCCGGGGTCACTGCACAC	TTACTGAGGCCTGAGGCCATGTTTGCTTAAACCTCCGGGGTCACTGCACAC	MA0148.1_TGTTTrCwywG	19	1	7.1726734515204	9.47094461713406	-2.29827116561366	True		NA
rs10064888	chr5	173146887	T	C	18	24	42	0.428571428571429	0.49716803926747	0.2979113	0.487967116951902	0.760094821942928	0.0691454493945709	0.447224973091225	0.804680782772942	0.624030969447415	False	True	/gpfs/igmmfs01/eddie/ponting-lab/breeshey/projects/motifs/characterize-bqtls-nf/work/99/e80e0eda3a4b43fbdf3523ed497b76/A549_FOXA1.withPeaks.csv	A549	FOXA1	TTACTGAGGCCTGAGGCCATGTTTGTTTAAACCTCCGGGGTCACTGCACAC	TTACTGAGGCCTGAGGCCATGTTTGCTTAAACCTCCGGGGTCACTGCACAC	MA0148.3_nnnnTGTTTACwywn	15	1	7.42769982236097	10.0430155989769	-2.61531577661597	True		NA
rs12513511	chr5	29780670	T	C	18	78	96	0.1875	0.49716803926747	0.381514	0.194052796001762	0.38557037234844	0.0512960220802708	0.155124380282724	0.42037924069492	0.289811584175101	True	True	/gpfs/igmmfs01/eddie/ponting-lab/breeshey/projects/motifs/characterize-bqtls-nf/work/99/e80e0eda3a4b43fbdf3523ed497b76/A549_FOXA1.withPeaks.csv	A549	FOXA1	TTTCTCTCTCTCTCACAGATGTTTATCTGTCTATGAATGAACACTGTGCAT	TTTCTCTCTCTCTCACAGATGTTTACCTGTCTATGAATGAACACTGTGCAT	MA0148.4_nwGTAAACATnn	16	-1	7.72774903674768	10.1897181236502	-2.4619690869025	True	True	NA
rs250759	chr5	76067728	G	A	147	33	180	0.816666666666667	0.50795793932485	0.3276499	0.864480335884938	0.933563959685391	0.0177701407388361	0.850373843135308	0.941640659494734	0.899022147785165	True	True	/gpfs/igmmfs01/eddie/ponting-lab/breeshey/projects/motifs/characterize-bqtls-nf/work/99/e80e0eda3a4b43fbdf3523ed497b76/A549_FOXA1.withPeaks.csv	A549	FOXA1	CTAGTTAACTTTGCAAAACTGCTATGTAAACATGGTAGCAATAGTTTGTGT	CTAGTTAACTTTGCAAAACTGCTATATAAACATGGTAGCAATAGTTTGTGT	MA0148.2_TGTTTrCwywG	21	-1	10.8387039704703	8.53910016384497	2.29960380662535	True	True	NA
rs250759	chr5	76067728	G	A	147	33	180	0.816666666666667	0.50795793932485	0.3276499	0.864480335884938	0.933563959685391	0.0177701407388361	0.850373843135308	0.941640659494734	0.899022147785165	True	True	/gpfs/igmmfs01/eddie/ponting-lab/breeshey/projects/motifs/characterize-bqtls-nf/work/99/e80e0eda3a4b43fbdf3523ed497b76/A549_FOXA1.withPeaks.csv	A549	FOXA1	CTAGTTAACTTTGCAAAACTGCTATGTAAACATGGTAGCAATAGTTTGTGT	CTAGTTAACTTTGCAAAACTGCTATATAAACATGGTAGCAATAGTTTGTGT	MA0148.1_TGTTTrCwywG	21	-1	10.8235851803473	8.52531401473367	2.29827116561366	True	True	NA
rs250759	chr5	76067728	G	A	147	33	180	0.816666666666667	0.50795793932485	0.3276499	0.864480335884938	0.933563959685391	0.0177701407388361	0.850373843135308	0.941640659494734	0.899022147785165	True	True	/gpfs/igmmfs01/eddie/ponting-lab/breeshey/projects/motifs/characterize-bqtls-nf/work/99/e80e0eda3a4b43fbdf3523ed497b76/A549_FOXA1.withPeaks.csv	A549	FOXA1	CTAGTTAACTTTGCAAAACTGCTATGTAAACATGGTAGCAATAGTTTGTGT	CTAGTTAACTTTGCAAAACTGCTATATAAACATGGTAGCAATAGTTTGTGT	MA0148.4_nwGTAAACATnn	23	1	11.2265917928877	8.76462270598516	2.4619690869025	True	True	NA
rs250759	chr5	76067728	G	A	147	33	180	0.816666666666667	0.50795793932485	0.3276499	0.864480335884938	0.933563959685391	0.0177701407388361	0.850373843135308	0.941640659494734	0.899022147785165	True	True	/gpfs/igmmfs01/eddie/ponting-lab/breeshey/projects/motifs/characterize-bqtls-nf/work/99/e80e0eda3a4b43fbdf3523ed497b76/A549_FOXA1.withPeaks.csv	A549	FOXA1	CTAGTTAACTTTGCAAAACTGCTATGTAAACATGGTAGCAATAGTTTGTGT	CTAGTTAACTTTGCAAAACTGCTATATAAACATGGTAGCAATAGTTTGTGT	MA0148.3_nnnnTGTTTACwywn	21	-1	12.2271601814787	9.61184440486275	2.61531577661596	True	True	NA
rs10472159	chr5	18732060	G	A	2	2	4	0.5	0.50795793932485	0.6221992	0.129960431186263	0.724162657641288	0.157440174943466	0.0575724659077539	0.781981126589555	0.427061544413775	False	False	/gpfs/igmmfs01/eddie/ponting-lab/breeshey/projects/motifs/characterize-bqtls-nf/work/99/e80e0eda3a4b43fbdf3523ed497b76/A549_FOXA1.withPeaks.csv	A549	FOXA1	GTAGTCTGCAGTGTCTATTATCCCTGTGTTTATATCCATGTGTGCTCAGTG	GTAGTCTGCAGTGTCTATTATCCCTATGTTTATATCCATGTGTGCTCAGTG	MA0148.4_nwGTAAACATnn	23	-1	6.36131234489606	8.63172086857647	-2.27040852368041	True		NA
rs12186726	chr5	167543606	T	C	3	1	4	0.75	0.49716803926747	0.5875454	0.251122374247781	0.869190607295	0.165019333360516	0.165954872131939	0.925828062323809	0.560156490771391	False	False	/gpfs/igmmfs01/eddie/ponting-lab/breeshey/projects/motifs/characterize-bqtls-nf/work/99/e80e0eda3a4b43fbdf3523ed497b76/A549_FOXA1.withPeaks.csv	A549	FOXA1	TCAGGAACACAGGAGAAATGTTTACTTAATCAAGCCACCATTGATAAACGT	TCAGGAACACAGGAGAAATGTTTACCTAATCAAGCCACCATTGATAAACGT	MA0148.2_TGTTTrCwywG	18	1	9.73843538255396	8.21162353386116	1.5268118486928	True		NA
rs12186726	chr5	167543606	T	C	3	1	4	0.75	0.49716803926747	0.5875454	0.251122374247781	0.869190607295	0.165019333360516	0.165954872131939	0.925828062323809	0.560156490771391	False	False	/gpfs/igmmfs01/eddie/ponting-lab/breeshey/projects/motifs/characterize-bqtls-nf/work/99/e80e0eda3a4b43fbdf3523ed497b76/A549_FOXA1.withPeaks.csv	A549	FOXA1	TCAGGAACACAGGAGAAATGTTTACTTAATCAAGCCACCATTGATAAACGT	TCAGGAACACAGGAGAAATGTTTACCTAATCAAGCCACCATTGATAAACGT	MA0148.1_TGTTTrCwywG	18	1	9.727034116859	8.20263618853673	1.52439792832227	True		NA
rs12186726	chr5	167543606	T	C	3	1	4	0.75	0.49716803926747	0.5875454	0.251122374247781	0.869190607295	0.165019333360516	0.165954872131939	0.925828062323809	0.560156490771391	False	False	/gpfs/igmmfs01/eddie/ponting-lab/breeshey/projects/motifs/characterize-bqtls-nf/work/99/e80e0eda3a4b43fbdf3523ed497b76/A549_FOXA1.withPeaks.csv	A549	FOXA1	TCAGGAACACAGGAGAAATGTTTACTTAATCAAGCCACCATTGATAAACGT	TCAGGAACACAGGAGAAATGTTTACCTAATCAAGCCACCATTGATAAACGT	MA0148.4_nwGTAAACATnn	15	-1	11.2832749945237	10.5286671881973	0.754607806326421	True		NA
rs12186726	chr5	167543606	T	C	3	1	4	0.75	0.49716803926747	0.5875454	0.251122374247781	0.869190607295	0.165019333360516	0.165954872131939	0.925828062323809	0.560156490771391	False	False	/gpfs/igmmfs01/eddie/ponting-lab/breeshey/projects/motifs/characterize-bqtls-nf/work/99/e80e0eda3a4b43fbdf3523ed497b76/A549_FOXA1.withPeaks.csv	A549	FOXA1	TCAGGAACACAGGAGAAATGTTTACTTAATCAAGCCACCATTGATAAACGT	TCAGGAACACAGGAGAAATGTTTACCTAATCAAGCCACCATTGATAAACGT	MA0148.3_nnnnTGTTTACwywn	14	1	10.2135910741698	8.88627261351984	1.32731846064993	True		NA
rs12186803	chr5	132040069	G	A	2	13	15	0.133333333333333	0.50795793932485	0.6634516	0.0324834467538533	0.254121449210953	0.0611526446236502	0.0201968743308305	0.307782278287313	0.143302447982403	True	False	/gpfs/igmmfs01/eddie/ponting-lab/breeshey/projects/motifs/characterize-bqtls-nf/work/99/e80e0eda3a4b43fbdf3523ed497b76/A549_FOXA1.withPeaks.csv	A549	FOXA1	CAGGACCCGAAGGCTCCCTAAGTCAGAGTAAACATGCCAAGTGTCAAATAT	CAGGACCCGAAGGCTCCCTAAGTCAAAGTAAACATGCCAAGTGTCAAATAT	MA0148.2_TGTTTrCwywG	23	-1	11.5004651557949	11.6150317203604	-0.114566564565546	True	True	NA
rs12186803	chr5	132040069	G	A	2	13	15	0.133333333333333	0.50795793932485	0.6634516	0.0324834467538533	0.254121449210953	0.0611526446236502	0.0201968743308305	0.307782278287313	0.143302447982403	True	False	/gpfs/igmmfs01/eddie/ponting-lab/breeshey/projects/motifs/characterize-bqtls-nf/work/99/e80e0eda3a4b43fbdf3523ed497b76/A549_FOXA1.withPeaks.csv	A549	FOXA1	CAGGACCCGAAGGCTCCCTAAGTCAGAGTAAACATGCCAAGTGTCAAATAT	CAGGACCCGAAGGCTCCCTAAGTCAAAGTAAACATGCCAAGTGTCAAATAT	MA0148.1_TGTTTrCwywG	23	-1	11.4760570245573	11.5933021076481	-0.117245083090825	True	True	NA
rs12186803	chr5	132040069	G	A	2	13	15	0.133333333333333	0.50795793932485	0.6634516	0.0324834467538533	0.254121449210953	0.0611526446236502	0.0201968743308305	0.307782278287313	0.143302447982403	True	False	/gpfs/igmmfs01/eddie/ponting-lab/breeshey/projects/motifs/characterize-bqtls-nf/work/99/e80e0eda3a4b43fbdf3523ed497b76/A549_FOXA1.withPeaks.csv	A549	FOXA1	CAGGACCCGAAGGCTCCCTAAGTCAGAGTAAACATGCCAAGTGTCAAATAT	CAGGACCCGAAGGCTCCCTAAGTCAAAGTAAACATGCCAAGTGTCAAATAT	MA0148.4_nwGTAAACATnn	25	1	10.2194113203734	10.9451410087244	-0.725729688351057	True	True	NA
rs12186803	chr5	132040069	G	A	2	13	15	0.133333333333333	0.50795793932485	0.6634516	0.0324834467538533	0.254121449210953	0.0611526446236502	0.0201968743308305	0.307782278287313	0.143302447982403	True	False	/gpfs/igmmfs01/eddie/ponting-lab/breeshey/projects/motifs/characterize-bqtls-nf/work/99/e80e0eda3a4b43fbdf3523ed497b76/A549_FOXA1.withPeaks.csv	A549	FOXA1	CAGGACCCGAAGGCTCCCTAAGTCAGAGTAAACATGCCAAGTGTCAAATAT	CAGGACCCGAAGGCTCCCTAAGTCAAAGTAAACATGCCAAGTGTCAAATAT	MA0148.3_nnnnTGTTTACwywn	23	-1	11.4264370480127	11.9612832315146	-0.534846183501873	True	True	NA
rs281040	chr5	156080749	A	G	2	1	3	0.666666666666667	0.497209853349748	0.6687977	0.134637111850419	0.767644965088914	0.16925146438935	0.106253052693285	0.868000356157016	0.451141038469667	False	False	/gpfs/igmmfs01/eddie/ponting-lab/breeshey/projects/motifs/characterize-bqtls-nf/work/99/e80e0eda3a4b43fbdf3523ed497b76/A549_FOXA1.withPeaks.csv	A549	FOXA1	ATATTACTCCATGCTATTGATTGCTATTGACCTTGGATATTGTGTAAATTG	ATATTACTCCATGCTATTGATTGCTGTTGACCTTGGATATTGTGTAAATTG	MA0148.3_nnnnTGTTTACwywn	20	1	7.71440232269826	8.71686394996608	-1.00246162726782	True		NA
rs2963436	chr5	157953813	C	T	2	2	4	0.5	0.510735168267655	0.646826	0.150419147949877	0.730834154850356	0.156555842724662	0.0693126830703111	0.774156896269616	0.440626651400117	False	False	/gpfs/igmmfs01/eddie/ponting-lab/breeshey/projects/motifs/characterize-bqtls-nf/work/99/e80e0eda3a4b43fbdf3523ed497b76/A549_FOXA1.withPeaks.csv	A549	FOXA1	CAAAAATTGTGGTGATTTCTAAGAGCCAACATGGATTCACCAACAATGAAC	CAAAAATTGTGGTGATTTCTAAGAGTCAACATGGATTCACCAACAATGAAC	MA0148.2_TGTTTrCwywG	20	-1	8.12288216279932	8.38308458662464	-0.260202423825319	True		NA
rs2963436	chr5	157953813	C	T	2	2	4	0.5	0.510735168267655	0.646826	0.150419147949877	0.730834154850356	0.156555842724662	0.0693126830703111	0.774156896269616	0.440626651400117	False	False	/gpfs/igmmfs01/eddie/ponting-lab/breeshey/projects/motifs/characterize-bqtls-nf/work/99/e80e0eda3a4b43fbdf3523ed497b76/A549_FOXA1.withPeaks.csv	A549	FOXA1	CAAAAATTGTGGTGATTTCTAAGAGCCAACATGGATTCACCAACAATGAAC	CAAAAATTGTGGTGATTTCTAAGAGTCAACATGGATTCACCAACAATGAAC	MA0148.1_TGTTTrCwywG	20	-1	8.1206201160174	8.37670961574234	-0.25608949972494	True		NA
rs2963436	chr5	157953813	C	T	2	2	4	0.5	0.510735168267655	0.646826	0.150419147949877	0.730834154850356	0.156555842724662	0.0693126830703111	0.774156896269616	0.440626651400117	False	False	/gpfs/igmmfs01/eddie/ponting-lab/breeshey/projects/motifs/characterize-bqtls-nf/work/99/e80e0eda3a4b43fbdf3523ed497b76/A549_FOXA1.withPeaks.csv	A549	FOXA1	CAAAAATTGTGGTGATTTCTAAGAGCCAACATGGATTCACCAACAATGAAC	CAAAAATTGTGGTGATTTCTAAGAGTCAACATGGATTCACCAACAATGAAC	MA0148.3_nnnnTGTTTACwywn	20	-1	8.48870181747919	10.0578468486597	-1.56914503118048	True		NA
rs3797644	chr5	76759616	T	G	1	3	4	0.25	0.512785951064458	0.3077656	0.203417979059577	0.821574403666916	0.167655936741419	0.0954527683723325	0.846508642564952	0.512496191363246	False	False	/gpfs/igmmfs01/eddie/ponting-lab/breeshey/projects/motifs/characterize-bqtls-nf/work/99/e80e0eda3a4b43fbdf3523ed497b76/A549_FOXA1.withPeaks.csv	A549	FOXA1	AGTCTCTGACTAATTTACCAAGTAGTAAACATGCAAAAATACAATGTAAAT	AGTCTCTGACTAATTTACCAAGTAGGAAACATGCAAAAATACAATGTAAAT	MA0148.4_nwGTAAACATnn	22	1	10.3132374534052	6.56736834319998	3.74586911020523	True		NA
rs408758	chr5	33585754	T	C	3	1	4	0.75	0.49716803926747	0.6788772	0.201649849686674	0.827598275174217	0.165342945882589	0.143187489540099	0.875670294388011	0.514624062430446	False	False	/gpfs/igmmfs01/eddie/ponting-lab/breeshey/projects/motifs/characterize-bqtls-nf/work/99/e80e0eda3a4b43fbdf3523ed497b76/A549_FOXA1.withPeaks.csv	A549	FOXA1	CAGTAACTTTGATACCTGGTCTCTGTTTACAATAGAGTTCCCTTCTTTACC	CAGTAACTTTGATACCTGGTCTCTGCTTACAATAGAGTTCCCTTCTTTACC	MA0148.4_nwGTAAACATnn	20	-1	8.35457316717977	4.10009173737112	4.25448142980864	True		NA
rs408758	chr5	33585754	T	C	3	1	4	0.75	0.49716803926747	0.6788772	0.201649849686674	0.827598275174217	0.165342945882589	0.143187489540099	0.875670294388011	0.514624062430446	False	False	/gpfs/igmmfs01/eddie/ponting-lab/breeshey/projects/motifs/characterize-bqtls-nf/work/99/e80e0eda3a4b43fbdf3523ed497b76/A549_FOXA1.withPeaks.csv	A549	FOXA1	CAGTAACTTTGATACCTGGTCTCTGTTTACAATAGAGTTCCCTTCTTTACC	CAGTAACTTTGATACCTGGTCTCTGCTTACAATAGAGTTCCCTTCTTTACC	MA0148.3_nnnnTGTTTACwywn	19	1	8.63364876806172	2.63968734075515	5.99396142730657	True		NA
rs6556263	chr5	175756956	G	A	1	5	6	0.166666666666667	0.50795793932485	0.3417303	0.114503926025204	0.693007079299609	0.152911914339814	0.0748482290850244	0.764445764637412	0.403755502662407	False	False	/gpfs/igmmfs01/eddie/ponting-lab/breeshey/projects/motifs/characterize-bqtls-nf/work/99/e80e0eda3a4b43fbdf3523ed497b76/A549_FOXA1.withPeaks.csv	A549	FOXA1	AATAGATGTAGATGTGTGAGGGCTTGTTTACATATATTATATATACACATA	AATAGATGTAGATGTGTGAGGGCTTATTTACATATATTATATATACACATA	MA0148.2_TGTTTrCwywG	24	1	10.0502846321969	8.10090466703018	1.9493799651667	True		NA
rs6556263	chr5	175756956	G	A	1	5	6	0.166666666666667	0.50795793932485	0.3417303	0.114503926025204	0.693007079299609	0.152911914339814	0.0748482290850244	0.764445764637412	0.403755502662407	False	False	/gpfs/igmmfs01/eddie/ponting-lab/breeshey/projects/motifs/characterize-bqtls-nf/work/99/e80e0eda3a4b43fbdf3523ed497b76/A549_FOXA1.withPeaks.csv	A549	FOXA1	AATAGATGTAGATGTGTGAGGGCTTGTTTACATATATTATATATACACATA	AATAGATGTAGATGTGTGAGGGCTTATTTACATATATTATATATACACATA	MA0148.1_TGTTTrCwywG	24	1	10.0372592865534	8.09019213169965	1.94706715485371	True		NA
rs6556263	chr5	175756956	G	A	1	5	6	0.166666666666667	0.50795793932485	0.3417303	0.114503926025204	0.693007079299609	0.152911914339814	0.0748482290850244	0.764445764637412	0.403755502662407	False	False	/gpfs/igmmfs01/eddie/ponting-lab/breeshey/projects/motifs/characterize-bqtls-nf/work/99/e80e0eda3a4b43fbdf3523ed497b76/A549_FOXA1.withPeaks.csv	A549	FOXA1	AATAGATGTAGATGTGTGAGGGCTTGTTTACATATATTATATATACACATA	AATAGATGTAGATGTGTGAGGGCTTATTTACATATATTATATATACACATA	MA0148.4_nwGTAAACATnn	21	-1	9.44635136994414	7.48427348878348	1.96207788116066	True		NA
rs6556263	chr5	175756956	G	A	1	5	6	0.166666666666667	0.50795793932485	0.3417303	0.114503926025204	0.693007079299609	0.152911914339814	0.0748482290850244	0.764445764637412	0.403755502662407	False	False	/gpfs/igmmfs01/eddie/ponting-lab/breeshey/projects/motifs/characterize-bqtls-nf/work/99/e80e0eda3a4b43fbdf3523ed497b76/A549_FOXA1.withPeaks.csv	A549	FOXA1	AATAGATGTAGATGTGTGAGGGCTTGTTTACATATATTATATATACACATA	AATAGATGTAGATGTGTGAGGGCTTATTTACATATATTATATATACACATA	MA0148.3_nnnnTGTTTACwywn	20	1	11.1894921331408	10.1870305058729	1.00246162726782	True		NA
rs6580141	chr5	154509925	A	G	1	2	3	0.333333333333333	0.497209853349748	0.3780323	0.191189852034877	0.833453021989988	0.171012908486978	0.0951395634963504	0.892713852146453	0.512321437012432	False	False	/gpfs/igmmfs01/eddie/ponting-lab/breeshey/projects/motifs/characterize-bqtls-nf/work/99/e80e0eda3a4b43fbdf3523ed497b76/A549_FOXA1.withPeaks.csv	A549	FOXA1	ACTTAAGCTATAGCTGAAGTTTTTGATGCTGTTTGCATTTTGACCTCAATT	ACTTAAGCTATAGCTGAAGTTTTTGGTGCTGTTTGCATTTTGACCTCAATT	MA0148.3_nnnnTGTTTACwywn	25	1	8.97398765811543	8.92617593078317	0.0478117273322578	True		NA
rs6896755	chr5	66969658	G	A	2	3	5	0.4	0.50795793932485	0.6163749	0.09383902089669	0.635283930803178	0.145185569297946	0.0766275430656936	0.726676850642678	0.364561475849934	False	False	/gpfs/igmmfs01/eddie/ponting-lab/breeshey/projects/motifs/characterize-bqtls-nf/work/99/e80e0eda3a4b43fbdf3523ed497b76/A549_FOXA1.withPeaks.csv	A549	FOXA1	GATGAGCCTCTACCCAGTACTGCCTGTAAACAAAGGGAGCTCCCACACTCA	GATGAGCCTCTACCCAGTACTGCCTATAAACAAAGGGAGCTCCCACACTCA	MA0148.4_nwGTAAACATnn	23	1	8.50017200042508	6.03820291352258	2.4619690869025	True		NA
rs9361881	chr6	82723413	T	G	5	9	14	0.357142857142857	0.512785951064458	0.3536589	0.296561597171737	0.742758308498515	0.11622113265935	0.235863595785312	0.785237239644881	0.519659952835126	False	True	/gpfs/igmmfs01/eddie/ponting-lab/breeshey/projects/motifs/characterize-bqtls-nf/work/99/e80e0eda3a4b43fbdf3523ed497b76/A549_FOXA1.withPeaks.csv	A549	FOXA1	TTAGAAGAAAAAAAGTTTTCAAGTGTTTGTTTATTTTAAAAGAACAAAATC	TTAGAAGAAAAAAAGTTTTCAAGTGGTTGTTTATTTTAAAAGAACAAAATC	MA0148.3_nnnnTGTTTACwywn	23	1	8.87213035325787	8.91826012498537	-0.0461297717275002	True		NA
rs1011659	chr6	106091250	T	C	1	2	3	0.333333333333333	0.49716803926747	0.4993624	0.120681876962564	0.740640152456981	0.165438848451775	0.0697601281869132	0.80797034782029	0.430661014709772	False	False	/gpfs/igmmfs01/eddie/ponting-lab/breeshey/projects/motifs/characterize-bqtls-nf/work/99/e80e0eda3a4b43fbdf3523ed497b76/A549_FOXA1.withPeaks.csv	A549	FOXA1	CATCCAAAGAACACCATGTTGACTTTAGCTATATCTTGTAAGATCTAGTCA	CATCCAAAGAACACCATGTTGACTTCAGCTATATCTTGTAAGATCTAGTCA	MA0148.3_nnnnTGTTTACwywn	12	1	9.82322980201194	4.49866006431984	5.3245697376921	True		NA
rs10807218	chr6	39949586	C	T	1	1	2	0.5	0.510735168267655	0.5198591	0.156038557938869	0.83773097811204	0.179866240954977	0.109940700337481	0.918513509574691	0.496884768025455	False	False	/gpfs/igmmfs01/eddie/ponting-lab/breeshey/projects/motifs/characterize-bqtls-nf/work/99/e80e0eda3a4b43fbdf3523ed497b76/A549_FOXA1.withPeaks.csv	A549	FOXA1	GACCTATTTATGGAGATTTGATCACCGTTGACTTTGTGGCATTCCTTTACC	GACCTATTTATGGAGATTTGATCACTGTTGACTTTGTGGCATTCCTTTACC	MA0148.2_TGTTTrCwywG	25	1	3.67476886760158	9.28607048946362	-5.61130162186204	True		NA
rs10807218	chr6	39949586	C	T	1	1	2	0.5	0.510735168267655	0.5198591	0.156038557938869	0.83773097811204	0.179866240954977	0.109940700337481	0.918513509574691	0.496884768025455	False	False	/gpfs/igmmfs01/eddie/ponting-lab/breeshey/projects/motifs/characterize-bqtls-nf/work/99/e80e0eda3a4b43fbdf3523ed497b76/A549_FOXA1.withPeaks.csv	A549	FOXA1	GACCTATTTATGGAGATTTGATCACCGTTGACTTTGTGGCATTCCTTTACC	GACCTATTTATGGAGATTTGATCACTGTTGACTTTGTGGCATTCCTTTACC	MA0148.1_TGTTTrCwywG	25	1	3.95788055556314	9.28028059262714	-5.32240003706399	True		NA
rs10807218	chr6	39949586	C	T	1	1	2	0.5	0.510735168267655	0.5198591	0.156038557938869	0.83773097811204	0.179866240954977	0.109940700337481	0.918513509574691	0.496884768025455	False	False	/gpfs/igmmfs01/eddie/ponting-lab/breeshey/projects/motifs/characterize-bqtls-nf/work/99/e80e0eda3a4b43fbdf3523ed497b76/A549_FOXA1.withPeaks.csv	A549	FOXA1	GACCTATTTATGGAGATTTGATCACCGTTGACTTTGTGGCATTCCTTTACC	GACCTATTTATGGAGATTTGATCACTGTTGACTTTGTGGCATTCCTTTACC	MA0148.3_nnnnTGTTTACwywn	21	1	3.68067112905154	9.670934955583	-5.99026382653146	True		NA
rs11752567	chr6	37881445	T	C	2	12	14	0.142857142857143	0.49716803926747	0.504169	0.0463268964006263	0.402991716068933	0.0976839363631896	0.0296108419681503	0.492914246989848	0.22465930623478	False	False	/gpfs/igmmfs01/eddie/ponting-lab/breeshey/projects/motifs/characterize-bqtls-nf/work/99/e80e0eda3a4b43fbdf3523ed497b76/A549_FOXA1.withPeaks.csv	A549	FOXA1	GGTCAGTCCTTCCCAGAAAATAGTCTATTATTTACTTTGCCCAGCTGTCTA	GGTCAGTCCTTCCCAGAAAATAGTCCATTATTTACTTTGCCCAGCTGTCTA	MA0148.3_nnnnTGTTTACwywn	24	1	10.2619312233496	10.4328458123502	-0.170914589000578	True		NA
rs1475119	chr6	137321910	T	G	3	1	4	0.75	0.512785951064458	0.4732579	0.365811187146395	0.937694310502104	0.155617892761848	0.226670382048532	0.941324730817573	0.651752748824249	False	False	/gpfs/igmmfs01/eddie/ponting-lab/breeshey/projects/motifs/characterize-bqtls-nf/work/99/e80e0eda3a4b43fbdf3523ed497b76/A549_FOXA1.withPeaks.csv	A549	FOXA1	TAGTTTACAGACTATGTAAATATCTTTTTGAAAACACACTTCCAGAAATAA	TAGTTTACAGACTATGTAAATATCTGTTTGAAAACACACTTCCAGAAATAA	MA0148.3_nnnnTGTTTACwywn	11	-1	10.3702910422568	10.4777577720226	-0.10746672976577	True		NA
rs1570372	chr6	11184090	G	A	6	9	15	0.4	0.50795793932485	0.503594	0.212776616259807	0.634608186909906	0.109598961987757	0.172076155682265	0.699676195389561	0.423692401584856	False	False	/gpfs/igmmfs01/eddie/ponting-lab/breeshey/projects/motifs/characterize-bqtls-nf/work/99/e80e0eda3a4b43fbdf3523ed497b76/A549_FOXA1.withPeaks.csv	A549	FOXA1	TGTGCTTCTTCTCTTGGTAATATGTGAATACATTTACCCATGGGGTAGAAG	TGTGCTTCTTCTCTTGGTAATATGTAAATACATTTACCCATGGGGTAGAAG	MA0148.3_nnnnTGTTTACwywn	19	-1	3.21108902101737	9.06627554983272	-5.85518652881535	True		NA
rs17054622	chr6	157325975	T	C	3	2	5	0.6	0.49716803926747	0.4852268	0.288231155372926	0.861675159458304	0.151974585988991	0.168264405395269	0.877350913333859	0.574953157415615	False	False	/gpfs/igmmfs01/eddie/ponting-lab/breeshey/projects/motifs/characterize-bqtls-nf/work/99/e80e0eda3a4b43fbdf3523ed497b76/A549_FOXA1.withPeaks.csv	A549	FOXA1	AATTTAATTGGTTCTCTAGTTCTTGTGTGTGTACTTTTCACATGTAGTGGC	AATTTAATTGGTTCTCTAGTTCTTGCGTGTGTACTTTTCACATGTAGTGGC	MA0148.3_nnnnTGTTTACwywn	23	1	8.19165321388413	8.71034481528041	-0.518691601396275	True		NA
rs1887414	chr6	109292736	T	C	6	2	8	0.75	0.49716803926747	0.5032389	0.407518557716388	0.885745895832688	0.127312996878124	0.342861122085878	0.934312762136534	0.646632226774538	False	False	/gpfs/igmmfs01/eddie/ponting-lab/breeshey/projects/motifs/characterize-bqtls-nf/work/99/e80e0eda3a4b43fbdf3523ed497b76/A549_FOXA1.withPeaks.csv	A549	FOXA1	GACACTAACACCCATAGTGCCAAAGTACACAGTGAATGTACACAAATATTC	GACACTAACACCCATAGTGCCAAAGCACACAGTGAATGTACACAAATATTC	MA0148.3_nnnnTGTTTACwywn	20	-1	8.8208174829956	7.25167245181512	1.56914503118048	True		NA
rs3818532	chr6	33679807	A	G	4	3	7	0.571428571428571	0.497209853349748	0.4677069	0.292284636738059	0.809150810084234	0.138544921049776	0.208891033934966	0.860208999835538	0.550717723411146	False	False	/gpfs/igmmfs01/eddie/ponting-lab/breeshey/projects/motifs/characterize-bqtls-nf/work/99/e80e0eda3a4b43fbdf3523ed497b76/A549_FOXA1.withPeaks.csv	A549	FOXA1	TCCGCTGTTTTGCATAAACCAATATATTTGCATGTAAATACAGGTTACTGG	TCCGCTGTTTTGCATAAACCAATATGTTTGCATGTAAATACAGGTTACTGG	MA0148.4_nwGTAAACATnn	21	-1	6.47931019703537	8.44138807819602	-1.96207788116065	True		NA
rs3862838	chr6	111303974	A	G	5	2	7	0.714285714285714	0.497209853349748	0.504004	0.356999846096783	0.874283176879794	0.137755711277736	0.290985434320558	0.947850310443298	0.615641511488288	False	False	/gpfs/igmmfs01/eddie/ponting-lab/breeshey/projects/motifs/characterize-bqtls-nf/work/99/e80e0eda3a4b43fbdf3523ed497b76/A549_FOXA1.withPeaks.csv	A549	FOXA1	CTGTGATTTTCTTGCTATTTACCTAAGTTAACATGTATCCAAAACGACAGT	CTGTGATTTTCTTGCTATTTACCTAGGTTAACATGTATCCAAAACGACAGT	MA0148.3_nnnnTGTTTACwywn	11	1	8.8843723487575	9.55114487817599	-0.666772529418482	True		NA
rs438259	chr6	9030336	G	A	1	2	3	0.333333333333333	0.50795793932485	0.4559019	0.136709614440782	0.76896028266705	0.168905870264466	0.0712353222603784	0.826081517065193	0.452834948553916	False	False	/gpfs/igmmfs01/eddie/ponting-lab/breeshey/projects/motifs/characterize-bqtls-nf/work/99/e80e0eda3a4b43fbdf3523ed497b76/A549_FOXA1.withPeaks.csv	A549	FOXA1	TGGTGCATCAGTGACAGGTTCTGAAGTAAACAGGCCTTCGGTGTGAGGATG	TGGTGCATCAGTGACAGGTTCTGAAATAAACAGGCCTTCGGTGTGAGGATG	MA0148.4_nwGTAAACATnn	23	1	8.83792777574446	6.37595868884196	2.46196908690251	True		NA
rs4709713	chr6	163800837	G	A	2	2	4	0.5	0.50795793932485	0.4606099	0.238666523529864	0.832819559515436	0.159705520755014	0.146570196323648	0.891659557425312	0.53574304152265	False	False	/gpfs/igmmfs01/eddie/ponting-lab/breeshey/projects/motifs/characterize-bqtls-nf/work/99/e80e0eda3a4b43fbdf3523ed497b76/A549_FOXA1.withPeaks.csv	A549	FOXA1	GGCAGAGACGTGTGGTATAAACATGGCTCCTGGGGCCCATTAGTGGGGAAG	GGCAGAGACGTGTGGTATAAACATGACTCCTGGGGCCCATTAGTGGGGAAG	MA0148.4_nwGTAAACATnn	14	1	8.0388930176341	8.2530897829585	-0.214196765324404	True		NA
rs565072	chr6	151312787	G	A	2	6	8	0.25	0.50795793932485	0.4769354	0.116532059041057	0.599332759919635	0.129040336401082	0.0612524824995818	0.64878928646355	0.357932409480346	False	False	/gpfs/igmmfs01/eddie/ponting-lab/breeshey/projects/motifs/characterize-bqtls-nf/work/99/e80e0eda3a4b43fbdf3523ed497b76/A549_FOXA1.withPeaks.csv	A549	FOXA1	ATTACATTCGAGGCAGAGAGCAAACGACAGGCATGTGACTGTAGCTGACAA	ATTACATTCGAGGCAGAGAGCAAACAACAGGCATGTGACTGTAGCTGACAA	MA0148.2_TGTTTrCwywG	15	-1	4.32370340535003	9.93500502721207	-5.61130162186203	True		NA
rs565072	chr6	151312787	G	A	2	6	8	0.25	0.50795793932485	0.4769354	0.116532059041057	0.599332759919635	0.129040336401082	0.0612524824995818	0.64878928646355	0.357932409480346	False	False	/gpfs/igmmfs01/eddie/ponting-lab/breeshey/projects/motifs/characterize-bqtls-nf/work/99/e80e0eda3a4b43fbdf3523ed497b76/A549_FOXA1.withPeaks.csv	A549	FOXA1	ATTACATTCGAGGCAGAGAGCAAACGACAGGCATGTGACTGTAGCTGACAA	ATTACATTCGAGGCAGAGAGCAAACAACAGGCATGTGACTGTAGCTGACAA	MA0148.1_TGTTTrCwywG	15	-1	4.57334981829246	9.91680326455429	-5.34345344626183	True		NA
rs6569936	chr6	134614501	A	T	3	1	4	0.75	0.503997910679612	0.485613	0.341416401646926	0.925047920286791	0.157031502963673	0.234672236068085	0.949868296513121	0.633232160966858	False	False	/gpfs/igmmfs01/eddie/ponting-lab/breeshey/projects/motifs/characterize-bqtls-nf/work/99/e80e0eda3a4b43fbdf3523ed497b76/A549_FOXA1.withPeaks.csv	A549	FOXA1	TAGAGGCAAATGAGAGAGTTAGATCAGTGTTTATTTATTTGCCAAACTACT	TAGAGGCAAATGAGAGAGTTAGATCTGTGTTTATTTATTTGCCAAACTACT	MA0148.3_nnnnTGTTTACwywn	23	1	8.13172218279741	8.62975445510349	-0.49803227230608	True		NA
rs6903615	chr6	22602569	T	C	1	4	5	0.2	0.49716803926747	0.4960455	0.0867760192655689	0.618837215199132	0.142027255292779	0.0417618887394128	0.661793921255591	0.35280661723235	False	False	/gpfs/igmmfs01/eddie/ponting-lab/breeshey/projects/motifs/characterize-bqtls-nf/work/99/e80e0eda3a4b43fbdf3523ed497b76/A549_FOXA1.withPeaks.csv	A549	FOXA1	CATTCAGGTGCATGTGCAAGTGTTTTCTCTGCAGACAGTACCCCTGAAGTC	CATTCAGGTGCATGTGCAAGTGTTTCCTCTGCAGACAGTACCCCTGAAGTC	MA0148.2_TGTTTrCwywG	20	1	9.02076878947231	7.98265010395029	1.03811868552202	True		NA
rs6903615	chr6	22602569	T	C	1	4	5	0.2	0.49716803926747	0.4960455	0.0867760192655689	0.618837215199132	0.142027255292779	0.0417618887394128	0.661793921255591	0.35280661723235	False	False	/gpfs/igmmfs01/eddie/ponting-lab/breeshey/projects/motifs/characterize-bqtls-nf/work/99/e80e0eda3a4b43fbdf3523ed497b76/A549_FOXA1.withPeaks.csv	A549	FOXA1	CATTCAGGTGCATGTGCAAGTGTTTTCTCTGCAGACAGTACCCCTGAAGTC	CATTCAGGTGCATGTGCAAGTGTTTCCTCTGCAGACAGTACCCCTGAAGTC	MA0148.1_TGTTTrCwywG	20	1	9.04830878860923	7.96235489681305	1.08595389179619	True		NA
rs7739094	chr6	144025295	T	C	6	5	11	0.545454545454545	0.49716803926747	0.4648406	0.337854456072969	0.787129687374451	0.117233740240241	0.280169249949106	0.851074170175048	0.56249207172371	False	False	/gpfs/igmmfs01/eddie/ponting-lab/breeshey/projects/motifs/characterize-bqtls-nf/work/99/e80e0eda3a4b43fbdf3523ed497b76/A549_FOXA1.withPeaks.csv	A549	FOXA1	TGTTTGGAATCTCTTCTTTGTGTATTGTTTACACAGTAACTGTGGATGTAT	TGTTTGGAATCTCTTCTTTGTGTATCGTTTACACAGTAACTGTGGATGTAT	MA0148.2_TGTTTrCwywG	25	1	10.7241374059048	5.11283578404273	5.61130162186204	True		NA
rs7739094	chr6	144025295	T	C	6	5	11	0.545454545454545	0.49716803926747	0.4648406	0.337854456072969	0.787129687374451	0.117233740240241	0.280169249949106	0.851074170175048	0.56249207172371	False	False	/gpfs/igmmfs01/eddie/ponting-lab/breeshey/projects/motifs/characterize-bqtls-nf/work/99/e80e0eda3a4b43fbdf3523ed497b76/A549_FOXA1.withPeaks.csv	A549	FOXA1	TGTTTGGAATCTCTTCTTTGTGTATTGTTTACACAGTAACTGTGGATGTAT	TGTTTGGAATCTCTTCTTTGTGTATCGTTTACACAGTAACTGTGGATGTAT	MA0148.1_TGTTTrCwywG	25	1	10.7063400972565	5.38394006019251	5.32240003706399	True		NA
rs7739094	chr6	144025295	T	C	6	5	11	0.545454545454545	0.49716803926747	0.4648406	0.337854456072969	0.787129687374451	0.117233740240241	0.280169249949106	0.851074170175048	0.56249207172371	False	False	/gpfs/igmmfs01/eddie/ponting-lab/breeshey/projects/motifs/characterize-bqtls-nf/work/99/e80e0eda3a4b43fbdf3523ed497b76/A549_FOXA1.withPeaks.csv	A549	FOXA1	TGTTTGGAATCTCTTCTTTGTGTATTGTTTACACAGTAACTGTGGATGTAT	TGTTTGGAATCTCTTCTTTGTGTATCGTTTACACAGTAACTGTGGATGTAT	MA0148.4_nwGTAAACATnn	22	-1	8.93590199428699	4.59532254952728	4.34057944475971	True		NA
rs7739094	chr6	144025295	T	C	6	5	11	0.545454545454545	0.49716803926747	0.4648406	0.337854456072969	0.787129687374451	0.117233740240241	0.280169249949106	0.851074170175048	0.56249207172371	False	False	/gpfs/igmmfs01/eddie/ponting-lab/breeshey/projects/motifs/characterize-bqtls-nf/work/99/e80e0eda3a4b43fbdf3523ed497b76/A549_FOXA1.withPeaks.csv	A549	FOXA1	TGTTTGGAATCTCTTCTTTGTGTATTGTTTACACAGTAACTGTGGATGTAT	TGTTTGGAATCTCTTCTTTGTGTATCGTTTACACAGTAACTGTGGATGTAT	MA0148.3_nnnnTGTTTACwywn	21	1	10.4257764428792	4.43551261634776	5.99026382653146	True		NA
rs9295768	chr6	28209102	G	A	1	3	4	0.25	0.50795793932485	0.5148447	0.0997073413039435	0.660501690953937	0.153010641915314	0.0552278263113849	0.732942244865446	0.38010451612894	False	False	/gpfs/igmmfs01/eddie/ponting-lab/breeshey/projects/motifs/characterize-bqtls-nf/work/99/e80e0eda3a4b43fbdf3523ed497b76/A549_FOXA1.withPeaks.csv	A549	FOXA1	ATGCCAGAAACCAAGTAAGAAATCTGAGTAAATACAACAATGAAAGGATAC	ATGCCAGAAACCAAGTAAGAAATCTAAGTAAATACAACAATGAAAGGATAC	MA0148.2_TGTTTrCwywG	23	-1	9.31188039260184	9.42644695716739	-0.11456656456555	True		NA
rs9295768	chr6	28209102	G	A	1	3	4	0.25	0.50795793932485	0.5148447	0.0997073413039435	0.660501690953937	0.153010641915314	0.0552278263113849	0.732942244865446	0.38010451612894	False	False	/gpfs/igmmfs01/eddie/ponting-lab/breeshey/projects/motifs/characterize-bqtls-nf/work/99/e80e0eda3a4b43fbdf3523ed497b76/A549_FOXA1.withPeaks.csv	A549	FOXA1	ATGCCAGAAACCAAGTAAGAAATCTGAGTAAATACAACAATGAAAGGATAC	ATGCCAGAAACCAAGTAAGAAATCTAAGTAAATACAACAATGAAAGGATAC	MA0148.1_TGTTTrCwywG	23	-1	9.28732468509839	9.40456976818921	-0.117245083090827	True		NA
rs9295768	chr6	28209102	G	A	1	3	4	0.25	0.50795793932485	0.5148447	0.0997073413039435	0.660501690953937	0.153010641915314	0.0552278263113849	0.732942244865446	0.38010451612894	False	False	/gpfs/igmmfs01/eddie/ponting-lab/breeshey/projects/motifs/characterize-bqtls-nf/work/99/e80e0eda3a4b43fbdf3523ed497b76/A549_FOXA1.withPeaks.csv	A549	FOXA1	ATGCCAGAAACCAAGTAAGAAATCTGAGTAAATACAACAATGAAAGGATAC	ATGCCAGAAACCAAGTAAGAAATCTAAGTAAATACAACAATGAAAGGATAC	MA0148.3_nnnnTGTTTACwywn	23	-1	9.38634540388582	9.92119158738769	-0.53484618350187	True		NA
rs9379494	chr6	23318780	G	A	1	1	2	0.5	0.50795793932485	0.4927969	0.166240181663531	0.83088173066728	0.175502490209583	0.0814649833280823	0.880816051060269	0.498560956165405	False	False	/gpfs/igmmfs01/eddie/ponting-lab/breeshey/projects/motifs/characterize-bqtls-nf/work/99/e80e0eda3a4b43fbdf3523ed497b76/A549_FOXA1.withPeaks.csv	A549	FOXA1	TCCTATGCACCAAGACTCTACTAAAGATAAACATATATGTCAATAAATGCA	TCCTATGCACCAAGACTCTACTAAAAATAAACATATATGTCAATAAATGCA	MA0148.2_TGTTTrCwywG	22	-1	7.00019672676887	8.52700857546168	-1.5268118486928	True		NA
rs9379494	chr6	23318780	G	A	1	1	2	0.5	0.50795793932485	0.4927969	0.166240181663531	0.83088173066728	0.175502490209583	0.0814649833280823	0.880816051060269	0.498560956165405	False	False	/gpfs/igmmfs01/eddie/ponting-lab/breeshey/projects/motifs/characterize-bqtls-nf/work/99/e80e0eda3a4b43fbdf3523ed497b76/A549_FOXA1.withPeaks.csv	A549	FOXA1	TCCTATGCACCAAGACTCTACTAAAGATAAACATATATGTCAATAAATGCA	TCCTATGCACCAAGACTCTACTAAAAATAAACATATATGTCAATAAATGCA	MA0148.1_TGTTTrCwywG	22	-1	6.9843071199182	8.50870504824048	-1.52439792832227	True		NA
rs9379494	chr6	23318780	G	A	1	1	2	0.5	0.50795793932485	0.4927969	0.166240181663531	0.83088173066728	0.175502490209583	0.0814649833280823	0.880816051060269	0.498560956165405	False	False	/gpfs/igmmfs01/eddie/ponting-lab/breeshey/projects/motifs/characterize-bqtls-nf/work/99/e80e0eda3a4b43fbdf3523ed497b76/A549_FOXA1.withPeaks.csv	A549	FOXA1	TCCTATGCACCAAGACTCTACTAAAGATAAACATATATGTCAATAAATGCA	TCCTATGCACCAAGACTCTACTAAAAATAAACATATATGTCAATAAATGCA	MA0148.4_nwGTAAACATnn	24	1	8.03393326566584	8.78854107199226	-0.754607806326421	True		NA
rs9379494	chr6	23318780	G	A	1	1	2	0.5	0.50795793932485	0.4927969	0.166240181663531	0.83088173066728	0.175502490209583	0.0814649833280823	0.880816051060269	0.498560956165405	False	False	/gpfs/igmmfs01/eddie/ponting-lab/breeshey/projects/motifs/characterize-bqtls-nf/work/99/e80e0eda3a4b43fbdf3523ed497b76/A549_FOXA1.withPeaks.csv	A549	FOXA1	TCCTATGCACCAAGACTCTACTAAAGATAAACATATATGTCAATAAATGCA	TCCTATGCACCAAGACTCTACTAAAAATAAACATATATGTCAATAAATGCA	MA0148.3_nnnnTGTTTACwywn	22	-1	7.63517112840068	8.96248958905061	-1.32731846064993	True		NA
rs834602	chr7	47446215	C	A	3	3	6	0.5	0.512965717935821	0.6062605	0.176037366629378	0.725569471318254	0.142750707115853	0.113408517086621	0.773128016236913	0.450803418973816	False	True	/gpfs/igmmfs01/eddie/ponting-lab/breeshey/projects/motifs/characterize-bqtls-nf/work/99/e80e0eda3a4b43fbdf3523ed497b76/A549_FOXA1.withPeaks.csv	A549	FOXA1	AAGCCACTTTCCGCCTTCAAAAGTACACAGACAGCCTCAGAAAACACCCAG	AAGCCACTTTCCGCCTTCAAAAGTAAACAGACAGCCTCAGAAAACACCCAG	MA0148.2_TGTTTrCwywG	18	-1	7.33020860350684	10.826612382087	-3.49640377858019	True		NA
rs834602	chr7	47446215	C	A	3	3	6	0.5	0.512965717935821	0.6062605	0.176037366629378	0.725569471318254	0.142750707115853	0.113408517086621	0.773128016236913	0.450803418973816	False	True	/gpfs/igmmfs01/eddie/ponting-lab/breeshey/projects/motifs/characterize-bqtls-nf/work/99/e80e0eda3a4b43fbdf3523ed497b76/A549_FOXA1.withPeaks.csv	A549	FOXA1	AAGCCACTTTCCGCCTTCAAAAGTACACAGACAGCCTCAGAAAACACCCAG	AAGCCACTTTCCGCCTTCAAAAGTAAACAGACAGCCTCAGAAAACACCCAG	MA0148.1_TGTTTrCwywG	18	-1	7.3152374775148	10.8069762138541	-3.49173873633933	True		NA
rs834602	chr7	47446215	C	A	3	3	6	0.5	0.512965717935821	0.6062605	0.176037366629378	0.725569471318254	0.142750707115853	0.113408517086621	0.773128016236913	0.450803418973816	False	True	/gpfs/igmmfs01/eddie/ponting-lab/breeshey/projects/motifs/characterize-bqtls-nf/work/99/e80e0eda3a4b43fbdf3523ed497b76/A549_FOXA1.withPeaks.csv	A549	FOXA1	AAGCCACTTTCCGCCTTCAAAAGTACACAGACAGCCTCAGAAAACACCCAG	AAGCCACTTTCCGCCTTCAAAAGTAAACAGACAGCCTCAGAAAACACCCAG	MA0148.4_nwGTAAACATnn	20	1	5.66909004323287	8.70502593833578	-3.0359358951029	True		NA
rs834602	chr7	47446215	C	A	3	3	6	0.5	0.512965717935821	0.6062605	0.176037366629378	0.725569471318254	0.142750707115853	0.113408517086621	0.773128016236913	0.450803418973816	False	True	/gpfs/igmmfs01/eddie/ponting-lab/breeshey/projects/motifs/characterize-bqtls-nf/work/99/e80e0eda3a4b43fbdf3523ed497b76/A549_FOXA1.withPeaks.csv	A549	FOXA1	AAGCCACTTTCCGCCTTCAAAAGTACACAGACAGCCTCAGAAAACACCCAG	AAGCCACTTTCCGCCTTCAAAAGTAAACAGACAGCCTCAGAAAACACCCAG	MA0148.3_nnnnTGTTTACwywn	18	-1	8.36008079935841	11.0958478891324	-2.735767089774	True		NA
rs10950536	chr7	2111636	G	A	1	1	2	0.5	0.50795793932485	0.2766874	0.30872112638621	0.945228571530216	0.170723748974825	0.198612821273482	0.96637746622715	0.626974848958213	False	False	/gpfs/igmmfs01/eddie/ponting-lab/breeshey/projects/motifs/characterize-bqtls-nf/work/99/e80e0eda3a4b43fbdf3523ed497b76/A549_FOXA1.withPeaks.csv	A549	FOXA1	GCAGTAAGCTTCATAATAAACTGGTGAACATACGTTTCCTTGAGTTCTGTG	GCAGTAAGCTTCATAATAAACTGGTAAACATACGTTTCCTTGAGTTCTGTG	MA0148.4_nwGTAAACATnn	21	1	5.52478197294705	9.42572780967011	-3.90094583672305	True		NA
rs12534074	chr7	40169196	T	C	6	2	8	0.75	0.49716803926747	0.3616785	0.52581845375828	0.933182904562901	0.108890514884733	0.453784935244634	0.985217715642367	0.72950067916059	False	False	/gpfs/igmmfs01/eddie/ponting-lab/breeshey/projects/motifs/characterize-bqtls-nf/work/99/e80e0eda3a4b43fbdf3523ed497b76/A549_FOXA1.withPeaks.csv	A549	FOXA1	CACCACACTTTACCCACAATGAAAATAGATTAACTTCCATCATATTCTCTT	CACCACACTTTACCCACAATGAAAACAGATTAACTTCCATCATATTCTCTT	MA0148.2_TGTTTrCwywG	16	-1	6.64883243700738	8.59821240217408	-1.9493799651667	True		NA
rs12534074	chr7	40169196	T	C	6	2	8	0.75	0.49716803926747	0.3616785	0.52581845375828	0.933182904562901	0.108890514884733	0.453784935244634	0.985217715642367	0.72950067916059	False	False	/gpfs/igmmfs01/eddie/ponting-lab/breeshey/projects/motifs/characterize-bqtls-nf/work/99/e80e0eda3a4b43fbdf3523ed497b76/A549_FOXA1.withPeaks.csv	A549	FOXA1	CACCACACTTTACCCACAATGAAAATAGATTAACTTCCATCATATTCTCTT	CACCACACTTTACCCACAATGAAAACAGATTAACTTCCATCATATTCTCTT	MA0148.1_TGTTTrCwywG	16	-1	6.69043497415075	8.63750212900447	-1.94706715485371	True		NA
rs12673354	chr7	33302648	T	C	1	1	2	0.5	0.49716803926747	0.3476907	0.261845281894646	0.917728683027553	0.177241737994927	0.122938535994306	0.951506394302633	0.589786982461099	False	False	/gpfs/igmmfs01/eddie/ponting-lab/breeshey/projects/motifs/characterize-bqtls-nf/work/99/e80e0eda3a4b43fbdf3523ed497b76/A549_FOXA1.withPeaks.csv	A549	FOXA1	TATGTAGTAGTTTTTCCATTGTTAATGTTTGTATTGGATCCCTACTATATG	TATGTAGTAGTTTTTCCATTGTTAACGTTTGTATTGGATCCCTACTATATG	MA0148.2_TGTTTrCwywG	25	1	8.51810253804601	2.90680091618397	5.61130162186204	True		NA
rs12673354	chr7	33302648	T	C	1	1	2	0.5	0.49716803926747	0.3476907	0.261845281894646	0.917728683027553	0.177241737994927	0.122938535994306	0.951506394302633	0.589786982461099	False	False	/gpfs/igmmfs01/eddie/ponting-lab/breeshey/projects/motifs/characterize-bqtls-nf/work/99/e80e0eda3a4b43fbdf3523ed497b76/A549_FOXA1.withPeaks.csv	A549	FOXA1	TATGTAGTAGTTTTTCCATTGTTAATGTTTGTATTGGATCCCTACTATATG	TATGTAGTAGTTTTTCCATTGTTAACGTTTGTATTGGATCCCTACTATATG	MA0148.1_TGTTTrCwywG	25	1	8.51088969961392	3.18848966254992	5.32240003706399	True		NA
rs1533995	chr7	83664148	G	A	1	1	2	0.5	0.50795793932485	0.6495038	0.090962418378754	0.757319758642814	0.176787071962198	0.0513482857165839	0.821540695200296	0.424141088510784	False	False	/gpfs/igmmfs01/eddie/ponting-lab/breeshey/projects/motifs/characterize-bqtls-nf/work/99/e80e0eda3a4b43fbdf3523ed497b76/A549_FOXA1.withPeaks.csv	A549	FOXA1	TGACTGCTCATATGGAGTTGTTTGCGTAGGTACCTCATCAAGACTAATAAA	TGACTGCTCATATGGAGTTGTTTGCATAGGTACCTCATCAAGACTAATAAA	MA0148.2_TGTTTrCwywG	18	1	6.88654042599365	10.578501546645	-3.69196112065134	True		NA
rs1533995	chr7	83664148	G	A	1	1	2	0.5	0.50795793932485	0.6495038	0.090962418378754	0.757319758642814	0.176787071962198	0.0513482857165839	0.821540695200296	0.424141088510784	False	False	/gpfs/igmmfs01/eddie/ponting-lab/breeshey/projects/motifs/characterize-bqtls-nf/work/99/e80e0eda3a4b43fbdf3523ed497b76/A549_FOXA1.withPeaks.csv	A549	FOXA1	TGACTGCTCATATGGAGTTGTTTGCGTAGGTACCTCATCAAGACTAATAAA	TGACTGCTCATATGGAGTTGTTTGCATAGGTACCTCATCAAGACTAATAAA	MA0148.1_TGTTTrCwywG	18	1	6.86970542857062	10.5674956806224	-3.69779025205177	True		NA
rs1533995	chr7	83664148	G	A	1	1	2	0.5	0.50795793932485	0.6495038	0.090962418378754	0.757319758642814	0.176787071962198	0.0513482857165839	0.821540695200296	0.424141088510784	False	False	/gpfs/igmmfs01/eddie/ponting-lab/breeshey/projects/motifs/characterize-bqtls-nf/work/99/e80e0eda3a4b43fbdf3523ed497b76/A549_FOXA1.withPeaks.csv	A549	FOXA1	TGACTGCTCATATGGAGTTGTTTGCGTAGGTACCTCATCAAGACTAATAAA	TGACTGCTCATATGGAGTTGTTTGCATAGGTACCTCATCAAGACTAATAAA	MA0148.3_nnnnTGTTTACwywn	14	1	4.60026848941275	9.72470854594949	-5.12444005653674	True		NA
rs1731320	chr7	53009355	A	C	1	2	3	0.333333333333333	0.497605571707171	0.3711446	0.192218058876356	0.830269157756462	0.17051065624343	0.102219219727808	0.880178554018325	0.511243608316409	False	False	/gpfs/igmmfs01/eddie/ponting-lab/breeshey/projects/motifs/characterize-bqtls-nf/work/99/e80e0eda3a4b43fbdf3523ed497b76/A549_FOXA1.withPeaks.csv	A549	FOXA1	GACAAAGCATGCTTCCTATACAAAGAAATGAAAACAGAAATCATTCAGGGG	GACAAAGCATGCTTCCTATACAAAGCAATGAAAACAGAAATCATTCAGGGG	MA0148.2_TGTTTrCwywG	25	-1	7.80979306390065	8.59821240217408	-0.788419338273431	True		NA
rs1731320	chr7	53009355	A	C	1	2	3	0.333333333333333	0.497605571707171	0.3711446	0.192218058876356	0.830269157756462	0.17051065624343	0.102219219727808	0.880178554018325	0.511243608316409	False	False	/gpfs/igmmfs01/eddie/ponting-lab/breeshey/projects/motifs/characterize-bqtls-nf/work/99/e80e0eda3a4b43fbdf3523ed497b76/A549_FOXA1.withPeaks.csv	A549	FOXA1	GACAAAGCATGCTTCCTATACAAAGAAATGAAAACAGAAATCATTCAGGGG	GACAAAGCATGCTTCCTATACAAAGCAATGAAAACAGAAATCATTCAGGGG	MA0148.1_TGTTTrCwywG	25	-1	7.85117623521049	8.63750212900447	-0.786325893793975	True		NA
rs2040623	chr7	17380662	A	C	2	1	3	0.666666666666667	0.497605571707171	0.3719566	0.353085217975828	0.948618554473415	0.159442252380366	0.247580305282173	0.971814211236457	0.650851886224621	False	False	/gpfs/igmmfs01/eddie/ponting-lab/breeshey/projects/motifs/characterize-bqtls-nf/work/99/e80e0eda3a4b43fbdf3523ed497b76/A549_FOXA1.withPeaks.csv	A549	FOXA1	GTCTCTGGCCACTCAGGAATACATCATGTTTGCATTTATGCTTTTTCCATT	GTCTCTGGCCACTCAGGAATACATCCTGTTTGCATTTATGCTTTTTCCATT	MA0148.4_nwGTAAACATnn	23	-1	8.45143624249937	6.34422300951939	2.10721323297998	True		NA
rs2040623	chr7	17380662	A	C	2	1	3	0.666666666666667	0.497605571707171	0.3719566	0.353085217975828	0.948618554473415	0.159442252380366	0.247580305282173	0.971814211236457	0.650851886224621	False	False	/gpfs/igmmfs01/eddie/ponting-lab/breeshey/projects/motifs/characterize-bqtls-nf/work/99/e80e0eda3a4b43fbdf3523ed497b76/A549_FOXA1.withPeaks.csv	A549	FOXA1	GTCTCTGGCCACTCAGGAATACATCATGTTTGCATTTATGCTTTTTCCATT	GTCTCTGGCCACTCAGGAATACATCCTGTTTGCATTTATGCTTTTTCCATT	MA0148.3_nnnnTGTTTACwywn	22	1	9.94379565683345	9.4465494877842	0.497246169049253	True		NA
rs38181	chr7	15899730	T	C	1	1	2	0.5	0.49716803926747	0.7092943	0.0811522504311469	0.700213384694126	0.168169218902505	0.0427185514497529	0.776011897745938	0.390682817562636	False	False	/gpfs/igmmfs01/eddie/ponting-lab/breeshey/projects/motifs/characterize-bqtls-nf/work/99/e80e0eda3a4b43fbdf3523ed497b76/A549_FOXA1.withPeaks.csv	A549	FOXA1	CTACCCAGGCAATCCCAGCTGAATGTTTGTTCTGAAAGTATTCAGGAGAAA	CTACCCAGGCAATCCCAGCTGAATGCTTGTTCTGAAAGTATTCAGGAGAAA	MA0148.2_TGTTTrCwywG	23	1	8.94065892534424	4.37600738183404	4.56465154351021	True		NA
rs38181	chr7	15899730	T	C	1	1	2	0.5	0.49716803926747	0.7092943	0.0811522504311469	0.700213384694126	0.168169218902505	0.0427185514497529	0.776011897745938	0.390682817562636	False	False	/gpfs/igmmfs01/eddie/ponting-lab/breeshey/projects/motifs/characterize-bqtls-nf/work/99/e80e0eda3a4b43fbdf3523ed497b76/A549_FOXA1.withPeaks.csv	A549	FOXA1	CTACCCAGGCAATCCCAGCTGAATGTTTGTTCTGAAAGTATTCAGGAGAAA	CTACCCAGGCAATCCCAGCTGAATGCTTGTTCTGAAAGTATTCAGGAGAAA	MA0148.1_TGTTTrCwywG	23	1	8.92169635921869	4.35815755670641	4.56353880251228	True		NA
rs41736	chr7	116435768	C	T	2	10	12	0.166666666666667	0.510735168267655	0.3158141	0.166171849727813	0.654608702247263	0.129406537520502	0.110248641245011	0.689261190198793	0.410390275987538	False	False	/gpfs/igmmfs01/eddie/ponting-lab/breeshey/projects/motifs/characterize-bqtls-nf/work/99/e80e0eda3a4b43fbdf3523ed497b76/A549_FOXA1.withPeaks.csv	A549	FOXA1	CAAGAGGAGCCCCACCTTATCCTGACGTAAACACCTTTGATATAACTGTTT	CAAGAGGAGCCCCACCTTATCCTGATGTAAACACCTTTGATATAACTGTTT	MA0148.4_nwGTAAACATnn	24	1	6.7475913888788	8.85414764131015	-2.10655625243136	True		NA
rs6955437	chr7	137896908	C	T	3	1	4	0.75	0.510735168267655	0.6741691	0.225152498925749	0.844561159319142	0.16393638940843	0.152144674178505	0.87534295150664	0.534856829122445	False	False	/gpfs/igmmfs01/eddie/ponting-lab/breeshey/projects/motifs/characterize-bqtls-nf/work/99/e80e0eda3a4b43fbdf3523ed497b76/A549_FOXA1.withPeaks.csv	A549	FOXA1	ACCAGATTTCTGGATGTTGAAAAGGCAAATATGTCTGTGGGTGAAAATTTT	ACCAGATTTCTGGATGTTGAAAAGGTAAATATGTCTGTGGGTGAAAATTTT	MA0148.4_nwGTAAACATnn	22	1	5.67737399310368	8.66672630881638	-2.9893523157127	True		NA
rs6955437	chr7	137896908	C	T	3	1	4	0.75	0.510735168267655	0.6741691	0.225152498925749	0.844561159319142	0.16393638940843	0.152144674178505	0.87534295150664	0.534856829122445	False	False	/gpfs/igmmfs01/eddie/ponting-lab/breeshey/projects/motifs/characterize-bqtls-nf/work/99/e80e0eda3a4b43fbdf3523ed497b76/A549_FOXA1.withPeaks.csv	A549	FOXA1	ACCAGATTTCTGGATGTTGAAAAGGCAAATATGTCTGTGGGTGAAAATTTT	ACCAGATTTCTGGATGTTGAAAAGGTAAATATGTCTGTGGGTGAAAATTTT	MA0148.3_nnnnTGTTTACwywn	20	-1	7.45485745372818	9.02400248490865	-1.56914503118047	True		NA
rs722658	chr7	133994652	T	C	2	4	6	0.333333333333333	0.49716803926747	0.6265826	0.0887505465887204	0.570544123678521	0.129838746230533	0.0591697564369171	0.63904724415013	0.329647335133621	False	False	/gpfs/igmmfs01/eddie/ponting-lab/breeshey/projects/motifs/characterize-bqtls-nf/work/99/e80e0eda3a4b43fbdf3523ed497b76/A549_FOXA1.withPeaks.csv	A549	FOXA1	ATGCTCAGGTCTCCTGGAATGTTTATATATCCCTCCTGACCAGGAATCACC	ATGCTCAGGTCTCCTGGAATGTTTACATATCCCTCCTGACCAGGAATCACC	MA0148.2_TGTTTrCwywG	19	1	7.75068082557154	10.0502846321969	-2.29960380662534	True		NA
rs722658	chr7	133994652	T	C	2	4	6	0.333333333333333	0.49716803926747	0.6265826	0.0887505465887204	0.570544123678521	0.129838746230533	0.0591697564369171	0.63904724415013	0.329647335133621	False	False	/gpfs/igmmfs01/eddie/ponting-lab/breeshey/projects/motifs/characterize-bqtls-nf/work/99/e80e0eda3a4b43fbdf3523ed497b76/A549_FOXA1.withPeaks.csv	A549	FOXA1	ATGCTCAGGTCTCCTGGAATGTTTATATATCCCTCCTGACCAGGAATCACC	ATGCTCAGGTCTCCTGGAATGTTTACATATCCCTCCTGACCAGGAATCACC	MA0148.1_TGTTTrCwywG	19	1	7.7389881209397	10.0372592865534	-2.29827116561366	True		NA
rs722658	chr7	133994652	T	C	2	4	6	0.333333333333333	0.49716803926747	0.6265826	0.0887505465887204	0.570544123678521	0.129838746230533	0.0591697564369171	0.63904724415013	0.329647335133621	False	False	/gpfs/igmmfs01/eddie/ponting-lab/breeshey/projects/motifs/characterize-bqtls-nf/work/99/e80e0eda3a4b43fbdf3523ed497b76/A549_FOXA1.withPeaks.csv	A549	FOXA1	ATGCTCAGGTCTCCTGGAATGTTTATATATCCCTCCTGACCAGGAATCACC	ATGCTCAGGTCTCCTGGAATGTTTACATATCCCTCCTGACCAGGAATCACC	MA0148.4_nwGTAAACATnn	16	-1	8.56326515505613	11.0252342419586	-2.4619690869025	True		NA
rs722658	chr7	133994652	T	C	2	4	6	0.333333333333333	0.49716803926747	0.6265826	0.0887505465887204	0.570544123678521	0.129838746230533	0.0591697564369171	0.63904724415013	0.329647335133621	False	False	/gpfs/igmmfs01/eddie/ponting-lab/breeshey/projects/motifs/characterize-bqtls-nf/work/99/e80e0eda3a4b43fbdf3523ed497b76/A549_FOXA1.withPeaks.csv	A549	FOXA1	ATGCTCAGGTCTCCTGGAATGTTTATATATCCCTCCTGACCAGGAATCACC	ATGCTCAGGTCTCCTGGAATGTTTACATATCCCTCCTGACCAGGAATCACC	MA0148.3_nnnnTGTTTACwywn	15	1	7.58853984788486	10.2038556245008	-2.61531577661596	True		NA
rs7776847	chr7	33086391	G	A	2	1	3	0.666666666666667	0.50795793932485	0.3395475	0.381911110774234	0.947361997765857	0.1521864747464	0.256495694971335	0.972359447079447	0.664636554270046	False	False	/gpfs/igmmfs01/eddie/ponting-lab/breeshey/projects/motifs/characterize-bqtls-nf/work/99/e80e0eda3a4b43fbdf3523ed497b76/A549_FOXA1.withPeaks.csv	A549	FOXA1	CTCTCCTTTCAAATGCCATATGTTTGAATATTTCAAGATGCTTAGCACTGA	CTCTCCTTTCAAATGCCATATGTTTAAATATTTCAAGATGCTTAGCACTGA	MA0148.4_nwGTAAACATnn	17	-1	5.34610760234424	8.33545991805694	-2.9893523157127	True		NA
rs7802654	chr7	93893733	T	C	2	1	3	0.666666666666667	0.49716803926747	0.6727473	0.125685066308443	0.762760053145268	0.169665212279247	0.109127750741968	0.861703999875572	0.444222559726855	False	False	/gpfs/igmmfs01/eddie/ponting-lab/breeshey/projects/motifs/characterize-bqtls-nf/work/99/e80e0eda3a4b43fbdf3523ed497b76/A549_FOXA1.withPeaks.csv	A549	FOXA1	TGATCCAAACTCTTCTCAGTAAATATCAGTTTTGCAATATTTAATACGAGG	TGATCCAAACTCTTCTCAGTAAATACCAGTTTTGCAATATTTAATACGAGG	MA0148.3_nnnnTGTTTACwywn	14	-1	8.62738531974874	7.96171156522521	0.665673754523531	True		NA
rs7810009	chr7	56344705	T	C	2	1	3	0.666666666666667	0.49716803926747	0.6692044	0.134041783729085	0.769217604559997	0.168759063566716	0.105295995513154	0.872066522645395	0.451629694144541	False	False	/gpfs/igmmfs01/eddie/ponting-lab/breeshey/projects/motifs/characterize-bqtls-nf/work/99/e80e0eda3a4b43fbdf3523ed497b76/A549_FOXA1.withPeaks.csv	A549	FOXA1	ATGTTCTATCATTACACACTCTACGTCCATGTTTACATATTTATAATTAAA	ATGTTCTATCATTACACACTCTACGCCCATGTTTACATATTTATAATTAAA	MA0148.3_nnnnTGTTTACwywn	25	1	12.3298508822098	11.7424149450714	0.587435937138423	True		NA
rs11994862	chr8	19976816	T	G	3	18	21	0.142857142857143	0.512785951064458	0.3380637	0.124793590543778	0.512636862403007	0.103764046510534	0.0678879917791069	0.561661876719544	0.318715226473393	False	True	/gpfs/igmmfs01/eddie/ponting-lab/breeshey/projects/motifs/characterize-bqtls-nf/work/99/e80e0eda3a4b43fbdf3523ed497b76/A549_FOXA1.withPeaks.csv	A549	FOXA1	CTTCTTTGCCTCTTGAGTAAACAAGTCAAATCTATCCATTCATATCCCCAC	CTTCTTTGCCTCTTGAGTAAACAAGGCAAATCTATCCATTCATATCCCCAC	MA0148.4_nwGTAAACATnn	14	1	8.97866243415814	8.64161199572839	0.337050438429747	True		NA
rs11994862	chr8	19976816	T	G	3	18	21	0.142857142857143	0.512785951064458	0.3380637	0.124793590543778	0.512636862403007	0.103764046510534	0.0678879917791069	0.561661876719544	0.318715226473393	False	True	/gpfs/igmmfs01/eddie/ponting-lab/breeshey/projects/motifs/characterize-bqtls-nf/work/99/e80e0eda3a4b43fbdf3523ed497b76/A549_FOXA1.withPeaks.csv	A549	FOXA1	CTTCTTTGCCTCTTGAGTAAACAAGTCAAATCTATCCATTCATATCCCCAC	CTTCTTTGCCTCTTGAGTAAACAAGGCAAATCTATCCATTCATATCCCCAC	MA0148.3_nnnnTGTTTACwywn	12	-1	10.6643813993078	11.0462270815931	-0.381845682285284	True		NA
rs10096579	chr8	24109055	G	T	4	6	10	0.4	0.504706740053912	0.3375533	0.316763426292966	0.797448729319395	0.125854804819431	0.24636950084316	0.843861190856457	0.55710607780618	False	False	/gpfs/igmmfs01/eddie/ponting-lab/breeshey/projects/motifs/characterize-bqtls-nf/work/99/e80e0eda3a4b43fbdf3523ed497b76/A549_FOXA1.withPeaks.csv	A549	FOXA1	GGGCCCTGCTATATACTAAGTGTAAGGTGTACATGTATTTAAATAGATAAA	GGGCCCTGCTATATACTAAGTGTAATGTGTACATGTATTTAAATAGATAAA	MA0148.4_nwGTAAACATnn	22	-1	4.07029641239808	8.3047156613294	-4.23441924893132	True		NA
rs11777807	chr8	128280808	C	T	1	3	4	0.25	0.510735168267655	0.5023306	0.085051975528709	0.665622684815259	0.156774034991614	0.0479900101010658	0.753608986175991	0.375337330171984	False	False	/gpfs/igmmfs01/eddie/ponting-lab/breeshey/projects/motifs/characterize-bqtls-nf/work/99/e80e0eda3a4b43fbdf3523ed497b76/A549_FOXA1.withPeaks.csv	A549	FOXA1	ATGATTATTGAGTGCCTACTGTAAACACACACTTTTAAATAATAATATTAT	ATGATTATTGAGTGCCTACTGTAAATACACACTTTTAAATAATAATATTAT	MA0148.3_nnnnTGTTTACwywn	16	-1	8.59238678399529	7.58992515672747	1.00246162726782	True		NA
rs12678758	chr8	13052925	A	G	2	1	3	0.666666666666667	0.497209853349748	0.6439268	0.151427337043248	0.801764949801664	0.170769452436543	0.0939867550976841	0.879305547055826	0.476596143422456	False	False	/gpfs/igmmfs01/eddie/ponting-lab/breeshey/projects/motifs/characterize-bqtls-nf/work/99/e80e0eda3a4b43fbdf3523ed497b76/A549_FOXA1.withPeaks.csv	A549	FOXA1	ATTTTGAGCCTTCCTATATAAATAAATAGCTCCTGCCAATGGTGAATGATC	ATTTTGAGCCTTCCTATATAAATAAGTAGCTCCTGCCAATGGTGAATGATC	MA0148.3_nnnnTGTTTACwywn	13	-1	8.37266079575513	8.8913523971514	-0.518691601396274	True		NA
rs17608649	chr8	14853088	C	G	4	2	6	0.666666666666667	0.503997910679612	0.6573881	0.223246196571896	0.77983385458128	0.148602610348278	0.153551381116467	0.853420280997551	0.501540025576588	False	False	/gpfs/igmmfs01/eddie/ponting-lab/breeshey/projects/motifs/characterize-bqtls-nf/work/99/e80e0eda3a4b43fbdf3523ed497b76/A549_FOXA1.withPeaks.csv	A549	FOXA1	GGTTCATCCAAATGGGAAACTGCCTCTTTATATATTCATGTCATAATGCAC	GGTTCATCCAAATGGGAAACTGCCTGTTTATATATTCATGTCATAATGCAC	MA0148.3_nnnnTGTTTACwywn	20	1	3.16688010760709	8.85073194677441	-5.68385183916732	True		NA
rs1985958	chr8	124648269	A	G	9	2	11	0.818181818181818	0.497209853349748	0.666283	0.363376604622593	0.856333103849261	0.129462131704624	0.305564960137874	0.903462062060883	0.609854854235927	False	False	/gpfs/igmmfs01/eddie/ponting-lab/breeshey/projects/motifs/characterize-bqtls-nf/work/99/e80e0eda3a4b43fbdf3523ed497b76/A549_FOXA1.withPeaks.csv	A549	FOXA1	ACAGACATGAATGATGAACAGGGCAAACATGTTCTCTGTCTGCATGGATCT	ACAGACATGAATGATGAACAGGGCAGACATGTTCTCTGTCTGCATGGATCT	MA0148.2_TGTTTrCwywG	18	-1	9.71345088327678	5.17502229065795	4.53842859261883	True		NA
rs1985958	chr8	124648269	A	G	9	2	11	0.818181818181818	0.497209853349748	0.666283	0.363376604622593	0.856333103849261	0.129462131704624	0.305564960137874	0.903462062060883	0.609854854235927	False	False	/gpfs/igmmfs01/eddie/ponting-lab/breeshey/projects/motifs/characterize-bqtls-nf/work/99/e80e0eda3a4b43fbdf3523ed497b76/A549_FOXA1.withPeaks.csv	A549	FOXA1	ACAGACATGAATGATGAACAGGGCAAACATGTTCTCTGTCTGCATGGATCT	ACAGACATGAATGATGAACAGGGCAGACATGTTCTCTGTCTGCATGGATCT	MA0148.1_TGTTTrCwywG	18	-1	9.69556959651007	5.15838723938331	4.53718235712677	True		NA
rs1985958	chr8	124648269	A	G	9	2	11	0.818181818181818	0.497209853349748	0.666283	0.363376604622593	0.856333103849261	0.129462131704624	0.305564960137874	0.903462062060883	0.609854854235927	False	False	/gpfs/igmmfs01/eddie/ponting-lab/breeshey/projects/motifs/characterize-bqtls-nf/work/99/e80e0eda3a4b43fbdf3523ed497b76/A549_FOXA1.withPeaks.csv	A549	FOXA1	ACAGACATGAATGATGAACAGGGCAAACATGTTCTCTGTCTGCATGGATCT	ACAGACATGAATGATGAACAGGGCAGACATGTTCTCTGTCTGCATGGATCT	MA0148.3_nnnnTGTTTACwywn	18	-1	8.56249659099946	2.62887304358133	5.93362354741813	True		NA
rs2514616	chr8	102092673	G	A	1	6	7	0.142857142857143	0.50795793932485	0.348278	0.109746332272621	0.644173648668993	0.14440848238039	0.0612669528439544	0.726255149873314	0.376959990470807	False	False	/gpfs/igmmfs01/eddie/ponting-lab/breeshey/projects/motifs/characterize-bqtls-nf/work/99/e80e0eda3a4b43fbdf3523ed497b76/A549_FOXA1.withPeaks.csv	A549	FOXA1	AGCCACGGGTCAAGTTCGTGTTTATGCTGGGAGCCTGGGGAAGCCGGCGAG	AGCCACGGGTCAAGTTCGTGTTTATACTGGGAGCCTGGGGAAGCCGGCGAG	MA0148.2_TGTTTrCwywG	18	1	4.97177727665443	8.66373839730578	-3.69196112065134	True		NA
rs2514616	chr8	102092673	G	A	1	6	7	0.142857142857143	0.50795793932485	0.348278	0.109746332272621	0.644173648668993	0.14440848238039	0.0612669528439544	0.726255149873314	0.376959990470807	False	False	/gpfs/igmmfs01/eddie/ponting-lab/breeshey/projects/motifs/characterize-bqtls-nf/work/99/e80e0eda3a4b43fbdf3523ed497b76/A549_FOXA1.withPeaks.csv	A549	FOXA1	AGCCACGGGTCAAGTTCGTGTTTATGCTGGGAGCCTGGGGAAGCCGGCGAG	AGCCACGGGTCAAGTTCGTGTTTATACTGGGAGCCTGGGGAAGCCGGCGAG	MA0148.1_TGTTTrCwywG	18	1	4.95194386419626	8.64973411624803	-3.69779025205177	True		NA
rs2514616	chr8	102092673	G	A	1	6	7	0.142857142857143	0.50795793932485	0.348278	0.109746332272621	0.644173648668993	0.14440848238039	0.0612669528439544	0.726255149873314	0.376959990470807	False	False	/gpfs/igmmfs01/eddie/ponting-lab/breeshey/projects/motifs/characterize-bqtls-nf/work/99/e80e0eda3a4b43fbdf3523ed497b76/A549_FOXA1.withPeaks.csv	A549	FOXA1	AGCCACGGGTCAAGTTCGTGTTTATGCTGGGAGCCTGGGGAAGCCGGCGAG	AGCCACGGGTCAAGTTCGTGTTTATACTGGGAGCCTGGGGAAGCCGGCGAG	MA0148.3_nnnnTGTTTACwywn	14	1	3.85977954991309	8.98421960644984	-5.12444005653674	True		NA
rs2584382	chr8	108207576	C	T	2	1	3	0.666666666666667	0.510735168267655	0.6819948	0.143416025448444	0.772874158672693	0.169529713702622	0.0898868183976291	0.84642363102326	0.458145092060569	False	False	/gpfs/igmmfs01/eddie/ponting-lab/breeshey/projects/motifs/characterize-bqtls-nf/work/99/e80e0eda3a4b43fbdf3523ed497b76/A549_FOXA1.withPeaks.csv	A549	FOXA1	ACAGTTTTTGAAAAGTGGTAAACATCAAGGAATGTATCTATATGAACTCCG	ACAGTTTTTGAAAAGTGGTAAACATTAAGGAATGTATCTATATGAACTCCG	MA0148.4_nwGTAAACATnn	15	1	9.43496089522561	9.7739099597727	-0.338949064547085	True		NA
rs2960117	chr8	138414687	T	C	1	2	3	0.333333333333333	0.49716803926747	0.536359	0.105877898607024	0.727236173361662	0.164253171455508	0.0424874728864927	0.790311771970403	0.416557035984343	False	False	/gpfs/igmmfs01/eddie/ponting-lab/breeshey/projects/motifs/characterize-bqtls-nf/work/99/e80e0eda3a4b43fbdf3523ed497b76/A549_FOXA1.withPeaks.csv	A549	FOXA1	AGGAGCAAATCTACAAATGTCAATATAAACCTTGAATGTAATTGGGCTAAA	AGGAGCAAATCTACAAATGTCAATACAAACCTTGAATGTAATTGGGCTAAA	MA0148.3_nnnnTGTTTACwywn	14	-1	8.80104050906742	8.13536675454389	0.66567375452353	True		NA
rs2981156	chr8	39869633	C	T	4	2	6	0.666666666666667	0.510735168267655	0.6663494	0.190481720883422	0.774846079296172	0.151363008734727	0.131812626489171	0.842805173123973	0.482663900089797	False	False	/gpfs/igmmfs01/eddie/ponting-lab/breeshey/projects/motifs/characterize-bqtls-nf/work/99/e80e0eda3a4b43fbdf3523ed497b76/A549_FOXA1.withPeaks.csv	A549	FOXA1	AGCAGTATTTGAAAAATATCATGAACAGCAAACACAGCAGTCTGTCTGTGG	AGCAGTATTTGAAAAATATCATGAATAGCAAACACAGCAGTCTGTCTGTGG	MA0148.2_TGTTTrCwywG	23	-1	8.80135264764064	8.32505573141912	0.476296916221521	True		NA
rs2981156	chr8	39869633	C	T	4	2	6	0.666666666666667	0.510735168267655	0.6663494	0.190481720883422	0.774846079296172	0.151363008734727	0.131812626489171	0.842805173123973	0.482663900089797	False	False	/gpfs/igmmfs01/eddie/ponting-lab/breeshey/projects/motifs/characterize-bqtls-nf/work/99/e80e0eda3a4b43fbdf3523ed497b76/A549_FOXA1.withPeaks.csv	A549	FOXA1	AGCAGTATTTGAAAAATATCATGAACAGCAAACACAGCAGTCTGTCTGTGG	AGCAGTATTTGAAAAATATCATGAATAGCAAACACAGCAGTCTGTCTGTGG	MA0148.1_TGTTTrCwywG	23	-1	8.78546691545317	8.3743253493402	0.411141566112969	True		NA
rs4242343	chr8	124679448	A	G	3	12	15	0.2	0.497209853349748	0.3535609	0.155158738251345	0.604521965868633	0.117473053194639	0.116301611564176	0.660463351429458	0.379840352059989	False	False	/gpfs/igmmfs01/eddie/ponting-lab/breeshey/projects/motifs/characterize-bqtls-nf/work/99/e80e0eda3a4b43fbdf3523ed497b76/A549_FOXA1.withPeaks.csv	A549	FOXA1	TCTTTGGCAAACACAAGTAACTATTATAAATATAGCATTGGATCTCCCTGC	TCTTTGGCAAACACAAGTAACTATTGTAAATATAGCATTGGATCTCCCTGC	MA0148.4_nwGTAAACATnn	23	1	6.03773943209659	8.49970851899909	-2.4619690869025	True		NA
rs10829153	chr10	27277310	G	A	2	4	6	0.333333333333333	0.50795793932485	0.3244012	0.264842998292626	0.835301352791038	0.15178166633792	0.161468253407831	0.85561537453946	0.550072175541832	False	False	/gpfs/igmmfs01/eddie/ponting-lab/breeshey/projects/motifs/characterize-bqtls-nf/work/99/e80e0eda3a4b43fbdf3523ed497b76/A549_FOXA1.withPeaks.csv	A549	FOXA1	TGTCTCTTACTGGCTTATAGTTTGAGTAAATATGAAATATATTCCTGAGAG	TGTCTCTTACTGGCTTATAGTTTGAATAAATATGAAATATATTCCTGAGAG	MA0148.4_nwGTAAACATnn	23	1	8.5727507536864	6.1107816667839	2.4619690869025	True		NA
rs10829153	chr10	27277310	G	A	2	4	6	0.333333333333333	0.50795793932485	0.3244012	0.264842998292626	0.835301352791038	0.15178166633792	0.161468253407831	0.85561537453946	0.550072175541832	False	False	/gpfs/igmmfs01/eddie/ponting-lab/breeshey/projects/motifs/characterize-bqtls-nf/work/99/e80e0eda3a4b43fbdf3523ed497b76/A549_FOXA1.withPeaks.csv	A549	FOXA1	TGTCTCTTACTGGCTTATAGTTTGAGTAAATATGAAATATATTCCTGAGAG	TGTCTCTTACTGGCTTATAGTTTGAATAAATATGAAATATATTCCTGAGAG	MA0148.3_nnnnTGTTTACwywn	21	-1	10.6466526246236	8.03133684800762	2.61531577661596	True		NA
rs10906818	chr10	15106441	A	G	1	1	2	0.5	0.497209853349748	0.3353668	0.249095759087542	0.910853157926865	0.176940024942888	0.141735930375918	0.944406140383921	0.579974458507204	False	False	/gpfs/igmmfs01/eddie/ponting-lab/breeshey/projects/motifs/characterize-bqtls-nf/work/99/e80e0eda3a4b43fbdf3523ed497b76/A549_FOXA1.withPeaks.csv	A549	FOXA1	TTGCTTTTAGGACTGCACTAGGTCTAAAAGAAAACAATCAACCAGAACCAT	TTGCTTTTAGGACTGCACTAGGTCTGAAAGAAAACAATCAACCAGAACCAT	MA0148.2_TGTTTrCwywG	25	-1	8.34691601576442	7.83007764928034	0.516838366484081	True		NA
rs10906818	chr10	15106441	A	G	1	1	2	0.5	0.497209853349748	0.3353668	0.249095759087542	0.910853157926865	0.176940024942888	0.141735930375918	0.944406140383921	0.579974458507204	False	False	/gpfs/igmmfs01/eddie/ponting-lab/breeshey/projects/motifs/characterize-bqtls-nf/work/99/e80e0eda3a4b43fbdf3523ed497b76/A549_FOXA1.withPeaks.csv	A549	FOXA1	TTGCTTTTAGGACTGCACTAGGTCTAAAAGAAAACAATCAACCAGAACCAT	TTGCTTTTAGGACTGCACTAGGTCTGAAAGAAAACAATCAACCAGAACCAT	MA0148.1_TGTTTrCwywG	25	-1	8.37922797790608	7.862389611422	0.516838366484082	True		NA
rs11197523	chr10	117845895	C	T	1	1	2	0.5	0.510735168267655	0.6408545	0.103413663059694	0.769049272942024	0.177402064063929	0.0620567984271442	0.850660133878447	0.436231468000859	False	False	/gpfs/igmmfs01/eddie/ponting-lab/breeshey/projects/motifs/characterize-bqtls-nf/work/99/e80e0eda3a4b43fbdf3523ed497b76/A549_FOXA1.withPeaks.csv	A549	FOXA1	ACATTCATAAAGCACCATTCTGGAACGTTTACTCTGCTCCATTTAATCCTC	ACATTCATAAAGCACCATTCTGGAATGTTTACTCTGCTCCATTTAATCCTC	MA0148.2_TGTTTrCwywG	25	1	5.88916353393287	11.5004651557949	-5.61130162186204	True		NA
rs11197523	chr10	117845895	C	T	1	1	2	0.5	0.510735168267655	0.6408545	0.103413663059694	0.769049272942024	0.177402064063929	0.0620567984271442	0.850660133878447	0.436231468000859	False	False	/gpfs/igmmfs01/eddie/ponting-lab/breeshey/projects/motifs/characterize-bqtls-nf/work/99/e80e0eda3a4b43fbdf3523ed497b76/A549_FOXA1.withPeaks.csv	A549	FOXA1	ACATTCATAAAGCACCATTCTGGAACGTTTACTCTGCTCCATTTAATCCTC	ACATTCATAAAGCACCATTCTGGAATGTTTACTCTGCTCCATTTAATCCTC	MA0148.1_TGTTTrCwywG	25	1	6.15365698749329	11.4760570245573	-5.32240003706399	True		NA
rs11197523	chr10	117845895	C	T	1	1	2	0.5	0.510735168267655	0.6408545	0.103413663059694	0.769049272942024	0.177402064063929	0.0620567984271442	0.850660133878447	0.436231468000859	False	False	/gpfs/igmmfs01/eddie/ponting-lab/breeshey/projects/motifs/characterize-bqtls-nf/work/99/e80e0eda3a4b43fbdf3523ed497b76/A549_FOXA1.withPeaks.csv	A549	FOXA1	ACATTCATAAAGCACCATTCTGGAACGTTTACTCTGCTCCATTTAATCCTC	ACATTCATAAAGCACCATTCTGGAATGTTTACTCTGCTCCATTTAATCCTC	MA0148.4_nwGTAAACATnn	22	-1	5.77869487383392	10.1192743185936	-4.34057944475971	True		NA
rs11197523	chr10	117845895	C	T	1	1	2	0.5	0.510735168267655	0.6408545	0.103413663059694	0.769049272942024	0.177402064063929	0.0620567984271442	0.850660133878447	0.436231468000859	False	False	/gpfs/igmmfs01/eddie/ponting-lab/breeshey/projects/motifs/characterize-bqtls-nf/work/99/e80e0eda3a4b43fbdf3523ed497b76/A549_FOXA1.withPeaks.csv	A549	FOXA1	ACATTCATAAAGCACCATTCTGGAACGTTTACTCTGCTCCATTTAATCCTC	ACATTCATAAAGCACCATTCTGGAATGTTTACTCTGCTCCATTTAATCCTC	MA0148.3_nnnnTGTTTACwywn	21	1	4.41944934777888	10.4097131743103	-5.99026382653146	True		NA
rs2025452	chr10	98395083	C	T	4	2	6	0.666666666666667	0.510735168267655	0.6438427	0.215780450777244	0.797470748787672	0.151885406178077	0.142024646158832	0.846681399154131	0.506625599782458	False	False	/gpfs/igmmfs01/eddie/ponting-lab/breeshey/projects/motifs/characterize-bqtls-nf/work/99/e80e0eda3a4b43fbdf3523ed497b76/A549_FOXA1.withPeaks.csv	A549	FOXA1	CTCAAGTGAGTCCATCATGTTTACACACAAACTGGGTAGCCTTGTTCTGAT	CTCAAGTGAGTCCATCATGTTTACATACAAACTGGGTAGCCTTGTTCTGAT	MA0148.2_TGTTTrCwywG	17	1	9.41887970114725	9.5334462657128	-0.11456656456555	True		NA
rs2025452	chr10	98395083	C	T	4	2	6	0.666666666666667	0.510735168267655	0.6438427	0.215780450777244	0.797470748787672	0.151885406178077	0.142024646158832	0.846681399154131	0.506625599782458	False	False	/gpfs/igmmfs01/eddie/ponting-lab/breeshey/projects/motifs/characterize-bqtls-nf/work/99/e80e0eda3a4b43fbdf3523ed497b76/A549_FOXA1.withPeaks.csv	A549	FOXA1	CTCAAGTGAGTCCATCATGTTTACACACAAACTGGGTAGCCTTGTTCTGAT	CTCAAGTGAGTCCATCATGTTTACATACAAACTGGGTAGCCTTGTTCTGAT	MA0148.1_TGTTTrCwywG	17	1	9.40317583697845	9.52042092006927	-0.117245083090825	True		NA
rs2025452	chr10	98395083	C	T	4	2	6	0.666666666666667	0.510735168267655	0.6438427	0.215780450777244	0.797470748787672	0.151885406178077	0.142024646158832	0.846681399154131	0.506625599782458	False	False	/gpfs/igmmfs01/eddie/ponting-lab/breeshey/projects/motifs/characterize-bqtls-nf/work/99/e80e0eda3a4b43fbdf3523ed497b76/A549_FOXA1.withPeaks.csv	A549	FOXA1	CTCAAGTGAGTCCATCATGTTTACACACAAACTGGGTAGCCTTGTTCTGAT	CTCAAGTGAGTCCATCATGTTTACATACAAACTGGGTAGCCTTGTTCTGAT	MA0148.4_nwGTAAACATnn	14	-1	10.715058869861	11.4407885582121	-0.725729688351057	True		NA
rs2025452	chr10	98395083	C	T	4	2	6	0.666666666666667	0.510735168267655	0.6438427	0.215780450777244	0.797470748787672	0.151885406178077	0.142024646158832	0.846681399154131	0.506625599782458	False	False	/gpfs/igmmfs01/eddie/ponting-lab/breeshey/projects/motifs/characterize-bqtls-nf/work/99/e80e0eda3a4b43fbdf3523ed497b76/A549_FOXA1.withPeaks.csv	A549	FOXA1	CTCAAGTGAGTCCATCATGTTTACACACAAACTGGGTAGCCTTGTTCTGAT	CTCAAGTGAGTCCATCATGTTTACATACAAACTGGGTAGCCTTGTTCTGAT	MA0148.3_nnnnTGTTTACwywn	13	1	10.2510530546324	10.7858992381343	-0.534846183501871	True		NA
rs2479358	chr10	32584506	C	T	4	3	7	0.571428571428571	0.510735168267655	0.6656858	0.175946671336665	0.697259487043304	0.136359987534006	0.113143533181049	0.738337143023287	0.436603079189984	False	False	/gpfs/igmmfs01/eddie/ponting-lab/breeshey/projects/motifs/characterize-bqtls-nf/work/99/e80e0eda3a4b43fbdf3523ed497b76/A549_FOXA1.withPeaks.csv	A549	FOXA1	CCATCATCTCATTTTGTCATTATTACGTAAACAGCTTTTAGAGATCCTCAA	CCATCATCTCATTTTGTCATTATTATGTAAACAGCTTTTAGAGATCCTCAA	MA0148.2_TGTTTrCwywG	22	-1	5.50935131003884	9.20131243069018	-3.69196112065134	True		NA
rs2479358	chr10	32584506	C	T	4	3	7	0.571428571428571	0.510735168267655	0.6656858	0.175946671336665	0.697259487043304	0.136359987534006	0.113143533181049	0.738337143023287	0.436603079189984	False	False	/gpfs/igmmfs01/eddie/ponting-lab/breeshey/projects/motifs/characterize-bqtls-nf/work/99/e80e0eda3a4b43fbdf3523ed497b76/A549_FOXA1.withPeaks.csv	A549	FOXA1	CCATCATCTCATTTTGTCATTATTACGTAAACAGCTTTTAGAGATCCTCAA	CCATCATCTCATTTTGTCATTATTATGTAAACAGCTTTTAGAGATCCTCAA	MA0148.1_TGTTTrCwywG	22	-1	5.50119212211163	9.19898237416341	-3.69779025205177	True		NA
rs2479358	chr10	32584506	C	T	4	3	7	0.571428571428571	0.510735168267655	0.6656858	0.175946671336665	0.697259487043304	0.136359987534006	0.113143533181049	0.738337143023287	0.436603079189984	False	False	/gpfs/igmmfs01/eddie/ponting-lab/breeshey/projects/motifs/characterize-bqtls-nf/work/99/e80e0eda3a4b43fbdf3523ed497b76/A549_FOXA1.withPeaks.csv	A549	FOXA1	CCATCATCTCATTTTGTCATTATTACGTAAACAGCTTTTAGAGATCCTCAA	CCATCATCTCATTTTGTCATTATTATGTAAACAGCTTTTAGAGATCCTCAA	MA0148.4_nwGTAAACATnn	24	1	6.91078667957922	9.01734293201058	-2.10655625243136	True		NA
rs2479358	chr10	32584506	C	T	4	3	7	0.571428571428571	0.510735168267655	0.6656858	0.175946671336665	0.697259487043304	0.136359987534006	0.113143533181049	0.738337143023287	0.436603079189984	False	False	/gpfs/igmmfs01/eddie/ponting-lab/breeshey/projects/motifs/characterize-bqtls-nf/work/99/e80e0eda3a4b43fbdf3523ed497b76/A549_FOXA1.withPeaks.csv	A549	FOXA1	CCATCATCTCATTTTGTCATTATTACGTAAACAGCTTTTAGAGATCCTCAA	CCATCATCTCATTTTGTCATTATTATGTAAACAGCTTTTAGAGATCCTCAA	MA0148.3_nnnnTGTTTACwywn	22	-1	5.08429391452018	10.2087339710569	-5.12444005653674	True		NA
rs7074721	chr10	1128216	G	A	2	5	7	0.285714285714286	0.50795793932485	0.5663134	0.0939542775611919	0.569262263184402	0.127496896063177	0.0442922809581015	0.624493108080534	0.331608270372797	False	False	/gpfs/igmmfs01/eddie/ponting-lab/breeshey/projects/motifs/characterize-bqtls-nf/work/99/e80e0eda3a4b43fbdf3523ed497b76/A549_FOXA1.withPeaks.csv	A549	FOXA1	TCTGACCCAGAGCCACGAAAAGCAAGTAACGTGCCTGGTGGGATAGCGGGA	TCTGACCCAGAGCCACGAAAAGCAAATAACGTGCCTGGTGGGATAGCGGGA	MA0148.2_TGTTTrCwywG	17	-1	4.0523784495848	8.617029993095	-4.5646515435102	True		NA
rs7074721	chr10	1128216	G	A	2	5	7	0.285714285714286	0.50795793932485	0.5663134	0.0939542775611919	0.569262263184402	0.127496896063177	0.0442922809581015	0.624493108080534	0.331608270372797	False	False	/gpfs/igmmfs01/eddie/ponting-lab/breeshey/projects/motifs/characterize-bqtls-nf/work/99/e80e0eda3a4b43fbdf3523ed497b76/A549_FOXA1.withPeaks.csv	A549	FOXA1	TCTGACCCAGAGCCACGAAAAGCAAGTAACGTGCCTGGTGGGATAGCGGGA	TCTGACCCAGAGCCACGAAAAGCAAATAACGTGCCTGGTGGGATAGCGGGA	MA0148.1_TGTTTrCwywG	17	-1	4.04028075676321	8.60381955927548	-4.56353880251228	True		NA
rs7074721	chr10	1128216	G	A	2	5	7	0.285714285714286	0.50795793932485	0.5663134	0.0939542775611919	0.569262263184402	0.127496896063177	0.0442922809581015	0.624493108080534	0.331608270372797	False	False	/gpfs/igmmfs01/eddie/ponting-lab/breeshey/projects/motifs/characterize-bqtls-nf/work/99/e80e0eda3a4b43fbdf3523ed497b76/A549_FOXA1.withPeaks.csv	A549	FOXA1	TCTGACCCAGAGCCACGAAAAGCAAGTAACGTGCCTGGTGGGATAGCGGGA	TCTGACCCAGAGCCACGAAAAGCAAATAACGTGCCTGGTGGGATAGCGGGA	MA0148.3_nnnnTGTTTACwywn	17	-1	2.71422270195787	8.70818412926444	-5.99396142730657	True		NA
rs7098281	chr10	92907609	G	T	1	2	3	0.333333333333333	0.504706740053912	0.6668437	0.0563806945683229	0.616315727096215	0.152221386299651	0.0300277250768318	0.688620345858524	0.336348210832269	False	False	/gpfs/igmmfs01/eddie/ponting-lab/breeshey/projects/motifs/characterize-bqtls-nf/work/99/e80e0eda3a4b43fbdf3523ed497b76/A549_FOXA1.withPeaks.csv	A549	FOXA1	CCACCTTCATCACTAGGGATTACATGTCAACATGAGATGTGATGGAGACAC	CCACCTTCATCACTAGGGATTACATTTCAACATGAGATGTGATGGAGACAC	MA0148.4_nwGTAAACATnn	23	1	8.48043470204534	5.38515422619356	3.09528047585178	True		NA
rs7915994	chr10	95526168	C	T	1	4	5	0.2	0.510735168267655	0.3433274	0.144287886097983	0.741815112135158	0.160194535052138	0.0823030097029856	0.796815807563656	0.443051499116571	False	False	/gpfs/igmmfs01/eddie/ponting-lab/breeshey/projects/motifs/characterize-bqtls-nf/work/99/e80e0eda3a4b43fbdf3523ed497b76/A549_FOXA1.withPeaks.csv	A549	FOXA1	TTCTGGACCCTCCTTTGAGAATTGTCTTCATTGCCAGTTTACAAGCCACGC	TTCTGGACCCTCCTTTGAGAATTGTTTTCATTGCCAGTTTACAAGCCACGC	MA0148.2_TGTTTrCwywG	22	1	4.05978380955525	8.59821240217408	-4.53842859261883	True		NA
rs7915994	chr10	95526168	C	T	1	4	5	0.2	0.510735168267655	0.3433274	0.144287886097983	0.741815112135158	0.160194535052138	0.0823030097029856	0.796815807563656	0.443051499116571	False	False	/gpfs/igmmfs01/eddie/ponting-lab/breeshey/projects/motifs/characterize-bqtls-nf/work/99/e80e0eda3a4b43fbdf3523ed497b76/A549_FOXA1.withPeaks.csv	A549	FOXA1	TTCTGGACCCTCCTTTGAGAATTGTCTTCATTGCCAGTTTACAAGCCACGC	TTCTGGACCCTCCTTTGAGAATTGTTTTCATTGCCAGTTTACAAGCCACGC	MA0148.1_TGTTTrCwywG	22	1	4.1003197718777	8.63750212900447	-4.53718235712676	True		NA
rs10896572	chr11	56894789	A	G	21	26	47	0.446808510638298	0.497209853349748	0.4198739	0.39637932333781	0.670372558820156	0.0707739852133273	0.335705462739349	0.698044966975714	0.533375941078983	False	True	/gpfs/igmmfs01/eddie/ponting-lab/breeshey/projects/motifs/characterize-bqtls-nf/work/99/e80e0eda3a4b43fbdf3523ed497b76/A549_FOXA1.withPeaks.csv	A549	FOXA1	ACTGAGCATAGAAAAGGCAGTAAACATGGGGACATTGGCATCTGGGCAAAT	ACTGAGCATAGAAAAGGCAGTAAACGTGGGGACATTGGCATCTGGGCAAAT	MA0148.4_nwGTAAACATnn	17	1	10.1318634766141	5.79128403185436	4.34057944475971	True		NA
rs1570216	chr11	35282334	T	C	38	124	162	0.234567901234568	0.49716803926747	0.3605912	0.270699685035459	0.425829493603285	0.0403646158371439	0.251019209980352	0.452243215720228	0.348264589319372	False	True	/gpfs/igmmfs01/eddie/ponting-lab/breeshey/projects/motifs/characterize-bqtls-nf/work/99/e80e0eda3a4b43fbdf3523ed497b76/A549_FOXA1.withPeaks.csv	A549	FOXA1	CCTCGGCTAACAGATTAAGTAAACATAGAAATATACGCATTTTTTTCCTTT	CCTCGGCTAACAGATTAAGTAAACACAGAAATATACGCATTTTTTTCCTTT	MA0148.4_nwGTAAACATnn	16	1	10.913459720465	8.64305119678461	2.27040852368041	True		NA
rs1570216	chr11	35282334	T	C	38	124	162	0.234567901234568	0.49716803926747	0.3605912	0.270699685035459	0.425829493603285	0.0403646158371439	0.251019209980352	0.452243215720228	0.348264589319372	False	True	/gpfs/igmmfs01/eddie/ponting-lab/breeshey/projects/motifs/characterize-bqtls-nf/work/99/e80e0eda3a4b43fbdf3523ed497b76/A549_FOXA1.withPeaks.csv	A549	FOXA1	CCTCGGCTAACAGATTAAGTAAACATAGAAATATACGCATTTTTTTCCTTT	CCTCGGCTAACAGATTAAGTAAACACAGAAATATACGCATTTTTTTCCTTT	MA0148.3_nnnnTGTTTACwywn	14	-1	11.8361834229976	11.1705096684741	0.66567375452353	True		NA
rs6578344	chr11	3400661	T	C	19	19	38	0.5	0.49716803926747	0.3598241	0.496016905168563	0.762113864953308	0.0692897381766033	0.441479145744912	0.786333718061582	0.629065385060936	False	True	/gpfs/igmmfs01/eddie/ponting-lab/breeshey/projects/motifs/characterize-bqtls-nf/work/99/e80e0eda3a4b43fbdf3523ed497b76/A549_FOXA1.withPeaks.csv	A549	FOXA1	TTCATCTTGTGACTGCGGTTATGTTTATTTATAAATAATAAATATATGTTA	TTCATCTTGTGACTGCGGTTATGTTCATTTATAAATAATAAATATATGTTA	MA0148.4_nwGTAAACATnn	18	-1	8.66568739888692	4.76474156216386	3.90094583672305	True		NA
rs10743034	chr11	7795498	T	C	4	2	6	0.666666666666667	0.49716803926747	0.6753145	0.195283963996301	0.767739417872678	0.150268647434396	0.144641015054796	0.839731507035993	0.481511690934489	False	False	/gpfs/igmmfs01/eddie/ponting-lab/breeshey/projects/motifs/characterize-bqtls-nf/work/99/e80e0eda3a4b43fbdf3523ed497b76/A549_FOXA1.withPeaks.csv	A549	FOXA1	TCATCCTCTGCCTGATTTGTAAATATTGATATCCCACAGGATTGTTTTTGT	TCATCCTCTGCCTGATTTGTAAATACTGATATCCCACAGGATTGTTTTTGT	MA0148.4_nwGTAAACATnn	16	1	8.53247335462802	6.26206483094761	2.27040852368041	True		NA
rs10840228	chr11	9408426	A	G	1	4	5	0.2	0.497209853349748	0.3746281	0.118975386524694	0.716619207039815	0.158918841907533	0.0603330830193591	0.776558646013101	0.417797296782255	False	False	/gpfs/igmmfs01/eddie/ponting-lab/breeshey/projects/motifs/characterize-bqtls-nf/work/99/e80e0eda3a4b43fbdf3523ed497b76/A549_FOXA1.withPeaks.csv	A549	FOXA1	ATGGCCTTTATTTTTGTAATCCTTAACTATTTACATTTCATACATTTCTTT	ATGGCCTTTATTTTTGTAATCCTTAGCTATTTACATTTCATACATTTCTTT	MA0148.3_nnnnTGTTTACwywn	23	1	9.48048059161398	10.0246426356476	-0.54416204403358	True		NA
rs11228824	chr11	56634316	G	A	13	12	25	0.52	0.50795793932485	0.3070983	0.5287427867446	0.82760780001657	0.0781158448698273	0.486872196143772	0.87070150474664	0.678175293380585	False	False	/gpfs/igmmfs01/eddie/ponting-lab/breeshey/projects/motifs/characterize-bqtls-nf/work/99/e80e0eda3a4b43fbdf3523ed497b76/A549_FOXA1.withPeaks.csv	A549	FOXA1	GAGGAACTGAACTGTTATTTACACAGGTAAATGAGAGACTGAGTTTCCTCA	GAGGAACTGAACTGTTATTTACACAAGTAAATGAGAGACTGAGTTTCCTCA	MA0148.2_TGTTTrCwywG	15	1	8.77475744073806	7.13736590095793	1.63739153978013	True		NA
rs11228824	chr11	56634316	G	A	13	12	25	0.52	0.50795793932485	0.3070983	0.5287427867446	0.82760780001657	0.0781158448698273	0.486872196143772	0.87070150474664	0.678175293380585	False	False	/gpfs/igmmfs01/eddie/ponting-lab/breeshey/projects/motifs/characterize-bqtls-nf/work/99/e80e0eda3a4b43fbdf3523ed497b76/A549_FOXA1.withPeaks.csv	A549	FOXA1	GAGGAACTGAACTGTTATTTACACAGGTAAATGAGAGACTGAGTTTCCTCA	GAGGAACTGAACTGTTATTTACACAAGTAAATGAGAGACTGAGTTTCCTCA	MA0148.1_TGTTTrCwywG	15	1	8.75927294240279	7.13467013621887	1.62460280618392	True		NA
rs11228824	chr11	56634316	G	A	13	12	25	0.52	0.50795793932485	0.3070983	0.5287427867446	0.82760780001657	0.0781158448698273	0.486872196143772	0.87070150474664	0.678175293380585	False	False	/gpfs/igmmfs01/eddie/ponting-lab/breeshey/projects/motifs/characterize-bqtls-nf/work/99/e80e0eda3a4b43fbdf3523ed497b76/A549_FOXA1.withPeaks.csv	A549	FOXA1	GAGGAACTGAACTGTTATTTACACAGGTAAATGAGAGACTGAGTTTCCTCA	GAGGAACTGAACTGTTATTTACACAAGTAAATGAGAGACTGAGTTTCCTCA	MA0148.3_nnnnTGTTTACwywn	11	1	10.122755316743	9.45598278732453	0.666772529418482	True		NA
rs3812778	chr11	35277270	G	A	1	1	2	0.5	0.50795793932485	0.3087177	0.287490576829133	0.925033203154141	0.17470097958117	0.165360267601991	0.956538329743712	0.606261889991637	False	False	/gpfs/igmmfs01/eddie/ponting-lab/breeshey/projects/motifs/characterize-bqtls-nf/work/99/e80e0eda3a4b43fbdf3523ed497b76/A549_FOXA1.withPeaks.csv	A549	FOXA1	CTGTAGGTTCATCCAGTCCTCTCATGTTGACTCTGGAAACATTTTTCCGTG	CTGTAGGTTCATCCAGTCCTCTCATATTGACTCTGGAAACATTTTTCCGTG	MA0148.2_TGTTTrCwywG	24	1	9.17150392489807	7.22212395973137	1.9493799651667	True		NA
rs3812778	chr11	35277270	G	A	1	1	2	0.5	0.50795793932485	0.3087177	0.287490576829133	0.925033203154141	0.17470097958117	0.165360267601991	0.956538329743712	0.606261889991637	False	False	/gpfs/igmmfs01/eddie/ponting-lab/breeshey/projects/motifs/characterize-bqtls-nf/work/99/e80e0eda3a4b43fbdf3523ed497b76/A549_FOXA1.withPeaks.csv	A549	FOXA1	CTGTAGGTTCATCCAGTCCTCTCATGTTGACTCTGGAAACATTTTTCCGTG	CTGTAGGTTCATCCAGTCCTCTCATATTGACTCTGGAAACATTTTTCCGTG	MA0148.1_TGTTTrCwywG	24	1	9.16303550953631	7.2159683546826	1.94706715485371	True		NA
rs3812778	chr11	35277270	G	A	1	1	2	0.5	0.50795793932485	0.3087177	0.287490576829133	0.925033203154141	0.17470097958117	0.165360267601991	0.956538329743712	0.606261889991637	False	False	/gpfs/igmmfs01/eddie/ponting-lab/breeshey/projects/motifs/characterize-bqtls-nf/work/99/e80e0eda3a4b43fbdf3523ed497b76/A549_FOXA1.withPeaks.csv	A549	FOXA1	CTGTAGGTTCATCCAGTCCTCTCATGTTGACTCTGGAAACATTTTTCCGTG	CTGTAGGTTCATCCAGTCCTCTCATATTGACTCTGGAAACATTTTTCCGTG	MA0148.3_nnnnTGTTTACwywn	20	1	9.89170828869374	8.88924666142592	1.00246162726782	True		NA
rs4310638	chr11	84055553	T	C	3	1	4	0.75	0.49716803926747	0.6427272	0.225951487314596	0.846816536153981	0.165276047904411	0.153663220850071	0.883440470864168	0.536384011734289	False	False	/gpfs/igmmfs01/eddie/ponting-lab/breeshey/projects/motifs/characterize-bqtls-nf/work/99/e80e0eda3a4b43fbdf3523ed497b76/A549_FOXA1.withPeaks.csv	A549	FOXA1	AAGTAGAACCAACTCAGAGCTCTCATATTTACTTCTTGATGGAGATGGTTG	AAGTAGAACCAACTCAGAGCTCTCACATTTACTTCTTGATGGAGATGGTTG	MA0148.4_nwGTAAACATnn	22	-1	9.29848044203745	4.95790099727775	4.34057944475971	True		NA
rs7116297	chr11	18755489	C	G	9	6	15	0.6	0.503997910679612	0.6812212	0.210593790206062	0.637360179474794	0.111789642499399	0.155816166009589	0.69785338219535	0.423976984840428	False	False	/gpfs/igmmfs01/eddie/ponting-lab/breeshey/projects/motifs/characterize-bqtls-nf/work/99/e80e0eda3a4b43fbdf3523ed497b76/A549_FOXA1.withPeaks.csv	A549	FOXA1	TCTGGAGAGGAGACAGCTAAGTCAACAATGGAATTACCTAGGGAAATTCCT	TCTGGAGAGGAGACAGCTAAGTCAAGAATGGAATTACCTAGGGAAATTCCT	MA0148.2_TGTTTrCwywG	16	-1	9.04686569143726	4.61500921133585	4.43185648010141	True		NA
rs7116297	chr11	18755489	C	G	9	6	15	0.6	0.503997910679612	0.6812212	0.210593790206062	0.637360179474794	0.111789642499399	0.155816166009589	0.69785338219535	0.423976984840428	False	False	/gpfs/igmmfs01/eddie/ponting-lab/breeshey/projects/motifs/characterize-bqtls-nf/work/99/e80e0eda3a4b43fbdf3523ed497b76/A549_FOXA1.withPeaks.csv	A549	FOXA1	TCTGGAGAGGAGACAGCTAAGTCAACAATGGAATTACCTAGGGAAATTCCT	TCTGGAGAGGAGACAGCTAAGTCAAGAATGGAATTACCTAGGGAAATTCCT	MA0148.1_TGTTTrCwywG	16	-1	9.03861540802195	4.60826103693254	4.43035437108941	True		NA
rs7116297	chr11	18755489	C	G	9	6	15	0.6	0.503997910679612	0.6812212	0.210593790206062	0.637360179474794	0.111789642499399	0.155816166009589	0.69785338219535	0.423976984840428	False	False	/gpfs/igmmfs01/eddie/ponting-lab/breeshey/projects/motifs/characterize-bqtls-nf/work/99/e80e0eda3a4b43fbdf3523ed497b76/A549_FOXA1.withPeaks.csv	A549	FOXA1	TCTGGAGAGGAGACAGCTAAGTCAACAATGGAATTACCTAGGGAAATTCCT	TCTGGAGAGGAGACAGCTAAGTCAAGAATGGAATTACCTAGGGAAATTCCT	MA0148.3_nnnnTGTTTACwywn	16	-1	9.50075076072253	3.81689892155521	5.68385183916732	True		NA
rs7122539	chr11	66662731	G	A	3	2	5	0.6	0.50795793932485	0.3365776	0.389727420466164	0.917426949065639	0.139611921617164	0.324064012908948	0.964804497864034	0.653577184765902	False	False	/gpfs/igmmfs01/eddie/ponting-lab/breeshey/projects/motifs/characterize-bqtls-nf/work/99/e80e0eda3a4b43fbdf3523ed497b76/A549_FOXA1.withPeaks.csv	A549	FOXA1	CCCCCTTCCCCAACTGAGCTCCCAGGTGTTGACACTGAGGTTCCCCAACAA	CCCCCTTCCCCAACTGAGCTCCCAGATGTTGACACTGAGGTTCCCCAACAA	MA0148.3_nnnnTGTTTACwywn	22	1	8.44295690578729	9.10863066031083	-0.665673754523533	True		NA
rs1109183	chr14	44842186	A	G	1	4	5	0.2	0.497209853349748	0.6819209	0.032111998512607	0.440832290981155	0.115896738892372	0.0100836586822051	0.530132886957819	0.236472144746881	False	False	/gpfs/igmmfs01/eddie/ponting-lab/breeshey/projects/motifs/characterize-bqtls-nf/work/99/e80e0eda3a4b43fbdf3523ed497b76/A549_FOXA1.withPeaks.csv	A549	FOXA1	TAACCATATTATAAAGAAATTCTCTATGTACATATTAGTAACTCCCACTAG	TAACCATATTATAAAGAAATTCTCTGTGTACATATTAGTAACTCCCACTAG	MA0148.3_nnnnTGTTTACwywn	20	1	7.57568439472247	8.57814602199029	-1.00246162726782	True		NA
rs11160804	chr14	104792254	G	A	2	2	4	0.5	0.50795793932485	0.342199	0.296012676271362	0.889080795482348	0.158454565743625	0.189495746939835	0.931429099981365	0.592546735876855	False	False	/gpfs/igmmfs01/eddie/ponting-lab/breeshey/projects/motifs/characterize-bqtls-nf/work/99/e80e0eda3a4b43fbdf3523ed497b76/A549_FOXA1.withPeaks.csv	A549	FOXA1	AGTGTAAATATGCAGGTTTCAGTGCGAATACACATTGTCAGTGTGAGTGTG	AGTGTAAATATGCAGGTTTCAGTGCAAATACACATTGTCAGTGTGAGTGTG	MA0148.2_TGTTTrCwywG	19	-1	3.71901082734403	8.7537598149391	-5.03474898759507	True		NA
rs11160804	chr14	104792254	G	A	2	2	4	0.5	0.50795793932485	0.342199	0.296012676271362	0.889080795482348	0.158454565743625	0.189495746939835	0.931429099981365	0.592546735876855	False	False	/gpfs/igmmfs01/eddie/ponting-lab/breeshey/projects/motifs/characterize-bqtls-nf/work/99/e80e0eda3a4b43fbdf3523ed497b76/A549_FOXA1.withPeaks.csv	A549	FOXA1	AGTGTAAATATGCAGGTTTCAGTGCGAATACACATTGTCAGTGTGAGTGTG	AGTGTAAATATGCAGGTTTCAGTGCAAATACACATTGTCAGTGTGAGTGTG	MA0148.1_TGTTTrCwywG	19	-1	3.69432970983356	8.74484862728304	-5.05051891744949	True		NA
rs12587564	chr14	54574131	A	G	4	4	8	0.5	0.497209853349748	0.3838108	0.337394046405644	0.832987554254463	0.128413872781418	0.268763518766508	0.881270685842169	0.585190800330054	False	False	/gpfs/igmmfs01/eddie/ponting-lab/breeshey/projects/motifs/characterize-bqtls-nf/work/99/e80e0eda3a4b43fbdf3523ed497b76/A549_FOXA1.withPeaks.csv	A549	FOXA1	TGCTTGGAGTCTAGTCTCTTGTGTCATATTTACCTGCAGGCTCATTTCTAA	TGCTTGGAGTCTAGTCTCTTGTGTCGTATTTACCTGCAGGCTCATTTCTAA	MA0148.4_nwGTAAACATnn	23	-1	8.54387263571103	6.27346411203062	2.27040852368041	True		NA
rs1278947	chr14	32420322	T	C	20	4	24	0.833333333333333	0.49716803926747	0.6680687	0.490041029301794	0.86850685702145	0.0967724685791577	0.413781673367038	0.893428155852959	0.679273943161622	False	False	/gpfs/igmmfs01/eddie/ponting-lab/breeshey/projects/motifs/characterize-bqtls-nf/work/99/e80e0eda3a4b43fbdf3523ed497b76/A549_FOXA1.withPeaks.csv	A549	FOXA1	ACTTTCATAAAAATGTGTAAACATGTTCTGAGAGTCTTCTGAAAATTCCCT	ACTTTCATAAAAATGTGTAAACATGCTCTGAGAGTCTTCTGAAAATTCCCT	MA0148.4_nwGTAAACATnn	14	1	10.8379125429664	10.3996415553873	0.438270987579008	True		NA
rs1278947	chr14	32420322	T	C	20	4	24	0.833333333333333	0.49716803926747	0.6680687	0.490041029301794	0.86850685702145	0.0967724685791577	0.413781673367038	0.893428155852959	0.679273943161622	False	False	/gpfs/igmmfs01/eddie/ponting-lab/breeshey/projects/motifs/characterize-bqtls-nf/work/99/e80e0eda3a4b43fbdf3523ed497b76/A549_FOXA1.withPeaks.csv	A549	FOXA1	ACTTTCATAAAAATGTGTAAACATGTTCTGAGAGTCTTCTGAAAATTCCCT	ACTTTCATAAAAATGTGTAAACATGCTCTGAGAGTCTTCTGAAAATTCCCT	MA0148.3_nnnnTGTTTACwywn	12	-1	10.7182563495185	10.7335450420336	-0.0152886925150906	True		NA
rs12893495	chr14	89365677	G	T	5	3	8	0.625	0.504706740053912	0.6748695	0.179347580998532	0.699536780202326	0.137900716181542	0.12794805029998	0.778578564563036	0.439442180600429	False	False	/gpfs/igmmfs01/eddie/ponting-lab/breeshey/projects/motifs/characterize-bqtls-nf/work/99/e80e0eda3a4b43fbdf3523ed497b76/A549_FOXA1.withPeaks.csv	A549	FOXA1	CATTTTAGGTATCCTCTGCATAAAGGAAATACAGATGAGAAAACTGAGGTC	CATTTTAGGTATCCTCTGCATAAAGTAAATACAGATGAGAAAACTGAGGTC	MA0148.3_nnnnTGTTTACwywn	20	-1	4.40965380748045	10.2169551029151	-5.80730129543466	True		NA
rs2151782	chr14	32301048	A	G	1	1	2	0.5	0.497209853349748	0.3574309	0.249120160713839	0.906590044537211	0.175602306040136	0.132398849794821	0.946794197751289	0.577855102625525	False	False	/gpfs/igmmfs01/eddie/ponting-lab/breeshey/projects/motifs/characterize-bqtls-nf/work/99/e80e0eda3a4b43fbdf3523ed497b76/A549_FOXA1.withPeaks.csv	A549	FOXA1	CATAAAGAATGCTGGATGGGAAGTAAACATCATTAGGATAGAGCTTTACAA	CATAAAGAATGCTGGATGGGAAGTAGACATCATTAGGATAGAGCTTTACAA	MA0148.4_nwGTAAACATnn	20	1	10.8214722568713	6.65458869245731	4.16688356441395	True		NA
rs2208774	chr14	44369532	G	A	3	11	14	0.214285714285714	0.50795793932485	0.6644213	0.0415968947811681	0.318622451507844	0.0720646401162436	0.0266799630103462	0.381264562010017	0.180109673144506	True	False	/gpfs/igmmfs01/eddie/ponting-lab/breeshey/projects/motifs/characterize-bqtls-nf/work/99/e80e0eda3a4b43fbdf3523ed497b76/A549_FOXA1.withPeaks.csv	A549	FOXA1	AAATAGCCACCAGTCAGAAAAGCAAGTATCTAGGTAAGCATGATTGTCAGC	AAATAGCCACCAGTCAGAAAAGCAAATATCTAGGTAAGCATGATTGTCAGC	MA0148.2_TGTTTrCwywG	17	-1	4.0523784495848	8.617029993095	-4.5646515435102	True	True	NA
rs2208774	chr14	44369532	G	A	3	11	14	0.214285714285714	0.50795793932485	0.6644213	0.0415968947811681	0.318622451507844	0.0720646401162436	0.0266799630103462	0.381264562010017	0.180109673144506	True	False	/gpfs/igmmfs01/eddie/ponting-lab/breeshey/projects/motifs/characterize-bqtls-nf/work/99/e80e0eda3a4b43fbdf3523ed497b76/A549_FOXA1.withPeaks.csv	A549	FOXA1	AAATAGCCACCAGTCAGAAAAGCAAGTATCTAGGTAAGCATGATTGTCAGC	AAATAGCCACCAGTCAGAAAAGCAAATATCTAGGTAAGCATGATTGTCAGC	MA0148.1_TGTTTrCwywG	17	-1	4.04028075676321	8.60381955927548	-4.56353880251228	True	True	NA
rs2208774	chr14	44369532	G	A	3	11	14	0.214285714285714	0.50795793932485	0.6644213	0.0415968947811681	0.318622451507844	0.0720646401162436	0.0266799630103462	0.381264562010017	0.180109673144506	True	False	/gpfs/igmmfs01/eddie/ponting-lab/breeshey/projects/motifs/characterize-bqtls-nf/work/99/e80e0eda3a4b43fbdf3523ed497b76/A549_FOXA1.withPeaks.csv	A549	FOXA1	AAATAGCCACCAGTCAGAAAAGCAAGTATCTAGGTAAGCATGATTGTCAGC	AAATAGCCACCAGTCAGAAAAGCAAATATCTAGGTAAGCATGATTGTCAGC	MA0148.3_nnnnTGTTTACwywn	17	-1	3.05836705163921	9.05232847894578	-5.99396142730657	True	True	NA
rs7173030	chr15	67056571	T	C	28	19	47	0.595744680851064	0.49716803926747	0.5424288	0.423310895897099	0.693694191156679	0.0692642899390025	0.382887249707198	0.737021996300682	0.558502543526889	False	True	/gpfs/igmmfs01/eddie/ponting-lab/breeshey/projects/motifs/characterize-bqtls-nf/work/99/e80e0eda3a4b43fbdf3523ed497b76/A549_FOXA1.withPeaks.csv	A549	FOXA1	GTAATTGGTATGCCAGTTGTTTATATAGTGCTAATAGGATAAACAGTTCTC	GTAATTGGTATGCCAGTTGTTTATACAGTGCTAATAGGATAAACAGTTCTC	MA0148.2_TGTTTrCwywG	17	1	8.53910016384497	8.42453359927942	0.11456656456555	True		NA
rs7173030	chr15	67056571	T	C	28	19	47	0.595744680851064	0.49716803926747	0.5424288	0.423310895897099	0.693694191156679	0.0692642899390025	0.382887249707198	0.737021996300682	0.558502543526889	False	True	/gpfs/igmmfs01/eddie/ponting-lab/breeshey/projects/motifs/characterize-bqtls-nf/work/99/e80e0eda3a4b43fbdf3523ed497b76/A549_FOXA1.withPeaks.csv	A549	FOXA1	GTAATTGGTATGCCAGTTGTTTATATAGTGCTAATAGGATAAACAGTTCTC	GTAATTGGTATGCCAGTTGTTTATACAGTGCTAATAGGATAAACAGTTCTC	MA0148.1_TGTTTrCwywG	17	1	8.52531401473367	8.40806893164285	0.117245083090825	True		NA
rs7173030	chr15	67056571	T	C	28	19	47	0.595744680851064	0.49716803926747	0.5424288	0.423310895897099	0.693694191156679	0.0692642899390025	0.382887249707198	0.737021996300682	0.558502543526889	False	True	/gpfs/igmmfs01/eddie/ponting-lab/breeshey/projects/motifs/characterize-bqtls-nf/work/99/e80e0eda3a4b43fbdf3523ed497b76/A549_FOXA1.withPeaks.csv	A549	FOXA1	GTAATTGGTATGCCAGTTGTTTATATAGTGCTAATAGGATAAACAGTTCTC	GTAATTGGTATGCCAGTTGTTTATACAGTGCTAATAGGATAAACAGTTCTC	MA0148.3_nnnnTGTTTACwywn	13	1	8.83381625761203	8.29897007411016	0.534846183501871	True		NA
rs11636685	chr15	66496254	T	C	1	1	2	0.5	0.49716803926747	0.5203257	0.151621398184643	0.836451895432125	0.182164874876412	0.0546062926672667	0.873362051268809	0.494036646808384	False	False	/gpfs/igmmfs01/eddie/ponting-lab/breeshey/projects/motifs/characterize-bqtls-nf/work/99/e80e0eda3a4b43fbdf3523ed497b76/A549_FOXA1.withPeaks.csv	A549	FOXA1	GGATTTTTGGAGATGTATGTTGACATAGGAGTGAATATCTTGATATAATTT	GGATTTTTGGAGATGTATGTTGACACAGGAGTGAATATCTTGATATAATTT	MA0148.2_TGTTTrCwywG	17	1	8.50974273957348	8.39517617500793	0.11456656456555	True		NA
rs11636685	chr15	66496254	T	C	1	1	2	0.5	0.49716803926747	0.5203257	0.151621398184643	0.836451895432125	0.182164874876412	0.0546062926672667	0.873362051268809	0.494036646808384	False	False	/gpfs/igmmfs01/eddie/ponting-lab/breeshey/projects/motifs/characterize-bqtls-nf/work/99/e80e0eda3a4b43fbdf3523ed497b76/A549_FOXA1.withPeaks.csv	A549	FOXA1	GGATTTTTGGAGATGTATGTTGACATAGGAGTGAATATCTTGATATAATTT	GGATTTTTGGAGATGTATGTTGACACAGGAGTGAATATCTTGATATAATTT	MA0148.1_TGTTTrCwywG	17	1	8.51056366532636	8.39331858223553	0.117245083090825	True		NA
rs11636685	chr15	66496254	T	C	1	1	2	0.5	0.49716803926747	0.5203257	0.151621398184643	0.836451895432125	0.182164874876412	0.0546062926672667	0.873362051268809	0.494036646808384	False	False	/gpfs/igmmfs01/eddie/ponting-lab/breeshey/projects/motifs/characterize-bqtls-nf/work/99/e80e0eda3a4b43fbdf3523ed497b76/A549_FOXA1.withPeaks.csv	A549	FOXA1	GGATTTTTGGAGATGTATGTTGACATAGGAGTGAATATCTTGATATAATTT	GGATTTTTGGAGATGTATGTTGACACAGGAGTGAATATCTTGATATAATTT	MA0148.3_nnnnTGTTTACwywn	13	1	10.1511646400298	9.61631845652797	0.534846183501871	True		NA
rs11854700	chr15	61907481	C	T	2	1	3	0.666666666666667	0.510735168267655	0.5026232	0.258406593875004	0.89456015237719	0.169094311055648	0.171802820261772	0.967244564160034	0.576483373126097	False	False	/gpfs/igmmfs01/eddie/ponting-lab/breeshey/projects/motifs/characterize-bqtls-nf/work/99/e80e0eda3a4b43fbdf3523ed497b76/A549_FOXA1.withPeaks.csv	A549	FOXA1	GATCCAATAGGCATATACAGAACACCGAATAAACATTCTTAAGTGCACATG	GATCCAATAGGCATATACAGAACACTGAATAAACATTCTTAAGTGCACATG	MA0148.2_TGTTTrCwywG	24	-1	6.28493088260279	8.9616565511432	-2.67672566854041	True		NA
rs11854700	chr15	61907481	C	T	2	1	3	0.666666666666667	0.510735168267655	0.5026232	0.258406593875004	0.89456015237719	0.169094311055648	0.171802820261772	0.967244564160034	0.576483373126097	False	False	/gpfs/igmmfs01/eddie/ponting-lab/breeshey/projects/motifs/characterize-bqtls-nf/work/99/e80e0eda3a4b43fbdf3523ed497b76/A549_FOXA1.withPeaks.csv	A549	FOXA1	GATCCAATAGGCATATACAGAACACCGAATAAACATTCTTAAGTGCACATG	GATCCAATAGGCATATACAGAACACTGAATAAACATTCTTAAGTGCACATG	MA0148.1_TGTTTrCwywG	24	-1	6.2631455962237	8.93612067433844	-2.67297507811474	True		NA
rs1440379	chr15	89619393	G	A	2	1	3	0.666666666666667	0.50795793932485	0.4240225	0.312427833104524	0.922842173255777	0.163785212564069	0.192217080881958	0.950785710005787	0.61763500318015	False	False	/gpfs/igmmfs01/eddie/ponting-lab/breeshey/projects/motifs/characterize-bqtls-nf/work/99/e80e0eda3a4b43fbdf3523ed497b76/A549_FOXA1.withPeaks.csv	A549	FOXA1	GAGCCAAGGGAATCAGTTCCTTTGCGAACACACTGAACGTTAGTTTTCTTC	GAGCCAAGGGAATCAGTTCCTTTGCAAACACACTGAACGTTAGTTTTCTTC	MA0148.2_TGTTTrCwywG	19	-1	3.30239833220734	8.33714731980241	-5.03474898759507	True		NA
rs1440379	chr15	89619393	G	A	2	1	3	0.666666666666667	0.50795793932485	0.4240225	0.312427833104524	0.922842173255777	0.163785212564069	0.192217080881958	0.950785710005787	0.61763500318015	False	False	/gpfs/igmmfs01/eddie/ponting-lab/breeshey/projects/motifs/characterize-bqtls-nf/work/99/e80e0eda3a4b43fbdf3523ed497b76/A549_FOXA1.withPeaks.csv	A549	FOXA1	GAGCCAAGGGAATCAGTTCCTTTGCGAACACACTGAACGTTAGTTTTCTTC	GAGCCAAGGGAATCAGTTCCTTTGCAAACACACTGAACGTTAGTTTTCTTC	MA0148.1_TGTTTrCwywG	19	-1	3.34041539838391	8.3909343158334	-5.05051891744948	True		NA
rs16943605	chr15	90336373	T	C	1	1	2	0.5	0.49716803926747	0.5177273	0.145586617115006	0.815162252926784	0.176480238616548	0.0764532084765377	0.865713913964031	0.480374435020895	False	False	/gpfs/igmmfs01/eddie/ponting-lab/breeshey/projects/motifs/characterize-bqtls-nf/work/99/e80e0eda3a4b43fbdf3523ed497b76/A549_FOXA1.withPeaks.csv	A549	FOXA1	TCAGGTAGTTCTGGGGAAAAGAAAATATGAATCTCATCAAAGACTCATGCC	TCAGGTAGTTCTGGGGAAAAGAAAACATGAATCTCATCAAAGACTCATGCC	MA0148.2_TGTTTrCwywG	16	-1	6.39753605059773	8.34691601576442	-1.9493799651667	True		NA
rs16943605	chr15	90336373	T	C	1	1	2	0.5	0.49716803926747	0.5177273	0.145586617115006	0.815162252926784	0.176480238616548	0.0764532084765377	0.865713913964031	0.480374435020895	False	False	/gpfs/igmmfs01/eddie/ponting-lab/breeshey/projects/motifs/characterize-bqtls-nf/work/99/e80e0eda3a4b43fbdf3523ed497b76/A549_FOXA1.withPeaks.csv	A549	FOXA1	TCAGGTAGTTCTGGGGAAAAGAAAATATGAATCTCATCAAAGACTCATGCC	TCAGGTAGTTCTGGGGAAAAGAAAACATGAATCTCATCAAAGACTCATGCC	MA0148.1_TGTTTrCwywG	16	-1	6.43216082305237	8.37922797790608	-1.94706715485371	True		NA
rs16971515	chr15	80187732	C	T	3	16	19	0.157894736842105	0.510735168267655	0.5175308	0.075167225638104	0.372004083177213	0.0796661142537983	0.0530095876144672	0.436793753676213	0.223585654407658	True	False	/gpfs/igmmfs01/eddie/ponting-lab/breeshey/projects/motifs/characterize-bqtls-nf/work/99/e80e0eda3a4b43fbdf3523ed497b76/A549_FOXA1.withPeaks.csv	A549	FOXA1	ATGTTTCCACAACATTGGTGTTTACCTTTATCATATATCTGGCTTCAATGC	ATGTTTCCACAACATTGGTGTTTACTTTTATCATATATCTGGCTTCAATGC	MA0148.2_TGTTTrCwywG	18	1	9.29980053339422	10.826612382087	-1.5268118486928	True	True	NA
rs16971515	chr15	80187732	C	T	3	16	19	0.157894736842105	0.510735168267655	0.5175308	0.075167225638104	0.372004083177213	0.0796661142537983	0.0530095876144672	0.436793753676213	0.223585654407658	True	False	/gpfs/igmmfs01/eddie/ponting-lab/breeshey/projects/motifs/characterize-bqtls-nf/work/99/e80e0eda3a4b43fbdf3523ed497b76/A549_FOXA1.withPeaks.csv	A549	FOXA1	ATGTTTCCACAACATTGGTGTTTACCTTTATCATATATCTGGCTTCAATGC	ATGTTTCCACAACATTGGTGTTTACTTTTATCATATATCTGGCTTCAATGC	MA0148.1_TGTTTrCwywG	18	1	9.28257828553186	10.8069762138541	-1.52439792832227	True	True	NA
rs16971515	chr15	80187732	C	T	3	16	19	0.157894736842105	0.510735168267655	0.5175308	0.075167225638104	0.372004083177213	0.0796661142537983	0.0530095876144672	0.436793753676213	0.223585654407658	True	False	/gpfs/igmmfs01/eddie/ponting-lab/breeshey/projects/motifs/characterize-bqtls-nf/work/99/e80e0eda3a4b43fbdf3523ed497b76/A549_FOXA1.withPeaks.csv	A549	FOXA1	ATGTTTCCACAACATTGGTGTTTACCTTTATCATATATCTGGCTTCAATGC	ATGTTTCCACAACATTGGTGTTTACTTTTATCATATATCTGGCTTCAATGC	MA0148.4_nwGTAAACATnn	15	-1	7.79645592686443	8.55106373319085	-0.754607806326423	True	True	NA
rs16971515	chr15	80187732	C	T	3	16	19	0.157894736842105	0.510735168267655	0.5175308	0.075167225638104	0.372004083177213	0.0796661142537983	0.0530095876144672	0.436793753676213	0.223585654407658	True	False	/gpfs/igmmfs01/eddie/ponting-lab/breeshey/projects/motifs/characterize-bqtls-nf/work/99/e80e0eda3a4b43fbdf3523ed497b76/A549_FOXA1.withPeaks.csv	A549	FOXA1	ATGTTTCCACAACATTGGTGTTTACCTTTATCATATATCTGGCTTCAATGC	ATGTTTCCACAACATTGGTGTTTACTTTTATCATATATCTGGCTTCAATGC	MA0148.3_nnnnTGTTTACwywn	14	1	9.84187401550532	11.1691924761553	-1.32731846064993	True	True	NA
rs2518967	chr15	91311017	C	T	1	4	5	0.2	0.510735168267655	0.4813229	0.0725253769175509	0.619628800095499	0.147188903775383	0.0542153665452597	0.698418063889987	0.346077088506525	False	False	/gpfs/igmmfs01/eddie/ponting-lab/breeshey/projects/motifs/characterize-bqtls-nf/work/99/e80e0eda3a4b43fbdf3523ed497b76/A549_FOXA1.withPeaks.csv	A549	FOXA1	CCTGTTGTGGGATGCTTTGAGACTACGTAAATACCCTGCTAGTGATCAGAA	CCTGTTGTGGGATGCTTTGAGACTATGTAAATACCCTGCTAGTGATCAGAA	MA0148.2_TGTTTrCwywG	22	-1	5.19736288465227	8.88932400530361	-3.69196112065134	True		NA
rs2518967	chr15	91311017	C	T	1	4	5	0.2	0.510735168267655	0.4813229	0.0725253769175509	0.619628800095499	0.147188903775383	0.0542153665452597	0.698418063889987	0.346077088506525	False	False	/gpfs/igmmfs01/eddie/ponting-lab/breeshey/projects/motifs/characterize-bqtls-nf/work/99/e80e0eda3a4b43fbdf3523ed497b76/A549_FOXA1.withPeaks.csv	A549	FOXA1	CCTGTTGTGGGATGCTTTGAGACTACGTAAATACCCTGCTAGTGATCAGAA	CCTGTTGTGGGATGCTTTGAGACTATGTAAATACCCTGCTAGTGATCAGAA	MA0148.1_TGTTTrCwywG	22	-1	5.17872777344185	8.87651802549362	-3.69779025205177	True		NA
rs2518967	chr15	91311017	C	T	1	4	5	0.2	0.510735168267655	0.4813229	0.0725253769175509	0.619628800095499	0.147188903775383	0.0542153665452597	0.698418063889987	0.346077088506525	False	False	/gpfs/igmmfs01/eddie/ponting-lab/breeshey/projects/motifs/characterize-bqtls-nf/work/99/e80e0eda3a4b43fbdf3523ed497b76/A549_FOXA1.withPeaks.csv	A549	FOXA1	CCTGTTGTGGGATGCTTTGAGACTACGTAAATACCCTGCTAGTGATCAGAA	CCTGTTGTGGGATGCTTTGAGACTATGTAAATACCCTGCTAGTGATCAGAA	MA0148.3_nnnnTGTTTACwywn	22	-1	4.59546592371165	9.7199059802484	-5.12444005653674	True		NA
rs4776991	chr15	68140162	G	A	2	4	6	0.333333333333333	0.50795793932485	0.3706168	0.198255309398575	0.763389793594935	0.148744132716186	0.152974072721105	0.866715520189061	0.480822551496755	False	False	/gpfs/igmmfs01/eddie/ponting-lab/breeshey/projects/motifs/characterize-bqtls-nf/work/99/e80e0eda3a4b43fbdf3523ed497b76/A549_FOXA1.withPeaks.csv	A549	FOXA1	ACAACAAGAAGGAGGAAGGGAAGTCGTATTTACTAATACCATACAGGGTTC	ACAACAAGAAGGAGGAAGGGAAGTCATATTTACTAATACCATACAGGGTTC	MA0148.4_nwGTAAACATnn	23	-1	6.39616836303782	8.66657688671823	-2.27040852368041	True		NA
rs4777072	chr15	68897072	G	T	7	1	8	0.875	0.504706740053912	0.5478507	0.4825043074966	0.943987800487877	0.123832272283869	0.392391826396506	0.966759894787129	0.713246053992239	False	False	/gpfs/igmmfs01/eddie/ponting-lab/breeshey/projects/motifs/characterize-bqtls-nf/work/99/e80e0eda3a4b43fbdf3523ed497b76/A549_FOXA1.withPeaks.csv	A549	FOXA1	TATGGAAAGATGGGATTATGGGTGCGTTTGTTTACATGGTTATACTTTTCT	TATGGAAAGATGGGATTATGGGTGCTTTTGTTTACATGGTTATACTTTTCT	MA0148.4_nwGTAAACATnn	25	-1	9.31344953253545	9.62886684700912	-0.315417314473667	True		NA
rs6603042	chr15	83678394	G	T	2	2	4	0.5	0.504706740053912	0.5198626	0.172302578607285	0.782845076017725	0.1620824581667	0.124893214916928	0.860749113184978	0.477573827312505	False	False	/gpfs/igmmfs01/eddie/ponting-lab/breeshey/projects/motifs/characterize-bqtls-nf/work/99/e80e0eda3a4b43fbdf3523ed497b76/A549_FOXA1.withPeaks.csv	A549	FOXA1	CCAATATGTAAAACAAATGTAAACAGAGCTAGTCAGGAGCCCTGTCTGCCT	CCAATATGTAAAACAAATGTAAACATAGCTAGTCAGGAGCCCTGTCTGCCT	MA0148.4_nwGTAAACATnn	16	1	8.98647672249899	11.093689955479	-2.10721323297998	True		NA
rs6603042	chr15	83678394	G	T	2	2	4	0.5	0.504706740053912	0.5198626	0.172302578607285	0.782845076017725	0.1620824581667	0.124893214916928	0.860749113184978	0.477573827312505	False	False	/gpfs/igmmfs01/eddie/ponting-lab/breeshey/projects/motifs/characterize-bqtls-nf/work/99/e80e0eda3a4b43fbdf3523ed497b76/A549_FOXA1.withPeaks.csv	A549	FOXA1	CCAATATGTAAAACAAATGTAAACAGAGCTAGTCAGGAGCCCTGTCTGCCT	CCAATATGTAAAACAAATGTAAACATAGCTAGTCAGGAGCCCTGTCTGCCT	MA0148.3_nnnnTGTTTACwywn	14	-1	10.6201057792367	11.117351948286	-0.497246169049255	True		NA
rs8029896	chr15	85721657	G	A	7	4	11	0.636363636363636	0.50795793932485	0.4989585	0.37502269045874	0.826839165809447	0.117448344906612	0.313929079669212	0.865139156857876	0.600930928134093	False	False	/gpfs/igmmfs01/eddie/ponting-lab/breeshey/projects/motifs/characterize-bqtls-nf/work/99/e80e0eda3a4b43fbdf3523ed497b76/A549_FOXA1.withPeaks.csv	A549	FOXA1	TATATAATTAGTTTTTTGTTTGTTTGTTTTTACGGCAAGAAAGAAAGTAGA	TATATAATTAGTTTTTTGTTTGTTTATTTTTACGGCAAGAAAGAAAGTAGA	MA0148.2_TGTTTrCwywG	20	1	8.26680615163636	8.52700857546168	-0.260202423825318	True		NA
rs8029896	chr15	85721657	G	A	7	4	11	0.636363636363636	0.50795793932485	0.4989585	0.37502269045874	0.826839165809447	0.117448344906612	0.313929079669212	0.865139156857876	0.600930928134093	False	False	/gpfs/igmmfs01/eddie/ponting-lab/breeshey/projects/motifs/characterize-bqtls-nf/work/99/e80e0eda3a4b43fbdf3523ed497b76/A549_FOXA1.withPeaks.csv	A549	FOXA1	TATATAATTAGTTTTTTGTTTGTTTGTTTTTACGGCAAGAAAGAAAGTAGA	TATATAATTAGTTTTTTGTTTGTTTATTTTTACGGCAAGAAAGAAAGTAGA	MA0148.1_TGTTTrCwywG	20	1	8.25261554851554	8.50870504824048	-0.25608949972494	True		NA
rs8029896	chr15	85721657	G	A	7	4	11	0.636363636363636	0.50795793932485	0.4989585	0.37502269045874	0.826839165809447	0.117448344906612	0.313929079669212	0.865139156857876	0.600930928134093	False	False	/gpfs/igmmfs01/eddie/ponting-lab/breeshey/projects/motifs/characterize-bqtls-nf/work/99/e80e0eda3a4b43fbdf3523ed497b76/A549_FOXA1.withPeaks.csv	A549	FOXA1	TATATAATTAGTTTTTTGTTTGTTTGTTTTTACGGCAAGAAAGAAAGTAGA	TATATAATTAGTTTTTTGTTTGTTTATTTTTACGGCAAGAAAGAAAGTAGA	MA0148.3_nnnnTGTTTACwywn	16	1	7.3775458853228	8.94669091650327	-1.56914503118048	True		NA
rs900826	chr15	59681214	A	G	2	5	7	0.285714285714286	0.497209853349748	0.5523299	0.104721493351006	0.577756526612742	0.128817645844966	0.0689180619105565	0.657721228632644	0.341239009981874	False	False	/gpfs/igmmfs01/eddie/ponting-lab/breeshey/projects/motifs/characterize-bqtls-nf/work/99/e80e0eda3a4b43fbdf3523ed497b76/A549_FOXA1.withPeaks.csv	A549	FOXA1	GATAAGCCTTGAGGGAAATATGACGAATGTTTACTTGGTTATACTGGATGG	GATAAGCCTTGAGGGAAATATGACGGATGTTTACTTGGTTATACTGGATGG	MA0148.4_nwGTAAACATnn	24	-1	10.8450040069447	10.5060549423976	0.338949064547085	True		NA
rs1076081	chr16	52262091	T	C	1	1	2	0.5	0.49716803926747	0.3775547	0.253208561434237	0.911338017969882	0.176973774492343	0.145795091111883	0.947156544768922	0.582273289702059	False	False	/gpfs/igmmfs01/eddie/ponting-lab/breeshey/projects/motifs/characterize-bqtls-nf/work/99/e80e0eda3a4b43fbdf3523ed497b76/A549_FOXA1.withPeaks.csv	A549	FOXA1	GAGGAGAGCGTGTTTCGGGGTTTACTATTTACTCTGAAAACTTGGTTTGAT	GAGGAGAGCGTGTTTCGGGGTTTACCATTTACTCTGAAAACTTGGTTTGAT	MA0148.2_TGTTTrCwywG	25	1	9.5510851906282	3.93978356876617	5.61130162186204	True		NA
rs1076081	chr16	52262091	T	C	1	1	2	0.5	0.49716803926747	0.3775547	0.253208561434237	0.911338017969882	0.176973774492343	0.145795091111883	0.947156544768922	0.582273289702059	False	False	/gpfs/igmmfs01/eddie/ponting-lab/breeshey/projects/motifs/characterize-bqtls-nf/work/99/e80e0eda3a4b43fbdf3523ed497b76/A549_FOXA1.withPeaks.csv	A549	FOXA1	GAGGAGAGCGTGTTTCGGGGTTTACTATTTACTCTGAAAACTTGGTTTGAT	GAGGAGAGCGTGTTTCGGGGTTTACCATTTACTCTGAAAACTTGGTTTGAT	MA0148.1_TGTTTrCwywG	25	1	9.52898986970357	4.20658983263958	5.32240003706399	True		NA
rs1076081	chr16	52262091	T	C	1	1	2	0.5	0.49716803926747	0.3775547	0.253208561434237	0.911338017969882	0.176973774492343	0.145795091111883	0.947156544768922	0.582273289702059	False	False	/gpfs/igmmfs01/eddie/ponting-lab/breeshey/projects/motifs/characterize-bqtls-nf/work/99/e80e0eda3a4b43fbdf3523ed497b76/A549_FOXA1.withPeaks.csv	A549	FOXA1	GAGGAGAGCGTGTTTCGGGGTTTACTATTTACTCTGAAAACTTGGTTTGAT	GAGGAGAGCGTGTTTCGGGGTTTACCATTTACTCTGAAAACTTGGTTTGAT	MA0148.3_nnnnTGTTTACwywn	21	1	9.84836217299934	3.85809834646787	5.99026382653146	True		NA
rs16965820	chr16	63344763	A	G	1	1	2	0.5	0.497209853349748	0.3299745	0.277850509848773	0.936479948646305	0.177392662274653	0.141889944027757	0.952588336169617	0.607165229247539	False	False	/gpfs/igmmfs01/eddie/ponting-lab/breeshey/projects/motifs/characterize-bqtls-nf/work/99/e80e0eda3a4b43fbdf3523ed497b76/A549_FOXA1.withPeaks.csv	A549	FOXA1	ACTCATGGATAAGAATTCCTCCTCTATGTCAACAGACTTATTAGGTTCCAA	ACTCATGGATAAGAATTCCTCCTCTGTGTCAACAGACTTATTAGGTTCCAA	MA0148.2_TGTTTrCwywG	23	-1	8.50974273957348	8.39517617500793	0.114566564565546	True		NA
rs16965820	chr16	63344763	A	G	1	1	2	0.5	0.497209853349748	0.3299745	0.277850509848773	0.936479948646305	0.177392662274653	0.141889944027757	0.952588336169617	0.607165229247539	False	False	/gpfs/igmmfs01/eddie/ponting-lab/breeshey/projects/motifs/characterize-bqtls-nf/work/99/e80e0eda3a4b43fbdf3523ed497b76/A549_FOXA1.withPeaks.csv	A549	FOXA1	ACTCATGGATAAGAATTCCTCCTCTATGTCAACAGACTTATTAGGTTCCAA	ACTCATGGATAAGAATTCCTCCTCTGTGTCAACAGACTTATTAGGTTCCAA	MA0148.1_TGTTTrCwywG	23	-1	8.51056366532636	8.39331858223553	0.117245083090825	True		NA
rs16965820	chr16	63344763	A	G	1	1	2	0.5	0.497209853349748	0.3299745	0.277850509848773	0.936479948646305	0.177392662274653	0.141889944027757	0.952588336169617	0.607165229247539	False	False	/gpfs/igmmfs01/eddie/ponting-lab/breeshey/projects/motifs/characterize-bqtls-nf/work/99/e80e0eda3a4b43fbdf3523ed497b76/A549_FOXA1.withPeaks.csv	A549	FOXA1	ACTCATGGATAAGAATTCCTCCTCTATGTCAACAGACTTATTAGGTTCCAA	ACTCATGGATAAGAATTCCTCCTCTGTGTCAACAGACTTATTAGGTTCCAA	MA0148.3_nnnnTGTTTACwywn	23	-1	8.95901580407639	8.42416962057452	0.53484618350187	True		NA
rs2296406	chr16	68721340	G	A	2	2	4	0.5	0.50795793932485	0.546863	0.177036794403045	0.793711018857729	0.163721906103322	0.107512683588886	0.855234386852093	0.485373906630387	False	False	/gpfs/igmmfs01/eddie/ponting-lab/breeshey/projects/motifs/characterize-bqtls-nf/work/99/e80e0eda3a4b43fbdf3523ed497b76/A549_FOXA1.withPeaks.csv	A549	FOXA1	AGGTCTTGAGAGGTGAGAGCTGGGCGGTAAACAGGAGGAGCCCCCCTGAGG	AGGTCTTGAGAGGTGAGAGCTGGGCAGTAAACAGGAGGAGCCCCCCTGAGG	MA0148.4_nwGTAAACATnn	24	1	7.48423920263207	8.23884700895849	-0.754607806326423	True		NA
rs2967563	chr16	7800036	A	C	1	2	3	0.333333333333333	0.497605571707171	0.385119	0.159236640053394	0.801627308996059	0.169377724942911	0.103947468290923	0.880242661288429	0.480431974524727	False	False	/gpfs/igmmfs01/eddie/ponting-lab/breeshey/projects/motifs/characterize-bqtls-nf/work/99/e80e0eda3a4b43fbdf3523ed497b76/A549_FOXA1.withPeaks.csv	A549	FOXA1	CATGGAGAAATCAAAAGCAAATATAAACTGCTCTCTCAGCTCACTGCTAAA	CATGGAGAAATCAAAAGCAAATATACACTGCTCTCTCAGCTCACTGCTAAA	MA0148.3_nnnnTGTTTACwywn	12	-1	9.21712980050298	9.02148739973337	0.195642400769616	True		NA
rs4011587	chr16	73356948	A	C	2	3	5	0.4	0.497605571707171	0.6898069	0.0787916370599842	0.565217655311223	0.132782665942064	0.0619459021317948	0.661654655166523	0.322004646185604	False	False	/gpfs/igmmfs01/eddie/ponting-lab/breeshey/projects/motifs/characterize-bqtls-nf/work/99/e80e0eda3a4b43fbdf3523ed497b76/A549_FOXA1.withPeaks.csv	A549	FOXA1	CAGCGGAGACCCTGTGGCCTGTTTAAAATATTTACTCTCTGGCCTTTTACC	CAGCGGAGACCCTGTGGCCTGTTTACAATATTTACTCTCTGGCCTTTTACC	MA0148.4_nwGTAAACATnn	25	-1	8.59546742501198	8.25841698658223	0.337050438429747	True		NA
rs4011587	chr16	73356948	A	C	2	3	5	0.4	0.497605571707171	0.6898069	0.0787916370599842	0.565217655311223	0.132782665942064	0.0619459021317948	0.661654655166523	0.322004646185604	False	False	/gpfs/igmmfs01/eddie/ponting-lab/breeshey/projects/motifs/characterize-bqtls-nf/work/99/e80e0eda3a4b43fbdf3523ed497b76/A549_FOXA1.withPeaks.csv	A549	FOXA1	CAGCGGAGACCCTGTGGCCTGTTTAAAATATTTACTCTCTGGCCTTTTACC	CAGCGGAGACCCTGTGGCCTGTTTACAATATTTACTCTCTGGCCTTTTACC	MA0148.3_nnnnTGTTTACwywn	24	1	8.16942822751585	8.55127390980114	-0.381845682285283	True		NA
rs4238860	chr16	5846889	G	A	4	2	6	0.666666666666667	0.50795793932485	0.6004796	0.24964338047661	0.80601691527391	0.146869414387983	0.176157716454241	0.85602819388487	0.52783014787526	False	False	/gpfs/igmmfs01/eddie/ponting-lab/breeshey/projects/motifs/characterize-bqtls-nf/work/99/e80e0eda3a4b43fbdf3523ed497b76/A549_FOXA1.withPeaks.csv	A549	FOXA1	TTCATCAATTCATTGTTTGTTCATCGATTATTTACTCATGTGACAATATTT	TTCATCAATTCATTGTTTGTTCATCAATTATTTACTCATGTGACAATATTT	MA0148.3_nnnnTGTTTACwywn	24	1	8.89032361119617	8.87503491868108	0.0152886925150906	True		NA
rs4412969	chr16	2478253	T	C	22	2	24	0.916666666666667	0.49716803926747	0.7131201	0.526760772285737	0.925342204338989	0.103159070415229	0.455856043645378	0.953519914396454	0.726051488312363	False	False	/gpfs/igmmfs01/eddie/ponting-lab/breeshey/projects/motifs/characterize-bqtls-nf/work/99/e80e0eda3a4b43fbdf3523ed497b76/A549_FOXA1.withPeaks.csv	A549	FOXA1	GTACCCTGTGCTGTGATCACCTGTTTACTCTGTCTCTTGCCCCAGGCCGGC	GTACCCTGTGCTGTGATCACCTGTTCACTCTGTCTCTTGCCCCAGGCCGGC	MA0148.2_TGTTTrCwywG	21	1	11.5004651557949	6.46571616819983	5.03474898759507	True		NA
rs4412969	chr16	2478253	T	C	22	2	24	0.916666666666667	0.49716803926747	0.7131201	0.526760772285737	0.925342204338989	0.103159070415229	0.455856043645378	0.953519914396454	0.726051488312363	False	False	/gpfs/igmmfs01/eddie/ponting-lab/breeshey/projects/motifs/characterize-bqtls-nf/work/99/e80e0eda3a4b43fbdf3523ed497b76/A549_FOXA1.withPeaks.csv	A549	FOXA1	GTACCCTGTGCTGTGATCACCTGTTTACTCTGTCTCTTGCCCCAGGCCGGC	GTACCCTGTGCTGTGATCACCTGTTCACTCTGTCTCTTGCCCCAGGCCGGC	MA0148.1_TGTTTrCwywG	21	1	11.4760570245573	6.4255381071078	5.05051891744948	True		NA
rs4412969	chr16	2478253	T	C	22	2	24	0.916666666666667	0.49716803926747	0.7131201	0.526760772285737	0.925342204338989	0.103159070415229	0.455856043645378	0.953519914396454	0.726051488312363	False	False	/gpfs/igmmfs01/eddie/ponting-lab/breeshey/projects/motifs/characterize-bqtls-nf/work/99/e80e0eda3a4b43fbdf3523ed497b76/A549_FOXA1.withPeaks.csv	A549	FOXA1	GTACCCTGTGCTGTGATCACCTGTTTACTCTGTCTCTTGCCCCAGGCCGGC	GTACCCTGTGCTGTGATCACCTGTTCACTCTGTCTCTTGCCCCAGGCCGGC	MA0148.4_nwGTAAACATnn	18	-1	8.55046907497241	4.64952323824936	3.90094583672305	True		NA
rs4412969	chr16	2478253	T	C	22	2	24	0.916666666666667	0.49716803926747	0.7131201	0.526760772285737	0.925342204338989	0.103159070415229	0.455856043645378	0.953519914396454	0.726051488312363	False	False	/gpfs/igmmfs01/eddie/ponting-lab/breeshey/projects/motifs/characterize-bqtls-nf/work/99/e80e0eda3a4b43fbdf3523ed497b76/A549_FOXA1.withPeaks.csv	A549	FOXA1	GTACCCTGTGCTGTGATCACCTGTTTACTCTGTCTCTTGCCCCAGGCCGGC	GTACCCTGTGCTGTGATCACCTGTTCACTCTGTCTCTTGCCCCAGGCCGGC	MA0148.3_nnnnTGTTTACwywn	17	1	11.0691806435464	5.21399411473103	5.85518652881536	True		NA
rs4787924	chr16	24264538	G	A	4	7	11	0.363636363636364	0.50795793932485	0.6024795	0.11556217929307	0.542609213362036	0.114371453486197	0.0835667267183554	0.621891006662088	0.329085696327553	False	False	/gpfs/igmmfs01/eddie/ponting-lab/breeshey/projects/motifs/characterize-bqtls-nf/work/99/e80e0eda3a4b43fbdf3523ed497b76/A549_FOXA1.withPeaks.csv	A549	FOXA1	GTGGGATCAGAAAGGGCTATTAGTAGACAAGAGTCTAGCTCCAGCCCGCCC	GTGGGATCAGAAAGGGCTATTAGTAAACAAGAGTCTAGCTCCAGCCCGCCC	MA0148.2_TGTTTrCwywG	18	-1	3.80762476459925	8.34605335721808	-4.53842859261883	True		NA
rs4787924	chr16	24264538	G	A	4	7	11	0.363636363636364	0.50795793932485	0.6024795	0.11556217929307	0.542609213362036	0.114371453486197	0.0835667267183554	0.621891006662088	0.329085696327553	False	False	/gpfs/igmmfs01/eddie/ponting-lab/breeshey/projects/motifs/characterize-bqtls-nf/work/99/e80e0eda3a4b43fbdf3523ed497b76/A549_FOXA1.withPeaks.csv	A549	FOXA1	GTGGGATCAGAAAGGGCTATTAGTAGACAAGAGTCTAGCTCCAGCCCGCCC	GTGGGATCAGAAAGGGCTATTAGTAAACAAGAGTCTAGCTCCAGCCCGCCC	MA0148.1_TGTTTrCwywG	18	-1	3.85156730733319	8.38874966445996	-4.53718235712677	True		NA
rs4787924	chr16	24264538	G	A	4	7	11	0.363636363636364	0.50795793932485	0.6024795	0.11556217929307	0.542609213362036	0.114371453486197	0.0835667267183554	0.621891006662088	0.329085696327553	False	False	/gpfs/igmmfs01/eddie/ponting-lab/breeshey/projects/motifs/characterize-bqtls-nf/work/99/e80e0eda3a4b43fbdf3523ed497b76/A549_FOXA1.withPeaks.csv	A549	FOXA1	GTGGGATCAGAAAGGGCTATTAGTAGACAAGAGTCTAGCTCCAGCCCGCCC	GTGGGATCAGAAAGGGCTATTAGTAAACAAGAGTCTAGCTCCAGCCCGCCC	MA0148.4_nwGTAAACATnn	20	1	4.78275132967067	8.94963489408462	-4.16688356441395	True		NA
rs4787924	chr16	24264538	G	A	4	7	11	0.363636363636364	0.50795793932485	0.6024795	0.11556217929307	0.542609213362036	0.114371453486197	0.0835667267183554	0.621891006662088	0.329085696327553	False	False	/gpfs/igmmfs01/eddie/ponting-lab/breeshey/projects/motifs/characterize-bqtls-nf/work/99/e80e0eda3a4b43fbdf3523ed497b76/A549_FOXA1.withPeaks.csv	A549	FOXA1	GTGGGATCAGAAAGGGCTATTAGTAGACAAGAGTCTAGCTCCAGCCCGCCC	GTGGGATCAGAAAGGGCTATTAGTAAACAAGAGTCTAGCTCCAGCCCGCCC	MA0148.3_nnnnTGTTTACwywn	18	-1	3.05176330685365	8.98538685427179	-5.93362354741813	True		NA
rs4788673	chr16	72950302	T	C	6	3	9	0.666666666666667	0.49716803926747	0.6434943	0.251305604711852	0.765090927778414	0.134826894767373	0.184201289561134	0.810884978168808	0.508198266245133	False	False	/gpfs/igmmfs01/eddie/ponting-lab/breeshey/projects/motifs/characterize-bqtls-nf/work/99/e80e0eda3a4b43fbdf3523ed497b76/A549_FOXA1.withPeaks.csv	A549	FOXA1	TGCTGATGATAAATCAAAGTCAACATGGAGGAAAATGCCTGCAGTAAAATA	TGCTGATGATAAATCAAAGTCAACACGGAGGAAAATGCCTGCAGTAAAATA	MA0148.3_nnnnTGTTTACwywn	14	-1	11.1849049983346	10.5192312438111	0.66567375452353	True		NA
rs10468514	chr17	43456240	A	G	2	2	4	0.5	0.497209853349748	0.4306499	0.229210237300444	0.831669633931858	0.162291015303372	0.164926805731788	0.909508846188856	0.530439935616151	False	False	/gpfs/igmmfs01/eddie/ponting-lab/breeshey/projects/motifs/characterize-bqtls-nf/work/99/e80e0eda3a4b43fbdf3523ed497b76/A549_FOXA1.withPeaks.csv	A549	FOXA1	TTAGGGTGTGTAGGAAGTGTACACAAAGAGCCAGGGGCAGTGGGGTCTCAG	TTAGGGTGTGTAGGAAGTGTACACAGAGAGCCAGGGGCAGTGGGGTCTCAG	MA0148.3_nnnnTGTTTACwywn	14	-1	8.55836570418412	8.09220690019729	0.466158803986824	True		NA
rs11867310	chr17	1120797	A	G	2	3	5	0.4	0.497209853349748	0.6926045	0.0726027037766061	0.562544511039355	0.134670893711185	0.0576178065922597	0.654924181583968	0.317573607407981	False	False	/gpfs/igmmfs01/eddie/ponting-lab/breeshey/projects/motifs/characterize-bqtls-nf/work/99/e80e0eda3a4b43fbdf3523ed497b76/A549_FOXA1.withPeaks.csv	A549	FOXA1	GTCTGGTTCAAGGTATGTTATATACATATTGACTTATTTAACCTTCACGCC	GTCTGGTTCAAGGTATGTTATATACGTATTGACTTATTTAACCTTCACGCC	MA0148.3_nnnnTGTTTACwywn	22	1	9.15947866089956	8.49380490637603	0.665673754523528	True		NA
rs1230065	chr17	43461481	T	G	1	2	3	0.333333333333333	0.512785951064458	0.2842419	0.248822967942299	0.88550994727541	0.170386447315208	0.134460226761226	0.932299631440626	0.567166457608855	False	False	/gpfs/igmmfs01/eddie/ponting-lab/breeshey/projects/motifs/characterize-bqtls-nf/work/99/e80e0eda3a4b43fbdf3523ed497b76/A549_FOXA1.withPeaks.csv	A549	FOXA1	ATACATTGAATTGGAAGTGTTTACATGACCTCAGAGGGAGATTCATTCATT	ATACATTGAATTGGAAGTGTTTACAGGACCTCAGAGGGAGATTCATTCATT	MA0148.4_nwGTAAACATnn	14	-1	9.19309670585724	8.2785986245976	0.914498081259635	True		NA
rs2412324	chr17	48532793	T	C	2	3	5	0.4	0.49716803926747	0.3000373	0.272653506332448	0.857024033699388	0.154027609959462	0.197565273793882	0.915493871420204	0.564838770015918	False	False	/gpfs/igmmfs01/eddie/ponting-lab/breeshey/projects/motifs/characterize-bqtls-nf/work/99/e80e0eda3a4b43fbdf3523ed497b76/A549_FOXA1.withPeaks.csv	A549	FOXA1	AAGTGGGGATAGGAAGTAGAGAGAGTAAACAGGGAGTGGGGAAGCTGATGA	AAGTGGGGATAGGAAGTAGAGAGAGCAAACAGGGAGTGGGGAAGCTGATGA	MA0148.2_TGTTTrCwywG	20	-1	10.1952074510374	9.93500502721207	0.260202423825319	True		NA
rs2412324	chr17	48532793	T	C	2	3	5	0.4	0.49716803926747	0.3000373	0.272653506332448	0.857024033699388	0.154027609959462	0.197565273793882	0.915493871420204	0.564838770015918	False	False	/gpfs/igmmfs01/eddie/ponting-lab/breeshey/projects/motifs/characterize-bqtls-nf/work/99/e80e0eda3a4b43fbdf3523ed497b76/A549_FOXA1.withPeaks.csv	A549	FOXA1	AAGTGGGGATAGGAAGTAGAGAGAGTAAACAGGGAGTGGGGAAGCTGATGA	AAGTGGGGATAGGAAGTAGAGAGAGCAAACAGGGAGTGGGGAAGCTGATGA	MA0148.1_TGTTTrCwywG	20	-1	10.1728927642792	9.91680326455429	0.25608949972494	True		NA
rs2412324	chr17	48532793	T	C	2	3	5	0.4	0.49716803926747	0.3000373	0.272653506332448	0.857024033699388	0.154027609959462	0.197565273793882	0.915493871420204	0.564838770015918	False	False	/gpfs/igmmfs01/eddie/ponting-lab/breeshey/projects/motifs/characterize-bqtls-nf/work/99/e80e0eda3a4b43fbdf3523ed497b76/A549_FOXA1.withPeaks.csv	A549	FOXA1	AAGTGGGGATAGGAAGTAGAGAGAGTAAACAGGGAGTGGGGAAGCTGATGA	AAGTGGGGATAGGAAGTAGAGAGAGCAAACAGGGAGTGGGGAAGCTGATGA	MA0148.4_nwGTAAACATnn	22	1	8.21341863654267	5.22406632082997	2.9893523157127	True		NA
rs2412324	chr17	48532793	T	C	2	3	5	0.4	0.49716803926747	0.3000373	0.272653506332448	0.857024033699388	0.154027609959462	0.197565273793882	0.915493871420204	0.564838770015918	False	False	/gpfs/igmmfs01/eddie/ponting-lab/breeshey/projects/motifs/characterize-bqtls-nf/work/99/e80e0eda3a4b43fbdf3523ed497b76/A549_FOXA1.withPeaks.csv	A549	FOXA1	AAGTGGGGATAGGAAGTAGAGAGAGTAAACAGGGAGTGGGGAAGCTGATGA	AAGTGGGGATAGGAAGTAGAGAGAGCAAACAGGGAGTGGGGAAGCTGATGA	MA0148.3_nnnnTGTTTACwywn	20	-1	10.7681159086262	9.19897087744577	1.56914503118048	True		NA
rs9901648	chr17	79035708	G	A	2	2	4	0.5	0.50795793932485	0.6706152	0.0916267510059043	0.66115074132926	0.152321419011202	0.0830939387880172	0.754641529485323	0.376388746167582	False	False	/gpfs/igmmfs01/eddie/ponting-lab/breeshey/projects/motifs/characterize-bqtls-nf/work/99/e80e0eda3a4b43fbdf3523ed497b76/A549_FOXA1.withPeaks.csv	A549	FOXA1	CCAGGAATCTATTTTGCACATATTTGCTTTCAGTCTGGTGGGCCTTTCCTT	CCAGGAATCTATTTTGCACATATTTACTTTCAGTCTGGTGGGCCTTTCCTT	MA0148.2_TGTTTrCwywG	20	1	8.10019162661092	8.36039405043624	-0.260202423825319	True		NA
rs9901648	chr17	79035708	G	A	2	2	4	0.5	0.50795793932485	0.6706152	0.0916267510059043	0.66115074132926	0.152321419011202	0.0830939387880172	0.754641529485323	0.376388746167582	False	False	/gpfs/igmmfs01/eddie/ponting-lab/breeshey/projects/motifs/characterize-bqtls-nf/work/99/e80e0eda3a4b43fbdf3523ed497b76/A549_FOXA1.withPeaks.csv	A549	FOXA1	CCAGGAATCTATTTTGCACATATTTGCTTTCAGTCTGGTGGGCCTTTCCTT	CCAGGAATCTATTTTGCACATATTTACTTTCAGTCTGGTGGGCCTTTCCTT	MA0148.1_TGTTTrCwywG	20	1	8.0869811927914	8.34307069251634	-0.256089499724942	True		NA
rs9901648	chr17	79035708	G	A	2	2	4	0.5	0.50795793932485	0.6706152	0.0916267510059043	0.66115074132926	0.152321419011202	0.0830939387880172	0.754641529485323	0.376388746167582	False	False	/gpfs/igmmfs01/eddie/ponting-lab/breeshey/projects/motifs/characterize-bqtls-nf/work/99/e80e0eda3a4b43fbdf3523ed497b76/A549_FOXA1.withPeaks.csv	A549	FOXA1	CCAGGAATCTATTTTGCACATATTTGCTTTCAGTCTGGTGGGCCTTTCCTT	CCAGGAATCTATTTTGCACATATTTACTTTCAGTCTGGTGGGCCTTTCCTT	MA0148.4_nwGTAAACATnn	17	-1	6.4319817994301	9.4213341151428	-2.9893523157127	True		NA
rs9901648	chr17	79035708	G	A	2	2	4	0.5	0.50795793932485	0.6706152	0.0916267510059043	0.66115074132926	0.152321419011202	0.0830939387880172	0.754641529485323	0.376388746167582	False	False	/gpfs/igmmfs01/eddie/ponting-lab/breeshey/projects/motifs/characterize-bqtls-nf/work/99/e80e0eda3a4b43fbdf3523ed497b76/A549_FOXA1.withPeaks.csv	A549	FOXA1	CCAGGAATCTATTTTGCACATATTTGCTTTCAGTCTGGTGGGCCTTTCCTT	CCAGGAATCTATTTTGCACATATTTACTTTCAGTCTGGTGGGCCTTTCCTT	MA0148.3_nnnnTGTTTACwywn	16	1	8.25931998330537	9.82846501448585	-1.56914503118048	True		NA
rs6506689	chr18	9743050	T	G	43	14	57	0.754385964912281	0.512785951064458	0.4452975	0.673439766413526	0.86218188065501	0.0487623596947135	0.65101889702974	0.89809928434798	0.767810823534268	True	True	/gpfs/igmmfs01/eddie/ponting-lab/breeshey/projects/motifs/characterize-bqtls-nf/work/99/e80e0eda3a4b43fbdf3523ed497b76/A549_FOXA1.withPeaks.csv	A549	FOXA1	TTGGACTTGTCCATTTAGAAAGCAGTGTAAACAGGCTCTGAAATGCCATTG	TTGGACTTGTCCATTTAGAAAGCAGGGTAAACAGGCTCTGAAATGCCATTG	MA0148.2_TGTTTrCwywG	22	-1	10.9633422039311	9.9736533071021	0.989688896829023	True	True	NA
rs6506689	chr18	9743050	T	G	43	14	57	0.754385964912281	0.512785951064458	0.4452975	0.673439766413526	0.86218188065501	0.0487623596947135	0.65101889702974	0.89809928434798	0.767810823534268	True	True	/gpfs/igmmfs01/eddie/ponting-lab/breeshey/projects/motifs/characterize-bqtls-nf/work/99/e80e0eda3a4b43fbdf3523ed497b76/A549_FOXA1.withPeaks.csv	A549	FOXA1	TTGGACTTGTCCATTTAGAAAGCAGTGTAAACAGGCTCTGAAATGCCATTG	TTGGACTTGTCCATTTAGAAAGCAGGGTAAACAGGCTCTGAAATGCCATTG	MA0148.1_TGTTTrCwywG	22	-1	10.9480052818617	9.95165909623501	0.996346185626679	True	True	NA
rs6506689	chr18	9743050	T	G	43	14	57	0.754385964912281	0.512785951064458	0.4452975	0.673439766413526	0.86218188065501	0.0487623596947135	0.65101889702974	0.89809928434798	0.767810823534268	True	True	/gpfs/igmmfs01/eddie/ponting-lab/breeshey/projects/motifs/characterize-bqtls-nf/work/99/e80e0eda3a4b43fbdf3523ed497b76/A549_FOXA1.withPeaks.csv	A549	FOXA1	TTGGACTTGTCCATTTAGAAAGCAGTGTAAACAGGCTCTGAAATGCCATTG	TTGGACTTGTCCATTTAGAAAGCAGGGTAAACAGGCTCTGAAATGCCATTG	MA0148.4_nwGTAAACATnn	24	1	8.29242832240736	7.35759028106698	0.93483804134038	True	True	NA
rs6506689	chr18	9743050	T	G	43	14	57	0.754385964912281	0.512785951064458	0.4452975	0.673439766413526	0.86218188065501	0.0487623596947135	0.65101889702974	0.89809928434798	0.767810823534268	True	True	/gpfs/igmmfs01/eddie/ponting-lab/breeshey/projects/motifs/characterize-bqtls-nf/work/99/e80e0eda3a4b43fbdf3523ed497b76/A549_FOXA1.withPeaks.csv	A549	FOXA1	TTGGACTTGTCCATTTAGAAAGCAGTGTAAACAGGCTCTGAAATGCCATTG	TTGGACTTGTCCATTTAGAAAGCAGGGTAAACAGGCTCTGAAATGCCATTG	MA0148.3_nnnnTGTTTACwywn	22	-1	10.8774179008663	9.64968414564578	1.22773375522049	True	True	NA
rs9948520	chr18	8669810	C	T	8	8	16	0.5	0.510735168267655	0.5122861	0.300845379204049	0.706483483889357	0.105452425546895	0.230089001058566	0.746985846595125	0.503664431546703	False	True	/gpfs/igmmfs01/eddie/ponting-lab/breeshey/projects/motifs/characterize-bqtls-nf/work/99/e80e0eda3a4b43fbdf3523ed497b76/A549_FOXA1.withPeaks.csv	A549	FOXA1	GAGTGTATGCCACATTATAGACAAACGTAAACAAGAAAGCTAGCAGCTTGA	GAGTGTATGCCACATTATAGACAAATGTAAACAAGAAAGCTAGCAGCTTGA	MA0148.2_TGTTTrCwywG	22	-1	6.59752830957189	10.2894894302232	-3.69196112065134	True		NA
rs9948520	chr18	8669810	C	T	8	8	16	0.5	0.510735168267655	0.5122861	0.300845379204049	0.706483483889357	0.105452425546895	0.230089001058566	0.746985846595125	0.503664431546703	False	True	/gpfs/igmmfs01/eddie/ponting-lab/breeshey/projects/motifs/characterize-bqtls-nf/work/99/e80e0eda3a4b43fbdf3523ed497b76/A549_FOXA1.withPeaks.csv	A549	FOXA1	GAGTGTATGCCACATTATAGACAAACGTAAACAAGAAAGCTAGCAGCTTGA	GAGTGTATGCCACATTATAGACAAATGTAAACAAGAAAGCTAGCAGCTTGA	MA0148.1_TGTTTrCwywG	22	-1	6.58113421910677	10.2789244711585	-3.69779025205177	True		NA
rs9948520	chr18	8669810	C	T	8	8	16	0.5	0.510735168267655	0.5122861	0.300845379204049	0.706483483889357	0.105452425546895	0.230089001058566	0.746985846595125	0.503664431546703	False	True	/gpfs/igmmfs01/eddie/ponting-lab/breeshey/projects/motifs/characterize-bqtls-nf/work/99/e80e0eda3a4b43fbdf3523ed497b76/A549_FOXA1.withPeaks.csv	A549	FOXA1	GAGTGTATGCCACATTATAGACAAACGTAAACAAGAAAGCTAGCAGCTTGA	GAGTGTATGCCACATTATAGACAAATGTAAACAAGAAAGCTAGCAGCTTGA	MA0148.4_nwGTAAACATnn	24	1	7.65521243198645	9.76176868441781	-2.10655625243136	True		NA
rs9948520	chr18	8669810	C	T	8	8	16	0.5	0.510735168267655	0.5122861	0.300845379204049	0.706483483889357	0.105452425546895	0.230089001058566	0.746985846595125	0.503664431546703	False	True	/gpfs/igmmfs01/eddie/ponting-lab/breeshey/projects/motifs/characterize-bqtls-nf/work/99/e80e0eda3a4b43fbdf3523ed497b76/A549_FOXA1.withPeaks.csv	A549	FOXA1	GAGTGTATGCCACATTATAGACAAACGTAAACAAGAAAGCTAGCAGCTTGA	GAGTGTATGCCACATTATAGACAAATGTAAACAAGAAAGCTAGCAGCTTGA	MA0148.3_nnnnTGTTTACwywn	22	-1	7.05231593331894	12.1767559898557	-5.12444005653674	True		NA
rs10516000	chr18	64239196	T	C	4	3	7	0.571428571428571	0.49716803926747	0.4785401	0.307660328941475	0.830622275376226	0.138724848466237	0.23230798928543	0.881373853377653	0.569141302158851	False	False	/gpfs/igmmfs01/eddie/ponting-lab/breeshey/projects/motifs/characterize-bqtls-nf/work/99/e80e0eda3a4b43fbdf3523ed497b76/A549_FOXA1.withPeaks.csv	A549	FOXA1	CAAATCTCCAAACTTCTCCAACATATTTATTTACATTGTTGTGCTATTTAC	CAAATCTCCAAACTTCTCCAACATACTTATTTACATTGTTGTGCTATTTAC	MA0148.3_nnnnTGTTTACwywn	23	1	11.03688363408	11.5555752354762	-0.518691601396275	True		NA
rs17662554	chr18	24096229	C	T	7	11	18	0.388888888888889	0.510735168267655	0.4721954	0.235077299082743	0.634396949964591	0.102232805255698	0.198164223233335	0.69136905536842	0.434737124523667	False	False	/gpfs/igmmfs01/eddie/ponting-lab/breeshey/projects/motifs/characterize-bqtls-nf/work/99/e80e0eda3a4b43fbdf3523ed497b76/A549_FOXA1.withPeaks.csv	A549	FOXA1	TTTACCTCCTCATTTTCTTGACCACCTGTTTACATACATATTCAGGAGGTT	TTTACCTCCTCATTTTCTTGACCACTTGTTTACATACATATTCAGGAGGTT	MA0148.4_nwGTAAACATnn	23	-1	9.45642899833743	9.88462235752315	-0.428193359185721	True		NA
rs17662554	chr18	24096229	C	T	7	11	18	0.388888888888889	0.510735168267655	0.4721954	0.235077299082743	0.634396949964591	0.102232805255698	0.198164223233335	0.69136905536842	0.434737124523667	False	False	/gpfs/igmmfs01/eddie/ponting-lab/breeshey/projects/motifs/characterize-bqtls-nf/work/99/e80e0eda3a4b43fbdf3523ed497b76/A549_FOXA1.withPeaks.csv	A549	FOXA1	TTTACCTCCTCATTTTCTTGACCACCTGTTTACATACATATTCAGGAGGTT	TTTACCTCCTCATTTTCTTGACCACTTGTTTACATACATATTCAGGAGGTT	MA0148.3_nnnnTGTTTACwywn	22	1	10.1851887055661	10.6513475095529	-0.466158803986822	True		NA
rs416808	chr18	42791236	A	G	4	2	6	0.666666666666667	0.497209853349748	0.5169461	0.309660392315046	0.851450774758853	0.144560087747313	0.234231388399497	0.912637030683056	0.58055558353695	False	False	/gpfs/igmmfs01/eddie/ponting-lab/breeshey/projects/motifs/characterize-bqtls-nf/work/99/e80e0eda3a4b43fbdf3523ed497b76/A549_FOXA1.withPeaks.csv	A549	FOXA1	AGTACAACTTGATGGAATGCTGTTTACCTTTCTCCCCCTTTTAAATCCCAC	AGTACAACTTGATGGAATGCTGTTTGCCTTTCTCCCCCTTTTAAATCCCAC	MA0148.2_TGTTTrCwywG	20	1	9.29980053339422	9.0395981095689	0.260202423825319	True		NA
rs416808	chr18	42791236	A	G	4	2	6	0.666666666666667	0.497209853349748	0.5169461	0.309660392315046	0.851450774758853	0.144560087747313	0.234231388399497	0.912637030683056	0.58055558353695	False	False	/gpfs/igmmfs01/eddie/ponting-lab/breeshey/projects/motifs/characterize-bqtls-nf/work/99/e80e0eda3a4b43fbdf3523ed497b76/A549_FOXA1.withPeaks.csv	A549	FOXA1	AGTACAACTTGATGGAATGCTGTTTACCTTTCTCCCCCTTTTAAATCCCAC	AGTACAACTTGATGGAATGCTGTTTGCCTTTCTCCCCCTTTTAAATCCCAC	MA0148.1_TGTTTrCwywG	20	1	9.28257828553186	9.02648878580692	0.256089499724942	True		NA
rs416808	chr18	42791236	A	G	4	2	6	0.666666666666667	0.497209853349748	0.5169461	0.309660392315046	0.851450774758853	0.144560087747313	0.234231388399497	0.912637030683056	0.58055558353695	False	False	/gpfs/igmmfs01/eddie/ponting-lab/breeshey/projects/motifs/characterize-bqtls-nf/work/99/e80e0eda3a4b43fbdf3523ed497b76/A549_FOXA1.withPeaks.csv	A549	FOXA1	AGTACAACTTGATGGAATGCTGTTTACCTTTCTCCCCCTTTTAAATCCCAC	AGTACAACTTGATGGAATGCTGTTTGCCTTTCTCCCCCTTTTAAATCCCAC	MA0148.3_nnnnTGTTTACwywn	16	1	9.31539893407541	7.74625390289493	1.56914503118048	True		NA
rs4245251	chr18	45588334	C	T	3	2	5	0.6	0.510735168267655	0.5164399	0.264904495912863	0.837500643703764	0.15007876906839	0.201109101344238	0.926433710298019	0.551202569808314	False	False	/gpfs/igmmfs01/eddie/ponting-lab/breeshey/projects/motifs/characterize-bqtls-nf/work/99/e80e0eda3a4b43fbdf3523ed497b76/A549_FOXA1.withPeaks.csv	A549	FOXA1	AAAGAATGGCAAAGTCCTCAGTAAACAGCAAGTGCCGATGTGTGCTCTGCA	AAAGAATGGCAAAGTCCTCAGTAAATAGCAAGTGCCGATGTGTGCTCTGCA	MA0148.2_TGTTTrCwywG	16	-1	9.61076961171304	7.66138964654633	1.9493799651667	True		NA
rs4245251	chr18	45588334	C	T	3	2	5	0.6	0.510735168267655	0.5164399	0.264904495912863	0.837500643703764	0.15007876906839	0.201109101344238	0.926433710298019	0.551202569808314	False	False	/gpfs/igmmfs01/eddie/ponting-lab/breeshey/projects/motifs/characterize-bqtls-nf/work/99/e80e0eda3a4b43fbdf3523ed497b76/A549_FOXA1.withPeaks.csv	A549	FOXA1	AAAGAATGGCAAAGTCCTCAGTAAACAGCAAGTGCCGATGTGTGCTCTGCA	AAAGAATGGCAAAGTCCTCAGTAAATAGCAAGTGCCGATGTGTGCTCTGCA	MA0148.1_TGTTTrCwywG	16	-1	9.5862171243669	7.63914996951319	1.94706715485371	True		NA
rs4245251	chr18	45588334	C	T	3	2	5	0.6	0.510735168267655	0.5164399	0.264904495912863	0.837500643703764	0.15007876906839	0.201109101344238	0.926433710298019	0.551202569808314	False	False	/gpfs/igmmfs01/eddie/ponting-lab/breeshey/projects/motifs/characterize-bqtls-nf/work/99/e80e0eda3a4b43fbdf3523ed497b76/A549_FOXA1.withPeaks.csv	A549	FOXA1	AAAGAATGGCAAAGTCCTCAGTAAACAGCAAGTGCCGATGTGTGCTCTGCA	AAAGAATGGCAAAGTCCTCAGTAAATAGCAAGTGCCGATGTGTGCTCTGCA	MA0148.3_nnnnTGTTTACwywn	16	-1	9.72003671510573	8.71757508783791	1.00246162726782	True		NA
rs4798155	chr18	4004514	C	A	2	1	3	0.666666666666667	0.512965717935821	0.4982313	0.264776719893837	0.883703746905595	0.168030944028878	0.16427660254992	0.935211895538211	0.574240233399716	False	False	/gpfs/igmmfs01/eddie/ponting-lab/breeshey/projects/motifs/characterize-bqtls-nf/work/99/e80e0eda3a4b43fbdf3523ed497b76/A549_FOXA1.withPeaks.csv	A549	FOXA1	GTGTTCCATTTTTAGCCCTGAAATACACATGAATTAGATTACTAGACTATT	GTGTTCCATTTTTAGCCCTGAAATAAACATGAATTAGATTACTAGACTATT	MA0148.4_nwGTAAACATnn	20	1	5.7626533411927	8.79858923629561	-3.0359358951029	True		NA
rs666064	chr18	10477604	T	C	3	1	4	0.75	0.49716803926747	0.4864881	0.339656938101773	0.925355183685495	0.157562449171217	0.239276772950328	0.956852645938952	0.632506060893634	False	False	/gpfs/igmmfs01/eddie/ponting-lab/breeshey/projects/motifs/characterize-bqtls-nf/work/99/e80e0eda3a4b43fbdf3523ed497b76/A549_FOXA1.withPeaks.csv	A549	FOXA1	TGTCAGGGACAATGCAAGTGGTAAATATTTTATCCCTTAAAAGGCAAGAAA	TGTCAGGGACAATGCAAGTGGTAAACATTTTATCCCTTAAAAGGCAAGAAA	MA0148.4_nwGTAAACATnn	18	1	7.93468575171739	9.89676363287804	-1.96207788116065	True		NA
rs8095258	chr18	74402335	G	T	4	2	6	0.666666666666667	0.504706740053912	0.5213786	0.296632066059167	0.834969944782953	0.14446938442786	0.20611506101546	0.886909581866608	0.56580100542106	False	False	/gpfs/igmmfs01/eddie/ponting-lab/breeshey/projects/motifs/characterize-bqtls-nf/work/99/e80e0eda3a4b43fbdf3523ed497b76/A549_FOXA1.withPeaks.csv	A549	FOXA1	CACAGCCTGTGACACTGTTTGTCCCGAATGTCAACAGCGCTCTCTGTGATC	CACAGCCTGTGACACTGTTTGTCCCTAATGTCAACAGCGCTCTCTGTGATC	MA0148.3_nnnnTGTTTACwywn	25	-1	8.10245154560686	8.70602537053222	-0.603573824925359	True		NA
rs948937	chr18	47179901	A	T	1	1	2	0.5	0.503997910679612	0.5132064	0.168762306291045	0.830644320583542	0.177115155147973	0.0979281739474325	0.893570436799911	0.499703313437294	False	False	/gpfs/igmmfs01/eddie/ponting-lab/breeshey/projects/motifs/characterize-bqtls-nf/work/99/e80e0eda3a4b43fbdf3523ed497b76/A549_FOXA1.withPeaks.csv	A549	FOXA1	TCTAGGAAGTTACTCTATTAAATAAACATGGATGTGTGCAAAGTTTCAGGT	TCTAGGAAGTTACTCTATTAAATAATCATGGATGTGTGCAAAGTTTCAGGT	MA0148.4_nwGTAAACATnn	19	1	8.5843924709712	4.36550198626526	4.21889048470594	True		NA
rs948937	chr18	47179901	A	T	1	1	2	0.5	0.503997910679612	0.5132064	0.168762306291045	0.830644320583542	0.177115155147973	0.0979281739474325	0.893570436799911	0.499703313437294	False	False	/gpfs/igmmfs01/eddie/ponting-lab/breeshey/projects/motifs/characterize-bqtls-nf/work/99/e80e0eda3a4b43fbdf3523ed497b76/A549_FOXA1.withPeaks.csv	A549	FOXA1	TCTAGGAAGTTACTCTATTAAATAAACATGGATGTGTGCAAAGTTTCAGGT	TCTAGGAAGTTACTCTATTAAATAATCATGGATGTGTGCAAAGTTTCAGGT	MA0148.3_nnnnTGTTTACwywn	17	-1	9.73955924777789	3.74559782047133	5.99396142730657	True		NA
rs2287304	chr19	46511346	C	T	2	1	3	0.666666666666667	0.510735168267655	0.4715823	0.271066827599453	0.893005506410476	0.166162579613631	0.170960689288154	0.945737681476608	0.582036167004965	False	False	/gpfs/igmmfs01/eddie/ponting-lab/breeshey/projects/motifs/characterize-bqtls-nf/work/99/e80e0eda3a4b43fbdf3523ed497b76/A549_FOXA1.withPeaks.csv	A549	FOXA1	GCTCTCAGAGGCTGCTGTTTACCCTCAGGTGCATTCTTGGCCTCTGAGATG	GCTCTCAGAGGCTGCTGTTTACCCTTAGGTGCATTCTTGGCCTCTGAGATG	MA0148.2_TGTTTrCwywG	15	1	8.66839560234459	9.18523396882867	-0.516838366484084	True		NA
rs2287304	chr19	46511346	C	T	2	1	3	0.666666666666667	0.510735168267655	0.4715823	0.271066827599453	0.893005506410476	0.166162579613631	0.170960689288154	0.945737681476608	0.582036167004965	False	False	/gpfs/igmmfs01/eddie/ponting-lab/breeshey/projects/motifs/characterize-bqtls-nf/work/99/e80e0eda3a4b43fbdf3523ed497b76/A549_FOXA1.withPeaks.csv	A549	FOXA1	GCTCTCAGAGGCTGCTGTTTACCCTCAGGTGCATTCTTGGCCTCTGAGATG	GCTCTCAGAGGCTGCTGTTTACCCTTAGGTGCATTCTTGGCCTCTGAGATG	MA0148.1_TGTTTrCwywG	15	1	8.64849483595695	9.16533320244104	-0.516838366484084	True		NA
rs2287304	chr19	46511346	C	T	2	1	3	0.666666666666667	0.510735168267655	0.4715823	0.271066827599453	0.893005506410476	0.166162579613631	0.170960689288154	0.945737681476608	0.582036167004965	False	False	/gpfs/igmmfs01/eddie/ponting-lab/breeshey/projects/motifs/characterize-bqtls-nf/work/99/e80e0eda3a4b43fbdf3523ed497b76/A549_FOXA1.withPeaks.csv	A549	FOXA1	GCTCTCAGAGGCTGCTGTTTACCCTCAGGTGCATTCTTGGCCTCTGAGATG	GCTCTCAGAGGCTGCTGTTTACCCTTAGGTGCATTCTTGGCCTCTGAGATG	MA0148.3_nnnnTGTTTACwywn	11	1	8.20988509216855	8.88801948033931	-0.67813438817076	True		NA
rs3760667	chr19	49814832	C	T	2	2	4	0.5	0.510735168267655	0.5042589	0.207955567858368	0.826978135120739	0.161439898556675	0.131442743269757	0.871399223274703	0.517466851489554	False	False	/gpfs/igmmfs01/eddie/ponting-lab/breeshey/projects/motifs/characterize-bqtls-nf/work/99/e80e0eda3a4b43fbdf3523ed497b76/A549_FOXA1.withPeaks.csv	A549	FOXA1	GTTTCACTTCTTAGAAATGTTTTCACGTGGTGGCTCACGCTGTAATCCCAG	GTTTCACTTCTTAGAAATGTTTTCATGTGGTGGCTCACGCTGTAATCCCAG	MA0148.4_nwGTAAACATnn	14	-1	7.53401335412844	8.25974304247949	-0.725729688351056	True		NA
rs7250786	chr19	46571668	A	C	7	5	12	0.583333333333333	0.497605571707171	0.5435665	0.288156604627508	0.751653664600672	0.119930655676225	0.250107970851062	0.807421824282842	0.51990513461409	False	False	/gpfs/igmmfs01/eddie/ponting-lab/breeshey/projects/motifs/characterize-bqtls-nf/work/99/e80e0eda3a4b43fbdf3523ed497b76/A549_FOXA1.withPeaks.csv	A549	FOXA1	CCAACATAAAACAAGACTGAATGCAAACATGATGCTTAATTGTGTGCGGAA	CCAACATAAAACAAGACTGAATGCACACATGATGCTTAATTGTGTGCGGAA	MA0148.2_TGTTTrCwywG	18	-1	9.51244863991384	6.01604486133365	3.49640377858019	True		NA
rs7250786	chr19	46571668	A	C	7	5	12	0.583333333333333	0.497605571707171	0.5435665	0.288156604627508	0.751653664600672	0.119930655676225	0.250107970851062	0.807421824282842	0.51990513461409	False	False	/gpfs/igmmfs01/eddie/ponting-lab/breeshey/projects/motifs/characterize-bqtls-nf/work/99/e80e0eda3a4b43fbdf3523ed497b76/A549_FOXA1.withPeaks.csv	A549	FOXA1	CCAACATAAAACAAGACTGAATGCAAACATGATGCTTAATTGTGTGCGGAA	CCAACATAAAACAAGACTGAATGCACACATGATGCTTAATTGTGTGCGGAA	MA0148.1_TGTTTrCwywG	18	-1	9.50599660494952	6.01425786861019	3.49173873633933	True		NA
rs7250786	chr19	46571668	A	C	7	5	12	0.583333333333333	0.497605571707171	0.5435665	0.288156604627508	0.751653664600672	0.119930655676225	0.250107970851062	0.807421824282842	0.51990513461409	False	False	/gpfs/igmmfs01/eddie/ponting-lab/breeshey/projects/motifs/characterize-bqtls-nf/work/99/e80e0eda3a4b43fbdf3523ed497b76/A549_FOXA1.withPeaks.csv	A549	FOXA1	CCAACATAAAACAAGACTGAATGCAAACATGATGCTTAATTGTGTGCGGAA	CCAACATAAAACAAGACTGAATGCACACATGATGCTTAATTGTGTGCGGAA	MA0148.4_nwGTAAACATnn	20	1	8.45143624249937	5.41550034739647	3.0359358951029	True		NA
rs7250786	chr19	46571668	A	C	7	5	12	0.583333333333333	0.497605571707171	0.5435665	0.288156604627508	0.751653664600672	0.119930655676225	0.250107970851062	0.807421824282842	0.51990513461409	False	False	/gpfs/igmmfs01/eddie/ponting-lab/breeshey/projects/motifs/characterize-bqtls-nf/work/99/e80e0eda3a4b43fbdf3523ed497b76/A549_FOXA1.withPeaks.csv	A549	FOXA1	CCAACATAAAACAAGACTGAATGCAAACATGATGCTTAATTGTGTGCGGAA	CCAACATAAAACAAGACTGAATGCACACATGATGCTTAATTGTGTGCGGAA	MA0148.3_nnnnTGTTTACwywn	18	-1	9.26566126866269	6.52989417888869	2.735767089774	True		NA
rs6138458	chr20	24973769	G	A	26	4	30	0.866666666666667	0.50795793932485	0.64236	0.573347852076734	0.89793711199056	0.0855981864804574	0.490980944047035	0.916865509066416	0.735642482033647	False	True	/gpfs/igmmfs01/eddie/ponting-lab/breeshey/projects/motifs/characterize-bqtls-nf/work/99/e80e0eda3a4b43fbdf3523ed497b76/A549_FOXA1.withPeaks.csv	A549	FOXA1	TGGAGAGGATAGCGCTGTTTATTCAGTGTCAGCGACCCTGCTCTTACAGGC	TGGAGAGGATAGCGCTGTTTATTCAATGTCAGCGACCCTGCTCTTACAGGC	MA0148.2_TGTTTrCwywG	15	1	8.9616565511432	7.32426501136307	1.63739153978013	True		NA
rs6138458	chr20	24973769	G	A	26	4	30	0.866666666666667	0.50795793932485	0.64236	0.573347852076734	0.89793711199056	0.0855981864804574	0.490980944047035	0.916865509066416	0.735642482033647	False	True	/gpfs/igmmfs01/eddie/ponting-lab/breeshey/projects/motifs/characterize-bqtls-nf/work/99/e80e0eda3a4b43fbdf3523ed497b76/A549_FOXA1.withPeaks.csv	A549	FOXA1	TGGAGAGGATAGCGCTGTTTATTCAGTGTCAGCGACCCTGCTCTTACAGGC	TGGAGAGGATAGCGCTGTTTATTCAATGTCAGCGACCCTGCTCTTACAGGC	MA0148.1_TGTTTrCwywG	15	1	8.93612067433844	7.31151786815452	1.62460280618392	True		NA
rs6514092	chr20	10232312	C	A	35	43	78	0.448717948717949	0.512965717935821	0.6541835	0.21691942845627	0.393840248803747	0.0473740278317859	0.197324280137213	0.436064394402566	0.305379838630008	True	True	/gpfs/igmmfs01/eddie/ponting-lab/breeshey/projects/motifs/characterize-bqtls-nf/work/99/e80e0eda3a4b43fbdf3523ed497b76/A549_FOXA1.withPeaks.csv	A549	FOXA1	TCTATTTGAATGGAGCCATGTTTGCCCTTGTGATTAAAGCAGGCTAACCTT	TCTATTTGAATGGAGCCATGTTTGCACTTGTGATTAAAGCAGGCTAACCTT	MA0148.2_TGTTTrCwywG	18	1	8.92503154500335	9.91472044183237	-0.989688896829023	True	True	NA
rs6514092	chr20	10232312	C	A	35	43	78	0.448717948717949	0.512965717935821	0.6541835	0.21691942845627	0.393840248803747	0.0473740278317859	0.197324280137213	0.436064394402566	0.305379838630008	True	True	/gpfs/igmmfs01/eddie/ponting-lab/breeshey/projects/motifs/characterize-bqtls-nf/work/99/e80e0eda3a4b43fbdf3523ed497b76/A549_FOXA1.withPeaks.csv	A549	FOXA1	TCTATTTGAATGGAGCCATGTTTGCCCTTGTGATTAAAGCAGGCTAACCTT	TCTATTTGAATGGAGCCATGTTTGCACTTGTGATTAAAGCAGGCTAACCTT	MA0148.1_TGTTTrCwywG	18	1	8.9092437027161	9.90558988834278	-0.996346185626679	True	True	NA
rs6514092	chr20	10232312	C	A	35	43	78	0.448717948717949	0.512965717935821	0.6541835	0.21691942845627	0.393840248803747	0.0473740278317859	0.197324280137213	0.436064394402566	0.305379838630008	True	True	/gpfs/igmmfs01/eddie/ponting-lab/breeshey/projects/motifs/characterize-bqtls-nf/work/99/e80e0eda3a4b43fbdf3523ed497b76/A549_FOXA1.withPeaks.csv	A549	FOXA1	TCTATTTGAATGGAGCCATGTTTGCCCTTGTGATTAAAGCAGGCTAACCTT	TCTATTTGAATGGAGCCATGTTTGCACTTGTGATTAAAGCAGGCTAACCTT	MA0148.3_nnnnTGTTTACwywn	14	1	8.30431857977941	9.5320523349999	-1.22773375522049	True	True	NA
rs1287032	chr20	5887344	C	T	16	4	20	0.8	0.510735168267655	0.7499983	0.312538836849138	0.757655814050554	0.115513524790791	0.271206321659178	0.830162011615311	0.535097325449846	False	False	/gpfs/igmmfs01/eddie/ponting-lab/breeshey/projects/motifs/characterize-bqtls-nf/work/99/e80e0eda3a4b43fbdf3523ed497b76/A549_FOXA1.withPeaks.csv	A549	FOXA1	CTACCCAACGAAAACTACTTGTTGACATAGTGCCCTTTATTAGGAAAACAC	CTACCCAACGAAAACTACTTGTTGATATAGTGCCCTTTATTAGGAAAACAC	MA0148.2_TGTTTrCwywG	19	1	8.50974273957348	6.21013893294814	2.29960380662534	True		NA
rs1287032	chr20	5887344	C	T	16	4	20	0.8	0.510735168267655	0.7499983	0.312538836849138	0.757655814050554	0.115513524790791	0.271206321659178	0.830162011615311	0.535097325449846	False	False	/gpfs/igmmfs01/eddie/ponting-lab/breeshey/projects/motifs/characterize-bqtls-nf/work/99/e80e0eda3a4b43fbdf3523ed497b76/A549_FOXA1.withPeaks.csv	A549	FOXA1	CTACCCAACGAAAACTACTTGTTGACATAGTGCCCTTTATTAGGAAAACAC	CTACCCAACGAAAACTACTTGTTGATATAGTGCCCTTTATTAGGAAAACAC	MA0148.1_TGTTTrCwywG	19	1	8.51056366532636	6.2122924997127	2.29827116561366	True		NA
rs1287032	chr20	5887344	C	T	16	4	20	0.8	0.510735168267655	0.7499983	0.312538836849138	0.757655814050554	0.115513524790791	0.271206321659178	0.830162011615311	0.535097325449846	False	False	/gpfs/igmmfs01/eddie/ponting-lab/breeshey/projects/motifs/characterize-bqtls-nf/work/99/e80e0eda3a4b43fbdf3523ed497b76/A549_FOXA1.withPeaks.csv	A549	FOXA1	CTACCCAACGAAAACTACTTGTTGACATAGTGCCCTTTATTAGGAAAACAC	CTACCCAACGAAAACTACTTGTTGATATAGTGCCCTTTATTAGGAAAACAC	MA0148.3_nnnnTGTTTACwywn	15	1	10.6234801838486	8.00816440723263	2.61531577661596	True		NA
rs1616486	chr20	5846289	G	A	4	3	7	0.571428571428571	0.50795793932485	0.281383	0.482935579453355	0.922260305494141	0.11542247920783	0.401828815369526	0.957842154022654	0.702597942473748	False	False	/gpfs/igmmfs01/eddie/ponting-lab/breeshey/projects/motifs/characterize-bqtls-nf/work/99/e80e0eda3a4b43fbdf3523ed497b76/A549_FOXA1.withPeaks.csv	A549	FOXA1	ACCTCAGGTTTAAAAAGAGTGTGGTGTGTGTTTACTTGCATCTGAATAAGT	ACCTCAGGTTTAAAAAGAGTGTGGTATGTGTTTACTTGCATCTGAATAAGT	MA0148.4_nwGTAAACATnn	25	-1	8.54183064763535	8.98010163521436	-0.43827098757901	True		NA
rs2273061	chr20	10639543	G	A	16	3	19	0.842105263157895	0.50795793932485	0.6571544	0.472426348657528	0.882537068357881	0.105939144980509	0.403653767374854	0.919037470024104	0.677481708507704	False	False	/gpfs/igmmfs01/eddie/ponting-lab/breeshey/projects/motifs/characterize-bqtls-nf/work/99/e80e0eda3a4b43fbdf3523ed497b76/A549_FOXA1.withPeaks.csv	A549	FOXA1	ACCCAGAGACAACCTGTTACCACTTGTTTACCTTCTTTAATGGGTACACAG	ACCCAGAGACAACCTGTTACCACTTATTTACCTTCTTTAATGGGTACACAG	MA0148.2_TGTTTrCwywG	24	1	8.78296216691013	6.83358220174343	1.9493799651667	True		NA
rs2273061	chr20	10639543	G	A	16	3	19	0.842105263157895	0.50795793932485	0.6571544	0.472426348657528	0.882537068357881	0.105939144980509	0.403653767374854	0.919037470024104	0.677481708507704	False	False	/gpfs/igmmfs01/eddie/ponting-lab/breeshey/projects/motifs/characterize-bqtls-nf/work/99/e80e0eda3a4b43fbdf3523ed497b76/A549_FOXA1.withPeaks.csv	A549	FOXA1	ACCCAGAGACAACCTGTTACCACTTGTTTACCTTCTTTAATGGGTACACAG	ACCCAGAGACAACCTGTTACCACTTATTTACCTTCTTTAATGGGTACACAG	MA0148.1_TGTTTrCwywG	24	1	8.76573991904778	6.81867276419407	1.94706715485371	True		NA
rs2273061	chr20	10639543	G	A	16	3	19	0.842105263157895	0.50795793932485	0.6571544	0.472426348657528	0.882537068357881	0.105939144980509	0.403653767374854	0.919037470024104	0.677481708507704	False	False	/gpfs/igmmfs01/eddie/ponting-lab/breeshey/projects/motifs/characterize-bqtls-nf/work/99/e80e0eda3a4b43fbdf3523ed497b76/A549_FOXA1.withPeaks.csv	A549	FOXA1	ACCCAGAGACAACCTGTTACCACTTGTTTACCTTCTTTAATGGGTACACAG	ACCCAGAGACAACCTGTTACCACTTATTTACCTTCTTTAATGGGTACACAG	MA0148.4_nwGTAAACATnn	21	-1	8.94978431618277	6.98770643502212	1.96207788116066	True		NA
rs2273061	chr20	10639543	G	A	16	3	19	0.842105263157895	0.50795793932485	0.6571544	0.472426348657528	0.882537068357881	0.105939144980509	0.403653767374854	0.919037470024104	0.677481708507704	False	False	/gpfs/igmmfs01/eddie/ponting-lab/breeshey/projects/motifs/characterize-bqtls-nf/work/99/e80e0eda3a4b43fbdf3523ed497b76/A549_FOXA1.withPeaks.csv	A549	FOXA1	ACCCAGAGACAACCTGTTACCACTTGTTTACCTTCTTTAATGGGTACACAG	ACCCAGAGACAACCTGTTACCACTTATTTACCTTCTTTAATGGGTACACAG	MA0148.3_nnnnTGTTTACwywn	20	1	9.47252081604131	8.47005918877349	1.00246162726782	True		NA
rs6078110	chr20	1177199	A	G	2	2	4	0.5	0.497209853349748	0.2737338	0.374140113965396	0.930357517575847	0.148333767029918	0.256765768995319	0.953723705870582	0.652248815770621	False	False	/gpfs/igmmfs01/eddie/ponting-lab/breeshey/projects/motifs/characterize-bqtls-nf/work/99/e80e0eda3a4b43fbdf3523ed497b76/A549_FOXA1.withPeaks.csv	A549	FOXA1	TAAGGAGCAGATATGGTCATGAAAAAGAAAACACTTGAAAGAGGGTAAAAC	TAAGGAGCAGATATGGTCATGAAAAGGAAAACACTTGAAAGAGGGTAAAAC	MA0148.2_TGTTTrCwywG	22	-1	8.34691601576442	6.82010416707162	1.5268118486928	True		NA
rs6078110	chr20	1177199	A	G	2	2	4	0.5	0.497209853349748	0.2737338	0.374140113965396	0.930357517575847	0.148333767029918	0.256765768995319	0.953723705870582	0.652248815770621	False	False	/gpfs/igmmfs01/eddie/ponting-lab/breeshey/projects/motifs/characterize-bqtls-nf/work/99/e80e0eda3a4b43fbdf3523ed497b76/A549_FOXA1.withPeaks.csv	A549	FOXA1	TAAGGAGCAGATATGGTCATGAAAAAGAAAACACTTGAAAGAGGGTAAAAC	TAAGGAGCAGATATGGTCATGAAAAGGAAAACACTTGAAAGAGGGTAAAAC	MA0148.1_TGTTTrCwywG	22	-1	8.37922797790608	6.85483004958381	1.52439792832227	True		NA
rs6113955	chr20	2365129	A	G	3	6	9	0.333333333333333	0.497209853349748	0.7182387	0.0636285586461703	0.415826184848189	0.0968750080108766	0.0538205217834729	0.510068674053465	0.23972737174718	False	False	/gpfs/igmmfs01/eddie/ponting-lab/breeshey/projects/motifs/characterize-bqtls-nf/work/99/e80e0eda3a4b43fbdf3523ed497b76/A549_FOXA1.withPeaks.csv	A549	FOXA1	GCTAGGAGGTCTTGTGTAAATAGTAATGATGATACCACTCACATTTCCTGA	GCTAGGAGGTCTTGTGTAAATAGTAGTGATGATACCACTCACATTTCCTGA	MA0148.3_nnnnTGTTTACwywn	11	-1	9.03309787644254	8.44566193930412	0.587435937138421	True		NA
rs10494474	chr1	167199180	C	G	4	3	7	0.571428571428571	0.500061223789872	0.6547597	0.157581073175608	0.680734234474449	0.138687913108607	0.107068164888431	0.766416979901775	0.419157653825028	False	False	/gpfs/igmmfs01/eddie/ponting-lab/breeshey/projects/motifs/characterize-bqtls-nf/work/99/e80e0eda3a4b43fbdf3523ed497b76/HEK293_FOXA1.withPeaks.csv	HEK293	FOXA1	CCTACCCTTGCCTATGCATTATTATCTTTACTACTTCCTTAAATAGCATGA	CCTACCCTTGCCTATGCATTATTATGTTTACTACTTCCTTAAATAGCATGA	MA0148.4_nwGTAAACATnn	21	-1	6.60934250089877	10.4957529304702	-3.88641042957142	True		NA
rs10733069	chr1	202625430	C	T	2	2	4	0.5	0.499164418624918	0.3681554	0.290285945470907	0.881764767865607	0.160924478852503	0.170509053605383	0.912392393432503	0.586025356668257	False	False	/gpfs/igmmfs01/eddie/ponting-lab/breeshey/projects/motifs/characterize-bqtls-nf/work/99/e80e0eda3a4b43fbdf3523ed497b76/HEK293_FOXA1.withPeaks.csv	HEK293	FOXA1	CATTGCTGTTGGACTCCAAGGTAAACAGAAATTTCCCGACTCCAGATCCTC	CATTGCTGTTGGACTCCAAGGTAAATAGAAATTTCCCGACTCCAGATCCTC	MA0148.2_TGTTTrCwywG	16	-1	10.0882198716676	8.13883990650095	1.9493799651667	True		NA
rs10733069	chr1	202625430	C	T	2	2	4	0.5	0.499164418624918	0.3681554	0.290285945470907	0.881764767865607	0.160924478852503	0.170509053605383	0.912392393432503	0.586025356668257	False	False	/gpfs/igmmfs01/eddie/ponting-lab/breeshey/projects/motifs/characterize-bqtls-nf/work/99/e80e0eda3a4b43fbdf3523ed497b76/HEK293_FOXA1.withPeaks.csv	HEK293	FOXA1	CATTGCTGTTGGACTCCAAGGTAAACAGAAATTTCCCGACTCCAGATCCTC	CATTGCTGTTGGACTCCAAGGTAAATAGAAATTTCCCGACTCCAGATCCTC	MA0148.1_TGTTTrCwywG	16	-1	10.0689041793258	8.12183702447212	1.94706715485371	True		NA
rs10733069	chr1	202625430	C	T	2	2	4	0.5	0.499164418624918	0.3681554	0.290285945470907	0.881764767865607	0.160924478852503	0.170509053605383	0.912392393432503	0.586025356668257	False	False	/gpfs/igmmfs01/eddie/ponting-lab/breeshey/projects/motifs/characterize-bqtls-nf/work/99/e80e0eda3a4b43fbdf3523ed497b76/HEK293_FOXA1.withPeaks.csv	HEK293	FOXA1	CATTGCTGTTGGACTCCAAGGTAAACAGAAATTTCCCGACTCCAGATCCTC	CATTGCTGTTGGACTCCAAGGTAAATAGAAATTTCCCGACTCCAGATCCTC	MA0148.4_nwGTAAACATnn	18	1	8.26583544648302	6.30375756532236	1.96207788116065	True		NA
rs10733069	chr1	202625430	C	T	2	2	4	0.5	0.499164418624918	0.3681554	0.290285945470907	0.881764767865607	0.160924478852503	0.170509053605383	0.912392393432503	0.586025356668257	False	False	/gpfs/igmmfs01/eddie/ponting-lab/breeshey/projects/motifs/characterize-bqtls-nf/work/99/e80e0eda3a4b43fbdf3523ed497b76/HEK293_FOXA1.withPeaks.csv	HEK293	FOXA1	CATTGCTGTTGGACTCCAAGGTAAACAGAAATTTCCCGACTCCAGATCCTC	CATTGCTGTTGGACTCCAAGGTAAATAGAAATTTCCCGACTCCAGATCCTC	MA0148.3_nnnnTGTTTACwywn	16	-1	10.5563837954252	9.55392216815736	1.00246162726782	True		NA
rs10864479	chr1	10968730	T	G	3	1	4	0.75	0.504413283614608	0.6483758	0.225874733532148	0.847984922230876	0.165859623186999	0.152018967416213	0.889920889074231	0.536929827881512	False	False	/gpfs/igmmfs01/eddie/ponting-lab/breeshey/projects/motifs/characterize-bqtls-nf/work/99/e80e0eda3a4b43fbdf3523ed497b76/HEK293_FOXA1.withPeaks.csv	HEK293	FOXA1	CTAGAAAATCATTTCTGGCCCTTCATAGCAAATACTACCTCCTCCGAGAAA	CTAGAAAATCATTTCTGGCCCTTCAGAGCAAATACTACCTCCTCCGAGAAA	MA0148.2_TGTTTrCwywG	23	-1	7.16409510452585	9.29088276680288	-2.12678766227703	True		NA
rs10864479	chr1	10968730	T	G	3	1	4	0.75	0.504413283614608	0.6483758	0.225874733532148	0.847984922230876	0.165859623186999	0.152018967416213	0.889920889074231	0.536929827881512	False	False	/gpfs/igmmfs01/eddie/ponting-lab/breeshey/projects/motifs/characterize-bqtls-nf/work/99/e80e0eda3a4b43fbdf3523ed497b76/HEK293_FOXA1.withPeaks.csv	HEK293	FOXA1	CTAGAAAATCATTTCTGGCCCTTCATAGCAAATACTACCTCCTCCGAGAAA	CTAGAAAATCATTTCTGGCCCTTCAGAGCAAATACTACCTCCTCCGAGAAA	MA0148.1_TGTTTrCwywG	23	-1	7.21358408828047	9.27290036997863	-2.05931628169817	True		NA
rs10875316	chr1	101044150	G	A	4	5	9	0.444444444444444	0.508708748881968	0.3309555	0.356008299528372	0.836854042464605	0.125926820449325	0.274360818226641	0.88613943193855	0.596431170996489	False	False	/gpfs/igmmfs01/eddie/ponting-lab/breeshey/projects/motifs/characterize-bqtls-nf/work/99/e80e0eda3a4b43fbdf3523ed497b76/HEK293_FOXA1.withPeaks.csv	HEK293	FOXA1	AAAATGTTCAGAAGGAAGCAAACATGAGAAGAGCATAAAATGCAATAAGAC	AAAATGTTCAGAAGGAAGCAAACATAAGAAGAGCATAAAATGCAATAAGAC	MA0148.4_nwGTAAACATnn	15	1	8.27120600748541	8.13830417007672	0.132901837408689	True		NA
rs10903047	chr1	24509074	T	A	3	11	14	0.214285714285714	0.486958913895876	0.6672888	0.0458156745218472	0.318129965017223	0.0716991583128451	0.0268080187325648	0.375420851210577	0.181972819769535	True	False	/gpfs/igmmfs01/eddie/ponting-lab/breeshey/projects/motifs/characterize-bqtls-nf/work/99/e80e0eda3a4b43fbdf3523ed497b76/HEK293_FOXA1.withPeaks.csv	HEK293	FOXA1	GTGTGCTTACATGTTAATAATGTATTTGCATAGTTGTGAGAATTTCATATT	GTGTGCTTACATGTTAATAATGTATATGCATAGTTGTGAGAATTTCATATT	MA0148.2_TGTTTrCwywG	22	1	8.62912158147829	3.70445924267919	4.92466233879911	True	False	NA
rs10903047	chr1	24509074	T	A	3	11	14	0.214285714285714	0.486958913895876	0.6672888	0.0458156745218472	0.318129965017223	0.0716991583128451	0.0268080187325648	0.375420851210577	0.181972819769535	True	False	/gpfs/igmmfs01/eddie/ponting-lab/breeshey/projects/motifs/characterize-bqtls-nf/work/99/e80e0eda3a4b43fbdf3523ed497b76/HEK293_FOXA1.withPeaks.csv	HEK293	FOXA1	GTGTGCTTACATGTTAATAATGTATTTGCATAGTTGTGAGAATTTCATATT	GTGTGCTTACATGTTAATAATGTATATGCATAGTTGTGAGAATTTCATATT	MA0148.1_TGTTTrCwywG	22	1	8.62042852576868	3.84296633508472	4.77746219068396	True	False	NA
rs10912737	chr1	174142137	G	A	7	4	11	0.636363636363636	0.508708748881968	0.6397531	0.251487374081101	0.730228818967703	0.125029576415489	0.191820605638951	0.783027636115954	0.490858096524402	False	False	/gpfs/igmmfs01/eddie/ponting-lab/breeshey/projects/motifs/characterize-bqtls-nf/work/99/e80e0eda3a4b43fbdf3523ed497b76/HEK293_FOXA1.withPeaks.csv	HEK293	FOXA1	TTTTAAGGTTTTATTATAGATATTAGTGTTTACTTCTTTAAGCTATTTTAG	TTTTAAGGTTTTATTATAGATATTAATGTTTACTTCTTTAAGCTATTTTAG	MA0148.4_nwGTAAACATnn	23	-1	8.89001279773794	11.1604213214183	-2.27040852368041	True		NA
rs11209050	chr1	67791736	A	C	10	1	11	0.909090909090909	0.492070155922961	0.3946506	0.708769340965854	0.977825113553584	0.0760243892427956	0.616517752843191	0.988855483338129	0.843297227259719	True	False	/gpfs/igmmfs01/eddie/ponting-lab/breeshey/projects/motifs/characterize-bqtls-nf/work/99/e80e0eda3a4b43fbdf3523ed497b76/HEK293_FOXA1.withPeaks.csv	HEK293	FOXA1	GGAGGTACTCAATGCCTATGTACACAAAAGAATTAATTTATAAATGTCCAT	GGAGGTACTCAATGCCTATGTACACCAAAGAATTAATTTATAAATGTCCAT	MA0148.3_nnnnTGTTTACwywn	15	-1	8.87816626601119	3.07022399627368	5.80794226973751	True	True	NA
rs1128474	chr1	3545612	A	G	3	3	6	0.5	0.49815359762599	0.6604992	0.14056211331881	0.648771965619756	0.134651494545665	0.0970224275852226	0.704402900847034	0.394667039469283	False	False	/gpfs/igmmfs01/eddie/ponting-lab/breeshey/projects/motifs/characterize-bqtls-nf/work/99/e80e0eda3a4b43fbdf3523ed497b76/HEK293_FOXA1.withPeaks.csv	HEK293	FOXA1	ATCTCGAGTGCCTGCAGTTGCAAGTATGTTTACACCTGGTGTCCAATTTTG	ATCTCGAGTGCCTGCAGTTGCAAGTGTGTTTACACCTGGTGTCCAATTTTG	MA0148.4_nwGTAAACATnn	23	-1	10.2667397179787	7.99633119429825	2.27040852368041	True		NA
rs1140523	chr1	169293721	G	A	6	6	12	0.5	0.508708748881968	0.6397419	0.159712404177574	0.606471885707372	0.119079176304736	0.132909416825078	0.693457879716651	0.383092144942473	False	False	/gpfs/igmmfs01/eddie/ponting-lab/breeshey/projects/motifs/characterize-bqtls-nf/work/99/e80e0eda3a4b43fbdf3523ed497b76/HEK293_FOXA1.withPeaks.csv	HEK293	FOXA1	GATCATACCACTCTGCAATGAAAACGAATCTTTCACTATGATTCTGCAAAG	GATCATACCACTCTGCAATGAAAACAAATCTTTCACTATGATTCTGCAAAG	MA0148.2_TGTTTrCwywG	15	-1	2.98691078031204	8.59821240217408	-5.61130162186204	True		NA
rs1140523	chr1	169293721	G	A	6	6	12	0.5	0.508708748881968	0.6397419	0.159712404177574	0.606471885707372	0.119079176304736	0.132909416825078	0.693457879716651	0.383092144942473	False	False	/gpfs/igmmfs01/eddie/ponting-lab/breeshey/projects/motifs/characterize-bqtls-nf/work/99/e80e0eda3a4b43fbdf3523ed497b76/HEK293_FOXA1.withPeaks.csv	HEK293	FOXA1	GATCATACCACTCTGCAATGAAAACGAATCTTTCACTATGATTCTGCAAAG	GATCATACCACTCTGCAATGAAAACAAATCTTTCACTATGATTCTGCAAAG	MA0148.1_TGTTTrCwywG	15	-1	3.29404868274264	8.63750212900447	-5.34345344626183	True		NA
rs1177696	chr1	156508477	G	A	3	5	8	0.375	0.508708748881968	0.6462304	0.104156828440208	0.55875603481162	0.120467798432282	0.0728532073829187	0.634901445461915	0.331456431625914	False	False	/gpfs/igmmfs01/eddie/ponting-lab/breeshey/projects/motifs/characterize-bqtls-nf/work/99/e80e0eda3a4b43fbdf3523ed497b76/HEK293_FOXA1.withPeaks.csv	HEK293	FOXA1	ACAAAGCTGGTGTCATATTTGCATAGATCAGCATGCCCATTTATATGCCAC	ACAAAGCTGGTGTCATATTTGCATAAATCAGCATGCCCATTTATATGCCAC	MA0148.2_TGTTTrCwywG	15	1	8.62912158147829	6.99173004169816	1.63739153978013	True		NA
rs1177696	chr1	156508477	G	A	3	5	8	0.375	0.508708748881968	0.6462304	0.104156828440208	0.55875603481162	0.120467798432282	0.0728532073829187	0.634901445461915	0.331456431625914	False	False	/gpfs/igmmfs01/eddie/ponting-lab/breeshey/projects/motifs/characterize-bqtls-nf/work/99/e80e0eda3a4b43fbdf3523ed497b76/HEK293_FOXA1.withPeaks.csv	HEK293	FOXA1	ACAAAGCTGGTGTCATATTTGCATAGATCAGCATGCCCATTTATATGCCAC	ACAAAGCTGGTGTCATATTTGCATAAATCAGCATGCCCATTTATATGCCAC	MA0148.1_TGTTTrCwywG	15	1	8.62042852576868	6.99582571958475	1.62460280618392	True		NA
rs1177696	chr1	156508477	G	A	3	5	8	0.375	0.508708748881968	0.6462304	0.104156828440208	0.55875603481162	0.120467798432282	0.0728532073829187	0.634901445461915	0.331456431625914	False	False	/gpfs/igmmfs01/eddie/ponting-lab/breeshey/projects/motifs/characterize-bqtls-nf/work/99/e80e0eda3a4b43fbdf3523ed497b76/HEK293_FOXA1.withPeaks.csv	HEK293	FOXA1	ACAAAGCTGGTGTCATATTTGCATAGATCAGCATGCCCATTTATATGCCAC	ACAAAGCTGGTGTCATATTTGCATAAATCAGCATGCCCATTTATATGCCAC	MA0148.3_nnnnTGTTTACwywn	11	1	9.43682720669758	8.7700546772791	0.666772529418482	True		NA
rs12023835	chr1	198859198	T	C	11	3	14	0.785714285714286	0.501815087229801	0.350731	0.665617414347935	0.949121900279059	0.0742293184172576	0.601776527335019	0.97018188298856	0.807369657313497	True	False	/gpfs/igmmfs01/eddie/ponting-lab/breeshey/projects/motifs/characterize-bqtls-nf/work/99/e80e0eda3a4b43fbdf3523ed497b76/HEK293_FOXA1.withPeaks.csv	HEK293	FOXA1	AACTCTTCAATCATATTGTTATAAATATTTGATAATTTTAACCATTTGTCA	AACTCTTCAATCATATTGTTATAAACATTTGATAATTTTAACCATTTGTCA	MA0148.4_nwGTAAACATnn	18	1	6.40755470615526	8.36963258731592	-1.96207788116065	True	False	NA
rs12027707	chr1	162590088	T	C	4	7	11	0.363636363636364	0.501815087229801	0.3087015	0.311584811891718	0.7873430871579	0.123692152030728	0.246594314129395	0.844572274486942	0.549463949524809	False	False	/gpfs/igmmfs01/eddie/ponting-lab/breeshey/projects/motifs/characterize-bqtls-nf/work/99/e80e0eda3a4b43fbdf3523ed497b76/HEK293_FOXA1.withPeaks.csv	HEK293	FOXA1	TGAGGCAGATACTATGGTAACAGCTTTATGTTTATAAACTTACGTAATCCT	TGAGGCAGATACTATGGTAACAGCTCTATGTTTATAAACTTACGTAATCCT	MA0148.4_nwGTAAACATnn	25	-1	8.21401407858165	7.99981731325724	0.214196765324403	True		NA
rs12031592	chr1	24127864	A	C	3	6	9	0.333333333333333	0.492070155922961	0.647152	0.0790930557766361	0.488989040089662	0.111238391872272	0.0540250212720163	0.582488446121803	0.284041047933149	False	False	/gpfs/igmmfs01/eddie/ponting-lab/breeshey/projects/motifs/characterize-bqtls-nf/work/99/e80e0eda3a4b43fbdf3523ed497b76/HEK293_FOXA1.withPeaks.csv	HEK293	FOXA1	CAGGTTAGAAAATGATTGTTTGTTTACAATGAAAAGTAGTAGAGCTAGAGA	CAGGTTAGAAAATGATTGTTTGTTTCCAATGAAAAGTAGTAGAGCTAGAGA	MA0148.2_TGTTTrCwywG	20	1	8.83655454165409	5.31873948980947	3.51781505184461	True		NA
rs12031592	chr1	24127864	A	C	3	6	9	0.333333333333333	0.492070155922961	0.647152	0.0790930557766361	0.488989040089662	0.111238391872272	0.0540250212720163	0.582488446121803	0.284041047933149	False	False	/gpfs/igmmfs01/eddie/ponting-lab/breeshey/projects/motifs/characterize-bqtls-nf/work/99/e80e0eda3a4b43fbdf3523ed497b76/HEK293_FOXA1.withPeaks.csv	HEK293	FOXA1	CAGGTTAGAAAATGATTGTTTGTTTACAATGAAAAGTAGTAGAGCTAGAGA	CAGGTTAGAAAATGATTGTTTGTTTCCAATGAAAAGTAGTAGAGCTAGAGA	MA0148.1_TGTTTrCwywG	20	1	8.88868900016352	5.37498687241929	3.51370212774424	True		NA
rs12031592	chr1	24127864	A	C	3	6	9	0.333333333333333	0.492070155922961	0.647152	0.0790930557766361	0.488989040089662	0.111238391872272	0.0540250212720163	0.582488446121803	0.284041047933149	False	False	/gpfs/igmmfs01/eddie/ponting-lab/breeshey/projects/motifs/characterize-bqtls-nf/work/99/e80e0eda3a4b43fbdf3523ed497b76/HEK293_FOXA1.withPeaks.csv	HEK293	FOXA1	CAGGTTAGAAAATGATTGTTTGTTTACAATGAAAAGTAGTAGAGCTAGAGA	CAGGTTAGAAAATGATTGTTTGTTTCCAATGAAAAGTAGTAGAGCTAGAGA	MA0148.4_nwGTAAACATnn	17	-1	8.68154597721623	4.93567686701099	3.74586911020523	True		NA
rs12031592	chr1	24127864	A	C	3	6	9	0.333333333333333	0.492070155922961	0.647152	0.0790930557766361	0.488989040089662	0.111238391872272	0.0540250212720163	0.582488446121803	0.284041047933149	False	False	/gpfs/igmmfs01/eddie/ponting-lab/breeshey/projects/motifs/characterize-bqtls-nf/work/99/e80e0eda3a4b43fbdf3523ed497b76/HEK293_FOXA1.withPeaks.csv	HEK293	FOXA1	CAGGTTAGAAAATGATTGTTTGTTTACAATGAAAAGTAGTAGAGCTAGAGA	CAGGTTAGAAAATGATTGTTTGTTTCCAATGAAAAGTAGTAGAGCTAGAGA	MA0148.3_nnnnTGTTTACwywn	16	1	9.40002311169683	3.59272181626218	5.80730129543466	True		NA
rs12036369	chr1	116256845	T	G	9	4	13	0.692307692307692	0.504413283614608	0.5917093	0.350619746810973	0.806818144588026	0.117808508403672	0.306674357517674	0.868256372397089	0.5787189456995	False	False	/gpfs/igmmfs01/eddie/ponting-lab/breeshey/projects/motifs/characterize-bqtls-nf/work/99/e80e0eda3a4b43fbdf3523ed497b76/HEK293_FOXA1.withPeaks.csv	HEK293	FOXA1	AATAATGCCTTCCTCATGGGGTTCTTGTGTACATATAAGTACACAGTAAGT	AATAATGCCTTCCTCATGGGGTTCTGGTGTACATATAAGTACACAGTAAGT	MA0148.3_nnnnTGTTTACwywn	21	1	9.39208183837281	3.5841395686353	5.80794226973751	True		NA
rs12049577	chr1	168186174	C	T	5	5	10	0.5	0.499164418624918	0.3649352	0.355692618235412	0.817046296476736	0.118920175745627	0.30672760972895	0.876338232372206	0.586369457356074	False	False	/gpfs/igmmfs01/eddie/ponting-lab/breeshey/projects/motifs/characterize-bqtls-nf/work/99/e80e0eda3a4b43fbdf3523ed497b76/HEK293_FOXA1.withPeaks.csv	HEK293	FOXA1	AGCAATCAGTGTTATGCAAATAAGGCAAATTAAAGCCTCATTTTTAATAAT	AGCAATCAGTGTTATGCAAATAAGGTAAATTAAAGCCTCATTTTTAATAAT	MA0148.3_nnnnTGTTTACwywn	11	-1	8.90988190121725	8.9576936285495	-0.047811727332256	True		NA
rs12065559	chr1	104946210	C	T	6	13	19	0.315789473684211	0.499164418624918	0.6475863	0.0913427577805048	0.381714535375886	0.0766107520688513	0.0748481893380761	0.438534421459415	0.236528646578195	True	False	/gpfs/igmmfs01/eddie/ponting-lab/breeshey/projects/motifs/characterize-bqtls-nf/work/99/e80e0eda3a4b43fbdf3523ed497b76/HEK293_FOXA1.withPeaks.csv	HEK293	FOXA1	TATTTGTAAATAATGAGTAAACACTCGATGGGGAGAATGAAAAAAAAAAAA	TATTTGTAAATAATGAGTAAACACTTGATGGGGAGAATGAAAAAAAAAAAA	MA0148.4_nwGTAAACATnn	14	1	7.84886579491322	8.28713678249223	-0.438270987579009	True	True	NA
rs12065559	chr1	104946210	C	T	6	13	19	0.315789473684211	0.499164418624918	0.6475863	0.0913427577805048	0.381714535375886	0.0766107520688513	0.0748481893380761	0.438534421459415	0.236528646578195	True	False	/gpfs/igmmfs01/eddie/ponting-lab/breeshey/projects/motifs/characterize-bqtls-nf/work/99/e80e0eda3a4b43fbdf3523ed497b76/HEK293_FOXA1.withPeaks.csv	HEK293	FOXA1	TATTTGTAAATAATGAGTAAACACTCGATGGGGAGAATGAAAAAAAAAAAA	TATTTGTAAATAATGAGTAAACACTTGATGGGGAGAATGAAAAAAAAAAAA	MA0148.3_nnnnTGTTTACwywn	12	-1	9.25819884900289	9.2429101564878	0.0152886925150906	True	False	NA
rs12120764	chr1	170514229	G	A	2	4	6	0.333333333333333	0.508708748881968	0.6358661	0.0876174029337144	0.563045647603899	0.12797215023954	0.0571199366058326	0.645132960523077	0.325331525268806	False	False	/gpfs/igmmfs01/eddie/ponting-lab/breeshey/projects/motifs/characterize-bqtls-nf/work/99/e80e0eda3a4b43fbdf3523ed497b76/HEK293_FOXA1.withPeaks.csv	HEK293	FOXA1	AGCAGTTCTTGCATTATTTATTTACGTTTTAGTCTTTGCTGCGAAACCCTC	AGCAGTTCTTGCATTATTTATTTACATTTTAGTCTTTGCTGCGAAACCCTC	MA0148.2_TGTTTrCwywG	18	1	4.64814834440519	8.34010946505654	-3.69196112065134	True		NA
rs12120764	chr1	170514229	G	A	2	4	6	0.333333333333333	0.508708748881968	0.6358661	0.0876174029337144	0.563045647603899	0.12797215023954	0.0571199366058326	0.645132960523077	0.325331525268806	False	False	/gpfs/igmmfs01/eddie/ponting-lab/breeshey/projects/motifs/characterize-bqtls-nf/work/99/e80e0eda3a4b43fbdf3523ed497b76/HEK293_FOXA1.withPeaks.csv	HEK293	FOXA1	AGCAGTTCTTGCATTATTTATTTACGTTTTAGTCTTTGCTGCGAAACCCTC	AGCAGTTCTTGCATTATTTATTTACATTTTAGTCTTTGCTGCGAAACCCTC	MA0148.1_TGTTTrCwywG	18	1	4.63406706425306	8.33185731630483	-3.69779025205177	True		NA
rs12120764	chr1	170514229	G	A	2	4	6	0.333333333333333	0.508708748881968	0.6358661	0.0876174029337144	0.563045647603899	0.12797215023954	0.0571199366058326	0.645132960523077	0.325331525268806	False	False	/gpfs/igmmfs01/eddie/ponting-lab/breeshey/projects/motifs/characterize-bqtls-nf/work/99/e80e0eda3a4b43fbdf3523ed497b76/HEK293_FOXA1.withPeaks.csv	HEK293	FOXA1	AGCAGTTCTTGCATTATTTATTTACGTTTTAGTCTTTGCTGCGAAACCCTC	AGCAGTTCTTGCATTATTTATTTACATTTTAGTCTTTGCTGCGAAACCCTC	MA0148.3_nnnnTGTTTACwywn	14	1	5.32023161137014	10.4446716679069	-5.12444005653674	True		NA
rs12121085	chr1	154355251	G	T	10	6	16	0.625	0.500621590072126	0.3706933	0.530637391534393	0.87808952753101	0.0913613621680561	0.439247806766915	0.910660591000551	0.704363459532702	False	False	/gpfs/igmmfs01/eddie/ponting-lab/breeshey/projects/motifs/characterize-bqtls-nf/work/99/e80e0eda3a4b43fbdf3523ed497b76/HEK293_FOXA1.withPeaks.csv	HEK293	FOXA1	AAAGACAAGTTCAAGATTGTTTACAGCAACATTACTCACAGCAGCCAAAAT	AAAGACAAGTTCAAGATTGTTTACATCAACATTACTCACAGCAGCCAAAAT	MA0148.4_nwGTAAACATnn	14	-1	8.43171628690474	9.34621436816438	-0.914498081259635	True		NA
rs12128580	chr1	84218474	G	A	8	3	11	0.727272727272727	0.508708748881968	0.3047054	0.644917172027276	0.961887069710521	0.0843943922594875	0.556793691517511	0.96669772116049	0.803402120868899	True	False	/gpfs/igmmfs01/eddie/ponting-lab/breeshey/projects/motifs/characterize-bqtls-nf/work/99/e80e0eda3a4b43fbdf3523ed497b76/HEK293_FOXA1.withPeaks.csv	HEK293	FOXA1	TAAGTAAAGAGGAAGTCGAGTAAACGAAATTTCCTACAGAAAATTCCATCT	TAAGTAAAGAGGAAGTCGAGTAAACAAAATTTCCTACAGAAAATTCCATCT	MA0148.4_nwGTAAACATnn	17	1	4.3823274788844	8.7229069236441	-4.34057944475971	True	False	NA
rs12747712	chr1	189301911	T	C	8	3	11	0.727272727272727	0.501815087229801	0.3005756	0.634500976427905	0.956464835254693	0.0848139683497955	0.546285549113782	0.973854781152946	0.795482905841299	True	False	/gpfs/igmmfs01/eddie/ponting-lab/breeshey/projects/motifs/characterize-bqtls-nf/work/99/e80e0eda3a4b43fbdf3523ed497b76/HEK293_FOXA1.withPeaks.csv	HEK293	FOXA1	CACGCTTCTAAGAGATGTGTGGGCTTGTGTGTACATAGAACCAATTTTAGT	CACGCTTCTAAGAGATGTGTGGGCTCGTGTGTACATAGAACCAATTTTAGT	MA0148.3_nnnnTGTTTACwywn	23	1	8.2435798765501	8.76227147794637	-0.518691601396275	True	False	NA
rs1330225	chr1	106835943	T	C	9	3	12	0.75	0.501815087229801	0.2995588	0.662188934051222	0.951019232065374	0.0761733184682475	0.605018995678073	0.970966346138472	0.806604083058298	True	False	/gpfs/igmmfs01/eddie/ponting-lab/breeshey/projects/motifs/characterize-bqtls-nf/work/99/e80e0eda3a4b43fbdf3523ed497b76/HEK293_FOXA1.withPeaks.csv	HEK293	FOXA1	AAACAACAAACAACAAACTTCCTGTTTGCATAACTTGTATTCTAGTGGAGA	AAACAACAAACAACAAACTTCCTGTCTGCATAACTTGTATTCTAGTGGAGA	MA0148.2_TGTTTrCwywG	22	1	8.94111000686486	4.40268141424603	4.53842859261883	True	True	NA
rs1330225	chr1	106835943	T	C	9	3	12	0.75	0.501815087229801	0.2995588	0.662188934051222	0.951019232065374	0.0761733184682475	0.605018995678073	0.970966346138472	0.806604083058298	True	False	/gpfs/igmmfs01/eddie/ponting-lab/breeshey/projects/motifs/characterize-bqtls-nf/work/99/e80e0eda3a4b43fbdf3523ed497b76/HEK293_FOXA1.withPeaks.csv	HEK293	FOXA1	AAACAACAAACAACAAACTTCCTGTTTGCATAACTTGTATTCTAGTGGAGA	AAACAACAAACAACAAACTTCCTGTCTGCATAACTTGTATTCTAGTGGAGA	MA0148.1_TGTTTrCwywG	22	1	8.94289287443847	4.4057105173117	4.53718235712676	True	True	NA
rs1330225	chr1	106835943	T	C	9	3	12	0.75	0.501815087229801	0.2995588	0.662188934051222	0.951019232065374	0.0761733184682475	0.605018995678073	0.970966346138472	0.806604083058298	True	False	/gpfs/igmmfs01/eddie/ponting-lab/breeshey/projects/motifs/characterize-bqtls-nf/work/99/e80e0eda3a4b43fbdf3523ed497b76/HEK293_FOXA1.withPeaks.csv	HEK293	FOXA1	AAACAACAAACAACAAACTTCCTGTTTGCATAACTTGTATTCTAGTGGAGA	AAACAACAAACAACAAACTTCCTGTCTGCATAACTTGTATTCTAGTGGAGA	MA0148.3_nnnnTGTTTACwywn	18	1	10.0179845297341	4.08436098231598	5.93362354741813	True	True	NA
rs1360366	chr1	93330987	A	C	5	1	6	0.833333333333333	0.492070155922961	0.3391896	0.579365790990647	0.976368971202126	0.110011229321756	0.486594357603119	0.99472924163877	0.777867381096386	False	False	/gpfs/igmmfs01/eddie/ponting-lab/breeshey/projects/motifs/characterize-bqtls-nf/work/99/e80e0eda3a4b43fbdf3523ed497b76/HEK293_FOXA1.withPeaks.csv	HEK293	FOXA1	TAATTAGCTTGATGGAAAAAGAAAAAAGCACAAGTGAAAAAAAAAATGGAT	TAATTAGCTTGATGGAAAAAGAAAACAGCACAAGTGAAAAAAAAAATGGAT	MA0148.2_TGTTTrCwywG	16	-1	3.91505953566302	8.34691601576442	-4.43185648010141	True		NA
rs1360366	chr1	93330987	A	C	5	1	6	0.833333333333333	0.492070155922961	0.3391896	0.579365790990647	0.976368971202126	0.110011229321756	0.486594357603119	0.99472924163877	0.777867381096386	False	False	/gpfs/igmmfs01/eddie/ponting-lab/breeshey/projects/motifs/characterize-bqtls-nf/work/99/e80e0eda3a4b43fbdf3523ed497b76/HEK293_FOXA1.withPeaks.csv	HEK293	FOXA1	TAATTAGCTTGATGGAAAAAGAAAAAAGCACAAGTGAAAAAAAAAATGGAT	TAATTAGCTTGATGGAAAAAGAAAACAGCACAAGTGAAAAAAAAAATGGAT	MA0148.1_TGTTTrCwywG	16	-1	4.05907674695029	8.37922797790608	-4.32015123095579	True		NA
rs1436896	chr1	217005218	A	G	7	5	12	0.583333333333333	0.49815359762599	0.3596582	0.458465879938718	0.876732936134916	0.107436423001643	0.382653334950923	0.895901701142694	0.667599408036817	False	False	/gpfs/igmmfs01/eddie/ponting-lab/breeshey/projects/motifs/characterize-bqtls-nf/work/99/e80e0eda3a4b43fbdf3523ed497b76/HEK293_FOXA1.withPeaks.csv	HEK293	FOXA1	TGCAAGTCACTGGGCACTTACATGTAAATATATATACATTTTTTAAAAATA	TGCAAGTCACTGGGCACTTACATGTGAATATATATACATTTTTTAAAAATA	MA0148.4_nwGTAAACATnn	21	1	9.46866251274807	5.56771667602502	3.90094583672305	True		NA
rs1538041	chr1	103518171	G	A	5	6	11	0.454545454545455	0.508708748881968	0.3756469	0.340176527918154	0.803384260907846	0.119546723226996	0.271483588145028	0.840703609255357	0.571780394413	False	False	/gpfs/igmmfs01/eddie/ponting-lab/breeshey/projects/motifs/characterize-bqtls-nf/work/99/e80e0eda3a4b43fbdf3523ed497b76/HEK293_FOXA1.withPeaks.csv	HEK293	FOXA1	TTAAGCACAACAATTGACACATAATGTTTATTTTATTTCAACAGAGAATAA	TTAAGCACAACAATTGACACATAATATTTATTTTATTTCAACAGAGAATAA	MA0148.4_nwGTAAACATnn	21	-1	8.69845223451584	6.73637435335519	1.96207788116065	True		NA
rs1541318	chr1	4634978	A	G	1	1	2	0.5	0.49815359762599	0.3841349	0.233667343731438	0.896188515041658	0.17822953431364	0.135061704913098	0.941176080532352	0.564927929386548	False	False	/gpfs/igmmfs01/eddie/ponting-lab/breeshey/projects/motifs/characterize-bqtls-nf/work/99/e80e0eda3a4b43fbdf3523ed497b76/HEK293_FOXA1.withPeaks.csv	HEK293	FOXA1	GAGGGTCTTGCCTGAAGATGTAAATATGGACTCATTGGCATGTAGATGTTA	GAGGGTCTTGCCTGAAGATGTAAATGTGGACTCATTGGCATGTAGATGTTA	MA0148.4_nwGTAAACATnn	17	1	9.26451391172701	4.9239344669673	4.34057944475971	True		NA
rs16830648	chr1	202595153	A	G	3	3	6	0.5	0.49815359762599	0.3804526	0.306053440310975	0.852003422685377	0.144060615776647	0.23505038287997	0.931600666323508	0.579028431498176	False	False	/gpfs/igmmfs01/eddie/ponting-lab/breeshey/projects/motifs/characterize-bqtls-nf/work/99/e80e0eda3a4b43fbdf3523ed497b76/HEK293_FOXA1.withPeaks.csv	HEK293	FOXA1	ATGCATGAACCAGCACTGTGAACACATATGCAAACATTGTGTGCAGGTGCA	ATGCATGAACCAGCACTGTGAACACGTATGCAAACATTGTGTGCAGGTGCA	MA0148.2_TGTTTrCwywG	25	-1	9.79008220837156	9.27324384188748	0.516838366484084	True		NA
rs16830648	chr1	202595153	A	G	3	3	6	0.5	0.49815359762599	0.3804526	0.306053440310975	0.852003422685377	0.144060615776647	0.23505038287997	0.931600666323508	0.579028431498176	False	False	/gpfs/igmmfs01/eddie/ponting-lab/breeshey/projects/motifs/characterize-bqtls-nf/work/99/e80e0eda3a4b43fbdf3523ed497b76/HEK293_FOXA1.withPeaks.csv	HEK293	FOXA1	ATGCATGAACCAGCACTGTGAACACATATGCAAACATTGTGTGCAGGTGCA	ATGCATGAACCAGCACTGTGAACACGTATGCAAACATTGTGTGCAGGTGCA	MA0148.1_TGTTTrCwywG	25	-1	9.78116978682842	9.26433142034433	0.516838366484084	True		NA
rs16830648	chr1	202595153	A	G	3	3	6	0.5	0.49815359762599	0.3804526	0.306053440310975	0.852003422685377	0.144060615776647	0.23505038287997	0.931600666323508	0.579028431498176	False	False	/gpfs/igmmfs01/eddie/ponting-lab/breeshey/projects/motifs/characterize-bqtls-nf/work/99/e80e0eda3a4b43fbdf3523ed497b76/HEK293_FOXA1.withPeaks.csv	HEK293	FOXA1	ATGCATGAACCAGCACTGTGAACACATATGCAAACATTGTGTGCAGGTGCA	ATGCATGAACCAGCACTGTGAACACGTATGCAAACATTGTGTGCAGGTGCA	MA0148.3_nnnnTGTTTACwywn	25	-1	9.0490793104228	8.37094492225204	0.678134388170761	True		NA
rs1702292	chr1	98524960	A	G	2	2	4	0.5	0.49815359762599	0.4151186	0.252190589102377	0.855699557769847	0.161564914051926	0.143345656516565	0.896717349408383	0.553945073436112	False	False	/gpfs/igmmfs01/eddie/ponting-lab/breeshey/projects/motifs/characterize-bqtls-nf/work/99/e80e0eda3a4b43fbdf3523ed497b76/HEK293_FOXA1.withPeaks.csv	HEK293	FOXA1	GACAAGAGAAACTTTTAGCCTTCAGATATGTTTGCTCTGCACCAGGTACAT	GACAAGAGAAACTTTTAGCCTTCAGGTATGTTTGCTCTGCACCAGGTACAT	MA0148.3_nnnnTGTTTACwywn	24	1	9.32331172292086	9.33860041543595	-0.0152886925150906	True		NA
rs17044977	chr1	217195428	G	A	1	11	12	0.0833333333333333	0.508708748881968	0.3654342	0.0482609973086333	0.482733145046366	0.118481332478715	0.0434269794342146	0.587109182972455	0.265497071177499	False	False	/gpfs/igmmfs01/eddie/ponting-lab/breeshey/projects/motifs/characterize-bqtls-nf/work/99/e80e0eda3a4b43fbdf3523ed497b76/HEK293_FOXA1.withPeaks.csv	HEK293	FOXA1	CTCATCCACAGCAGAATATTTACATGAGCCTGAAGAGGTCTGAGAGTTTAT	CTCATCCACAGCAGAATATTTACATAAGCCTGAAGAGGTCTGAGAGTTTAT	MA0148.3_nnnnTGTTTACwywn	12	1	4.66909070703271	9.17464516131986	-4.50555445428716	True		NA
rs193082	chr1	174694577	G	A	4	2	6	0.666666666666667	0.508708748881968	0.6250708	0.231193798543954	0.797035983163928	0.151654749377683	0.191171452492085	0.88035284718973	0.514114890853941	False	False	/gpfs/igmmfs01/eddie/ponting-lab/breeshey/projects/motifs/characterize-bqtls-nf/work/99/e80e0eda3a4b43fbdf3523ed497b76/HEK293_FOXA1.withPeaks.csv	HEK293	FOXA1	CTTTTGGTGAGGTTTATTTGTTGTTGTTGTTTACTTCCAAAATATGGTTTC	CTTTTGGTGAGGTTTATTTGTTGTTATTGTTTACTTCCAAAATATGGTTTC	MA0148.4_nwGTAAACATnn	24	-1	9.142452383077	9.48140144762409	-0.338949064547085	True		NA
rs2046178	chr1	99373609	G	T	1	9	10	0.1	0.500621590072126	0.6248856	0.0315553826003942	0.323094263788081	0.0811813048397096	0.0079392420446242	0.386310054320859	0.177324823194237	True	False	/gpfs/igmmfs01/eddie/ponting-lab/breeshey/projects/motifs/characterize-bqtls-nf/work/99/e80e0eda3a4b43fbdf3523ed497b76/HEK293_FOXA1.withPeaks.csv	HEK293	FOXA1	CTTGTCTGAGAGCTTTCTTTGGGTAGTTGCTTATTTGCTAACTCTGTCTCA	CTTGTCTGAGAGCTTTCTTTGGGTATTTGCTTATTTGCTAACTCTGTCTCA	MA0148.2_TGTTTrCwywG	23	1	3.42693990537816	8.37782519506864	-4.95088528969048	True	True	NA
rs2046178	chr1	99373609	G	T	1	9	10	0.1	0.500621590072126	0.6248856	0.0315553826003942	0.323094263788081	0.0811813048397096	0.0079392420446242	0.386310054320859	0.177324823194237	True	False	/gpfs/igmmfs01/eddie/ponting-lab/breeshey/projects/motifs/characterize-bqtls-nf/work/99/e80e0eda3a4b43fbdf3523ed497b76/HEK293_FOXA1.withPeaks.csv	HEK293	FOXA1	CTTGTCTGAGAGCTTTCTTTGGGTAGTTGCTTATTTGCTAACTCTGTCTCA	CTTGTCTGAGAGCTTTCTTTGGGTATTTGCTTATTTGCTAACTCTGTCTCA	MA0148.1_TGTTTrCwywG	23	1	3.55833573860082	8.3621543746703	-4.80381863606947	True	True	NA
rs2104564	chr1	65969430	C	T	12	6	18	0.666666666666667	0.499164418624918	0.3661129	0.569856054525775	0.887322614144321	0.0828839920781421	0.484032167721623	0.913466178943033	0.728589334335048	False	False	/gpfs/igmmfs01/eddie/ponting-lab/breeshey/projects/motifs/characterize-bqtls-nf/work/99/e80e0eda3a4b43fbdf3523ed497b76/HEK293_FOXA1.withPeaks.csv	HEK293	FOXA1	ATGCTTACATTATTATAGGTACAGACGTTTACATATAGAAATATTTATAGA	ATGCTTACATTATTATAGGTACAGATGTTTACATATAGAAATATTTATAGA	MA0148.2_TGTTTrCwywG	25	1	4.43898301033485	10.0502846321969	-5.61130162186204	True		NA
rs2104564	chr1	65969430	C	T	12	6	18	0.666666666666667	0.499164418624918	0.3661129	0.569856054525775	0.887322614144321	0.0828839920781421	0.484032167721623	0.913466178943033	0.728589334335048	False	False	/gpfs/igmmfs01/eddie/ponting-lab/breeshey/projects/motifs/characterize-bqtls-nf/work/99/e80e0eda3a4b43fbdf3523ed497b76/HEK293_FOXA1.withPeaks.csv	HEK293	FOXA1	ATGCTTACATTATTATAGGTACAGACGTTTACATATAGAAATATTTATAGA	ATGCTTACATTATTATAGGTACAGATGTTTACATATAGAAATATTTATAGA	MA0148.1_TGTTTrCwywG	25	1	4.71485924948936	10.0372592865534	-5.32240003706399	True		NA
rs2104564	chr1	65969430	C	T	12	6	18	0.666666666666667	0.499164418624918	0.3661129	0.569856054525775	0.887322614144321	0.0828839920781421	0.484032167721623	0.913466178943033	0.728589334335048	False	False	/gpfs/igmmfs01/eddie/ponting-lab/breeshey/projects/motifs/characterize-bqtls-nf/work/99/e80e0eda3a4b43fbdf3523ed497b76/HEK293_FOXA1.withPeaks.csv	HEK293	FOXA1	ATGCTTACATTATTATAGGTACAGACGTTTACATATAGAAATATTTATAGA	ATGCTTACATTATTATAGGTACAGATGTTTACATATAGAAATATTTATAGA	MA0148.4_nwGTAAACATnn	22	-1	6.78397672023085	11.1245561649906	-4.34057944475971	True		NA
rs2104564	chr1	65969430	C	T	12	6	18	0.666666666666667	0.499164418624918	0.3661129	0.569856054525775	0.887322614144321	0.0828839920781421	0.484032167721623	0.913466178943033	0.728589334335048	False	False	/gpfs/igmmfs01/eddie/ponting-lab/breeshey/projects/motifs/characterize-bqtls-nf/work/99/e80e0eda3a4b43fbdf3523ed497b76/HEK293_FOXA1.withPeaks.csv	HEK293	FOXA1	ATGCTTACATTATTATAGGTACAGACGTTTACATATAGAAATATTTATAGA	ATGCTTACATTATTATAGGTACAGATGTTTACATATAGAAATATTTATAGA	MA0148.3_nnnnTGTTTACwywn	21	1	4.89774360658588	10.8880074331173	-5.99026382653146	True		NA
rs2133556	chr1	55940989	G	A	1	4	5	0.2	0.508708748881968	0.6469885	0.0456817450683452	0.479671952763599	0.120941843074298	0.0294163301305429	0.566860232830081	0.262676848915972	False	False	/gpfs/igmmfs01/eddie/ponting-lab/breeshey/projects/motifs/characterize-bqtls-nf/work/99/e80e0eda3a4b43fbdf3523ed497b76/HEK293_FOXA1.withPeaks.csv	HEK293	FOXA1	CATGAACCCAAGTTGCAAAGCCAACGTCAGTGCAGGCTCTGCCATGCTGTC	CATGAACCCAAGTTGCAAAGCCAACATCAGTGCAGGCTCTGCCATGCTGTC	MA0148.2_TGTTTrCwywG	15	-1	3.41456644377626	9.0258680656383	-5.61130162186203	True		NA
rs2133556	chr1	55940989	G	A	1	4	5	0.2	0.508708748881968	0.6469885	0.0456817450683452	0.479671952763599	0.120941843074298	0.0294163301305429	0.566860232830081	0.262676848915972	False	False	/gpfs/igmmfs01/eddie/ponting-lab/breeshey/projects/motifs/characterize-bqtls-nf/work/99/e80e0eda3a4b43fbdf3523ed497b76/HEK293_FOXA1.withPeaks.csv	HEK293	FOXA1	CATGAACCCAAGTTGCAAAGCCAACGTCAGTGCAGGCTCTGCCATGCTGTC	CATGAACCCAAGTTGCAAAGCCAACATCAGTGCAGGCTCTGCCATGCTGTC	MA0148.1_TGTTTrCwywG	15	-1	3.68073764664037	9.0241910929022	-5.34345344626183	True		NA
rs2201808	chr1	110862068	C	T	8	6	14	0.571428571428571	0.499164418624918	0.3220873	0.491037903078096	0.868029825584617	0.0962820386887873	0.439650973918603	0.921391004695126	0.679533864331357	False	False	/gpfs/igmmfs01/eddie/ponting-lab/breeshey/projects/motifs/characterize-bqtls-nf/work/99/e80e0eda3a4b43fbdf3523ed497b76/HEK293_FOXA1.withPeaks.csv	HEK293	FOXA1	ACTGCCAACCATGCATCTTTATTTACCTTAGCACAGACAAGATAAATAAAG	ACTGCCAACCATGCATCTTTATTTATCTTAGCACAGACAAGATAAATAAAG	MA0148.3_nnnnTGTTTACwywn	15	1	9.52422303172628	6.90890725511031	2.61531577661597	True		NA
rs2210733	chr1	201474400	G	A	3	5	8	0.375	0.508708748881968	0.6066244	0.115304921874853	0.575056963857998	0.126054035548907	0.0992270722831046	0.670697174267111	0.345180942866426	False	False	/gpfs/igmmfs01/eddie/ponting-lab/breeshey/projects/motifs/characterize-bqtls-nf/work/99/e80e0eda3a4b43fbdf3523ed497b76/HEK293_FOXA1.withPeaks.csv	HEK293	FOXA1	TACCCCACTCATTCATCAAATGTTTGCTGATCACTCAGTCAAGTGTCACTA	TACCCCACTCATTCATCAAATGTTTACTGATCACTCAGTCAAGTGTCACTA	MA0148.2_TGTTTrCwywG	20	1	8.56214784961429	8.8223502734396	-0.260202423825318	True		NA
rs2210733	chr1	201474400	G	A	3	5	8	0.375	0.508708748881968	0.6066244	0.115304921874853	0.575056963857998	0.126054035548907	0.0992270722831046	0.670697174267111	0.345180942866426	False	False	/gpfs/igmmfs01/eddie/ponting-lab/breeshey/projects/motifs/characterize-bqtls-nf/work/99/e80e0eda3a4b43fbdf3523ed497b76/HEK293_FOXA1.withPeaks.csv	HEK293	FOXA1	TACCCCACTCATTCATCAAATGTTTGCTGATCACTCAGTCAAGTGTCACTA	TACCCCACTCATTCATCAAATGTTTACTGATCACTCAGTCAAGTGTCACTA	MA0148.1_TGTTTrCwywG	20	1	8.54380173084799	8.79989123057293	-0.25608949972494	True		NA
rs2210733	chr1	201474400	G	A	3	5	8	0.375	0.508708748881968	0.6066244	0.115304921874853	0.575056963857998	0.126054035548907	0.0992270722831046	0.670697174267111	0.345180942866426	False	False	/gpfs/igmmfs01/eddie/ponting-lab/breeshey/projects/motifs/characterize-bqtls-nf/work/99/e80e0eda3a4b43fbdf3523ed497b76/HEK293_FOXA1.withPeaks.csv	HEK293	FOXA1	TACCCCACTCATTCATCAAATGTTTGCTGATCACTCAGTCAAGTGTCACTA	TACCCCACTCATTCATCAAATGTTTACTGATCACTCAGTCAAGTGTCACTA	MA0148.4_nwGTAAACATnn	17	-1	7.37942459755136	10.3687769132641	-2.9893523157127	True		NA
rs2245197	chr1	14139196	T	C	1	6	7	0.142857142857143	0.501815087229801	0.6440695	0.0238077752953437	0.386214014604759	0.10062757596931	0.0187424321774246	0.488897082678871	0.205010894950051	True	False	/gpfs/igmmfs01/eddie/ponting-lab/breeshey/projects/motifs/characterize-bqtls-nf/work/99/e80e0eda3a4b43fbdf3523ed497b76/HEK293_FOXA1.withPeaks.csv	HEK293	FOXA1	TGAGCCAAAAGTCTGACCGAAGTGTTGACACAGAAGTCTTACCTGACATTC	TGAGCCAAAAGTCTGACCGAAGTGTCGACACAGAAGTCTTACCTGACATTC	MA0148.2_TGTTTrCwywG	22	1	8.39517617500793	3.8567475823891	4.53842859261883	True	False	NA
rs2245197	chr1	14139196	T	C	1	6	7	0.142857142857143	0.501815087229801	0.6440695	0.0238077752953437	0.386214014604759	0.10062757596931	0.0187424321774246	0.488897082678871	0.205010894950051	True	False	/gpfs/igmmfs01/eddie/ponting-lab/breeshey/projects/motifs/characterize-bqtls-nf/work/99/e80e0eda3a4b43fbdf3523ed497b76/HEK293_FOXA1.withPeaks.csv	HEK293	FOXA1	TGAGCCAAAAGTCTGACCGAAGTGTTGACACAGAAGTCTTACCTGACATTC	TGAGCCAAAAGTCTGACCGAAGTGTCGACACAGAAGTCTTACCTGACATTC	MA0148.1_TGTTTrCwywG	22	1	8.39331858223553	3.85613622510877	4.53718235712676	True	False	NA
rs2275737	chr1	202920300	A	C	2	2	4	0.5	0.492070155922961	0.6567908	0.110715956575957	0.675649892639876	0.153464863457704	0.0675751361852506	0.767333239888249	0.393182924607917	False	False	/gpfs/igmmfs01/eddie/ponting-lab/breeshey/projects/motifs/characterize-bqtls-nf/work/99/e80e0eda3a4b43fbdf3523ed497b76/HEK293_FOXA1.withPeaks.csv	HEK293	FOXA1	TCCCTCTGATGGTAGACACTAAAAGAAAATACAAACATGAAGGATTGACAA	TCCCTCTGATGGTAGACACTAAAAGCAAATACAAACATGAAGGATTGACAA	MA0148.2_TGTTTrCwywG	20	-1	6.39753605059773	8.617029993095	-2.21949394249727	True		NA
rs2275737	chr1	202920300	A	C	2	2	4	0.5	0.492070155922961	0.6567908	0.110715956575957	0.675649892639876	0.153464863457704	0.0675751361852506	0.767333239888249	0.393182924607917	False	False	/gpfs/igmmfs01/eddie/ponting-lab/breeshey/projects/motifs/characterize-bqtls-nf/work/99/e80e0eda3a4b43fbdf3523ed497b76/HEK293_FOXA1.withPeaks.csv	HEK293	FOXA1	TCCCTCTGATGGTAGACACTAAAAGAAAATACAAACATGAAGGATTGACAA	TCCCTCTGATGGTAGACACTAAAAGCAAATACAAACATGAAGGATTGACAA	MA0148.1_TGTTTrCwywG	20	-1	6.43216082305237	8.60381955927548	-2.17165873622311	True		NA
rs2275737	chr1	202920300	A	C	2	2	4	0.5	0.492070155922961	0.6567908	0.110715956575957	0.675649892639876	0.153464863457704	0.0675751361852506	0.767333239888249	0.393182924607917	False	False	/gpfs/igmmfs01/eddie/ponting-lab/breeshey/projects/motifs/characterize-bqtls-nf/work/99/e80e0eda3a4b43fbdf3523ed497b76/HEK293_FOXA1.withPeaks.csv	HEK293	FOXA1	TCCCTCTGATGGTAGACACTAAAAGAAAATACAAACATGAAGGATTGACAA	TCCCTCTGATGGTAGACACTAAAAGCAAATACAAACATGAAGGATTGACAA	MA0148.3_nnnnTGTTTACwywn	20	-1	4.31329978172527	8.55145604597945	-4.23815626425418	True		NA
rs2390324	chr1	88071255	T	C	5	7	12	0.416666666666667	0.501815087229801	0.598238	0.159709594942645	0.588973283304905	0.11242756540372	0.105261481161616	0.650420289573015	0.374341439123775	False	False	/gpfs/igmmfs01/eddie/ponting-lab/breeshey/projects/motifs/characterize-bqtls-nf/work/99/e80e0eda3a4b43fbdf3523ed497b76/HEK293_FOXA1.withPeaks.csv	HEK293	FOXA1	AACAGCATGGAGCTTTTCTCCCATGTTTTCTTTGAGTAGTTTTACAGTTTC	AACAGCATGGAGCTTTTCTCCCATGCTTTCTTTGAGTAGTTTTACAGTTTC	MA0148.2_TGTTTrCwywG	23	1	9.13533535403786	4.57068381052765	4.56465154351021	True		NA
rs2390324	chr1	88071255	T	C	5	7	12	0.416666666666667	0.501815087229801	0.598238	0.159709594942645	0.588973283304905	0.11242756540372	0.105261481161616	0.650420289573015	0.374341439123775	False	False	/gpfs/igmmfs01/eddie/ponting-lab/breeshey/projects/motifs/characterize-bqtls-nf/work/99/e80e0eda3a4b43fbdf3523ed497b76/HEK293_FOXA1.withPeaks.csv	HEK293	FOXA1	AACAGCATGGAGCTTTTCTCCCATGTTTTCTTTGAGTAGTTTTACAGTTTC	AACAGCATGGAGCTTTTCTCCCATGCTTTCTTTGAGTAGTTTTACAGTTTC	MA0148.1_TGTTTrCwywG	23	1	9.16555387170006	4.60201506918778	4.56353880251228	True		NA
rs2490436	chr1	161937624	A	C	2	1	3	0.666666666666667	0.492070155922961	0.6598499	0.168605200768028	0.80349144673153	0.167572566116775	0.125262357232546	0.888930212910431	0.486048323749779	False	False	/gpfs/igmmfs01/eddie/ponting-lab/breeshey/projects/motifs/characterize-bqtls-nf/work/99/e80e0eda3a4b43fbdf3523ed497b76/HEK293_FOXA1.withPeaks.csv	HEK293	FOXA1	CCCATCGCCTTTGCAATTACCAGGTAAACATTTATCATCCCTGTGGGACAG	CCCATCGCCTTTGCAATTACCAGGTCAACATTTATCATCCCTGTGGGACAG	MA0148.4_nwGTAAACATnn	21	1	10.5286671881973	7.56831333203055	2.96035385616672	True		NA
rs2640066	chr1	95294370	G	A	7	12	19	0.368421052631579	0.508708748881968	0.6152382	0.148098146119161	0.477693989995261	0.0855142393808273	0.106371281081201	0.529487397377597	0.312896068057211	False	False	/gpfs/igmmfs01/eddie/ponting-lab/breeshey/projects/motifs/characterize-bqtls-nf/work/99/e80e0eda3a4b43fbdf3523ed497b76/HEK293_FOXA1.withPeaks.csv	HEK293	FOXA1	GCTAAATAAGGAGAAAACTCAGCAAGCAATAAAAATACACGTAGTCTTCAA	GCTAAATAAGGAGAAAACTCAGCAAACAATAAAAATACACGTAGTCTTCAA	MA0148.2_TGTTTrCwywG	17	-1	4.78591564437751	9.35056718788772	-4.56465154351021	True		NA
rs2640066	chr1	95294370	G	A	7	12	19	0.368421052631579	0.508708748881968	0.6152382	0.148098146119161	0.477693989995261	0.0855142393808273	0.106371281081201	0.529487397377597	0.312896068057211	False	False	/gpfs/igmmfs01/eddie/ponting-lab/breeshey/projects/motifs/characterize-bqtls-nf/work/99/e80e0eda3a4b43fbdf3523ed497b76/HEK293_FOXA1.withPeaks.csv	HEK293	FOXA1	GCTAAATAAGGAGAAAACTCAGCAAGCAATAAAAATACACGTAGTCTTCAA	GCTAAATAAGGAGAAAACTCAGCAAACAATAAAAATACACGTAGTCTTCAA	MA0148.1_TGTTTrCwywG	17	-1	4.76658882212968	9.33012762464196	-4.56353880251228	True		NA
rs2761463	chr1	178557137	T	C	6	4	10	0.6	0.501815087229801	0.3744305	0.438857436673033	0.887623054834372	0.11605639699132	0.372445764603966	0.918658285787537	0.663240245753703	False	False	/gpfs/igmmfs01/eddie/ponting-lab/breeshey/projects/motifs/characterize-bqtls-nf/work/99/e80e0eda3a4b43fbdf3523ed497b76/HEK293_FOXA1.withPeaks.csv	HEK293	FOXA1	CTATTTCTCTGTGCACTCTCTGCTTTGTTTACTTAGGAGATTGTAATTTAA	CTATTTCTCTGTGCACTCTCTGCTTCGTTTACTTAGGAGATTGTAATTTAA	MA0148.2_TGTTTrCwywG	25	1	11.3758269223341	5.76452530047206	5.61130162186203	True		NA
rs2761463	chr1	178557137	T	C	6	4	10	0.6	0.501815087229801	0.3744305	0.438857436673033	0.887623054834372	0.11605639699132	0.372445764603966	0.918658285787537	0.663240245753703	False	False	/gpfs/igmmfs01/eddie/ponting-lab/breeshey/projects/motifs/characterize-bqtls-nf/work/99/e80e0eda3a4b43fbdf3523ed497b76/HEK293_FOXA1.withPeaks.csv	HEK293	FOXA1	CTATTTCTCTGTGCACTCTCTGCTTTGTTTACTTAGGAGATTGTAATTTAA	CTATTTCTCTGTGCACTCTCTGCTTCGTTTACTTAGGAGATTGTAATTTAA	MA0148.1_TGTTTrCwywG	25	1	11.3516369230429	6.02923688597893	5.32240003706399	True		NA
rs2761463	chr1	178557137	T	C	6	4	10	0.6	0.501815087229801	0.3744305	0.438857436673033	0.887623054834372	0.11605639699132	0.372445764603966	0.918658285787537	0.663240245753703	False	False	/gpfs/igmmfs01/eddie/ponting-lab/breeshey/projects/motifs/characterize-bqtls-nf/work/99/e80e0eda3a4b43fbdf3523ed497b76/HEK293_FOXA1.withPeaks.csv	HEK293	FOXA1	CTATTTCTCTGTGCACTCTCTGCTTTGTTTACTTAGGAGATTGTAATTTAA	CTATTTCTCTGTGCACTCTCTGCTTCGTTTACTTAGGAGATTGTAATTTAA	MA0148.4_nwGTAAACATnn	22	-1	9.23443984667076	4.89386040191105	4.34057944475971	True		NA
rs2761463	chr1	178557137	T	C	6	4	10	0.6	0.501815087229801	0.3744305	0.438857436673033	0.887623054834372	0.11605639699132	0.372445764603966	0.918658285787537	0.663240245753703	False	False	/gpfs/igmmfs01/eddie/ponting-lab/breeshey/projects/motifs/characterize-bqtls-nf/work/99/e80e0eda3a4b43fbdf3523ed497b76/HEK293_FOXA1.withPeaks.csv	HEK293	FOXA1	CTATTTCTCTGTGCACTCTCTGCTTTGTTTACTTAGGAGATTGTAATTTAA	CTATTTCTCTGTGCACTCTCTGCTTCGTTTACTTAGGAGATTGTAATTTAA	MA0148.3_nnnnTGTTTACwywn	21	1	11.7291541931172	5.73889036658573	5.99026382653146	True		NA
rs2811314	chr1	178619183	G	A	8	3	11	0.727272727272727	0.508708748881968	0.3469619	0.585963200932193	0.934883519484086	0.0939242719269345	0.486010750612294	0.943681667570167	0.760423360208139	False	False	/gpfs/igmmfs01/eddie/ponting-lab/breeshey/projects/motifs/characterize-bqtls-nf/work/99/e80e0eda3a4b43fbdf3523ed497b76/HEK293_FOXA1.withPeaks.csv	HEK293	FOXA1	CACATTGGTACCTATGTCAACATCTGTGTCAATGTCTACATAAAGCTATGA	CACATTGGTACCTATGTCAACATCTATGTCAATGTCTACATAAAGCTATGA	MA0148.3_nnnnTGTTTACwywn	11	-1	9.59456978210382	10.1820057192422	-0.587435937138421	True		NA
rs2820694	chr1	215861757	G	A	1	6	7	0.142857142857143	0.508708748881968	0.3716258	0.0898534187635863	0.637140836509087	0.14286535002735	0.0541004510738148	0.713005132390684	0.363497127636337	False	False	/gpfs/igmmfs01/eddie/ponting-lab/breeshey/projects/motifs/characterize-bqtls-nf/work/99/e80e0eda3a4b43fbdf3523ed497b76/HEK293_FOXA1.withPeaks.csv	HEK293	FOXA1	AAACTATCGAAGGCCTGTAAACAAGGGTGTGACACAATTTAATCTAGGTTT	AAACTATCGAAGGCCTGTAAACAAGAGTGTGACACAATTTAATCTAGGTTT	MA0148.4_nwGTAAACATnn	14	1	8.63307383783377	8.84727060315817	-0.214196765324404	True		NA
rs284175	chr1	92222275	G	A	3	3	6	0.5	0.508708748881968	0.371028	0.31362673304432	0.856067564072225	0.143758526228163	0.21548904927234	0.9065000601675	0.584847148558272	False	False	/gpfs/igmmfs01/eddie/ponting-lab/breeshey/projects/motifs/characterize-bqtls-nf/work/99/e80e0eda3a4b43fbdf3523ed497b76/HEK293_FOXA1.withPeaks.csv	HEK293	FOXA1	TTATTGTAATGCCCACCTTGTAAATGTACCTTTTGAGTTTAAATGTTTTCT	TTATTGTAATGCCCACCTTGTAAATATACCTTTTGAGTTTAAATGTTTTCT	MA0148.4_nwGTAAACATnn	17	1	4.05790852509012	8.39848796984983	-4.34057944475971	True		NA
rs297789	chr1	34631101	C	T	3	3	6	0.5	0.499164418624918	0.6385593	0.142609710186995	0.67068547079645	0.141061175678762	0.0983465254640625	0.721603259655052	0.406647590491723	False	False	/gpfs/igmmfs01/eddie/ponting-lab/breeshey/projects/motifs/characterize-bqtls-nf/work/99/e80e0eda3a4b43fbdf3523ed497b76/HEK293_FOXA1.withPeaks.csv	HEK293	FOXA1	CATCTAAAGGGTTGTTTATCCGTGTCTGTTTTGCAATTGACCAGTTTCTTT	CATCTAAAGGGTTGTTTATCCGTGTTTGTTTTGCAATTGACCAGTTTCTTT	MA0148.2_TGTTTrCwywG	22	1	4.51679689729096	9.05522548990979	-4.53842859261883	True		NA
rs297789	chr1	34631101	C	T	3	3	6	0.5	0.499164418624918	0.6385593	0.142609710186995	0.67068547079645	0.141061175678762	0.0983465254640625	0.721603259655052	0.406647590491723	False	False	/gpfs/igmmfs01/eddie/ponting-lab/breeshey/projects/motifs/characterize-bqtls-nf/work/99/e80e0eda3a4b43fbdf3523ed497b76/HEK293_FOXA1.withPeaks.csv	HEK293	FOXA1	CATCTAAAGGGTTGTTTATCCGTGTCTGTTTTGCAATTGACCAGTTTCTTT	CATCTAAAGGGTTGTTTATCCGTGTTTGTTTTGCAATTGACCAGTTTCTTT	MA0148.1_TGTTTrCwywG	22	1	4.50175908518275	9.03894144230951	-4.53718235712676	True		NA
rs2994565	chr1	56798308	A	G	6	3	9	0.666666666666667	0.49815359762599	0.308051	0.557198955834443	0.935230593318432	0.0998813294298258	0.456321657762512	0.961159343485686	0.746214774576437	False	False	/gpfs/igmmfs01/eddie/ponting-lab/breeshey/projects/motifs/characterize-bqtls-nf/work/99/e80e0eda3a4b43fbdf3523ed497b76/HEK293_FOXA1.withPeaks.csv	HEK293	FOXA1	GCCCTTGGGTCTCACTCAAATATCTAAGAAAACAGTAGGCAATTTCTTAAA	GCCCTTGGGTCTCACTCAAATATCTGAGAAAACAGTAGGCAATTTCTTAAA	MA0148.2_TGTTTrCwywG	23	-1	8.8961305560115	8.78156399144595	0.11456656456555	True		NA
rs2994565	chr1	56798308	A	G	6	3	9	0.666666666666667	0.49815359762599	0.308051	0.557198955834443	0.935230593318432	0.0998813294298258	0.456321657762512	0.961159343485686	0.746214774576437	False	False	/gpfs/igmmfs01/eddie/ponting-lab/breeshey/projects/motifs/characterize-bqtls-nf/work/99/e80e0eda3a4b43fbdf3523ed497b76/HEK293_FOXA1.withPeaks.csv	HEK293	FOXA1	GCCCTTGGGTCTCACTCAAATATCTAAGAAAACAGTAGGCAATTTCTTAAA	GCCCTTGGGTCTCACTCAAATATCTGAGAAAACAGTAGGCAATTTCTTAAA	MA0148.1_TGTTTrCwywG	23	-1	8.92388868709487	8.80664360400405	0.117245083090825	True		NA
rs3010344	chr1	163351718	T	G	6	3	9	0.666666666666667	0.504413283614608	0.5986162	0.270190960441002	0.783480512685365	0.132516852298318	0.224654598891781	0.846538860528443	0.526835736563183	False	False	/gpfs/igmmfs01/eddie/ponting-lab/breeshey/projects/motifs/characterize-bqtls-nf/work/99/e80e0eda3a4b43fbdf3523ed497b76/HEK293_FOXA1.withPeaks.csv	HEK293	FOXA1	CCTGTGCTTTTCTTCTGTAGCACTGTTTACAATGACAATTCCATAGTTACA	CCTGTGCTTTTCTTCTGTAGCACTGGTTACAATGACAATTCCATAGTTACA	MA0148.2_TGTTTrCwywG	23	1	8.83655454165409	3.8856692519636	4.95088528969048	True		NA
rs3010344	chr1	163351718	T	G	6	3	9	0.666666666666667	0.504413283614608	0.5986162	0.270190960441002	0.783480512685365	0.132516852298318	0.224654598891781	0.846538860528443	0.526835736563183	False	False	/gpfs/igmmfs01/eddie/ponting-lab/breeshey/projects/motifs/characterize-bqtls-nf/work/99/e80e0eda3a4b43fbdf3523ed497b76/HEK293_FOXA1.withPeaks.csv	HEK293	FOXA1	CCTGTGCTTTTCTTCTGTAGCACTGTTTACAATGACAATTCCATAGTTACA	CCTGTGCTTTTCTTCTGTAGCACTGGTTACAATGACAATTCCATAGTTACA	MA0148.1_TGTTTrCwywG	23	1	8.88868900016352	4.08487036409405	4.80381863606947	True		NA
rs3010344	chr1	163351718	T	G	6	3	9	0.666666666666667	0.504413283614608	0.5986162	0.270190960441002	0.783480512685365	0.132516852298318	0.224654598891781	0.846538860528443	0.526835736563183	False	False	/gpfs/igmmfs01/eddie/ponting-lab/breeshey/projects/motifs/characterize-bqtls-nf/work/99/e80e0eda3a4b43fbdf3523ed497b76/HEK293_FOXA1.withPeaks.csv	HEK293	FOXA1	CCTGTGCTTTTCTTCTGTAGCACTGTTTACAATGACAATTCCATAGTTACA	CCTGTGCTTTTCTTCTGTAGCACTGGTTACAATGACAATTCCATAGTTACA	MA0148.4_nwGTAAACATnn	20	-1	8.3873380028087	3.8207234046841	4.56661459812459	True		NA
rs3123537	chr1	212811947	C	A	2	2	4	0.5	0.502007644171975	0.3627162	0.293071642593547	0.884436313219552	0.159659588695573	0.175825774871433	0.91771406217955	0.58875397790655	False	False	/gpfs/igmmfs01/eddie/ponting-lab/breeshey/projects/motifs/characterize-bqtls-nf/work/99/e80e0eda3a4b43fbdf3523ed497b76/HEK293_FOXA1.withPeaks.csv	HEK293	FOXA1	TTGTAGCATGCTAATTTATGCAAACCAAATGCAAACGAATATAGAAAACTA	TTGTAGCATGCTAATTTATGCAAACAAAATGCAAACGAATATAGAAAACTA	MA0148.2_TGTTTrCwywG	15	-1	3.59643704825678	8.94111000686486	-5.34467295860809	True		NA
rs3123537	chr1	212811947	C	A	2	2	4	0.5	0.502007644171975	0.3627162	0.293071642593547	0.884436313219552	0.159659588695573	0.175825774871433	0.91771406217955	0.58875397790655	False	False	/gpfs/igmmfs01/eddie/ponting-lab/breeshey/projects/motifs/characterize-bqtls-nf/work/99/e80e0eda3a4b43fbdf3523ed497b76/HEK293_FOXA1.withPeaks.csv	HEK293	FOXA1	TTGTAGCATGCTAATTTATGCAAACCAAATGCAAACGAATATAGAAAACTA	TTGTAGCATGCTAATTTATGCAAACAAAATGCAAACGAATATAGAAAACTA	MA0148.1_TGTTTrCwywG	15	-1	3.62049283737447	8.94289287443847	-5.32240003706399	True		NA
rs3123537	chr1	212811947	C	A	2	2	4	0.5	0.502007644171975	0.3627162	0.293071642593547	0.884436313219552	0.159659588695573	0.175825774871433	0.91771406217955	0.58875397790655	False	False	/gpfs/igmmfs01/eddie/ponting-lab/breeshey/projects/motifs/characterize-bqtls-nf/work/99/e80e0eda3a4b43fbdf3523ed497b76/HEK293_FOXA1.withPeaks.csv	HEK293	FOXA1	TTGTAGCATGCTAATTTATGCAAACCAAATGCAAACGAATATAGAAAACTA	TTGTAGCATGCTAATTTATGCAAACAAAATGCAAACGAATATAGAAAACTA	MA0148.3_nnnnTGTTTACwywn	15	-1	3.46260679568296	9.27054906542047	-5.80794226973751	True		NA
rs351401	chr1	212463792	A	T	5	5	10	0.5	0.494557683367969	0.2989722	0.420223227549363	0.861369488179465	0.112810593558949	0.367175596419568	0.916041522875836	0.640796357864414	False	False	/gpfs/igmmfs01/eddie/ponting-lab/breeshey/projects/motifs/characterize-bqtls-nf/work/99/e80e0eda3a4b43fbdf3523ed497b76/HEK293_FOXA1.withPeaks.csv	HEK293	FOXA1	TGAAGATGTTAAGAAAATTGTTTACAAAAGGAAATAACATTTTAGTCATTT	TGAAGATGTTAAGAAAATTGTTTACTAAAGGAAATAACATTTTAGTCATTT	MA0148.4_nwGTAAACATnn	15	-1	9.15258180042416	8.9723515654102	0.180230235013958	True		NA
rs3737973	chr1	203741368	C	A	1	2	3	0.333333333333333	0.502007644171975	0.373298	0.199429884711941	0.831352323760003	0.16861420473664	0.115009079473514	0.897453006690982	0.515391104235972	False	False	/gpfs/igmmfs01/eddie/ponting-lab/breeshey/projects/motifs/characterize-bqtls-nf/work/99/e80e0eda3a4b43fbdf3523ed497b76/HEK293_FOXA1.withPeaks.csv	HEK293	FOXA1	GGCTTAGATCTGGTTTCACTGCAAACAAACAGCATGCCCTTTGGCACTCGC	GGCTTAGATCTGGTTTCACTGCAAAAAAACAGCATGCCCTTTGGCACTCGC	MA0148.2_TGTTTrCwywG	16	-1	9.05264903405029	4.62079255394888	4.43185648010141	True		NA
rs3737973	chr1	203741368	C	A	1	2	3	0.333333333333333	0.502007644171975	0.373298	0.199429884711941	0.831352323760003	0.16861420473664	0.115009079473514	0.897453006690982	0.515391104235972	False	False	/gpfs/igmmfs01/eddie/ponting-lab/breeshey/projects/motifs/characterize-bqtls-nf/work/99/e80e0eda3a4b43fbdf3523ed497b76/HEK293_FOXA1.withPeaks.csv	HEK293	FOXA1	GGCTTAGATCTGGTTTCACTGCAAACAAACAGCATGCCCTTTGGCACTCGC	GGCTTAGATCTGGTTTCACTGCAAAAAAACAGCATGCCCTTTGGCACTCGC	MA0148.1_TGTTTrCwywG	16	-1	9.04374106655155	4.72358983559576	4.32015123095579	True		NA
rs3753793	chr1	86045888	A	C	6	17	23	0.260869565217391	0.492070155922961	0.6321117	0.0848711777915167	0.33451954988822	0.0673594789306227	0.0746699875760077	0.399169375260054	0.209695363839868	True	False	/gpfs/igmmfs01/eddie/ponting-lab/breeshey/projects/motifs/characterize-bqtls-nf/work/99/e80e0eda3a4b43fbdf3523ed497b76/HEK293_FOXA1.withPeaks.csv	HEK293	FOXA1	ACTTGCCTCTCACCTTCGCTGTAAAAAAGCAAACAGCTCACTGCCTTCCCG	ACTTGCCTCTCACCTTCGCTGTAAACAAGCAAACAGCTCACTGCCTTCCCG	MA0148.2_TGTTTrCwywG	24	-1	10.5664099582617	7.65047949169493	2.91593046656677	True	False	NA
rs3753793	chr1	86045888	A	C	6	17	23	0.260869565217391	0.492070155922961	0.6321117	0.0848711777915167	0.33451954988822	0.0673594789306227	0.0746699875760077	0.399169375260054	0.209695363839868	True	False	/gpfs/igmmfs01/eddie/ponting-lab/breeshey/projects/motifs/characterize-bqtls-nf/work/99/e80e0eda3a4b43fbdf3523ed497b76/HEK293_FOXA1.withPeaks.csv	HEK293	FOXA1	ACTTGCCTCTCACCTTCGCTGTAAAAAAGCAAACAGCTCACTGCCTTCCCG	ACTTGCCTCTCACCTTCGCTGTAAACAAGCAAACAGCTCACTGCCTTCCCG	MA0148.1_TGTTTrCwywG	24	-1	10.5508867141292	7.63624645140927	2.91464026271993	True	False	NA
rs3753793	chr1	86045888	A	C	6	17	23	0.260869565217391	0.492070155922961	0.6321117	0.0848711777915167	0.33451954988822	0.0673594789306227	0.0746699875760077	0.399169375260054	0.209695363839868	True	False	/gpfs/igmmfs01/eddie/ponting-lab/breeshey/projects/motifs/characterize-bqtls-nf/work/99/e80e0eda3a4b43fbdf3523ed497b76/HEK293_FOXA1.withPeaks.csv	HEK293	FOXA1	ACTTGCCTCTCACCTTCGCTGTAAAAAAGCAAACAGCTCACTGCCTTCCCG	ACTTGCCTCTCACCTTCGCTGTAAACAAGCAAACAGCTCACTGCCTTCCCG	MA0148.4_nwGTAAACATnn	18	1	5.02372182691709	8.53185328868451	-3.50813146176741	True	True	NA
rs3753793	chr1	86045888	A	C	6	17	23	0.260869565217391	0.492070155922961	0.6321117	0.0848711777915167	0.33451954988822	0.0673594789306227	0.0746699875760077	0.399169375260054	0.209695363839868	True	False	/gpfs/igmmfs01/eddie/ponting-lab/breeshey/projects/motifs/characterize-bqtls-nf/work/99/e80e0eda3a4b43fbdf3523ed497b76/HEK293_FOXA1.withPeaks.csv	HEK293	FOXA1	ACTTGCCTCTCACCTTCGCTGTAAAAAAGCAAACAGCTCACTGCCTTCCCG	ACTTGCCTCTCACCTTCGCTGTAAACAAGCAAACAGCTCACTGCCTTCCCG	MA0148.3_nnnnTGTTTACwywn	24	-1	8.8148295429279	4.26036802693187	4.55446151599603	True	False	NA
rs3917441	chr1	169692121	G	C	15	14	29	0.517241379310345	0.494604237066572	0.295071	0.569791379478773	0.843938102531464	0.0726007252975162	0.502048304973016	0.864218001039616	0.706864741005119	False	False	/gpfs/igmmfs01/eddie/ponting-lab/breeshey/projects/motifs/characterize-bqtls-nf/work/99/e80e0eda3a4b43fbdf3523ed497b76/HEK293_FOXA1.withPeaks.csv	HEK293	FOXA1	TCCTTATCACATCTCTGTTTTGACTGTTGGCTTTGTTGTTGCCAGTGTTCA	TCCTTATCACATCTCTGTTTTGACTCTTGGCTTTGTTGTTGCCAGTGTTCA	MA0148.2_TGTTTrCwywG	24	1	9.0258680656383	4.59401158553689	4.43185648010141	True		NA
rs3917441	chr1	169692121	G	C	15	14	29	0.517241379310345	0.494604237066572	0.295071	0.569791379478773	0.843938102531464	0.0726007252975162	0.502048304973016	0.864218001039616	0.706864741005119	False	False	/gpfs/igmmfs01/eddie/ponting-lab/breeshey/projects/motifs/characterize-bqtls-nf/work/99/e80e0eda3a4b43fbdf3523ed497b76/HEK293_FOXA1.withPeaks.csv	HEK293	FOXA1	TCCTTATCACATCTCTGTTTTGACTGTTGGCTTTGTTGTTGCCAGTGTTCA	TCCTTATCACATCTCTGTTTTGACTCTTGGCTTTGTTGTTGCCAGTGTTCA	MA0148.1_TGTTTrCwywG	24	1	9.0241910929022	4.59383672181279	4.43035437108941	True		NA
rs4446945	chr1	194713204	G	A	1	7	8	0.125	0.508708748881968	0.5905353	0.0325282949702544	0.40418696337733	0.102109094112386	0.0235474638781356	0.507067021590083	0.218357629173792	False	False	/gpfs/igmmfs01/eddie/ponting-lab/breeshey/projects/motifs/characterize-bqtls-nf/work/99/e80e0eda3a4b43fbdf3523ed497b76/HEK293_FOXA1.withPeaks.csv	HEK293	FOXA1	GTCTGAATGAATGAACAGTTTTCCAGTGTGTTTACACCAATTTTGACTCTC	GTCTGAATGAATGAACAGTTTTCCAATGTGTTTACACCAATTTTGACTCTC	MA0148.4_nwGTAAACATnn	25	-1	7.99633119429825	8.43460218187726	-0.43827098757901	True		NA
rs4554719	chr1	159958994	T	G	3	2	5	0.6	0.504413283614608	0.2799278	0.459477531436751	0.942654445025344	0.128865349590485	0.357893601792414	0.958104793605932	0.701065988231048	False	False	/gpfs/igmmfs01/eddie/ponting-lab/breeshey/projects/motifs/characterize-bqtls-nf/work/99/e80e0eda3a4b43fbdf3523ed497b76/HEK293_FOXA1.withPeaks.csv	HEK293	FOXA1	TAATTCCTTATTTGAGATTTTGTGTTTGCATTTTTAAATTAATAAGACATT	TAATTCCTTATTTGAGATTTTGTGTGTGCATTTTTAAATTAATAAGACATT	MA0148.2_TGTTTrCwywG	22	1	10.0292870063979	6.53288322781774	3.49640377858019	True		NA
rs4554719	chr1	159958994	T	G	3	2	5	0.6	0.504413283614608	0.2799278	0.459477531436751	0.942654445025344	0.128865349590485	0.357893601792414	0.958104793605932	0.701065988231048	False	False	/gpfs/igmmfs01/eddie/ponting-lab/breeshey/projects/motifs/characterize-bqtls-nf/work/99/e80e0eda3a4b43fbdf3523ed497b76/HEK293_FOXA1.withPeaks.csv	HEK293	FOXA1	TAATTCCTTATTTGAGATTTTGTGTTTGCATTTTTAAATTAATAAGACATT	TAATTCCTTATTTGAGATTTTGTGTGTGCATTTTTAAATTAATAAGACATT	MA0148.1_TGTTTrCwywG	22	1	10.0228349714336	6.53109623509427	3.49173873633933	True		NA
rs4554719	chr1	159958994	T	G	3	2	5	0.6	0.504413283614608	0.2799278	0.459477531436751	0.942654445025344	0.128865349590485	0.357893601792414	0.958104793605932	0.701065988231048	False	False	/gpfs/igmmfs01/eddie/ponting-lab/breeshey/projects/motifs/characterize-bqtls-nf/work/99/e80e0eda3a4b43fbdf3523ed497b76/HEK293_FOXA1.withPeaks.csv	HEK293	FOXA1	TAATTCCTTATTTGAGATTTTGTGTTTGCATTTTTAAATTAATAAGACATT	TAATTCCTTATTTGAGATTTTGTGTGTGCATTTTTAAATTAATAAGACATT	MA0148.3_nnnnTGTTTACwywn	18	1	9.45433296781784	6.71856587804383	2.73576708977401	True		NA
rs463128	chr1	30759956	T	C	3	1	4	0.75	0.501815087229801	0.3914468	0.424124733427779	0.945568997722225	0.139983205312953	0.326572580381885	0.97864727320517	0.684846865575002	False	False	/gpfs/igmmfs01/eddie/ponting-lab/breeshey/projects/motifs/characterize-bqtls-nf/work/99/e80e0eda3a4b43fbdf3523ed497b76/HEK293_FOXA1.withPeaks.csv	HEK293	FOXA1	TACTCCCGGTAATGCAGATGTTTGCTTGGGGAATTAGGGAGGCAATAAATA	TACTCCCGGTAATGCAGATGTTTGCCTGGGGAATTAGGGAGGCAATAAATA	MA0148.2_TGTTTrCwywG	18	1	8.43889882996837	6.91208698127556	1.52681184869281	True		NA
rs463128	chr1	30759956	T	C	3	1	4	0.75	0.501815087229801	0.3914468	0.424124733427779	0.945568997722225	0.139983205312953	0.326572580381885	0.97864727320517	0.684846865575002	False	False	/gpfs/igmmfs01/eddie/ponting-lab/breeshey/projects/motifs/characterize-bqtls-nf/work/99/e80e0eda3a4b43fbdf3523ed497b76/HEK293_FOXA1.withPeaks.csv	HEK293	FOXA1	TACTCCCGGTAATGCAGATGTTTGCTTGGGGAATTAGGGAGGCAATAAATA	TACTCCCGGTAATGCAGATGTTTGCCTGGGGAATTAGGGAGGCAATAAATA	MA0148.1_TGTTTrCwywG	18	1	8.42257234520324	6.89817441688097	1.52439792832227	True		NA
rs4655809	chr1	66389097	C	T	6	7	13	0.461538461538462	0.499164418624918	0.3262645	0.397741908846137	0.816330193035341	0.108968558865452	0.337844444925074	0.86975453851135	0.607036050940739	False	False	/gpfs/igmmfs01/eddie/ponting-lab/breeshey/projects/motifs/characterize-bqtls-nf/work/99/e80e0eda3a4b43fbdf3523ed497b76/HEK293_FOXA1.withPeaks.csv	HEK293	FOXA1	CTTTACTCTTTCAAGCCCTTCCCTGCTTACAGTTTGTTTTTGTGTATTTTA	CTTTACTCTTTCAAGCCCTTCCCTGTTTACAGTTTGTTTTTGTGTATTTTA	MA0148.2_TGTTTrCwywG	23	1	3.95978057609198	8.52443211960218	-4.56465154351021	True		NA
rs4655809	chr1	66389097	C	T	6	7	13	0.461538461538462	0.499164418624918	0.3262645	0.397741908846137	0.816330193035341	0.108968558865452	0.337844444925074	0.86975453851135	0.607036050940739	False	False	/gpfs/igmmfs01/eddie/ponting-lab/breeshey/projects/motifs/characterize-bqtls-nf/work/99/e80e0eda3a4b43fbdf3523ed497b76/HEK293_FOXA1.withPeaks.csv	HEK293	FOXA1	CTTTACTCTTTCAAGCCCTTCCCTGCTTACAGTTTGTTTTTGTGTATTTTA	CTTTACTCTTTCAAGCCCTTCCCTGTTTACAGTTTGTTTTTGTGTATTTTA	MA0148.1_TGTTTrCwywG	23	1	3.94996586997024	8.51350467248252	-4.56353880251228	True		NA
rs4655809	chr1	66389097	C	T	6	7	13	0.461538461538462	0.499164418624918	0.3262645	0.397741908846137	0.816330193035341	0.108968558865452	0.337844444925074	0.86975453851135	0.607036050940739	False	False	/gpfs/igmmfs01/eddie/ponting-lab/breeshey/projects/motifs/characterize-bqtls-nf/work/99/e80e0eda3a4b43fbdf3523ed497b76/HEK293_FOXA1.withPeaks.csv	HEK293	FOXA1	CTTTACTCTTTCAAGCCCTTCCCTGCTTACAGTTTGTTTTTGTGTATTTTA	CTTTACTCTTTCAAGCCCTTCCCTGTTTACAGTTTGTTTTTGTGTATTTTA	MA0148.4_nwGTAAACATnn	20	-1	3.9503990488394	8.20488047864805	-4.25448142980864	True		NA
rs4655809	chr1	66389097	C	T	6	7	13	0.461538461538462	0.499164418624918	0.3262645	0.397741908846137	0.816330193035341	0.108968558865452	0.337844444925074	0.86975453851135	0.607036050940739	False	False	/gpfs/igmmfs01/eddie/ponting-lab/breeshey/projects/motifs/characterize-bqtls-nf/work/99/e80e0eda3a4b43fbdf3523ed497b76/HEK293_FOXA1.withPeaks.csv	HEK293	FOXA1	CTTTACTCTTTCAAGCCCTTCCCTGCTTACAGTTTGTTTTTGTGTATTTTA	CTTTACTCTTTCAAGCCCTTCCCTGTTTACAGTTTGTTTTTGTGTATTTTA	MA0148.3_nnnnTGTTTACwywn	19	1	3.72666209657487	9.72062352388144	-5.99396142730657	True		NA
rs4915695	chr1	60962168	A	G	6	1	7	0.857142857142857	0.49815359762599	0.4270026	0.545339952631709	0.963975417938715	0.112396626554163	0.457414837199371	0.980326302330807	0.754657685285212	False	False	/gpfs/igmmfs01/eddie/ponting-lab/breeshey/projects/motifs/characterize-bqtls-nf/work/99/e80e0eda3a4b43fbdf3523ed497b76/HEK293_FOXA1.withPeaks.csv	HEK293	FOXA1	ACTTGCATCAGTAGCTAAAAGAGCAAACAAACAATAGCCCTCCAGCAGCCA	ACTTGCATCAGTAGCTAAAAGAGCAGACAAACAATAGCCCTCCAGCAGCCA	MA0148.2_TGTTTrCwywG	18	-1	10.4518433936962	5.91341480107732	4.53842859261883	True		NA
rs4915695	chr1	60962168	A	G	6	1	7	0.857142857142857	0.49815359762599	0.4270026	0.545339952631709	0.963975417938715	0.112396626554163	0.457414837199371	0.980326302330807	0.754657685285212	False	False	/gpfs/igmmfs01/eddie/ponting-lab/breeshey/projects/motifs/characterize-bqtls-nf/work/99/e80e0eda3a4b43fbdf3523ed497b76/HEK293_FOXA1.withPeaks.csv	HEK293	FOXA1	ACTTGCATCAGTAGCTAAAAGAGCAAACAAACAATAGCCCTCCAGCAGCCA	ACTTGCATCAGTAGCTAAAAGAGCAGACAAACAATAGCCCTCCAGCAGCCA	MA0148.1_TGTTTrCwywG	18	-1	10.4336416310384	5.89645927391161	4.53718235712676	True		NA
rs4915695	chr1	60962168	A	G	6	1	7	0.857142857142857	0.49815359762599	0.4270026	0.545339952631709	0.963975417938715	0.112396626554163	0.457414837199371	0.980326302330807	0.754657685285212	False	False	/gpfs/igmmfs01/eddie/ponting-lab/breeshey/projects/motifs/characterize-bqtls-nf/work/99/e80e0eda3a4b43fbdf3523ed497b76/HEK293_FOXA1.withPeaks.csv	HEK293	FOXA1	ACTTGCATCAGTAGCTAAAAGAGCAAACAAACAATAGCCCTCCAGCAGCCA	ACTTGCATCAGTAGCTAAAAGAGCAGACAAACAATAGCCCTCCAGCAGCCA	MA0148.3_nnnnTGTTTACwywn	18	-1	9.45801547843689	3.52439193101876	5.93362354741813	True		NA
rs497005	chr1	61111774	T	C	8	4	12	0.666666666666667	0.501815087229801	0.3456328	0.542603992584094	0.91465651816117	0.0965818928261223	0.453221569051842	0.938524959984217	0.728630255372632	False	False	/gpfs/igmmfs01/eddie/ponting-lab/breeshey/projects/motifs/characterize-bqtls-nf/work/99/e80e0eda3a4b43fbdf3523ed497b76/HEK293_FOXA1.withPeaks.csv	HEK293	FOXA1	AAAAAGAGGATTACCAGAGTAAACATAAAGAAAAAAAAATGGAAGTAAGAA	AAAAAGAGGATTACCAGAGTAAACACAAAGAAAAAAAAATGGAAGTAAGAA	MA0148.4_nwGTAAACATnn	16	1	10.4019267974384	8.13151827375796	2.27040852368041	True		NA
rs497005	chr1	61111774	T	C	8	4	12	0.666666666666667	0.501815087229801	0.3456328	0.542603992584094	0.91465651816117	0.0965818928261223	0.453221569051842	0.938524959984217	0.728630255372632	False	False	/gpfs/igmmfs01/eddie/ponting-lab/breeshey/projects/motifs/characterize-bqtls-nf/work/99/e80e0eda3a4b43fbdf3523ed497b76/HEK293_FOXA1.withPeaks.csv	HEK293	FOXA1	AAAAAGAGGATTACCAGAGTAAACATAAAGAAAAAAAAATGGAAGTAAGAA	AAAAAGAGGATTACCAGAGTAAACACAAAGAAAAAAAAATGGAAGTAAGAA	MA0148.3_nnnnTGTTTACwywn	14	-1	11.8461022416225	11.180428487099	0.66567375452353	True		NA
rs510379	chr1	28535233	T	C	14	4	18	0.777777777777778	0.501815087229801	0.335182	0.694814824016832	0.932795127311652	0.0622314106150269	0.653309369339222	0.964937422518126	0.813804975664242	True	False	/gpfs/igmmfs01/eddie/ponting-lab/breeshey/projects/motifs/characterize-bqtls-nf/work/99/e80e0eda3a4b43fbdf3523ed497b76/HEK293_FOXA1.withPeaks.csv	HEK293	FOXA1	CAAAAAGTCTTTGAAACAGACTACTTATTTACCTTTCTTGGCTTGTGGTTA	CAAAAAGTCTTTGAAACAGACTACTCATTTACCTTTCTTGGCTTGTGGTTA	MA0148.3_nnnnTGTTTACwywn	21	1	9.73562951408267	3.74536568755121	5.99026382653146	True	True	NA
rs517412	chr1	57560649	T	C	4	2	6	0.666666666666667	0.501815087229801	0.375791	0.425021117201186	0.906268995571034	0.129376525391675	0.327070601059544	0.930133627738334	0.66564505638611	False	False	/gpfs/igmmfs01/eddie/ponting-lab/breeshey/projects/motifs/characterize-bqtls-nf/work/99/e80e0eda3a4b43fbdf3523ed497b76/HEK293_FOXA1.withPeaks.csv	HEK293	FOXA1	TACTTGTACTCTGCAACCTCATTCATGTTGACTTTGCTCACTTTCAACCTC	TACTTGTACTCTGCAACCTCATTCACGTTGACTTTGCTCACTTTCAACCTC	MA0148.2_TGTTTrCwywG	25	1	9.28607048946362	3.67476886760158	5.61130162186204	True		NA
rs517412	chr1	57560649	T	C	4	2	6	0.666666666666667	0.501815087229801	0.375791	0.425021117201186	0.906268995571034	0.129376525391675	0.327070601059544	0.930133627738334	0.66564505638611	False	False	/gpfs/igmmfs01/eddie/ponting-lab/breeshey/projects/motifs/characterize-bqtls-nf/work/99/e80e0eda3a4b43fbdf3523ed497b76/HEK293_FOXA1.withPeaks.csv	HEK293	FOXA1	TACTTGTACTCTGCAACCTCATTCATGTTGACTTTGCTCACTTTCAACCTC	TACTTGTACTCTGCAACCTCATTCACGTTGACTTTGCTCACTTTCAACCTC	MA0148.1_TGTTTrCwywG	25	1	9.28028059262714	3.95788055556314	5.32240003706399	True		NA
rs517412	chr1	57560649	T	C	4	2	6	0.666666666666667	0.501815087229801	0.375791	0.425021117201186	0.906268995571034	0.129376525391675	0.327070601059544	0.930133627738334	0.66564505638611	False	False	/gpfs/igmmfs01/eddie/ponting-lab/breeshey/projects/motifs/characterize-bqtls-nf/work/99/e80e0eda3a4b43fbdf3523ed497b76/HEK293_FOXA1.withPeaks.csv	HEK293	FOXA1	TACTTGTACTCTGCAACCTCATTCATGTTGACTTTGCTCACTTTCAACCTC	TACTTGTACTCTGCAACCTCATTCACGTTGACTTTGCTCACTTTCAACCTC	MA0148.4_nwGTAAACATnn	22	-1	8.30020446703139	3.95962502227168	4.34057944475971	True		NA
rs517412	chr1	57560649	T	C	4	2	6	0.666666666666667	0.501815087229801	0.375791	0.425021117201186	0.906268995571034	0.129376525391675	0.327070601059544	0.930133627738334	0.66564505638611	False	False	/gpfs/igmmfs01/eddie/ponting-lab/breeshey/projects/motifs/characterize-bqtls-nf/work/99/e80e0eda3a4b43fbdf3523ed497b76/HEK293_FOXA1.withPeaks.csv	HEK293	FOXA1	TACTTGTACTCTGCAACCTCATTCATGTTGACTTTGCTCACTTTCAACCTC	TACTTGTACTCTGCAACCTCATTCACGTTGACTTTGCTCACTTTCAACCTC	MA0148.3_nnnnTGTTTACwywn	21	1	11.013990409334	5.02372658280257	5.99026382653146	True		NA
rs560514	chr1	18132601	A	G	16	2	18	0.888888888888889	0.49815359762599	0.4098061	0.737949569706451	0.960485407829147	0.0619952336790462	0.679544335957696	0.972012357687459	0.849217488767799	True	False	/gpfs/igmmfs01/eddie/ponting-lab/breeshey/projects/motifs/characterize-bqtls-nf/work/99/e80e0eda3a4b43fbdf3523ed497b76/HEK293_FOXA1.withPeaks.csv	HEK293	FOXA1	AGGATCTTATTAGCCCTGTTTACACAGCCGGGATGTCGAGCGATTAATTTT	AGGATCTTATTAGCCCTGTTTACACGGCCGGGATGTCGAGCGATTAATTTT	MA0148.2_TGTTTrCwywG	16	1	10.7241374059048	8.04741173736435	2.67672566854041	True	True	NA
rs560514	chr1	18132601	A	G	16	2	18	0.888888888888889	0.49815359762599	0.4098061	0.737949569706451	0.960485407829147	0.0619952336790462	0.679544335957696	0.972012357687459	0.849217488767799	True	False	/gpfs/igmmfs01/eddie/ponting-lab/breeshey/projects/motifs/characterize-bqtls-nf/work/99/e80e0eda3a4b43fbdf3523ed497b76/HEK293_FOXA1.withPeaks.csv	HEK293	FOXA1	AGGATCTTATTAGCCCTGTTTACACAGCCGGGATGTCGAGCGATTAATTTT	AGGATCTTATTAGCCCTGTTTACACGGCCGGGATGTCGAGCGATTAATTTT	MA0148.1_TGTTTrCwywG	16	1	10.7063400972565	8.03336501914176	2.67297507811474	True	True	NA
rs560514	chr1	18132601	A	G	16	2	18	0.888888888888889	0.49815359762599	0.4098061	0.737949569706451	0.960485407829147	0.0619952336790462	0.679544335957696	0.972012357687459	0.849217488767799	True	False	/gpfs/igmmfs01/eddie/ponting-lab/breeshey/projects/motifs/characterize-bqtls-nf/work/99/e80e0eda3a4b43fbdf3523ed497b76/HEK293_FOXA1.withPeaks.csv	HEK293	FOXA1	AGGATCTTATTAGCCCTGTTTACACAGCCGGGATGTCGAGCGATTAATTTT	AGGATCTTATTAGCCCTGTTTACACGGCCGGGATGTCGAGCGATTAATTTT	MA0148.3_nnnnTGTTTACwywn	12	1	11.1472561015953	6.64170164730817	4.50555445428716	True	True	NA
rs597865	chr1	18212230	C	T	3	7	10	0.3	0.499164418624918	0.6012096	0.101044020323016	0.497817432732027	0.10791966336334	0.0591104628706707	0.595786083508901	0.299430726527522	False	False	/gpfs/igmmfs01/eddie/ponting-lab/breeshey/projects/motifs/characterize-bqtls-nf/work/99/e80e0eda3a4b43fbdf3523ed497b76/HEK293_FOXA1.withPeaks.csv	HEK293	FOXA1	AGACTTATCACACTGACTGTAAATACGTAAGTTTTCTCTCTAGACTGTACT	AGACTTATCACACTGACTGTAAATATGTAAGTTTTCTCTCTAGACTGTACT	MA0148.4_nwGTAAACATnn	16	1	6.41665774521671	8.68706626889712	-2.27040852368041	True		NA
rs6427380	chr1	157445895	C	T	8	3	11	0.727272727272727	0.499164418624918	0.62279	0.321466788787503	0.792733086137044	0.125261678351891	0.278319084902822	0.860682329227555	0.557099937462273	False	False	/gpfs/igmmfs01/eddie/ponting-lab/breeshey/projects/motifs/characterize-bqtls-nf/work/99/e80e0eda3a4b43fbdf3523ed497b76/HEK293_FOXA1.withPeaks.csv	HEK293	FOXA1	TTTGTGTAAAAATGGAGGGAAATTACGTATACATTTTGTTGGCATATGGAT	TTTGTGTAAAAATGGAGGGAAATTATGTATACATTTTGTTGGCATATGGAT	MA0148.4_nwGTAAACATnn	24	1	6.11197413687072	8.21853038930208	-2.10655625243136	True		NA
rs6667242	chr1	21826566	A	G	3	3	6	0.5	0.49815359762599	0.6166557	0.154867517487276	0.693666307731965	0.142708613446346	0.0871051378090808	0.748643922247465	0.424266912609621	False	False	/gpfs/igmmfs01/eddie/ponting-lab/breeshey/projects/motifs/characterize-bqtls-nf/work/99/e80e0eda3a4b43fbdf3523ed497b76/HEK293_FOXA1.withPeaks.csv	HEK293	FOXA1	CTCATGTTCTTGCTGGGATGTAGACAGTAAACAAGAGGCCAATTACTGGTA	CTCATGTTCTTGCTGGGATGTAGACGGTAAACAAGAGGCCAATTACTGGTA	MA0148.2_TGTTTrCwywG	22	-1	8.54471670498188	7.01790485628907	1.5268118486928	True		NA
rs6667242	chr1	21826566	A	G	3	3	6	0.5	0.49815359762599	0.6166557	0.154867517487276	0.693666307731965	0.142708613446346	0.0871051378090808	0.748643922247465	0.424266912609621	False	False	/gpfs/igmmfs01/eddie/ponting-lab/breeshey/projects/motifs/characterize-bqtls-nf/work/99/e80e0eda3a4b43fbdf3523ed497b76/HEK293_FOXA1.withPeaks.csv	HEK293	FOXA1	CTCATGTTCTTGCTGGGATGTAGACAGTAAACAAGAGGCCAATTACTGGTA	CTCATGTTCTTGCTGGGATGTAGACGGTAAACAAGAGGCCAATTACTGGTA	MA0148.1_TGTTTrCwywG	22	-1	8.52471804869403	7.00032012037176	1.52439792832227	True		NA
rs6667242	chr1	21826566	A	G	3	3	6	0.5	0.49815359762599	0.6166557	0.154867517487276	0.693666307731965	0.142708613446346	0.0871051378090808	0.748643922247465	0.424266912609621	False	False	/gpfs/igmmfs01/eddie/ponting-lab/breeshey/projects/motifs/characterize-bqtls-nf/work/99/e80e0eda3a4b43fbdf3523ed497b76/HEK293_FOXA1.withPeaks.csv	HEK293	FOXA1	CTCATGTTCTTGCTGGGATGTAGACAGTAAACAAGAGGCCAATTACTGGTA	CTCATGTTCTTGCTGGGATGTAGACGGTAAACAAGAGGCCAATTACTGGTA	MA0148.4_nwGTAAACATnn	24	1	8.66704036814421	7.91243256181779	0.754607806326422	True		NA
rs6667242	chr1	21826566	A	G	3	3	6	0.5	0.49815359762599	0.6166557	0.154867517487276	0.693666307731965	0.142708613446346	0.0871051378090808	0.748643922247465	0.424266912609621	False	False	/gpfs/igmmfs01/eddie/ponting-lab/breeshey/projects/motifs/characterize-bqtls-nf/work/99/e80e0eda3a4b43fbdf3523ed497b76/HEK293_FOXA1.withPeaks.csv	HEK293	FOXA1	CTCATGTTCTTGCTGGGATGTAGACAGTAAACAAGAGGCCAATTACTGGTA	CTCATGTTCTTGCTGGGATGTAGACGGTAAACAAGAGGCCAATTACTGGTA	MA0148.3_nnnnTGTTTACwywn	22	-1	8.84988211898794	7.52256365833801	1.32731846064993	True		NA
rs6674001	chr1	61307277	T	C	7	5	12	0.583333333333333	0.501815087229801	0.3226089	0.495250622052044	0.895952942800065	0.103754554337052	0.404235388655868	0.9210108100037	0.695601782426054	False	False	/gpfs/igmmfs01/eddie/ponting-lab/breeshey/projects/motifs/characterize-bqtls-nf/work/99/e80e0eda3a4b43fbdf3523ed497b76/HEK293_FOXA1.withPeaks.csv	HEK293	FOXA1	GAATATGGATCTATTTACCTCACTGTTGTAAACATTCATAAAGATTACATC	GAATATGGATCTATTTACCTCACTGCTGTAAACATTCATAAAGATTACATC	MA0148.4_nwGTAAACATnn	25	1	10.3933306866394	10.110736160699	0.282594525940409	True		NA
rs6693076	chr1	40303103	T	G	5	3	8	0.625	0.504413283614608	0.3780529	0.420068586407364	0.881711484411664	0.122217426619426	0.349543278122118	0.925124525628278	0.650890035409514	False	False	/gpfs/igmmfs01/eddie/ponting-lab/breeshey/projects/motifs/characterize-bqtls-nf/work/99/e80e0eda3a4b43fbdf3523ed497b76/HEK293_FOXA1.withPeaks.csv	HEK293	FOXA1	TTACAGTATGAGCCACTGGCCCTGATGTTTATACAGTCTCCCATTCCCTAT	TTACAGTATGAGCCACTGGCCCTGAGGTTTATACAGTCTCCCATTCCCTAT	MA0148.2_TGTTTrCwywG	25	1	8.42453359927942	3.07986064067133	5.34467295860809	True		NA
rs6693076	chr1	40303103	T	G	5	3	8	0.625	0.504413283614608	0.3780529	0.420068586407364	0.881711484411664	0.122217426619426	0.349543278122118	0.925124525628278	0.650890035409514	False	False	/gpfs/igmmfs01/eddie/ponting-lab/breeshey/projects/motifs/characterize-bqtls-nf/work/99/e80e0eda3a4b43fbdf3523ed497b76/HEK293_FOXA1.withPeaks.csv	HEK293	FOXA1	TTACAGTATGAGCCACTGGCCCTGATGTTTATACAGTCTCCCATTCCCTAT	TTACAGTATGAGCCACTGGCCCTGAGGTTTATACAGTCTCCCATTCCCTAT	MA0148.1_TGTTTrCwywG	25	1	8.40806893164285	3.06461548538102	5.34345344626183	True		NA
rs6693076	chr1	40303103	T	G	5	3	8	0.625	0.504413283614608	0.3780529	0.420068586407364	0.881711484411664	0.122217426619426	0.349543278122118	0.925124525628278	0.650890035409514	False	False	/gpfs/igmmfs01/eddie/ponting-lab/breeshey/projects/motifs/characterize-bqtls-nf/work/99/e80e0eda3a4b43fbdf3523ed497b76/HEK293_FOXA1.withPeaks.csv	HEK293	FOXA1	TTACAGTATGAGCCACTGGCCCTGATGTTTATACAGTCTCCCATTCCCTAT	TTACAGTATGAGCCACTGGCCCTGAGGTTTATACAGTCTCCCATTCCCTAT	MA0148.3_nnnnTGTTTACwywn	21	1	8.5409885324573	2.73304626271979	5.80794226973751	True		NA
rs6703370	chr1	194285693	C	A	4	2	6	0.666666666666667	0.502007644171975	0.6387349	0.216856685627074	0.776848084736257	0.150167620308555	0.168236382231327	0.858989457113927	0.496852385181666	False	False	/gpfs/igmmfs01/eddie/ponting-lab/breeshey/projects/motifs/characterize-bqtls-nf/work/99/e80e0eda3a4b43fbdf3523ed497b76/HEK293_FOXA1.withPeaks.csv	HEK293	FOXA1	TGGCATAAAGATTTTGCAAAAGTCACAAAGTAAACATATATTTATTTGCAT	TGGCATAAAGATTTTGCAAAAGTCAAAAAGTAAACATATATTTATTTGCAT	MA0148.2_TGTTTrCwywG	25	-1	11.6150317203604	10.826612382087	0.788419338273428	True		NA
rs6703370	chr1	194285693	C	A	4	2	6	0.666666666666667	0.502007644171975	0.6387349	0.216856685627074	0.776848084736257	0.150167620308555	0.168236382231327	0.858989457113927	0.496852385181666	False	False	/gpfs/igmmfs01/eddie/ponting-lab/breeshey/projects/motifs/characterize-bqtls-nf/work/99/e80e0eda3a4b43fbdf3523ed497b76/HEK293_FOXA1.withPeaks.csv	HEK293	FOXA1	TGGCATAAAGATTTTGCAAAAGTCACAAAGTAAACATATATTTATTTGCAT	TGGCATAAAGATTTTGCAAAAGTCAAAAAGTAAACATATATTTATTTGCAT	MA0148.1_TGTTTrCwywG	25	-1	11.5933021076481	10.8069762138541	0.786325893793974	True		NA
rs6703370	chr1	194285693	C	A	4	2	6	0.666666666666667	0.502007644171975	0.6387349	0.216856685627074	0.776848084736257	0.150167620308555	0.168236382231327	0.858989457113927	0.496852385181666	False	False	/gpfs/igmmfs01/eddie/ponting-lab/breeshey/projects/motifs/characterize-bqtls-nf/work/99/e80e0eda3a4b43fbdf3523ed497b76/HEK293_FOXA1.withPeaks.csv	HEK293	FOXA1	TGGCATAAAGATTTTGCAAAAGTCACAAAGTAAACATATATTTATTTGCAT	TGGCATAAAGATTTTGCAAAAGTCAAAAAGTAAACATATATTTATTTGCAT	MA0148.3_nnnnTGTTTACwywn	25	-1	12.1700173318397	11.5778053656666	0.592211966173082	True		NA
rs675874	chr1	111720775	G	T	17	6	23	0.739130434782609	0.500621590072126	0.3532118	0.68135803794794	0.919202023587074	0.0645409923606408	0.622700929077055	0.935819870096487	0.800280030767507	True	False	/gpfs/igmmfs01/eddie/ponting-lab/breeshey/projects/motifs/characterize-bqtls-nf/work/99/e80e0eda3a4b43fbdf3523ed497b76/HEK293_FOXA1.withPeaks.csv	HEK293	FOXA1	ATTTTTGTGTGCCAAATGGAGAAAAGATATTTACTTAGGGTTCAGGTATGA	ATTTTTGTGTGCCAAATGGAGAAAATATATTTACTTAGGGTTCAGGTATGA	MA0148.4_nwGTAAACATnn	24	-1	8.98224804881595	9.28843227773411	-0.306184228918159	True	False	NA
rs675874	chr1	111720775	G	T	17	6	23	0.739130434782609	0.500621590072126	0.3532118	0.68135803794794	0.919202023587074	0.0645409923606408	0.622700929077055	0.935819870096487	0.800280030767507	True	False	/gpfs/igmmfs01/eddie/ponting-lab/breeshey/projects/motifs/characterize-bqtls-nf/work/99/e80e0eda3a4b43fbdf3523ed497b76/HEK293_FOXA1.withPeaks.csv	HEK293	FOXA1	ATTTTTGTGTGCCAAATGGAGAAAAGATATTTACTTAGGGTTCAGGTATGA	ATTTTTGTGTGCCAAATGGAGAAAATATATTTACTTAGGGTTCAGGTATGA	MA0148.3_nnnnTGTTTACwywn	23	1	10.4698757476863	10.4237459759588	0.046129771727502	True	True	NA
rs706428	chr1	58902488	T	C	7	5	12	0.583333333333333	0.501815087229801	0.6420878	0.216075222224015	0.673566241923676	0.119100248113264	0.154373145286038	0.730195866139245	0.444820732073846	False	False	/gpfs/igmmfs01/eddie/ponting-lab/breeshey/projects/motifs/characterize-bqtls-nf/work/99/e80e0eda3a4b43fbdf3523ed497b76/HEK293_FOXA1.withPeaks.csv	HEK293	FOXA1	AAAGAAGTGCAGTGTCAGCGATGTTTGCACTTCCCATTTGGGTGAATGGTA	AAAGAAGTGCAGTGTCAGCGATGTTCGCACTTCCCATTTGGGTGAATGGTA	MA0148.2_TGTTTrCwywG	21	1	9.91472044183237	4.8799714542373	5.03474898759507	True		NA
rs706428	chr1	58902488	T	C	7	5	12	0.583333333333333	0.501815087229801	0.6420878	0.216075222224015	0.673566241923676	0.119100248113264	0.154373145286038	0.730195866139245	0.444820732073846	False	False	/gpfs/igmmfs01/eddie/ponting-lab/breeshey/projects/motifs/characterize-bqtls-nf/work/99/e80e0eda3a4b43fbdf3523ed497b76/HEK293_FOXA1.withPeaks.csv	HEK293	FOXA1	AAAGAAGTGCAGTGTCAGCGATGTTTGCACTTCCCATTTGGGTGAATGGTA	AAAGAAGTGCAGTGTCAGCGATGTTCGCACTTCCCATTTGGGTGAATGGTA	MA0148.1_TGTTTrCwywG	21	1	9.90558988834278	4.85507097089329	5.05051891744948	True		NA
rs706428	chr1	58902488	T	C	7	5	12	0.583333333333333	0.501815087229801	0.6420878	0.216075222224015	0.673566241923676	0.119100248113264	0.154373145286038	0.730195866139245	0.444820732073846	False	False	/gpfs/igmmfs01/eddie/ponting-lab/breeshey/projects/motifs/characterize-bqtls-nf/work/99/e80e0eda3a4b43fbdf3523ed497b76/HEK293_FOXA1.withPeaks.csv	HEK293	FOXA1	AAAGAAGTGCAGTGTCAGCGATGTTTGCACTTCCCATTTGGGTGAATGGTA	AAAGAAGTGCAGTGTCAGCGATGTTCGCACTTCCCATTTGGGTGAATGGTA	MA0148.3_nnnnTGTTTACwywn	17	1	9.05949050533113	3.20430397651577	5.85518652881535	True		NA
rs7520483	chr1	217604777	G	A	8	3	11	0.727272727272727	0.508708748881968	0.6902739	0.266420809122683	0.764211030135886	0.129581664955598	0.230837475019165	0.823813987531861	0.515315919629284	False	False	/gpfs/igmmfs01/eddie/ponting-lab/breeshey/projects/motifs/characterize-bqtls-nf/work/99/e80e0eda3a4b43fbdf3523ed497b76/HEK293_FOXA1.withPeaks.csv	HEK293	FOXA1	GGTGAAGATATTAGGCTATGAAAACGATGTTCTCCTAAGTTTTGTTTTGTT	GGTGAAGATATTAGGCTATGAAAACAATGTTCTCCTAAGTTTTGTTTTGTT	MA0148.2_TGTTTrCwywG	15	-1	2.74770598228568	8.35900760414772	-5.61130162186203	True		NA
rs7520483	chr1	217604777	G	A	8	3	11	0.727272727272727	0.508708748881968	0.6902739	0.266420809122683	0.764211030135886	0.129581664955598	0.230837475019165	0.823813987531861	0.515315919629284	False	False	/gpfs/igmmfs01/eddie/ponting-lab/breeshey/projects/motifs/characterize-bqtls-nf/work/99/e80e0eda3a4b43fbdf3523ed497b76/HEK293_FOXA1.withPeaks.csv	HEK293	FOXA1	GGTGAAGATATTAGGCTATGAAAACGATGTTCTCCTAAGTTTTGTTTTGTT	GGTGAAGATATTAGGCTATGAAAACAATGTTCTCCTAAGTTTTGTTTTGTT	MA0148.1_TGTTTrCwywG	15	-1	3.05238349813745	8.39583694439928	-5.34345344626183	True		NA
rs8254	chr1	117532291	A	G	8	15	23	0.347826086956522	0.49815359762599	0.33428	0.333065378319357	0.707148900306066	0.0961006554483251	0.277179337123304	0.754249463450458	0.520107139312712	False	False	/gpfs/igmmfs01/eddie/ponting-lab/breeshey/projects/motifs/characterize-bqtls-nf/work/99/e80e0eda3a4b43fbdf3523ed497b76/HEK293_FOXA1.withPeaks.csv	HEK293	FOXA1	CAGATAGAAGCCTCGAAATTCCTGTAAATTGTTTACTTTATGATGTTTACA	CAGATAGAAGCCTCGAAATTCCTGTGAATTGTTTACTTTATGATGTTTACA	MA0148.3_nnnnTGTTTACwywn	25	1	10.2792224981485	10.2314107708162	0.0478117273322578	True		NA
rs9662719	chr1	98369744	G	A	10	4	14	0.714285714285714	0.508708748881968	0.3637877	0.601606363364327	0.927201670814969	0.0863499959644556	0.508383000509884	0.942937396215361	0.764404017089648	True	False	/gpfs/igmmfs01/eddie/ponting-lab/breeshey/projects/motifs/characterize-bqtls-nf/work/99/e80e0eda3a4b43fbdf3523ed497b76/HEK293_FOXA1.withPeaks.csv	HEK293	FOXA1	GAACCACTATTCCACAAAGTTGTTTGTTTATTTTTAAATGTTTATGATATG	GAACCACTATTCCACAAAGTTGTTTATTTATTTTTAAATGTTTATGATATG	MA0148.2_TGTTTrCwywG	24	1	8.52700857546168	6.57762861029498	1.9493799651667	True	True	NA
rs9662719	chr1	98369744	G	A	10	4	14	0.714285714285714	0.508708748881968	0.3637877	0.601606363364327	0.927201670814969	0.0863499959644556	0.508383000509884	0.942937396215361	0.764404017089648	True	False	/gpfs/igmmfs01/eddie/ponting-lab/breeshey/projects/motifs/characterize-bqtls-nf/work/99/e80e0eda3a4b43fbdf3523ed497b76/HEK293_FOXA1.withPeaks.csv	HEK293	FOXA1	GAACCACTATTCCACAAAGTTGTTTGTTTATTTTTAAATGTTTATGATATG	GAACCACTATTCCACAAAGTTGTTTATTTATTTTTAAATGTTTATGATATG	MA0148.1_TGTTTrCwywG	24	1	8.50870504824048	6.56163789338677	1.94706715485371	True	True	NA
rs9662719	chr1	98369744	G	A	10	4	14	0.714285714285714	0.508708748881968	0.3637877	0.601606363364327	0.927201670814969	0.0863499959644556	0.508383000509884	0.942937396215361	0.764404017089648	True	False	/gpfs/igmmfs01/eddie/ponting-lab/breeshey/projects/motifs/characterize-bqtls-nf/work/99/e80e0eda3a4b43fbdf3523ed497b76/HEK293_FOXA1.withPeaks.csv	HEK293	FOXA1	GAACCACTATTCCACAAAGTTGTTTGTTTATTTTTAAATGTTTATGATATG	GAACCACTATTCCACAAAGTTGTTTATTTATTTTTAAATGTTTATGATATG	MA0148.3_nnnnTGTTTACwywn	20	1	8.94669091650327	7.94422928923545	1.00246162726782	True	True	NA
rs979070	chr1	170897273	G	A	5	14	19	0.263157894736842	0.508708748881968	0.626903	0.087915521215981	0.369871689410984	0.0743059740474382	0.062122096154114	0.418323366772786	0.228893605313483	True	False	/gpfs/igmmfs01/eddie/ponting-lab/breeshey/projects/motifs/characterize-bqtls-nf/work/99/e80e0eda3a4b43fbdf3523ed497b76/HEK293_FOXA1.withPeaks.csv	HEK293	FOXA1	TACACTTGGGGAAACACAGGTAAATGTTTCTAGTAGGAGAGGAGGAGAGTG	TACACTTGGGGAAACACAGGTAAATATTTCTAGTAGGAGAGGAGGAGAGTG	MA0148.4_nwGTAAACATnn	17	1	4.22600986227691	8.56658930703661	-4.34057944475971	True	True	NA
rs10183854	chr2	163811155	T	C	6	28	34	0.176470588235294	0.501815087229801	0.340639	0.168328418977438	0.499131578634109	0.0846260692415847	0.117817252987967	0.537518049341601	0.333729998805774	False	True	/gpfs/igmmfs01/eddie/ponting-lab/breeshey/projects/motifs/characterize-bqtls-nf/work/99/e80e0eda3a4b43fbdf3523ed497b76/HEK293_FOXA1.withPeaks.csv	HEK293	FOXA1	ACTTTTCCAGCAGTCCAGGAAATAATAAACATTTTGCAATTTTAAAAGATA	ACTTTTCCAGCAGTCCAGGAAATAACAAACATTTTGCAATTTTAAAAGATA	MA0148.4_nwGTAAACATnn	22	1	8.18940235230196	5.20005003658926	2.9893523157127	True		NA
rs2138806	chr2	45035347	A	C	4	79	83	0.0481927710843374	0.492070155922961	0.3177717	0.0510382366155223	0.22945233433843	0.0484641118142736	0.0228830218742987	0.273419162282933	0.140245285476976	True	True	/gpfs/igmmfs01/eddie/ponting-lab/breeshey/projects/motifs/characterize-bqtls-nf/work/99/e80e0eda3a4b43fbdf3523ed497b76/HEK293_FOXA1.withPeaks.csv	HEK293	FOXA1	TGGAGGTGAAATTTACATAACATCAAATTAAACATTTTAAAATGTACAATT	TGGAGGTGAAATTTACATAACATCACATTAAACATTTTAAAATGTACAATT	MA0148.4_nwGTAAACATnn	25	1	8.18799451867191	7.27349643741227	0.914498081259635	True	False	NA
rs10153556	chr2	137371311	G	A	1	1	2	0.5	0.508708748881968	0.6202185	0.111514699490494	0.786518484847383	0.180889997558691	0.0517133772489957	0.846693985401207	0.449016592168939	False	False	/gpfs/igmmfs01/eddie/ponting-lab/breeshey/projects/motifs/characterize-bqtls-nf/work/99/e80e0eda3a4b43fbdf3523ed497b76/HEK293_FOXA1.withPeaks.csv	HEK293	FOXA1	CAATTATTTGTGACTGTGCTTGTTTGCCCTACAATTCTGCTGGCTCCTGTG	CAATTATTTGTGACTGTGCTTGTTTACCCTACAATTCTGCTGGCTCCTGTG	MA0148.2_TGTTTrCwywG	20	1	8.07605934349665	8.33626176732197	-0.260202423825319	True		NA
rs10153556	chr2	137371311	G	A	1	1	2	0.5	0.508708748881968	0.6202185	0.111514699490494	0.786518484847383	0.180889997558691	0.0517133772489957	0.846693985401207	0.449016592168939	False	False	/gpfs/igmmfs01/eddie/ponting-lab/breeshey/projects/motifs/characterize-bqtls-nf/work/99/e80e0eda3a4b43fbdf3523ed497b76/HEK293_FOXA1.withPeaks.csv	HEK293	FOXA1	CAATTATTTGTGACTGTGCTTGTTTGCCCTACAATTCTGCTGGCTCCTGTG	CAATTATTTGTGACTGTGCTTGTTTACCCTACAATTCTGCTGGCTCCTGTG	MA0148.1_TGTTTrCwywG	20	1	8.07096679032615	8.32705629005109	-0.256089499724942	True		NA
rs10153556	chr2	137371311	G	A	1	1	2	0.5	0.508708748881968	0.6202185	0.111514699490494	0.786518484847383	0.180889997558691	0.0517133772489957	0.846693985401207	0.449016592168939	False	False	/gpfs/igmmfs01/eddie/ponting-lab/breeshey/projects/motifs/characterize-bqtls-nf/work/99/e80e0eda3a4b43fbdf3523ed497b76/HEK293_FOXA1.withPeaks.csv	HEK293	FOXA1	CAATTATTTGTGACTGTGCTTGTTTGCCCTACAATTCTGCTGGCTCCTGTG	CAATTATTTGTGACTGTGCTTGTTTACCCTACAATTCTGCTGGCTCCTGTG	MA0148.3_nnnnTGTTTACwywn	16	1	8.57482805593783	10.1439730871183	-1.56914503118048	True		NA
rs10167695	chr2	51058745	T	C	1	11	12	0.0833333333333333	0.501815087229801	0.3108695	0.070380199126847	0.535551169350924	0.127372880817486	0.039811687923081	0.616936312273198	0.302965684238886	False	False	/gpfs/igmmfs01/eddie/ponting-lab/breeshey/projects/motifs/characterize-bqtls-nf/work/99/e80e0eda3a4b43fbdf3523ed497b76/HEK293_FOXA1.withPeaks.csv	HEK293	FOXA1	CAGAGTGTATAAATATGTTAAGATATGTACACATTTCTGTCTTTAGAATAC	CAGAGTGTATAAATATGTTAAGATACGTACACATTTCTGTCTTTAGAATAC	MA0148.4_nwGTAAACATnn	24	1	8.42756933443474	6.32101308200339	2.10655625243136	True		NA
rs1067359	chr2	44661997	G	T	1	22	23	0.0434782608695652	0.500621590072126	0.4330677	0.0149617344572916	0.26350840960345	0.0677326885286668	0.0158864050222711	0.337886945219749	0.139235072030371	True	False	/gpfs/igmmfs01/eddie/ponting-lab/breeshey/projects/motifs/characterize-bqtls-nf/work/99/e80e0eda3a4b43fbdf3523ed497b76/HEK293_FOXA1.withPeaks.csv	HEK293	FOXA1	GACTGCTAATTTACTGTTTATGTTTGCATATATTAAACTAGGACCCTAAAT	GACTGCTAATTTACTGTTTATGTTTTCATATATTAAACTAGGACCCTAAAT	MA0148.2_TGTTTrCwywG	20	1	9.79008220837156	7.57058826587429	2.21949394249728	True	False	NA
rs1067359	chr2	44661997	G	T	1	22	23	0.0434782608695652	0.500621590072126	0.4330677	0.0149617344572916	0.26350840960345	0.0677326885286668	0.0158864050222711	0.337886945219749	0.139235072030371	True	False	/gpfs/igmmfs01/eddie/ponting-lab/breeshey/projects/motifs/characterize-bqtls-nf/work/99/e80e0eda3a4b43fbdf3523ed497b76/HEK293_FOXA1.withPeaks.csv	HEK293	FOXA1	GACTGCTAATTTACTGTTTATGTTTGCATATATTAAACTAGGACCCTAAAT	GACTGCTAATTTACTGTTTATGTTTTCATATATTAAACTAGGACCCTAAAT	MA0148.1_TGTTTrCwywG	20	1	9.78116978682842	7.60951105060531	2.17165873622311	True	False	NA
rs1067359	chr2	44661997	G	T	1	22	23	0.0434782608695652	0.500621590072126	0.4330677	0.0149617344572916	0.26350840960345	0.0677326885286668	0.0158864050222711	0.337886945219749	0.139235072030371	True	False	/gpfs/igmmfs01/eddie/ponting-lab/breeshey/projects/motifs/characterize-bqtls-nf/work/99/e80e0eda3a4b43fbdf3523ed497b76/HEK293_FOXA1.withPeaks.csv	HEK293	FOXA1	GACTGCTAATTTACTGTTTATGTTTGCATATATTAAACTAGGACCCTAAAT	GACTGCTAATTTACTGTTTATGTTTTCATATATTAAACTAGGACCCTAAAT	MA0148.4_nwGTAAACATnn	17	-1	8.31853440509068	8.10412453374522	0.214409871345456	True	False	NA
rs1067359	chr2	44661997	G	T	1	22	23	0.0434782608695652	0.500621590072126	0.4330677	0.0149617344572916	0.26350840960345	0.0677326885286668	0.0158864050222711	0.337886945219749	0.139235072030371	True	False	/gpfs/igmmfs01/eddie/ponting-lab/breeshey/projects/motifs/characterize-bqtls-nf/work/99/e80e0eda3a4b43fbdf3523ed497b76/HEK293_FOXA1.withPeaks.csv	HEK293	FOXA1	GACTGCTAATTTACTGTTTATGTTTGCATATATTAAACTAGGACCCTAAAT	GACTGCTAATTTACTGTTTATGTTTTCATATATTAAACTAGGACCCTAAAT	MA0148.3_nnnnTGTTTACwywn	16	1	10.0710996606325	5.83294339637832	4.23815626425418	True	False	NA
rs10931262	chr2	187767243	A	G	7	1	8	0.875	0.49815359762599	0.6484097	0.405954714502058	0.922683249494814	0.139172761543204	0.298964799100791	0.948828158931867	0.664318981998436	False	False	/gpfs/igmmfs01/eddie/ponting-lab/breeshey/projects/motifs/characterize-bqtls-nf/work/99/e80e0eda3a4b43fbdf3523ed497b76/HEK293_FOXA1.withPeaks.csv	HEK293	FOXA1	CAATTATCGAACATGACAAGCAAACATTTGTGTTTGTGCACGTGGTGTGTT	CAATTATCGAACATGACAAGCAAACGTTTGTGTTTGTGCACGTGGTGTGTT	MA0148.4_nwGTAAACATnn	17	1	8.29392267881099	3.95334323405128	4.34057944475971	True		NA
rs12151399	chr2	236478656	A	G	2	13	15	0.133333333333333	0.49815359762599	0.3977336	0.0860149618791295	0.489972841279528	0.108764808615748	0.0536034944298306	0.554512779858562	0.287993901579329	False	False	/gpfs/igmmfs01/eddie/ponting-lab/breeshey/projects/motifs/characterize-bqtls-nf/work/99/e80e0eda3a4b43fbdf3523ed497b76/HEK293_FOXA1.withPeaks.csv	HEK293	FOXA1	ATTTGCAGCGCCTGTCGTCTTTGTTAACTCTTCTCAGTTCTCTTTTTCTTT	ATTTGCAGCGCCTGTCGTCTTTGTTGACTCTTCTCAGTTCTCTTTTTCTTT	MA0148.2_TGTTTrCwywG	21	1	6.12154796306972	8.38308458662464	-2.26153662355492	True		NA
rs12151399	chr2	236478656	A	G	2	13	15	0.133333333333333	0.49815359762599	0.3977336	0.0860149618791295	0.489972841279528	0.108764808615748	0.0536034944298306	0.554512779858562	0.287993901579329	False	False	/gpfs/igmmfs01/eddie/ponting-lab/breeshey/projects/motifs/characterize-bqtls-nf/work/99/e80e0eda3a4b43fbdf3523ed497b76/HEK293_FOXA1.withPeaks.csv	HEK293	FOXA1	ATTTGCAGCGCCTGTCGTCTTTGTTAACTCTTCTCAGTTCTCTTTTTCTTT	ATTTGCAGCGCCTGTCGTCTTTGTTGACTCTTCTCAGTTCTCTTTTTCTTT	MA0148.1_TGTTTrCwywG	21	1	6.10055777981645	8.37670961574234	-2.27615183592589	True		NA
rs12151399	chr2	236478656	A	G	2	13	15	0.133333333333333	0.49815359762599	0.3977336	0.0860149618791295	0.489972841279528	0.108764808615748	0.0536034944298306	0.554512779858562	0.287993901579329	False	False	/gpfs/igmmfs01/eddie/ponting-lab/breeshey/projects/motifs/characterize-bqtls-nf/work/99/e80e0eda3a4b43fbdf3523ed497b76/HEK293_FOXA1.withPeaks.csv	HEK293	FOXA1	ATTTGCAGCGCCTGTCGTCTTTGTTAACTCTTCTCAGTTCTCTTTTTCTTT	ATTTGCAGCGCCTGTCGTCTTTGTTGACTCTTCTCAGTTCTCTTTTTCTTT	MA0148.3_nnnnTGTTTACwywn	17	1	5.5385309705722	9.50806788220096	-3.96953691162875	True		NA
rs12469829	chr2	222204827	C	T	3	6	9	0.333333333333333	0.499164418624918	0.3168408	0.262007870689675	0.781584394381933	0.134981985817267	0.203400460971312	0.84087656611061	0.521796132535804	False	False	/gpfs/igmmfs01/eddie/ponting-lab/breeshey/projects/motifs/characterize-bqtls-nf/work/99/e80e0eda3a4b43fbdf3523ed497b76/HEK293_FOXA1.withPeaks.csv	HEK293	FOXA1	GAGGGGTGAGAATTAATGGAAAATGCTTGCTCTTGAGAAGGGATTAAAGGA	GAGGGGTGAGAATTAATGGAAAATGTTTGCTCTTGAGAAGGGATTAAAGGA	MA0148.2_TGTTTrCwywG	23	1	5.88719185018595	10.4518433936962	-4.56465154351021	True		NA
rs12469829	chr2	222204827	C	T	3	6	9	0.333333333333333	0.499164418624918	0.3168408	0.262007870689675	0.781584394381933	0.134981985817267	0.203400460971312	0.84087656611061	0.521796132535804	False	False	/gpfs/igmmfs01/eddie/ponting-lab/breeshey/projects/motifs/characterize-bqtls-nf/work/99/e80e0eda3a4b43fbdf3523ed497b76/HEK293_FOXA1.withPeaks.csv	HEK293	FOXA1	GAGGGGTGAGAATTAATGGAAAATGCTTGCTCTTGAGAAGGGATTAAAGGA	GAGGGGTGAGAATTAATGGAAAATGTTTGCTCTTGAGAAGGGATTAAAGGA	MA0148.1_TGTTTrCwywG	23	1	5.87010282852609	10.4336416310384	-4.56353880251228	True		NA
rs12475137	chr2	126766945	T	C	8	2	10	0.8	0.501815087229801	0.7096315	0.2882150458986	0.800507639054351	0.137739688177378	0.229923945861144	0.862044737090732	0.544361342476475	False	False	/gpfs/igmmfs01/eddie/ponting-lab/breeshey/projects/motifs/characterize-bqtls-nf/work/99/e80e0eda3a4b43fbdf3523ed497b76/HEK293_FOXA1.withPeaks.csv	HEK293	FOXA1	TAGGAGAAGTAACGTAATGCAAACATGAAAAACAGAATTTATGAGAAGATA	TAGGAGAAGTAACGTAATGCAAACACGAAAAACAGAATTTATGAGAAGATA	MA0148.4_nwGTAAACATnn	16	1	8.45143624249937	6.18102771881896	2.27040852368041	True		NA
rs12475137	chr2	126766945	T	C	8	2	10	0.8	0.501815087229801	0.7096315	0.2882150458986	0.800507639054351	0.137739688177378	0.229923945861144	0.862044737090732	0.544361342476475	False	False	/gpfs/igmmfs01/eddie/ponting-lab/breeshey/projects/motifs/characterize-bqtls-nf/work/99/e80e0eda3a4b43fbdf3523ed497b76/HEK293_FOXA1.withPeaks.csv	HEK293	FOXA1	TAGGAGAAGTAACGTAATGCAAACATGAAAAACAGAATTTATGAGAAGATA	TAGGAGAAGTAACGTAATGCAAACACGAAAAACAGAATTTATGAGAAGATA	MA0148.3_nnnnTGTTTACwywn	14	-1	10.5641377604922	9.89846400596871	0.66567375452353	True		NA
rs13034554	chr2	151940137	A	G	2	16	18	0.111111111111111	0.49815359762599	0.3413547	0.0918717240444138	0.501594988752315	0.108445445167791	0.0450504379348447	0.578304927234744	0.296733356398364	False	False	/gpfs/igmmfs01/eddie/ponting-lab/breeshey/projects/motifs/characterize-bqtls-nf/work/99/e80e0eda3a4b43fbdf3523ed497b76/HEK293_FOXA1.withPeaks.csv	HEK293	FOXA1	TGGGAATAAATTAGTGATAATTGGTATTTACACAGAAACCTAAGGAAAGAG	TGGGAATAAATTAGTGATAATTGGTGTTTACACAGAAACCTAAGGAAAGAG	MA0148.2_TGTTTrCwywG	24	1	8.77475744073806	10.7241374059048	-1.9493799651667	True		NA
rs13034554	chr2	151940137	A	G	2	16	18	0.111111111111111	0.49815359762599	0.3413547	0.0918717240444138	0.501594988752315	0.108445445167791	0.0450504379348447	0.578304927234744	0.296733356398364	False	False	/gpfs/igmmfs01/eddie/ponting-lab/breeshey/projects/motifs/characterize-bqtls-nf/work/99/e80e0eda3a4b43fbdf3523ed497b76/HEK293_FOXA1.withPeaks.csv	HEK293	FOXA1	TGGGAATAAATTAGTGATAATTGGTATTTACACAGAAACCTAAGGAAAGAG	TGGGAATAAATTAGTGATAATTGGTGTTTACACAGAAACCTAAGGAAAGAG	MA0148.1_TGTTTrCwywG	24	1	8.75927294240279	10.7063400972565	-1.94706715485371	True		NA
rs13034554	chr2	151940137	A	G	2	16	18	0.111111111111111	0.49815359762599	0.3413547	0.0918717240444138	0.501594988752315	0.108445445167791	0.0450504379348447	0.578304927234744	0.296733356398364	False	False	/gpfs/igmmfs01/eddie/ponting-lab/breeshey/projects/motifs/characterize-bqtls-nf/work/99/e80e0eda3a4b43fbdf3523ed497b76/HEK293_FOXA1.withPeaks.csv	HEK293	FOXA1	TGGGAATAAATTAGTGATAATTGGTATTTACACAGAAACCTAAGGAAAGAG	TGGGAATAAATTAGTGATAATTGGTGTTTACACAGAAACCTAAGGAAAGAG	MA0148.3_nnnnTGTTTACwywn	20	1	10.0756048644203	11.0780664916882	-1.00246162726782	True		NA
rs13407370	chr2	41136883	G	C	10	1	11	0.909090909090909	0.494604237066572	0.7522391	0.364847532791608	0.906458292172567	0.144583590914213	0.266368252589844	0.930367191887639	0.635652912482087	False	False	/gpfs/igmmfs01/eddie/ponting-lab/breeshey/projects/motifs/characterize-bqtls-nf/work/99/e80e0eda3a4b43fbdf3523ed497b76/HEK293_FOXA1.withPeaks.csv	HEK293	FOXA1	TACTTCTCTGAGAGATCGATGTTTTGTTTTCTTTTGGTTTTTTAGCTTTCA	TACTTCTCTGAGAGATCGATGTTTTCTTTTCTTTTGGTTTTTTAGCTTTCA	MA0148.2_TGTTTrCwywG	24	1	8.34691601576443	3.91505953566302	4.43185648010141	True		NA
rs13407370	chr2	41136883	G	C	10	1	11	0.909090909090909	0.494604237066572	0.7522391	0.364847532791608	0.906458292172567	0.144583590914213	0.266368252589844	0.930367191887639	0.635652912482087	False	False	/gpfs/igmmfs01/eddie/ponting-lab/breeshey/projects/motifs/characterize-bqtls-nf/work/99/e80e0eda3a4b43fbdf3523ed497b76/HEK293_FOXA1.withPeaks.csv	HEK293	FOXA1	TACTTCTCTGAGAGATCGATGTTTTGTTTTCTTTTGGTTTTTTAGCTTTCA	TACTTCTCTGAGAGATCGATGTTTTCTTTTCTTTTGGTTTTTTAGCTTTCA	MA0148.1_TGTTTrCwywG	24	1	8.37922797790609	3.94887360681668	4.43035437108941	True		NA
rs17015812	chr2	35122206	C	G	1	16	17	0.0588235294117647	0.500061223789872	0.6951909	0.0103324821970757	0.158528738425939	0.0418753493077571	0.0068041802033116	0.213628908061211	0.0844306103115071	True	False	/gpfs/igmmfs01/eddie/ponting-lab/breeshey/projects/motifs/characterize-bqtls-nf/work/99/e80e0eda3a4b43fbdf3523ed497b76/HEK293_FOXA1.withPeaks.csv	HEK293	FOXA1	ATTGGAAATTTGATTGAACACTAAACTCAACATAGGTCTCCATTTAGCTTA	ATTGGAAATTTGATTGAACACTAAAGTCAACATAGGTCTCCATTTAGCTTA	MA0148.3_nnnnTGTTTACwywn	21	-1	3.48614614037145	9.41200493038143	-5.92585879000999	True	True	NA
rs17019777	chr2	4807209	A	G	8	1	9	0.888888888888889	0.49815359762599	0.6301158	0.432919069521436	0.922147067335963	0.13134795520877	0.347534259576437	0.960890790358531	0.677533068428699	False	False	/gpfs/igmmfs01/eddie/ponting-lab/breeshey/projects/motifs/characterize-bqtls-nf/work/99/e80e0eda3a4b43fbdf3523ed497b76/HEK293_FOXA1.withPeaks.csv	HEK293	FOXA1	TGGACGTTCCATATTGCCTTTCTGTATAAATAATTAGCTTCAACTTCTGCA	TGGACGTTCCATATTGCCTTTCTGTGTAAATAATTAGCTTCAACTTCTGCA	MA0148.2_TGTTTrCwywG	21	-1	6.47515363411272	8.77475744073806	-2.29960380662534	True		NA
rs17019777	chr2	4807209	A	G	8	1	9	0.888888888888889	0.49815359762599	0.6301158	0.432919069521436	0.922147067335963	0.13134795520877	0.347534259576437	0.960890790358531	0.677533068428699	False	False	/gpfs/igmmfs01/eddie/ponting-lab/breeshey/projects/motifs/characterize-bqtls-nf/work/99/e80e0eda3a4b43fbdf3523ed497b76/HEK293_FOXA1.withPeaks.csv	HEK293	FOXA1	TGGACGTTCCATATTGCCTTTCTGTATAAATAATTAGCTTCAACTTCTGCA	TGGACGTTCCATATTGCCTTTCTGTGTAAATAATTAGCTTCAACTTCTGCA	MA0148.1_TGTTTrCwywG	21	-1	6.46100177678913	8.7592729424028	-2.29827116561366	True		NA
rs17019777	chr2	4807209	A	G	8	1	9	0.888888888888889	0.49815359762599	0.6301158	0.432919069521436	0.922147067335963	0.13134795520877	0.347534259576437	0.960890790358531	0.677533068428699	False	False	/gpfs/igmmfs01/eddie/ponting-lab/breeshey/projects/motifs/characterize-bqtls-nf/work/99/e80e0eda3a4b43fbdf3523ed497b76/HEK293_FOXA1.withPeaks.csv	HEK293	FOXA1	TGGACGTTCCATATTGCCTTTCTGTATAAATAATTAGCTTCAACTTCTGCA	TGGACGTTCCATATTGCCTTTCTGTGTAAATAATTAGCTTCAACTTCTGCA	MA0148.3_nnnnTGTTTACwywn	21	-1	7.33978233994718	9.95509811656314	-2.61531577661596	True		NA
rs17638592	chr2	179017996	G	A	9	2	11	0.818181818181818	0.508708748881968	0.6214325	0.40918675382307	0.876446625402001	0.124561249488643	0.325226006048788	0.920393244222163	0.642816689612536	False	False	/gpfs/igmmfs01/eddie/ponting-lab/breeshey/projects/motifs/characterize-bqtls-nf/work/99/e80e0eda3a4b43fbdf3523ed497b76/HEK293_FOXA1.withPeaks.csv	HEK293	FOXA1	ATAAATTGTACTATGTTATGCAAACGATTAAATTTACATTACTTCCTAGAT	ATAAATTGTACTATGTTATGCAAACAATTAAATTTACATTACTTCCTAGAT	MA0148.2_TGTTTrCwywG	15	-1	3.32980838500283	8.94111000686486	-5.61130162186204	True		NA
rs17638592	chr2	179017996	G	A	9	2	11	0.818181818181818	0.508708748881968	0.6214325	0.40918675382307	0.876446625402001	0.124561249488643	0.325226006048788	0.920393244222163	0.642816689612536	False	False	/gpfs/igmmfs01/eddie/ponting-lab/breeshey/projects/motifs/characterize-bqtls-nf/work/99/e80e0eda3a4b43fbdf3523ed497b76/HEK293_FOXA1.withPeaks.csv	HEK293	FOXA1	ATAAATTGTACTATGTTATGCAAACGATTAAATTTACATTACTTCCTAGAT	ATAAATTGTACTATGTTATGCAAACAATTAAATTTACATTACTTCCTAGAT	MA0148.1_TGTTTrCwywG	15	-1	3.59943942817664	8.94289287443847	-5.34345344626183	True		NA
rs17638592	chr2	179017996	G	A	9	2	11	0.818181818181818	0.508708748881968	0.6214325	0.40918675382307	0.876446625402001	0.124561249488643	0.325226006048788	0.920393244222163	0.642816689612536	False	False	/gpfs/igmmfs01/eddie/ponting-lab/breeshey/projects/motifs/characterize-bqtls-nf/work/99/e80e0eda3a4b43fbdf3523ed497b76/HEK293_FOXA1.withPeaks.csv	HEK293	FOXA1	ATAAATTGTACTATGTTATGCAAACGATTAAATTTACATTACTTCCTAGAT	ATAAATTGTACTATGTTATGCAAACAATTAAATTTACATTACTTCCTAGAT	MA0148.3_nnnnTGTTTACwywn	15	-1	3.26622454020241	9.25648836673387	-5.99026382653146	True		NA
rs1869624	chr2	192030391	C	T	1	18	19	0.0526315789473684	0.499164418624918	0.3457771	0.04531908355097	0.402061596800588	0.0987127530934498	0.0187347768182632	0.482088498176535	0.223690340175779	False	False	/gpfs/igmmfs01/eddie/ponting-lab/breeshey/projects/motifs/characterize-bqtls-nf/work/99/e80e0eda3a4b43fbdf3523ed497b76/HEK293_FOXA1.withPeaks.csv	HEK293	FOXA1	AGATTCATACCTGAGTATTTACTTACAATTTAGATAAAGCCTTTGTTCCTT	AGATTCATACCTGAGTATTTACTTATAATTTAGATAAAGCCTTTGTTCCTT	MA0148.2_TGTTTrCwywG	15	1	8.12118925240988	8.63802761889396	-0.516838366484084	True		NA
rs1869624	chr2	192030391	C	T	1	18	19	0.0526315789473684	0.499164418624918	0.3457771	0.04531908355097	0.402061596800588	0.0987127530934498	0.0187347768182632	0.482088498176535	0.223690340175779	False	False	/gpfs/igmmfs01/eddie/ponting-lab/breeshey/projects/motifs/characterize-bqtls-nf/work/99/e80e0eda3a4b43fbdf3523ed497b76/HEK293_FOXA1.withPeaks.csv	HEK293	FOXA1	AGATTCATACCTGAGTATTTACTTACAATTTAGATAAAGCCTTTGTTCCTT	AGATTCATACCTGAGTATTTACTTATAATTTAGATAAAGCCTTTGTTCCTT	MA0148.1_TGTTTrCwywG	15	1	8.10140550791116	8.61824387439524	-0.516838366484084	True		NA
rs1869624	chr2	192030391	C	T	1	18	19	0.0526315789473684	0.499164418624918	0.3457771	0.04531908355097	0.402061596800588	0.0987127530934498	0.0187347768182632	0.482088498176535	0.223690340175779	False	False	/gpfs/igmmfs01/eddie/ponting-lab/breeshey/projects/motifs/characterize-bqtls-nf/work/99/e80e0eda3a4b43fbdf3523ed497b76/HEK293_FOXA1.withPeaks.csv	HEK293	FOXA1	AGATTCATACCTGAGTATTTACTTACAATTTAGATAAAGCCTTTGTTCCTT	AGATTCATACCTGAGTATTTACTTATAATTTAGATAAAGCCTTTGTTCCTT	MA0148.3_nnnnTGTTTACwywn	11	1	8.6998849542046	9.37801934237536	-0.67813438817076	True		NA
rs1872788	chr2	62817678	G	A	1	9	10	0.1	0.508708748881968	0.3492587	0.0677987243951109	0.55778068948146	0.130440734105128	0.0479094705662491	0.62799083743996	0.312789706938286	False	False	/gpfs/igmmfs01/eddie/ponting-lab/breeshey/projects/motifs/characterize-bqtls-nf/work/99/e80e0eda3a4b43fbdf3523ed497b76/HEK293_FOXA1.withPeaks.csv	HEK293	FOXA1	GCAACTGTAGAATTTCTGTCCTGGCGTGTGTACATTGCAGATCATTCCTTC	GCAACTGTAGAATTTCTGTCCTGGCATGTGTACATTGCAGATCATTCCTTC	MA0148.3_nnnnTGTTTACwywn	22	1	8.4602576817876	9.12593143631113	-0.66567375452353	True		NA
rs1992881	chr2	38511381	T	C	2	11	13	0.153846153846154	0.501815087229801	0.3429891	0.12721433454916	0.58850110952924	0.124023100526445	0.0844396779960766	0.653541160544247	0.3578577220392	False	False	/gpfs/igmmfs01/eddie/ponting-lab/breeshey/projects/motifs/characterize-bqtls-nf/work/99/e80e0eda3a4b43fbdf3523ed497b76/HEK293_FOXA1.withPeaks.csv	HEK293	FOXA1	AGATTCAGAGCAGGAAGTTACTGAGTCAACAGCATAATCTTTCCTCAGGTT	AGATTCAGAGCAGGAAGTTACTGAGCCAACAGCATAATCTTTCCTCAGGTT	MA0148.2_TGTTTrCwywG	20	-1	8.93229912687171	8.67209670304639	0.260202423825319	True		NA
rs1992881	chr2	38511381	T	C	2	11	13	0.153846153846154	0.501815087229801	0.3429891	0.12721433454916	0.58850110952924	0.124023100526445	0.0844396779960766	0.653541160544247	0.3578577220392	False	False	/gpfs/igmmfs01/eddie/ponting-lab/breeshey/projects/motifs/characterize-bqtls-nf/work/99/e80e0eda3a4b43fbdf3523ed497b76/HEK293_FOXA1.withPeaks.csv	HEK293	FOXA1	AGATTCAGAGCAGGAAGTTACTGAGTCAACAGCATAATCTTTCCTCAGGTT	AGATTCAGAGCAGGAAGTTACTGAGCCAACAGCATAATCTTTCCTCAGGTT	MA0148.1_TGTTTrCwywG	20	-1	8.92137032493113	8.66528082520619	0.256089499724942	True		NA
rs1992881	chr2	38511381	T	C	2	11	13	0.153846153846154	0.501815087229801	0.3429891	0.12721433454916	0.58850110952924	0.124023100526445	0.0844396779960766	0.653541160544247	0.3578577220392	False	False	/gpfs/igmmfs01/eddie/ponting-lab/breeshey/projects/motifs/characterize-bqtls-nf/work/99/e80e0eda3a4b43fbdf3523ed497b76/HEK293_FOXA1.withPeaks.csv	HEK293	FOXA1	AGATTCAGAGCAGGAAGTTACTGAGTCAACAGCATAATCTTTCCTCAGGTT	AGATTCAGAGCAGGAAGTTACTGAGCCAACAGCATAATCTTTCCTCAGGTT	MA0148.3_nnnnTGTTTACwywn	20	-1	8.76552649850107	7.1963814673206	1.56914503118047	True		NA
rs2042484	chr2	208363062	C	T	12	1	13	0.923076923076923	0.499164418624918	0.6394283	0.532570170844794	0.946032960121762	0.110082499148096	0.46301701796518	0.98783899388458	0.739301565483278	False	False	/gpfs/igmmfs01/eddie/ponting-lab/breeshey/projects/motifs/characterize-bqtls-nf/work/99/e80e0eda3a4b43fbdf3523ed497b76/HEK293_FOXA1.withPeaks.csv	HEK293	FOXA1	GTCACTGCTGGGATATTACTGTTTACTAATAATAAAACAAACTACACAAGG	GTCACTGCTGGGATATTACTGTTTATTAATAATAAAACAAACTACACAAGG	MA0148.2_TGTTTrCwywG	19	1	8.34605335721808	6.04644955059274	2.29960380662534	True		NA
rs2042484	chr2	208363062	C	T	12	1	13	0.923076923076923	0.499164418624918	0.6394283	0.532570170844794	0.946032960121762	0.110082499148096	0.46301701796518	0.98783899388458	0.739301565483278	False	False	/gpfs/igmmfs01/eddie/ponting-lab/breeshey/projects/motifs/characterize-bqtls-nf/work/99/e80e0eda3a4b43fbdf3523ed497b76/HEK293_FOXA1.withPeaks.csv	HEK293	FOXA1	GTCACTGCTGGGATATTACTGTTTACTAATAATAAAACAAACTACACAAGG	GTCACTGCTGGGATATTACTGTTTATTAATAATAAAACAAACTACACAAGG	MA0148.1_TGTTTrCwywG	19	1	8.38874966445996	6.0904784988463	2.29827116561366	True		NA
rs2042484	chr2	208363062	C	T	12	1	13	0.923076923076923	0.499164418624918	0.6394283	0.532570170844794	0.946032960121762	0.110082499148096	0.46301701796518	0.98783899388458	0.739301565483278	False	False	/gpfs/igmmfs01/eddie/ponting-lab/breeshey/projects/motifs/characterize-bqtls-nf/work/99/e80e0eda3a4b43fbdf3523ed497b76/HEK293_FOXA1.withPeaks.csv	HEK293	FOXA1	GTCACTGCTGGGATATTACTGTTTACTAATAATAAAACAAACTACACAAGG	GTCACTGCTGGGATATTACTGTTTATTAATAATAAAACAAACTACACAAGG	MA0148.4_nwGTAAACATnn	16	-1	8.42130453311914	5.95933544621664	2.4619690869025	True		NA
rs2542940	chr2	172412510	T	C	1	6	7	0.142857142857143	0.501815087229801	0.3460162	0.104659946599461	0.643324941817585	0.145078876932315	0.0657843939905292	0.744738204628996	0.373992444208523	False	False	/gpfs/igmmfs01/eddie/ponting-lab/breeshey/projects/motifs/characterize-bqtls-nf/work/99/e80e0eda3a4b43fbdf3523ed497b76/HEK293_FOXA1.withPeaks.csv	HEK293	FOXA1	AGGGATGCTTTTTACCTTTTGCTGTTTGCTGTGGCAGATTCCCCAGATAAC	AGGGATGCTTTTTACCTTTTGCTGTCTGCTGTGGCAGATTCCCCAGATAAC	MA0148.2_TGTTTrCwywG	22	1	9.58977198591407	5.05134339329524	4.53842859261883	True		NA
rs2542940	chr2	172412510	T	C	1	6	7	0.142857142857143	0.501815087229801	0.3460162	0.104659946599461	0.643324941817585	0.145078876932315	0.0657843939905292	0.744738204628996	0.373992444208523	False	False	/gpfs/igmmfs01/eddie/ponting-lab/breeshey/projects/motifs/characterize-bqtls-nf/work/99/e80e0eda3a4b43fbdf3523ed497b76/HEK293_FOXA1.withPeaks.csv	HEK293	FOXA1	AGGGATGCTTTTTACCTTTTGCTGTTTGCTGTGGCAGATTCCCCAGATAAC	AGGGATGCTTTTTACCTTTTGCTGTCTGCTGTGGCAGATTCCCCAGATAAC	MA0148.1_TGTTTrCwywG	22	1	9.57179280924715	5.03461045212038	4.53718235712676	True		NA
rs272038	chr2	116635862	T	C	3	2	5	0.6	0.501815087229801	0.6063888	0.179374333724902	0.763034359724316	0.155097994932288	0.126398353384898	0.846088330058456	0.471204346724609	False	False	/gpfs/igmmfs01/eddie/ponting-lab/breeshey/projects/motifs/characterize-bqtls-nf/work/99/e80e0eda3a4b43fbdf3523ed497b76/HEK293_FOXA1.withPeaks.csv	HEK293	FOXA1	GAGAAGGAGAGACTAGAGGACAATATTTGTTTGCCTATAGGATCATTTTTA	GAGAAGGAGAGACTAGAGGACAATACTTGTTTGCCTATAGGATCATTTTTA	MA0148.3_nnnnTGTTTACwywn	23	1	8.60134744706487	9.12003904846114	-0.518691601396274	True		NA
rs4665083	chr2	160430127	A	G	19	1	20	0.95	0.49815359762599	0.6512293	0.632791324449632	0.974894794033852	0.0930183305679656	0.518866198171963	0.976513148974221	0.803843059241742	True	False	/gpfs/igmmfs01/eddie/ponting-lab/breeshey/projects/motifs/characterize-bqtls-nf/work/99/e80e0eda3a4b43fbdf3523ed497b76/HEK293_FOXA1.withPeaks.csv	HEK293	FOXA1	ACCTTGGATTAGGCAATGTTTACTTAGATATGGCATCAAAAGCACAAGCAA	ACCTTGGATTAGGCAATGTTTACTTGGATATGGCATCAAAAGCACAAGCAA	MA0148.2_TGTTTrCwywG	16	1	11.3758269223341	8.69910125379368	2.67672566854041	True	True	NA
rs4665083	chr2	160430127	A	G	19	1	20	0.95	0.49815359762599	0.6512293	0.632791324449632	0.974894794033852	0.0930183305679656	0.518866198171963	0.976513148974221	0.803843059241742	True	False	/gpfs/igmmfs01/eddie/ponting-lab/breeshey/projects/motifs/characterize-bqtls-nf/work/99/e80e0eda3a4b43fbdf3523ed497b76/HEK293_FOXA1.withPeaks.csv	HEK293	FOXA1	ACCTTGGATTAGGCAATGTTTACTTAGATATGGCATCAAAAGCACAAGCAA	ACCTTGGATTAGGCAATGTTTACTTGGATATGGCATCAAAAGCACAAGCAA	MA0148.1_TGTTTrCwywG	16	1	11.3516369230429	8.67866184492818	2.67297507811474	True	True	NA
rs4665083	chr2	160430127	A	G	19	1	20	0.95	0.49815359762599	0.6512293	0.632791324449632	0.974894794033852	0.0930183305679656	0.518866198171963	0.976513148974221	0.803843059241742	True	False	/gpfs/igmmfs01/eddie/ponting-lab/breeshey/projects/motifs/characterize-bqtls-nf/work/99/e80e0eda3a4b43fbdf3523ed497b76/HEK293_FOXA1.withPeaks.csv	HEK293	FOXA1	ACCTTGGATTAGGCAATGTTTACTTAGATATGGCATCAAAAGCACAAGCAA	ACCTTGGATTAGGCAATGTTTACTTGGATATGGCATCAAAAGCACAAGCAA	MA0148.3_nnnnTGTTTACwywn	12	1	11.2622092858735	6.75665483158638	4.50555445428716	True	True	NA
rs4675506	chr2	206086520	C	A	1	7	8	0.125	0.502007644171975	0.3426647	0.0936043154972739	0.631605949545035	0.140362974834736	0.047587785195935	0.683061196002309	0.362605132521154	False	False	/gpfs/igmmfs01/eddie/ponting-lab/breeshey/projects/motifs/characterize-bqtls-nf/work/99/e80e0eda3a4b43fbdf3523ed497b76/HEK293_FOXA1.withPeaks.csv	HEK293	FOXA1	CTTTTCCCCTGCTCTGACACAATGCCAACAGTAGTCCATGCCTGTCTTGGT	CTTTTCCCCTGCTCTGACACAATGCAAACAGTAGTCCATGCCTGTCTTGGT	MA0148.2_TGTTTrCwywG	19	-1	8.48874511377452	10.8177063446714	-2.32896123089683	True		NA
rs4675506	chr2	206086520	C	A	1	7	8	0.125	0.502007644171975	0.3426647	0.0936043154972739	0.631605949545035	0.140362974834736	0.047587785195935	0.683061196002309	0.362605132521154	False	False	/gpfs/igmmfs01/eddie/ponting-lab/breeshey/projects/motifs/characterize-bqtls-nf/work/99/e80e0eda3a4b43fbdf3523ed497b76/HEK293_FOXA1.withPeaks.csv	HEK293	FOXA1	CTTTTCCCCTGCTCTGACACAATGCCAACAGTAGTCCATGCCTGTCTTGGT	CTTTTCCCCTGCTCTGACACAATGCAAACAGTAGTCCATGCCTGTCTTGGT	MA0148.1_TGTTTrCwywG	19	-1	8.4961393502066	10.8091608652276	-2.31302151502097	True		NA
rs4675506	chr2	206086520	C	A	1	7	8	0.125	0.502007644171975	0.3426647	0.0936043154972739	0.631605949545035	0.140362974834736	0.047587785195935	0.683061196002309	0.362605132521154	False	False	/gpfs/igmmfs01/eddie/ponting-lab/breeshey/projects/motifs/characterize-bqtls-nf/work/99/e80e0eda3a4b43fbdf3523ed497b76/HEK293_FOXA1.withPeaks.csv	HEK293	FOXA1	CTTTTCCCCTGCTCTGACACAATGCCAACAGTAGTCCATGCCTGTCTTGGT	CTTTTCCCCTGCTCTGACACAATGCAAACAGTAGTCCATGCCTGTCTTGGT	MA0148.3_nnnnTGTTTACwywn	19	-1	7.24385469283409	9.12950431002069	-1.8856496171866	True		NA
rs4851226	chr2	100362020	T	C	1	11	12	0.0833333333333333	0.501815087229801	0.3119305	0.0761892845975102	0.526235438011491	0.124851813503791	0.0388784211858733	0.61593982965059	0.301212361304501	False	False	/gpfs/igmmfs01/eddie/ponting-lab/breeshey/projects/motifs/characterize-bqtls-nf/work/99/e80e0eda3a4b43fbdf3523ed497b76/HEK293_FOXA1.withPeaks.csv	HEK293	FOXA1	TTATACTCATGCCACTGACCTATTATCATATTGACTTTTAATCTAACTTTT	TTATACTCATGCCACTGACCTATTACCATATTGACTTTTAATCTAACTTTT	MA0148.3_nnnnTGTTTACwywn	24	1	8.72441414898895	8.89532873798952	-0.170914589000578	True		NA
rs6431302	chr2	235704447	G	A	1	9	10	0.1	0.508708748881968	0.3584324	0.0757646757224476	0.551219535052761	0.128142632818519	0.039425426835902	0.620681692103235	0.313492105387604	False	False	/gpfs/igmmfs01/eddie/ponting-lab/breeshey/projects/motifs/characterize-bqtls-nf/work/99/e80e0eda3a4b43fbdf3523ed497b76/HEK293_FOXA1.withPeaks.csv	HEK293	FOXA1	ATTGCTGTTTACACATTGACTTACTGTTTGCACAGTTCTCTGCTCTGCACT	ATTGCTGTTTACACATTGACTTACTATTTGCACAGTTCTCTGCTCTGCACT	MA0148.2_TGTTTrCwywG	24	1	10.4639349820794	8.51455501691274	1.9493799651667	True		NA
rs6431302	chr2	235704447	G	A	1	9	10	0.1	0.508708748881968	0.3584324	0.0757646757224476	0.551219535052761	0.128142632818519	0.039425426835902	0.620681692103235	0.313492105387604	False	False	/gpfs/igmmfs01/eddie/ponting-lab/breeshey/projects/motifs/characterize-bqtls-nf/work/99/e80e0eda3a4b43fbdf3523ed497b76/HEK293_FOXA1.withPeaks.csv	HEK293	FOXA1	ATTGCTGTTTACACATTGACTTACTGTTTGCACAGTTCTCTGCTCTGCACT	ATTGCTGTTTACACATTGACTTACTATTTGCACAGTTCTCTGCTCTGCACT	MA0148.1_TGTTTrCwywG	24	1	10.4502505975316	8.50318344267785	1.94706715485371	True		NA
rs7563359	chr2	41968402	A	G	1	3	4	0.25	0.49815359762599	0.3968265	0.142862912919131	0.758015116014388	0.163999949274404	0.0780003051902766	0.803035762935265	0.450439014466759	False	False	/gpfs/igmmfs01/eddie/ponting-lab/breeshey/projects/motifs/characterize-bqtls-nf/work/99/e80e0eda3a4b43fbdf3523ed497b76/HEK293_FOXA1.withPeaks.csv	HEK293	FOXA1	TGCTCGGATGAATTGATATATAAACATACTTACCTTCTTTGGGCAAATGGA	TGCTCGGATGAATTGATATATAAACGTACTTACCTTCTTTGGGCAAATGGA	MA0148.4_nwGTAAACATnn	17	1	8.53050031942721	4.1899208746675	4.34057944475971	True		NA
rs7568781	chr2	242090639	A	C	1	21	22	0.0454545454545455	0.492070155922961	0.3846971	0.0385370376180777	0.332114549309921	0.08073631491932	0.0106705158875053	0.385526137991855	0.185325793463999	True	False	/gpfs/igmmfs01/eddie/ponting-lab/breeshey/projects/motifs/characterize-bqtls-nf/work/99/e80e0eda3a4b43fbdf3523ed497b76/HEK293_FOXA1.withPeaks.csv	HEK293	FOXA1	CGTGCACGTACAGTATGTGTGTAAAAATGCGTGCACACACCCACTTAGCAA	CGTGCACGTACAGTATGTGTGTAAACATGCGTGCACACACCCACTTAGCAA	MA0148.2_TGTTTrCwywG	16	-1	4.98702322104584	9.41887970114725	-4.43185648010141	True	True	NA
rs7568781	chr2	242090639	A	C	1	21	22	0.0454545454545455	0.492070155922961	0.3846971	0.0385370376180777	0.332114549309921	0.08073631491932	0.0106705158875053	0.385526137991855	0.185325793463999	True	False	/gpfs/igmmfs01/eddie/ponting-lab/breeshey/projects/motifs/characterize-bqtls-nf/work/99/e80e0eda3a4b43fbdf3523ed497b76/HEK293_FOXA1.withPeaks.csv	HEK293	FOXA1	CGTGCACGTACAGTATGTGTGTAAAAATGCGTGCACACACCCACTTAGCAA	CGTGCACGTACAGTATGTGTGTAAACATGCGTGCACACACCCACTTAGCAA	MA0148.1_TGTTTrCwywG	16	-1	5.08302460602265	9.40317583697845	-4.32015123095579	True	True	NA
rs7568781	chr2	242090639	A	C	1	21	22	0.0454545454545455	0.492070155922961	0.3846971	0.0385370376180777	0.332114549309921	0.08073631491932	0.0106705158875053	0.385526137991855	0.185325793463999	True	False	/gpfs/igmmfs01/eddie/ponting-lab/breeshey/projects/motifs/characterize-bqtls-nf/work/99/e80e0eda3a4b43fbdf3523ed497b76/HEK293_FOXA1.withPeaks.csv	HEK293	FOXA1	CGTGCACGTACAGTATGTGTGTAAAAATGCGTGCACACACCCACTTAGCAA	CGTGCACGTACAGTATGTGTGTAAACATGCGTGCACACACCCACTTAGCAA	MA0148.4_nwGTAAACATnn	18	1	6.89151009361993	10.3996415553873	-3.50813146176741	True	True	NA
rs7568781	chr2	242090639	A	C	1	21	22	0.0454545454545455	0.492070155922961	0.3846971	0.0385370376180777	0.332114549309921	0.08073631491932	0.0106705158875053	0.385526137991855	0.185325793463999	True	False	/gpfs/igmmfs01/eddie/ponting-lab/breeshey/projects/motifs/characterize-bqtls-nf/work/99/e80e0eda3a4b43fbdf3523ed497b76/HEK293_FOXA1.withPeaks.csv	HEK293	FOXA1	CGTGCACGTACAGTATGTGTGTAAAAATGCGTGCACACACCCACTTAGCAA	CGTGCACGTACAGTATGTGTGTAAACATGCGTGCACACACCCACTTAGCAA	MA0148.3_nnnnTGTTTACwywn	16	-1	4.47902554446126	10.1628773836286	-5.68385183916732	True	True	NA
rs7582583	chr2	51572556	C	A	31	2	33	0.939393939393939	0.502007644171975	0.7037154	0.626892794502617	0.939456787171927	0.0845150597446549	0.558724560242811	0.971771281922257	0.783174790837272	True	False	/gpfs/igmmfs01/eddie/ponting-lab/breeshey/projects/motifs/characterize-bqtls-nf/work/99/e80e0eda3a4b43fbdf3523ed497b76/HEK293_FOXA1.withPeaks.csv	HEK293	FOXA1	ATATAATTGATAGGTATTTATGTAACCACACTTTCACACAGATATACACAC	ATATAATTGATAGGTATTTATGTAAACACACTTTCACACAGATATACACAC	MA0148.2_TGTTTrCwywG	17	-1	4.2504271409997	9.20131243069018	-4.95088528969048	True	False	NA
rs7582583	chr2	51572556	C	A	31	2	33	0.939393939393939	0.502007644171975	0.7037154	0.626892794502617	0.939456787171927	0.0845150597446549	0.558724560242811	0.971771281922257	0.783174790837272	True	False	/gpfs/igmmfs01/eddie/ponting-lab/breeshey/projects/motifs/characterize-bqtls-nf/work/99/e80e0eda3a4b43fbdf3523ed497b76/HEK293_FOXA1.withPeaks.csv	HEK293	FOXA1	ATATAATTGATAGGTATTTATGTAACCACACTTTCACACAGATATACACAC	ATATAATTGATAGGTATTTATGTAAACACACTTTCACACAGATATACACAC	MA0148.1_TGTTTrCwywG	17	-1	4.39516373809393	9.19898237416341	-4.80381863606947	True	False	NA
rs7582583	chr2	51572556	C	A	31	2	33	0.939393939393939	0.502007644171975	0.7037154	0.626892794502617	0.939456787171927	0.0845150597446549	0.558724560242811	0.971771281922257	0.783174790837272	True	False	/gpfs/igmmfs01/eddie/ponting-lab/breeshey/projects/motifs/characterize-bqtls-nf/work/99/e80e0eda3a4b43fbdf3523ed497b76/HEK293_FOXA1.withPeaks.csv	HEK293	FOXA1	ATATAATTGATAGGTATTTATGTAACCACACTTTCACACAGATATACACAC	ATATAATTGATAGGTATTTATGTAAACACACTTTCACACAGATATACACAC	MA0148.4_nwGTAAACATnn	19	1	4.15544628452471	8.72206088264931	-4.56661459812459	True	False	NA
rs7582583	chr2	51572556	C	A	31	2	33	0.939393939393939	0.502007644171975	0.7037154	0.626892794502617	0.939456787171927	0.0845150597446549	0.558724560242811	0.971771281922257	0.783174790837272	True	False	/gpfs/igmmfs01/eddie/ponting-lab/breeshey/projects/motifs/characterize-bqtls-nf/work/99/e80e0eda3a4b43fbdf3523ed497b76/HEK293_FOXA1.withPeaks.csv	HEK293	FOXA1	ATATAATTGATAGGTATTTATGTAACCACACTTTCACACAGATATACACAC	ATATAATTGATAGGTATTTATGTAAACACACTTTCACACAGATATACACAC	MA0148.3_nnnnTGTTTACwywn	17	-1	4.01550387906366	10.0094653063702	-5.99396142730657	True	False	NA
rs7606415	chr2	135762980	C	T	13	1	14	0.928571428571429	0.499164418624918	0.6714599	0.512043147683142	0.951617817475215	0.114580174533925	0.440367712096571	0.976927231263967	0.731830482579178	False	False	/gpfs/igmmfs01/eddie/ponting-lab/breeshey/projects/motifs/characterize-bqtls-nf/work/99/e80e0eda3a4b43fbdf3523ed497b76/HEK293_FOXA1.withPeaks.csv	HEK293	FOXA1	CATATGATAATGTTATCTTTGTAAACACATCAAGGAGTAAAGCCCAGTACC	CATATGATAATGTTATCTTTGTAAATACATCAAGGAGTAAAGCCCAGTACC	MA0148.2_TGTTTrCwywG	16	-1	8.59734974362773	6.64796977846103	1.9493799651667	True		NA
rs7606415	chr2	135762980	C	T	13	1	14	0.928571428571429	0.499164418624918	0.6714599	0.512043147683142	0.951617817475215	0.114580174533925	0.440367712096571	0.976927231263967	0.731830482579178	False	False	/gpfs/igmmfs01/eddie/ponting-lab/breeshey/projects/motifs/characterize-bqtls-nf/work/99/e80e0eda3a4b43fbdf3523ed497b76/HEK293_FOXA1.withPeaks.csv	HEK293	FOXA1	CATATGATAATGTTATCTTTGTAAACACATCAAGGAGTAAAGCCCAGTACC	CATATGATAATGTTATCTTTGTAAATACATCAAGGAGTAAAGCCCAGTACC	MA0148.1_TGTTTrCwywG	16	-1	8.64702381555834	6.69995666070463	1.94706715485371	True		NA
rs7606415	chr2	135762980	C	T	13	1	14	0.928571428571429	0.499164418624918	0.6714599	0.512043147683142	0.951617817475215	0.114580174533925	0.440367712096571	0.976927231263967	0.731830482579178	False	False	/gpfs/igmmfs01/eddie/ponting-lab/breeshey/projects/motifs/characterize-bqtls-nf/work/99/e80e0eda3a4b43fbdf3523ed497b76/HEK293_FOXA1.withPeaks.csv	HEK293	FOXA1	CATATGATAATGTTATCTTTGTAAACACATCAAGGAGTAAAGCCCAGTACC	CATATGATAATGTTATCTTTGTAAATACATCAAGGAGTAAAGCCCAGTACC	MA0148.4_nwGTAAACATnn	18	1	8.52842831490909	6.56635043374843	1.96207788116066	True		NA
rs768556	chr2	34330135	C	A	1	13	14	0.0714285714285714	0.502007644171975	0.3263274	0.0484139887922642	0.489352260481244	0.11959237717247	0.0353042636459046	0.5858987023159	0.268883124636754	False	False	/gpfs/igmmfs01/eddie/ponting-lab/breeshey/projects/motifs/characterize-bqtls-nf/work/99/e80e0eda3a4b43fbdf3523ed497b76/HEK293_FOXA1.withPeaks.csv	HEK293	FOXA1	GGATGAGGGTATAATTATTTACTTACGTACTTGTTTTAGACTTTTTATTTT	GGATGAGGGTATAATTATTTACTTAAGTACTTGTTTTAGACTTTTTATTTT	MA0148.3_nnnnTGTTTACwywn	11	1	9.31918265115061	9.92275647607597	-0.603573824925357	True		NA
rs778155	chr2	61647901	A	G	16	1	17	0.941176470588235	0.49815359762599	0.6439512	0.584627646329665	0.959436118970081	0.0997932992380776	0.50252023137947	0.97379063944116	0.772031882649873	False	False	/gpfs/igmmfs01/eddie/ponting-lab/breeshey/projects/motifs/characterize-bqtls-nf/work/99/e80e0eda3a4b43fbdf3523ed497b76/HEK293_FOXA1.withPeaks.csv	HEK293	FOXA1	CATACCTCTGTGTCCAGGAATTGATATAAGTAAATATTTTGAGAGTATGTT	CATACCTCTGTGTCCAGGAATTGATGTAAGTAAATATTTTGAGAGTATGTT	MA0148.2_TGTTTrCwywG	25	-1	8.63802761889396	8.12118925240988	0.516838366484084	True		NA
rs778155	chr2	61647901	A	G	16	1	17	0.941176470588235	0.49815359762599	0.6439512	0.584627646329665	0.959436118970081	0.0997932992380776	0.50252023137947	0.97379063944116	0.772031882649873	False	False	/gpfs/igmmfs01/eddie/ponting-lab/breeshey/projects/motifs/characterize-bqtls-nf/work/99/e80e0eda3a4b43fbdf3523ed497b76/HEK293_FOXA1.withPeaks.csv	HEK293	FOXA1	CATACCTCTGTGTCCAGGAATTGATATAAGTAAATATTTTGAGAGTATGTT	CATACCTCTGTGTCCAGGAATTGATGTAAGTAAATATTTTGAGAGTATGTT	MA0148.1_TGTTTrCwywG	25	-1	8.61824387439524	8.10140550791115	0.516838366484084	True		NA
rs778155	chr2	61647901	A	G	16	1	17	0.941176470588235	0.49815359762599	0.6439512	0.584627646329665	0.959436118970081	0.0997932992380776	0.50252023137947	0.97379063944116	0.772031882649873	False	False	/gpfs/igmmfs01/eddie/ponting-lab/breeshey/projects/motifs/characterize-bqtls-nf/work/99/e80e0eda3a4b43fbdf3523ed497b76/HEK293_FOXA1.withPeaks.csv	HEK293	FOXA1	CATACCTCTGTGTCCAGGAATTGATATAAGTAAATATTTTGAGAGTATGTT	CATACCTCTGTGTCCAGGAATTGATGTAAGTAAATATTTTGAGAGTATGTT	MA0148.3_nnnnTGTTTACwywn	25	-1	9.33350173747961	8.65536734930885	0.678134388170761	True		NA
rs880427	chr2	105985228	A	G	13	1	14	0.928571428571429	0.49815359762599	0.6536014	0.527196840034421	0.955613940920196	0.113922892924065	0.46204872337807	0.992583064032082	0.741405390477309	False	False	/gpfs/igmmfs01/eddie/ponting-lab/breeshey/projects/motifs/characterize-bqtls-nf/work/99/e80e0eda3a4b43fbdf3523ed497b76/HEK293_FOXA1.withPeaks.csv	HEK293	FOXA1	GTAACGGATGATTCCAGATAGGCGTATAAACAAGTACCCTTCATATAAAGC	GTAACGGATGATTCCAGATAGGCGTGTAAACAAGTACCCTTCATATAAAGC	MA0148.4_nwGTAAACATnn	23	1	6.69692358226959	9.15889266917209	-2.4619690869025	True		NA
rs982757	chr2	222153932	A	G	1	6	7	0.142857142857143	0.49815359762599	0.3474576	0.106106750560367	0.661935203969884	0.1468835785926	0.065709985622982	0.732114323596376	0.384020977265125	False	False	/gpfs/igmmfs01/eddie/ponting-lab/breeshey/projects/motifs/characterize-bqtls-nf/work/99/e80e0eda3a4b43fbdf3523ed497b76/HEK293_FOXA1.withPeaks.csv	HEK293	FOXA1	AGCTTTAATTCTTCTTCATGCAAACATGGTCCAGGTGTGGGCCACACATTA	AGCTTTAATTCTTCTTCATGCAAACGTGGTCCAGGTGTGGGCCACACATTA	MA0148.4_nwGTAAACATnn	17	1	8.23723947717496	3.89666003241526	4.34057944475971	True		NA
rs9846154	chr3	81615017	C	T	30	41	71	0.422535211267606	0.499164418624918	0.3876457	0.438125850056054	0.653296780421004	0.0552254138443803	0.391092543251533	0.683159344974736	0.545711315238529	False	True	/gpfs/igmmfs01/eddie/ponting-lab/breeshey/projects/motifs/characterize-bqtls-nf/work/99/e80e0eda3a4b43fbdf3523ed497b76/HEK293_FOXA1.withPeaks.csv	HEK293	FOXA1	TCTCTATTGCCATGATTTTTGTTTGCATATAAATCTATTTACATACATTTT	TCTCTATTGCCATGATTTTTGTTTGTATATAAATCTATTTACATACATTTT	MA0148.2_TGTTTrCwywG	19	1	9.79008220837156	7.49047840174622	2.29960380662534	True		NA
rs9846154	chr3	81615017	C	T	30	41	71	0.422535211267606	0.499164418624918	0.3876457	0.438125850056054	0.653296780421004	0.0552254138443803	0.391092543251533	0.683159344974736	0.545711315238529	False	True	/gpfs/igmmfs01/eddie/ponting-lab/breeshey/projects/motifs/characterize-bqtls-nf/work/99/e80e0eda3a4b43fbdf3523ed497b76/HEK293_FOXA1.withPeaks.csv	HEK293	FOXA1	TCTCTATTGCCATGATTTTTGTTTGCATATAAATCTATTTACATACATTTT	TCTCTATTGCCATGATTTTTGTTTGTATATAAATCTATTTACATACATTTT	MA0148.1_TGTTTrCwywG	19	1	9.78116978682842	7.48289862121476	2.29827116561366	True		NA
rs9846154	chr3	81615017	C	T	30	41	71	0.422535211267606	0.499164418624918	0.3876457	0.438125850056054	0.653296780421004	0.0552254138443803	0.391092543251533	0.683159344974736	0.545711315238529	False	True	/gpfs/igmmfs01/eddie/ponting-lab/breeshey/projects/motifs/characterize-bqtls-nf/work/99/e80e0eda3a4b43fbdf3523ed497b76/HEK293_FOXA1.withPeaks.csv	HEK293	FOXA1	TCTCTATTGCCATGATTTTTGTTTGCATATAAATCTATTTACATACATTTT	TCTCTATTGCCATGATTTTTGTTTGTATATAAATCTATTTACATACATTTT	MA0148.3_nnnnTGTTTACwywn	15	1	10.0400122955701	7.4246965189541	2.61531577661596	True		NA
rs1045433	chr3	3191426	T	C	3	2	5	0.6	0.501815087229801	0.3700944	0.371637884467916	0.916249445004993	0.144259240677571	0.241708391075913	0.92183783090544	0.643943664736454	False	False	/gpfs/igmmfs01/eddie/ponting-lab/breeshey/projects/motifs/characterize-bqtls-nf/work/99/e80e0eda3a4b43fbdf3523ed497b76/HEK293_FOXA1.withPeaks.csv	HEK293	FOXA1	TGAATTTTCATTTACTCTATTTACATAAATATGCAGTGTGACACTCAACTG	TGAATTTTCATTTACTCTATTTACACAAATATGCAGTGTGACACTCAACTG	MA0148.3_nnnnTGTTTACwywn	13	1	9.54198825434688	9.00714207084501	0.534846183501871	True		NA
rs1048604	chr3	168801495	C	A	9	12	21	0.428571428571429	0.502007644171975	0.4679835	0.29132992512091	0.66276701443988	0.0950823117451089	0.245884017608549	0.701496684087179	0.477048469780395	False	False	/gpfs/igmmfs01/eddie/ponting-lab/breeshey/projects/motifs/characterize-bqtls-nf/work/99/e80e0eda3a4b43fbdf3523ed497b76/HEK293_FOXA1.withPeaks.csv	HEK293	FOXA1	ACTGAATACAGTCTGTTATTTACTTCTCTCTTTTAACATAAGGTTGGGAAC	ACTGAATACAGTCTGTTATTTACTTATCTCTTTTAACATAAGGTTGGGAAC	MA0148.2_TGTTTrCwywG	16	1	4.91245117124451	8.63802761889396	-3.72557644764946	True		NA
rs1048604	chr3	168801495	C	A	9	12	21	0.428571428571429	0.502007644171975	0.4679835	0.29132992512091	0.66276701443988	0.0950823117451089	0.245884017608549	0.701496684087179	0.477048469780395	False	False	/gpfs/igmmfs01/eddie/ponting-lab/breeshey/projects/motifs/characterize-bqtls-nf/work/99/e80e0eda3a4b43fbdf3523ed497b76/HEK293_FOXA1.withPeaks.csv	HEK293	FOXA1	ACTGAATACAGTCTGTTATTTACTTCTCTCTTTTAACATAAGGTTGGGAAC	ACTGAATACAGTCTGTTATTTACTTATCTCTTTTAACATAAGGTTGGGAAC	MA0148.1_TGTTTrCwywG	16	1	5.09797093589329	8.61824387439524	-3.52027293850195	True		NA
rs1048604	chr3	168801495	C	A	9	12	21	0.428571428571429	0.502007644171975	0.4679835	0.29132992512091	0.66276701443988	0.0950823117451089	0.245884017608549	0.701496684087179	0.477048469780395	False	False	/gpfs/igmmfs01/eddie/ponting-lab/breeshey/projects/motifs/characterize-bqtls-nf/work/99/e80e0eda3a4b43fbdf3523ed497b76/HEK293_FOXA1.withPeaks.csv	HEK293	FOXA1	ACTGAATACAGTCTGTTATTTACTTCTCTCTTTTAACATAAGGTTGGGAAC	ACTGAATACAGTCTGTTATTTACTTATCTCTTTTAACATAAGGTTGGGAAC	MA0148.3_nnnnTGTTTACwywn	12	1	4.88931156351801	10.1649742395012	-5.27566267598323	True		NA
rs10510535	chr3	23093391	C	T	6	2	8	0.75	0.499164418624918	0.4737239	0.43493381905352	0.906205340981723	0.12428500453351	0.365776891683041	0.945380329824749	0.670569580017622	False	False	/gpfs/igmmfs01/eddie/ponting-lab/breeshey/projects/motifs/characterize-bqtls-nf/work/99/e80e0eda3a4b43fbdf3523ed497b76/HEK293_FOXA1.withPeaks.csv	HEK293	FOXA1	GACTCAGACATTGGGCCACCAAAGACGATGTTTACAGCTTGCTTCCTAGAA	GACTCAGACATTGGGCCACCAAAGATGATGTTTACAGCTTGCTTCCTAGAA	MA0148.4_nwGTAAACATnn	25	-1	9.87300764530118	10.0872044106256	-0.214196765324404	True		NA
rs10804558	chr3	122545413	G	A	12	6	18	0.666666666666667	0.508708748881968	0.5240401	0.42381797485708	0.807181116138969	0.0989906500717256	0.371967173552058	0.863393486795628	0.615499545498024	False	False	/gpfs/igmmfs01/eddie/ponting-lab/breeshey/projects/motifs/characterize-bqtls-nf/work/99/e80e0eda3a4b43fbdf3523ed497b76/HEK293_FOXA1.withPeaks.csv	HEK293	FOXA1	TGTGTGGCACAAATCATAGGTCACAGTAAATATTTGTGAAATGAATAAATG	TGTGTGGCACAAATCATAGGTCACAATAAATATTTGTGAAATGAATAAATG	MA0148.4_nwGTAAACATnn	23	1	8.4066990321034	5.9447299452009	2.4619690869025	True		NA
rs10936537	chr3	167132319	A	G	1	8	9	0.111111111111111	0.49815359762599	0.4559743	0.0572016622785548	0.488636040888743	0.117055900006389	0.0213833964632973	0.563997777577952	0.272918851583649	False	False	/gpfs/igmmfs01/eddie/ponting-lab/breeshey/projects/motifs/characterize-bqtls-nf/work/99/e80e0eda3a4b43fbdf3523ed497b76/HEK293_FOXA1.withPeaks.csv	HEK293	FOXA1	AAATAAAAGAGAAATCAGTAAATAGAAAGACACACCTCAAAATGAAATTGA	AAATAAAAGAGAAATCAGTAAATAGGAAGACACACCTCAAAATGAAATTGA	MA0148.3_nnnnTGTTTACwywn	13	-1	8.07923334993733	8.5979249513336	-0.518691601396275	True		NA
rs1156329	chr3	7430406	A	G	7	6	13	0.538461538461538	0.49815359762599	0.3811711	0.413792619210954	0.820795791293658	0.10610632701329	0.356274984952875	0.876057686259883	0.617294205252306	False	False	/gpfs/igmmfs01/eddie/ponting-lab/breeshey/projects/motifs/characterize-bqtls-nf/work/99/e80e0eda3a4b43fbdf3523ed497b76/HEK293_FOXA1.withPeaks.csv	HEK293	FOXA1	TATTTCCTTTAGATTTTCTTTGTGTACATAGAGATGTTCATAGTAGTCTCT	TATTTCCTTTAGATTTTCTTTGTGTGCATAGAGATGTTCATAGTAGTCTCT	MA0148.3_nnnnTGTTTACwywn	16	1	9.63651679215019	8.06737176096972	1.56914503118048	True		NA
rs11706822	chr3	137543903	C	T	3	3	6	0.5	0.499164418624918	0.4713034	0.246324291742609	0.793828771231231	0.146268920000351	0.165136713838215	0.848999492170547	0.52007653148692	False	False	/gpfs/igmmfs01/eddie/ponting-lab/breeshey/projects/motifs/characterize-bqtls-nf/work/99/e80e0eda3a4b43fbdf3523ed497b76/HEK293_FOXA1.withPeaks.csv	HEK293	FOXA1	TACAACTAGGAGGCAAACAACAGAACGCAAACAACCTATAAGGGTCTCTTT	TACAACTAGGAGGCAAACAACAGAATGCAAACAACCTATAAGGGTCTCTTT	MA0148.2_TGTTTrCwywG	22	-1	5.82048751926249	9.51244863991384	-3.69196112065134	True		NA
rs11706822	chr3	137543903	C	T	3	3	6	0.5	0.499164418624918	0.4713034	0.246324291742609	0.793828771231231	0.146268920000351	0.165136713838215	0.848999492170547	0.52007653148692	False	False	/gpfs/igmmfs01/eddie/ponting-lab/breeshey/projects/motifs/characterize-bqtls-nf/work/99/e80e0eda3a4b43fbdf3523ed497b76/HEK293_FOXA1.withPeaks.csv	HEK293	FOXA1	TACAACTAGGAGGCAAACAACAGAACGCAAACAACCTATAAGGGTCTCTTT	TACAACTAGGAGGCAAACAACAGAATGCAAACAACCTATAAGGGTCTCTTT	MA0148.1_TGTTTrCwywG	22	-1	5.80820635289775	9.50599660494952	-3.69779025205177	True		NA
rs11706822	chr3	137543903	C	T	3	3	6	0.5	0.499164418624918	0.4713034	0.246324291742609	0.793828771231231	0.146268920000351	0.165136713838215	0.848999492170547	0.52007653148692	False	False	/gpfs/igmmfs01/eddie/ponting-lab/breeshey/projects/motifs/characterize-bqtls-nf/work/99/e80e0eda3a4b43fbdf3523ed497b76/HEK293_FOXA1.withPeaks.csv	HEK293	FOXA1	TACAACTAGGAGGCAAACAACAGAACGCAAACAACCTATAAGGGTCTCTTT	TACAACTAGGAGGCAAACAACAGAATGCAAACAACCTATAAGGGTCTCTTT	MA0148.3_nnnnTGTTTACwywn	22	-1	3.44192961662513	8.56636967316187	-5.12444005653674	True		NA
rs11709398	chr3	186102233	A	G	4	2	6	0.666666666666667	0.49815359762599	0.552777	0.269195709552271	0.826819179663758	0.14729792493515	0.208226415206104	0.89811923464698	0.548007444608014	False	False	/gpfs/igmmfs01/eddie/ponting-lab/breeshey/projects/motifs/characterize-bqtls-nf/work/99/e80e0eda3a4b43fbdf3523ed497b76/HEK293_FOXA1.withPeaks.csv	HEK293	FOXA1	ATGAATTAAAGTTACAGTACCTAAAATAAACAGTTTGCTAGTTTGTGCTTG	ATGAATTAAAGTTACAGTACCTAAAGTAAACAGTTTGCTAGTTTGTGCTTG	MA0148.2_TGTTTrCwywG	21	-1	7.67803637395498	9.97764018058032	-2.29960380662534	True		NA
rs11709398	chr3	186102233	A	G	4	2	6	0.666666666666667	0.49815359762599	0.552777	0.269195709552271	0.826819179663758	0.14729792493515	0.208226415206104	0.89811923464698	0.548007444608014	False	False	/gpfs/igmmfs01/eddie/ponting-lab/breeshey/projects/motifs/characterize-bqtls-nf/work/99/e80e0eda3a4b43fbdf3523ed497b76/HEK293_FOXA1.withPeaks.csv	HEK293	FOXA1	ATGAATTAAAGTTACAGTACCTAAAATAAACAGTTTGCTAGTTTGTGCTTG	ATGAATTAAAGTTACAGTACCTAAAGTAAACAGTTTGCTAGTTTGTGCTTG	MA0148.1_TGTTTrCwywG	21	-1	7.67042813585053	9.96869930146419	-2.29827116561366	True		NA
rs11709398	chr3	186102233	A	G	4	2	6	0.666666666666667	0.49815359762599	0.552777	0.269195709552271	0.826819179663758	0.14729792493515	0.208226415206104	0.89811923464698	0.548007444608014	False	False	/gpfs/igmmfs01/eddie/ponting-lab/breeshey/projects/motifs/characterize-bqtls-nf/work/99/e80e0eda3a4b43fbdf3523ed497b76/HEK293_FOXA1.withPeaks.csv	HEK293	FOXA1	ATGAATTAAAGTTACAGTACCTAAAATAAACAGTTTGCTAGTTTGTGCTTG	ATGAATTAAAGTTACAGTACCTAAAGTAAACAGTTTGCTAGTTTGTGCTTG	MA0148.4_nwGTAAACATnn	23	1	6.71409267464121	9.17606176154371	-2.4619690869025	True		NA
rs11709398	chr3	186102233	A	G	4	2	6	0.666666666666667	0.49815359762599	0.552777	0.269195709552271	0.826819179663758	0.14729792493515	0.208226415206104	0.89811923464698	0.548007444608014	False	False	/gpfs/igmmfs01/eddie/ponting-lab/breeshey/projects/motifs/characterize-bqtls-nf/work/99/e80e0eda3a4b43fbdf3523ed497b76/HEK293_FOXA1.withPeaks.csv	HEK293	FOXA1	ATGAATTAAAGTTACAGTACCTAAAATAAACAGTTTGCTAGTTTGTGCTTG	ATGAATTAAAGTTACAGTACCTAAAGTAAACAGTTTGCTAGTTTGTGCTTG	MA0148.3_nnnnTGTTTACwywn	21	-1	7.19774791754569	9.81306369416165	-2.61531577661596	True		NA
rs11712295	chr3	66391464	C	A	1	8	9	0.111111111111111	0.502007644171975	0.4609073	0.0557716123222025	0.477414075060034	0.117321331409701	0.0342127495777878	0.55198595363484	0.266592843691118	False	False	/gpfs/igmmfs01/eddie/ponting-lab/breeshey/projects/motifs/characterize-bqtls-nf/work/99/e80e0eda3a4b43fbdf3523ed497b76/HEK293_FOXA1.withPeaks.csv	HEK293	FOXA1	GGGGACAGTTTTACTTCTTTTCAGTCTTTGCTTTTTATTTCTTTTATATTT	GGGGACAGTTTTACTTCTTTTCAGTATTTGCTTTTTATTTCTTTTATATTT	MA0148.2_TGTTTrCwywG	24	1	6.13455347816029	8.617029993095	-2.48247651493471	True		NA
rs11712295	chr3	66391464	C	A	1	8	9	0.111111111111111	0.502007644171975	0.4609073	0.0557716123222025	0.477414075060034	0.117321331409701	0.0342127495777878	0.55198595363484	0.266592843691118	False	False	/gpfs/igmmfs01/eddie/ponting-lab/breeshey/projects/motifs/characterize-bqtls-nf/work/99/e80e0eda3a4b43fbdf3523ed497b76/HEK293_FOXA1.withPeaks.csv	HEK293	FOXA1	GGGGACAGTTTTACTTCTTTTCAGTCTTTGCTTTTTATTTCTTTTATATTT	GGGGACAGTTTTACTTCTTTTCAGTATTTGCTTTTTATTTCTTTTATATTT	MA0148.1_TGTTTrCwywG	24	1	6.12053234303979	8.60381955927548	-2.4832872162357	True		NA
rs11917407	chr3	35274750	C	T	5	6	11	0.454545454545455	0.499164418624918	0.53099	0.195870503022353	0.656460683714179	0.120035662706532	0.16012992792737	0.736423754398712	0.426165593368266	False	False	/gpfs/igmmfs01/eddie/ponting-lab/breeshey/projects/motifs/characterize-bqtls-nf/work/99/e80e0eda3a4b43fbdf3523ed497b76/HEK293_FOXA1.withPeaks.csv	HEK293	FOXA1	TTTTATCAGCCAAGTTTGAAAAGGACTGAATAAACACAAGAAATCAGAGAT	TTTTATCAGCCAAGTTTGAAAAGGATTGAATAAACACAAGAAATCAGAGAT	MA0148.2_TGTTTrCwywG	25	-1	8.9616565511432	7.32426501136307	1.63739153978013	True		NA
rs11917407	chr3	35274750	C	T	5	6	11	0.454545454545455	0.499164418624918	0.53099	0.195870503022353	0.656460683714179	0.120035662706532	0.16012992792737	0.736423754398712	0.426165593368266	False	False	/gpfs/igmmfs01/eddie/ponting-lab/breeshey/projects/motifs/characterize-bqtls-nf/work/99/e80e0eda3a4b43fbdf3523ed497b76/HEK293_FOXA1.withPeaks.csv	HEK293	FOXA1	TTTTATCAGCCAAGTTTGAAAAGGACTGAATAAACACAAGAAATCAGAGAT	TTTTATCAGCCAAGTTTGAAAAGGATTGAATAAACACAAGAAATCAGAGAT	MA0148.1_TGTTTrCwywG	25	-1	8.93612067433844	7.31151786815452	1.62460280618392	True		NA
rs11920354	chr3	47262246	C	A	4	5	9	0.444444444444444	0.502007644171975	0.5137268	0.188922810070464	0.70184261830389	0.132388352051277	0.173712861838297	0.780641411525146	0.445382714187177	False	False	/gpfs/igmmfs01/eddie/ponting-lab/breeshey/projects/motifs/characterize-bqtls-nf/work/99/e80e0eda3a4b43fbdf3523ed497b76/HEK293_FOXA1.withPeaks.csv	HEK293	FOXA1	CATTCATCCATTGATCTGTTTACCTCTTCATTAATCTATCCAAGTGGTTCT	CATTCATCCATTGATCTGTTTACCTATTCATTAATCTATCCAAGTGGTTCT	MA0148.2_TGTTTrCwywG	16	1	5.3350192877184	9.06059573536786	-3.72557644764946	True		NA
rs11920354	chr3	47262246	C	A	4	5	9	0.444444444444444	0.502007644171975	0.5137268	0.188922810070464	0.70184261830389	0.132388352051277	0.173712861838297	0.780641411525146	0.445382714187177	False	False	/gpfs/igmmfs01/eddie/ponting-lab/breeshey/projects/motifs/characterize-bqtls-nf/work/99/e80e0eda3a4b43fbdf3523ed497b76/HEK293_FOXA1.withPeaks.csv	HEK293	FOXA1	CATTCATCCATTGATCTGTTTACCTCTTCATTAATCTATCCAAGTGGTTCT	CATTCATCCATTGATCTGTTTACCTATTCATTAATCTATCCAAGTGGTTCT	MA0148.1_TGTTTrCwywG	16	1	5.52064016242473	9.04091310092668	-3.52027293850195	True		NA
rs11920354	chr3	47262246	C	A	4	5	9	0.444444444444444	0.502007644171975	0.5137268	0.188922810070464	0.70184261830389	0.132388352051277	0.173712861838297	0.780641411525146	0.445382714187177	False	False	/gpfs/igmmfs01/eddie/ponting-lab/breeshey/projects/motifs/characterize-bqtls-nf/work/99/e80e0eda3a4b43fbdf3523ed497b76/HEK293_FOXA1.withPeaks.csv	HEK293	FOXA1	CATTCATCCATTGATCTGTTTACCTCTTCATTAATCTATCCAAGTGGTTCT	CATTCATCCATTGATCTGTTTACCTATTCATTAATCTATCCAAGTGGTTCT	MA0148.3_nnnnTGTTTACwywn	12	1	3.68595660403884	8.96161928002207	-5.27566267598323	True		NA
rs12485861	chr3	83244246	A	C	5	3	8	0.625	0.492070155922961	0.4557828	0.343991467962985	0.827056175821209	0.127645536471403	0.307388023316375	0.899458431174891	0.585523821892097	False	False	/gpfs/igmmfs01/eddie/ponting-lab/breeshey/projects/motifs/characterize-bqtls-nf/work/99/e80e0eda3a4b43fbdf3523ed497b76/HEK293_FOXA1.withPeaks.csv	HEK293	FOXA1	TTTTCCATTGAATGGAGTAAACAGAATAAAAAGGGAAATAATCAGATGTTA	TTTTCCATTGAATGGAGTAAACAGACTAAAAAGGGAAATAATCAGATGTTA	MA0148.4_nwGTAAACATnn	14	1	8.29471356445838	7.97929624998472	0.315417314473666	True		NA
rs12491187	chr3	126128628	T	C	3	2	5	0.6	0.501815087229801	0.4427459	0.317625566166967	0.884627366095178	0.150763676598164	0.197901468270046	0.903832372933917	0.601126466131073	False	False	/gpfs/igmmfs01/eddie/ponting-lab/breeshey/projects/motifs/characterize-bqtls-nf/work/99/e80e0eda3a4b43fbdf3523ed497b76/HEK293_FOXA1.withPeaks.csv	HEK293	FOXA1	CTTGTTTGTTGCATTGCCTGTTTATTTTAACGATTTCTTGGAGCTCTTTAC	CTTGTTTGTTGCATTGCCTGTTTATCTTAACGATTTCTTGGAGCTCTTTAC	MA0148.3_nnnnTGTTTACwywn	14	1	8.92466315066732	7.59734469001739	1.32731846064993	True		NA
rs1259320	chr3	120208442	A	G	4	5	9	0.444444444444444	0.49815359762599	0.4839957	0.225902069165842	0.733167172733509	0.131986843315232	0.16078570227129	0.781753164149294	0.479534620949676	False	False	/gpfs/igmmfs01/eddie/ponting-lab/breeshey/projects/motifs/characterize-bqtls-nf/work/99/e80e0eda3a4b43fbdf3523ed497b76/HEK293_FOXA1.withPeaks.csv	HEK293	FOXA1	CCTACCCGCTTCTTGCAAATTGCATATTTACCCTATTTGGAAAGGTTTAAG	CCTACCCGCTTCTTGCAAATTGCATGTTTACCCTATTTGGAAAGGTTTAAG	MA0148.2_TGTTTrCwywG	24	1	6.38688180215527	8.33626176732197	-1.9493799651667	True		NA
rs1259320	chr3	120208442	A	G	4	5	9	0.444444444444444	0.49815359762599	0.4839957	0.225902069165842	0.733167172733509	0.131986843315232	0.16078570227129	0.781753164149294	0.479534620949676	False	False	/gpfs/igmmfs01/eddie/ponting-lab/breeshey/projects/motifs/characterize-bqtls-nf/work/99/e80e0eda3a4b43fbdf3523ed497b76/HEK293_FOXA1.withPeaks.csv	HEK293	FOXA1	CCTACCCGCTTCTTGCAAATTGCATATTTACCCTATTTGGAAAGGTTTAAG	CCTACCCGCTTCTTGCAAATTGCATGTTTACCCTATTTGGAAAGGTTTAAG	MA0148.1_TGTTTrCwywG	24	1	6.37998913519738	8.32705629005109	-1.94706715485371	True		NA
rs1259320	chr3	120208442	A	G	4	5	9	0.444444444444444	0.49815359762599	0.4839957	0.225902069165842	0.733167172733509	0.131986843315232	0.16078570227129	0.781753164149294	0.479534620949676	False	False	/gpfs/igmmfs01/eddie/ponting-lab/breeshey/projects/motifs/characterize-bqtls-nf/work/99/e80e0eda3a4b43fbdf3523ed497b76/HEK293_FOXA1.withPeaks.csv	HEK293	FOXA1	CCTACCCGCTTCTTGCAAATTGCATATTTACCCTATTTGGAAAGGTTTAAG	CCTACCCGCTTCTTGCAAATTGCATGTTTACCCTATTTGGAAAGGTTTAAG	MA0148.4_nwGTAAACATnn	21	-1	7.50272563288631	9.46480351404696	-1.96207788116066	True		NA
rs1259320	chr3	120208442	A	G	4	5	9	0.444444444444444	0.49815359762599	0.4839957	0.225902069165842	0.733167172733509	0.131986843315232	0.16078570227129	0.781753164149294	0.479534620949676	False	False	/gpfs/igmmfs01/eddie/ponting-lab/breeshey/projects/motifs/characterize-bqtls-nf/work/99/e80e0eda3a4b43fbdf3523ed497b76/HEK293_FOXA1.withPeaks.csv	HEK293	FOXA1	CCTACCCGCTTCTTGCAAATTGCATATTTACCCTATTTGGAAAGGTTTAAG	CCTACCCGCTTCTTGCAAATTGCATGTTTACCCTATTTGGAAAGGTTTAAG	MA0148.3_nnnnTGTTTACwywn	20	1	9.17259882491292	10.1750604521807	-1.00246162726782	True		NA
rs12632277	chr3	80385552	C	A	10	6	16	0.625	0.502007644171975	0.4769826	0.436131599277225	0.824122241878659	0.100302587667521	0.36710744919049	0.861812275287844	0.630126920577942	False	False	/gpfs/igmmfs01/eddie/ponting-lab/breeshey/projects/motifs/characterize-bqtls-nf/work/99/e80e0eda3a4b43fbdf3523ed497b76/HEK293_FOXA1.withPeaks.csv	HEK293	FOXA1	AGCTACTCATGCTAGTTTTTTGTTTCCATTCTTTTACTTTTAGTCTGTATG	AGCTACTCATGCTAGTTTTTTGTTTACATTCTTTTACTTTTAGTCTGTATG	MA0148.2_TGTTTrCwywG	20	1	6.25483601189454	9.77265106373916	-3.51781505184462	True		NA
rs12632277	chr3	80385552	C	A	10	6	16	0.625	0.502007644171975	0.4769826	0.436131599277225	0.824122241878659	0.100302587667521	0.36710744919049	0.861812275287844	0.630126920577942	False	False	/gpfs/igmmfs01/eddie/ponting-lab/breeshey/projects/motifs/characterize-bqtls-nf/work/99/e80e0eda3a4b43fbdf3523ed497b76/HEK293_FOXA1.withPeaks.csv	HEK293	FOXA1	AGCTACTCATGCTAGTTTTTTGTTTCCATTCTTTTACTTTTAGTCTGTATG	AGCTACTCATGCTAGTTTTTTGTTTACATTCTTTTACTTTTAGTCTGTATG	MA0148.1_TGTTTrCwywG	20	1	6.24838397693022	9.76208610467446	-3.51370212774424	True		NA
rs12632277	chr3	80385552	C	A	10	6	16	0.625	0.502007644171975	0.4769826	0.436131599277225	0.824122241878659	0.100302587667521	0.36710744919049	0.861812275287844	0.630126920577942	False	False	/gpfs/igmmfs01/eddie/ponting-lab/breeshey/projects/motifs/characterize-bqtls-nf/work/99/e80e0eda3a4b43fbdf3523ed497b76/HEK293_FOXA1.withPeaks.csv	HEK293	FOXA1	AGCTACTCATGCTAGTTTTTTGTTTCCATTCTTTTACTTTTAGTCTGTATG	AGCTACTCATGCTAGTTTTTTGTTTACATTCTTTTACTTTTAGTCTGTATG	MA0148.4_nwGTAAACATnn	17	-1	5.88299773680389	9.62886684700912	-3.74586911020523	True		NA
rs12632277	chr3	80385552	C	A	10	6	16	0.625	0.502007644171975	0.4769826	0.436131599277225	0.824122241878659	0.100302587667521	0.36710744919049	0.861812275287844	0.630126920577942	False	False	/gpfs/igmmfs01/eddie/ponting-lab/breeshey/projects/motifs/characterize-bqtls-nf/work/99/e80e0eda3a4b43fbdf3523ed497b76/HEK293_FOXA1.withPeaks.csv	HEK293	FOXA1	AGCTACTCATGCTAGTTTTTTGTTTCCATTCTTTTACTTTTAGTCTGTATG	AGCTACTCATGCTAGTTTTTTGTTTACATTCTTTTACTTTTAGTCTGTATG	MA0148.3_nnnnTGTTTACwywn	16	1	5.172628704854	10.9799300002887	-5.80730129543466	True		NA
rs12638015	chr3	85316648	A	G	4	8	12	0.333333333333333	0.49815359762599	0.5307577	0.127310077270555	0.554539322696005	0.112607785486725	0.0981698415507618	0.634666568166075	0.34092469998328	False	False	/gpfs/igmmfs01/eddie/ponting-lab/breeshey/projects/motifs/characterize-bqtls-nf/work/99/e80e0eda3a4b43fbdf3523ed497b76/HEK293_FOXA1.withPeaks.csv	HEK293	FOXA1	GAAACCCACCATATTTAAGATTGCCATATTTATTTAGTTTTGGTCTTCTTA	GAAACCCACCATATTTAAGATTGCCGTATTTATTTAGTTTTGGTCTTCTTA	MA0148.3_nnnnTGTTTACwywn	22	1	8.66115575569211	7.99548200116858	0.665673754523532	True		NA
rs13064760	chr3	12369401	C	T	5	17	22	0.227272727272727	0.499164418624918	0.6605408	0.0647855020457274	0.288276636747514	0.0587613550788078	0.0533095410840209	0.343013053865427	0.176531069396621	True	False	/gpfs/igmmfs01/eddie/ponting-lab/breeshey/projects/motifs/characterize-bqtls-nf/work/99/e80e0eda3a4b43fbdf3523ed497b76/HEK293_FOXA1.withPeaks.csv	HEK293	FOXA1	ACAAATGAGAATGCTTCTTTAGTATCTACATAGCACTTTAAAAGCTCTGTT	ACAAATGAGAATGCTTCTTTAGTATTTACATAGCACTTTAAAAGCTCTGTT	MA0148.2_TGTTTrCwywG	22	1	4.35089541268478	8.88932400530361	-4.53842859261883	True	True	NA
rs13064760	chr3	12369401	C	T	5	17	22	0.227272727272727	0.499164418624918	0.6605408	0.0647855020457274	0.288276636747514	0.0587613550788078	0.0533095410840209	0.343013053865427	0.176531069396621	True	False	/gpfs/igmmfs01/eddie/ponting-lab/breeshey/projects/motifs/characterize-bqtls-nf/work/99/e80e0eda3a4b43fbdf3523ed497b76/HEK293_FOXA1.withPeaks.csv	HEK293	FOXA1	ACAAATGAGAATGCTTCTTTAGTATCTACATAGCACTTTAAAAGCTCTGTT	ACAAATGAGAATGCTTCTTTAGTATTTACATAGCACTTTAAAAGCTCTGTT	MA0148.1_TGTTTrCwywG	22	1	4.33933566836686	8.87651802549362	-4.53718235712676	True	True	NA
rs13064760	chr3	12369401	C	T	5	17	22	0.227272727272727	0.499164418624918	0.6605408	0.0647855020457274	0.288276636747514	0.0587613550788078	0.0533095410840209	0.343013053865427	0.176531069396621	True	False	/gpfs/igmmfs01/eddie/ponting-lab/breeshey/projects/motifs/characterize-bqtls-nf/work/99/e80e0eda3a4b43fbdf3523ed497b76/HEK293_FOXA1.withPeaks.csv	HEK293	FOXA1	ACAAATGAGAATGCTTCTTTAGTATCTACATAGCACTTTAAAAGCTCTGTT	ACAAATGAGAATGCTTCTTTAGTATTTACATAGCACTTTAAAAGCTCTGTT	MA0148.3_nnnnTGTTTACwywn	18	1	4.13266545647049	10.0662890038886	-5.93362354741813	True	True	NA
rs13066040	chr3	159583067	T	C	9	10	19	0.473684210526316	0.501815087229801	0.4443636	0.342046604673752	0.722480426122626	0.0985346625966048	0.291625938910029	0.776617433615092	0.532263515398189	False	False	/gpfs/igmmfs01/eddie/ponting-lab/breeshey/projects/motifs/characterize-bqtls-nf/work/99/e80e0eda3a4b43fbdf3523ed497b76/HEK293_FOXA1.withPeaks.csv	HEK293	FOXA1	CAGGATTTTTGACTCATGTTGTTTGTTTTTTGTAGTAGTTTCATTTTTAAC	CAGGATTTTTGACTCATGTTGTTTGCTTTTTGTAGTAGTTTCATTTTTAAC	MA0148.2_TGTTTrCwywG	19	1	8.26680615163636	10.5664099582617	-2.29960380662535	True		NA
rs13066040	chr3	159583067	T	C	9	10	19	0.473684210526316	0.501815087229801	0.4443636	0.342046604673752	0.722480426122626	0.0985346625966048	0.291625938910029	0.776617433615092	0.532263515398189	False	False	/gpfs/igmmfs01/eddie/ponting-lab/breeshey/projects/motifs/characterize-bqtls-nf/work/99/e80e0eda3a4b43fbdf3523ed497b76/HEK293_FOXA1.withPeaks.csv	HEK293	FOXA1	CAGGATTTTTGACTCATGTTGTTTGTTTTTTGTAGTAGTTTCATTTTTAAC	CAGGATTTTTGACTCATGTTGTTTGCTTTTTGTAGTAGTTTCATTTTTAAC	MA0148.1_TGTTTrCwywG	19	1	8.25261554851554	10.5508867141292	-2.29827116561366	True		NA
rs13066040	chr3	159583067	T	C	9	10	19	0.473684210526316	0.501815087229801	0.4443636	0.342046604673752	0.722480426122626	0.0985346625966048	0.291625938910029	0.776617433615092	0.532263515398189	False	False	/gpfs/igmmfs01/eddie/ponting-lab/breeshey/projects/motifs/characterize-bqtls-nf/work/99/e80e0eda3a4b43fbdf3523ed497b76/HEK293_FOXA1.withPeaks.csv	HEK293	FOXA1	CAGGATTTTTGACTCATGTTGTTTGTTTTTTGTAGTAGTTTCATTTTTAAC	CAGGATTTTTGACTCATGTTGTTTGCTTTTTGTAGTAGTTTCATTTTTAAC	MA0148.3_nnnnTGTTTACwywn	15	1	6.92441539091572	9.53973116753169	-2.61531577661597	True		NA
rs13082928	chr3	109861241	T	G	12	4	16	0.75	0.504413283614608	0.4989694	0.510277366181592	0.885776565091457	0.0981201595224303	0.426992681725483	0.910324489766984	0.698026965636525	False	False	/gpfs/igmmfs01/eddie/ponting-lab/breeshey/projects/motifs/characterize-bqtls-nf/work/99/e80e0eda3a4b43fbdf3523ed497b76/HEK293_FOXA1.withPeaks.csv	HEK293	FOXA1	TAACAACCATTTTCAGTTCATGTAGTAAATATCTAAGTAAACTTTTTGTGT	TAACAACCATTTTCAGTTCATGTAGGAAATATCTAAGTAAACTTTTTGTGT	MA0148.4_nwGTAAACATnn	22	1	8.35034449349672	4.60447538329149	3.74586911020523	True		NA
rs13321256	chr3	59295141	A	G	1	4	5	0.2	0.49815359762599	0.4759758	0.0819924723397463	0.631428923463337	0.146953201215024	0.0507008061345499	0.704425287564534	0.356710697901542	False	False	/gpfs/igmmfs01/eddie/ponting-lab/breeshey/projects/motifs/characterize-bqtls-nf/work/99/e80e0eda3a4b43fbdf3523ed497b76/HEK293_FOXA1.withPeaks.csv	HEK293	FOXA1	GAAGGGCATTTCAGATGTTTTCACTAAATATGGCTTAAATACCACTATAAC	GAAGGGCATTTCAGATGTTTTCACTGAATATGGCTTAAATACCACTATAAC	MA0148.2_TGTTTrCwywG	15	1	6.8462542978284	8.48364583760853	-1.63739153978013	True		NA
rs13321256	chr3	59295141	A	G	1	4	5	0.2	0.49815359762599	0.4759758	0.0819924723397463	0.631428923463337	0.146953201215024	0.0507008061345499	0.704425287564534	0.356710697901542	False	False	/gpfs/igmmfs01/eddie/ponting-lab/breeshey/projects/motifs/characterize-bqtls-nf/work/99/e80e0eda3a4b43fbdf3523ed497b76/HEK293_FOXA1.withPeaks.csv	HEK293	FOXA1	GAAGGGCATTTCAGATGTTTTCACTAAATATGGCTTAAATACCACTATAAC	GAAGGGCATTTCAGATGTTTTCACTGAATATGGCTTAAATACCACTATAAC	MA0148.1_TGTTTrCwywG	15	1	6.89565423972972	8.52025704591364	-1.62460280618392	True		NA
rs1348656	chr3	144933520	C	T	9	1	10	0.9	0.499164418624918	0.5570477	0.543364614426217	0.957830471738873	0.109741517760254	0.463950356224976	0.986413754801693	0.750597543082545	False	False	/gpfs/igmmfs01/eddie/ponting-lab/breeshey/projects/motifs/characterize-bqtls-nf/work/99/e80e0eda3a4b43fbdf3523ed497b76/HEK293_FOXA1.withPeaks.csv	HEK293	FOXA1	CTTTTTTCTTTCAAGGAGCAAATACCAAGTCAATATACATGATTTAGCTCT	CTTTTTTCTTTCAAGGAGCAAATACTAAGTCAATATACATGATTTAGCTCT	MA0148.3_nnnnTGTTTACwywn	24	-1	4.74273326390429	9.24828771819145	-4.50555445428716	True		NA
rs1398358	chr3	110308513	A	G	3	11	14	0.214285714285714	0.49815359762599	0.5367261	0.100629663606484	0.469830018832377	0.097786776572458	0.0584856548076152	0.523506143050831	0.285229841219431	False	False	/gpfs/igmmfs01/eddie/ponting-lab/breeshey/projects/motifs/characterize-bqtls-nf/work/99/e80e0eda3a4b43fbdf3523ed497b76/HEK293_FOXA1.withPeaks.csv	HEK293	FOXA1	AGGCAGCAGACTTGAAAGAAATTGAATAAATATTGTCTCTCCTTGTTAATC	AGGCAGCAGACTTGAAAGAAATTGAGTAAATATTGTCTCTCCTTGTTAATC	MA0148.4_nwGTAAACATnn	23	1	5.79644789967973	8.25841698658223	-2.4619690869025	True		NA
rs1398358	chr3	110308513	A	G	3	11	14	0.214285714285714	0.49815359762599	0.5367261	0.100629663606484	0.469830018832377	0.097786776572458	0.0584856548076152	0.523506143050831	0.285229841219431	False	False	/gpfs/igmmfs01/eddie/ponting-lab/breeshey/projects/motifs/characterize-bqtls-nf/work/99/e80e0eda3a4b43fbdf3523ed497b76/HEK293_FOXA1.withPeaks.csv	HEK293	FOXA1	AGGCAGCAGACTTGAAAGAAATTGAATAAATATTGTCTCTCCTTGTTAATC	AGGCAGCAGACTTGAAAGAAATTGAGTAAATATTGTCTCTCCTTGTTAATC	MA0148.3_nnnnTGTTTACwywn	21	-1	6.49062489640166	9.10594067301762	-2.61531577661596	True		NA
rs1455833	chr3	79175867	T	C	3	1	4	0.75	0.501815087229801	0.4855502	0.338259592337403	0.925047920286791	0.156077010626543	0.237879427185959	0.942580935806155	0.631653756312097	False	False	/gpfs/igmmfs01/eddie/ponting-lab/breeshey/projects/motifs/characterize-bqtls-nf/work/99/e80e0eda3a4b43fbdf3523ed497b76/HEK293_FOXA1.withPeaks.csv	HEK293	FOXA1	CAGTGAAGAAGCGCAGATGTTTACTTGGGGAACAGTGTGTCACTTATGGCT	CAGTGAAGAAGCGCAGATGTTTACTCGGGGAACAGTGTGTCACTTATGGCT	MA0148.2_TGTTTrCwywG	17	1	8.69910125379368	8.58453468922813	0.11456656456555	True		NA
rs1455833	chr3	79175867	T	C	3	1	4	0.75	0.501815087229801	0.4855502	0.338259592337403	0.925047920286791	0.156077010626543	0.237879427185959	0.942580935806155	0.631653756312097	False	False	/gpfs/igmmfs01/eddie/ponting-lab/breeshey/projects/motifs/characterize-bqtls-nf/work/99/e80e0eda3a4b43fbdf3523ed497b76/HEK293_FOXA1.withPeaks.csv	HEK293	FOXA1	CAGTGAAGAAGCGCAGATGTTTACTTGGGGAACAGTGTGTCACTTATGGCT	CAGTGAAGAAGCGCAGATGTTTACTCGGGGAACAGTGTGTCACTTATGGCT	MA0148.1_TGTTTrCwywG	17	1	8.67866184492818	8.56141676183736	0.117245083090825	True		NA
rs1455833	chr3	79175867	T	C	3	1	4	0.75	0.501815087229801	0.4855502	0.338259592337403	0.925047920286791	0.156077010626543	0.237879427185959	0.942580935806155	0.631653756312097	False	False	/gpfs/igmmfs01/eddie/ponting-lab/breeshey/projects/motifs/characterize-bqtls-nf/work/99/e80e0eda3a4b43fbdf3523ed497b76/HEK293_FOXA1.withPeaks.csv	HEK293	FOXA1	CAGTGAAGAAGCGCAGATGTTTACTTGGGGAACAGTGTGTCACTTATGGCT	CAGTGAAGAAGCGCAGATGTTTACTCGGGGAACAGTGTGTCACTTATGGCT	MA0148.4_nwGTAAACATnn	14	-1	10.9443259299766	10.2185962416255	0.725729688351057	True		NA
rs1506441	chr3	97611916	A	C	6	8	14	0.428571428571429	0.492070155922961	0.5788506	0.160280168386652	0.583383041013127	0.109709016716373	0.148496808758541	0.693960557533296	0.371831604699889	False	False	/gpfs/igmmfs01/eddie/ponting-lab/breeshey/projects/motifs/characterize-bqtls-nf/work/99/e80e0eda3a4b43fbdf3523ed497b76/HEK293_FOXA1.withPeaks.csv	HEK293	FOXA1	ACAAAAATGTGCTAAGCAAAGCAAAAATGATTTGTTTTTAATCTAAAAATA	ACAAAAATGTGCTAAGCAAAGCAAACATGATTTGTTTTTAATCTAAAAATA	MA0148.2_TGTTTrCwywG	16	-1	6.92297281643372	11.3548292965351	-4.43185648010141	True		NA
rs1506441	chr3	97611916	A	C	6	8	14	0.428571428571429	0.492070155922961	0.5788506	0.160280168386652	0.583383041013127	0.109709016716373	0.148496808758541	0.693960557533296	0.371831604699889	False	False	/gpfs/igmmfs01/eddie/ponting-lab/breeshey/projects/motifs/characterize-bqtls-nf/work/99/e80e0eda3a4b43fbdf3523ed497b76/HEK293_FOXA1.withPeaks.csv	HEK293	FOXA1	ACAAAAATGTGCTAAGCAAAGCAAAAATGATTTGTTTTTAATCTAAAAATA	ACAAAAATGTGCTAAGCAAAGCAAACATGATTTGTTTTTAATCTAAAAATA	MA0148.1_TGTTTrCwywG	16	-1	7.01706137696738	11.3372126079232	-4.32015123095579	True		NA
rs1506441	chr3	97611916	A	C	6	8	14	0.428571428571429	0.492070155922961	0.5788506	0.160280168386652	0.583383041013127	0.109709016716373	0.148496808758541	0.693960557533296	0.371831604699889	False	False	/gpfs/igmmfs01/eddie/ponting-lab/breeshey/projects/motifs/characterize-bqtls-nf/work/99/e80e0eda3a4b43fbdf3523ed497b76/HEK293_FOXA1.withPeaks.csv	HEK293	FOXA1	ACAAAAATGTGCTAAGCAAAGCAAAAATGATTTGTTTTTAATCTAAAAATA	ACAAAAATGTGCTAAGCAAAGCAAACATGATTTGTTTTTAATCTAAAAATA	MA0148.4_nwGTAAACATnn	18	1	4.763074545718	8.27120600748541	-3.50813146176741	True		NA
rs1506441	chr3	97611916	A	C	6	8	14	0.428571428571429	0.492070155922961	0.5788506	0.160280168386652	0.583383041013127	0.109709016716373	0.148496808758541	0.693960557533296	0.371831604699889	False	False	/gpfs/igmmfs01/eddie/ponting-lab/breeshey/projects/motifs/characterize-bqtls-nf/work/99/e80e0eda3a4b43fbdf3523ed497b76/HEK293_FOXA1.withPeaks.csv	HEK293	FOXA1	ACAAAAATGTGCTAAGCAAAGCAAAAATGATTTGTTTTTAATCTAAAAATA	ACAAAAATGTGCTAAGCAAAGCAAACATGATTTGTTTTTAATCTAAAAATA	MA0148.3_nnnnTGTTTACwywn	16	-1	4.95174048926865	10.635592328436	-5.68385183916732	True		NA
rs1521263	chr3	114267837	A	G	10	3	13	0.769230769230769	0.49815359762599	0.5023523	0.48975015209748	0.899469238295435	0.106439301403344	0.412987512220885	0.941364847405008	0.694609695196458	False	False	/gpfs/igmmfs01/eddie/ponting-lab/breeshey/projects/motifs/characterize-bqtls-nf/work/99/e80e0eda3a4b43fbdf3523ed497b76/HEK293_FOXA1.withPeaks.csv	HEK293	FOXA1	TGGTTAAAGAGAAAAGGTACTGAAAAAAGTAAACAAACATATGAAAGCCTC	TGGTTAAAGAGAAAAGGTACTGAAAGAAGTAAACAAACATATGAAAGCCTC	MA0148.2_TGTTTrCwywG	24	-1	10.826612382087	6.86183113641121	3.96478124567582	True		NA
rs1521263	chr3	114267837	A	G	10	3	13	0.769230769230769	0.49815359762599	0.5023523	0.48975015209748	0.899469238295435	0.106439301403344	0.412987512220885	0.941364847405008	0.694609695196458	False	False	/gpfs/igmmfs01/eddie/ponting-lab/breeshey/projects/motifs/characterize-bqtls-nf/work/99/e80e0eda3a4b43fbdf3523ed497b76/HEK293_FOXA1.withPeaks.csv	HEK293	FOXA1	TGGTTAAAGAGAAAAGGTACTGAAAAAAGTAAACAAACATATGAAAGCCTC	TGGTTAAAGAGAAAAGGTACTGAAAGAAGTAAACAAACATATGAAAGCCTC	MA0148.1_TGTTTrCwywG	24	-1	10.8069762138541	7.045038090747	3.76193812310713	True		NA
rs1521263	chr3	114267837	A	G	10	3	13	0.769230769230769	0.49815359762599	0.5023523	0.48975015209748	0.899469238295435	0.106439301403344	0.412987512220885	0.941364847405008	0.694609695196458	False	False	/gpfs/igmmfs01/eddie/ponting-lab/breeshey/projects/motifs/characterize-bqtls-nf/work/99/e80e0eda3a4b43fbdf3523ed497b76/HEK293_FOXA1.withPeaks.csv	HEK293	FOXA1	TGGTTAAAGAGAAAAGGTACTGAAAAAAGTAAACAAACATATGAAAGCCTC	TGGTTAAAGAGAAAAGGTACTGAAAGAAGTAAACAAACATATGAAAGCCTC	MA0148.3_nnnnTGTTTACwywn	24	-1	11.5620066931192	6.23743695542713	5.3245697376921	True		NA
rs1567025	chr3	31042458	G	A	3	7	10	0.3	0.508708748881968	0.4649853	0.171909667099163	0.645322747110066	0.12623889242629	0.0985338510832877	0.676059209318314	0.408616207104614	False	False	/gpfs/igmmfs01/eddie/ponting-lab/breeshey/projects/motifs/characterize-bqtls-nf/work/99/e80e0eda3a4b43fbdf3523ed497b76/HEK293_FOXA1.withPeaks.csv	HEK293	FOXA1	TAAGAAGTCATCTGCCACAGTTGCTGTTTACAACCATCTTGTACCAGGGTA	TAAGAAGTCATCTGCCACAGTTGCTATTTACAACCATCTTGTACCAGGGTA	MA0148.4_nwGTAAACATnn	21	-1	8.26258570358601	6.30050782242536	1.96207788116065	True		NA
rs162409	chr3	21528544	A	C	6	3	9	0.666666666666667	0.492070155922961	0.6200343	0.268085770022247	0.785736161863701	0.1361018563415	0.205539982357342	0.860781610080123	0.526910965942974	False	False	/gpfs/igmmfs01/eddie/ponting-lab/breeshey/projects/motifs/characterize-bqtls-nf/work/99/e80e0eda3a4b43fbdf3523ed497b76/HEK293_FOXA1.withPeaks.csv	HEK293	FOXA1	CATGTGGTATCAAAAGCAAGTTCTTATTTATATTGAATCTAATAAGTTCCT	CATGTGGTATCAAAAGCAAGTTCTTCTTTATATTGAATCTAATAAGTTCCT	MA0148.3_nnnnTGTTTACwywn	20	1	9.15119055214498	4.46980034024548	4.6813902118995	True		NA
rs1720543	chr3	64952910	C	T	7	10	17	0.411764705882353	0.499164418624918	0.4592577	0.257032547025917	0.65955497466168	0.104367335120527	0.217048351687272	0.706790006105282	0.458293760843799	False	False	/gpfs/igmmfs01/eddie/ponting-lab/breeshey/projects/motifs/characterize-bqtls-nf/work/99/e80e0eda3a4b43fbdf3523ed497b76/HEK293_FOXA1.withPeaks.csv	HEK293	FOXA1	CTGTTCATTGAGAAGTGCAGTCATCCGTTTGTTTAGTGACTTTCCTAAACT	CTGTTCATTGAGAAGTGCAGTCATCTGTTTGTTTAGTGACTTTCCTAAACT	MA0148.2_TGTTTrCwywG	25	1	3.2047190700214	8.81602069188343	-5.61130162186204	True		NA
rs1720543	chr3	64952910	C	T	7	10	17	0.411764705882353	0.499164418624918	0.4592577	0.257032547025917	0.65955497466168	0.104367335120527	0.217048351687272	0.706790006105282	0.458293760843799	False	False	/gpfs/igmmfs01/eddie/ponting-lab/breeshey/projects/motifs/characterize-bqtls-nf/work/99/e80e0eda3a4b43fbdf3523ed497b76/HEK293_FOXA1.withPeaks.csv	HEK293	FOXA1	CTGTTCATTGAGAAGTGCAGTCATCCGTTTGTTTAGTGACTTTCCTAAACT	CTGTTCATTGAGAAGTGCAGTCATCTGTTTGTTTAGTGACTTTCCTAAACT	MA0148.1_TGTTTrCwywG	25	1	3.47487622064033	8.79727625770433	-5.32240003706399	True		NA
rs17826680	chr3	181686597	A	G	5	6	11	0.454545454545455	0.49815359762599	0.4995478	0.234492812028358	0.705073874139661	0.1214685891352	0.166327732841212	0.776015133061075	0.469783343084009	False	False	/gpfs/igmmfs01/eddie/ponting-lab/breeshey/projects/motifs/characterize-bqtls-nf/work/99/e80e0eda3a4b43fbdf3523ed497b76/HEK293_FOXA1.withPeaks.csv	HEK293	FOXA1	CATCTGTTAGACAGACAAGGCTCCAATGTTTACTTGAATGACATTCTCACT	CATCTGTTAGACAGACAAGGCTCCAGTGTTTACTTGAATGACATTCTCACT	MA0148.4_nwGTAAACATnn	23	-1	10.9462245560939	8.67581603241353	2.27040852368041	True		NA
rs17850206	chr3	197566254	T	C	5	3	8	0.625	0.501815087229801	0.4468319	0.373629569533992	0.855634806988712	0.128296141110088	0.285329835745257	0.903043724816724	0.614632188261352	False	False	/gpfs/igmmfs01/eddie/ponting-lab/breeshey/projects/motifs/characterize-bqtls-nf/work/99/e80e0eda3a4b43fbdf3523ed497b76/HEK293_FOXA1.withPeaks.csv	HEK293	FOXA1	AAAAAACAGAAGATATGAGAAGATATTTACATCAAAACAGGTTTGAAAAAC	AAAAAACAGAAGATATGAGAAGATACTTACATCAAAACAGGTTTGAAAAAC	MA0148.4_nwGTAAACATnn	20	-1	9.16247828382991	4.90799685402127	4.25448142980864	True		NA
rs1868198	chr3	195876780	A	C	3	2	5	0.6	0.492070155922961	0.5486474	0.251013688759472	0.819820908510024	0.151872855737733	0.149853587649498	0.860419774027623	0.535417298634748	False	False	/gpfs/igmmfs01/eddie/ponting-lab/breeshey/projects/motifs/characterize-bqtls-nf/work/99/e80e0eda3a4b43fbdf3523ed497b76/HEK293_FOXA1.withPeaks.csv	HEK293	FOXA1	ACAAAAGCAGGTCAATGTTTACAGAAGTCCCCTCTTCCCACGTCTTCTCAT	ACAAAAGCAGGTCAATGTTTACAGACGTCCCCTCTTCCCACGTCTTCTCAT	MA0148.3_nnnnTGTTTACwywn	11	1	9.07767819427406	8.4741043693487	0.603573824925357	True		NA
rs1921548	chr3	54806321	G	A	4	9	13	0.307692307692308	0.508708748881968	0.443892	0.178614294273241	0.619096362733971	0.118225982093613	0.124292127273586	0.703689508206212	0.398855328503606	False	False	/gpfs/igmmfs01/eddie/ponting-lab/breeshey/projects/motifs/characterize-bqtls-nf/work/99/e80e0eda3a4b43fbdf3523ed497b76/HEK293_FOXA1.withPeaks.csv	HEK293	FOXA1	TTTTGTGGCTGAAAACCCAGCAGCAGTAAATATAATTATATAACTGATTTA	TTTTGTGGCTGAAAACCCAGCAGCAATAAATATAATTATATAACTGATTTA	MA0148.4_nwGTAAACATnn	23	1	8.25108052336913	5.78911143646663	2.4619690869025	True		NA
rs1979671	chr3	46274215	C	T	1	3	4	0.25	0.499164418624918	0.5366771	0.0686794041794419	0.619603793416175	0.150293494473769	0.0563359123848784	0.703370892323917	0.344141598797808	False	False	/gpfs/igmmfs01/eddie/ponting-lab/breeshey/projects/motifs/characterize-bqtls-nf/work/99/e80e0eda3a4b43fbdf3523ed497b76/HEK293_FOXA1.withPeaks.csv	HEK293	FOXA1	CCCAGATCAATGCTAGACTCTTGTTCACCTGTTATCTTGAAATCACAGGTG	CCCAGATCAATGCTAGACTCTTGTTTACCTGTTATCTTGAAATCACAGGTG	MA0148.4_nwGTAAACATnn	18	-1	4.92598480635437	8.82693064307743	-3.90094583672306	True		NA
rs2000052	chr3	194997620	C	T	4	5	9	0.444444444444444	0.499164418624918	0.4710858	0.232511207967297	0.750079698083716	0.13325712136558	0.169872779692696	0.813103766323823	0.491295453025507	False	False	/gpfs/igmmfs01/eddie/ponting-lab/breeshey/projects/motifs/characterize-bqtls-nf/work/99/e80e0eda3a4b43fbdf3523ed497b76/HEK293_FOXA1.withPeaks.csv	HEK293	FOXA1	AGAAATCAAGCCACAGAAATGTGTACTTGTATTGCTAGGCTCCCTGCAATA	AGAAATCAAGCCACAGAAATGTGTATTTGTATTGCTAGGCTCCCTGCAATA	MA0148.4_nwGTAAACATnn	16	-1	8.24733909942079	5.78537001251829	2.4619690869025	True		NA
rs2041692	chr3	172215637	T	C	2	6	8	0.25	0.501815087229801	0.3776413	0.161785917659505	0.689765549969921	0.140884691835495	0.0871976108555262	0.762586984692588	0.425775733814713	False	False	/gpfs/igmmfs01/eddie/ponting-lab/breeshey/projects/motifs/characterize-bqtls-nf/work/99/e80e0eda3a4b43fbdf3523ed497b76/HEK293_FOXA1.withPeaks.csv	HEK293	FOXA1	CTTTGCTGATGCTCCTCTTGTTTACTTTCATACACGTCTTTCTATGGTTCC	CTTTGCTGATGCTCCTCTTGTTTACCTTCATACACGTCTTTCTATGGTTCC	MA0148.2_TGTTTrCwywG	18	1	10.3097740156029	8.78296216691013	1.5268118486928	True		NA
rs2041692	chr3	172215637	T	C	2	6	8	0.25	0.501815087229801	0.3776413	0.161785917659505	0.689765549969921	0.140884691835495	0.0871976108555262	0.762586984692588	0.425775733814713	False	False	/gpfs/igmmfs01/eddie/ponting-lab/breeshey/projects/motifs/characterize-bqtls-nf/work/99/e80e0eda3a4b43fbdf3523ed497b76/HEK293_FOXA1.withPeaks.csv	HEK293	FOXA1	CTTTGCTGATGCTCCTCTTGTTTACTTTCATACACGTCTTTCTATGGTTCC	CTTTGCTGATGCTCCTCTTGTTTACCTTCATACACGTCTTTCTATGGTTCC	MA0148.1_TGTTTrCwywG	18	1	10.2901378473701	8.76573991904778	1.52439792832227	True		NA
rs2041692	chr3	172215637	T	C	2	6	8	0.25	0.501815087229801	0.3776413	0.161785917659505	0.689765549969921	0.140884691835495	0.0871976108555262	0.762586984692588	0.425775733814713	False	False	/gpfs/igmmfs01/eddie/ponting-lab/breeshey/projects/motifs/characterize-bqtls-nf/work/99/e80e0eda3a4b43fbdf3523ed497b76/HEK293_FOXA1.withPeaks.csv	HEK293	FOXA1	CTTTGCTGATGCTCCTCTTGTTTACTTTCATACACGTCTTTCTATGGTTCC	CTTTGCTGATGCTCCTCTTGTTTACCTTCATACACGTCTTTCTATGGTTCC	MA0148.4_nwGTAAACATnn	15	-1	9.58153844940385	8.82693064307743	0.754607806326421	True		NA
rs2041692	chr3	172215637	T	C	2	6	8	0.25	0.501815087229801	0.3776413	0.161785917659505	0.689765549969921	0.140884691835495	0.0871976108555262	0.762586984692588	0.425775733814713	False	False	/gpfs/igmmfs01/eddie/ponting-lab/breeshey/projects/motifs/characterize-bqtls-nf/work/99/e80e0eda3a4b43fbdf3523ed497b76/HEK293_FOXA1.withPeaks.csv	HEK293	FOXA1	CTTTGCTGATGCTCCTCTTGTTTACTTTCATACACGTCTTTCTATGGTTCC	CTTTGCTGATGCTCCTCTTGTTTACCTTCATACACGTCTTTCTATGGTTCC	MA0148.3_nnnnTGTTTACwywn	14	1	11.0107703699759	9.68345190932602	1.32731846064993	True		NA
rs2280578	chr3	119395799	A	C	20	10	30	0.666666666666667	0.492070155922961	0.5504771	0.450102729794531	0.776723709537348	0.0846336340738	0.382106759783267	0.813762302719625	0.61341321966594	False	False	/gpfs/igmmfs01/eddie/ponting-lab/breeshey/projects/motifs/characterize-bqtls-nf/work/99/e80e0eda3a4b43fbdf3523ed497b76/HEK293_FOXA1.withPeaks.csv	HEK293	FOXA1	TAAGCTACGGGATAAGTCAACAGAGACCCGACCACGAAACCTACAAGGCCC	TAAGCTACGGGATAAGTCAACAGAGCCCCGACCACGAAACCTACAAGGCCC	MA0148.3_nnnnTGTTTACwywn	11	-1	9.52784820000713	8.78513380577068	0.742714394236449	True		NA
rs2289270	chr3	115528917	T	C	8	7	15	0.533333333333333	0.501815087229801	0.4125935	0.400797263829347	0.802770134958565	0.103707351712643	0.320979586862602	0.828941686000971	0.601783699393956	False	False	/gpfs/igmmfs01/eddie/ponting-lab/breeshey/projects/motifs/characterize-bqtls-nf/work/99/e80e0eda3a4b43fbdf3523ed497b76/HEK293_FOXA1.withPeaks.csv	HEK293	FOXA1	TACATTTGCTTAGTAGATATAAACATATCCCAGTAGAACCTTCTCCATCCT	TACATTTGCTTAGTAGATATAAACACATCCCAGTAGAACCTTCTCCATCCT	MA0148.4_nwGTAAACATnn	16	1	8.96877130700622	6.69836278332581	2.27040852368041	True		NA
rs2372110	chr3	42819857	A	C	9	9	18	0.5	0.492070155922961	0.5123929	0.283814666309111	0.682872878663499	0.102462798747294	0.248885647672089	0.746743261608678	0.483343772486305	False	False	/gpfs/igmmfs01/eddie/ponting-lab/breeshey/projects/motifs/characterize-bqtls-nf/work/99/e80e0eda3a4b43fbdf3523ed497b76/HEK293_FOXA1.withPeaks.csv	HEK293	FOXA1	TTCTCTCTCCCACCAATAAGTAAACATAACATAAACAGTGGCCCTACTCTT	TTCTCTCTCCCACCAATAAGTAAACCTAACATAAACAGTGGCCCTACTCTT	MA0148.2_TGTTTrCwywG	15	-1	10.5874075840607	5.24273462545257	5.34467295860809	True		NA
rs2372110	chr3	42819857	A	C	9	9	18	0.5	0.492070155922961	0.5123929	0.283814666309111	0.682872878663499	0.102462798747294	0.248885647672089	0.746743261608678	0.483343772486305	False	False	/gpfs/igmmfs01/eddie/ponting-lab/breeshey/projects/motifs/characterize-bqtls-nf/work/99/e80e0eda3a4b43fbdf3523ed497b76/HEK293_FOXA1.withPeaks.csv	HEK293	FOXA1	TTCTCTCTCCCACCAATAAGTAAACATAACATAAACAGTGGCCCTACTCTT	TTCTCTCTCCCACCAATAAGTAAACCTAACATAAACAGTGGCCCTACTCTT	MA0148.1_TGTTTrCwywG	15	-1	10.5653110292489	5.24291099218496	5.32240003706399	True		NA
rs2372110	chr3	42819857	A	C	9	9	18	0.5	0.492070155922961	0.5123929	0.283814666309111	0.682872878663499	0.102462798747294	0.248885647672089	0.746743261608678	0.483343772486305	False	False	/gpfs/igmmfs01/eddie/ponting-lab/breeshey/projects/motifs/characterize-bqtls-nf/work/99/e80e0eda3a4b43fbdf3523ed497b76/HEK293_FOXA1.withPeaks.csv	HEK293	FOXA1	TTCTCTCTCCCACCAATAAGTAAACATAACATAAACAGTGGCCCTACTCTT	TTCTCTCTCCCACCAATAAGTAAACCTAACATAAACAGTGGCCCTACTCTT	MA0148.4_nwGTAAACATnn	17	1	11.1276564857894	6.8932372368581	4.23441924893132	True		NA
rs2372110	chr3	42819857	A	C	9	9	18	0.5	0.492070155922961	0.5123929	0.283814666309111	0.682872878663499	0.102462798747294	0.248885647672089	0.746743261608678	0.483343772486305	False	False	/gpfs/igmmfs01/eddie/ponting-lab/breeshey/projects/motifs/characterize-bqtls-nf/work/99/e80e0eda3a4b43fbdf3523ed497b76/HEK293_FOXA1.withPeaks.csv	HEK293	FOXA1	TTCTCTCTCCCACCAATAAGTAAACATAACATAAACAGTGGCCCTACTCTT	TTCTCTCTCCCACCAATAAGTAAACCTAACATAAACAGTGGCCCTACTCTT	MA0148.3_nnnnTGTTTACwywn	15	-1	10.997115003006	5.18917273326845	5.80794226973751	True		NA
rs2575819	chr3	189858541	G	A	3	15	18	0.166666666666667	0.508708748881968	0.5272223	0.0712499105550922	0.371007980406402	0.0802179166624933	0.0467043555740375	0.438503954726489	0.221128945480747	True	False	/gpfs/igmmfs01/eddie/ponting-lab/breeshey/projects/motifs/characterize-bqtls-nf/work/99/e80e0eda3a4b43fbdf3523ed497b76/HEK293_FOXA1.withPeaks.csv	HEK293	FOXA1	ATAACTTCCGAACATAAAAGCAAATGAATAAATTACAAAATAAGAGACTTA	ATAACTTCCGAACATAAAAGCAAATAAATAAATTACAAAATAAGAGACTTA	MA0148.2_TGTTTrCwywG	15	-1	3.00572837123296	8.617029993095	-5.61130162186204	True	True	NA
rs2575819	chr3	189858541	G	A	3	15	18	0.166666666666667	0.508708748881968	0.5272223	0.0712499105550922	0.371007980406402	0.0802179166624933	0.0467043555740375	0.438503954726489	0.221128945480747	True	False	/gpfs/igmmfs01/eddie/ponting-lab/breeshey/projects/motifs/characterize-bqtls-nf/work/99/e80e0eda3a4b43fbdf3523ed497b76/HEK293_FOXA1.withPeaks.csv	HEK293	FOXA1	ATAACTTCCGAACATAAAAGCAAATGAATAAATTACAAAATAAGAGACTTA	ATAACTTCCGAACATAAAAGCAAATAAATAAATTACAAAATAAGAGACTTA	MA0148.1_TGTTTrCwywG	15	-1	3.26036611301366	8.60381955927548	-5.34345344626183	True	True	NA
rs2575819	chr3	189858541	G	A	3	15	18	0.166666666666667	0.508708748881968	0.5272223	0.0712499105550922	0.371007980406402	0.0802179166624933	0.0467043555740375	0.438503954726489	0.221128945480747	True	False	/gpfs/igmmfs01/eddie/ponting-lab/breeshey/projects/motifs/characterize-bqtls-nf/work/99/e80e0eda3a4b43fbdf3523ed497b76/HEK293_FOXA1.withPeaks.csv	HEK293	FOXA1	ATAACTTCCGAACATAAAAGCAAATGAATAAATTACAAAATAAGAGACTTA	ATAACTTCCGAACATAAAAGCAAATAAATAAATTACAAAATAAGAGACTTA	MA0148.3_nnnnTGTTTACwywn	15	-1	2.98484751562438	8.97511134215585	-5.99026382653146	True	True	NA
rs2873322	chr3	97529147	G	A	5	4	9	0.555555555555556	0.508708748881968	0.4800069	0.302300331432196	0.786160472702832	0.126726086206558	0.256651012393537	0.861227695918299	0.544230402067514	False	False	/gpfs/igmmfs01/eddie/ponting-lab/breeshey/projects/motifs/characterize-bqtls-nf/work/99/e80e0eda3a4b43fbdf3523ed497b76/HEK293_FOXA1.withPeaks.csv	HEK293	FOXA1	AAGGTGGTAGACTATGTCAACATTAGTTTCTTGATTTTGAGAGTGGAATTG	AAGGTGGTAGACTATGTCAACATTAATTTCTTGATTTTGAGAGTGGAATTG	MA0148.3_nnnnTGTTTACwywn	11	-1	9.26133883135495	9.84877476849337	-0.587435937138421	True		NA
rs2881606	chr3	16727277	G	A	4	6	10	0.4	0.508708748881968	0.3865951	0.268791405734115	0.745145124895316	0.125202091859281	0.213797388794354	0.807276588063937	0.506968265314715	False	False	/gpfs/igmmfs01/eddie/ponting-lab/breeshey/projects/motifs/characterize-bqtls-nf/work/99/e80e0eda3a4b43fbdf3523ed497b76/HEK293_FOXA1.withPeaks.csv	HEK293	FOXA1	CGTTCTCTTTTTTGTCCAATCACATGTTTACACGGCTATCCATTCTTCATT	CGTTCTCTTTTTTGTCCAATCACATATTTACACGGCTATCCATTCTTCATT	MA0148.4_nwGTAAACATnn	21	-1	10.8379125429664	8.8758346618057	1.96207788116065	True		NA
rs2927279	chr3	117200934	A	G	4	4	8	0.5	0.49815359762599	0.4822083	0.252377788646586	0.770506408442986	0.136711739723244	0.179337289882446	0.826038569653551	0.511442098544786	False	False	/gpfs/igmmfs01/eddie/ponting-lab/breeshey/projects/motifs/characterize-bqtls-nf/work/99/e80e0eda3a4b43fbdf3523ed497b76/HEK293_FOXA1.withPeaks.csv	HEK293	FOXA1	ATATGTAATTTTTAAGACCCTAGTAAACACATTTTTAAAAAGTAAAAATAA	ATATGTAATTTTTAAGACCCTAGTAGACACATTTTTAAAAAGTAAAAATAA	MA0148.4_nwGTAAACATnn	20	1	8.34819807989513	4.18131451548118	4.16688356441395	True		NA
rs342541	chr3	42541598	C	T	2	2	4	0.5	0.499164418624918	0.5005251	0.217528078101624	0.829863299461187	0.161714806161361	0.129806234334949	0.866102848402918	0.523695688781405	False	False	/gpfs/igmmfs01/eddie/ponting-lab/breeshey/projects/motifs/characterize-bqtls-nf/work/99/e80e0eda3a4b43fbdf3523ed497b76/HEK293_FOXA1.withPeaks.csv	HEK293	FOXA1	AAGAACAAAGAAGTGATGTTTATTCCGAAGAATCTGCAAGGAAACAATTAT	AAGAACAAAGAAGTGATGTTTATTCTGAAGAATCTGCAAGGAAACAATTAT	MA0148.2_TGTTTrCwywG	16	1	5.23608010349374	9.20086134916956	-3.96478124567582	True		NA
rs342541	chr3	42541598	C	T	2	2	4	0.5	0.499164418624918	0.5005251	0.217528078101624	0.829863299461187	0.161714806161361	0.129806234334949	0.866102848402918	0.523695688781405	False	False	/gpfs/igmmfs01/eddie/ponting-lab/breeshey/projects/motifs/characterize-bqtls-nf/work/99/e80e0eda3a4b43fbdf3523ed497b76/HEK293_FOXA1.withPeaks.csv	HEK293	FOXA1	AAGAACAAAGAAGTGATGTTTATTCCGAAGAATCTGCAAGGAAACAATTAT	AAGAACAAAGAAGTGATGTTTATTCTGAAGAATCTGCAAGGAAACAATTAT	MA0148.1_TGTTTrCwywG	16	1	5.41584773583649	9.17778585894363	-3.76193812310713	True		NA
rs342541	chr3	42541598	C	T	2	2	4	0.5	0.499164418624918	0.5005251	0.217528078101624	0.829863299461187	0.161714806161361	0.129806234334949	0.866102848402918	0.523695688781405	False	False	/gpfs/igmmfs01/eddie/ponting-lab/breeshey/projects/motifs/characterize-bqtls-nf/work/99/e80e0eda3a4b43fbdf3523ed497b76/HEK293_FOXA1.withPeaks.csv	HEK293	FOXA1	AAGAACAAAGAAGTGATGTTTATTCCGAAGAATCTGCAAGGAAACAATTAT	AAGAACAAAGAAGTGATGTTTATTCTGAAGAATCTGCAAGGAAACAATTAT	MA0148.3_nnnnTGTTTACwywn	12	1	3.20963210480548	8.53420184249758	-5.3245697376921	True		NA
rs3773892	chr3	154832222	A	G	3	2	5	0.6	0.49815359762599	0.5067507	0.26114656179221	0.832727094938887	0.150192961178894	0.158847038530742	0.900377215905114	0.546936828365549	False	False	/gpfs/igmmfs01/eddie/ponting-lab/breeshey/projects/motifs/characterize-bqtls-nf/work/99/e80e0eda3a4b43fbdf3523ed497b76/HEK293_FOXA1.withPeaks.csv	HEK293	FOXA1	AGCCAGTTTTATAATGACAGACTCTATATAAACAAATGCAAATTGGATGTC	AGCCAGTTTTATAATGACAGACTCTGTATAAACAAATGCAAATTGGATGTC	MA0148.2_TGTTTrCwywG	23	-1	8.53910016384497	8.42453359927942	0.11456656456555	True		NA
rs3773892	chr3	154832222	A	G	3	2	5	0.6	0.49815359762599	0.5067507	0.26114656179221	0.832727094938887	0.150192961178894	0.158847038530742	0.900377215905114	0.546936828365549	False	False	/gpfs/igmmfs01/eddie/ponting-lab/breeshey/projects/motifs/characterize-bqtls-nf/work/99/e80e0eda3a4b43fbdf3523ed497b76/HEK293_FOXA1.withPeaks.csv	HEK293	FOXA1	AGCCAGTTTTATAATGACAGACTCTATATAAACAAATGCAAATTGGATGTC	AGCCAGTTTTATAATGACAGACTCTGTATAAACAAATGCAAATTGGATGTC	MA0148.1_TGTTTrCwywG	23	-1	8.52531401473367	8.40806893164285	0.117245083090825	True		NA
rs3773892	chr3	154832222	A	G	3	2	5	0.6	0.49815359762599	0.5067507	0.26114656179221	0.832727094938887	0.150192961178894	0.158847038530742	0.900377215905114	0.546936828365549	False	False	/gpfs/igmmfs01/eddie/ponting-lab/breeshey/projects/motifs/characterize-bqtls-nf/work/99/e80e0eda3a4b43fbdf3523ed497b76/HEK293_FOXA1.withPeaks.csv	HEK293	FOXA1	AGCCAGTTTTATAATGACAGACTCTATATAAACAAATGCAAATTGGATGTC	AGCCAGTTTTATAATGACAGACTCTGTATAAACAAATGCAAATTGGATGTC	MA0148.3_nnnnTGTTTACwywn	23	-1	8.78768648588453	8.25284030238266	0.534846183501873	True		NA
rs3796213	chr3	69157381	C	T	27	6	33	0.818181818181818	0.499164418624918	0.4700633	0.688331973877298	0.915689462276197	0.0594967103146639	0.645330992180825	0.946290489998273	0.802010718076748	True	False	/gpfs/igmmfs01/eddie/ponting-lab/breeshey/projects/motifs/characterize-bqtls-nf/work/99/e80e0eda3a4b43fbdf3523ed497b76/HEK293_FOXA1.withPeaks.csv	HEK293	FOXA1	TCAAATTAGACTTACAGAGTAAACACATATGAGCGTGTGTGTGTGTGTGTG	TCAAATTAGACTTACAGAGTAAACATATATGAGCGTGTGTGTGTGTGTGTG	MA0148.4_nwGTAAACATnn	16	1	8.2543719468633	10.5247804705437	-2.27040852368041	True	False	NA
rs3796213	chr3	69157381	C	T	27	6	33	0.818181818181818	0.499164418624918	0.4700633	0.688331973877298	0.915689462276197	0.0594967103146639	0.645330992180825	0.946290489998273	0.802010718076748	True	False	/gpfs/igmmfs01/eddie/ponting-lab/breeshey/projects/motifs/characterize-bqtls-nf/work/99/e80e0eda3a4b43fbdf3523ed497b76/HEK293_FOXA1.withPeaks.csv	HEK293	FOXA1	TCAAATTAGACTTACAGAGTAAACACATATGAGCGTGTGTGTGTGTGTGTG	TCAAATTAGACTTACAGAGTAAACATATATGAGCGTGTGTGTGTGTGTGTG	MA0148.3_nnnnTGTTTACwywn	14	-1	10.9694973938143	11.6351711483378	-0.66567375452353	True	False	NA
rs3817599	chr3	121659197	G	A	7	3	10	0.7	0.508708748881968	0.498827	0.420098050362718	0.879831469615866	0.119858599625064	0.346061103140943	0.906315386017736	0.649964759989292	False	False	/gpfs/igmmfs01/eddie/ponting-lab/breeshey/projects/motifs/characterize-bqtls-nf/work/99/e80e0eda3a4b43fbdf3523ed497b76/HEK293_FOXA1.withPeaks.csv	HEK293	FOXA1	CATGGGGCATGAGGGCAGTGAAGGGGGTTTGTTTACTTTCAAACTTGTGTC	CATGGGGCATGAGGGCAGTGAAGGGAGTTTGTTTACTTTCAAACTTGTGTC	MA0148.3_nnnnTGTTTACwywn	25	1	10.141157910712	10.1889696380443	-0.0478117273322578	True		NA
rs3911812	chr3	131883484	T	C	1	1	2	0.5	0.501815087229801	0.4944041	0.152373028270595	0.825704692713817	0.177028061931513	0.100256788469069	0.910156672920718	0.489038860492206	False	False	/gpfs/igmmfs01/eddie/ponting-lab/breeshey/projects/motifs/characterize-bqtls-nf/work/99/e80e0eda3a4b43fbdf3523ed497b76/HEK293_FOXA1.withPeaks.csv	HEK293	FOXA1	TCAGGTGAAGAATATTCAGTGTAAATAATAATATCCATTTCCCCAGTTTAG	TCAGGTGAAGAATATTCAGTGTAAACAATAATATCCATTTCCCCAGTTTAG	MA0148.2_TGTTTrCwywG	16	-1	9.01396223876442	10.9633422039311	-1.9493799651667	True		NA
rs3911812	chr3	131883484	T	C	1	1	2	0.5	0.501815087229801	0.4944041	0.152373028270595	0.825704692713817	0.177028061931513	0.100256788469069	0.910156672920718	0.489038860492206	False	False	/gpfs/igmmfs01/eddie/ponting-lab/breeshey/projects/motifs/characterize-bqtls-nf/work/99/e80e0eda3a4b43fbdf3523ed497b76/HEK293_FOXA1.withPeaks.csv	HEK293	FOXA1	TCAGGTGAAGAATATTCAGTGTAAATAATAATATCCATTTCCCCAGTTTAG	TCAGGTGAAGAATATTCAGTGTAAACAATAATATCCATTTCCCCAGTTTAG	MA0148.1_TGTTTrCwywG	16	-1	9.00093812700798	10.9480052818617	-1.94706715485371	True		NA
rs3911812	chr3	131883484	T	C	1	1	2	0.5	0.501815087229801	0.4944041	0.152373028270595	0.825704692713817	0.177028061931513	0.100256788469069	0.910156672920718	0.489038860492206	False	False	/gpfs/igmmfs01/eddie/ponting-lab/breeshey/projects/motifs/characterize-bqtls-nf/work/99/e80e0eda3a4b43fbdf3523ed497b76/HEK293_FOXA1.withPeaks.csv	HEK293	FOXA1	TCAGGTGAAGAATATTCAGTGTAAATAATAATATCCATTTCCCCAGTTTAG	TCAGGTGAAGAATATTCAGTGTAAACAATAATATCCATTTCCCCAGTTTAG	MA0148.4_nwGTAAACATnn	18	1	6.97382411312633	8.93590199428699	-1.96207788116065	True		NA
rs3911812	chr3	131883484	T	C	1	1	2	0.5	0.501815087229801	0.4944041	0.152373028270595	0.825704692713817	0.177028061931513	0.100256788469069	0.910156672920718	0.489038860492206	False	False	/gpfs/igmmfs01/eddie/ponting-lab/breeshey/projects/motifs/characterize-bqtls-nf/work/99/e80e0eda3a4b43fbdf3523ed497b76/HEK293_FOXA1.withPeaks.csv	HEK293	FOXA1	TCAGGTGAAGAATATTCAGTGTAAATAATAATATCCATTTCCCCAGTTTAG	TCAGGTGAAGAATATTCAGTGTAAACAATAATATCCATTTCCCCAGTTTAG	MA0148.3_nnnnTGTTTACwywn	16	-1	10.2149362715567	11.2173978988245	-1.00246162726782	True		NA
rs404477	chr3	41103245	T	G	3	4	7	0.428571428571429	0.504413283614608	0.4836277	0.212960465466773	0.742832057533932	0.139602117939361	0.127709389551072	0.796415350981186	0.477896261500352	False	False	/gpfs/igmmfs01/eddie/ponting-lab/breeshey/projects/motifs/characterize-bqtls-nf/work/99/e80e0eda3a4b43fbdf3523ed497b76/HEK293_FOXA1.withPeaks.csv	HEK293	FOXA1	AGCATGGTGGCTGTCAATAAGCAAATAATGGTAGGAGGCATTTGTGGGTTC	AGCATGGTGGCTGTCAATAAGCAAAGAATGGTAGGAGGCATTTGTGGGTTC	MA0148.2_TGTTTrCwywG	16	-1	8.37782519506864	5.89534868013393	2.48247651493471	True		NA
rs404477	chr3	41103245	T	G	3	4	7	0.428571428571429	0.504413283614608	0.4836277	0.212960465466773	0.742832057533932	0.139602117939361	0.127709389551072	0.796415350981186	0.477896261500352	False	False	/gpfs/igmmfs01/eddie/ponting-lab/breeshey/projects/motifs/characterize-bqtls-nf/work/99/e80e0eda3a4b43fbdf3523ed497b76/HEK293_FOXA1.withPeaks.csv	HEK293	FOXA1	AGCATGGTGGCTGTCAATAAGCAAATAATGGTAGGAGGCATTTGTGGGTTC	AGCATGGTGGCTGTCAATAAGCAAAGAATGGTAGGAGGCATTTGTGGGTTC	MA0148.1_TGTTTrCwywG	16	-1	8.3621543746703	5.8788671584346	2.4832872162357	True		NA
rs4243835	chr3	17706179	A	G	4	2	6	0.666666666666667	0.49815359762599	0.6409695	0.235187903128087	0.808097579682871	0.151067058056231	0.148939847347255	0.854707516481091	0.521642741405479	False	False	/gpfs/igmmfs01/eddie/ponting-lab/breeshey/projects/motifs/characterize-bqtls-nf/work/99/e80e0eda3a4b43fbdf3523ed497b76/HEK293_FOXA1.withPeaks.csv	HEK293	FOXA1	TATAAGACACCACTCAAAACAAAGCAAACACATTATAGGACAAAAGAAAAC	TATAAGACACCACTCAAAACAAAGCGAACACATTATAGGACAAAAGAAAAC	MA0148.2_TGTTTrCwywG	19	-1	11.3548292965351	6.32008030894006	5.03474898759508	True		NA
rs4243835	chr3	17706179	A	G	4	2	6	0.666666666666667	0.49815359762599	0.6409695	0.235187903128087	0.808097579682871	0.151067058056231	0.148939847347255	0.854707516481091	0.521642741405479	False	False	/gpfs/igmmfs01/eddie/ponting-lab/breeshey/projects/motifs/characterize-bqtls-nf/work/99/e80e0eda3a4b43fbdf3523ed497b76/HEK293_FOXA1.withPeaks.csv	HEK293	FOXA1	TATAAGACACCACTCAAAACAAAGCAAACACATTATAGGACAAAAGAAAAC	TATAAGACACCACTCAAAACAAAGCGAACACATTATAGGACAAAAGAAAAC	MA0148.1_TGTTTrCwywG	19	-1	11.3372126079232	6.28669369047369	5.05051891744948	True		NA
rs4243835	chr3	17706179	A	G	4	2	6	0.666666666666667	0.49815359762599	0.6409695	0.235187903128087	0.808097579682871	0.151067058056231	0.148939847347255	0.854707516481091	0.521642741405479	False	False	/gpfs/igmmfs01/eddie/ponting-lab/breeshey/projects/motifs/characterize-bqtls-nf/work/99/e80e0eda3a4b43fbdf3523ed497b76/HEK293_FOXA1.withPeaks.csv	HEK293	FOXA1	TATAAGACACCACTCAAAACAAAGCAAACACATTATAGGACAAAAGAAAAC	TATAAGACACCACTCAAAACAAAGCGAACACATTATAGGACAAAAGAAAAC	MA0148.3_nnnnTGTTTACwywn	19	-1	9.24029587923146	3.3851093504161	5.85518652881535	True		NA
rs4479553	chr3	80319476	C	T	1	10	11	0.0909090909090909	0.499164418624918	0.5618393	0.0239740470798845	0.342703357449408	0.0896664062615359	0.0123358252429183	0.443067264899828	0.183338702264646	True	False	/gpfs/igmmfs01/eddie/ponting-lab/breeshey/projects/motifs/characterize-bqtls-nf/work/99/e80e0eda3a4b43fbdf3523ed497b76/HEK293_FOXA1.withPeaks.csv	HEK293	FOXA1	TTGACAAATTGGCTGCGAGCCACACCGTAAATATTATGGAGCATGAATGCA	TTGACAAATTGGCTGCGAGCCACACTGTAAATATTATGGAGCATGAATGCA	MA0148.4_nwGTAAACATnn	24	1	6.35751934158066	8.46407559401201	-2.10655625243136	True	True	NA
rs4482697	chr3	121536497	C	T	7	1	8	0.875	0.499164418624918	0.4881449	0.531089698428608	0.955621213711422	0.113387905767109	0.448298792848477	0.992812455541104	0.743355456070015	False	False	/gpfs/igmmfs01/eddie/ponting-lab/breeshey/projects/motifs/characterize-bqtls-nf/work/99/e80e0eda3a4b43fbdf3523ed497b76/HEK293_FOXA1.withPeaks.csv	HEK293	FOXA1	GAATTCCTTAAATGTAAGACTGTGTCTATTCTTTATATACTCAAAGCACCA	GAATTCCTTAAATGTAAGACTGTGTTTATTCTTTATATACTCAAAGCACCA	MA0148.2_TGTTTrCwywG	22	1	3.8740134182773	8.41244201089613	-4.53842859261883	True		NA
rs4482697	chr3	121536497	C	T	7	1	8	0.875	0.499164418624918	0.4881449	0.531089698428608	0.955621213711422	0.113387905767109	0.448298792848477	0.992812455541104	0.743355456070015	False	False	/gpfs/igmmfs01/eddie/ponting-lab/breeshey/projects/motifs/characterize-bqtls-nf/work/99/e80e0eda3a4b43fbdf3523ed497b76/HEK293_FOXA1.withPeaks.csv	HEK293	FOXA1	GAATTCCTTAAATGTAAGACTGTGTCTATTCTTTATATACTCAAAGCACCA	GAATTCCTTAAATGTAAGACTGTGTTTATTCTTTATATACTCAAAGCACCA	MA0148.1_TGTTTrCwywG	22	1	3.85427760802289	8.39145996514965	-4.53718235712677	True		NA
rs4679044	chr3	33544110	C	T	5	4	9	0.555555555555556	0.499164418624918	0.528757	0.272867585782292	0.770936600250319	0.13120228620583	0.204460986381032	0.803900763322864	0.521902093016306	False	False	/gpfs/igmmfs01/eddie/ponting-lab/breeshey/projects/motifs/characterize-bqtls-nf/work/99/e80e0eda3a4b43fbdf3523ed497b76/HEK293_FOXA1.withPeaks.csv	HEK293	FOXA1	CCCACTTACGCTTTTGATCACACTACTTACTCTATTTCAATACTCTACAGC	CCCACTTACGCTTTTGATCACACTATTTACTCTATTTCAATACTCTACAGC	MA0148.3_nnnnTGTTTACwywn	19	1	2.66364013837067	8.65760156567724	-5.99396142730657	True		NA
rs4681524	chr3	149250601	G	A	6	5	11	0.545454545454545	0.508708748881968	0.4973251	0.304516135121111	0.760315793657781	0.119001448371242	0.264654126793685	0.827309246739116	0.532415964389446	False	False	/gpfs/igmmfs01/eddie/ponting-lab/breeshey/projects/motifs/characterize-bqtls-nf/work/99/e80e0eda3a4b43fbdf3523ed497b76/HEK293_FOXA1.withPeaks.csv	HEK293	FOXA1	GCGTGGGTAAAAATGAAAGGCAAACGTCTGACTTAGACCAAACAGCAGCAG	GCGTGGGTAAAAATGAAAGGCAAACATCTGACTTAGACCAAACAGCAGCAG	MA0148.2_TGTTTrCwywG	15	-1	3.42829648770686	9.0395981095689	-5.61130162186204	True		NA
rs4681524	chr3	149250601	G	A	6	5	11	0.545454545454545	0.508708748881968	0.4973251	0.304516135121111	0.760315793657781	0.119001448371242	0.264654126793685	0.827309246739116	0.532415964389446	False	False	/gpfs/igmmfs01/eddie/ponting-lab/breeshey/projects/motifs/characterize-bqtls-nf/work/99/e80e0eda3a4b43fbdf3523ed497b76/HEK293_FOXA1.withPeaks.csv	HEK293	FOXA1	GCGTGGGTAAAAATGAAAGGCAAACGTCTGACTTAGACCAAACAGCAGCAG	GCGTGGGTAAAAATGAAAGGCAAACATCTGACTTAGACCAAACAGCAGCAG	MA0148.1_TGTTTrCwywG	15	-1	3.6830353395451	9.02648878580692	-5.34345344626183	True		NA
rs4687717	chr3	53282188	T	C	6	3	9	0.666666666666667	0.501815087229801	0.5134358	0.352849394178093	0.829743485510868	0.126456847140603	0.298115718201429	0.886166467966159	0.59129643984448	False	False	/gpfs/igmmfs01/eddie/ponting-lab/breeshey/projects/motifs/characterize-bqtls-nf/work/99/e80e0eda3a4b43fbdf3523ed497b76/HEK293_FOXA1.withPeaks.csv	HEK293	FOXA1	GAAATTAGCAATTGCTCAGTAAATATTAGACTATGCTTCATTCGGAGGATG	GAAATTAGCAATTGCTCAGTAAATACTAGACTATGCTTCATTCGGAGGATG	MA0148.4_nwGTAAACATnn	16	1	8.28384535899806	6.01343683531765	2.27040852368041	True		NA
rs4858567	chr3	24010140	C	T	8	2	10	0.8	0.499164418624918	0.5445647	0.422379455324226	0.887689728462396	0.121422789395367	0.360000455723116	0.952910076284588	0.655034591893311	False	False	/gpfs/igmmfs01/eddie/ponting-lab/breeshey/projects/motifs/characterize-bqtls-nf/work/99/e80e0eda3a4b43fbdf3523ed497b76/HEK293_FOXA1.withPeaks.csv	HEK293	FOXA1	ATGAGTGAGCAAGATTTTTGAGTTTCTAATGTTTATTTATATGAGTCATTT	ATGAGTGAGCAAGATTTTTGAGTTTTTAATGTTTATTTATATGAGTCATTT	MA0148.3_nnnnTGTTTACwywn	25	1	8.03904541118194	8.62648134832036	-0.587435937138419	True		NA
rs4973975	chr3	41634468	A	G	8	8	16	0.5	0.49815359762599	0.5043718	0.28088379182859	0.700214732981971	0.108080716496714	0.247110174054278	0.783218368614964	0.49054926240528	False	False	/gpfs/igmmfs01/eddie/ponting-lab/breeshey/projects/motifs/characterize-bqtls-nf/work/99/e80e0eda3a4b43fbdf3523ed497b76/HEK293_FOXA1.withPeaks.csv	HEK293	FOXA1	ACAACCACTTTCCTCACTAATGTCAACAAGCTCACCTTCACCAAGTTCCTC	ACAACCACTTTCCTCACTAATGTCAGCAAGCTCACCTTCACCAAGTTCCTC	MA0148.3_nnnnTGTTTACwywn	17	-1	9.32600074174988	3.33203931444331	5.99396142730657	True		NA
rs5008195	chr3	187416026	C	T	3	2	5	0.6	0.499164418624918	0.5650863	0.223563923737853	0.809931986532386	0.155434559819333	0.14952580451398	0.873287825200354	0.516747955135119	False	False	/gpfs/igmmfs01/eddie/ponting-lab/breeshey/projects/motifs/characterize-bqtls-nf/work/99/e80e0eda3a4b43fbdf3523ed497b76/HEK293_FOXA1.withPeaks.csv	HEK293	FOXA1	AAGGAAGCAGGTCCCTCCTGTTGACCTAGTACTAGCACCAATCCTGGCAAG	AAGGAAGCAGGTCCCTCCTGTTGACTTAGTACTAGCACCAATCCTGGCAAG	MA0148.2_TGTTTrCwywG	18	1	7.52005384274445	9.04686569143726	-1.5268118486928	True		NA
rs5008195	chr3	187416026	C	T	3	2	5	0.6	0.499164418624918	0.5650863	0.223563923737853	0.809931986532386	0.155434559819333	0.14952580451398	0.873287825200354	0.516747955135119	False	False	/gpfs/igmmfs01/eddie/ponting-lab/breeshey/projects/motifs/characterize-bqtls-nf/work/99/e80e0eda3a4b43fbdf3523ed497b76/HEK293_FOXA1.withPeaks.csv	HEK293	FOXA1	AAGGAAGCAGGTCCCTCCTGTTGACCTAGTACTAGCACCAATCCTGGCAAG	AAGGAAGCAGGTCCCTCCTGTTGACTTAGTACTAGCACCAATCCTGGCAAG	MA0148.1_TGTTTrCwywG	18	1	7.51421747969968	9.03861540802195	-1.52439792832227	True		NA
rs5008195	chr3	187416026	C	T	3	2	5	0.6	0.499164418624918	0.5650863	0.223563923737853	0.809931986532386	0.155434559819333	0.14952580451398	0.873287825200354	0.516747955135119	False	False	/gpfs/igmmfs01/eddie/ponting-lab/breeshey/projects/motifs/characterize-bqtls-nf/work/99/e80e0eda3a4b43fbdf3523ed497b76/HEK293_FOXA1.withPeaks.csv	HEK293	FOXA1	AAGGAAGCAGGTCCCTCCTGTTGACCTAGTACTAGCACCAATCCTGGCAAG	AAGGAAGCAGGTCCCTCCTGTTGACTTAGTACTAGCACCAATCCTGGCAAG	MA0148.3_nnnnTGTTTACwywn	14	1	8.55308278078756	9.88040124143749	-1.32731846064993	True		NA
rs5030091	chr3	186460877	T	C	3	5	8	0.375	0.501815087229801	0.4784275	0.184394744703302	0.693941212657968	0.135112499025376	0.130224055237459	0.768308450339639	0.439167978680635	False	False	/gpfs/igmmfs01/eddie/ponting-lab/breeshey/projects/motifs/characterize-bqtls-nf/work/99/e80e0eda3a4b43fbdf3523ed497b76/HEK293_FOXA1.withPeaks.csv	HEK293	FOXA1	TTTCTCATAAGTCAAAAATTTCTGTTTACTCATTAACTACTCTTTGCAACA	TTTCTCATAAGTCAAAAATTTCTGTCTACTCATTAACTACTCTTTGCAACA	MA0148.2_TGTTTrCwywG	22	1	10.4728410194951	5.93441242687628	4.53842859261883	True		NA
rs5030091	chr3	186460877	T	C	3	5	8	0.375	0.501815087229801	0.4784275	0.184394744703302	0.693941212657968	0.135112499025376	0.130224055237459	0.768308450339639	0.439167978680635	False	False	/gpfs/igmmfs01/eddie/ponting-lab/breeshey/projects/motifs/characterize-bqtls-nf/work/99/e80e0eda3a4b43fbdf3523ed497b76/HEK293_FOXA1.withPeaks.csv	HEK293	FOXA1	TTTCTCATAAGTCAAAAATTTCTGTTTACTCATTAACTACTCTTTGCAACA	TTTCTCATAAGTCAAAAATTTCTGTCTACTCATTAACTACTCTTTGCAACA	MA0148.1_TGTTTrCwywG	22	1	10.4480659461581	5.91088358903136	4.53718235712677	True		NA
rs5030091	chr3	186460877	T	C	3	5	8	0.375	0.501815087229801	0.4784275	0.184394744703302	0.693941212657968	0.135112499025376	0.130224055237459	0.768308450339639	0.439167978680635	False	False	/gpfs/igmmfs01/eddie/ponting-lab/breeshey/projects/motifs/characterize-bqtls-nf/work/99/e80e0eda3a4b43fbdf3523ed497b76/HEK293_FOXA1.withPeaks.csv	HEK293	FOXA1	TTTCTCATAAGTCAAAAATTTCTGTTTACTCATTAACTACTCTTTGCAACA	TTTCTCATAAGTCAAAAATTTCTGTCTACTCATTAACTACTCTTTGCAACA	MA0148.4_nwGTAAACATnn	19	-1	8.29471356445838	4.12783000004444	4.16688356441395	True		NA
rs5030091	chr3	186460877	T	C	3	5	8	0.375	0.501815087229801	0.4784275	0.184394744703302	0.693941212657968	0.135112499025376	0.130224055237459	0.768308450339639	0.439167978680635	False	False	/gpfs/igmmfs01/eddie/ponting-lab/breeshey/projects/motifs/characterize-bqtls-nf/work/99/e80e0eda3a4b43fbdf3523ed497b76/HEK293_FOXA1.withPeaks.csv	HEK293	FOXA1	TTTCTCATAAGTCAAAAATTTCTGTTTACTCATTAACTACTCTTTGCAACA	TTTCTCATAAGTCAAAAATTTCTGTCTACTCATTAACTACTCTTTGCAACA	MA0148.3_nnnnTGTTTACwywn	18	1	10.7077370446913	4.77411349727315	5.93362354741813	True		NA
rs6770755	chr3	79509013	G	A	2	5	7	0.285714285714286	0.508708748881968	0.4729234	0.14932084293354	0.658923643786454	0.135634048821249	0.0857459456636279	0.698669663469811	0.404122243359997	False	False	/gpfs/igmmfs01/eddie/ponting-lab/breeshey/projects/motifs/characterize-bqtls-nf/work/99/e80e0eda3a4b43fbdf3523ed497b76/HEK293_FOXA1.withPeaks.csv	HEK293	FOXA1	AACCTGGCAGCCAGGCAAAGCAAATGTTGGTGAATTCTTTTTTTTGCCATT	AACCTGGCAGCCAGGCAAAGCAAATATTGGTGAATTCTTTTTTTTGCCATT	MA0148.2_TGTTTrCwywG	15	-1	3.7941477095064	9.40544933136843	-5.61130162186203	True		NA
rs6770755	chr3	79509013	G	A	2	5	7	0.285714285714286	0.508708748881968	0.4729234	0.14932084293354	0.658923643786454	0.135634048821249	0.0857459456636279	0.698669663469811	0.404122243359997	False	False	/gpfs/igmmfs01/eddie/ponting-lab/breeshey/projects/motifs/characterize-bqtls-nf/work/99/e80e0eda3a4b43fbdf3523ed497b76/HEK293_FOXA1.withPeaks.csv	HEK293	FOXA1	AACCTGGCAGCCAGGCAAAGCAAATGTTGGTGAATTCTTTTTTTTGCCATT	AACCTGGCAGCCAGGCAAAGCAAATATTGGTGAATTCTTTTTTTTGCCATT	MA0148.1_TGTTTrCwywG	15	-1	4.04669200680763	9.39014545306946	-5.34345344626183	True		NA
rs6770755	chr3	79509013	G	A	2	5	7	0.285714285714286	0.508708748881968	0.4729234	0.14932084293354	0.658923643786454	0.135634048821249	0.0857459456636279	0.698669663469811	0.404122243359997	False	False	/gpfs/igmmfs01/eddie/ponting-lab/breeshey/projects/motifs/characterize-bqtls-nf/work/99/e80e0eda3a4b43fbdf3523ed497b76/HEK293_FOXA1.withPeaks.csv	HEK293	FOXA1	AACCTGGCAGCCAGGCAAAGCAAATGTTGGTGAATTCTTTTTTTTGCCATT	AACCTGGCAGCCAGGCAAAGCAAATATTGGTGAATTCTTTTTTTTGCCATT	MA0148.3_nnnnTGTTTACwywn	15	-1	2.90452431970068	8.89478814623214	-5.99026382653146	True		NA
rs6779874	chr3	6202500	T	C	37	3	40	0.925	0.501815087229801	0.6953098	0.622146676223094	0.915776613435987	0.0770265882137653	0.590065012238343	0.955472193519555	0.768961644829541	True	False	/gpfs/igmmfs01/eddie/ponting-lab/breeshey/projects/motifs/characterize-bqtls-nf/work/99/e80e0eda3a4b43fbdf3523ed497b76/HEK293_FOXA1.withPeaks.csv	HEK293	FOXA1	GGTATTAGTCTTGTACATGTTAATGTTGACATCTCAGGAATAAATATTGTA	GGTATTAGTCTTGTACATGTTAATGCTGACATCTCAGGAATAAATATTGTA	MA0148.4_nwGTAAACATnn	20	-1	8.38029770026558	4.12581627045694	4.25448142980864	True	True	NA
rs6798342	chr3	66802559	A	C	4	4	8	0.5	0.492070155922961	0.4860217	0.234592016169779	0.753925584435874	0.136822886396515	0.178506127689333	0.839557797534667	0.494258800302827	False	False	/gpfs/igmmfs01/eddie/ponting-lab/breeshey/projects/motifs/characterize-bqtls-nf/work/99/e80e0eda3a4b43fbdf3523ed497b76/HEK293_FOXA1.withPeaks.csv	HEK293	FOXA1	TGAGGCCAGGAGTGCCAGTAAACATACTGCGATGCACAGACAGCCCTTTAC	TGAGGCCAGGAGTGCCAGTAAACATCCTGCGATGCACAGACAGCCCTTTAC	MA0148.4_nwGTAAACATnn	15	1	9.89774109005612	9.59155686113796	0.306184228918159	True		NA
rs6803541	chr3	169316020	A	G	3	5	8	0.375	0.49815359762599	0.5498525	0.146867661273977	0.625912969305049	0.128886102869105	0.094580495406238	0.709502761997295	0.386390315289513	False	False	/gpfs/igmmfs01/eddie/ponting-lab/breeshey/projects/motifs/characterize-bqtls-nf/work/99/e80e0eda3a4b43fbdf3523ed497b76/HEK293_FOXA1.withPeaks.csv	HEK293	FOXA1	TAATTTAAGTGTTTAAAGGTATCCAATAAACAAGCAATGTCCTTAAATAAA	TAATTTAAGTGTTTAAAGGTATCCAGTAAACAAGCAATGTCCTTAAATAAA	MA0148.4_nwGTAAACATnn	23	1	5.88965396676805	8.35162305367055	-2.4619690869025	True		NA
rs6805359	chr3	111602828	G	A	6	3	9	0.666666666666667	0.508708748881968	0.5204293	0.349241268091053	0.827492445602598	0.126465318343055	0.282000217918386	0.888336763393502	0.588366856846826	False	False	/gpfs/igmmfs01/eddie/ponting-lab/breeshey/projects/motifs/characterize-bqtls-nf/work/99/e80e0eda3a4b43fbdf3523ed497b76/HEK293_FOXA1.withPeaks.csv	HEK293	FOXA1	TTGCATTAGGTCAGACTGCAAGATTGTTTGTTCAGATGTAGGCCTAACAAG	TTGCATTAGGTCAGACTGCAAGATTATTTGTTCAGATGTAGGCCTAACAAG	MA0148.2_TGTTTrCwywG	24	1	8.70145412731788	6.75207416215118	1.9493799651667	True		NA
rs6805359	chr3	111602828	G	A	6	3	9	0.666666666666667	0.508708748881968	0.5204293	0.349241268091053	0.827492445602598	0.126465318343055	0.282000217918386	0.888336763393502	0.588366856846826	False	False	/gpfs/igmmfs01/eddie/ponting-lab/breeshey/projects/motifs/characterize-bqtls-nf/work/99/e80e0eda3a4b43fbdf3523ed497b76/HEK293_FOXA1.withPeaks.csv	HEK293	FOXA1	TTGCATTAGGTCAGACTGCAAGATTGTTTGTTCAGATGTAGGCCTAACAAG	TTGCATTAGGTCAGACTGCAAGATTATTTGTTCAGATGTAGGCCTAACAAG	MA0148.1_TGTTTrCwywG	24	1	8.6800311746135	6.73296401975979	1.94706715485371	True		NA
rs6807700	chr3	146315380	T	C	12	3	15	0.8	0.501815087229801	0.4951356	0.555569648268149	0.918615239818275	0.0952002575005786	0.472175714386651	0.949024222828547	0.737092444043212	False	False	/gpfs/igmmfs01/eddie/ponting-lab/breeshey/projects/motifs/characterize-bqtls-nf/work/99/e80e0eda3a4b43fbdf3523ed497b76/HEK293_FOXA1.withPeaks.csv	HEK293	FOXA1	CTCCTGGATTTAAGGGAGTTGTTTGTTTTAGGCTGTTCTTGTAGTTTTCCT	CTCCTGGATTTAAGGGAGTTGTTTGCTTTAGGCTGTTCTTGTAGTTTTCCT	MA0148.2_TGTTTrCwywG	19	1	7.41783395012966	9.71743775675501	-2.29960380662535	True		NA
rs6807700	chr3	146315380	T	C	12	3	15	0.8	0.501815087229801	0.4951356	0.555569648268149	0.918615239818275	0.0952002575005786	0.472175714386651	0.949024222828547	0.737092444043212	False	False	/gpfs/igmmfs01/eddie/ponting-lab/breeshey/projects/motifs/characterize-bqtls-nf/work/99/e80e0eda3a4b43fbdf3523ed497b76/HEK293_FOXA1.withPeaks.csv	HEK293	FOXA1	CTCCTGGATTTAAGGGAGTTGTTTGTTTTAGGCTGTTCTTGTAGTTTTCCT	CTCCTGGATTTAAGGGAGTTGTTTGCTTTAGGCTGTTCTTGTAGTTTTCCT	MA0148.1_TGTTTrCwywG	19	1	7.41433863612559	9.71260980173925	-2.29827116561366	True		NA
rs6807700	chr3	146315380	T	C	12	3	15	0.8	0.501815087229801	0.4951356	0.555569648268149	0.918615239818275	0.0952002575005786	0.472175714386651	0.949024222828547	0.737092444043212	False	False	/gpfs/igmmfs01/eddie/ponting-lab/breeshey/projects/motifs/characterize-bqtls-nf/work/99/e80e0eda3a4b43fbdf3523ed497b76/HEK293_FOXA1.withPeaks.csv	HEK293	FOXA1	CTCCTGGATTTAAGGGAGTTGTTTGTTTTAGGCTGTTCTTGTAGTTTTCCT	CTCCTGGATTTAAGGGAGTTGTTTGCTTTAGGCTGTTCTTGTAGTTTTCCT	MA0148.3_nnnnTGTTTACwywn	15	1	6.59111200705336	9.20642778366932	-2.61531577661596	True		NA
rs7613553	chr3	25477412	C	A	4	4	8	0.5	0.502007644171975	0.3919737	0.320458073122965	0.818486644547402	0.130019225536627	0.26695818597233	0.87898205033436	0.569472358835184	False	False	/gpfs/igmmfs01/eddie/ponting-lab/breeshey/projects/motifs/characterize-bqtls-nf/work/99/e80e0eda3a4b43fbdf3523ed497b76/HEK293_FOXA1.withPeaks.csv	HEK293	FOXA1	TGGAGCTACTAAAATACCGTTGTTGCCATTTTATTACAAAAAAAATCACGA	TGGAGCTACTAAAATACCGTTGTTGACATTTTATTACAAAAAAAATCACGA	MA0148.3_nnnnTGTTTACwywn	16	1	3.59472189942781	9.40202319486247	-5.80730129543466	True		NA
rs7614006	chr3	163610624	C	T	6	4	10	0.6	0.499164418624918	0.4597467	0.356242286790056	0.826776336946453	0.122378436988208	0.287156092972903	0.872271241710013	0.591509311868255	False	False	/gpfs/igmmfs01/eddie/ponting-lab/breeshey/projects/motifs/characterize-bqtls-nf/work/99/e80e0eda3a4b43fbdf3523ed497b76/HEK293_FOXA1.withPeaks.csv	HEK293	FOXA1	AAAGGAAATAGTAGTAGTAAACATACTAGTCTTACACACAGTAAAACTAAA	AAAGGAAATAGTAGTAGTAAACATATTAGTCTTACACACAGTAAAACTAAA	MA0148.4_nwGTAAACATnn	14	1	10.1803356159965	10.6186066035755	-0.438270987579008	True		NA
rs7627247	chr3	191724654	G	T	3	4	7	0.428571428571429	0.500621590072126	0.585155	0.152591871230158	0.658939596851895	0.133606977464027	0.0897260526506327	0.712283761839587	0.405765734041026	False	False	/gpfs/igmmfs01/eddie/ponting-lab/breeshey/projects/motifs/characterize-bqtls-nf/work/99/e80e0eda3a4b43fbdf3523ed497b76/HEK293_FOXA1.withPeaks.csv	HEK293	FOXA1	TATTCCCCCGAGGTGTAAAAAATGTGTGCTAAGAAGAGAATTTAAGGCTTC	TATTCCCCCGAGGTGTAAAAAATGTTTGCTAAGAAGAGAATTTAAGGCTTC	MA0148.2_TGTTTrCwywG	22	1	5.37786649308601	8.87427027166619	-3.49640377858019	True		NA
rs7627247	chr3	191724654	G	T	3	4	7	0.428571428571429	0.500621590072126	0.585155	0.152591871230158	0.658939596851895	0.133606977464027	0.0897260526506327	0.712283761839587	0.405765734041026	False	False	/gpfs/igmmfs01/eddie/ponting-lab/breeshey/projects/motifs/characterize-bqtls-nf/work/99/e80e0eda3a4b43fbdf3523ed497b76/HEK293_FOXA1.withPeaks.csv	HEK293	FOXA1	TATTCCCCCGAGGTGTAAAAAATGTGTGCTAAGAAGAGAATTTAAGGCTTC	TATTCCCCCGAGGTGTAAAAAATGTTTGCTAAGAAGAGAATTTAAGGCTTC	MA0148.1_TGTTTrCwywG	22	1	5.42724732218966	8.91898605852899	-3.49173873633933	True		NA
rs7632259	chr3	170526632	T	C	6	6	12	0.5	0.501815087229801	0.4984816	0.268207932513382	0.731124273624088	0.120406360220033	0.232858176151394	0.806134376012159	0.499666103068735	False	False	/gpfs/igmmfs01/eddie/ponting-lab/breeshey/projects/motifs/characterize-bqtls-nf/work/99/e80e0eda3a4b43fbdf3523ed497b76/HEK293_FOXA1.withPeaks.csv	HEK293	FOXA1	ATATATGCCTGGCACATAATAAACATTTGTACATATTAGTTATTATTAAGG	ATATATGCCTGGCACATAATAAACACTTGTACATATTAGTTATTATTAAGG	MA0148.4_nwGTAAACATnn	16	1	8.18940235230196	5.91899382862155	2.27040852368041	True		NA
rs7643899	chr3	3706957	T	C	2	2	4	0.5	0.501815087229801	0.3838702	0.270596786327737	0.867300173374872	0.162256032130706	0.164385905454042	0.908533483574588	0.568948479851305	False	False	/gpfs/igmmfs01/eddie/ponting-lab/breeshey/projects/motifs/characterize-bqtls-nf/work/99/e80e0eda3a4b43fbdf3523ed497b76/HEK293_FOXA1.withPeaks.csv	HEK293	FOXA1	GAACACATTATTGAAATGTCTAATTTGTTTGTTTTGTTTAGTTGCAGACGA	GAACACATTATTGAAATGTCTAATTCGTTTGTTTTGTTTAGTTGCAGACGA	MA0148.2_TGTTTrCwywG	25	1	9.05522548990979	3.44392386804775	5.61130162186204	True		NA
rs7643899	chr3	3706957	T	C	2	2	4	0.5	0.501815087229801	0.3838702	0.270596786327737	0.867300173374872	0.162256032130706	0.164385905454042	0.908533483574588	0.568948479851305	False	False	/gpfs/igmmfs01/eddie/ponting-lab/breeshey/projects/motifs/characterize-bqtls-nf/work/99/e80e0eda3a4b43fbdf3523ed497b76/HEK293_FOXA1.withPeaks.csv	HEK293	FOXA1	GAACACATTATTGAAATGTCTAATTTGTTTGTTTTGTTTAGTTGCAGACGA	GAACACATTATTGAAATGTCTAATTCGTTTGTTTTGTTTAGTTGCAGACGA	MA0148.1_TGTTTrCwywG	25	1	9.03894144230951	3.71654140524552	5.32240003706399	True		NA
rs7645341	chr3	140500654	T	C	6	6	12	0.5	0.501815087229801	0.4606921	0.307960885457807	0.766606888722908	0.118175643132446	0.260015085683377	0.823530399670638	0.537283887090357	False	False	/gpfs/igmmfs01/eddie/ponting-lab/breeshey/projects/motifs/characterize-bqtls-nf/work/99/e80e0eda3a4b43fbdf3523ed497b76/HEK293_FOXA1.withPeaks.csv	HEK293	FOXA1	CTCTGTGTATTGGCCCCTGGCTTGTTTACTTCTTCACAGAAGGCTGAGATT	CTCTGTGTATTGGCCCCTGGCTTGTCTACTTCTTCACAGAAGGCTGAGATT	MA0148.4_nwGTAAACATnn	19	-1	9.26612113493018	5.09923757051624	4.16688356441395	True		NA
rs7649822	chr3	73872496	G	A	10	6	16	0.625	0.508708748881968	0.3984265	0.49930365703633	0.859074957300166	0.0935634018073626	0.404135736026113	0.881124258888655	0.679189307168248	False	False	/gpfs/igmmfs01/eddie/ponting-lab/breeshey/projects/motifs/characterize-bqtls-nf/work/99/e80e0eda3a4b43fbdf3523ed497b76/HEK293_FOXA1.withPeaks.csv	HEK293	FOXA1	TTAGCTATGGTGACCTCTGTGGTCTGTTTACAGTTTGATTCTGCTATTTCT	TTAGCTATGGTGACCTCTGTGGTCTATTTACAGTTTGATTCTGCTATTTCT	MA0148.2_TGTTTrCwywG	24	1	8.52443211960218	6.57505215443548	1.9493799651667	True		NA
[truncated: 31,016 more rows]
