# Supplementary material for: baal-nf identifies motif-disrupting variants that decrease transcription factor binding affinity
Source: Genome Biol. 2026 Jan 13;27:24. doi: 10.1186/s13059-025-03916-9 (PMC12888418; doi:10.1186/s13059-025-03916-9)
Supplement: Supplementary file 5 — Additional file 5: Table S4. Sample list & accession numbers from ENCODE/ChIP-ATLAS for 558 TF run. [file 13059_2025_3916_MOESM5_ESM.csv]

database	TF	cell_line	accession	sample_id	data_type	title	authors	journal	year	doi	pmid	citation
encode	ADNP	K562	ENCSR440VKE	ENCFF516GOL	FASTQ	An integrated encyclopedia of DNA elements in the human genome	ENCODE Project Consortium	Nature	2012 Sep 6	10.1038/nature11247	22955616	ENCODE Project Consortium (2012 Sep 6). An integrated encyclopedia of DNA elements in the human genome. Nature. doi:10.1038/nature11247
encode	ADNP	K562	ENCSR440VKE	ENCFF652IDC	FASTQ	An integrated encyclopedia of DNA elements in the human genome	ENCODE Project Consortium	Nature	2012 Sep 6	10.1038/nature11247	22955616	ENCODE Project Consortium (2012 Sep 6). An integrated encyclopedia of DNA elements in the human genome. Nature. doi:10.1038/nature11247
encode	AEBP2	HEK293	ENCSR769JRS	ENCFF151IBJ	FASTQ	An integrated encyclopedia of DNA elements in the human genome	ENCODE Project Consortium	Nature	2012 Sep 6	10.1038/nature11247	22955616	ENCODE Project Consortium (2012 Sep 6). An integrated encyclopedia of DNA elements in the human genome. Nature. doi:10.1038/nature11247
encode	AEBP2	HEK293	ENCSR769JRS	ENCFF588QLY	FASTQ	An integrated encyclopedia of DNA elements in the human genome	ENCODE Project Consortium	Nature	2012 Sep 6	10.1038/nature11247	22955616	ENCODE Project Consortium (2012 Sep 6). An integrated encyclopedia of DNA elements in the human genome. Nature. doi:10.1038/nature11247
encode	AFF1	K562	ENCSR241LIH	ENCFF404ITD	FASTQ	An integrated encyclopedia of DNA elements in the human genome	ENCODE Project Consortium	Nature	2012 Sep 6	10.1038/nature11247	22955616	ENCODE Project Consortium (2012 Sep 6). An integrated encyclopedia of DNA elements in the human genome. Nature. doi:10.1038/nature11247
encode	AFF1	K562	ENCSR241LIH	ENCFF452EKB	FASTQ	An integrated encyclopedia of DNA elements in the human genome	ENCODE Project Consortium	Nature	2012 Sep 6	10.1038/nature11247	22955616	ENCODE Project Consortium (2012 Sep 6). An integrated encyclopedia of DNA elements in the human genome. Nature. doi:10.1038/nature11247
encode	AFF1	K562	ENCSR426URK	ENCFF270SAL	FASTQ	An integrated encyclopedia of DNA elements in the human genome	ENCODE Project Consortium	Nature	2012 Sep 6	10.1038/nature11247	22955616	ENCODE Project Consortium (2012 Sep 6). An integrated encyclopedia of DNA elements in the human genome. Nature. doi:10.1038/nature11247
encode	AFF1	K562	ENCSR426URK	ENCFF930PKX	FASTQ	An integrated encyclopedia of DNA elements in the human genome	ENCODE Project Consortium	Nature	2012 Sep 6	10.1038/nature11247	22955616	ENCODE Project Consortium (2012 Sep 6). An integrated encyclopedia of DNA elements in the human genome. Nature. doi:10.1038/nature11247
encode	AHR	HepG2	ENCSR412ZDC	ENCFF666SRS	FASTQ	An integrated encyclopedia of DNA elements in the human genome	ENCODE Project Consortium	Nature	2012 Sep 6	10.1038/nature11247	22955616	ENCODE Project Consortium (2012 Sep 6). An integrated encyclopedia of DNA elements in the human genome. Nature. doi:10.1038/nature11247
encode	AHR	HepG2	ENCSR412ZDC	ENCFF816KGP	FASTQ	An integrated encyclopedia of DNA elements in the human genome	ENCODE Project Consortium	Nature	2012 Sep 6	10.1038/nature11247	22955616	ENCODE Project Consortium (2012 Sep 6). An integrated encyclopedia of DNA elements in the human genome. Nature. doi:10.1038/nature11247
encode	ARHGAP35	K562	ENCSR571BUF	ENCFF111ZWV	FASTQ	An integrated encyclopedia of DNA elements in the human genome	ENCODE Project Consortium	Nature	2012 Sep 6	10.1038/nature11247	22955616	ENCODE Project Consortium (2012 Sep 6). An integrated encyclopedia of DNA elements in the human genome. Nature. doi:10.1038/nature11247
encode	ARHGAP35	K562	ENCSR571BUF	ENCFF439UUP	FASTQ	An integrated encyclopedia of DNA elements in the human genome	ENCODE Project Consortium	Nature	2012 Sep 6	10.1038/nature11247	22955616	ENCODE Project Consortium (2012 Sep 6). An integrated encyclopedia of DNA elements in the human genome. Nature. doi:10.1038/nature11247
encode	ARID1B	K562	ENCSR822CCM	ENCFF575FWJ	FASTQ	An integrated encyclopedia of DNA elements in the human genome	ENCODE Project Consortium	Nature	2012 Sep 6	10.1038/nature11247	22955616	ENCODE Project Consortium (2012 Sep 6). An integrated encyclopedia of DNA elements in the human genome. Nature. doi:10.1038/nature11247
encode	ARID1B	K562	ENCSR822CCM	ENCFF680HKS	FASTQ	An integrated encyclopedia of DNA elements in the human genome	ENCODE Project Consortium	Nature	2012 Sep 6	10.1038/nature11247	22955616	ENCODE Project Consortium (2012 Sep 6). An integrated encyclopedia of DNA elements in the human genome. Nature. doi:10.1038/nature11247
encode	ARID1B	K562	ENCSR822CCM	ENCFF718FBA	FASTQ	An integrated encyclopedia of DNA elements in the human genome	ENCODE Project Consortium	Nature	2012 Sep 6	10.1038/nature11247	22955616	ENCODE Project Consortium (2012 Sep 6). An integrated encyclopedia of DNA elements in the human genome. Nature. doi:10.1038/nature11247
encode	ARID3A	GM12878	ENCSR778UBR	ENCFF294EUQ	FASTQ	An integrated encyclopedia of DNA elements in the human genome	ENCODE Project Consortium	Nature	2012 Sep 6	10.1038/nature11247	22955616	ENCODE Project Consortium (2012 Sep 6). An integrated encyclopedia of DNA elements in the human genome. Nature. doi:10.1038/nature11247
encode	ARID3A	GM12878	ENCSR778UBR	ENCFF900RHA	FASTQ	An integrated encyclopedia of DNA elements in the human genome	ENCODE Project Consortium	Nature	2012 Sep 6	10.1038/nature11247	22955616	ENCODE Project Consortium (2012 Sep 6). An integrated encyclopedia of DNA elements in the human genome. Nature. doi:10.1038/nature11247
encode	ARID3A	HepG2	ENCSR000EDP	ENCFF000XOS	FASTQ	An integrated encyclopedia of DNA elements in the human genome	ENCODE Project Consortium	Nature	2012 Sep 6	10.1038/nature11247	22955616	ENCODE Project Consortium (2012 Sep 6). An integrated encyclopedia of DNA elements in the human genome. Nature. doi:10.1038/nature11247
encode	ARID3A	HepG2	ENCSR000EDP	ENCFF000XOU	FASTQ	An integrated encyclopedia of DNA elements in the human genome	ENCODE Project Consortium	Nature	2012 Sep 6	10.1038/nature11247	22955616	ENCODE Project Consortium (2012 Sep 6). An integrated encyclopedia of DNA elements in the human genome. Nature. doi:10.1038/nature11247
encode	ARID3A	K562	ENCSR000EFY	ENCFF000YEU	FASTQ	An integrated encyclopedia of DNA elements in the human genome	ENCODE Project Consortium	Nature	2012 Sep 6	10.1038/nature11247	22955616	ENCODE Project Consortium (2012 Sep 6). An integrated encyclopedia of DNA elements in the human genome. Nature. doi:10.1038/nature11247
encode	ARID3A	K562	ENCSR000EFY	ENCFF000YEW	FASTQ	An integrated encyclopedia of DNA elements in the human genome	ENCODE Project Consortium	Nature	2012 Sep 6	10.1038/nature11247	22955616	ENCODE Project Consortium (2012 Sep 6). An integrated encyclopedia of DNA elements in the human genome. Nature. doi:10.1038/nature11247
encode	ARID3A	MCF-7	ENCSR231ENE	ENCFF277XRY	FASTQ	An integrated encyclopedia of DNA elements in the human genome	ENCODE Project Consortium	Nature	2012 Sep 6	10.1038/nature11247	22955616	ENCODE Project Consortium (2012 Sep 6). An integrated encyclopedia of DNA elements in the human genome. Nature. doi:10.1038/nature11247
encode	ARID3A	MCF-7	ENCSR231ENE	ENCFF398BFN	FASTQ	An integrated encyclopedia of DNA elements in the human genome	ENCODE Project Consortium	Nature	2012 Sep 6	10.1038/nature11247	22955616	ENCODE Project Consortium (2012 Sep 6). An integrated encyclopedia of DNA elements in the human genome. Nature. doi:10.1038/nature11247
encode	ARID4B	HepG2	ENCSR988LZG	ENCFF362DJJ	FASTQ	An integrated encyclopedia of DNA elements in the human genome	ENCODE Project Consortium	Nature	2012 Sep 6	10.1038/nature11247	22955616	ENCODE Project Consortium (2012 Sep 6). An integrated encyclopedia of DNA elements in the human genome. Nature. doi:10.1038/nature11247
encode	ARID4B	HepG2	ENCSR988LZG	ENCFF550QWK	FASTQ	An integrated encyclopedia of DNA elements in the human genome	ENCODE Project Consortium	Nature	2012 Sep 6	10.1038/nature11247	22955616	ENCODE Project Consortium (2012 Sep 6). An integrated encyclopedia of DNA elements in the human genome. Nature. doi:10.1038/nature11247
encode	ARNT	GM12878	ENCSR590KEQ	ENCFF294AIF	FASTQ	An integrated encyclopedia of DNA elements in the human genome	ENCODE Project Consortium	Nature	2012 Sep 6	10.1038/nature11247	22955616	ENCODE Project Consortium (2012 Sep 6). An integrated encyclopedia of DNA elements in the human genome. Nature. doi:10.1038/nature11247
encode	ARNT	GM12878	ENCSR590KEQ	ENCFF673POI	FASTQ	An integrated encyclopedia of DNA elements in the human genome	ENCODE Project Consortium	Nature	2012 Sep 6	10.1038/nature11247	22955616	ENCODE Project Consortium (2012 Sep 6). An integrated encyclopedia of DNA elements in the human genome. Nature. doi:10.1038/nature11247
encode	ARNT	HEK293	ENCSR760UKJ	ENCFF119WDG	FASTQ	An integrated encyclopedia of DNA elements in the human genome	ENCODE Project Consortium	Nature	2012 Sep 6	10.1038/nature11247	22955616	ENCODE Project Consortium (2012 Sep 6). An integrated encyclopedia of DNA elements in the human genome. Nature. doi:10.1038/nature11247
encode	ARNT	HEK293	ENCSR760UKJ	ENCFF898GAP	FASTQ	An integrated encyclopedia of DNA elements in the human genome	ENCODE Project Consortium	Nature	2012 Sep 6	10.1038/nature11247	22955616	ENCODE Project Consortium (2012 Sep 6). An integrated encyclopedia of DNA elements in the human genome. Nature. doi:10.1038/nature11247
encode	ARNT	HepG2	ENCSR029IBC	ENCFF481UNM	FASTQ	An integrated encyclopedia of DNA elements in the human genome	ENCODE Project Consortium	Nature	2012 Sep 6	10.1038/nature11247	22955616	ENCODE Project Consortium (2012 Sep 6). An integrated encyclopedia of DNA elements in the human genome. Nature. doi:10.1038/nature11247
encode	ARNT	HepG2	ENCSR029IBC	ENCFF906JOB	FASTQ	An integrated encyclopedia of DNA elements in the human genome	ENCODE Project Consortium	Nature	2012 Sep 6	10.1038/nature11247	22955616	ENCODE Project Consortium (2012 Sep 6). An integrated encyclopedia of DNA elements in the human genome. Nature. doi:10.1038/nature11247
encode	ARNT	K562	ENCSR613NUC	ENCFF546YEQ	FASTQ	An integrated encyclopedia of DNA elements in the human genome	ENCODE Project Consortium	Nature	2012 Sep 6	10.1038/nature11247	22955616	ENCODE Project Consortium (2012 Sep 6). An integrated encyclopedia of DNA elements in the human genome. Nature. doi:10.1038/nature11247
encode	ARNT	K562	ENCSR613NUC	ENCFF841ZHV	FASTQ	An integrated encyclopedia of DNA elements in the human genome	ENCODE Project Consortium	Nature	2012 Sep 6	10.1038/nature11247	22955616	ENCODE Project Consortium (2012 Sep 6). An integrated encyclopedia of DNA elements in the human genome. Nature. doi:10.1038/nature11247
encode	ARNT	K562	ENCSR155KHM	ENCFF109UIV	FASTQ	An integrated encyclopedia of DNA elements in the human genome	ENCODE Project Consortium	Nature	2012 Sep 6	10.1038/nature11247	22955616	ENCODE Project Consortium (2012 Sep 6). An integrated encyclopedia of DNA elements in the human genome. Nature. doi:10.1038/nature11247
encode	ARNT	K562	ENCSR155KHM	ENCFF126ENC	FASTQ	An integrated encyclopedia of DNA elements in the human genome	ENCODE Project Consortium	Nature	2012 Sep 6	10.1038/nature11247	22955616	ENCODE Project Consortium (2012 Sep 6). An integrated encyclopedia of DNA elements in the human genome. Nature. doi:10.1038/nature11247
encode	ARNT	K562	ENCSR669NFS	ENCFF041PSD	FASTQ	An integrated encyclopedia of DNA elements in the human genome	ENCODE Project Consortium	Nature	2012 Sep 6	10.1038/nature11247	22955616	ENCODE Project Consortium (2012 Sep 6). An integrated encyclopedia of DNA elements in the human genome. Nature. doi:10.1038/nature11247
encode	ARNT	K562	ENCSR669NFS	ENCFF806CEC	FASTQ	An integrated encyclopedia of DNA elements in the human genome	ENCODE Project Consortium	Nature	2012 Sep 6	10.1038/nature11247	22955616	ENCODE Project Consortium (2012 Sep 6). An integrated encyclopedia of DNA elements in the human genome. Nature. doi:10.1038/nature11247
encode	ATF1	HepG2	ENCSR253OON	ENCFF038RNL	FASTQ	An integrated encyclopedia of DNA elements in the human genome	ENCODE Project Consortium	Nature	2012 Sep 6	10.1038/nature11247	22955616	ENCODE Project Consortium (2012 Sep 6). An integrated encyclopedia of DNA elements in the human genome. Nature. doi:10.1038/nature11247
encode	ATF1	HepG2	ENCSR253OON	ENCFF853ECX	FASTQ	An integrated encyclopedia of DNA elements in the human genome	ENCODE Project Consortium	Nature	2012 Sep 6	10.1038/nature11247	22955616	ENCODE Project Consortium (2012 Sep 6). An integrated encyclopedia of DNA elements in the human genome. Nature. doi:10.1038/nature11247
encode	ATF1	K562	ENCSR159OCC	ENCFF148LLM	FASTQ	An integrated encyclopedia of DNA elements in the human genome	ENCODE Project Consortium	Nature	2012 Sep 6	10.1038/nature11247	22955616	ENCODE Project Consortium (2012 Sep 6). An integrated encyclopedia of DNA elements in the human genome. Nature. doi:10.1038/nature11247
encode	ATF1	K562	ENCSR159OCC	ENCFF444VXB	FASTQ	An integrated encyclopedia of DNA elements in the human genome	ENCODE Project Consortium	Nature	2012 Sep 6	10.1038/nature11247	22955616	ENCODE Project Consortium (2012 Sep 6). An integrated encyclopedia of DNA elements in the human genome. Nature. doi:10.1038/nature11247
encode	ATF1	K562	ENCSR091GVJ	ENCFF018HQR	FASTQ	An integrated encyclopedia of DNA elements in the human genome	ENCODE Project Consortium	Nature	2012 Sep 6	10.1038/nature11247	22955616	ENCODE Project Consortium (2012 Sep 6). An integrated encyclopedia of DNA elements in the human genome. Nature. doi:10.1038/nature11247
encode	ATF1	K562	ENCSR091GVJ	ENCFF693JKI	FASTQ	An integrated encyclopedia of DNA elements in the human genome	ENCODE Project Consortium	Nature	2012 Sep 6	10.1038/nature11247	22955616	ENCODE Project Consortium (2012 Sep 6). An integrated encyclopedia of DNA elements in the human genome. Nature. doi:10.1038/nature11247
encode	ATF1	K562	ENCSR000DNZ	ENCFF000YFC	FASTQ	An integrated encyclopedia of DNA elements in the human genome	ENCODE Project Consortium	Nature	2012 Sep 6	10.1038/nature11247	22955616	ENCODE Project Consortium (2012 Sep 6). An integrated encyclopedia of DNA elements in the human genome. Nature. doi:10.1038/nature11247
encode	ATF1	K562	ENCSR000DNZ	ENCFF000YFE	FASTQ	An integrated encyclopedia of DNA elements in the human genome	ENCODE Project Consortium	Nature	2012 Sep 6	10.1038/nature11247	22955616	ENCODE Project Consortium (2012 Sep 6). An integrated encyclopedia of DNA elements in the human genome. Nature. doi:10.1038/nature11247
encode	ATF2	GM12878	ENCSR961PPA	ENCFF636DBM	FASTQ	An integrated encyclopedia of DNA elements in the human genome	ENCODE Project Consortium	Nature	2012 Sep 6	10.1038/nature11247	22955616	ENCODE Project Consortium (2012 Sep 6). An integrated encyclopedia of DNA elements in the human genome. Nature. doi:10.1038/nature11247
encode	ATF2	GM12878	ENCSR961PPA	ENCFF812RLF	FASTQ	An integrated encyclopedia of DNA elements in the human genome	ENCODE Project Consortium	Nature	2012 Sep 6	10.1038/nature11247	22955616	ENCODE Project Consortium (2012 Sep 6). An integrated encyclopedia of DNA elements in the human genome. Nature. doi:10.1038/nature11247
encode	ATF2	GM12878	ENCSR000BQK	ENCFF000NSE	FASTQ	An integrated encyclopedia of DNA elements in the human genome	ENCODE Project Consortium	Nature	2012 Sep 6	10.1038/nature11247	22955616	ENCODE Project Consortium (2012 Sep 6). An integrated encyclopedia of DNA elements in the human genome. Nature. doi:10.1038/nature11247
encode	ATF2	GM12878	ENCSR000BQK	ENCFF000NSG	FASTQ	An integrated encyclopedia of DNA elements in the human genome	ENCODE Project Consortium	Nature	2012 Sep 6	10.1038/nature11247	22955616	ENCODE Project Consortium (2012 Sep 6). An integrated encyclopedia of DNA elements in the human genome. Nature. doi:10.1038/nature11247
encode	ATF2	HEK293	ENCSR217HTK	ENCFF693QBS	FASTQ	An integrated encyclopedia of DNA elements in the human genome	ENCODE Project Consortium	Nature	2012 Sep 6	10.1038/nature11247	22955616	ENCODE Project Consortium (2012 Sep 6). An integrated encyclopedia of DNA elements in the human genome. Nature. doi:10.1038/nature11247
encode	ATF2	HEK293	ENCSR217HTK	ENCFF841UXT	FASTQ	An integrated encyclopedia of DNA elements in the human genome	ENCODE Project Consortium	Nature	2012 Sep 6	10.1038/nature11247	22955616	ENCODE Project Consortium (2012 Sep 6). An integrated encyclopedia of DNA elements in the human genome. Nature. doi:10.1038/nature11247
encode	ATF2	HepG2	ENCSR047BUZ	ENCFF588IKS	FASTQ	An integrated encyclopedia of DNA elements in the human genome	ENCODE Project Consortium	Nature	2012 Sep 6	10.1038/nature11247	22955616	ENCODE Project Consortium (2012 Sep 6). An integrated encyclopedia of DNA elements in the human genome. Nature. doi:10.1038/nature11247
encode	ATF2	HepG2	ENCSR047BUZ	ENCFF843QDR	FASTQ	An integrated encyclopedia of DNA elements in the human genome	ENCODE Project Consortium	Nature	2012 Sep 6	10.1038/nature11247	22955616	ENCODE Project Consortium (2012 Sep 6). An integrated encyclopedia of DNA elements in the human genome. Nature. doi:10.1038/nature11247
encode	ATF2	K562	ENCSR869IUD	ENCFF043SEF	FASTQ	An integrated encyclopedia of DNA elements in the human genome	ENCODE Project Consortium	Nature	2012 Sep 6	10.1038/nature11247	22955616	ENCODE Project Consortium (2012 Sep 6). An integrated encyclopedia of DNA elements in the human genome. Nature. doi:10.1038/nature11247
encode	ATF2	K562	ENCSR869IUD	ENCFF307XRL	FASTQ	An integrated encyclopedia of DNA elements in the human genome	ENCODE Project Consortium	Nature	2012 Sep 6	10.1038/nature11247	22955616	ENCODE Project Consortium (2012 Sep 6). An integrated encyclopedia of DNA elements in the human genome. Nature. doi:10.1038/nature11247
encode	ATF3	A549	ENCSR000BPS	ENCFF000MWR	FASTQ	An integrated encyclopedia of DNA elements in the human genome	ENCODE Project Consortium	Nature	2012 Sep 6	10.1038/nature11247	22955616	ENCODE Project Consortium (2012 Sep 6). An integrated encyclopedia of DNA elements in the human genome. Nature. doi:10.1038/nature11247
encode	ATF3	A549	ENCSR000BPS	ENCFF000MWV	FASTQ	An integrated encyclopedia of DNA elements in the human genome	ENCODE Project Consortium	Nature	2012 Sep 6	10.1038/nature11247	22955616	ENCODE Project Consortium (2012 Sep 6). An integrated encyclopedia of DNA elements in the human genome. Nature. doi:10.1038/nature11247
encode	ATF3	H1-hESC	ENCSR000BKC	ENCFF000OMV	FASTQ	An integrated encyclopedia of DNA elements in the human genome	ENCODE Project Consortium	Nature	2012 Sep 6	10.1038/nature11247	22955616	ENCODE Project Consortium (2012 Sep 6). An integrated encyclopedia of DNA elements in the human genome. Nature. doi:10.1038/nature11247
encode	ATF3	H1-hESC	ENCSR000BKC	ENCFF000OMW	FASTQ	An integrated encyclopedia of DNA elements in the human genome	ENCODE Project Consortium	Nature	2012 Sep 6	10.1038/nature11247	22955616	ENCODE Project Consortium (2012 Sep 6). An integrated encyclopedia of DNA elements in the human genome. Nature. doi:10.1038/nature11247
encode	ATF3	HepG2	ENCSR000BKE	ENCFF000PFQ	FASTQ	An integrated encyclopedia of DNA elements in the human genome	ENCODE Project Consortium	Nature	2012 Sep 6	10.1038/nature11247	22955616	ENCODE Project Consortium (2012 Sep 6). An integrated encyclopedia of DNA elements in the human genome. Nature. doi:10.1038/nature11247
encode	ATF3	HepG2	ENCSR000BKE	ENCFF000PFR	FASTQ	An integrated encyclopedia of DNA elements in the human genome	ENCODE Project Consortium	Nature	2012 Sep 6	10.1038/nature11247	22955616	ENCODE Project Consortium (2012 Sep 6). An integrated encyclopedia of DNA elements in the human genome. Nature. doi:10.1038/nature11247
encode	ATF3	K562	ENCSR000DOG	ENCFF000YFV	FASTQ	An integrated encyclopedia of DNA elements in the human genome	ENCODE Project Consortium	Nature	2012 Sep 6	10.1038/nature11247	22955616	ENCODE Project Consortium (2012 Sep 6). An integrated encyclopedia of DNA elements in the human genome. Nature. doi:10.1038/nature11247
encode	ATF3	K562	ENCSR000DOG	ENCFF000YFW	FASTQ	An integrated encyclopedia of DNA elements in the human genome	ENCODE Project Consortium	Nature	2012 Sep 6	10.1038/nature11247	22955616	ENCODE Project Consortium (2012 Sep 6). An integrated encyclopedia of DNA elements in the human genome. Nature. doi:10.1038/nature11247
encode	ATF3	K562	ENCSR632DCH	ENCFF497JNW	FASTQ	An integrated encyclopedia of DNA elements in the human genome	ENCODE Project Consortium	Nature	2012 Sep 6	10.1038/nature11247	22955616	ENCODE Project Consortium (2012 Sep 6). An integrated encyclopedia of DNA elements in the human genome. Nature. doi:10.1038/nature11247
encode	ATF3	K562	ENCSR632DCH	ENCFF647KQT	FASTQ	An integrated encyclopedia of DNA elements in the human genome	ENCODE Project Consortium	Nature	2012 Sep 6	10.1038/nature11247	22955616	ENCODE Project Consortium (2012 Sep 6). An integrated encyclopedia of DNA elements in the human genome. Nature. doi:10.1038/nature11247
encode	ATF3	K562	ENCSR000BNU	ENCFF000PWA	FASTQ	An integrated encyclopedia of DNA elements in the human genome	ENCODE Project Consortium	Nature	2012 Sep 6	10.1038/nature11247	22955616	ENCODE Project Consortium (2012 Sep 6). An integrated encyclopedia of DNA elements in the human genome. Nature. doi:10.1038/nature11247
encode	ATF3	K562	ENCSR000BNU	ENCFF000PWC	FASTQ	An integrated encyclopedia of DNA elements in the human genome	ENCODE Project Consortium	Nature	2012 Sep 6	10.1038/nature11247	22955616	ENCODE Project Consortium (2012 Sep 6). An integrated encyclopedia of DNA elements in the human genome. Nature. doi:10.1038/nature11247
encode	ATF3	K562	ENCSR028UIU	ENCFF367HUF	FASTQ	An integrated encyclopedia of DNA elements in the human genome	ENCODE Project Consortium	Nature	2012 Sep 6	10.1038/nature11247	22955616	ENCODE Project Consortium (2012 Sep 6). An integrated encyclopedia of DNA elements in the human genome. Nature. doi:10.1038/nature11247
encode	ATF3	K562	ENCSR028UIU	ENCFF457RYN	FASTQ	An integrated encyclopedia of DNA elements in the human genome	ENCODE Project Consortium	Nature	2012 Sep 6	10.1038/nature11247	22955616	ENCODE Project Consortium (2012 Sep 6). An integrated encyclopedia of DNA elements in the human genome. Nature. doi:10.1038/nature11247
encode	ATF4	K562	ENCSR145TSJ	ENCFF081USS	FASTQ	An integrated encyclopedia of DNA elements in the human genome	ENCODE Project Consortium	Nature	2012 Sep 6	10.1038/nature11247	22955616	ENCODE Project Consortium (2012 Sep 6). An integrated encyclopedia of DNA elements in the human genome. Nature. doi:10.1038/nature11247
encode	ATF4	K562	ENCSR145TSJ	ENCFF565KLI	FASTQ	An integrated encyclopedia of DNA elements in the human genome	ENCODE Project Consortium	Nature	2012 Sep 6	10.1038/nature11247	22955616	ENCODE Project Consortium (2012 Sep 6). An integrated encyclopedia of DNA elements in the human genome. Nature. doi:10.1038/nature11247
encode	BACH1	GM12878	ENCSR636MKU	ENCFF445LTV	FASTQ	An integrated encyclopedia of DNA elements in the human genome	ENCODE Project Consortium	Nature	2012 Sep 6	10.1038/nature11247	22955616	ENCODE Project Consortium (2012 Sep 6). An integrated encyclopedia of DNA elements in the human genome. Nature. doi:10.1038/nature11247
encode	BACH1	GM12878	ENCSR636MKU	ENCFF540RXL	FASTQ	An integrated encyclopedia of DNA elements in the human genome	ENCODE Project Consortium	Nature	2012 Sep 6	10.1038/nature11247	22955616	ENCODE Project Consortium (2012 Sep 6). An integrated encyclopedia of DNA elements in the human genome. Nature. doi:10.1038/nature11247
encode	BACH1	H1-hESC	ENCSR000EBQ	ENCFF000WQI	FASTQ	An integrated encyclopedia of DNA elements in the human genome	ENCODE Project Consortium	Nature	2012 Sep 6	10.1038/nature11247	22955616	ENCODE Project Consortium (2012 Sep 6). An integrated encyclopedia of DNA elements in the human genome. Nature. doi:10.1038/nature11247
encode	BACH1	H1-hESC	ENCSR000EBQ	ENCFF000WQL	FASTQ	An integrated encyclopedia of DNA elements in the human genome	ENCODE Project Consortium	Nature	2012 Sep 6	10.1038/nature11247	22955616	ENCODE Project Consortium (2012 Sep 6). An integrated encyclopedia of DNA elements in the human genome. Nature. doi:10.1038/nature11247
encode	BACH1	K562	ENCSR740NPG	ENCFF168MKQ	FASTQ	An integrated encyclopedia of DNA elements in the human genome	ENCODE Project Consortium	Nature	2012 Sep 6	10.1038/nature11247	22955616	ENCODE Project Consortium (2012 Sep 6). An integrated encyclopedia of DNA elements in the human genome. Nature. doi:10.1038/nature11247
encode	BACH1	K562	ENCSR740NPG	ENCFF501KRI	FASTQ	An integrated encyclopedia of DNA elements in the human genome	ENCODE Project Consortium	Nature	2012 Sep 6	10.1038/nature11247	22955616	ENCODE Project Consortium (2012 Sep 6). An integrated encyclopedia of DNA elements in the human genome. Nature. doi:10.1038/nature11247
encode	BACH1	K562	ENCSR740NPG	ENCFF858NEZ	FASTQ	An integrated encyclopedia of DNA elements in the human genome	ENCODE Project Consortium	Nature	2012 Sep 6	10.1038/nature11247	22955616	ENCODE Project Consortium (2012 Sep 6). An integrated encyclopedia of DNA elements in the human genome. Nature. doi:10.1038/nature11247
encode	BACH1	K562	ENCSR740NPG	ENCFF979UQU	FASTQ	An integrated encyclopedia of DNA elements in the human genome	ENCODE Project Consortium	Nature	2012 Sep 6	10.1038/nature11247	22955616	ENCODE Project Consortium (2012 Sep 6). An integrated encyclopedia of DNA elements in the human genome. Nature. doi:10.1038/nature11247
encode	BACH1	K562	ENCSR000EGD	ENCFF000YFP	FASTQ	An integrated encyclopedia of DNA elements in the human genome	ENCODE Project Consortium	Nature	2012 Sep 6	10.1038/nature11247	22955616	ENCODE Project Consortium (2012 Sep 6). An integrated encyclopedia of DNA elements in the human genome. Nature. doi:10.1038/nature11247
encode	BACH1	K562	ENCSR000EGD	ENCFF000YFR	FASTQ	An integrated encyclopedia of DNA elements in the human genome	ENCODE Project Consortium	Nature	2012 Sep 6	10.1038/nature11247	22955616	ENCODE Project Consortium (2012 Sep 6). An integrated encyclopedia of DNA elements in the human genome. Nature. doi:10.1038/nature11247
encode	BATF	GM12878	ENCSR000BGT	ENCFF000NSW	FASTQ	An integrated encyclopedia of DNA elements in the human genome	ENCODE Project Consortium	Nature	2012 Sep 6	10.1038/nature11247	22955616	ENCODE Project Consortium (2012 Sep 6). An integrated encyclopedia of DNA elements in the human genome. Nature. doi:10.1038/nature11247
encode	BATF	GM12878	ENCSR000BGT	ENCFF000NSX	FASTQ	An integrated encyclopedia of DNA elements in the human genome	ENCODE Project Consortium	Nature	2012 Sep 6	10.1038/nature11247	22955616	ENCODE Project Consortium (2012 Sep 6). An integrated encyclopedia of DNA elements in the human genome. Nature. doi:10.1038/nature11247
encode	BCL11A	GM12878	ENCSR000BHA	ENCFF000NTD	FASTQ	An integrated encyclopedia of DNA elements in the human genome	ENCODE Project Consortium	Nature	2012 Sep 6	10.1038/nature11247	22955616	ENCODE Project Consortium (2012 Sep 6). An integrated encyclopedia of DNA elements in the human genome. Nature. doi:10.1038/nature11247
encode	BCL11A	GM12878	ENCSR000BHA	ENCFF000NTH	FASTQ	An integrated encyclopedia of DNA elements in the human genome	ENCODE Project Consortium	Nature	2012 Sep 6	10.1038/nature11247	22955616	ENCODE Project Consortium (2012 Sep 6). An integrated encyclopedia of DNA elements in the human genome. Nature. doi:10.1038/nature11247
encode	BCL11A	HEK293	ENCSR021DJC	ENCFF332WPE	FASTQ	An integrated encyclopedia of DNA elements in the human genome	ENCODE Project Consortium	Nature	2012 Sep 6	10.1038/nature11247	22955616	ENCODE Project Consortium (2012 Sep 6). An integrated encyclopedia of DNA elements in the human genome. Nature. doi:10.1038/nature11247
encode	BCL11A	HEK293	ENCSR021DJC	ENCFF961HCT	FASTQ	An integrated encyclopedia of DNA elements in the human genome	ENCODE Project Consortium	Nature	2012 Sep 6	10.1038/nature11247	22955616	ENCODE Project Consortium (2012 Sep 6). An integrated encyclopedia of DNA elements in the human genome. Nature. doi:10.1038/nature11247
encode	BCL11B	HEK293	ENCSR770PQN	ENCFF220MRD	FASTQ	An integrated encyclopedia of DNA elements in the human genome	ENCODE Project Consortium	Nature	2012 Sep 6	10.1038/nature11247	22955616	ENCODE Project Consortium (2012 Sep 6). An integrated encyclopedia of DNA elements in the human genome. Nature. doi:10.1038/nature11247
encode	BCL11B	HEK293	ENCSR770PQN	ENCFF899JOK	FASTQ	An integrated encyclopedia of DNA elements in the human genome	ENCODE Project Consortium	Nature	2012 Sep 6	10.1038/nature11247	22955616	ENCODE Project Consortium (2012 Sep 6). An integrated encyclopedia of DNA elements in the human genome. Nature. doi:10.1038/nature11247
encode	BCL3	A549	ENCSR000BQH	ENCFF000MXC	FASTQ	An integrated encyclopedia of DNA elements in the human genome	ENCODE Project Consortium	Nature	2012 Sep 6	10.1038/nature11247	22955616	ENCODE Project Consortium (2012 Sep 6). An integrated encyclopedia of DNA elements in the human genome. Nature. doi:10.1038/nature11247
encode	BCL3	A549	ENCSR000BQH	ENCFF000MXD	FASTQ	An integrated encyclopedia of DNA elements in the human genome	ENCODE Project Consortium	Nature	2012 Sep 6	10.1038/nature11247	22955616	ENCODE Project Consortium (2012 Sep 6). An integrated encyclopedia of DNA elements in the human genome. Nature. doi:10.1038/nature11247
encode	BCL3	GM12878	ENCSR000BNQ	ENCFF000NTL	FASTQ	An integrated encyclopedia of DNA elements in the human genome	ENCODE Project Consortium	Nature	2012 Sep 6	10.1038/nature11247	22955616	ENCODE Project Consortium (2012 Sep 6). An integrated encyclopedia of DNA elements in the human genome. Nature. doi:10.1038/nature11247
encode	BCL3	GM12878	ENCSR000BNQ	ENCFF000NTN	FASTQ	An integrated encyclopedia of DNA elements in the human genome	ENCODE Project Consortium	Nature	2012 Sep 6	10.1038/nature11247	22955616	ENCODE Project Consortium (2012 Sep 6). An integrated encyclopedia of DNA elements in the human genome. Nature. doi:10.1038/nature11247
encode	BCL6	HepG2	ENCSR759BDG	ENCFF914FOC	FASTQ	An integrated encyclopedia of DNA elements in the human genome	ENCODE Project Consortium	Nature	2012 Sep 6	10.1038/nature11247	22955616	ENCODE Project Consortium (2012 Sep 6). An integrated encyclopedia of DNA elements in the human genome. Nature. doi:10.1038/nature11247
encode	BCL6	HepG2	ENCSR759BDG	ENCFF948EZE	FASTQ	An integrated encyclopedia of DNA elements in the human genome	ENCODE Project Consortium	Nature	2012 Sep 6	10.1038/nature11247	22955616	ENCODE Project Consortium (2012 Sep 6). An integrated encyclopedia of DNA elements in the human genome. Nature. doi:10.1038/nature11247
encode	BCLAF1	GM12878	ENCSR000BJZ	ENCFF000NTS	FASTQ	An integrated encyclopedia of DNA elements in the human genome	ENCODE Project Consortium	Nature	2012 Sep 6	10.1038/nature11247	22955616	ENCODE Project Consortium (2012 Sep 6). An integrated encyclopedia of DNA elements in the human genome. Nature. doi:10.1038/nature11247
encode	BCLAF1	GM12878	ENCSR000BJZ	ENCFF000NTV	FASTQ	An integrated encyclopedia of DNA elements in the human genome	ENCODE Project Consortium	Nature	2012 Sep 6	10.1038/nature11247	22955616	ENCODE Project Consortium (2012 Sep 6). An integrated encyclopedia of DNA elements in the human genome. Nature. doi:10.1038/nature11247
encode	BCLAF1	GM12878	ENCSR342THD	ENCFF027BOY	FASTQ	An integrated encyclopedia of DNA elements in the human genome	ENCODE Project Consortium	Nature	2012 Sep 6	10.1038/nature11247	22955616	ENCODE Project Consortium (2012 Sep 6). An integrated encyclopedia of DNA elements in the human genome. Nature. doi:10.1038/nature11247
encode	BCLAF1	GM12878	ENCSR342THD	ENCFF296PDU	FASTQ	An integrated encyclopedia of DNA elements in the human genome	ENCODE Project Consortium	Nature	2012 Sep 6	10.1038/nature11247	22955616	ENCODE Project Consortium (2012 Sep 6). An integrated encyclopedia of DNA elements in the human genome. Nature. doi:10.1038/nature11247
encode	BCLAF1	HepG2	ENCSR015TKV	ENCFF383GYI	FASTQ	An integrated encyclopedia of DNA elements in the human genome	ENCODE Project Consortium	Nature	2012 Sep 6	10.1038/nature11247	22955616	ENCODE Project Consortium (2012 Sep 6). An integrated encyclopedia of DNA elements in the human genome. Nature. doi:10.1038/nature11247
encode	BCLAF1	HepG2	ENCSR015TKV	ENCFF774IAM	FASTQ	An integrated encyclopedia of DNA elements in the human genome	ENCODE Project Consortium	Nature	2012 Sep 6	10.1038/nature11247	22955616	ENCODE Project Consortium (2012 Sep 6). An integrated encyclopedia of DNA elements in the human genome. Nature. doi:10.1038/nature11247
encode	BCLAF1	K562	ENCSR792IYC	ENCFF404NEP	FASTQ	An integrated encyclopedia of DNA elements in the human genome	ENCODE Project Consortium	Nature	2012 Sep 6	10.1038/nature11247	22955616	ENCODE Project Consortium (2012 Sep 6). An integrated encyclopedia of DNA elements in the human genome. Nature. doi:10.1038/nature11247
encode	BCLAF1	K562	ENCSR792IYC	ENCFF801FWC	FASTQ	An integrated encyclopedia of DNA elements in the human genome	ENCODE Project Consortium	Nature	2012 Sep 6	10.1038/nature11247	22955616	ENCODE Project Consortium (2012 Sep 6). An integrated encyclopedia of DNA elements in the human genome. Nature. doi:10.1038/nature11247
encode	BCLAF1	K562	ENCSR000BKH	ENCFF000PWM	FASTQ	An integrated encyclopedia of DNA elements in the human genome	ENCODE Project Consortium	Nature	2012 Sep 6	10.1038/nature11247	22955616	ENCODE Project Consortium (2012 Sep 6). An integrated encyclopedia of DNA elements in the human genome. Nature. doi:10.1038/nature11247
encode	BCLAF1	K562	ENCSR000BKH	ENCFF000PWX	FASTQ	An integrated encyclopedia of DNA elements in the human genome	ENCODE Project Consortium	Nature	2012 Sep 6	10.1038/nature11247	22955616	ENCODE Project Consortium (2012 Sep 6). An integrated encyclopedia of DNA elements in the human genome. Nature. doi:10.1038/nature11247
encode	BCLAF1	K562	ENCSR492LTS	ENCFF188VON	FASTQ	An integrated encyclopedia of DNA elements in the human genome	ENCODE Project Consortium	Nature	2012 Sep 6	10.1038/nature11247	22955616	ENCODE Project Consortium (2012 Sep 6). An integrated encyclopedia of DNA elements in the human genome. Nature. doi:10.1038/nature11247
encode	BCLAF1	K562	ENCSR492LTS	ENCFF744DBX	FASTQ	An integrated encyclopedia of DNA elements in the human genome	ENCODE Project Consortium	Nature	2012 Sep 6	10.1038/nature11247	22955616	ENCODE Project Consortium (2012 Sep 6). An integrated encyclopedia of DNA elements in the human genome. Nature. doi:10.1038/nature11247
encode	BHLHE40	GM12878	ENCSR000DZJ	ENCFF000VSD	FASTQ	An integrated encyclopedia of DNA elements in the human genome	ENCODE Project Consortium	Nature	2012 Sep 6	10.1038/nature11247	22955616	ENCODE Project Consortium (2012 Sep 6). An integrated encyclopedia of DNA elements in the human genome. Nature. doi:10.1038/nature11247
encode	BHLHE40	GM12878	ENCSR000DZJ	ENCFF000VSF	FASTQ	An integrated encyclopedia of DNA elements in the human genome	ENCODE Project Consortium	Nature	2012 Sep 6	10.1038/nature11247	22955616	ENCODE Project Consortium (2012 Sep 6). An integrated encyclopedia of DNA elements in the human genome. Nature. doi:10.1038/nature11247
encode	BHLHE40	GM12878	ENCSR987MTA	ENCFF216ZWY	FASTQ	An integrated encyclopedia of DNA elements in the human genome	ENCODE Project Consortium	Nature	2012 Sep 6	10.1038/nature11247	22955616	ENCODE Project Consortium (2012 Sep 6). An integrated encyclopedia of DNA elements in the human genome. Nature. doi:10.1038/nature11247
encode	BHLHE40	GM12878	ENCSR987MTA	ENCFF542AWV	FASTQ	An integrated encyclopedia of DNA elements in the human genome	ENCODE Project Consortium	Nature	2012 Sep 6	10.1038/nature11247	22955616	ENCODE Project Consortium (2012 Sep 6). An integrated encyclopedia of DNA elements in the human genome. Nature. doi:10.1038/nature11247
encode	BHLHE40	HEK293	ENCSR789GVU	ENCFF171ZAE	FASTQ	An integrated encyclopedia of DNA elements in the human genome	ENCODE Project Consortium	Nature	2012 Sep 6	10.1038/nature11247	22955616	ENCODE Project Consortium (2012 Sep 6). An integrated encyclopedia of DNA elements in the human genome. Nature. doi:10.1038/nature11247
encode	BHLHE40	HEK293	ENCSR789GVU	ENCFF527YMQ	FASTQ	An integrated encyclopedia of DNA elements in the human genome	ENCODE Project Consortium	Nature	2012 Sep 6	10.1038/nature11247	22955616	ENCODE Project Consortium (2012 Sep 6). An integrated encyclopedia of DNA elements in the human genome. Nature. doi:10.1038/nature11247
encode	BHLHE40	HepG2	ENCSR000EDT	ENCFF000XPA	FASTQ	An integrated encyclopedia of DNA elements in the human genome	ENCODE Project Consortium	Nature	2012 Sep 6	10.1038/nature11247	22955616	ENCODE Project Consortium (2012 Sep 6). An integrated encyclopedia of DNA elements in the human genome. Nature. doi:10.1038/nature11247
encode	BHLHE40	HepG2	ENCSR000EDT	ENCFF000XPC	FASTQ	An integrated encyclopedia of DNA elements in the human genome	ENCODE Project Consortium	Nature	2012 Sep 6	10.1038/nature11247	22955616	ENCODE Project Consortium (2012 Sep 6). An integrated encyclopedia of DNA elements in the human genome. Nature. doi:10.1038/nature11247
encode	BHLHE40	HepG2	ENCSR000BID	ENCFF000PFY	FASTQ	An integrated encyclopedia of DNA elements in the human genome	ENCODE Project Consortium	Nature	2012 Sep 6	10.1038/nature11247	22955616	ENCODE Project Consortium (2012 Sep 6). An integrated encyclopedia of DNA elements in the human genome. Nature. doi:10.1038/nature11247
encode	BHLHE40	HepG2	ENCSR000BID	ENCFF000PGB	FASTQ	An integrated encyclopedia of DNA elements in the human genome	ENCODE Project Consortium	Nature	2012 Sep 6	10.1038/nature11247	22955616	ENCODE Project Consortium (2012 Sep 6). An integrated encyclopedia of DNA elements in the human genome. Nature. doi:10.1038/nature11247
encode	BHLHE40	K562	ENCSR000EGV	ENCFF000YGJ	FASTQ	An integrated encyclopedia of DNA elements in the human genome	ENCODE Project Consortium	Nature	2012 Sep 6	10.1038/nature11247	22955616	ENCODE Project Consortium (2012 Sep 6). An integrated encyclopedia of DNA elements in the human genome. Nature. doi:10.1038/nature11247
encode	BHLHE40	K562	ENCSR000EGV	ENCFF000YGQ	FASTQ	An integrated encyclopedia of DNA elements in the human genome	ENCODE Project Consortium	Nature	2012 Sep 6	10.1038/nature11247	22955616	ENCODE Project Consortium (2012 Sep 6). An integrated encyclopedia of DNA elements in the human genome. Nature. doi:10.1038/nature11247
encode	BMI1	GM12878	ENCSR469WII	ENCFF304NDL	FASTQ	An integrated encyclopedia of DNA elements in the human genome	ENCODE Project Consortium	Nature	2012 Sep 6	10.1038/nature11247	22955616	ENCODE Project Consortium (2012 Sep 6). An integrated encyclopedia of DNA elements in the human genome. Nature. doi:10.1038/nature11247
encode	BMI1	GM12878	ENCSR469WII	ENCFF422BBZ	FASTQ	An integrated encyclopedia of DNA elements in the human genome	ENCODE Project Consortium	Nature	2012 Sep 6	10.1038/nature11247	22955616	ENCODE Project Consortium (2012 Sep 6). An integrated encyclopedia of DNA elements in the human genome. Nature. doi:10.1038/nature11247
encode	BMI1	K562	ENCSR782WRO	ENCFF002EEX	FASTQ	An integrated encyclopedia of DNA elements in the human genome	ENCODE Project Consortium	Nature	2012 Sep 6	10.1038/nature11247	22955616	ENCODE Project Consortium (2012 Sep 6). An integrated encyclopedia of DNA elements in the human genome. Nature. doi:10.1038/nature11247
encode	BMI1	K562	ENCSR782WRO	ENCFF002EEY	FASTQ	An integrated encyclopedia of DNA elements in the human genome	ENCODE Project Consortium	Nature	2012 Sep 6	10.1038/nature11247	22955616	ENCODE Project Consortium (2012 Sep 6). An integrated encyclopedia of DNA elements in the human genome. Nature. doi:10.1038/nature11247
encode	BMI1	MCF-7	ENCSR966YYJ	ENCFF605MKF	FASTQ	An integrated encyclopedia of DNA elements in the human genome	ENCODE Project Consortium	Nature	2012 Sep 6	10.1038/nature11247	22955616	ENCODE Project Consortium (2012 Sep 6). An integrated encyclopedia of DNA elements in the human genome. Nature. doi:10.1038/nature11247
encode	BMI1	MCF-7	ENCSR966YYJ	ENCFF825HMN	FASTQ	An integrated encyclopedia of DNA elements in the human genome	ENCODE Project Consortium	Nature	2012 Sep 6	10.1038/nature11247	22955616	ENCODE Project Consortium (2012 Sep 6). An integrated encyclopedia of DNA elements in the human genome. Nature. doi:10.1038/nature11247
encode	BRF2	HeLa-S3	ENCSR000DNV	ENCFF000XBD	FASTQ	An integrated encyclopedia of DNA elements in the human genome	ENCODE Project Consortium	Nature	2012 Sep 6	10.1038/nature11247	22955616	ENCODE Project Consortium (2012 Sep 6). An integrated encyclopedia of DNA elements in the human genome. Nature. doi:10.1038/nature11247
encode	BRF2	HeLa-S3	ENCSR000DNV	ENCFF000XBE	FASTQ	An integrated encyclopedia of DNA elements in the human genome	ENCODE Project Consortium	Nature	2012 Sep 6	10.1038/nature11247	22955616	ENCODE Project Consortium (2012 Sep 6). An integrated encyclopedia of DNA elements in the human genome. Nature. doi:10.1038/nature11247
encode	BRF2	K562	ENCSR000DOC	ENCFF000YHB	FASTQ	An integrated encyclopedia of DNA elements in the human genome	ENCODE Project Consortium	Nature	2012 Sep 6	10.1038/nature11247	22955616	ENCODE Project Consortium (2012 Sep 6). An integrated encyclopedia of DNA elements in the human genome. Nature. doi:10.1038/nature11247
encode	BRF2	K562	ENCSR000DOC	ENCFF000YHD	FASTQ	An integrated encyclopedia of DNA elements in the human genome	ENCODE Project Consortium	Nature	2012 Sep 6	10.1038/nature11247	22955616	ENCODE Project Consortium (2012 Sep 6). An integrated encyclopedia of DNA elements in the human genome. Nature. doi:10.1038/nature11247
encode	BRF2	K562	ENCSR000DOC	ENCFF000YHE	FASTQ	An integrated encyclopedia of DNA elements in the human genome	ENCODE Project Consortium	Nature	2012 Sep 6	10.1038/nature11247	22955616	ENCODE Project Consortium (2012 Sep 6). An integrated encyclopedia of DNA elements in the human genome. Nature. doi:10.1038/nature11247
encode	CBFB	GM12878	ENCSR860UHK	ENCFF221TOX	FASTQ	An integrated encyclopedia of DNA elements in the human genome	ENCODE Project Consortium	Nature	2012 Sep 6	10.1038/nature11247	22955616	ENCODE Project Consortium (2012 Sep 6). An integrated encyclopedia of DNA elements in the human genome. Nature. doi:10.1038/nature11247
encode	CBFB	GM12878	ENCSR860UHK	ENCFF862QDQ	FASTQ	An integrated encyclopedia of DNA elements in the human genome	ENCODE Project Consortium	Nature	2012 Sep 6	10.1038/nature11247	22955616	ENCODE Project Consortium (2012 Sep 6). An integrated encyclopedia of DNA elements in the human genome. Nature. doi:10.1038/nature11247
encode	CBX1	K562	ENCSR948QLZ	ENCFF665CXV	FASTQ	An integrated encyclopedia of DNA elements in the human genome	ENCODE Project Consortium	Nature	2012 Sep 6	10.1038/nature11247	22955616	ENCODE Project Consortium (2012 Sep 6). An integrated encyclopedia of DNA elements in the human genome. Nature. doi:10.1038/nature11247
encode	CBX1	K562	ENCSR948QLZ	ENCFF946BAN	FASTQ	An integrated encyclopedia of DNA elements in the human genome	ENCODE Project Consortium	Nature	2012 Sep 6	10.1038/nature11247	22955616	ENCODE Project Consortium (2012 Sep 6). An integrated encyclopedia of DNA elements in the human genome. Nature. doi:10.1038/nature11247
encode	CBX2	A549	ENCSR469WAO	ENCFF409XOE	FASTQ	An integrated encyclopedia of DNA elements in the human genome	ENCODE Project Consortium	Nature	2012 Sep 6	10.1038/nature11247	22955616	ENCODE Project Consortium (2012 Sep 6). An integrated encyclopedia of DNA elements in the human genome. Nature. doi:10.1038/nature11247
encode	CBX2	A549	ENCSR469WAO	ENCFF701LMH	FASTQ	An integrated encyclopedia of DNA elements in the human genome	ENCODE Project Consortium	Nature	2012 Sep 6	10.1038/nature11247	22955616	ENCODE Project Consortium (2012 Sep 6). An integrated encyclopedia of DNA elements in the human genome. Nature. doi:10.1038/nature11247
encode	CBX2	HepG2	ENCSR801GJU	ENCFF799AHQ	FASTQ	An integrated encyclopedia of DNA elements in the human genome	ENCODE Project Consortium	Nature	2012 Sep 6	10.1038/nature11247	22955616	ENCODE Project Consortium (2012 Sep 6). An integrated encyclopedia of DNA elements in the human genome. Nature. doi:10.1038/nature11247
encode	CBX2	HepG2	ENCSR801GJU	ENCFF909CPR	FASTQ	An integrated encyclopedia of DNA elements in the human genome	ENCODE Project Consortium	Nature	2012 Sep 6	10.1038/nature11247	22955616	ENCODE Project Consortium (2012 Sep 6). An integrated encyclopedia of DNA elements in the human genome. Nature. doi:10.1038/nature11247
encode	CC2D1A	K562	ENCSR343IFJ	ENCFF160TXM	FASTQ	An integrated encyclopedia of DNA elements in the human genome	ENCODE Project Consortium	Nature	2012 Sep 6	10.1038/nature11247	22955616	ENCODE Project Consortium (2012 Sep 6). An integrated encyclopedia of DNA elements in the human genome. Nature. doi:10.1038/nature11247
encode	CC2D1A	K562	ENCSR343IFJ	ENCFF608EHV	FASTQ	An integrated encyclopedia of DNA elements in the human genome	ENCODE Project Consortium	Nature	2012 Sep 6	10.1038/nature11247	22955616	ENCODE Project Consortium (2012 Sep 6). An integrated encyclopedia of DNA elements in the human genome. Nature. doi:10.1038/nature11247
encode	CDC5L	K562	ENCSR121PFY	ENCFF847ZNJ	FASTQ	An integrated encyclopedia of DNA elements in the human genome	ENCODE Project Consortium	Nature	2012 Sep 6	10.1038/nature11247	22955616	ENCODE Project Consortium (2012 Sep 6). An integrated encyclopedia of DNA elements in the human genome. Nature. doi:10.1038/nature11247
encode	CDC5L	K562	ENCSR121PFY	ENCFF899BAM	FASTQ	An integrated encyclopedia of DNA elements in the human genome	ENCODE Project Consortium	Nature	2012 Sep 6	10.1038/nature11247	22955616	ENCODE Project Consortium (2012 Sep 6). An integrated encyclopedia of DNA elements in the human genome. Nature. doi:10.1038/nature11247
encode	CEBPA	HepG2	ENCSR142IGM	ENCFF460NRJ	FASTQ	An integrated encyclopedia of DNA elements in the human genome	ENCODE Project Consortium	Nature	2012 Sep 6	10.1038/nature11247	22955616	ENCODE Project Consortium (2012 Sep 6). An integrated encyclopedia of DNA elements in the human genome. Nature. doi:10.1038/nature11247
encode	CEBPA	HepG2	ENCSR142IGM	ENCFF782RSZ	FASTQ	An integrated encyclopedia of DNA elements in the human genome	ENCODE Project Consortium	Nature	2012 Sep 6	10.1038/nature11247	22955616	ENCODE Project Consortium (2012 Sep 6). An integrated encyclopedia of DNA elements in the human genome. Nature. doi:10.1038/nature11247
encode	CEBPB	A549	ENCSR000DYI	ENCFF000VOL	FASTQ	An integrated encyclopedia of DNA elements in the human genome	ENCODE Project Consortium	Nature	2012 Sep 6	10.1038/nature11247	22955616	ENCODE Project Consortium (2012 Sep 6). An integrated encyclopedia of DNA elements in the human genome. Nature. doi:10.1038/nature11247
encode	CEBPB	A549	ENCSR000DYI	ENCFF000VON	FASTQ	An integrated encyclopedia of DNA elements in the human genome	ENCODE Project Consortium	Nature	2012 Sep 6	10.1038/nature11247	22955616	ENCODE Project Consortium (2012 Sep 6). An integrated encyclopedia of DNA elements in the human genome. Nature. doi:10.1038/nature11247
encode	CEBPB	GM12878	ENCSR681NOM	ENCFF002ECY	FASTQ	An integrated encyclopedia of DNA elements in the human genome	ENCODE Project Consortium	Nature	2012 Sep 6	10.1038/nature11247	22955616	ENCODE Project Consortium (2012 Sep 6). An integrated encyclopedia of DNA elements in the human genome. Nature. doi:10.1038/nature11247
encode	CEBPB	GM12878	ENCSR681NOM	ENCFF002EDA	FASTQ	An integrated encyclopedia of DNA elements in the human genome	ENCODE Project Consortium	Nature	2012 Sep 6	10.1038/nature11247	22955616	ENCODE Project Consortium (2012 Sep 6). An integrated encyclopedia of DNA elements in the human genome. Nature. doi:10.1038/nature11247
encode	CEBPB	HeLa-S3	ENCSR000EDA	ENCFF000XBN	FASTQ	An integrated encyclopedia of DNA elements in the human genome	ENCODE Project Consortium	Nature	2012 Sep 6	10.1038/nature11247	22955616	ENCODE Project Consortium (2012 Sep 6). An integrated encyclopedia of DNA elements in the human genome. Nature. doi:10.1038/nature11247
encode	CEBPB	HeLa-S3	ENCSR000EDA	ENCFF000XBO	FASTQ	An integrated encyclopedia of DNA elements in the human genome	ENCODE Project Consortium	Nature	2012 Sep 6	10.1038/nature11247	22955616	ENCODE Project Consortium (2012 Sep 6). An integrated encyclopedia of DNA elements in the human genome. Nature. doi:10.1038/nature11247
encode	CEBPB	HepG2	ENCSR000EEX	ENCFF000XPR	FASTQ	An integrated encyclopedia of DNA elements in the human genome	ENCODE Project Consortium	Nature	2012 Sep 6	10.1038/nature11247	22955616	ENCODE Project Consortium (2012 Sep 6). An integrated encyclopedia of DNA elements in the human genome. Nature. doi:10.1038/nature11247
encode	CEBPB	HepG2	ENCSR000EEX	ENCFF000XPT	FASTQ	An integrated encyclopedia of DNA elements in the human genome	ENCODE Project Consortium	Nature	2012 Sep 6	10.1038/nature11247	22955616	ENCODE Project Consortium (2012 Sep 6). An integrated encyclopedia of DNA elements in the human genome. Nature. doi:10.1038/nature11247
encode	CEBPB	HepG2	ENCSR000EEE	ENCFF000XQM	FASTQ	An integrated encyclopedia of DNA elements in the human genome	ENCODE Project Consortium	Nature	2012 Sep 6	10.1038/nature11247	22955616	ENCODE Project Consortium (2012 Sep 6). An integrated encyclopedia of DNA elements in the human genome. Nature. doi:10.1038/nature11247
encode	CEBPB	HepG2	ENCSR000EEE	ENCFF000XQN	FASTQ	An integrated encyclopedia of DNA elements in the human genome	ENCODE Project Consortium	Nature	2012 Sep 6	10.1038/nature11247	22955616	ENCODE Project Consortium (2012 Sep 6). An integrated encyclopedia of DNA elements in the human genome. Nature. doi:10.1038/nature11247
encode	CEBPB	HepG2	ENCSR000BQI	ENCFF000PGG	FASTQ	An integrated encyclopedia of DNA elements in the human genome	ENCODE Project Consortium	Nature	2012 Sep 6	10.1038/nature11247	22955616	ENCODE Project Consortium (2012 Sep 6). An integrated encyclopedia of DNA elements in the human genome. Nature. doi:10.1038/nature11247
encode	CEBPB	HepG2	ENCSR000BQI	ENCFF000PGI	FASTQ	An integrated encyclopedia of DNA elements in the human genome	ENCODE Project Consortium	Nature	2012 Sep 6	10.1038/nature11247	22955616	ENCODE Project Consortium (2012 Sep 6). An integrated encyclopedia of DNA elements in the human genome. Nature. doi:10.1038/nature11247
encode	CEBPB	K562	ENCSR416QLJ	ENCFF156EZY	FASTQ	An integrated encyclopedia of DNA elements in the human genome	ENCODE Project Consortium	Nature	2012 Sep 6	10.1038/nature11247	22955616	ENCODE Project Consortium (2012 Sep 6). An integrated encyclopedia of DNA elements in the human genome. Nature. doi:10.1038/nature11247
encode	CEBPB	K562	ENCSR416QLJ	ENCFF470OUZ	FASTQ	An integrated encyclopedia of DNA elements in the human genome	ENCODE Project Consortium	Nature	2012 Sep 6	10.1038/nature11247	22955616	ENCODE Project Consortium (2012 Sep 6). An integrated encyclopedia of DNA elements in the human genome. Nature. doi:10.1038/nature11247
encode	CEBPB	K562	ENCSR000EHE	ENCFF000YIC	FASTQ	An integrated encyclopedia of DNA elements in the human genome	ENCODE Project Consortium	Nature	2012 Sep 6	10.1038/nature11247	22955616	ENCODE Project Consortium (2012 Sep 6). An integrated encyclopedia of DNA elements in the human genome. Nature. doi:10.1038/nature11247
encode	CEBPB	K562	ENCSR000EHE	ENCFF000YID	FASTQ	An integrated encyclopedia of DNA elements in the human genome	ENCODE Project Consortium	Nature	2012 Sep 6	10.1038/nature11247	22955616	ENCODE Project Consortium (2012 Sep 6). An integrated encyclopedia of DNA elements in the human genome. Nature. doi:10.1038/nature11247
encode	CEBPG	HepG2	ENCSR639IIZ	ENCFF430LJV	FASTQ	An integrated encyclopedia of DNA elements in the human genome	ENCODE Project Consortium	Nature	2012 Sep 6	10.1038/nature11247	22955616	ENCODE Project Consortium (2012 Sep 6). An integrated encyclopedia of DNA elements in the human genome. Nature. doi:10.1038/nature11247
encode	CEBPG	HepG2	ENCSR639IIZ	ENCFF608JCC	FASTQ	An integrated encyclopedia of DNA elements in the human genome	ENCODE Project Consortium	Nature	2012 Sep 6	10.1038/nature11247	22955616	ENCODE Project Consortium (2012 Sep 6). An integrated encyclopedia of DNA elements in the human genome. Nature. doi:10.1038/nature11247
encode	CEBPG	K562	ENCSR490LWA	ENCFF392MVW	FASTQ	An integrated encyclopedia of DNA elements in the human genome	ENCODE Project Consortium	Nature	2012 Sep 6	10.1038/nature11247	22955616	ENCODE Project Consortium (2012 Sep 6). An integrated encyclopedia of DNA elements in the human genome. Nature. doi:10.1038/nature11247
encode	CEBPG	K562	ENCSR490LWA	ENCFF496CZA	FASTQ	An integrated encyclopedia of DNA elements in the human genome	ENCODE Project Consortium	Nature	2012 Sep 6	10.1038/nature11247	22955616	ENCODE Project Consortium (2012 Sep 6). An integrated encyclopedia of DNA elements in the human genome. Nature. doi:10.1038/nature11247
encode	CEBPG	K562	ENCSR620VIC	ENCFF179MKT	FASTQ	An integrated encyclopedia of DNA elements in the human genome	ENCODE Project Consortium	Nature	2012 Sep 6	10.1038/nature11247	22955616	ENCODE Project Consortium (2012 Sep 6). An integrated encyclopedia of DNA elements in the human genome. Nature. doi:10.1038/nature11247
encode	CEBPG	K562	ENCSR620VIC	ENCFF271TCS	FASTQ	An integrated encyclopedia of DNA elements in the human genome	ENCODE Project Consortium	Nature	2012 Sep 6	10.1038/nature11247	22955616	ENCODE Project Consortium (2012 Sep 6). An integrated encyclopedia of DNA elements in the human genome. Nature. doi:10.1038/nature11247
encode	CEBPG	K562	ENCSR620VIC	ENCFF282ZHS	FASTQ	An integrated encyclopedia of DNA elements in the human genome	ENCODE Project Consortium	Nature	2012 Sep 6	10.1038/nature11247	22955616	ENCODE Project Consortium (2012 Sep 6). An integrated encyclopedia of DNA elements in the human genome. Nature. doi:10.1038/nature11247
encode	CEBPG	K562	ENCSR620VIC	ENCFF508KFG	FASTQ	An integrated encyclopedia of DNA elements in the human genome	ENCODE Project Consortium	Nature	2012 Sep 6	10.1038/nature11247	22955616	ENCODE Project Consortium (2012 Sep 6). An integrated encyclopedia of DNA elements in the human genome. Nature. doi:10.1038/nature11247
encode	CEBPG	MCF-7	ENCSR094ZCF	ENCFF184ZLD	FASTQ	An integrated encyclopedia of DNA elements in the human genome	ENCODE Project Consortium	Nature	2012 Sep 6	10.1038/nature11247	22955616	ENCODE Project Consortium (2012 Sep 6). An integrated encyclopedia of DNA elements in the human genome. Nature. doi:10.1038/nature11247
encode	CEBPG	MCF-7	ENCSR094ZCF	ENCFF203HJN	FASTQ	An integrated encyclopedia of DNA elements in the human genome	ENCODE Project Consortium	Nature	2012 Sep 6	10.1038/nature11247	22955616	ENCODE Project Consortium (2012 Sep 6). An integrated encyclopedia of DNA elements in the human genome. Nature. doi:10.1038/nature11247
encode	CEBPG	MCF-7	ENCSR094ZCF	ENCFF560POR	FASTQ	An integrated encyclopedia of DNA elements in the human genome	ENCODE Project Consortium	Nature	2012 Sep 6	10.1038/nature11247	22955616	ENCODE Project Consortium (2012 Sep 6). An integrated encyclopedia of DNA elements in the human genome. Nature. doi:10.1038/nature11247
encode	CEBPG	MCF-7	ENCSR094ZCF	ENCFF804ROV	FASTQ	An integrated encyclopedia of DNA elements in the human genome	ENCODE Project Consortium	Nature	2012 Sep 6	10.1038/nature11247	22955616	ENCODE Project Consortium (2012 Sep 6). An integrated encyclopedia of DNA elements in the human genome. Nature. doi:10.1038/nature11247
encode	CEBPZ	GM12878	ENCSR347NOB	ENCFF079VLS	FASTQ	An integrated encyclopedia of DNA elements in the human genome	ENCODE Project Consortium	Nature	2012 Sep 6	10.1038/nature11247	22955616	ENCODE Project Consortium (2012 Sep 6). An integrated encyclopedia of DNA elements in the human genome. Nature. doi:10.1038/nature11247
encode	CEBPZ	GM12878	ENCSR347NOB	ENCFF818LOF	FASTQ	An integrated encyclopedia of DNA elements in the human genome	ENCODE Project Consortium	Nature	2012 Sep 6	10.1038/nature11247	22955616	ENCODE Project Consortium (2012 Sep 6). An integrated encyclopedia of DNA elements in the human genome. Nature. doi:10.1038/nature11247
encode	CEBPZ	HepG2	ENCSR000EDO	ENCFF000XPZ	FASTQ	An integrated encyclopedia of DNA elements in the human genome	ENCODE Project Consortium	Nature	2012 Sep 6	10.1038/nature11247	22955616	ENCODE Project Consortium (2012 Sep 6). An integrated encyclopedia of DNA elements in the human genome. Nature. doi:10.1038/nature11247
encode	CEBPZ	HepG2	ENCSR000EDO	ENCFF000XQB	FASTQ	An integrated encyclopedia of DNA elements in the human genome	ENCODE Project Consortium	Nature	2012 Sep 6	10.1038/nature11247	22955616	ENCODE Project Consortium (2012 Sep 6). An integrated encyclopedia of DNA elements in the human genome. Nature. doi:10.1038/nature11247
encode	CEBPZ	K562	ENCSR618GDK	ENCFF002EEE	FASTQ	An integrated encyclopedia of DNA elements in the human genome	ENCODE Project Consortium	Nature	2012 Sep 6	10.1038/nature11247	22955616	ENCODE Project Consortium (2012 Sep 6). An integrated encyclopedia of DNA elements in the human genome. Nature. doi:10.1038/nature11247
encode	CEBPZ	K562	ENCSR618GDK	ENCFF002EEI	FASTQ	An integrated encyclopedia of DNA elements in the human genome	ENCODE Project Consortium	Nature	2012 Sep 6	10.1038/nature11247	22955616	ENCODE Project Consortium (2012 Sep 6). An integrated encyclopedia of DNA elements in the human genome. Nature. doi:10.1038/nature11247
encode	CHAMP1	K562	ENCSR315NNL	ENCFF389LWM	FASTQ	An integrated encyclopedia of DNA elements in the human genome	ENCODE Project Consortium	Nature	2012 Sep 6	10.1038/nature11247	22955616	ENCODE Project Consortium (2012 Sep 6). An integrated encyclopedia of DNA elements in the human genome. Nature. doi:10.1038/nature11247
encode	CHAMP1	K562	ENCSR315NNL	ENCFF745JUW	FASTQ	An integrated encyclopedia of DNA elements in the human genome	ENCODE Project Consortium	Nature	2012 Sep 6	10.1038/nature11247	22955616	ENCODE Project Consortium (2012 Sep 6). An integrated encyclopedia of DNA elements in the human genome. Nature. doi:10.1038/nature11247
encode	CHAMP1	K562	ENCSR065XVO	ENCFF088KVK	FASTQ	An integrated encyclopedia of DNA elements in the human genome	ENCODE Project Consortium	Nature	2012 Sep 6	10.1038/nature11247	22955616	ENCODE Project Consortium (2012 Sep 6). An integrated encyclopedia of DNA elements in the human genome. Nature. doi:10.1038/nature11247
encode	CHAMP1	K562	ENCSR065XVO	ENCFF740JJX	FASTQ	An integrated encyclopedia of DNA elements in the human genome	ENCODE Project Consortium	Nature	2012 Sep 6	10.1038/nature11247	22955616	ENCODE Project Consortium (2012 Sep 6). An integrated encyclopedia of DNA elements in the human genome. Nature. doi:10.1038/nature11247
encode	CHD7	H1-hESC	ENCSR000AVA	ENCFF000AVL	FASTQ	An integrated encyclopedia of DNA elements in the human genome	ENCODE Project Consortium	Nature	2012 Sep 6	10.1038/nature11247	22955616	ENCODE Project Consortium (2012 Sep 6). An integrated encyclopedia of DNA elements in the human genome. Nature. doi:10.1038/nature11247
encode	CHD7	H1-hESC	ENCSR000AVA	ENCFF349SFU	FASTQ	An integrated encyclopedia of DNA elements in the human genome	ENCODE Project Consortium	Nature	2012 Sep 6	10.1038/nature11247	22955616	ENCODE Project Consortium (2012 Sep 6). An integrated encyclopedia of DNA elements in the human genome. Nature. doi:10.1038/nature11247
encode	CHD7	H1-hESC	ENCSR000AVA	ENCFF580HUJ	FASTQ	An integrated encyclopedia of DNA elements in the human genome	ENCODE Project Consortium	Nature	2012 Sep 6	10.1038/nature11247	22955616	ENCODE Project Consortium (2012 Sep 6). An integrated encyclopedia of DNA elements in the human genome. Nature. doi:10.1038/nature11247
encode	CREB1	HepG2	ENCSR331ORD	ENCFF517FOY	FASTQ	An integrated encyclopedia of DNA elements in the human genome	ENCODE Project Consortium	Nature	2012 Sep 6	10.1038/nature11247	22955616	ENCODE Project Consortium (2012 Sep 6). An integrated encyclopedia of DNA elements in the human genome. Nature. doi:10.1038/nature11247
encode	CREB1	HepG2	ENCSR331ORD	ENCFF951QJT	FASTQ	An integrated encyclopedia of DNA elements in the human genome	ENCODE Project Consortium	Nature	2012 Sep 6	10.1038/nature11247	22955616	ENCODE Project Consortium (2012 Sep 6). An integrated encyclopedia of DNA elements in the human genome. Nature. doi:10.1038/nature11247
encode	CREB1	HepG2	ENCSR112ALD	ENCFF199RYE	FASTQ	An integrated encyclopedia of DNA elements in the human genome	ENCODE Project Consortium	Nature	2012 Sep 6	10.1038/nature11247	22955616	ENCODE Project Consortium (2012 Sep 6). An integrated encyclopedia of DNA elements in the human genome. Nature. doi:10.1038/nature11247
encode	CREB1	HepG2	ENCSR112ALD	ENCFF384KWM	FASTQ	An integrated encyclopedia of DNA elements in the human genome	ENCODE Project Consortium	Nature	2012 Sep 6	10.1038/nature11247	22955616	ENCODE Project Consortium (2012 Sep 6). An integrated encyclopedia of DNA elements in the human genome. Nature. doi:10.1038/nature11247
encode	CREB1	MCF-7	ENCSR897JAS	ENCFF220OFM	FASTQ	An integrated encyclopedia of DNA elements in the human genome	ENCODE Project Consortium	Nature	2012 Sep 6	10.1038/nature11247	22955616	ENCODE Project Consortium (2012 Sep 6). An integrated encyclopedia of DNA elements in the human genome. Nature. doi:10.1038/nature11247
encode	CREB1	MCF-7	ENCSR897JAS	ENCFF841EZY	FASTQ	An integrated encyclopedia of DNA elements in the human genome	ENCODE Project Consortium	Nature	2012 Sep 6	10.1038/nature11247	22955616	ENCODE Project Consortium (2012 Sep 6). An integrated encyclopedia of DNA elements in the human genome. Nature. doi:10.1038/nature11247
encode	CREB1	MCF-7	ENCSR620DUQ	ENCFF424SGO	FASTQ	An integrated encyclopedia of DNA elements in the human genome	ENCODE Project Consortium	Nature	2012 Sep 6	10.1038/nature11247	22955616	ENCODE Project Consortium (2012 Sep 6). An integrated encyclopedia of DNA elements in the human genome. Nature. doi:10.1038/nature11247
encode	CREB1	MCF-7	ENCSR620DUQ	ENCFF843CJY	FASTQ	An integrated encyclopedia of DNA elements in the human genome	ENCODE Project Consortium	Nature	2012 Sep 6	10.1038/nature11247	22955616	ENCODE Project Consortium (2012 Sep 6). An integrated encyclopedia of DNA elements in the human genome. Nature. doi:10.1038/nature11247
encode	CREB3	K562	ENCSR093FKD	ENCFF199DAD	FASTQ	An integrated encyclopedia of DNA elements in the human genome	ENCODE Project Consortium	Nature	2012 Sep 6	10.1038/nature11247	22955616	ENCODE Project Consortium (2012 Sep 6). An integrated encyclopedia of DNA elements in the human genome. Nature. doi:10.1038/nature11247
encode	CREB3	K562	ENCSR093FKD	ENCFF274ZEZ	FASTQ	An integrated encyclopedia of DNA elements in the human genome	ENCODE Project Consortium	Nature	2012 Sep 6	10.1038/nature11247	22955616	ENCODE Project Consortium (2012 Sep 6). An integrated encyclopedia of DNA elements in the human genome. Nature. doi:10.1038/nature11247
encode	CREB3L1	K562	ENCSR109YGM	ENCFF002EIN	FASTQ	An integrated encyclopedia of DNA elements in the human genome	ENCODE Project Consortium	Nature	2012 Sep 6	10.1038/nature11247	22955616	ENCODE Project Consortium (2012 Sep 6). An integrated encyclopedia of DNA elements in the human genome. Nature. doi:10.1038/nature11247
encode	CREB3L1	K562	ENCSR109YGM	ENCFF002EIT	FASTQ	An integrated encyclopedia of DNA elements in the human genome	ENCODE Project Consortium	Nature	2012 Sep 6	10.1038/nature11247	22955616	ENCODE Project Consortium (2012 Sep 6). An integrated encyclopedia of DNA elements in the human genome. Nature. doi:10.1038/nature11247
encode	CREM	GM12878	ENCSR839XZU	ENCFF002BFH	FASTQ	An integrated encyclopedia of DNA elements in the human genome	ENCODE Project Consortium	Nature	2012 Sep 6	10.1038/nature11247	22955616	ENCODE Project Consortium (2012 Sep 6). An integrated encyclopedia of DNA elements in the human genome. Nature. doi:10.1038/nature11247
encode	CREM	GM12878	ENCSR839XZU	ENCFF964RPP	FASTQ	An integrated encyclopedia of DNA elements in the human genome	ENCODE Project Consortium	Nature	2012 Sep 6	10.1038/nature11247	22955616	ENCODE Project Consortium (2012 Sep 6). An integrated encyclopedia of DNA elements in the human genome. Nature. doi:10.1038/nature11247
encode	CREM	HepG2	ENCSR903ELW	ENCFF070RQL	FASTQ	An integrated encyclopedia of DNA elements in the human genome	ENCODE Project Consortium	Nature	2012 Sep 6	10.1038/nature11247	22955616	ENCODE Project Consortium (2012 Sep 6). An integrated encyclopedia of DNA elements in the human genome. Nature. doi:10.1038/nature11247
encode	CREM	HepG2	ENCSR903ELW	ENCFF779OCL	FASTQ	An integrated encyclopedia of DNA elements in the human genome	ENCODE Project Consortium	Nature	2012 Sep 6	10.1038/nature11247	22955616	ENCODE Project Consortium (2012 Sep 6). An integrated encyclopedia of DNA elements in the human genome. Nature. doi:10.1038/nature11247
encode	CREM	K562	ENCSR077DKV	ENCFF183QKB	FASTQ	An integrated encyclopedia of DNA elements in the human genome	ENCODE Project Consortium	Nature	2012 Sep 6	10.1038/nature11247	22955616	ENCODE Project Consortium (2012 Sep 6). An integrated encyclopedia of DNA elements in the human genome. Nature. doi:10.1038/nature11247
encode	CREM	K562	ENCSR077DKV	ENCFF281EIK	FASTQ	An integrated encyclopedia of DNA elements in the human genome	ENCODE Project Consortium	Nature	2012 Sep 6	10.1038/nature11247	22955616	ENCODE Project Consortium (2012 Sep 6). An integrated encyclopedia of DNA elements in the human genome. Nature. doi:10.1038/nature11247
encode	CTCF	A549	ENCSR000DYD	ENCFF000VPD	FASTQ	An integrated encyclopedia of DNA elements in the human genome	ENCODE Project Consortium	Nature	2012 Sep 6	10.1038/nature11247	22955616	ENCODE Project Consortium (2012 Sep 6). An integrated encyclopedia of DNA elements in the human genome. Nature. doi:10.1038/nature11247
encode	CTCF	A549	ENCSR000DYD	ENCFF000VPF	FASTQ	An integrated encyclopedia of DNA elements in the human genome	ENCODE Project Consortium	Nature	2012 Sep 6	10.1038/nature11247	22955616	ENCODE Project Consortium (2012 Sep 6). An integrated encyclopedia of DNA elements in the human genome. Nature. doi:10.1038/nature11247
encode	CTCF	A549	ENCSR000AUE	ENCFF000AHP	FASTQ	An integrated encyclopedia of DNA elements in the human genome	ENCODE Project Consortium	Nature	2012 Sep 6	10.1038/nature11247	22955616	ENCODE Project Consortium (2012 Sep 6). An integrated encyclopedia of DNA elements in the human genome. Nature. doi:10.1038/nature11247
encode	CTCF	A549	ENCSR000AUE	ENCFF000AHR	FASTQ	An integrated encyclopedia of DNA elements in the human genome	ENCODE Project Consortium	Nature	2012 Sep 6	10.1038/nature11247	22955616	ENCODE Project Consortium (2012 Sep 6). An integrated encyclopedia of DNA elements in the human genome. Nature. doi:10.1038/nature11247
encode	CTCF	A549	ENCSR000DNA	ENCFF000RMB	FASTQ	An integrated encyclopedia of DNA elements in the human genome	ENCODE Project Consortium	Nature	2012 Sep 6	10.1038/nature11247	22955616	ENCODE Project Consortium (2012 Sep 6). An integrated encyclopedia of DNA elements in the human genome. Nature. doi:10.1038/nature11247
encode	CTCF	A549	ENCSR000DNA	ENCFF000RMC	FASTQ	An integrated encyclopedia of DNA elements in the human genome	ENCODE Project Consortium	Nature	2012 Sep 6	10.1038/nature11247	22955616	ENCODE Project Consortium (2012 Sep 6). An integrated encyclopedia of DNA elements in the human genome. Nature. doi:10.1038/nature11247
encode	CTCF	AG04450	ENCSR000DPM	ENCFF001GWV	FASTQ	An integrated encyclopedia of DNA elements in the human genome	ENCODE Project Consortium	Nature	2012 Sep 6	10.1038/nature11247	22955616	ENCODE Project Consortium (2012 Sep 6). An integrated encyclopedia of DNA elements in the human genome. Nature. doi:10.1038/nature11247
encode	CTCF	AG04450	ENCSR000DPM	ENCFF001GWW	FASTQ	An integrated encyclopedia of DNA elements in the human genome	ENCODE Project Consortium	Nature	2012 Sep 6	10.1038/nature11247	22955616	ENCODE Project Consortium (2012 Sep 6). An integrated encyclopedia of DNA elements in the human genome. Nature. doi:10.1038/nature11247
encode	CTCF	AG09319	ENCSR000DPS	ENCFF001GXV	FASTQ	An integrated encyclopedia of DNA elements in the human genome	ENCODE Project Consortium	Nature	2012 Sep 6	10.1038/nature11247	22955616	ENCODE Project Consortium (2012 Sep 6). An integrated encyclopedia of DNA elements in the human genome. Nature. doi:10.1038/nature11247
encode	CTCF	AG09319	ENCSR000DPS	ENCFF001GXW	FASTQ	An integrated encyclopedia of DNA elements in the human genome	ENCODE Project Consortium	Nature	2012 Sep 6	10.1038/nature11247	22955616	ENCODE Project Consortium (2012 Sep 6). An integrated encyclopedia of DNA elements in the human genome. Nature. doi:10.1038/nature11247
encode	CTCF	AG10803	ENCSR000DPV	ENCFF001GYP	FASTQ	An integrated encyclopedia of DNA elements in the human genome	ENCODE Project Consortium	Nature	2012 Sep 6	10.1038/nature11247	22955616	ENCODE Project Consortium (2012 Sep 6). An integrated encyclopedia of DNA elements in the human genome. Nature. doi:10.1038/nature11247
encode	CTCF	AG10803	ENCSR000DPV	ENCFF001GYQ	FASTQ	An integrated encyclopedia of DNA elements in the human genome	ENCODE Project Consortium	Nature	2012 Sep 6	10.1038/nature11247	22955616	ENCODE Project Consortium (2012 Sep 6). An integrated encyclopedia of DNA elements in the human genome. Nature. doi:10.1038/nature11247
encode	CTCF	BJ	ENCSR000DQI	ENCFF001GZW	FASTQ	An integrated encyclopedia of DNA elements in the human genome	ENCODE Project Consortium	Nature	2012 Sep 6	10.1038/nature11247	22955616	ENCODE Project Consortium (2012 Sep 6). An integrated encyclopedia of DNA elements in the human genome. Nature. doi:10.1038/nature11247
encode	CTCF	BJ	ENCSR000DQI	ENCFF001GZX	FASTQ	An integrated encyclopedia of DNA elements in the human genome	ENCODE Project Consortium	Nature	2012 Sep 6	10.1038/nature11247	22955616	ENCODE Project Consortium (2012 Sep 6). An integrated encyclopedia of DNA elements in the human genome. Nature. doi:10.1038/nature11247
encode	CTCF	Caco-2	ENCSR000DQN	ENCFF001HAI	FASTQ	An integrated encyclopedia of DNA elements in the human genome	ENCODE Project Consortium	Nature	2012 Sep 6	10.1038/nature11247	22955616	ENCODE Project Consortium (2012 Sep 6). An integrated encyclopedia of DNA elements in the human genome. Nature. doi:10.1038/nature11247
encode	CTCF	Caco-2	ENCSR000DQN	ENCFF001HAJ	FASTQ	An integrated encyclopedia of DNA elements in the human genome	ENCODE Project Consortium	Nature	2012 Sep 6	10.1038/nature11247	22955616	ENCODE Project Consortium (2012 Sep 6). An integrated encyclopedia of DNA elements in the human genome. Nature. doi:10.1038/nature11247
encode	CTCF	GM06990	ENCSR000DQW	ENCFF001HBC	FASTQ	An integrated encyclopedia of DNA elements in the human genome	ENCODE Project Consortium	Nature	2012 Sep 6	10.1038/nature11247	22955616	ENCODE Project Consortium (2012 Sep 6). An integrated encyclopedia of DNA elements in the human genome. Nature. doi:10.1038/nature11247
encode	CTCF	GM06990	ENCSR000DQW	ENCFF001HBD	FASTQ	An integrated encyclopedia of DNA elements in the human genome	ENCODE Project Consortium	Nature	2012 Sep 6	10.1038/nature11247	22955616	ENCODE Project Consortium (2012 Sep 6). An integrated encyclopedia of DNA elements in the human genome. Nature. doi:10.1038/nature11247
encode	CTCF	GM12878	ENCSR000DZN	ENCFF000VUU	FASTQ	An integrated encyclopedia of DNA elements in the human genome	ENCODE Project Consortium	Nature	2012 Sep 6	10.1038/nature11247	22955616	ENCODE Project Consortium (2012 Sep 6). An integrated encyclopedia of DNA elements in the human genome. Nature. doi:10.1038/nature11247
encode	CTCF	GM12878	ENCSR000DZN	ENCFF000VUW	FASTQ	An integrated encyclopedia of DNA elements in the human genome	ENCODE Project Consortium	Nature	2012 Sep 6	10.1038/nature11247	22955616	ENCODE Project Consortium (2012 Sep 6). An integrated encyclopedia of DNA elements in the human genome. Nature. doi:10.1038/nature11247
encode	CTCF	GM12878	ENCSR000DKV	ENCFF000ROU	FASTQ	An integrated encyclopedia of DNA elements in the human genome	ENCODE Project Consortium	Nature	2012 Sep 6	10.1038/nature11247	22955616	ENCODE Project Consortium (2012 Sep 6). An integrated encyclopedia of DNA elements in the human genome. Nature. doi:10.1038/nature11247
encode	CTCF	GM12878	ENCSR000DKV	ENCFF000ROX	FASTQ	An integrated encyclopedia of DNA elements in the human genome	ENCODE Project Consortium	Nature	2012 Sep 6	10.1038/nature11247	22955616	ENCODE Project Consortium (2012 Sep 6). An integrated encyclopedia of DNA elements in the human genome. Nature. doi:10.1038/nature11247
encode	CTCF	GM12878	ENCSR000DKV	ENCFF000ROZ	FASTQ	An integrated encyclopedia of DNA elements in the human genome	ENCODE Project Consortium	Nature	2012 Sep 6	10.1038/nature11247	22955616	ENCODE Project Consortium (2012 Sep 6). An integrated encyclopedia of DNA elements in the human genome. Nature. doi:10.1038/nature11247
encode	CTCF	GM12878	ENCSR000AKB	ENCFF000ARP	FASTQ	An integrated encyclopedia of DNA elements in the human genome	ENCODE Project Consortium	Nature	2012 Sep 6	10.1038/nature11247	22955616	ENCODE Project Consortium (2012 Sep 6). An integrated encyclopedia of DNA elements in the human genome. Nature. doi:10.1038/nature11247
encode	CTCF	GM12878	ENCSR000AKB	ENCFF000ARV	FASTQ	An integrated encyclopedia of DNA elements in the human genome	ENCODE Project Consortium	Nature	2012 Sep 6	10.1038/nature11247	22955616	ENCODE Project Consortium (2012 Sep 6). An integrated encyclopedia of DNA elements in the human genome. Nature. doi:10.1038/nature11247
encode	CTCF	H1-hESC	ENCSR000BNH	ENCFF000ONR	FASTQ	An integrated encyclopedia of DNA elements in the human genome	ENCODE Project Consortium	Nature	2012 Sep 6	10.1038/nature11247	22955616	ENCODE Project Consortium (2012 Sep 6). An integrated encyclopedia of DNA elements in the human genome. Nature. doi:10.1038/nature11247
encode	CTCF	H1-hESC	ENCSR000BNH	ENCFF000OOF	FASTQ	An integrated encyclopedia of DNA elements in the human genome	ENCODE Project Consortium	Nature	2012 Sep 6	10.1038/nature11247	22955616	ENCODE Project Consortium (2012 Sep 6). An integrated encyclopedia of DNA elements in the human genome. Nature. doi:10.1038/nature11247
encode	CTCF	HEK293	ENCSR617IFZ	ENCFF002OWA	FASTQ	An integrated encyclopedia of DNA elements in the human genome	ENCODE Project Consortium	Nature	2012 Sep 6	10.1038/nature11247	22955616	ENCODE Project Consortium (2012 Sep 6). An integrated encyclopedia of DNA elements in the human genome. Nature. doi:10.1038/nature11247
encode	CTCF	HEK293	ENCSR617IFZ	ENCFF631JSV	FASTQ	An integrated encyclopedia of DNA elements in the human genome	ENCODE Project Consortium	Nature	2012 Sep 6	10.1038/nature11247	22955616	ENCODE Project Consortium (2012 Sep 6). An integrated encyclopedia of DNA elements in the human genome. Nature. doi:10.1038/nature11247
encode	CTCF	HeLa-S3	ENCSR000AOA	ENCFF000BAS	FASTQ	An integrated encyclopedia of DNA elements in the human genome	ENCODE Project Consortium	Nature	2012 Sep 6	10.1038/nature11247	22955616	ENCODE Project Consortium (2012 Sep 6). An integrated encyclopedia of DNA elements in the human genome. Nature. doi:10.1038/nature11247
encode	CTCF	HeLa-S3	ENCSR000AOA	ENCFF000BAT	FASTQ	An integrated encyclopedia of DNA elements in the human genome	ENCODE Project Consortium	Nature	2012 Sep 6	10.1038/nature11247	22955616	ENCODE Project Consortium (2012 Sep 6). An integrated encyclopedia of DNA elements in the human genome. Nature. doi:10.1038/nature11247
encode	CTCF	HepG2	ENCSR000DLS	ENCFF000RUI	FASTQ	An integrated encyclopedia of DNA elements in the human genome	ENCODE Project Consortium	Nature	2012 Sep 6	10.1038/nature11247	22955616	ENCODE Project Consortium (2012 Sep 6). An integrated encyclopedia of DNA elements in the human genome. Nature. doi:10.1038/nature11247
encode	CTCF	HepG2	ENCSR000DLS	ENCFF000RUJ	FASTQ	An integrated encyclopedia of DNA elements in the human genome	ENCODE Project Consortium	Nature	2012 Sep 6	10.1038/nature11247	22955616	ENCODE Project Consortium (2012 Sep 6). An integrated encyclopedia of DNA elements in the human genome. Nature. doi:10.1038/nature11247
encode	CTCF	HepG2	ENCSR000BIE	ENCFF000PHE	FASTQ	An integrated encyclopedia of DNA elements in the human genome	ENCODE Project Consortium	Nature	2012 Sep 6	10.1038/nature11247	22955616	ENCODE Project Consortium (2012 Sep 6). An integrated encyclopedia of DNA elements in the human genome. Nature. doi:10.1038/nature11247
encode	CTCF	HepG2	ENCSR000BIE	ENCFF000PHG	FASTQ	An integrated encyclopedia of DNA elements in the human genome	ENCODE Project Consortium	Nature	2012 Sep 6	10.1038/nature11247	22955616	ENCODE Project Consortium (2012 Sep 6). An integrated encyclopedia of DNA elements in the human genome. Nature. doi:10.1038/nature11247
encode	CTCF	K562	ENCSR000EGM	ENCFF000YLW	FASTQ	An integrated encyclopedia of DNA elements in the human genome	ENCODE Project Consortium	Nature	2012 Sep 6	10.1038/nature11247	22955616	ENCODE Project Consortium (2012 Sep 6). An integrated encyclopedia of DNA elements in the human genome. Nature. doi:10.1038/nature11247
encode	CTCF	K562	ENCSR000EGM	ENCFF000YLY	FASTQ	An integrated encyclopedia of DNA elements in the human genome	ENCODE Project Consortium	Nature	2012 Sep 6	10.1038/nature11247	22955616	ENCODE Project Consortium (2012 Sep 6). An integrated encyclopedia of DNA elements in the human genome. Nature. doi:10.1038/nature11247
encode	CTCF	K562	ENCSR000BPJ	ENCFF000PYD	FASTQ	An integrated encyclopedia of DNA elements in the human genome	ENCODE Project Consortium	Nature	2012 Sep 6	10.1038/nature11247	22955616	ENCODE Project Consortium (2012 Sep 6). An integrated encyclopedia of DNA elements in the human genome. Nature. doi:10.1038/nature11247
encode	CTCF	K562	ENCSR000BPJ	ENCFF000PYJ	FASTQ	An integrated encyclopedia of DNA elements in the human genome	ENCODE Project Consortium	Nature	2012 Sep 6	10.1038/nature11247	22955616	ENCODE Project Consortium (2012 Sep 6). An integrated encyclopedia of DNA elements in the human genome. Nature. doi:10.1038/nature11247
encode	CTCF	K562	ENCSR000DWE	ENCFF001HTO	FASTQ	An integrated encyclopedia of DNA elements in the human genome	ENCODE Project Consortium	Nature	2012 Sep 6	10.1038/nature11247	22955616	ENCODE Project Consortium (2012 Sep 6). An integrated encyclopedia of DNA elements in the human genome. Nature. doi:10.1038/nature11247
encode	CTCF	K562	ENCSR000DWE	ENCFF001HTP	FASTQ	An integrated encyclopedia of DNA elements in the human genome	ENCODE Project Consortium	Nature	2012 Sep 6	10.1038/nature11247	22955616	ENCODE Project Consortium (2012 Sep 6). An integrated encyclopedia of DNA elements in the human genome. Nature. doi:10.1038/nature11247
encode	CTCF	K562	ENCSR000AKO	ENCFF000BWM	FASTQ	An integrated encyclopedia of DNA elements in the human genome	ENCODE Project Consortium	Nature	2012 Sep 6	10.1038/nature11247	22955616	ENCODE Project Consortium (2012 Sep 6). An integrated encyclopedia of DNA elements in the human genome. Nature. doi:10.1038/nature11247
encode	CTCF	K562	ENCSR000AKO	ENCFF000BWR	FASTQ	An integrated encyclopedia of DNA elements in the human genome	ENCODE Project Consortium	Nature	2012 Sep 6	10.1038/nature11247	22955616	ENCODE Project Consortium (2012 Sep 6). An integrated encyclopedia of DNA elements in the human genome. Nature. doi:10.1038/nature11247
encode	CTCF	LNCaP	ENCSR315NAC	ENCFF681LMY	FASTQ	An integrated encyclopedia of DNA elements in the human genome	ENCODE Project Consortium	Nature	2012 Sep 6	10.1038/nature11247	22955616	ENCODE Project Consortium (2012 Sep 6). An integrated encyclopedia of DNA elements in the human genome. Nature. doi:10.1038/nature11247
encode	CTCF	LNCaP	ENCSR315NAC	ENCFF747RJL	FASTQ	An integrated encyclopedia of DNA elements in the human genome	ENCODE Project Consortium	Nature	2012 Sep 6	10.1038/nature11247	22955616	ENCODE Project Consortium (2012 Sep 6). An integrated encyclopedia of DNA elements in the human genome. Nature. doi:10.1038/nature11247
encode	CTCF	LNCaP	ENCSR315NAC	ENCFF863ZTU	FASTQ	An integrated encyclopedia of DNA elements in the human genome	ENCODE Project Consortium	Nature	2012 Sep 6	10.1038/nature11247	22955616	ENCODE Project Consortium (2012 Sep 6). An integrated encyclopedia of DNA elements in the human genome. Nature. doi:10.1038/nature11247
encode	CTCF	LNCaP	ENCSR673WZL	ENCFF616TAT	FASTQ	An integrated encyclopedia of DNA elements in the human genome	ENCODE Project Consortium	Nature	2012 Sep 6	10.1038/nature11247	22955616	ENCODE Project Consortium (2012 Sep 6). An integrated encyclopedia of DNA elements in the human genome. Nature. doi:10.1038/nature11247
encode	CTCF	LNCaP	ENCSR673WZL	ENCFF677OAS	FASTQ	An integrated encyclopedia of DNA elements in the human genome	ENCODE Project Consortium	Nature	2012 Sep 6	10.1038/nature11247	22955616	ENCODE Project Consortium (2012 Sep 6). An integrated encyclopedia of DNA elements in the human genome. Nature. doi:10.1038/nature11247
encode	CTCF	LNCaP	ENCSR673WZL	ENCFF777VSO	FASTQ	An integrated encyclopedia of DNA elements in the human genome	ENCODE Project Consortium	Nature	2012 Sep 6	10.1038/nature11247	22955616	ENCODE Project Consortium (2012 Sep 6). An integrated encyclopedia of DNA elements in the human genome. Nature. doi:10.1038/nature11247
encode	CTCF	LNCaP	ENCSR000DMF	ENCFF000RXX	FASTQ	An integrated encyclopedia of DNA elements in the human genome	ENCODE Project Consortium	Nature	2012 Sep 6	10.1038/nature11247	22955616	ENCODE Project Consortium (2012 Sep 6). An integrated encyclopedia of DNA elements in the human genome. Nature. doi:10.1038/nature11247
encode	CTCF	LNCaP	ENCSR000DMF	ENCFF000RYB	FASTQ	An integrated encyclopedia of DNA elements in the human genome	ENCODE Project Consortium	Nature	2012 Sep 6	10.1038/nature11247	22955616	ENCODE Project Consortium (2012 Sep 6). An integrated encyclopedia of DNA elements in the human genome. Nature. doi:10.1038/nature11247
encode	CTCF	MCF-7	ENCSR000DML	ENCFF000SAO	FASTQ	An integrated encyclopedia of DNA elements in the human genome	ENCODE Project Consortium	Nature	2012 Sep 6	10.1038/nature11247	22955616	ENCODE Project Consortium (2012 Sep 6). An integrated encyclopedia of DNA elements in the human genome. Nature. doi:10.1038/nature11247
encode	CTCF	MCF-7	ENCSR000DML	ENCFF000SAP	FASTQ	An integrated encyclopedia of DNA elements in the human genome	ENCODE Project Consortium	Nature	2012 Sep 6	10.1038/nature11247	22955616	ENCODE Project Consortium (2012 Sep 6). An integrated encyclopedia of DNA elements in the human genome. Nature. doi:10.1038/nature11247
encode	CTCF	MCF-7	ENCSR000DMO	ENCFF000SAK	FASTQ	An integrated encyclopedia of DNA elements in the human genome	ENCODE Project Consortium	Nature	2012 Sep 6	10.1038/nature11247	22955616	ENCODE Project Consortium (2012 Sep 6). An integrated encyclopedia of DNA elements in the human genome. Nature. doi:10.1038/nature11247
encode	CTCF	MCF-7	ENCSR000DMO	ENCFF000SAL	FASTQ	An integrated encyclopedia of DNA elements in the human genome	ENCODE Project Consortium	Nature	2012 Sep 6	10.1038/nature11247	22955616	ENCODE Project Consortium (2012 Sep 6). An integrated encyclopedia of DNA elements in the human genome. Nature. doi:10.1038/nature11247
encode	CTCF	MCF-7	ENCSR000DMV	ENCFF000RZX	FASTQ	An integrated encyclopedia of DNA elements in the human genome	ENCODE Project Consortium	Nature	2012 Sep 6	10.1038/nature11247	22955616	ENCODE Project Consortium (2012 Sep 6). An integrated encyclopedia of DNA elements in the human genome. Nature. doi:10.1038/nature11247
encode	CTCF	MCF-7	ENCSR000DMV	ENCFF000RZY	FASTQ	An integrated encyclopedia of DNA elements in the human genome	ENCODE Project Consortium	Nature	2012 Sep 6	10.1038/nature11247	22955616	ENCODE Project Consortium (2012 Sep 6). An integrated encyclopedia of DNA elements in the human genome. Nature. doi:10.1038/nature11247
encode	CTCF	MCF-7	ENCSR000AHD	ENCFF000QLT	FASTQ	An integrated encyclopedia of DNA elements in the human genome	ENCODE Project Consortium	Nature	2012 Sep 6	10.1038/nature11247	22955616	ENCODE Project Consortium (2012 Sep 6). An integrated encyclopedia of DNA elements in the human genome. Nature. doi:10.1038/nature11247
encode	CTCF	MCF-7	ENCSR000AHD	ENCFF000QLW	FASTQ	An integrated encyclopedia of DNA elements in the human genome	ENCODE Project Consortium	Nature	2012 Sep 6	10.1038/nature11247	22955616	ENCODE Project Consortium (2012 Sep 6). An integrated encyclopedia of DNA elements in the human genome. Nature. doi:10.1038/nature11247
encode	CTCF	MCF-7	ENCSR000DWH	ENCFF001HUF	FASTQ	An integrated encyclopedia of DNA elements in the human genome	ENCODE Project Consortium	Nature	2012 Sep 6	10.1038/nature11247	22955616	ENCODE Project Consortium (2012 Sep 6). An integrated encyclopedia of DNA elements in the human genome. Nature. doi:10.1038/nature11247
encode	CTCF	MCF-7	ENCSR000DWH	ENCFF001HUG	FASTQ	An integrated encyclopedia of DNA elements in the human genome	ENCODE Project Consortium	Nature	2012 Sep 6	10.1038/nature11247	22955616	ENCODE Project Consortium (2012 Sep 6). An integrated encyclopedia of DNA elements in the human genome. Nature. doi:10.1038/nature11247
encode	CTCF	MCF-7	ENCSR000DMR	ENCFF000SAX	FASTQ	An integrated encyclopedia of DNA elements in the human genome	ENCODE Project Consortium	Nature	2012 Sep 6	10.1038/nature11247	22955616	ENCODE Project Consortium (2012 Sep 6). An integrated encyclopedia of DNA elements in the human genome. Nature. doi:10.1038/nature11247
encode	CTCF	MCF-7	ENCSR000DMR	ENCFF000SAY	FASTQ	An integrated encyclopedia of DNA elements in the human genome	ENCODE Project Consortium	Nature	2012 Sep 6	10.1038/nature11247	22955616	ENCODE Project Consortium (2012 Sep 6). An integrated encyclopedia of DNA elements in the human genome. Nature. doi:10.1038/nature11247
encode	CTCF	MCF-7	ENCSR560BUE	ENCFF007QNS	FASTQ	An integrated encyclopedia of DNA elements in the human genome	ENCODE Project Consortium	Nature	2012 Sep 6	10.1038/nature11247	22955616	ENCODE Project Consortium (2012 Sep 6). An integrated encyclopedia of DNA elements in the human genome. Nature. doi:10.1038/nature11247
encode	CTCF	MCF-7	ENCSR560BUE	ENCFF197EAD	FASTQ	An integrated encyclopedia of DNA elements in the human genome	ENCODE Project Consortium	Nature	2012 Sep 6	10.1038/nature11247	22955616	ENCODE Project Consortium (2012 Sep 6). An integrated encyclopedia of DNA elements in the human genome. Nature. doi:10.1038/nature11247
encode	CTCF	PANC-1	ENCSR203QEB	ENCFF052VWI	FASTQ	An integrated encyclopedia of DNA elements in the human genome	ENCODE Project Consortium	Nature	2012 Sep 6	10.1038/nature11247	22955616	ENCODE Project Consortium (2012 Sep 6). An integrated encyclopedia of DNA elements in the human genome. Nature. doi:10.1038/nature11247
encode	CTCF	PANC-1	ENCSR203QEB	ENCFF447NYN	FASTQ	An integrated encyclopedia of DNA elements in the human genome	ENCODE Project Consortium	Nature	2012 Sep 6	10.1038/nature11247	22955616	ENCODE Project Consortium (2012 Sep 6). An integrated encyclopedia of DNA elements in the human genome. Nature. doi:10.1038/nature11247
encode	CTCF	SK-N-SH	ENCSR000BLX	ENCFF000RFI	FASTQ	An integrated encyclopedia of DNA elements in the human genome	ENCODE Project Consortium	Nature	2012 Sep 6	10.1038/nature11247	22955616	ENCODE Project Consortium (2012 Sep 6). An integrated encyclopedia of DNA elements in the human genome. Nature. doi:10.1038/nature11247
encode	CTCF	SK-N-SH	ENCSR000BLX	ENCFF000RFO	FASTQ	An integrated encyclopedia of DNA elements in the human genome	ENCODE Project Consortium	Nature	2012 Sep 6	10.1038/nature11247	22955616	ENCODE Project Consortium (2012 Sep 6). An integrated encyclopedia of DNA elements in the human genome. Nature. doi:10.1038/nature11247
encode	CTCF	SK-N-SH	ENCSR541AMF	ENCFF357EHL	FASTQ	An integrated encyclopedia of DNA elements in the human genome	ENCODE Project Consortium	Nature	2012 Sep 6	10.1038/nature11247	22955616	ENCODE Project Consortium (2012 Sep 6). An integrated encyclopedia of DNA elements in the human genome. Nature. doi:10.1038/nature11247
encode	CTCF	SK-N-SH	ENCSR541AMF	ENCFF775QDK	FASTQ	An integrated encyclopedia of DNA elements in the human genome	ENCODE Project Consortium	Nature	2012 Sep 6	10.1038/nature11247	22955616	ENCODE Project Consortium (2012 Sep 6). An integrated encyclopedia of DNA elements in the human genome. Nature. doi:10.1038/nature11247
encode	CTCF	SK-N-SH	ENCSR000EIC	ENCFF000ZQI	FASTQ	An integrated encyclopedia of DNA elements in the human genome	ENCODE Project Consortium	Nature	2012 Sep 6	10.1038/nature11247	22955616	ENCODE Project Consortium (2012 Sep 6). An integrated encyclopedia of DNA elements in the human genome. Nature. doi:10.1038/nature11247
encode	CTCF	SK-N-SH	ENCSR000EIC	ENCFF000ZQL	FASTQ	An integrated encyclopedia of DNA elements in the human genome	ENCODE Project Consortium	Nature	2012 Sep 6	10.1038/nature11247	22955616	ENCODE Project Consortium (2012 Sep 6). An integrated encyclopedia of DNA elements in the human genome. Nature. doi:10.1038/nature11247
encode	CTCF	SK-N-SH	ENCSR000DXQ	ENCFF001HXT	FASTQ	An integrated encyclopedia of DNA elements in the human genome	ENCODE Project Consortium	Nature	2012 Sep 6	10.1038/nature11247	22955616	ENCODE Project Consortium (2012 Sep 6). An integrated encyclopedia of DNA elements in the human genome. Nature. doi:10.1038/nature11247
encode	CTCF	SK-N-SH	ENCSR000DXQ	ENCFF001HXU	FASTQ	An integrated encyclopedia of DNA elements in the human genome	ENCODE Project Consortium	Nature	2012 Sep 6	10.1038/nature11247	22955616	ENCODE Project Consortium (2012 Sep 6). An integrated encyclopedia of DNA elements in the human genome. Nature. doi:10.1038/nature11247
encode	CUX1	GM12878	ENCSR000DYR	ENCFF000VSS	FASTQ	An integrated encyclopedia of DNA elements in the human genome	ENCODE Project Consortium	Nature	2012 Sep 6	10.1038/nature11247	22955616	ENCODE Project Consortium (2012 Sep 6). An integrated encyclopedia of DNA elements in the human genome. Nature. doi:10.1038/nature11247
encode	CUX1	GM12878	ENCSR000DYR	ENCFF000VSV	FASTQ	An integrated encyclopedia of DNA elements in the human genome	ENCODE Project Consortium	Nature	2012 Sep 6	10.1038/nature11247	22955616	ENCODE Project Consortium (2012 Sep 6). An integrated encyclopedia of DNA elements in the human genome. Nature. doi:10.1038/nature11247
encode	CUX1	K562	ENCSR000EFO	ENCFF000YHM	FASTQ	An integrated encyclopedia of DNA elements in the human genome	ENCODE Project Consortium	Nature	2012 Sep 6	10.1038/nature11247	22955616	ENCODE Project Consortium (2012 Sep 6). An integrated encyclopedia of DNA elements in the human genome. Nature. doi:10.1038/nature11247
encode	CUX1	K562	ENCSR000EFO	ENCFF000YHO	FASTQ	An integrated encyclopedia of DNA elements in the human genome	ENCODE Project Consortium	Nature	2012 Sep 6	10.1038/nature11247	22955616	ENCODE Project Consortium (2012 Sep 6). An integrated encyclopedia of DNA elements in the human genome. Nature. doi:10.1038/nature11247
encode	CUX1	K562	ENCSR178NTX	ENCFF197WLE	FASTQ	An integrated encyclopedia of DNA elements in the human genome	ENCODE Project Consortium	Nature	2012 Sep 6	10.1038/nature11247	22955616	ENCODE Project Consortium (2012 Sep 6). An integrated encyclopedia of DNA elements in the human genome. Nature. doi:10.1038/nature11247
encode	CUX1	K562	ENCSR178NTX	ENCFF320OTV	FASTQ	An integrated encyclopedia of DNA elements in the human genome	ENCODE Project Consortium	Nature	2012 Sep 6	10.1038/nature11247	22955616	ENCODE Project Consortium (2012 Sep 6). An integrated encyclopedia of DNA elements in the human genome. Nature. doi:10.1038/nature11247
encode	CUX1	K562	ENCSR178NTX	ENCFF494KWC	FASTQ	An integrated encyclopedia of DNA elements in the human genome	ENCODE Project Consortium	Nature	2012 Sep 6	10.1038/nature11247	22955616	ENCODE Project Consortium (2012 Sep 6). An integrated encyclopedia of DNA elements in the human genome. Nature. doi:10.1038/nature11247
encode	CUX1	K562	ENCSR178NTX	ENCFF826QKF	FASTQ	An integrated encyclopedia of DNA elements in the human genome	ENCODE Project Consortium	Nature	2012 Sep 6	10.1038/nature11247	22955616	ENCODE Project Consortium (2012 Sep 6). An integrated encyclopedia of DNA elements in the human genome. Nature. doi:10.1038/nature11247
encode	CUX1	MCF-7	ENCSR017CEO	ENCFF558UNF	FASTQ	An integrated encyclopedia of DNA elements in the human genome	ENCODE Project Consortium	Nature	2012 Sep 6	10.1038/nature11247	22955616	ENCODE Project Consortium (2012 Sep 6). An integrated encyclopedia of DNA elements in the human genome. Nature. doi:10.1038/nature11247
encode	CUX1	MCF-7	ENCSR017CEO	ENCFF841SOA	FASTQ	An integrated encyclopedia of DNA elements in the human genome	ENCODE Project Consortium	Nature	2012 Sep 6	10.1038/nature11247	22955616	ENCODE Project Consortium (2012 Sep 6). An integrated encyclopedia of DNA elements in the human genome. Nature. doi:10.1038/nature11247
encode	DACH1	K562	ENCSR030TJP	ENCFF329ZRM	FASTQ	An integrated encyclopedia of DNA elements in the human genome	ENCODE Project Consortium	Nature	2012 Sep 6	10.1038/nature11247	22955616	ENCODE Project Consortium (2012 Sep 6). An integrated encyclopedia of DNA elements in the human genome. Nature. doi:10.1038/nature11247
encode	DACH1	K562	ENCSR030TJP	ENCFF402INY	FASTQ	An integrated encyclopedia of DNA elements in the human genome	ENCODE Project Consortium	Nature	2012 Sep 6	10.1038/nature11247	22955616	ENCODE Project Consortium (2012 Sep 6). An integrated encyclopedia of DNA elements in the human genome. Nature. doi:10.1038/nature11247
encode	DEAF1	K562	ENCSR387SYS	ENCFF087LWV	FASTQ	An integrated encyclopedia of DNA elements in the human genome	ENCODE Project Consortium	Nature	2012 Sep 6	10.1038/nature11247	22955616	ENCODE Project Consortium (2012 Sep 6). An integrated encyclopedia of DNA elements in the human genome. Nature. doi:10.1038/nature11247
encode	DEAF1	K562	ENCSR387SYS	ENCFF095DPD	FASTQ	An integrated encyclopedia of DNA elements in the human genome	ENCODE Project Consortium	Nature	2012 Sep 6	10.1038/nature11247	22955616	ENCODE Project Consortium (2012 Sep 6). An integrated encyclopedia of DNA elements in the human genome. Nature. doi:10.1038/nature11247
encode	DRAP1	HepG2	ENCSR765MKZ	ENCFF024PSP	FASTQ	An integrated encyclopedia of DNA elements in the human genome	ENCODE Project Consortium	Nature	2012 Sep 6	10.1038/nature11247	22955616	ENCODE Project Consortium (2012 Sep 6). An integrated encyclopedia of DNA elements in the human genome. Nature. doi:10.1038/nature11247
encode	DRAP1	HepG2	ENCSR765MKZ	ENCFF128NBF	FASTQ	An integrated encyclopedia of DNA elements in the human genome	ENCODE Project Consortium	Nature	2012 Sep 6	10.1038/nature11247	22955616	ENCODE Project Consortium (2012 Sep 6). An integrated encyclopedia of DNA elements in the human genome. Nature. doi:10.1038/nature11247
encode	E2F1	HeLa-S3	ENCSR000EVJ	ENCFF000XDF	FASTQ	An integrated encyclopedia of DNA elements in the human genome	ENCODE Project Consortium	Nature	2012 Sep 6	10.1038/nature11247	22955616	ENCODE Project Consortium (2012 Sep 6). An integrated encyclopedia of DNA elements in the human genome. Nature. doi:10.1038/nature11247
encode	E2F1	HeLa-S3	ENCSR000EVJ	ENCFF000XDG	FASTQ	An integrated encyclopedia of DNA elements in the human genome	ENCODE Project Consortium	Nature	2012 Sep 6	10.1038/nature11247	22955616	ENCODE Project Consortium (2012 Sep 6). An integrated encyclopedia of DNA elements in the human genome. Nature. doi:10.1038/nature11247
encode	E2F1	HeLa-S3	ENCSR000EVM	ENCFF000XFB	FASTQ	An integrated encyclopedia of DNA elements in the human genome	ENCODE Project Consortium	Nature	2012 Sep 6	10.1038/nature11247	22955616	ENCODE Project Consortium (2012 Sep 6). An integrated encyclopedia of DNA elements in the human genome. Nature. doi:10.1038/nature11247
encode	E2F1	HeLa-S3	ENCSR000EVM	ENCFF000XFD	FASTQ	An integrated encyclopedia of DNA elements in the human genome	ENCODE Project Consortium	Nature	2012 Sep 6	10.1038/nature11247	22955616	ENCODE Project Consortium (2012 Sep 6). An integrated encyclopedia of DNA elements in the human genome. Nature. doi:10.1038/nature11247
encode	E2F1	K562	ENCSR720HUL	ENCFF132KBU	FASTQ	An integrated encyclopedia of DNA elements in the human genome	ENCODE Project Consortium	Nature	2012 Sep 6	10.1038/nature11247	22955616	ENCODE Project Consortium (2012 Sep 6). An integrated encyclopedia of DNA elements in the human genome. Nature. doi:10.1038/nature11247
encode	E2F1	K562	ENCSR720HUL	ENCFF803CCE	FASTQ	An integrated encyclopedia of DNA elements in the human genome	ENCODE Project Consortium	Nature	2012 Sep 6	10.1038/nature11247	22955616	ENCODE Project Consortium (2012 Sep 6). An integrated encyclopedia of DNA elements in the human genome. Nature. doi:10.1038/nature11247
encode	E2F1	K562	ENCSR720HUL	ENCFF895VJN	FASTQ	An integrated encyclopedia of DNA elements in the human genome	ENCODE Project Consortium	Nature	2012 Sep 6	10.1038/nature11247	22955616	ENCODE Project Consortium (2012 Sep 6). An integrated encyclopedia of DNA elements in the human genome. Nature. doi:10.1038/nature11247
encode	E2F1	K562	ENCSR720HUL	ENCFF944WBR	FASTQ	An integrated encyclopedia of DNA elements in the human genome	ENCODE Project Consortium	Nature	2012 Sep 6	10.1038/nature11247	22955616	ENCODE Project Consortium (2012 Sep 6). An integrated encyclopedia of DNA elements in the human genome. Nature. doi:10.1038/nature11247
encode	E2F1	K562	ENCSR563LLO	ENCFF749JUG	FASTQ	An integrated encyclopedia of DNA elements in the human genome	ENCODE Project Consortium	Nature	2012 Sep 6	10.1038/nature11247	22955616	ENCODE Project Consortium (2012 Sep 6). An integrated encyclopedia of DNA elements in the human genome. Nature. doi:10.1038/nature11247
encode	E2F1	K562	ENCSR563LLO	ENCFF907JIE	FASTQ	An integrated encyclopedia of DNA elements in the human genome	ENCODE Project Consortium	Nature	2012 Sep 6	10.1038/nature11247	22955616	ENCODE Project Consortium (2012 Sep 6). An integrated encyclopedia of DNA elements in the human genome. Nature. doi:10.1038/nature11247
encode	E2F1	MCF-7	ENCSR000EWX	ENCFF000ZLD	FASTQ	An integrated encyclopedia of DNA elements in the human genome	ENCODE Project Consortium	Nature	2012 Sep 6	10.1038/nature11247	22955616	ENCODE Project Consortium (2012 Sep 6). An integrated encyclopedia of DNA elements in the human genome. Nature. doi:10.1038/nature11247
encode	E2F1	MCF-7	ENCSR000EWX	ENCFF000ZLV	FASTQ	An integrated encyclopedia of DNA elements in the human genome	ENCODE Project Consortium	Nature	2012 Sep 6	10.1038/nature11247	22955616	ENCODE Project Consortium (2012 Sep 6). An integrated encyclopedia of DNA elements in the human genome. Nature. doi:10.1038/nature11247
encode	E2F4	GM12878	ENCSR000DYY	ENCFF000VUJ	FASTQ	An integrated encyclopedia of DNA elements in the human genome	ENCODE Project Consortium	Nature	2012 Sep 6	10.1038/nature11247	22955616	ENCODE Project Consortium (2012 Sep 6). An integrated encyclopedia of DNA elements in the human genome. Nature. doi:10.1038/nature11247
encode	E2F4	GM12878	ENCSR000DYY	ENCFF000VUL	FASTQ	An integrated encyclopedia of DNA elements in the human genome	ENCODE Project Consortium	Nature	2012 Sep 6	10.1038/nature11247	22955616	ENCODE Project Consortium (2012 Sep 6). An integrated encyclopedia of DNA elements in the human genome. Nature. doi:10.1038/nature11247
encode	E2F4	HeLa-S3	ENCSR000EVL	ENCFF000XDO	FASTQ	An integrated encyclopedia of DNA elements in the human genome	ENCODE Project Consortium	Nature	2012 Sep 6	10.1038/nature11247	22955616	ENCODE Project Consortium (2012 Sep 6). An integrated encyclopedia of DNA elements in the human genome. Nature. doi:10.1038/nature11247
encode	E2F4	HeLa-S3	ENCSR000EVL	ENCFF000XDP	FASTQ	An integrated encyclopedia of DNA elements in the human genome	ENCODE Project Consortium	Nature	2012 Sep 6	10.1038/nature11247	22955616	ENCODE Project Consortium (2012 Sep 6). An integrated encyclopedia of DNA elements in the human genome. Nature. doi:10.1038/nature11247
encode	E2F4	MCF-7	ENCSR505NMN	ENCFF304WBQ	FASTQ	An integrated encyclopedia of DNA elements in the human genome	ENCODE Project Consortium	Nature	2012 Sep 6	10.1038/nature11247	22955616	ENCODE Project Consortium (2012 Sep 6). An integrated encyclopedia of DNA elements in the human genome. Nature. doi:10.1038/nature11247
encode	E2F4	MCF-7	ENCSR505NMN	ENCFF343MJV	FASTQ	An integrated encyclopedia of DNA elements in the human genome	ENCODE Project Consortium	Nature	2012 Sep 6	10.1038/nature11247	22955616	ENCODE Project Consortium (2012 Sep 6). An integrated encyclopedia of DNA elements in the human genome. Nature. doi:10.1038/nature11247
encode	E2F4	MCF-7	ENCSR505NMN	ENCFF401WRN	FASTQ	An integrated encyclopedia of DNA elements in the human genome	ENCODE Project Consortium	Nature	2012 Sep 6	10.1038/nature11247	22955616	ENCODE Project Consortium (2012 Sep 6). An integrated encyclopedia of DNA elements in the human genome. Nature. doi:10.1038/nature11247
encode	E2F4	MCF-7	ENCSR505NMN	ENCFF584XMP	FASTQ	An integrated encyclopedia of DNA elements in the human genome	ENCODE Project Consortium	Nature	2012 Sep 6	10.1038/nature11247	22955616	ENCODE Project Consortium (2012 Sep 6). An integrated encyclopedia of DNA elements in the human genome. Nature. doi:10.1038/nature11247
encode	E2F5	K562	ENCSR709DRM	ENCFF384QMY	FASTQ	An integrated encyclopedia of DNA elements in the human genome	ENCODE Project Consortium	Nature	2012 Sep 6	10.1038/nature11247	22955616	ENCODE Project Consortium (2012 Sep 6). An integrated encyclopedia of DNA elements in the human genome. Nature. doi:10.1038/nature11247
encode	E2F5	K562	ENCSR709DRM	ENCFF395ENN	FASTQ	An integrated encyclopedia of DNA elements in the human genome	ENCODE Project Consortium	Nature	2012 Sep 6	10.1038/nature11247	22955616	ENCODE Project Consortium (2012 Sep 6). An integrated encyclopedia of DNA elements in the human genome. Nature. doi:10.1038/nature11247
encode	E2F5	K562	ENCSR709DRM	ENCFF633GWT	FASTQ	An integrated encyclopedia of DNA elements in the human genome	ENCODE Project Consortium	Nature	2012 Sep 6	10.1038/nature11247	22955616	ENCODE Project Consortium (2012 Sep 6). An integrated encyclopedia of DNA elements in the human genome. Nature. doi:10.1038/nature11247
encode	E2F5	K562	ENCSR709DRM	ENCFF903EIQ	FASTQ	An integrated encyclopedia of DNA elements in the human genome	ENCODE Project Consortium	Nature	2012 Sep 6	10.1038/nature11247	22955616	ENCODE Project Consortium (2012 Sep 6). An integrated encyclopedia of DNA elements in the human genome. Nature. doi:10.1038/nature11247
encode	E2F6	HeLa-S3	ENCSR000EVK	ENCFF000XDN	FASTQ	An integrated encyclopedia of DNA elements in the human genome	ENCODE Project Consortium	Nature	2012 Sep 6	10.1038/nature11247	22955616	ENCODE Project Consortium (2012 Sep 6). An integrated encyclopedia of DNA elements in the human genome. Nature. doi:10.1038/nature11247
encode	E2F6	HeLa-S3	ENCSR000EVK	ENCFF000XDX	FASTQ	An integrated encyclopedia of DNA elements in the human genome	ENCODE Project Consortium	Nature	2012 Sep 6	10.1038/nature11247	22955616	ENCODE Project Consortium (2012 Sep 6). An integrated encyclopedia of DNA elements in the human genome. Nature. doi:10.1038/nature11247
encode	E2F6	K562	ENCSR000BLI	ENCFF000PYX	FASTQ	An integrated encyclopedia of DNA elements in the human genome	ENCODE Project Consortium	Nature	2012 Sep 6	10.1038/nature11247	22955616	ENCODE Project Consortium (2012 Sep 6). An integrated encyclopedia of DNA elements in the human genome. Nature. doi:10.1038/nature11247
encode	E2F6	K562	ENCSR000BLI	ENCFF000PYZ	FASTQ	An integrated encyclopedia of DNA elements in the human genome	ENCODE Project Consortium	Nature	2012 Sep 6	10.1038/nature11247	22955616	ENCODE Project Consortium (2012 Sep 6). An integrated encyclopedia of DNA elements in the human genome. Nature. doi:10.1038/nature11247
encode	E2F7	K562	ENCSR171CAY	ENCFF124KEV	FASTQ	An integrated encyclopedia of DNA elements in the human genome	ENCODE Project Consortium	Nature	2012 Sep 6	10.1038/nature11247	22955616	ENCODE Project Consortium (2012 Sep 6). An integrated encyclopedia of DNA elements in the human genome. Nature. doi:10.1038/nature11247
encode	E2F7	K562	ENCSR171CAY	ENCFF928ZAS	FASTQ	An integrated encyclopedia of DNA elements in the human genome	ENCODE Project Consortium	Nature	2012 Sep 6	10.1038/nature11247	22955616	ENCODE Project Consortium (2012 Sep 6). An integrated encyclopedia of DNA elements in the human genome. Nature. doi:10.1038/nature11247
encode	E2F8	GM12878	ENCSR793HVL	ENCFF252LIU	FASTQ	An integrated encyclopedia of DNA elements in the human genome	ENCODE Project Consortium	Nature	2012 Sep 6	10.1038/nature11247	22955616	ENCODE Project Consortium (2012 Sep 6). An integrated encyclopedia of DNA elements in the human genome. Nature. doi:10.1038/nature11247
encode	E2F8	GM12878	ENCSR793HVL	ENCFF836FDG	FASTQ	An integrated encyclopedia of DNA elements in the human genome	ENCODE Project Consortium	Nature	2012 Sep 6	10.1038/nature11247	22955616	ENCODE Project Consortium (2012 Sep 6). An integrated encyclopedia of DNA elements in the human genome. Nature. doi:10.1038/nature11247
encode	E2F8	K562	ENCSR953DVM	ENCFF365NLR	FASTQ	An integrated encyclopedia of DNA elements in the human genome	ENCODE Project Consortium	Nature	2012 Sep 6	10.1038/nature11247	22955616	ENCODE Project Consortium (2012 Sep 6). An integrated encyclopedia of DNA elements in the human genome. Nature. doi:10.1038/nature11247
encode	E2F8	K562	ENCSR953DVM	ENCFF778OSN	FASTQ	An integrated encyclopedia of DNA elements in the human genome	ENCODE Project Consortium	Nature	2012 Sep 6	10.1038/nature11247	22955616	ENCODE Project Consortium (2012 Sep 6). An integrated encyclopedia of DNA elements in the human genome. Nature. doi:10.1038/nature11247
encode	E2F8	MCF-7	ENCSR897ZXU	ENCFF251YCF	FASTQ	An integrated encyclopedia of DNA elements in the human genome	ENCODE Project Consortium	Nature	2012 Sep 6	10.1038/nature11247	22955616	ENCODE Project Consortium (2012 Sep 6). An integrated encyclopedia of DNA elements in the human genome. Nature. doi:10.1038/nature11247
encode	E2F8	MCF-7	ENCSR897ZXU	ENCFF738QTE	FASTQ	An integrated encyclopedia of DNA elements in the human genome	ENCODE Project Consortium	Nature	2012 Sep 6	10.1038/nature11247	22955616	ENCODE Project Consortium (2012 Sep 6). An integrated encyclopedia of DNA elements in the human genome. Nature. doi:10.1038/nature11247
encode	E4F1	GM12878	ENCSR439WAF	ENCFF138BLI	FASTQ	An integrated encyclopedia of DNA elements in the human genome	ENCODE Project Consortium	Nature	2012 Sep 6	10.1038/nature11247	22955616	ENCODE Project Consortium (2012 Sep 6). An integrated encyclopedia of DNA elements in the human genome. Nature. doi:10.1038/nature11247
encode	E4F1	GM12878	ENCSR439WAF	ENCFF863JNZ	FASTQ	An integrated encyclopedia of DNA elements in the human genome	ENCODE Project Consortium	Nature	2012 Sep 6	10.1038/nature11247	22955616	ENCODE Project Consortium (2012 Sep 6). An integrated encyclopedia of DNA elements in the human genome. Nature. doi:10.1038/nature11247
encode	E4F1	K562	ENCSR731LHZ	ENCFF301GHT	FASTQ	An integrated encyclopedia of DNA elements in the human genome	ENCODE Project Consortium	Nature	2012 Sep 6	10.1038/nature11247	22955616	ENCODE Project Consortium (2012 Sep 6). An integrated encyclopedia of DNA elements in the human genome. Nature. doi:10.1038/nature11247
encode	E4F1	K562	ENCSR731LHZ	ENCFF447FBL	FASTQ	An integrated encyclopedia of DNA elements in the human genome	ENCODE Project Consortium	Nature	2012 Sep 6	10.1038/nature11247	22955616	ENCODE Project Consortium (2012 Sep 6). An integrated encyclopedia of DNA elements in the human genome. Nature. doi:10.1038/nature11247
encode	E4F1	K562	ENCSR731LHZ	ENCFF772FZX	FASTQ	An integrated encyclopedia of DNA elements in the human genome	ENCODE Project Consortium	Nature	2012 Sep 6	10.1038/nature11247	22955616	ENCODE Project Consortium (2012 Sep 6). An integrated encyclopedia of DNA elements in the human genome. Nature. doi:10.1038/nature11247
encode	E4F1	MCF-7	ENCSR841YWU	ENCFF064YHZ	FASTQ	An integrated encyclopedia of DNA elements in the human genome	ENCODE Project Consortium	Nature	2012 Sep 6	10.1038/nature11247	22955616	ENCODE Project Consortium (2012 Sep 6). An integrated encyclopedia of DNA elements in the human genome. Nature. doi:10.1038/nature11247
encode	E4F1	MCF-7	ENCSR841YWU	ENCFF170QQM	FASTQ	An integrated encyclopedia of DNA elements in the human genome	ENCODE Project Consortium	Nature	2012 Sep 6	10.1038/nature11247	22955616	ENCODE Project Consortium (2012 Sep 6). An integrated encyclopedia of DNA elements in the human genome. Nature. doi:10.1038/nature11247
encode	EBF1	GM12878	ENCSR000DZQ	ENCFF000VVP	FASTQ	An integrated encyclopedia of DNA elements in the human genome	ENCODE Project Consortium	Nature	2012 Sep 6	10.1038/nature11247	22955616	ENCODE Project Consortium (2012 Sep 6). An integrated encyclopedia of DNA elements in the human genome. Nature. doi:10.1038/nature11247
encode	EBF1	GM12878	ENCSR000DZQ	ENCFF000VVQ	FASTQ	An integrated encyclopedia of DNA elements in the human genome	ENCODE Project Consortium	Nature	2012 Sep 6	10.1038/nature11247	22955616	ENCODE Project Consortium (2012 Sep 6). An integrated encyclopedia of DNA elements in the human genome. Nature. doi:10.1038/nature11247
encode	EBF1	GM12878	ENCSR000BGU	ENCFF000NUP	FASTQ	An integrated encyclopedia of DNA elements in the human genome	ENCODE Project Consortium	Nature	2012 Sep 6	10.1038/nature11247	22955616	ENCODE Project Consortium (2012 Sep 6). An integrated encyclopedia of DNA elements in the human genome. Nature. doi:10.1038/nature11247
encode	EBF1	GM12878	ENCSR000BGU	ENCFF000NUV	FASTQ	An integrated encyclopedia of DNA elements in the human genome	ENCODE Project Consortium	Nature	2012 Sep 6	10.1038/nature11247	22955616	ENCODE Project Consortium (2012 Sep 6). An integrated encyclopedia of DNA elements in the human genome. Nature. doi:10.1038/nature11247
encode	EGR1	H1-hESC	ENCSR000BJA	ENCFF000OOH	FASTQ	An integrated encyclopedia of DNA elements in the human genome	ENCODE Project Consortium	Nature	2012 Sep 6	10.1038/nature11247	22955616	ENCODE Project Consortium (2012 Sep 6). An integrated encyclopedia of DNA elements in the human genome. Nature. doi:10.1038/nature11247
encode	EGR1	H1-hESC	ENCSR000BJA	ENCFF000OOO	FASTQ	An integrated encyclopedia of DNA elements in the human genome	ENCODE Project Consortium	Nature	2012 Sep 6	10.1038/nature11247	22955616	ENCODE Project Consortium (2012 Sep 6). An integrated encyclopedia of DNA elements in the human genome. Nature. doi:10.1038/nature11247
encode	EGR1	K562	ENCSR000BNE	ENCFF000PZK	FASTQ	An integrated encyclopedia of DNA elements in the human genome	ENCODE Project Consortium	Nature	2012 Sep 6	10.1038/nature11247	22955616	ENCODE Project Consortium (2012 Sep 6). An integrated encyclopedia of DNA elements in the human genome. Nature. doi:10.1038/nature11247
encode	EGR1	K562	ENCSR000BNE	ENCFF000PZP	FASTQ	An integrated encyclopedia of DNA elements in the human genome	ENCODE Project Consortium	Nature	2012 Sep 6	10.1038/nature11247	22955616	ENCODE Project Consortium (2012 Sep 6). An integrated encyclopedia of DNA elements in the human genome. Nature. doi:10.1038/nature11247
encode	EGR1	K562	ENCSR024CNP	ENCFF025AGM	FASTQ	An integrated encyclopedia of DNA elements in the human genome	ENCODE Project Consortium	Nature	2012 Sep 6	10.1038/nature11247	22955616	ENCODE Project Consortium (2012 Sep 6). An integrated encyclopedia of DNA elements in the human genome. Nature. doi:10.1038/nature11247
encode	EGR1	K562	ENCSR024CNP	ENCFF871VWH	FASTQ	An integrated encyclopedia of DNA elements in the human genome	ENCODE Project Consortium	Nature	2012 Sep 6	10.1038/nature11247	22955616	ENCODE Project Consortium (2012 Sep 6). An integrated encyclopedia of DNA elements in the human genome. Nature. doi:10.1038/nature11247
encode	EGR1	K562	ENCSR211LTF	ENCFF217XOV	FASTQ	An integrated encyclopedia of DNA elements in the human genome	ENCODE Project Consortium	Nature	2012 Sep 6	10.1038/nature11247	22955616	ENCODE Project Consortium (2012 Sep 6). An integrated encyclopedia of DNA elements in the human genome. Nature. doi:10.1038/nature11247
encode	EGR1	K562	ENCSR211LTF	ENCFF326BXX	FASTQ	An integrated encyclopedia of DNA elements in the human genome	ENCODE Project Consortium	Nature	2012 Sep 6	10.1038/nature11247	22955616	ENCODE Project Consortium (2012 Sep 6). An integrated encyclopedia of DNA elements in the human genome. Nature. doi:10.1038/nature11247
encode	EGR2	HEK293	ENCSR919CZU	ENCFF208PYP	FASTQ	An integrated encyclopedia of DNA elements in the human genome	ENCODE Project Consortium	Nature	2012 Sep 6	10.1038/nature11247	22955616	ENCODE Project Consortium (2012 Sep 6). An integrated encyclopedia of DNA elements in the human genome. Nature. doi:10.1038/nature11247
encode	EGR2	HEK293	ENCSR919CZU	ENCFF855HOA	FASTQ	An integrated encyclopedia of DNA elements in the human genome	ENCODE Project Consortium	Nature	2012 Sep 6	10.1038/nature11247	22955616	ENCODE Project Consortium (2012 Sep 6). An integrated encyclopedia of DNA elements in the human genome. Nature. doi:10.1038/nature11247
encode	ELF1	A549	ENCSR000BPT	ENCFF000MZF	FASTQ	An integrated encyclopedia of DNA elements in the human genome	ENCODE Project Consortium	Nature	2012 Sep 6	10.1038/nature11247	22955616	ENCODE Project Consortium (2012 Sep 6). An integrated encyclopedia of DNA elements in the human genome. Nature. doi:10.1038/nature11247
encode	ELF1	A549	ENCSR000BPT	ENCFF000MZG	FASTQ	An integrated encyclopedia of DNA elements in the human genome	ENCODE Project Consortium	Nature	2012 Sep 6	10.1038/nature11247	22955616	ENCODE Project Consortium (2012 Sep 6). An integrated encyclopedia of DNA elements in the human genome. Nature. doi:10.1038/nature11247
encode	ELF1	GM12878	ENCSR841NDX	ENCFF164VNM	FASTQ	An integrated encyclopedia of DNA elements in the human genome	ENCODE Project Consortium	Nature	2012 Sep 6	10.1038/nature11247	22955616	ENCODE Project Consortium (2012 Sep 6). An integrated encyclopedia of DNA elements in the human genome. Nature. doi:10.1038/nature11247
encode	ELF1	GM12878	ENCSR841NDX	ENCFF862VDD	FASTQ	An integrated encyclopedia of DNA elements in the human genome	ENCODE Project Consortium	Nature	2012 Sep 6	10.1038/nature11247	22955616	ENCODE Project Consortium (2012 Sep 6). An integrated encyclopedia of DNA elements in the human genome. Nature. doi:10.1038/nature11247
encode	ELF1	HepG2	ENCSR000BMZ	ENCFF000PHM	FASTQ	An integrated encyclopedia of DNA elements in the human genome	ENCODE Project Consortium	Nature	2012 Sep 6	10.1038/nature11247	22955616	ENCODE Project Consortium (2012 Sep 6). An integrated encyclopedia of DNA elements in the human genome. Nature. doi:10.1038/nature11247
encode	ELF1	HepG2	ENCSR000BMZ	ENCFF000PHP	FASTQ	An integrated encyclopedia of DNA elements in the human genome	ENCODE Project Consortium	Nature	2012 Sep 6	10.1038/nature11247	22955616	ENCODE Project Consortium (2012 Sep 6). An integrated encyclopedia of DNA elements in the human genome. Nature. doi:10.1038/nature11247
encode	ELF1	K562	ENCSR502OEK	ENCFF132GWN	FASTQ	An integrated encyclopedia of DNA elements in the human genome	ENCODE Project Consortium	Nature	2012 Sep 6	10.1038/nature11247	22955616	ENCODE Project Consortium (2012 Sep 6). An integrated encyclopedia of DNA elements in the human genome. Nature. doi:10.1038/nature11247
encode	ELF1	K562	ENCSR502OEK	ENCFF932JXG	FASTQ	An integrated encyclopedia of DNA elements in the human genome	ENCODE Project Consortium	Nature	2012 Sep 6	10.1038/nature11247	22955616	ENCODE Project Consortium (2012 Sep 6). An integrated encyclopedia of DNA elements in the human genome. Nature. doi:10.1038/nature11247
encode	ELF1	K562	ENCSR975SSR	ENCFF073VHT	FASTQ	An integrated encyclopedia of DNA elements in the human genome	ENCODE Project Consortium	Nature	2012 Sep 6	10.1038/nature11247	22955616	ENCODE Project Consortium (2012 Sep 6). An integrated encyclopedia of DNA elements in the human genome. Nature. doi:10.1038/nature11247
encode	ELF1	K562	ENCSR975SSR	ENCFF253BVP	FASTQ	An integrated encyclopedia of DNA elements in the human genome	ENCODE Project Consortium	Nature	2012 Sep 6	10.1038/nature11247	22955616	ENCODE Project Consortium (2012 Sep 6). An integrated encyclopedia of DNA elements in the human genome. Nature. doi:10.1038/nature11247
encode	ELF1	K562	ENCSR975SSR	ENCFF564LFT	FASTQ	An integrated encyclopedia of DNA elements in the human genome	ENCODE Project Consortium	Nature	2012 Sep 6	10.1038/nature11247	22955616	ENCODE Project Consortium (2012 Sep 6). An integrated encyclopedia of DNA elements in the human genome. Nature. doi:10.1038/nature11247
encode	ELF1	K562	ENCSR975SSR	ENCFF649VGU	FASTQ	An integrated encyclopedia of DNA elements in the human genome	ENCODE Project Consortium	Nature	2012 Sep 6	10.1038/nature11247	22955616	ENCODE Project Consortium (2012 Sep 6). An integrated encyclopedia of DNA elements in the human genome. Nature. doi:10.1038/nature11247
encode	ELF1	MCF-7	ENCSR502NRF	ENCFF071LVJ	FASTQ	An integrated encyclopedia of DNA elements in the human genome	ENCODE Project Consortium	Nature	2012 Sep 6	10.1038/nature11247	22955616	ENCODE Project Consortium (2012 Sep 6). An integrated encyclopedia of DNA elements in the human genome. Nature. doi:10.1038/nature11247
encode	ELF1	MCF-7	ENCSR502NRF	ENCFF159PHG	FASTQ	An integrated encyclopedia of DNA elements in the human genome	ENCODE Project Consortium	Nature	2012 Sep 6	10.1038/nature11247	22955616	ENCODE Project Consortium (2012 Sep 6). An integrated encyclopedia of DNA elements in the human genome. Nature. doi:10.1038/nature11247
encode	ELF1	MCF-7	ENCSR475SOC	ENCFF189KOF	FASTQ	An integrated encyclopedia of DNA elements in the human genome	ENCODE Project Consortium	Nature	2012 Sep 6	10.1038/nature11247	22955616	ENCODE Project Consortium (2012 Sep 6). An integrated encyclopedia of DNA elements in the human genome. Nature. doi:10.1038/nature11247
encode	ELF1	MCF-7	ENCSR475SOC	ENCFF705GVK	FASTQ	An integrated encyclopedia of DNA elements in the human genome	ENCODE Project Consortium	Nature	2012 Sep 6	10.1038/nature11247	22955616	ENCODE Project Consortium (2012 Sep 6). An integrated encyclopedia of DNA elements in the human genome. Nature. doi:10.1038/nature11247
encode	ELF1	MCF-7	ENCSR475SOC	ENCFF829DHH	FASTQ	An integrated encyclopedia of DNA elements in the human genome	ENCODE Project Consortium	Nature	2012 Sep 6	10.1038/nature11247	22955616	ENCODE Project Consortium (2012 Sep 6). An integrated encyclopedia of DNA elements in the human genome. Nature. doi:10.1038/nature11247
encode	ELF1	MCF-7	ENCSR475SOC	ENCFF937AKL	FASTQ	An integrated encyclopedia of DNA elements in the human genome	ENCODE Project Consortium	Nature	2012 Sep 6	10.1038/nature11247	22955616	ENCODE Project Consortium (2012 Sep 6). An integrated encyclopedia of DNA elements in the human genome. Nature. doi:10.1038/nature11247
encode	ELK1	A549	ENCSR623KNM	ENCFF002DZZ	FASTQ	An integrated encyclopedia of DNA elements in the human genome	ENCODE Project Consortium	Nature	2012 Sep 6	10.1038/nature11247	22955616	ENCODE Project Consortium (2012 Sep 6). An integrated encyclopedia of DNA elements in the human genome. Nature. doi:10.1038/nature11247
encode	ELK1	A549	ENCSR623KNM	ENCFF002EAB	FASTQ	An integrated encyclopedia of DNA elements in the human genome	ENCODE Project Consortium	Nature	2012 Sep 6	10.1038/nature11247	22955616	ENCODE Project Consortium (2012 Sep 6). An integrated encyclopedia of DNA elements in the human genome. Nature. doi:10.1038/nature11247
encode	ELK1	GM12878	ENCSR000DZB	ENCFF000VUY	FASTQ	An integrated encyclopedia of DNA elements in the human genome	ENCODE Project Consortium	Nature	2012 Sep 6	10.1038/nature11247	22955616	ENCODE Project Consortium (2012 Sep 6). An integrated encyclopedia of DNA elements in the human genome. Nature. doi:10.1038/nature11247
encode	ELK1	GM12878	ENCSR000DZB	ENCFF000VVA	FASTQ	An integrated encyclopedia of DNA elements in the human genome	ENCODE Project Consortium	Nature	2012 Sep 6	10.1038/nature11247	22955616	ENCODE Project Consortium (2012 Sep 6). An integrated encyclopedia of DNA elements in the human genome. Nature. doi:10.1038/nature11247
encode	ELK1	HeLa-S3	ENCSR000ECI	ENCFF000XDR	FASTQ	An integrated encyclopedia of DNA elements in the human genome	ENCODE Project Consortium	Nature	2012 Sep 6	10.1038/nature11247	22955616	ENCODE Project Consortium (2012 Sep 6). An integrated encyclopedia of DNA elements in the human genome. Nature. doi:10.1038/nature11247
encode	ELK1	HeLa-S3	ENCSR000ECI	ENCFF000XDT	FASTQ	An integrated encyclopedia of DNA elements in the human genome	ENCODE Project Consortium	Nature	2012 Sep 6	10.1038/nature11247	22955616	ENCODE Project Consortium (2012 Sep 6). An integrated encyclopedia of DNA elements in the human genome. Nature. doi:10.1038/nature11247
encode	ELK1	K562	ENCSR000EFU	ENCFF000YMO	FASTQ	An integrated encyclopedia of DNA elements in the human genome	ENCODE Project Consortium	Nature	2012 Sep 6	10.1038/nature11247	22955616	ENCODE Project Consortium (2012 Sep 6). An integrated encyclopedia of DNA elements in the human genome. Nature. doi:10.1038/nature11247
encode	ELK1	K562	ENCSR000EFU	ENCFF000YMR	FASTQ	An integrated encyclopedia of DNA elements in the human genome	ENCODE Project Consortium	Nature	2012 Sep 6	10.1038/nature11247	22955616	ENCODE Project Consortium (2012 Sep 6). An integrated encyclopedia of DNA elements in the human genome. Nature. doi:10.1038/nature11247
encode	ELK1	MCF-7	ENCSR382WLL	ENCFF110TON	FASTQ	An integrated encyclopedia of DNA elements in the human genome	ENCODE Project Consortium	Nature	2012 Sep 6	10.1038/nature11247	22955616	ENCODE Project Consortium (2012 Sep 6). An integrated encyclopedia of DNA elements in the human genome. Nature. doi:10.1038/nature11247
encode	ELK1	MCF-7	ENCSR382WLL	ENCFF555DZS	FASTQ	An integrated encyclopedia of DNA elements in the human genome	ENCODE Project Consortium	Nature	2012 Sep 6	10.1038/nature11247	22955616	ENCODE Project Consortium (2012 Sep 6). An integrated encyclopedia of DNA elements in the human genome. Nature. doi:10.1038/nature11247
encode	ELK4	HEK293	ENCSR000EVB	ENCFF000WXS	FASTQ	An integrated encyclopedia of DNA elements in the human genome	ENCODE Project Consortium	Nature	2012 Sep 6	10.1038/nature11247	22955616	ENCODE Project Consortium (2012 Sep 6). An integrated encyclopedia of DNA elements in the human genome. Nature. doi:10.1038/nature11247
encode	ELK4	HEK293	ENCSR000EVB	ENCFF000WXW	FASTQ	An integrated encyclopedia of DNA elements in the human genome	ENCODE Project Consortium	Nature	2012 Sep 6	10.1038/nature11247	22955616	ENCODE Project Consortium (2012 Sep 6). An integrated encyclopedia of DNA elements in the human genome. Nature. doi:10.1038/nature11247
encode	ELK4	HeLa-S3	ENCSR000EVI	ENCFF000XEI	FASTQ	An integrated encyclopedia of DNA elements in the human genome	ENCODE Project Consortium	Nature	2012 Sep 6	10.1038/nature11247	22955616	ENCODE Project Consortium (2012 Sep 6). An integrated encyclopedia of DNA elements in the human genome. Nature. doi:10.1038/nature11247
encode	ELK4	HeLa-S3	ENCSR000EVI	ENCFF000XEM	FASTQ	An integrated encyclopedia of DNA elements in the human genome	ENCODE Project Consortium	Nature	2012 Sep 6	10.1038/nature11247	22955616	ENCODE Project Consortium (2012 Sep 6). An integrated encyclopedia of DNA elements in the human genome. Nature. doi:10.1038/nature11247
encode	EP300	A549	ENCSR000BPW	ENCFF000NEG	FASTQ	An integrated encyclopedia of DNA elements in the human genome	ENCODE Project Consortium	Nature	2012 Sep 6	10.1038/nature11247	22955616	ENCODE Project Consortium (2012 Sep 6). An integrated encyclopedia of DNA elements in the human genome. Nature. doi:10.1038/nature11247
encode	EP300	A549	ENCSR000BPW	ENCFF000NEI	FASTQ	An integrated encyclopedia of DNA elements in the human genome	ENCODE Project Consortium	Nature	2012 Sep 6	10.1038/nature11247	22955616	ENCODE Project Consortium (2012 Sep 6). An integrated encyclopedia of DNA elements in the human genome. Nature. doi:10.1038/nature11247
encode	EP300	GM12878	ENCSR000DZD	ENCFF000WAM	FASTQ	An integrated encyclopedia of DNA elements in the human genome	ENCODE Project Consortium	Nature	2012 Sep 6	10.1038/nature11247	22955616	ENCODE Project Consortium (2012 Sep 6). An integrated encyclopedia of DNA elements in the human genome. Nature. doi:10.1038/nature11247
encode	EP300	GM12878	ENCSR000DZD	ENCFF000WAO	FASTQ	An integrated encyclopedia of DNA elements in the human genome	ENCODE Project Consortium	Nature	2012 Sep 6	10.1038/nature11247	22955616	ENCODE Project Consortium (2012 Sep 6). An integrated encyclopedia of DNA elements in the human genome. Nature. doi:10.1038/nature11247
encode	EP300	GM12878	ENCSR000BHB	ENCFF000NZG	FASTQ	An integrated encyclopedia of DNA elements in the human genome	ENCODE Project Consortium	Nature	2012 Sep 6	10.1038/nature11247	22955616	ENCODE Project Consortium (2012 Sep 6). An integrated encyclopedia of DNA elements in the human genome. Nature. doi:10.1038/nature11247
encode	EP300	GM12878	ENCSR000BHB	ENCFF000NZH	FASTQ	An integrated encyclopedia of DNA elements in the human genome	ENCODE Project Consortium	Nature	2012 Sep 6	10.1038/nature11247	22955616	ENCODE Project Consortium (2012 Sep 6). An integrated encyclopedia of DNA elements in the human genome. Nature. doi:10.1038/nature11247
encode	EP300	GM12878	ENCSR000DZG	ENCFF000WAV	FASTQ	An integrated encyclopedia of DNA elements in the human genome	ENCODE Project Consortium	Nature	2012 Sep 6	10.1038/nature11247	22955616	ENCODE Project Consortium (2012 Sep 6). An integrated encyclopedia of DNA elements in the human genome. Nature. doi:10.1038/nature11247
encode	EP300	GM12878	ENCSR000DZG	ENCFF000WAX	FASTQ	An integrated encyclopedia of DNA elements in the human genome	ENCODE Project Consortium	Nature	2012 Sep 6	10.1038/nature11247	22955616	ENCODE Project Consortium (2012 Sep 6). An integrated encyclopedia of DNA elements in the human genome. Nature. doi:10.1038/nature11247
encode	EP300	H1-hESC	ENCSR000BKK	ENCFF000OQU	FASTQ	An integrated encyclopedia of DNA elements in the human genome	ENCODE Project Consortium	Nature	2012 Sep 6	10.1038/nature11247	22955616	ENCODE Project Consortium (2012 Sep 6). An integrated encyclopedia of DNA elements in the human genome. Nature. doi:10.1038/nature11247
encode	EP300	H1-hESC	ENCSR000BKK	ENCFF000ORA	FASTQ	An integrated encyclopedia of DNA elements in the human genome	ENCODE Project Consortium	Nature	2012 Sep 6	10.1038/nature11247	22955616	ENCODE Project Consortium (2012 Sep 6). An integrated encyclopedia of DNA elements in the human genome. Nature. doi:10.1038/nature11247
encode	EP300	HeLa-S3	ENCSR000ECV	ENCFF000XJM	FASTQ	An integrated encyclopedia of DNA elements in the human genome	ENCODE Project Consortium	Nature	2012 Sep 6	10.1038/nature11247	22955616	ENCODE Project Consortium (2012 Sep 6). An integrated encyclopedia of DNA elements in the human genome. Nature. doi:10.1038/nature11247
encode	EP300	HeLa-S3	ENCSR000ECV	ENCFF000XJN	FASTQ	An integrated encyclopedia of DNA elements in the human genome	ENCODE Project Consortium	Nature	2012 Sep 6	10.1038/nature11247	22955616	ENCODE Project Consortium (2012 Sep 6). An integrated encyclopedia of DNA elements in the human genome. Nature. doi:10.1038/nature11247
encode	EP300	HeLa-S3	ENCSR680OFU	ENCFF002EDE	FASTQ	An integrated encyclopedia of DNA elements in the human genome	ENCODE Project Consortium	Nature	2012 Sep 6	10.1038/nature11247	22955616	ENCODE Project Consortium (2012 Sep 6). An integrated encyclopedia of DNA elements in the human genome. Nature. doi:10.1038/nature11247
encode	EP300	HeLa-S3	ENCSR680OFU	ENCFF002EDG	FASTQ	An integrated encyclopedia of DNA elements in the human genome	ENCODE Project Consortium	Nature	2012 Sep 6	10.1038/nature11247	22955616	ENCODE Project Consortium (2012 Sep 6). An integrated encyclopedia of DNA elements in the human genome. Nature. doi:10.1038/nature11247
encode	EP300	HepG2	ENCSR000EDV	ENCFF000XVS	FASTQ	An integrated encyclopedia of DNA elements in the human genome	ENCODE Project Consortium	Nature	2012 Sep 6	10.1038/nature11247	22955616	ENCODE Project Consortium (2012 Sep 6). An integrated encyclopedia of DNA elements in the human genome. Nature. doi:10.1038/nature11247
encode	EP300	HepG2	ENCSR000EDV	ENCFF000XVT	FASTQ	An integrated encyclopedia of DNA elements in the human genome	ENCODE Project Consortium	Nature	2012 Sep 6	10.1038/nature11247	22955616	ENCODE Project Consortium (2012 Sep 6). An integrated encyclopedia of DNA elements in the human genome. Nature. doi:10.1038/nature11247
encode	EP300	HepG2	ENCSR000BLW	ENCFF000PMZ	FASTQ	An integrated encyclopedia of DNA elements in the human genome	ENCODE Project Consortium	Nature	2012 Sep 6	10.1038/nature11247	22955616	ENCODE Project Consortium (2012 Sep 6). An integrated encyclopedia of DNA elements in the human genome. Nature. doi:10.1038/nature11247
encode	EP300	HepG2	ENCSR000BLW	ENCFF000PNA	FASTQ	An integrated encyclopedia of DNA elements in the human genome	ENCODE Project Consortium	Nature	2012 Sep 6	10.1038/nature11247	22955616	ENCODE Project Consortium (2012 Sep 6). An integrated encyclopedia of DNA elements in the human genome. Nature. doi:10.1038/nature11247
encode	EP300	K562	ENCSR000EGE	ENCFF000YVM	FASTQ	An integrated encyclopedia of DNA elements in the human genome	ENCODE Project Consortium	Nature	2012 Sep 6	10.1038/nature11247	22955616	ENCODE Project Consortium (2012 Sep 6). An integrated encyclopedia of DNA elements in the human genome. Nature. doi:10.1038/nature11247
encode	EP300	K562	ENCSR000EGE	ENCFF000YVO	FASTQ	An integrated encyclopedia of DNA elements in the human genome	ENCODE Project Consortium	Nature	2012 Sep 6	10.1038/nature11247	22955616	ENCODE Project Consortium (2012 Sep 6). An integrated encyclopedia of DNA elements in the human genome. Nature. doi:10.1038/nature11247
encode	EP300	MCF-7	ENCSR000BTR	ENCFF000QPK	FASTQ	An integrated encyclopedia of DNA elements in the human genome	ENCODE Project Consortium	Nature	2012 Sep 6	10.1038/nature11247	22955616	ENCODE Project Consortium (2012 Sep 6). An integrated encyclopedia of DNA elements in the human genome. Nature. doi:10.1038/nature11247
encode	EP300	MCF-7	ENCSR000BTR	ENCFF000QPP	FASTQ	An integrated encyclopedia of DNA elements in the human genome	ENCODE Project Consortium	Nature	2012 Sep 6	10.1038/nature11247	22955616	ENCODE Project Consortium (2012 Sep 6). An integrated encyclopedia of DNA elements in the human genome. Nature. doi:10.1038/nature11247
encode	EP300	SK-N-SH	ENCSR000BUA	ENCFF000RBC	FASTQ	An integrated encyclopedia of DNA elements in the human genome	ENCODE Project Consortium	Nature	2012 Sep 6	10.1038/nature11247	22955616	ENCODE Project Consortium (2012 Sep 6). An integrated encyclopedia of DNA elements in the human genome. Nature. doi:10.1038/nature11247
encode	EP300	SK-N-SH	ENCSR000BUA	ENCFF000RBI	FASTQ	An integrated encyclopedia of DNA elements in the human genome	ENCODE Project Consortium	Nature	2012 Sep 6	10.1038/nature11247	22955616	ENCODE Project Consortium (2012 Sep 6). An integrated encyclopedia of DNA elements in the human genome. Nature. doi:10.1038/nature11247
encode	EP300	SK-N-SH	ENCSR000BMA	ENCFF000RFU	FASTQ	An integrated encyclopedia of DNA elements in the human genome	ENCODE Project Consortium	Nature	2012 Sep 6	10.1038/nature11247	22955616	ENCODE Project Consortium (2012 Sep 6). An integrated encyclopedia of DNA elements in the human genome. Nature. doi:10.1038/nature11247
encode	EP300	SK-N-SH	ENCSR000BMA	ENCFF000RFV	FASTQ	An integrated encyclopedia of DNA elements in the human genome	ENCODE Project Consortium	Nature	2012 Sep 6	10.1038/nature11247	22955616	ENCODE Project Consortium (2012 Sep 6). An integrated encyclopedia of DNA elements in the human genome. Nature. doi:10.1038/nature11247
encode	ESRRA	A549	ENCSR473SUA	ENCFF002EAE	FASTQ	An integrated encyclopedia of DNA elements in the human genome	ENCODE Project Consortium	Nature	2012 Sep 6	10.1038/nature11247	22955616	ENCODE Project Consortium (2012 Sep 6). An integrated encyclopedia of DNA elements in the human genome. Nature. doi:10.1038/nature11247
encode	ESRRA	A549	ENCSR473SUA	ENCFF002EAF	FASTQ	An integrated encyclopedia of DNA elements in the human genome	ENCODE Project Consortium	Nature	2012 Sep 6	10.1038/nature11247	22955616	ENCODE Project Consortium (2012 Sep 6). An integrated encyclopedia of DNA elements in the human genome. Nature. doi:10.1038/nature11247
encode	ESRRA	GM12878	ENCSR000DYQ	ENCFF000VVG	FASTQ	An integrated encyclopedia of DNA elements in the human genome	ENCODE Project Consortium	Nature	2012 Sep 6	10.1038/nature11247	22955616	ENCODE Project Consortium (2012 Sep 6). An integrated encyclopedia of DNA elements in the human genome. Nature. doi:10.1038/nature11247
encode	ESRRA	GM12878	ENCSR000DYQ	ENCFF000VVI	FASTQ	An integrated encyclopedia of DNA elements in the human genome	ENCODE Project Consortium	Nature	2012 Sep 6	10.1038/nature11247	22955616	ENCODE Project Consortium (2012 Sep 6). An integrated encyclopedia of DNA elements in the human genome. Nature. doi:10.1038/nature11247
encode	ESRRA	HepG2	ENCSR000EEW	ENCFF000XRN	FASTQ	An integrated encyclopedia of DNA elements in the human genome	ENCODE Project Consortium	Nature	2012 Sep 6	10.1038/nature11247	22955616	ENCODE Project Consortium (2012 Sep 6). An integrated encyclopedia of DNA elements in the human genome. Nature. doi:10.1038/nature11247
encode	ESRRA	HepG2	ENCSR000EEW	ENCFF000XRO	FASTQ	An integrated encyclopedia of DNA elements in the human genome	ENCODE Project Consortium	Nature	2012 Sep 6	10.1038/nature11247	22955616	ENCODE Project Consortium (2012 Sep 6). An integrated encyclopedia of DNA elements in the human genome. Nature. doi:10.1038/nature11247
encode	ESRRA	K562	ENCSR486IFJ	ENCFF002DOX	FASTQ	An integrated encyclopedia of DNA elements in the human genome	ENCODE Project Consortium	Nature	2012 Sep 6	10.1038/nature11247	22955616	ENCODE Project Consortium (2012 Sep 6). An integrated encyclopedia of DNA elements in the human genome. Nature. doi:10.1038/nature11247
encode	ESRRA	K562	ENCSR486IFJ	ENCFF002DUB	FASTQ	An integrated encyclopedia of DNA elements in the human genome	ENCODE Project Consortium	Nature	2012 Sep 6	10.1038/nature11247	22955616	ENCODE Project Consortium (2012 Sep 6). An integrated encyclopedia of DNA elements in the human genome. Nature. doi:10.1038/nature11247
encode	ESRRA	MCF-7	ENCSR954WVZ	ENCFF002DPQ	FASTQ	An integrated encyclopedia of DNA elements in the human genome	ENCODE Project Consortium	Nature	2012 Sep 6	10.1038/nature11247	22955616	ENCODE Project Consortium (2012 Sep 6). An integrated encyclopedia of DNA elements in the human genome. Nature. doi:10.1038/nature11247
encode	ESRRA	MCF-7	ENCSR954WVZ	ENCFF002EGM	FASTQ	An integrated encyclopedia of DNA elements in the human genome	ENCODE Project Consortium	Nature	2012 Sep 6	10.1038/nature11247	22955616	ENCODE Project Consortium (2012 Sep 6). An integrated encyclopedia of DNA elements in the human genome. Nature. doi:10.1038/nature11247
encode	ESRRA	MCF-7	ENCSR337NQP	ENCFF659LDK	FASTQ	An integrated encyclopedia of DNA elements in the human genome	ENCODE Project Consortium	Nature	2012 Sep 6	10.1038/nature11247	22955616	ENCODE Project Consortium (2012 Sep 6). An integrated encyclopedia of DNA elements in the human genome. Nature. doi:10.1038/nature11247
encode	ESRRA	MCF-7	ENCSR337NQP	ENCFF704VXZ	FASTQ	An integrated encyclopedia of DNA elements in the human genome	ENCODE Project Consortium	Nature	2012 Sep 6	10.1038/nature11247	22955616	ENCODE Project Consortium (2012 Sep 6). An integrated encyclopedia of DNA elements in the human genome. Nature. doi:10.1038/nature11247
encode	ETS1	A549	ENCSR000BPU	ENCFF000MZH	FASTQ	An integrated encyclopedia of DNA elements in the human genome	ENCODE Project Consortium	Nature	2012 Sep 6	10.1038/nature11247	22955616	ENCODE Project Consortium (2012 Sep 6). An integrated encyclopedia of DNA elements in the human genome. Nature. doi:10.1038/nature11247
encode	ETS1	A549	ENCSR000BPU	ENCFF000MZO	FASTQ	An integrated encyclopedia of DNA elements in the human genome	ENCODE Project Consortium	Nature	2012 Sep 6	10.1038/nature11247	22955616	ENCODE Project Consortium (2012 Sep 6). An integrated encyclopedia of DNA elements in the human genome. Nature. doi:10.1038/nature11247
encode	ETS1	GM12878	ENCSR000BKA	ENCFF000NVQ	FASTQ	An integrated encyclopedia of DNA elements in the human genome	ENCODE Project Consortium	Nature	2012 Sep 6	10.1038/nature11247	22955616	ENCODE Project Consortium (2012 Sep 6). An integrated encyclopedia of DNA elements in the human genome. Nature. doi:10.1038/nature11247
encode	ETS1	GM12878	ENCSR000BKA	ENCFF000NVV	FASTQ	An integrated encyclopedia of DNA elements in the human genome	ENCODE Project Consortium	Nature	2012 Sep 6	10.1038/nature11247	22955616	ENCODE Project Consortium (2012 Sep 6). An integrated encyclopedia of DNA elements in the human genome. Nature. doi:10.1038/nature11247
encode	ETS1	HepG2	ENCSR681WHQ	ENCFF002EVR	FASTQ	An integrated encyclopedia of DNA elements in the human genome	ENCODE Project Consortium	Nature	2012 Sep 6	10.1038/nature11247	22955616	ENCODE Project Consortium (2012 Sep 6). An integrated encyclopedia of DNA elements in the human genome. Nature. doi:10.1038/nature11247
encode	ETS1	HepG2	ENCSR681WHQ	ENCFF002EVV	FASTQ	An integrated encyclopedia of DNA elements in the human genome	ENCODE Project Consortium	Nature	2012 Sep 6	10.1038/nature11247	22955616	ENCODE Project Consortium (2012 Sep 6). An integrated encyclopedia of DNA elements in the human genome. Nature. doi:10.1038/nature11247
encode	ETS1	K562	ENCSR000BKQ	ENCFF000QAD	FASTQ	An integrated encyclopedia of DNA elements in the human genome	ENCODE Project Consortium	Nature	2012 Sep 6	10.1038/nature11247	22955616	ENCODE Project Consortium (2012 Sep 6). An integrated encyclopedia of DNA elements in the human genome. Nature. doi:10.1038/nature11247
encode	ETS1	K562	ENCSR000BKQ	ENCFF000QAG	FASTQ	An integrated encyclopedia of DNA elements in the human genome	ENCODE Project Consortium	Nature	2012 Sep 6	10.1038/nature11247	22955616	ENCODE Project Consortium (2012 Sep 6). An integrated encyclopedia of DNA elements in the human genome. Nature. doi:10.1038/nature11247
encode	ETS2	K562	ENCSR596IKD	ENCFF466RJA	FASTQ	An integrated encyclopedia of DNA elements in the human genome	ENCODE Project Consortium	Nature	2012 Sep 6	10.1038/nature11247	22955616	ENCODE Project Consortium (2012 Sep 6). An integrated encyclopedia of DNA elements in the human genome. Nature. doi:10.1038/nature11247
encode	ETS2	K562	ENCSR596IKD	ENCFF947BPK	FASTQ	An integrated encyclopedia of DNA elements in the human genome	ENCODE Project Consortium	Nature	2012 Sep 6	10.1038/nature11247	22955616	ENCODE Project Consortium (2012 Sep 6). An integrated encyclopedia of DNA elements in the human genome. Nature. doi:10.1038/nature11247
encode	ETV1	K562	ENCSR277DMR	ENCFF548SNS	FASTQ	An integrated encyclopedia of DNA elements in the human genome	ENCODE Project Consortium	Nature	2012 Sep 6	10.1038/nature11247	22955616	ENCODE Project Consortium (2012 Sep 6). An integrated encyclopedia of DNA elements in the human genome. Nature. doi:10.1038/nature11247
encode	ETV1	K562	ENCSR277DMR	ENCFF990FFM	FASTQ	An integrated encyclopedia of DNA elements in the human genome	ENCODE Project Consortium	Nature	2012 Sep 6	10.1038/nature11247	22955616	ENCODE Project Consortium (2012 Sep 6). An integrated encyclopedia of DNA elements in the human genome. Nature. doi:10.1038/nature11247
encode	ETV4	HepG2	ENCSR714YZG	ENCFF162GLI	FASTQ	An integrated encyclopedia of DNA elements in the human genome	ENCODE Project Consortium	Nature	2012 Sep 6	10.1038/nature11247	22955616	ENCODE Project Consortium (2012 Sep 6). An integrated encyclopedia of DNA elements in the human genome. Nature. doi:10.1038/nature11247
encode	ETV4	HepG2	ENCSR714YZG	ENCFF658DDY	FASTQ	An integrated encyclopedia of DNA elements in the human genome	ENCODE Project Consortium	Nature	2012 Sep 6	10.1038/nature11247	22955616	ENCODE Project Consortium (2012 Sep 6). An integrated encyclopedia of DNA elements in the human genome. Nature. doi:10.1038/nature11247
encode	ETV5	HepG2	ENCSR096IIB	ENCFF373AYF	FASTQ	An integrated encyclopedia of DNA elements in the human genome	ENCODE Project Consortium	Nature	2012 Sep 6	10.1038/nature11247	22955616	ENCODE Project Consortium (2012 Sep 6). An integrated encyclopedia of DNA elements in the human genome. Nature. doi:10.1038/nature11247
encode	ETV5	HepG2	ENCSR096IIB	ENCFF580BBC	FASTQ	An integrated encyclopedia of DNA elements in the human genome	ENCODE Project Consortium	Nature	2012 Sep 6	10.1038/nature11247	22955616	ENCODE Project Consortium (2012 Sep 6). An integrated encyclopedia of DNA elements in the human genome. Nature. doi:10.1038/nature11247
encode	ETV6	GM12878	ENCSR626VUC	ENCFF002BFK	FASTQ	An integrated encyclopedia of DNA elements in the human genome	ENCODE Project Consortium	Nature	2012 Sep 6	10.1038/nature11247	22955616	ENCODE Project Consortium (2012 Sep 6). An integrated encyclopedia of DNA elements in the human genome. Nature. doi:10.1038/nature11247
encode	ETV6	GM12878	ENCSR626VUC	ENCFF002BFL	FASTQ	An integrated encyclopedia of DNA elements in the human genome	ENCODE Project Consortium	Nature	2012 Sep 6	10.1038/nature11247	22955616	ENCODE Project Consortium (2012 Sep 6). An integrated encyclopedia of DNA elements in the human genome. Nature. doi:10.1038/nature11247
encode	ETV6	GM12878	ENCSR597VGC	ENCFF002EJZ	FASTQ	An integrated encyclopedia of DNA elements in the human genome	ENCODE Project Consortium	Nature	2012 Sep 6	10.1038/nature11247	22955616	ENCODE Project Consortium (2012 Sep 6). An integrated encyclopedia of DNA elements in the human genome. Nature. doi:10.1038/nature11247
encode	ETV6	GM12878	ENCSR597VGC	ENCFF002EKB	FASTQ	An integrated encyclopedia of DNA elements in the human genome	ENCODE Project Consortium	Nature	2012 Sep 6	10.1038/nature11247	22955616	ENCODE Project Consortium (2012 Sep 6). An integrated encyclopedia of DNA elements in the human genome. Nature. doi:10.1038/nature11247
encode	ETV6	K562	ENCSR124BJR	ENCFF002EEB	FASTQ	An integrated encyclopedia of DNA elements in the human genome	ENCODE Project Consortium	Nature	2012 Sep 6	10.1038/nature11247	22955616	ENCODE Project Consortium (2012 Sep 6). An integrated encyclopedia of DNA elements in the human genome. Nature. doi:10.1038/nature11247
encode	ETV6	K562	ENCSR124BJR	ENCFF002EEK	FASTQ	An integrated encyclopedia of DNA elements in the human genome	ENCODE Project Consortium	Nature	2012 Sep 6	10.1038/nature11247	22955616	ENCODE Project Consortium (2012 Sep 6). An integrated encyclopedia of DNA elements in the human genome. Nature. doi:10.1038/nature11247
encode	ETV6	K562	ENCSR000FCE	ENCFF001RUK	FASTQ	An integrated encyclopedia of DNA elements in the human genome	ENCODE Project Consortium	Nature	2012 Sep 6	10.1038/nature11247	22955616	ENCODE Project Consortium (2012 Sep 6). An integrated encyclopedia of DNA elements in the human genome. Nature. doi:10.1038/nature11247
encode	ETV6	K562	ENCSR000FCE	ENCFF696VXH	FASTQ	An integrated encyclopedia of DNA elements in the human genome	ENCODE Project Consortium	Nature	2012 Sep 6	10.1038/nature11247	22955616	ENCODE Project Consortium (2012 Sep 6). An integrated encyclopedia of DNA elements in the human genome. Nature. doi:10.1038/nature11247
encode	FEZF1	HEK293	ENCSR827NWO	ENCFF485SUN	FASTQ	An integrated encyclopedia of DNA elements in the human genome	ENCODE Project Consortium	Nature	2012 Sep 6	10.1038/nature11247	22955616	ENCODE Project Consortium (2012 Sep 6). An integrated encyclopedia of DNA elements in the human genome. Nature. doi:10.1038/nature11247
encode	FEZF1	HEK293	ENCSR827NWO	ENCFF548NUZ	FASTQ	An integrated encyclopedia of DNA elements in the human genome	ENCODE Project Consortium	Nature	2012 Sep 6	10.1038/nature11247	22955616	ENCODE Project Consortium (2012 Sep 6). An integrated encyclopedia of DNA elements in the human genome. Nature. doi:10.1038/nature11247
encode	FOS	GM12878	ENCSR000EYZ	ENCFF000VTF	FASTQ	An integrated encyclopedia of DNA elements in the human genome	ENCODE Project Consortium	Nature	2012 Sep 6	10.1038/nature11247	22955616	ENCODE Project Consortium (2012 Sep 6). An integrated encyclopedia of DNA elements in the human genome. Nature. doi:10.1038/nature11247
encode	FOS	GM12878	ENCSR000EYZ	ENCFF000VTG	FASTQ	An integrated encyclopedia of DNA elements in the human genome	ENCODE Project Consortium	Nature	2012 Sep 6	10.1038/nature11247	22955616	ENCODE Project Consortium (2012 Sep 6). An integrated encyclopedia of DNA elements in the human genome. Nature. doi:10.1038/nature11247
encode	FOS	GM12878	ENCSR000EYZ	ENCFF000VTH	FASTQ	An integrated encyclopedia of DNA elements in the human genome	ENCODE Project Consortium	Nature	2012 Sep 6	10.1038/nature11247	22955616	ENCODE Project Consortium (2012 Sep 6). An integrated encyclopedia of DNA elements in the human genome. Nature. doi:10.1038/nature11247
encode	FOS	HeLa-S3	ENCSR000EZE	ENCFF000XCF	FASTQ	An integrated encyclopedia of DNA elements in the human genome	ENCODE Project Consortium	Nature	2012 Sep 6	10.1038/nature11247	22955616	ENCODE Project Consortium (2012 Sep 6). An integrated encyclopedia of DNA elements in the human genome. Nature. doi:10.1038/nature11247
encode	FOS	HeLa-S3	ENCSR000EZE	ENCFF000XCG	FASTQ	An integrated encyclopedia of DNA elements in the human genome	ENCODE Project Consortium	Nature	2012 Sep 6	10.1038/nature11247	22955616	ENCODE Project Consortium (2012 Sep 6). An integrated encyclopedia of DNA elements in the human genome. Nature. doi:10.1038/nature11247
encode	FOS	K562	ENCSR000FAI	ENCFF000YHZ	FASTQ	An integrated encyclopedia of DNA elements in the human genome	ENCODE Project Consortium	Nature	2012 Sep 6	10.1038/nature11247	22955616	ENCODE Project Consortium (2012 Sep 6). An integrated encyclopedia of DNA elements in the human genome. Nature. doi:10.1038/nature11247
encode	FOS	K562	ENCSR000FAI	ENCFF000YIA	FASTQ	An integrated encyclopedia of DNA elements in the human genome	ENCODE Project Consortium	Nature	2012 Sep 6	10.1038/nature11247	22955616	ENCODE Project Consortium (2012 Sep 6). An integrated encyclopedia of DNA elements in the human genome. Nature. doi:10.1038/nature11247
encode	FOS	K562	ENCSR000FAI	ENCFF000YIB	FASTQ	An integrated encyclopedia of DNA elements in the human genome	ENCODE Project Consortium	Nature	2012 Sep 6	10.1038/nature11247	22955616	ENCODE Project Consortium (2012 Sep 6). An integrated encyclopedia of DNA elements in the human genome. Nature. doi:10.1038/nature11247
encode	FOS	MCF-7	ENCSR569XNP	ENCFF326JSE	FASTQ	An integrated encyclopedia of DNA elements in the human genome	ENCODE Project Consortium	Nature	2012 Sep 6	10.1038/nature11247	22955616	ENCODE Project Consortium (2012 Sep 6). An integrated encyclopedia of DNA elements in the human genome. Nature. doi:10.1038/nature11247
encode	FOS	MCF-7	ENCSR569XNP	ENCFF464SOW	FASTQ	An integrated encyclopedia of DNA elements in the human genome	ENCODE Project Consortium	Nature	2012 Sep 6	10.1038/nature11247	22955616	ENCODE Project Consortium (2012 Sep 6). An integrated encyclopedia of DNA elements in the human genome. Nature. doi:10.1038/nature11247
encode	FOS	MCF10	ENCSR000DOP	ENCFF000ZGA	FASTQ	An integrated encyclopedia of DNA elements in the human genome	ENCODE Project Consortium	Nature	2012 Sep 6	10.1038/nature11247	22955616	ENCODE Project Consortium (2012 Sep 6). An integrated encyclopedia of DNA elements in the human genome. Nature. doi:10.1038/nature11247
encode	FOS	MCF10	ENCSR000DOP	ENCFF000ZGC	FASTQ	An integrated encyclopedia of DNA elements in the human genome	ENCODE Project Consortium	Nature	2012 Sep 6	10.1038/nature11247	22955616	ENCODE Project Consortium (2012 Sep 6). An integrated encyclopedia of DNA elements in the human genome. Nature. doi:10.1038/nature11247
encode	FOS	MCF10	ENCSR000DOT	ENCFF000ZFS	FASTQ	An integrated encyclopedia of DNA elements in the human genome	ENCODE Project Consortium	Nature	2012 Sep 6	10.1038/nature11247	22955616	ENCODE Project Consortium (2012 Sep 6). An integrated encyclopedia of DNA elements in the human genome. Nature. doi:10.1038/nature11247
encode	FOS	MCF10	ENCSR000DOT	ENCFF000ZFW	FASTQ	An integrated encyclopedia of DNA elements in the human genome	ENCODE Project Consortium	Nature	2012 Sep 6	10.1038/nature11247	22955616	ENCODE Project Consortium (2012 Sep 6). An integrated encyclopedia of DNA elements in the human genome. Nature. doi:10.1038/nature11247
encode	FOS	MCF10	ENCSR000DOO	ENCFF000ZGI	FASTQ	An integrated encyclopedia of DNA elements in the human genome	ENCODE Project Consortium	Nature	2012 Sep 6	10.1038/nature11247	22955616	ENCODE Project Consortium (2012 Sep 6). An integrated encyclopedia of DNA elements in the human genome. Nature. doi:10.1038/nature11247
encode	FOS	MCF10	ENCSR000DOO	ENCFF000ZGK	FASTQ	An integrated encyclopedia of DNA elements in the human genome	ENCODE Project Consortium	Nature	2012 Sep 6	10.1038/nature11247	22955616	ENCODE Project Consortium (2012 Sep 6). An integrated encyclopedia of DNA elements in the human genome. Nature. doi:10.1038/nature11247
encode	FOSL1	H1-hESC	ENCSR000BNS	ENCFF000OOU	FASTQ	An integrated encyclopedia of DNA elements in the human genome	ENCODE Project Consortium	Nature	2012 Sep 6	10.1038/nature11247	22955616	ENCODE Project Consortium (2012 Sep 6). An integrated encyclopedia of DNA elements in the human genome. Nature. doi:10.1038/nature11247
encode	FOSL1	H1-hESC	ENCSR000BNS	ENCFF000OOX	FASTQ	An integrated encyclopedia of DNA elements in the human genome	ENCODE Project Consortium	Nature	2012 Sep 6	10.1038/nature11247	22955616	ENCODE Project Consortium (2012 Sep 6). An integrated encyclopedia of DNA elements in the human genome. Nature. doi:10.1038/nature11247
encode	FOSL1	K562	ENCSR239ZLZ	ENCFF253CXQ	FASTQ	An integrated encyclopedia of DNA elements in the human genome	ENCODE Project Consortium	Nature	2012 Sep 6	10.1038/nature11247	22955616	ENCODE Project Consortium (2012 Sep 6). An integrated encyclopedia of DNA elements in the human genome. Nature. doi:10.1038/nature11247
encode	FOSL1	K562	ENCSR239ZLZ	ENCFF381IRT	FASTQ	An integrated encyclopedia of DNA elements in the human genome	ENCODE Project Consortium	Nature	2012 Sep 6	10.1038/nature11247	22955616	ENCODE Project Consortium (2012 Sep 6). An integrated encyclopedia of DNA elements in the human genome. Nature. doi:10.1038/nature11247
encode	FOSL1	K562	ENCSR239ZLZ	ENCFF429QSN	FASTQ	An integrated encyclopedia of DNA elements in the human genome	ENCODE Project Consortium	Nature	2012 Sep 6	10.1038/nature11247	22955616	ENCODE Project Consortium (2012 Sep 6). An integrated encyclopedia of DNA elements in the human genome. Nature. doi:10.1038/nature11247
encode	FOSL1	K562	ENCSR239ZLZ	ENCFF645REX	FASTQ	An integrated encyclopedia of DNA elements in the human genome	ENCODE Project Consortium	Nature	2012 Sep 6	10.1038/nature11247	22955616	ENCODE Project Consortium (2012 Sep 6). An integrated encyclopedia of DNA elements in the human genome. Nature. doi:10.1038/nature11247
encode	FOSL1	K562	ENCSR000BMV	ENCFF000QAL	FASTQ	An integrated encyclopedia of DNA elements in the human genome	ENCODE Project Consortium	Nature	2012 Sep 6	10.1038/nature11247	22955616	ENCODE Project Consortium (2012 Sep 6). An integrated encyclopedia of DNA elements in the human genome. Nature. doi:10.1038/nature11247
encode	FOSL1	K562	ENCSR000BMV	ENCFF000QAN	FASTQ	An integrated encyclopedia of DNA elements in the human genome	ENCODE Project Consortium	Nature	2012 Sep 6	10.1038/nature11247	22955616	ENCODE Project Consortium (2012 Sep 6). An integrated encyclopedia of DNA elements in the human genome. Nature. doi:10.1038/nature11247
encode	FOSL2	A549	ENCSR000BQO	ENCFF000MZT	FASTQ	An integrated encyclopedia of DNA elements in the human genome	ENCODE Project Consortium	Nature	2012 Sep 6	10.1038/nature11247	22955616	ENCODE Project Consortium (2012 Sep 6). An integrated encyclopedia of DNA elements in the human genome. Nature. doi:10.1038/nature11247
encode	FOSL2	A549	ENCSR000BQO	ENCFF000MZW	FASTQ	An integrated encyclopedia of DNA elements in the human genome	ENCODE Project Consortium	Nature	2012 Sep 6	10.1038/nature11247	22955616	ENCODE Project Consortium (2012 Sep 6). An integrated encyclopedia of DNA elements in the human genome. Nature. doi:10.1038/nature11247
encode	FOSL2	HepG2	ENCSR000BHP	ENCFF000PHU	FASTQ	An integrated encyclopedia of DNA elements in the human genome	ENCODE Project Consortium	Nature	2012 Sep 6	10.1038/nature11247	22955616	ENCODE Project Consortium (2012 Sep 6). An integrated encyclopedia of DNA elements in the human genome. Nature. doi:10.1038/nature11247
encode	FOSL2	HepG2	ENCSR000BHP	ENCFF000PIE	FASTQ	An integrated encyclopedia of DNA elements in the human genome	ENCODE Project Consortium	Nature	2012 Sep 6	10.1038/nature11247	22955616	ENCODE Project Consortium (2012 Sep 6). An integrated encyclopedia of DNA elements in the human genome. Nature. doi:10.1038/nature11247
encode	FOSL2	MCF-7	ENCSR546KCN	ENCFF198ANV	FASTQ	An integrated encyclopedia of DNA elements in the human genome	ENCODE Project Consortium	Nature	2012 Sep 6	10.1038/nature11247	22955616	ENCODE Project Consortium (2012 Sep 6). An integrated encyclopedia of DNA elements in the human genome. Nature. doi:10.1038/nature11247
encode	FOSL2	MCF-7	ENCSR546KCN	ENCFF463YWP	FASTQ	An integrated encyclopedia of DNA elements in the human genome	ENCODE Project Consortium	Nature	2012 Sep 6	10.1038/nature11247	22955616	ENCODE Project Consortium (2012 Sep 6). An integrated encyclopedia of DNA elements in the human genome. Nature. doi:10.1038/nature11247
encode	FOXA1	A549	ENCSR000BPX	ENCFF000NAA	FASTQ	An integrated encyclopedia of DNA elements in the human genome	ENCODE Project Consortium	Nature	2012 Sep 6	10.1038/nature11247	22955616	ENCODE Project Consortium (2012 Sep 6). An integrated encyclopedia of DNA elements in the human genome. Nature. doi:10.1038/nature11247
encode	FOXA1	A549	ENCSR000BRD	ENCFF000NAH	FASTQ	An integrated encyclopedia of DNA elements in the human genome	ENCODE Project Consortium	Nature	2012 Sep 6	10.1038/nature11247	22955616	ENCODE Project Consortium (2012 Sep 6). An integrated encyclopedia of DNA elements in the human genome. Nature. doi:10.1038/nature11247
encode	FOXA1	HEK293	ENCSR094WHO	ENCFF017YSG	FASTQ	An integrated encyclopedia of DNA elements in the human genome	ENCODE Project Consortium	Nature	2012 Sep 6	10.1038/nature11247	22955616	ENCODE Project Consortium (2012 Sep 6). An integrated encyclopedia of DNA elements in the human genome. Nature. doi:10.1038/nature11247
encode	FOXA1	HEK293	ENCSR094WHO	ENCFF613WSV	FASTQ	An integrated encyclopedia of DNA elements in the human genome	ENCODE Project Consortium	Nature	2012 Sep 6	10.1038/nature11247	22955616	ENCODE Project Consortium (2012 Sep 6). An integrated encyclopedia of DNA elements in the human genome. Nature. doi:10.1038/nature11247
encode	FOXA1	HepG2	ENCSR000BLE	ENCFF000PIJ	FASTQ	An integrated encyclopedia of DNA elements in the human genome	ENCODE Project Consortium	Nature	2012 Sep 6	10.1038/nature11247	22955616	ENCODE Project Consortium (2012 Sep 6). An integrated encyclopedia of DNA elements in the human genome. Nature. doi:10.1038/nature11247
encode	FOXA1	HepG2	ENCSR000BLE	ENCFF000PIM	FASTQ	An integrated encyclopedia of DNA elements in the human genome	ENCODE Project Consortium	Nature	2012 Sep 6	10.1038/nature11247	22955616	ENCODE Project Consortium (2012 Sep 6). An integrated encyclopedia of DNA elements in the human genome. Nature. doi:10.1038/nature11247
encode	FOXA1	HepG2	ENCSR000BMO	ENCFF000PHY	FASTQ	An integrated encyclopedia of DNA elements in the human genome	ENCODE Project Consortium	Nature	2012 Sep 6	10.1038/nature11247	22955616	ENCODE Project Consortium (2012 Sep 6). An integrated encyclopedia of DNA elements in the human genome. Nature. doi:10.1038/nature11247
encode	FOXA1	HepG2	ENCSR000BMO	ENCFF000PIB	FASTQ	An integrated encyclopedia of DNA elements in the human genome	ENCODE Project Consortium	Nature	2012 Sep 6	10.1038/nature11247	22955616	ENCODE Project Consortium (2012 Sep 6). An integrated encyclopedia of DNA elements in the human genome. Nature. doi:10.1038/nature11247
encode	FOXA1	HepG2	ENCSR267DFA	ENCFF546MGM	FASTQ	An integrated encyclopedia of DNA elements in the human genome	ENCODE Project Consortium	Nature	2012 Sep 6	10.1038/nature11247	22955616	ENCODE Project Consortium (2012 Sep 6). An integrated encyclopedia of DNA elements in the human genome. Nature. doi:10.1038/nature11247
encode	FOXA1	HepG2	ENCSR267DFA	ENCFF806EBY	FASTQ	An integrated encyclopedia of DNA elements in the human genome	ENCODE Project Consortium	Nature	2012 Sep 6	10.1038/nature11247	22955616	ENCODE Project Consortium (2012 Sep 6). An integrated encyclopedia of DNA elements in the human genome. Nature. doi:10.1038/nature11247
encode	FOXA1	K562	ENCSR819LHG	ENCFF394CJB	FASTQ	An integrated encyclopedia of DNA elements in the human genome	ENCODE Project Consortium	Nature	2012 Sep 6	10.1038/nature11247	22955616	ENCODE Project Consortium (2012 Sep 6). An integrated encyclopedia of DNA elements in the human genome. Nature. doi:10.1038/nature11247
encode	FOXA1	K562	ENCSR819LHG	ENCFF692TZI	FASTQ	An integrated encyclopedia of DNA elements in the human genome	ENCODE Project Consortium	Nature	2012 Sep 6	10.1038/nature11247	22955616	ENCODE Project Consortium (2012 Sep 6). An integrated encyclopedia of DNA elements in the human genome. Nature. doi:10.1038/nature11247
encode	FOXA1	MCF-7	ENCSR126YEB	ENCFF580EKN	FASTQ	An integrated encyclopedia of DNA elements in the human genome	ENCODE Project Consortium	Nature	2012 Sep 6	10.1038/nature11247	22955616	ENCODE Project Consortium (2012 Sep 6). An integrated encyclopedia of DNA elements in the human genome. Nature. doi:10.1038/nature11247
encode	FOXA1	MCF-7	ENCSR126YEB	ENCFF774LQB	FASTQ	An integrated encyclopedia of DNA elements in the human genome	ENCODE Project Consortium	Nature	2012 Sep 6	10.1038/nature11247	22955616	ENCODE Project Consortium (2012 Sep 6). An integrated encyclopedia of DNA elements in the human genome. Nature. doi:10.1038/nature11247
encode	FOXA2	HepG2	ENCSR066EBK	ENCFF035BJT	FASTQ	An integrated encyclopedia of DNA elements in the human genome	ENCODE Project Consortium	Nature	2012 Sep 6	10.1038/nature11247	22955616	ENCODE Project Consortium (2012 Sep 6). An integrated encyclopedia of DNA elements in the human genome. Nature. doi:10.1038/nature11247
encode	FOXA2	HepG2	ENCSR066EBK	ENCFF414KXU	FASTQ	An integrated encyclopedia of DNA elements in the human genome	ENCODE Project Consortium	Nature	2012 Sep 6	10.1038/nature11247	22955616	ENCODE Project Consortium (2012 Sep 6). An integrated encyclopedia of DNA elements in the human genome. Nature. doi:10.1038/nature11247
encode	FOXA2	HepG2	ENCSR000BNI	ENCFF000PIT	FASTQ	An integrated encyclopedia of DNA elements in the human genome	ENCODE Project Consortium	Nature	2012 Sep 6	10.1038/nature11247	22955616	ENCODE Project Consortium (2012 Sep 6). An integrated encyclopedia of DNA elements in the human genome. Nature. doi:10.1038/nature11247
encode	FOXA2	HepG2	ENCSR000BNI	ENCFF000PIX	FASTQ	An integrated encyclopedia of DNA elements in the human genome	ENCODE Project Consortium	Nature	2012 Sep 6	10.1038/nature11247	22955616	ENCODE Project Consortium (2012 Sep 6). An integrated encyclopedia of DNA elements in the human genome. Nature. doi:10.1038/nature11247
encode	FOXA3	HepG2	ENCSR092OVN	ENCFF492CBJ	FASTQ	An integrated encyclopedia of DNA elements in the human genome	ENCODE Project Consortium	Nature	2012 Sep 6	10.1038/nature11247	22955616	ENCODE Project Consortium (2012 Sep 6). An integrated encyclopedia of DNA elements in the human genome. Nature. doi:10.1038/nature11247
encode	FOXA3	HepG2	ENCSR092OVN	ENCFF807WOU	FASTQ	An integrated encyclopedia of DNA elements in the human genome	ENCODE Project Consortium	Nature	2012 Sep 6	10.1038/nature11247	22955616	ENCODE Project Consortium (2012 Sep 6). An integrated encyclopedia of DNA elements in the human genome. Nature. doi:10.1038/nature11247
encode	FOXJ2	K562	ENCSR847LBF	ENCFF218BEJ	FASTQ	An integrated encyclopedia of DNA elements in the human genome	ENCODE Project Consortium	Nature	2012 Sep 6	10.1038/nature11247	22955616	ENCODE Project Consortium (2012 Sep 6). An integrated encyclopedia of DNA elements in the human genome. Nature. doi:10.1038/nature11247
encode	FOXJ2	K562	ENCSR847LBF	ENCFF432PNM	FASTQ	An integrated encyclopedia of DNA elements in the human genome	ENCODE Project Consortium	Nature	2012 Sep 6	10.1038/nature11247	22955616	ENCODE Project Consortium (2012 Sep 6). An integrated encyclopedia of DNA elements in the human genome. Nature. doi:10.1038/nature11247
encode	FOXK2	GM12878	ENCSR861JUQ	ENCFF108FHI	FASTQ	An integrated encyclopedia of DNA elements in the human genome	ENCODE Project Consortium	Nature	2012 Sep 6	10.1038/nature11247	22955616	ENCODE Project Consortium (2012 Sep 6). An integrated encyclopedia of DNA elements in the human genome. Nature. doi:10.1038/nature11247
encode	FOXK2	GM12878	ENCSR861JUQ	ENCFF783FYL	FASTQ	An integrated encyclopedia of DNA elements in the human genome	ENCODE Project Consortium	Nature	2012 Sep 6	10.1038/nature11247	22955616	ENCODE Project Consortium (2012 Sep 6). An integrated encyclopedia of DNA elements in the human genome. Nature. doi:10.1038/nature11247
encode	FOXK2	HEK293	ENCSR872BOU	ENCFF053MVO	FASTQ	An integrated encyclopedia of DNA elements in the human genome	ENCODE Project Consortium	Nature	2012 Sep 6	10.1038/nature11247	22955616	ENCODE Project Consortium (2012 Sep 6). An integrated encyclopedia of DNA elements in the human genome. Nature. doi:10.1038/nature11247
encode	FOXK2	HEK293	ENCSR872BOU	ENCFF482CBG	FASTQ	An integrated encyclopedia of DNA elements in the human genome	ENCODE Project Consortium	Nature	2012 Sep 6	10.1038/nature11247	22955616	ENCODE Project Consortium (2012 Sep 6). An integrated encyclopedia of DNA elements in the human genome. Nature. doi:10.1038/nature11247
encode	FOXK2	HepG2	ENCSR171FUX	ENCFF009QNH	FASTQ	An integrated encyclopedia of DNA elements in the human genome	ENCODE Project Consortium	Nature	2012 Sep 6	10.1038/nature11247	22955616	ENCODE Project Consortium (2012 Sep 6). An integrated encyclopedia of DNA elements in the human genome. Nature. doi:10.1038/nature11247
encode	FOXK2	HepG2	ENCSR171FUX	ENCFF749IGF	FASTQ	An integrated encyclopedia of DNA elements in the human genome	ENCODE Project Consortium	Nature	2012 Sep 6	10.1038/nature11247	22955616	ENCODE Project Consortium (2012 Sep 6). An integrated encyclopedia of DNA elements in the human genome. Nature. doi:10.1038/nature11247
encode	FOXK2	K562	ENCSR508DQA	ENCFF260CTF	FASTQ	An integrated encyclopedia of DNA elements in the human genome	ENCODE Project Consortium	Nature	2012 Sep 6	10.1038/nature11247	22955616	ENCODE Project Consortium (2012 Sep 6). An integrated encyclopedia of DNA elements in the human genome. Nature. doi:10.1038/nature11247
encode	FOXK2	K562	ENCSR508DQA	ENCFF344DMA	FASTQ	An integrated encyclopedia of DNA elements in the human genome	ENCODE Project Consortium	Nature	2012 Sep 6	10.1038/nature11247	22955616	ENCODE Project Consortium (2012 Sep 6). An integrated encyclopedia of DNA elements in the human genome. Nature. doi:10.1038/nature11247
encode	FOXK2	K562	ENCSR302AWT	ENCFF097VAH	FASTQ	An integrated encyclopedia of DNA elements in the human genome	ENCODE Project Consortium	Nature	2012 Sep 6	10.1038/nature11247	22955616	ENCODE Project Consortium (2012 Sep 6). An integrated encyclopedia of DNA elements in the human genome. Nature. doi:10.1038/nature11247
encode	FOXK2	K562	ENCSR302AWT	ENCFF383GMF	FASTQ	An integrated encyclopedia of DNA elements in the human genome	ENCODE Project Consortium	Nature	2012 Sep 6	10.1038/nature11247	22955616	ENCODE Project Consortium (2012 Sep 6). An integrated encyclopedia of DNA elements in the human genome. Nature. doi:10.1038/nature11247
encode	FOXK2	MCF-7	ENCSR465VLK	ENCFF404XXI	FASTQ	An integrated encyclopedia of DNA elements in the human genome	ENCODE Project Consortium	Nature	2012 Sep 6	10.1038/nature11247	22955616	ENCODE Project Consortium (2012 Sep 6). An integrated encyclopedia of DNA elements in the human genome. Nature. doi:10.1038/nature11247
encode	FOXK2	MCF-7	ENCSR465VLK	ENCFF791NQC	FASTQ	An integrated encyclopedia of DNA elements in the human genome	ENCODE Project Consortium	Nature	2012 Sep 6	10.1038/nature11247	22955616	ENCODE Project Consortium (2012 Sep 6). An integrated encyclopedia of DNA elements in the human genome. Nature. doi:10.1038/nature11247
encode	GABPA	A549	ENCSR000BPY	ENCFF000NAY	FASTQ	An integrated encyclopedia of DNA elements in the human genome	ENCODE Project Consortium	Nature	2012 Sep 6	10.1038/nature11247	22955616	ENCODE Project Consortium (2012 Sep 6). An integrated encyclopedia of DNA elements in the human genome. Nature. doi:10.1038/nature11247
encode	GABPA	A549	ENCSR000BPY	ENCFF000NBA	FASTQ	An integrated encyclopedia of DNA elements in the human genome	ENCODE Project Consortium	Nature	2012 Sep 6	10.1038/nature11247	22955616	ENCODE Project Consortium (2012 Sep 6). An integrated encyclopedia of DNA elements in the human genome. Nature. doi:10.1038/nature11247
encode	GABPA	GM12878	ENCSR331HPA	ENCFF002DHL	FASTQ	An integrated encyclopedia of DNA elements in the human genome	ENCODE Project Consortium	Nature	2012 Sep 6	10.1038/nature11247	22955616	ENCODE Project Consortium (2012 Sep 6). An integrated encyclopedia of DNA elements in the human genome. Nature. doi:10.1038/nature11247
encode	GABPA	GM12878	ENCSR331HPA	ENCFF002DHM	FASTQ	An integrated encyclopedia of DNA elements in the human genome	ENCODE Project Consortium	Nature	2012 Sep 6	10.1038/nature11247	22955616	ENCODE Project Consortium (2012 Sep 6). An integrated encyclopedia of DNA elements in the human genome. Nature. doi:10.1038/nature11247
encode	GABPA	H1-hESC	ENCSR000BIW	ENCFF000OPC	FASTQ	An integrated encyclopedia of DNA elements in the human genome	ENCODE Project Consortium	Nature	2012 Sep 6	10.1038/nature11247	22955616	ENCODE Project Consortium (2012 Sep 6). An integrated encyclopedia of DNA elements in the human genome. Nature. doi:10.1038/nature11247
encode	GABPA	H1-hESC	ENCSR000BIW	ENCFF000OPF	FASTQ	An integrated encyclopedia of DNA elements in the human genome	ENCODE Project Consortium	Nature	2012 Sep 6	10.1038/nature11247	22955616	ENCODE Project Consortium (2012 Sep 6). An integrated encyclopedia of DNA elements in the human genome. Nature. doi:10.1038/nature11247
encode	GABPA	HeLa-S3	ENCSR000BHS	ENCFF000PEH	FASTQ	An integrated encyclopedia of DNA elements in the human genome	ENCODE Project Consortium	Nature	2012 Sep 6	10.1038/nature11247	22955616	ENCODE Project Consortium (2012 Sep 6). An integrated encyclopedia of DNA elements in the human genome. Nature. doi:10.1038/nature11247
encode	GABPA	HeLa-S3	ENCSR000BHS	ENCFF000PEK	FASTQ	An integrated encyclopedia of DNA elements in the human genome	ENCODE Project Consortium	Nature	2012 Sep 6	10.1038/nature11247	22955616	ENCODE Project Consortium (2012 Sep 6). An integrated encyclopedia of DNA elements in the human genome. Nature. doi:10.1038/nature11247
encode	GABPA	HepG2	ENCSR269TNX	ENCFF350SEQ	FASTQ	An integrated encyclopedia of DNA elements in the human genome	ENCODE Project Consortium	Nature	2012 Sep 6	10.1038/nature11247	22955616	ENCODE Project Consortium (2012 Sep 6). An integrated encyclopedia of DNA elements in the human genome. Nature. doi:10.1038/nature11247
encode	GABPA	HepG2	ENCSR269TNX	ENCFF921JLH	FASTQ	An integrated encyclopedia of DNA elements in the human genome	ENCODE Project Consortium	Nature	2012 Sep 6	10.1038/nature11247	22955616	ENCODE Project Consortium (2012 Sep 6). An integrated encyclopedia of DNA elements in the human genome. Nature. doi:10.1038/nature11247
encode	GABPA	HepG2	ENCSR000BJK	ENCFF000PJC	FASTQ	An integrated encyclopedia of DNA elements in the human genome	ENCODE Project Consortium	Nature	2012 Sep 6	10.1038/nature11247	22955616	ENCODE Project Consortium (2012 Sep 6). An integrated encyclopedia of DNA elements in the human genome. Nature. doi:10.1038/nature11247
encode	GABPA	HepG2	ENCSR000BJK	ENCFF000PJF	FASTQ	An integrated encyclopedia of DNA elements in the human genome	ENCODE Project Consortium	Nature	2012 Sep 6	10.1038/nature11247	22955616	ENCODE Project Consortium (2012 Sep 6). An integrated encyclopedia of DNA elements in the human genome. Nature. doi:10.1038/nature11247
encode	GABPA	HL-60	ENCSR000BTK	ENCFF000PTU	FASTQ	An integrated encyclopedia of DNA elements in the human genome	ENCODE Project Consortium	Nature	2012 Sep 6	10.1038/nature11247	22955616	ENCODE Project Consortium (2012 Sep 6). An integrated encyclopedia of DNA elements in the human genome. Nature. doi:10.1038/nature11247
encode	GABPA	HL-60	ENCSR000BTK	ENCFF000PTV	FASTQ	An integrated encyclopedia of DNA elements in the human genome	ENCODE Project Consortium	Nature	2012 Sep 6	10.1038/nature11247	22955616	ENCODE Project Consortium (2012 Sep 6). An integrated encyclopedia of DNA elements in the human genome. Nature. doi:10.1038/nature11247
encode	GABPA	K562	ENCSR000BLO	ENCFF000QAQ	FASTQ	An integrated encyclopedia of DNA elements in the human genome	ENCODE Project Consortium	Nature	2012 Sep 6	10.1038/nature11247	22955616	ENCODE Project Consortium (2012 Sep 6). An integrated encyclopedia of DNA elements in the human genome. Nature. doi:10.1038/nature11247
encode	GABPA	K562	ENCSR000BLO	ENCFF000QAV	FASTQ	An integrated encyclopedia of DNA elements in the human genome	ENCODE Project Consortium	Nature	2012 Sep 6	10.1038/nature11247	22955616	ENCODE Project Consortium (2012 Sep 6). An integrated encyclopedia of DNA elements in the human genome. Nature. doi:10.1038/nature11247
encode	GABPA	K562	ENCSR290MUH	ENCFF346WZR	FASTQ	An integrated encyclopedia of DNA elements in the human genome	ENCODE Project Consortium	Nature	2012 Sep 6	10.1038/nature11247	22955616	ENCODE Project Consortium (2012 Sep 6). An integrated encyclopedia of DNA elements in the human genome. Nature. doi:10.1038/nature11247
encode	GABPA	K562	ENCSR290MUH	ENCFF385UYP	FASTQ	An integrated encyclopedia of DNA elements in the human genome	ENCODE Project Consortium	Nature	2012 Sep 6	10.1038/nature11247	22955616	ENCODE Project Consortium (2012 Sep 6). An integrated encyclopedia of DNA elements in the human genome. Nature. doi:10.1038/nature11247
encode	GABPA	K562	ENCSR290MUH	ENCFF701VYF	FASTQ	An integrated encyclopedia of DNA elements in the human genome	ENCODE Project Consortium	Nature	2012 Sep 6	10.1038/nature11247	22955616	ENCODE Project Consortium (2012 Sep 6). An integrated encyclopedia of DNA elements in the human genome. Nature. doi:10.1038/nature11247
encode	GABPA	K562	ENCSR290MUH	ENCFF861PLD	FASTQ	An integrated encyclopedia of DNA elements in the human genome	ENCODE Project Consortium	Nature	2012 Sep 6	10.1038/nature11247	22955616	ENCODE Project Consortium (2012 Sep 6). An integrated encyclopedia of DNA elements in the human genome. Nature. doi:10.1038/nature11247
encode	GABPA	MCF-7	ENCSR038RXU	ENCFF089FKI	FASTQ	An integrated encyclopedia of DNA elements in the human genome	ENCODE Project Consortium	Nature	2012 Sep 6	10.1038/nature11247	22955616	ENCODE Project Consortium (2012 Sep 6). An integrated encyclopedia of DNA elements in the human genome. Nature. doi:10.1038/nature11247
encode	GABPA	MCF-7	ENCSR038RXU	ENCFF283JZA	FASTQ	An integrated encyclopedia of DNA elements in the human genome	ENCODE Project Consortium	Nature	2012 Sep 6	10.1038/nature11247	22955616	ENCODE Project Consortium (2012 Sep 6). An integrated encyclopedia of DNA elements in the human genome. Nature. doi:10.1038/nature11247
encode	GABPA	MCF-7	ENCSR038RXU	ENCFF305ZJL	FASTQ	An integrated encyclopedia of DNA elements in the human genome	ENCODE Project Consortium	Nature	2012 Sep 6	10.1038/nature11247	22955616	ENCODE Project Consortium (2012 Sep 6). An integrated encyclopedia of DNA elements in the human genome. Nature. doi:10.1038/nature11247
encode	GABPB1	HepG2	ENCSR462KYU	ENCFF079HKK	FASTQ	An integrated encyclopedia of DNA elements in the human genome	ENCODE Project Consortium	Nature	2012 Sep 6	10.1038/nature11247	22955616	ENCODE Project Consortium (2012 Sep 6). An integrated encyclopedia of DNA elements in the human genome. Nature. doi:10.1038/nature11247
encode	GABPB1	HepG2	ENCSR462KYU	ENCFF104LBO	FASTQ	An integrated encyclopedia of DNA elements in the human genome	ENCODE Project Consortium	Nature	2012 Sep 6	10.1038/nature11247	22955616	ENCODE Project Consortium (2012 Sep 6). An integrated encyclopedia of DNA elements in the human genome. Nature. doi:10.1038/nature11247
encode	GABPB1	K562	ENCSR138YYY	ENCFF698RJT	FASTQ	An integrated encyclopedia of DNA elements in the human genome	ENCODE Project Consortium	Nature	2012 Sep 6	10.1038/nature11247	22955616	ENCODE Project Consortium (2012 Sep 6). An integrated encyclopedia of DNA elements in the human genome. Nature. doi:10.1038/nature11247
encode	GABPB1	K562	ENCSR138YYY	ENCFF887CDX	FASTQ	An integrated encyclopedia of DNA elements in the human genome	ENCODE Project Consortium	Nature	2012 Sep 6	10.1038/nature11247	22955616	ENCODE Project Consortium (2012 Sep 6). An integrated encyclopedia of DNA elements in the human genome. Nature. doi:10.1038/nature11247
encode	GATA1	K562	ENCSR000EFT	ENCFF000YND	FASTQ	An integrated encyclopedia of DNA elements in the human genome	ENCODE Project Consortium	Nature	2012 Sep 6	10.1038/nature11247	22955616	ENCODE Project Consortium (2012 Sep 6). An integrated encyclopedia of DNA elements in the human genome. Nature. doi:10.1038/nature11247
encode	GATA1	K562	ENCSR000EFT	ENCFF000YNF	FASTQ	An integrated encyclopedia of DNA elements in the human genome	ENCODE Project Consortium	Nature	2012 Sep 6	10.1038/nature11247	22955616	ENCODE Project Consortium (2012 Sep 6). An integrated encyclopedia of DNA elements in the human genome. Nature. doi:10.1038/nature11247
encode	GATA2	K562	ENCSR000EWG	ENCFF000YNY	FASTQ	An integrated encyclopedia of DNA elements in the human genome	ENCODE Project Consortium	Nature	2012 Sep 6	10.1038/nature11247	22955616	ENCODE Project Consortium (2012 Sep 6). An integrated encyclopedia of DNA elements in the human genome. Nature. doi:10.1038/nature11247
encode	GATA2	K562	ENCSR000EWG	ENCFF000YNZ	FASTQ	An integrated encyclopedia of DNA elements in the human genome	ENCODE Project Consortium	Nature	2012 Sep 6	10.1038/nature11247	22955616	ENCODE Project Consortium (2012 Sep 6). An integrated encyclopedia of DNA elements in the human genome. Nature. doi:10.1038/nature11247
encode	GATA2	K562	ENCSR000DKA	ENCFF000ZUB	FASTQ	An integrated encyclopedia of DNA elements in the human genome	ENCODE Project Consortium	Nature	2012 Sep 6	10.1038/nature11247	22955616	ENCODE Project Consortium (2012 Sep 6). An integrated encyclopedia of DNA elements in the human genome. Nature. doi:10.1038/nature11247
encode	GATA2	K562	ENCSR000DKA	ENCFF000ZUK	FASTQ	An integrated encyclopedia of DNA elements in the human genome	ENCODE Project Consortium	Nature	2012 Sep 6	10.1038/nature11247	22955616	ENCODE Project Consortium (2012 Sep 6). An integrated encyclopedia of DNA elements in the human genome. Nature. doi:10.1038/nature11247
encode	GATA3	MCF-7	ENCSR000EWS	ENCFF000ZKT	FASTQ	An integrated encyclopedia of DNA elements in the human genome	ENCODE Project Consortium	Nature	2012 Sep 6	10.1038/nature11247	22955616	ENCODE Project Consortium (2012 Sep 6). An integrated encyclopedia of DNA elements in the human genome. Nature. doi:10.1038/nature11247
encode	GATA3	MCF-7	ENCSR000EWS	ENCFF000ZKV	FASTQ	An integrated encyclopedia of DNA elements in the human genome	ENCODE Project Consortium	Nature	2012 Sep 6	10.1038/nature11247	22955616	ENCODE Project Consortium (2012 Sep 6). An integrated encyclopedia of DNA elements in the human genome. Nature. doi:10.1038/nature11247
encode	GATA3	MCF-7	ENCSR000EWS	ENCFF000ZLE	FASTQ	An integrated encyclopedia of DNA elements in the human genome	ENCODE Project Consortium	Nature	2012 Sep 6	10.1038/nature11247	22955616	ENCODE Project Consortium (2012 Sep 6). An integrated encyclopedia of DNA elements in the human genome. Nature. doi:10.1038/nature11247
encode	GATA3	MCF-7	ENCSR423RTK	ENCFF044ZEJ	FASTQ	An integrated encyclopedia of DNA elements in the human genome	ENCODE Project Consortium	Nature	2012 Sep 6	10.1038/nature11247	22955616	ENCODE Project Consortium (2012 Sep 6). An integrated encyclopedia of DNA elements in the human genome. Nature. doi:10.1038/nature11247
encode	GATA3	MCF-7	ENCSR423RTK	ENCFF623RJM	FASTQ	An integrated encyclopedia of DNA elements in the human genome	ENCODE Project Consortium	Nature	2012 Sep 6	10.1038/nature11247	22955616	ENCODE Project Consortium (2012 Sep 6). An integrated encyclopedia of DNA elements in the human genome. Nature. doi:10.1038/nature11247
encode	GATA3	MCF-7	ENCSR000EWV	ENCFF000ZKJ	FASTQ	An integrated encyclopedia of DNA elements in the human genome	ENCODE Project Consortium	Nature	2012 Sep 6	10.1038/nature11247	22955616	ENCODE Project Consortium (2012 Sep 6). An integrated encyclopedia of DNA elements in the human genome. Nature. doi:10.1038/nature11247
encode	GATA3	MCF-7	ENCSR000EWV	ENCFF000ZKL	FASTQ	An integrated encyclopedia of DNA elements in the human genome	ENCODE Project Consortium	Nature	2012 Sep 6	10.1038/nature11247	22955616	ENCODE Project Consortium (2012 Sep 6). An integrated encyclopedia of DNA elements in the human genome. Nature. doi:10.1038/nature11247
encode	GATA4	HepG2	ENCSR590CNM	ENCFF163SRP	FASTQ	An integrated encyclopedia of DNA elements in the human genome	ENCODE Project Consortium	Nature	2012 Sep 6	10.1038/nature11247	22955616	ENCODE Project Consortium (2012 Sep 6). An integrated encyclopedia of DNA elements in the human genome. Nature. doi:10.1038/nature11247
encode	GATA4	HepG2	ENCSR590CNM	ENCFF193ROJ	FASTQ	An integrated encyclopedia of DNA elements in the human genome	ENCODE Project Consortium	Nature	2012 Sep 6	10.1038/nature11247	22955616	ENCODE Project Consortium (2012 Sep 6). An integrated encyclopedia of DNA elements in the human genome. Nature. doi:10.1038/nature11247
encode	GLI2	HEK293	ENCSR978EQY	ENCFF594EJQ	FASTQ	An integrated encyclopedia of DNA elements in the human genome	ENCODE Project Consortium	Nature	2012 Sep 6	10.1038/nature11247	22955616	ENCODE Project Consortium (2012 Sep 6). An integrated encyclopedia of DNA elements in the human genome. Nature. doi:10.1038/nature11247
encode	GLI2	HEK293	ENCSR978EQY	ENCFF677MGT	FASTQ	An integrated encyclopedia of DNA elements in the human genome	ENCODE Project Consortium	Nature	2012 Sep 6	10.1038/nature11247	22955616	ENCODE Project Consortium (2012 Sep 6). An integrated encyclopedia of DNA elements in the human genome. Nature. doi:10.1038/nature11247
encode	GLI4	HEK293	ENCSR211PZO	ENCFF173JBW	FASTQ	An integrated encyclopedia of DNA elements in the human genome	ENCODE Project Consortium	Nature	2012 Sep 6	10.1038/nature11247	22955616	ENCODE Project Consortium (2012 Sep 6). An integrated encyclopedia of DNA elements in the human genome. Nature. doi:10.1038/nature11247
encode	GLI4	HEK293	ENCSR211PZO	ENCFF662MFL	FASTQ	An integrated encyclopedia of DNA elements in the human genome	ENCODE Project Consortium	Nature	2012 Sep 6	10.1038/nature11247	22955616	ENCODE Project Consortium (2012 Sep 6). An integrated encyclopedia of DNA elements in the human genome. Nature. doi:10.1038/nature11247
encode	GLIS1	HEK293	ENCSR482BBZ	ENCFF307HHE	FASTQ	An integrated encyclopedia of DNA elements in the human genome	ENCODE Project Consortium	Nature	2012 Sep 6	10.1038/nature11247	22955616	ENCODE Project Consortium (2012 Sep 6). An integrated encyclopedia of DNA elements in the human genome. Nature. doi:10.1038/nature11247
encode	GLIS1	HEK293	ENCSR482BBZ	ENCFF548XKA	FASTQ	An integrated encyclopedia of DNA elements in the human genome	ENCODE Project Consortium	Nature	2012 Sep 6	10.1038/nature11247	22955616	ENCODE Project Consortium (2012 Sep 6). An integrated encyclopedia of DNA elements in the human genome. Nature. doi:10.1038/nature11247
encode	GLIS2	HEK293	ENCSR535DIA	ENCFF100DYO	FASTQ	An integrated encyclopedia of DNA elements in the human genome	ENCODE Project Consortium	Nature	2012 Sep 6	10.1038/nature11247	22955616	ENCODE Project Consortium (2012 Sep 6). An integrated encyclopedia of DNA elements in the human genome. Nature. doi:10.1038/nature11247
encode	GLIS2	HEK293	ENCSR535DIA	ENCFF641THN	FASTQ	An integrated encyclopedia of DNA elements in the human genome	ENCODE Project Consortium	Nature	2012 Sep 6	10.1038/nature11247	22955616	ENCODE Project Consortium (2012 Sep 6). An integrated encyclopedia of DNA elements in the human genome. Nature. doi:10.1038/nature11247
encode	GMEB2	HepG2	ENCSR745VSQ	ENCFF096ZDV	FASTQ	An integrated encyclopedia of DNA elements in the human genome	ENCODE Project Consortium	Nature	2012 Sep 6	10.1038/nature11247	22955616	ENCODE Project Consortium (2012 Sep 6). An integrated encyclopedia of DNA elements in the human genome. Nature. doi:10.1038/nature11247
encode	GMEB2	HepG2	ENCSR745VSQ	ENCFF158NYT	FASTQ	An integrated encyclopedia of DNA elements in the human genome	ENCODE Project Consortium	Nature	2012 Sep 6	10.1038/nature11247	22955616	ENCODE Project Consortium (2012 Sep 6). An integrated encyclopedia of DNA elements in the human genome. Nature. doi:10.1038/nature11247
encode	GTF3C2	HeLa-S3	ENCSR000DNY	ENCFF000XNG	FASTQ	An integrated encyclopedia of DNA elements in the human genome	ENCODE Project Consortium	Nature	2012 Sep 6	10.1038/nature11247	22955616	ENCODE Project Consortium (2012 Sep 6). An integrated encyclopedia of DNA elements in the human genome. Nature. doi:10.1038/nature11247
encode	GTF3C2	HeLa-S3	ENCSR000DNY	ENCFF000XNH	FASTQ	An integrated encyclopedia of DNA elements in the human genome	ENCODE Project Consortium	Nature	2012 Sep 6	10.1038/nature11247	22955616	ENCODE Project Consortium (2012 Sep 6). An integrated encyclopedia of DNA elements in the human genome. Nature. doi:10.1038/nature11247
encode	GTF3C2	K562	ENCSR000DOD	ENCFF000ZBY	FASTQ	An integrated encyclopedia of DNA elements in the human genome	ENCODE Project Consortium	Nature	2012 Sep 6	10.1038/nature11247	22955616	ENCODE Project Consortium (2012 Sep 6). An integrated encyclopedia of DNA elements in the human genome. Nature. doi:10.1038/nature11247
encode	GTF3C2	K562	ENCSR000DOD	ENCFF000ZCN	FASTQ	An integrated encyclopedia of DNA elements in the human genome	ENCODE Project Consortium	Nature	2012 Sep 6	10.1038/nature11247	22955616	ENCODE Project Consortium (2012 Sep 6). An integrated encyclopedia of DNA elements in the human genome. Nature. doi:10.1038/nature11247
encode	GTF3C2	K562	ENCSR000DOD	ENCFF000ZCO	FASTQ	An integrated encyclopedia of DNA elements in the human genome	ENCODE Project Consortium	Nature	2012 Sep 6	10.1038/nature11247	22955616	ENCODE Project Consortium (2012 Sep 6). An integrated encyclopedia of DNA elements in the human genome. Nature. doi:10.1038/nature11247
encode	HBP1	HepG2	ENCSR616WEG	ENCFF260FBF	FASTQ	An integrated encyclopedia of DNA elements in the human genome	ENCODE Project Consortium	Nature	2012 Sep 6	10.1038/nature11247	22955616	ENCODE Project Consortium (2012 Sep 6). An integrated encyclopedia of DNA elements in the human genome. Nature. doi:10.1038/nature11247
encode	HBP1	HepG2	ENCSR616WEG	ENCFF697NYE	FASTQ	An integrated encyclopedia of DNA elements in the human genome	ENCODE Project Consortium	Nature	2012 Sep 6	10.1038/nature11247	22955616	ENCODE Project Consortium (2012 Sep 6). An integrated encyclopedia of DNA elements in the human genome. Nature. doi:10.1038/nature11247
encode	HES1	K562	ENCSR091JXL	ENCFF429KAX	FASTQ	An integrated encyclopedia of DNA elements in the human genome	ENCODE Project Consortium	Nature	2012 Sep 6	10.1038/nature11247	22955616	ENCODE Project Consortium (2012 Sep 6). An integrated encyclopedia of DNA elements in the human genome. Nature. doi:10.1038/nature11247
encode	HES1	K562	ENCSR091JXL	ENCFF583IRH	FASTQ	An integrated encyclopedia of DNA elements in the human genome	ENCODE Project Consortium	Nature	2012 Sep 6	10.1038/nature11247	22955616	ENCODE Project Consortium (2012 Sep 6). An integrated encyclopedia of DNA elements in the human genome. Nature. doi:10.1038/nature11247
encode	HES1	MCF-7	ENCSR109ODF	ENCFF039DVL	FASTQ	An integrated encyclopedia of DNA elements in the human genome	ENCODE Project Consortium	Nature	2012 Sep 6	10.1038/nature11247	22955616	ENCODE Project Consortium (2012 Sep 6). An integrated encyclopedia of DNA elements in the human genome. Nature. doi:10.1038/nature11247
encode	HES1	MCF-7	ENCSR109ODF	ENCFF064WNX	FASTQ	An integrated encyclopedia of DNA elements in the human genome	ENCODE Project Consortium	Nature	2012 Sep 6	10.1038/nature11247	22955616	ENCODE Project Consortium (2012 Sep 6). An integrated encyclopedia of DNA elements in the human genome. Nature. doi:10.1038/nature11247
encode	HHEX	HepG2	ENCSR656JZL	ENCFF096HOR	FASTQ	An integrated encyclopedia of DNA elements in the human genome	ENCODE Project Consortium	Nature	2012 Sep 6	10.1038/nature11247	22955616	ENCODE Project Consortium (2012 Sep 6). An integrated encyclopedia of DNA elements in the human genome. Nature. doi:10.1038/nature11247
encode	HHEX	HepG2	ENCSR656JZL	ENCFF134IZQ	FASTQ	An integrated encyclopedia of DNA elements in the human genome	ENCODE Project Consortium	Nature	2012 Sep 6	10.1038/nature11247	22955616	ENCODE Project Consortium (2012 Sep 6). An integrated encyclopedia of DNA elements in the human genome. Nature. doi:10.1038/nature11247
encode	HINFP	K562	ENCSR619GFP	ENCFF423ZOG	FASTQ	An integrated encyclopedia of DNA elements in the human genome	ENCODE Project Consortium	Nature	2012 Sep 6	10.1038/nature11247	22955616	ENCODE Project Consortium (2012 Sep 6). An integrated encyclopedia of DNA elements in the human genome. Nature. doi:10.1038/nature11247
encode	HINFP	K562	ENCSR619GFP	ENCFF551WWR	FASTQ	An integrated encyclopedia of DNA elements in the human genome	ENCODE Project Consortium	Nature	2012 Sep 6	10.1038/nature11247	22955616	ENCODE Project Consortium (2012 Sep 6). An integrated encyclopedia of DNA elements in the human genome. Nature. doi:10.1038/nature11247
encode	HLF	HepG2	ENCSR528PSI	ENCFF348HJC	FASTQ	An integrated encyclopedia of DNA elements in the human genome	ENCODE Project Consortium	Nature	2012 Sep 6	10.1038/nature11247	22955616	ENCODE Project Consortium (2012 Sep 6). An integrated encyclopedia of DNA elements in the human genome. Nature. doi:10.1038/nature11247
encode	HLF	HepG2	ENCSR528PSI	ENCFF768KAE	FASTQ	An integrated encyclopedia of DNA elements in the human genome	ENCODE Project Consortium	Nature	2012 Sep 6	10.1038/nature11247	22955616	ENCODE Project Consortium (2012 Sep 6). An integrated encyclopedia of DNA elements in the human genome. Nature. doi:10.1038/nature11247
encode	HMBOX1	K562	ENCSR757IIU	ENCFF049PKJ	FASTQ	An integrated encyclopedia of DNA elements in the human genome	ENCODE Project Consortium	Nature	2012 Sep 6	10.1038/nature11247	22955616	ENCODE Project Consortium (2012 Sep 6). An integrated encyclopedia of DNA elements in the human genome. Nature. doi:10.1038/nature11247
encode	HMBOX1	K562	ENCSR757IIU	ENCFF705WBN	FASTQ	An integrated encyclopedia of DNA elements in the human genome	ENCODE Project Consortium	Nature	2012 Sep 6	10.1038/nature11247	22955616	ENCODE Project Consortium (2012 Sep 6). An integrated encyclopedia of DNA elements in the human genome. Nature. doi:10.1038/nature11247
encode	HMG20A	HepG2	ENCSR072GJV	ENCFF261LRY	FASTQ	An integrated encyclopedia of DNA elements in the human genome	ENCODE Project Consortium	Nature	2012 Sep 6	10.1038/nature11247	22955616	ENCODE Project Consortium (2012 Sep 6). An integrated encyclopedia of DNA elements in the human genome. Nature. doi:10.1038/nature11247
encode	HMG20A	HepG2	ENCSR072GJV	ENCFF402KIC	FASTQ	An integrated encyclopedia of DNA elements in the human genome	ENCODE Project Consortium	Nature	2012 Sep 6	10.1038/nature11247	22955616	ENCODE Project Consortium (2012 Sep 6). An integrated encyclopedia of DNA elements in the human genome. Nature. doi:10.1038/nature11247
encode	HMG20B	HepG2	ENCSR925QAW	ENCFF510RGT	FASTQ	An integrated encyclopedia of DNA elements in the human genome	ENCODE Project Consortium	Nature	2012 Sep 6	10.1038/nature11247	22955616	ENCODE Project Consortium (2012 Sep 6). An integrated encyclopedia of DNA elements in the human genome. Nature. doi:10.1038/nature11247
encode	HMG20B	HepG2	ENCSR925QAW	ENCFF713JRT	FASTQ	An integrated encyclopedia of DNA elements in the human genome	ENCODE Project Consortium	Nature	2012 Sep 6	10.1038/nature11247	22955616	ENCODE Project Consortium (2012 Sep 6). An integrated encyclopedia of DNA elements in the human genome. Nature. doi:10.1038/nature11247
encode	HMGXB4	HepG2	ENCSR174GOO	ENCFF088WCY	FASTQ	An integrated encyclopedia of DNA elements in the human genome	ENCODE Project Consortium	Nature	2012 Sep 6	10.1038/nature11247	22955616	ENCODE Project Consortium (2012 Sep 6). An integrated encyclopedia of DNA elements in the human genome. Nature. doi:10.1038/nature11247
encode	HMGXB4	HepG2	ENCSR174GOO	ENCFF259JTB	FASTQ	An integrated encyclopedia of DNA elements in the human genome	ENCODE Project Consortium	Nature	2012 Sep 6	10.1038/nature11247	22955616	ENCODE Project Consortium (2012 Sep 6). An integrated encyclopedia of DNA elements in the human genome. Nature. doi:10.1038/nature11247
encode	HNF1A	HepG2	ENCSR800QIT	ENCFF194UYN	FASTQ	An integrated encyclopedia of DNA elements in the human genome	ENCODE Project Consortium	Nature	2012 Sep 6	10.1038/nature11247	22955616	ENCODE Project Consortium (2012 Sep 6). An integrated encyclopedia of DNA elements in the human genome. Nature. doi:10.1038/nature11247
encode	HNF1A	HepG2	ENCSR800QIT	ENCFF442RQA	FASTQ	An integrated encyclopedia of DNA elements in the human genome	ENCODE Project Consortium	Nature	2012 Sep 6	10.1038/nature11247	22955616	ENCODE Project Consortium (2012 Sep 6). An integrated encyclopedia of DNA elements in the human genome. Nature. doi:10.1038/nature11247
encode	HNF4A	HepG2	ENCSR000BLF	ENCFF000PJT	FASTQ	An integrated encyclopedia of DNA elements in the human genome	ENCODE Project Consortium	Nature	2012 Sep 6	10.1038/nature11247	22955616	ENCODE Project Consortium (2012 Sep 6). An integrated encyclopedia of DNA elements in the human genome. Nature. doi:10.1038/nature11247
encode	HNF4A	HepG2	ENCSR000BLF	ENCFF000PJX	FASTQ	An integrated encyclopedia of DNA elements in the human genome	ENCODE Project Consortium	Nature	2012 Sep 6	10.1038/nature11247	22955616	ENCODE Project Consortium (2012 Sep 6). An integrated encyclopedia of DNA elements in the human genome. Nature. doi:10.1038/nature11247
encode	HNF4A	HepG2	ENCSR000EEU	ENCFF000XRT	FASTQ	An integrated encyclopedia of DNA elements in the human genome	ENCODE Project Consortium	Nature	2012 Sep 6	10.1038/nature11247	22955616	ENCODE Project Consortium (2012 Sep 6). An integrated encyclopedia of DNA elements in the human genome. Nature. doi:10.1038/nature11247
encode	HNF4A	HepG2	ENCSR000EEU	ENCFF000XSM	FASTQ	An integrated encyclopedia of DNA elements in the human genome	ENCODE Project Consortium	Nature	2012 Sep 6	10.1038/nature11247	22955616	ENCODE Project Consortium (2012 Sep 6). An integrated encyclopedia of DNA elements in the human genome. Nature. doi:10.1038/nature11247
encode	HNF4G	HepG2	ENCSR000BNJ	ENCFF000PKH	FASTQ	An integrated encyclopedia of DNA elements in the human genome	ENCODE Project Consortium	Nature	2012 Sep 6	10.1038/nature11247	22955616	ENCODE Project Consortium (2012 Sep 6). An integrated encyclopedia of DNA elements in the human genome. Nature. doi:10.1038/nature11247
encode	HNF4G	HepG2	ENCSR000BNJ	ENCFF000PKJ	FASTQ	An integrated encyclopedia of DNA elements in the human genome	ENCODE Project Consortium	Nature	2012 Sep 6	10.1038/nature11247	22955616	ENCODE Project Consortium (2012 Sep 6). An integrated encyclopedia of DNA elements in the human genome. Nature. doi:10.1038/nature11247
encode	HOMEZ	HepG2	ENCSR117CHD	ENCFF064SPT	FASTQ	An integrated encyclopedia of DNA elements in the human genome	ENCODE Project Consortium	Nature	2012 Sep 6	10.1038/nature11247	22955616	ENCODE Project Consortium (2012 Sep 6). An integrated encyclopedia of DNA elements in the human genome. Nature. doi:10.1038/nature11247
encode	HOMEZ	HepG2	ENCSR117CHD	ENCFF403YQE	FASTQ	An integrated encyclopedia of DNA elements in the human genome	ENCODE Project Consortium	Nature	2012 Sep 6	10.1038/nature11247	22955616	ENCODE Project Consortium (2012 Sep 6). An integrated encyclopedia of DNA elements in the human genome. Nature. doi:10.1038/nature11247
encode	HSF1	GM12878	ENCSR009MBP	ENCFF002EAM	FASTQ	An integrated encyclopedia of DNA elements in the human genome	ENCODE Project Consortium	Nature	2012 Sep 6	10.1038/nature11247	22955616	ENCODE Project Consortium (2012 Sep 6). An integrated encyclopedia of DNA elements in the human genome. Nature. doi:10.1038/nature11247
encode	HSF1	GM12878	ENCSR009MBP	ENCFF002EAU	FASTQ	An integrated encyclopedia of DNA elements in the human genome	ENCODE Project Consortium	Nature	2012 Sep 6	10.1038/nature11247	22955616	ENCODE Project Consortium (2012 Sep 6). An integrated encyclopedia of DNA elements in the human genome. Nature. doi:10.1038/nature11247
encode	HSF1	HepG2	ENCSR000EET	ENCFF000XSK	FASTQ	An integrated encyclopedia of DNA elements in the human genome	ENCODE Project Consortium	Nature	2012 Sep 6	10.1038/nature11247	22955616	ENCODE Project Consortium (2012 Sep 6). An integrated encyclopedia of DNA elements in the human genome. Nature. doi:10.1038/nature11247
encode	HSF1	HepG2	ENCSR000EET	ENCFF000XSL	FASTQ	An integrated encyclopedia of DNA elements in the human genome	ENCODE Project Consortium	Nature	2012 Sep 6	10.1038/nature11247	22955616	ENCODE Project Consortium (2012 Sep 6). An integrated encyclopedia of DNA elements in the human genome. Nature. doi:10.1038/nature11247
encode	HSF1	MCF-7	ENCSR062HDL	ENCFF002DPN	FASTQ	An integrated encyclopedia of DNA elements in the human genome	ENCODE Project Consortium	Nature	2012 Sep 6	10.1038/nature11247	22955616	ENCODE Project Consortium (2012 Sep 6). An integrated encyclopedia of DNA elements in the human genome. Nature. doi:10.1038/nature11247
encode	HSF1	MCF-7	ENCSR062HDL	ENCFF002EGT	FASTQ	An integrated encyclopedia of DNA elements in the human genome	ENCODE Project Consortium	Nature	2012 Sep 6	10.1038/nature11247	22955616	ENCODE Project Consortium (2012 Sep 6). An integrated encyclopedia of DNA elements in the human genome. Nature. doi:10.1038/nature11247
encode	IKZF1	GM12878	ENCSR441VHN	ENCFF249RTD	FASTQ	An integrated encyclopedia of DNA elements in the human genome	ENCODE Project Consortium	Nature	2012 Sep 6	10.1038/nature11247	22955616	ENCODE Project Consortium (2012 Sep 6). An integrated encyclopedia of DNA elements in the human genome. Nature. doi:10.1038/nature11247
encode	IKZF1	GM12878	ENCSR441VHN	ENCFF455PUN	FASTQ	An integrated encyclopedia of DNA elements in the human genome	ENCODE Project Consortium	Nature	2012 Sep 6	10.1038/nature11247	22955616	ENCODE Project Consortium (2012 Sep 6). An integrated encyclopedia of DNA elements in the human genome. Nature. doi:10.1038/nature11247
encode	IKZF1	GM12878	ENCSR874AFU	ENCFF202EJB	FASTQ	An integrated encyclopedia of DNA elements in the human genome	ENCODE Project Consortium	Nature	2012 Sep 6	10.1038/nature11247	22955616	ENCODE Project Consortium (2012 Sep 6). An integrated encyclopedia of DNA elements in the human genome. Nature. doi:10.1038/nature11247
encode	IKZF1	GM12878	ENCSR874AFU	ENCFF970GQF	FASTQ	An integrated encyclopedia of DNA elements in the human genome	ENCODE Project Consortium	Nature	2012 Sep 6	10.1038/nature11247	22955616	ENCODE Project Consortium (2012 Sep 6). An integrated encyclopedia of DNA elements in the human genome. Nature. doi:10.1038/nature11247
encode	IKZF1	GM12878	ENCSR000EUJ	ENCFF000VVV	FASTQ	An integrated encyclopedia of DNA elements in the human genome	ENCODE Project Consortium	Nature	2012 Sep 6	10.1038/nature11247	22955616	ENCODE Project Consortium (2012 Sep 6). An integrated encyclopedia of DNA elements in the human genome. Nature. doi:10.1038/nature11247
encode	IKZF1	GM12878	ENCSR000EUJ	ENCFF000VVX	FASTQ	An integrated encyclopedia of DNA elements in the human genome	ENCODE Project Consortium	Nature	2012 Sep 6	10.1038/nature11247	22955616	ENCODE Project Consortium (2012 Sep 6). An integrated encyclopedia of DNA elements in the human genome. Nature. doi:10.1038/nature11247
encode	IKZF1	HepG2	ENCSR278JQG	ENCFF467WHQ	FASTQ	An integrated encyclopedia of DNA elements in the human genome	ENCODE Project Consortium	Nature	2012 Sep 6	10.1038/nature11247	22955616	ENCODE Project Consortium (2012 Sep 6). An integrated encyclopedia of DNA elements in the human genome. Nature. doi:10.1038/nature11247
encode	IKZF1	HepG2	ENCSR278JQG	ENCFF761HWG	FASTQ	An integrated encyclopedia of DNA elements in the human genome	ENCODE Project Consortium	Nature	2012 Sep 6	10.1038/nature11247	22955616	ENCODE Project Consortium (2012 Sep 6). An integrated encyclopedia of DNA elements in the human genome. Nature. doi:10.1038/nature11247
encode	IKZF1	K562	ENCSR395HWC	ENCFF015LUT	FASTQ	An integrated encyclopedia of DNA elements in the human genome	ENCODE Project Consortium	Nature	2012 Sep 6	10.1038/nature11247	22955616	ENCODE Project Consortium (2012 Sep 6). An integrated encyclopedia of DNA elements in the human genome. Nature. doi:10.1038/nature11247
encode	IKZF1	K562	ENCSR395HWC	ENCFF687HHR	FASTQ	An integrated encyclopedia of DNA elements in the human genome	ENCODE Project Consortium	Nature	2012 Sep 6	10.1038/nature11247	22955616	ENCODE Project Consortium (2012 Sep 6). An integrated encyclopedia of DNA elements in the human genome. Nature. doi:10.1038/nature11247
encode	IKZF1	K562	ENCSR948VFL	ENCFF156ZUZ	FASTQ	An integrated encyclopedia of DNA elements in the human genome	ENCODE Project Consortium	Nature	2012 Sep 6	10.1038/nature11247	22955616	ENCODE Project Consortium (2012 Sep 6). An integrated encyclopedia of DNA elements in the human genome. Nature. doi:10.1038/nature11247
encode	IKZF1	K562	ENCSR948VFL	ENCFF936LDI	FASTQ	An integrated encyclopedia of DNA elements in the human genome	ENCODE Project Consortium	Nature	2012 Sep 6	10.1038/nature11247	22955616	ENCODE Project Consortium (2012 Sep 6). An integrated encyclopedia of DNA elements in the human genome. Nature. doi:10.1038/nature11247
encode	IKZF5	HepG2	ENCSR210HBN	ENCFF492HJR	FASTQ	An integrated encyclopedia of DNA elements in the human genome	ENCODE Project Consortium	Nature	2012 Sep 6	10.1038/nature11247	22955616	ENCODE Project Consortium (2012 Sep 6). An integrated encyclopedia of DNA elements in the human genome. Nature. doi:10.1038/nature11247
encode	IKZF5	HepG2	ENCSR210HBN	ENCFF859HQD	FASTQ	An integrated encyclopedia of DNA elements in the human genome	ENCODE Project Consortium	Nature	2012 Sep 6	10.1038/nature11247	22955616	ENCODE Project Consortium (2012 Sep 6). An integrated encyclopedia of DNA elements in the human genome. Nature. doi:10.1038/nature11247
encode	ILK	K562	ENCSR648INT	ENCFF395XDN	FASTQ	An integrated encyclopedia of DNA elements in the human genome	ENCODE Project Consortium	Nature	2012 Sep 6	10.1038/nature11247	22955616	ENCODE Project Consortium (2012 Sep 6). An integrated encyclopedia of DNA elements in the human genome. Nature. doi:10.1038/nature11247
encode	ILK	K562	ENCSR648INT	ENCFF908PTR	FASTQ	An integrated encyclopedia of DNA elements in the human genome	ENCODE Project Consortium	Nature	2012 Sep 6	10.1038/nature11247	22955616	ENCODE Project Consortium (2012 Sep 6). An integrated encyclopedia of DNA elements in the human genome. Nature. doi:10.1038/nature11247
encode	INSM2	HEK293	ENCSR382GSF	ENCFF112XWZ	FASTQ	An integrated encyclopedia of DNA elements in the human genome	ENCODE Project Consortium	Nature	2012 Sep 6	10.1038/nature11247	22955616	ENCODE Project Consortium (2012 Sep 6). An integrated encyclopedia of DNA elements in the human genome. Nature. doi:10.1038/nature11247
encode	INSM2	HEK293	ENCSR382GSF	ENCFF724ABX	FASTQ	An integrated encyclopedia of DNA elements in the human genome	ENCODE Project Consortium	Nature	2012 Sep 6	10.1038/nature11247	22955616	ENCODE Project Consortium (2012 Sep 6). An integrated encyclopedia of DNA elements in the human genome. Nature. doi:10.1038/nature11247
encode	IRF1	K562	ENCSR000EGT	ENCFF000YSV	FASTQ	An integrated encyclopedia of DNA elements in the human genome	ENCODE Project Consortium	Nature	2012 Sep 6	10.1038/nature11247	22955616	ENCODE Project Consortium (2012 Sep 6). An integrated encyclopedia of DNA elements in the human genome. Nature. doi:10.1038/nature11247
encode	IRF1	K562	ENCSR000EGT	ENCFF000YTB	FASTQ	An integrated encyclopedia of DNA elements in the human genome	ENCODE Project Consortium	Nature	2012 Sep 6	10.1038/nature11247	22955616	ENCODE Project Consortium (2012 Sep 6). An integrated encyclopedia of DNA elements in the human genome. Nature. doi:10.1038/nature11247
encode	IRF1	K562	ENCSR000EGL	ENCFF000YRH	FASTQ	An integrated encyclopedia of DNA elements in the human genome	ENCODE Project Consortium	Nature	2012 Sep 6	10.1038/nature11247	22955616	ENCODE Project Consortium (2012 Sep 6). An integrated encyclopedia of DNA elements in the human genome. Nature. doi:10.1038/nature11247
encode	IRF1	K562	ENCSR000EGL	ENCFF000YRJ	FASTQ	An integrated encyclopedia of DNA elements in the human genome	ENCODE Project Consortium	Nature	2012 Sep 6	10.1038/nature11247	22955616	ENCODE Project Consortium (2012 Sep 6). An integrated encyclopedia of DNA elements in the human genome. Nature. doi:10.1038/nature11247
encode	IRF1	K562	ENCSR000EGK	ENCFF000YRQ	FASTQ	An integrated encyclopedia of DNA elements in the human genome	ENCODE Project Consortium	Nature	2012 Sep 6	10.1038/nature11247	22955616	ENCODE Project Consortium (2012 Sep 6). An integrated encyclopedia of DNA elements in the human genome. Nature. doi:10.1038/nature11247
encode	IRF1	K562	ENCSR000EGK	ENCFF000YRS	FASTQ	An integrated encyclopedia of DNA elements in the human genome	ENCODE Project Consortium	Nature	2012 Sep 6	10.1038/nature11247	22955616	ENCODE Project Consortium (2012 Sep 6). An integrated encyclopedia of DNA elements in the human genome. Nature. doi:10.1038/nature11247
encode	IRF1	K562	ENCSR000EGU	ENCFF000YRO	FASTQ	An integrated encyclopedia of DNA elements in the human genome	ENCODE Project Consortium	Nature	2012 Sep 6	10.1038/nature11247	22955616	ENCODE Project Consortium (2012 Sep 6). An integrated encyclopedia of DNA elements in the human genome. Nature. doi:10.1038/nature11247
encode	IRF1	K562	ENCSR000EGU	ENCFF000YSL	FASTQ	An integrated encyclopedia of DNA elements in the human genome	ENCODE Project Consortium	Nature	2012 Sep 6	10.1038/nature11247	22955616	ENCODE Project Consortium (2012 Sep 6). An integrated encyclopedia of DNA elements in the human genome. Nature. doi:10.1038/nature11247
encode	IRF1	K562	ENCSR854MCV	ENCFF031RWN	FASTQ	An integrated encyclopedia of DNA elements in the human genome	ENCODE Project Consortium	Nature	2012 Sep 6	10.1038/nature11247	22955616	ENCODE Project Consortium (2012 Sep 6). An integrated encyclopedia of DNA elements in the human genome. Nature. doi:10.1038/nature11247
encode	IRF1	K562	ENCSR854MCV	ENCFF602NSL	FASTQ	An integrated encyclopedia of DNA elements in the human genome	ENCODE Project Consortium	Nature	2012 Sep 6	10.1038/nature11247	22955616	ENCODE Project Consortium (2012 Sep 6). An integrated encyclopedia of DNA elements in the human genome. Nature. doi:10.1038/nature11247
encode	IRF2	HepG2	ENCSR604UJV	ENCFF531SNZ	FASTQ	An integrated encyclopedia of DNA elements in the human genome	ENCODE Project Consortium	Nature	2012 Sep 6	10.1038/nature11247	22955616	ENCODE Project Consortium (2012 Sep 6). An integrated encyclopedia of DNA elements in the human genome. Nature. doi:10.1038/nature11247
encode	IRF2	HepG2	ENCSR604UJV	ENCFF900MMA	FASTQ	An integrated encyclopedia of DNA elements in the human genome	ENCODE Project Consortium	Nature	2012 Sep 6	10.1038/nature11247	22955616	ENCODE Project Consortium (2012 Sep 6). An integrated encyclopedia of DNA elements in the human genome. Nature. doi:10.1038/nature11247
encode	IRF2	K562	ENCSR376WCJ	ENCFF002EEC	FASTQ	An integrated encyclopedia of DNA elements in the human genome	ENCODE Project Consortium	Nature	2012 Sep 6	10.1038/nature11247	22955616	ENCODE Project Consortium (2012 Sep 6). An integrated encyclopedia of DNA elements in the human genome. Nature. doi:10.1038/nature11247
encode	IRF2	K562	ENCSR376WCJ	ENCFF002EEJ	FASTQ	An integrated encyclopedia of DNA elements in the human genome	ENCODE Project Consortium	Nature	2012 Sep 6	10.1038/nature11247	22955616	ENCODE Project Consortium (2012 Sep 6). An integrated encyclopedia of DNA elements in the human genome. Nature. doi:10.1038/nature11247
encode	IRF3	GM12878	ENCSR408JQO	ENCFF002EKK	FASTQ	An integrated encyclopedia of DNA elements in the human genome	ENCODE Project Consortium	Nature	2012 Sep 6	10.1038/nature11247	22955616	ENCODE Project Consortium (2012 Sep 6). An integrated encyclopedia of DNA elements in the human genome. Nature. doi:10.1038/nature11247
encode	IRF3	GM12878	ENCSR408JQO	ENCFF002EKL	FASTQ	An integrated encyclopedia of DNA elements in the human genome	ENCODE Project Consortium	Nature	2012 Sep 6	10.1038/nature11247	22955616	ENCODE Project Consortium (2012 Sep 6). An integrated encyclopedia of DNA elements in the human genome. Nature. doi:10.1038/nature11247
encode	IRF3	GM12878	ENCSR000DZX	ENCFF000VXD	FASTQ	An integrated encyclopedia of DNA elements in the human genome	ENCODE Project Consortium	Nature	2012 Sep 6	10.1038/nature11247	22955616	ENCODE Project Consortium (2012 Sep 6). An integrated encyclopedia of DNA elements in the human genome. Nature. doi:10.1038/nature11247
encode	IRF3	GM12878	ENCSR000DZX	ENCFF000VXI	FASTQ	An integrated encyclopedia of DNA elements in the human genome	ENCODE Project Consortium	Nature	2012 Sep 6	10.1038/nature11247	22955616	ENCODE Project Consortium (2012 Sep 6). An integrated encyclopedia of DNA elements in the human genome. Nature. doi:10.1038/nature11247
encode	IRF3	HeLa-S3	ENCSR000EDF	ENCFF000XGO	FASTQ	An integrated encyclopedia of DNA elements in the human genome	ENCODE Project Consortium	Nature	2012 Sep 6	10.1038/nature11247	22955616	ENCODE Project Consortium (2012 Sep 6). An integrated encyclopedia of DNA elements in the human genome. Nature. doi:10.1038/nature11247
encode	IRF3	HeLa-S3	ENCSR000EDF	ENCFF000XGQ	FASTQ	An integrated encyclopedia of DNA elements in the human genome	ENCODE Project Consortium	Nature	2012 Sep 6	10.1038/nature11247	22955616	ENCODE Project Consortium (2012 Sep 6). An integrated encyclopedia of DNA elements in the human genome. Nature. doi:10.1038/nature11247
encode	IRF3	SK-N-SH	ENCSR422ZAO	ENCFF002EWN	FASTQ	An integrated encyclopedia of DNA elements in the human genome	ENCODE Project Consortium	Nature	2012 Sep 6	10.1038/nature11247	22955616	ENCODE Project Consortium (2012 Sep 6). An integrated encyclopedia of DNA elements in the human genome. Nature. doi:10.1038/nature11247
encode	IRF3	SK-N-SH	ENCSR422ZAO	ENCFF002EWT	FASTQ	An integrated encyclopedia of DNA elements in the human genome	ENCODE Project Consortium	Nature	2012 Sep 6	10.1038/nature11247	22955616	ENCODE Project Consortium (2012 Sep 6). An integrated encyclopedia of DNA elements in the human genome. Nature. doi:10.1038/nature11247
encode	IRF4	GM12878	ENCSR000BGY	ENCFF000NWT	FASTQ	An integrated encyclopedia of DNA elements in the human genome	ENCODE Project Consortium	Nature	2012 Sep 6	10.1038/nature11247	22955616	ENCODE Project Consortium (2012 Sep 6). An integrated encyclopedia of DNA elements in the human genome. Nature. doi:10.1038/nature11247
encode	IRF4	GM12878	ENCSR000BGY	ENCFF000NWV	FASTQ	An integrated encyclopedia of DNA elements in the human genome	ENCODE Project Consortium	Nature	2012 Sep 6	10.1038/nature11247	22955616	ENCODE Project Consortium (2012 Sep 6). An integrated encyclopedia of DNA elements in the human genome. Nature. doi:10.1038/nature11247
encode	IRF5	GM12878	ENCSR976TBC	ENCFF086HHP	FASTQ	An integrated encyclopedia of DNA elements in the human genome	ENCODE Project Consortium	Nature	2012 Sep 6	10.1038/nature11247	22955616	ENCODE Project Consortium (2012 Sep 6). An integrated encyclopedia of DNA elements in the human genome. Nature. doi:10.1038/nature11247
encode	IRF5	GM12878	ENCSR976TBC	ENCFF668ZNC	FASTQ	An integrated encyclopedia of DNA elements in the human genome	ENCODE Project Consortium	Nature	2012 Sep 6	10.1038/nature11247	22955616	ENCODE Project Consortium (2012 Sep 6). An integrated encyclopedia of DNA elements in the human genome. Nature. doi:10.1038/nature11247
encode	IRF9	K562	ENCSR926KTP	ENCFF034WFD	FASTQ	An integrated encyclopedia of DNA elements in the human genome	ENCODE Project Consortium	Nature	2012 Sep 6	10.1038/nature11247	22955616	ENCODE Project Consortium (2012 Sep 6). An integrated encyclopedia of DNA elements in the human genome. Nature. doi:10.1038/nature11247
encode	IRF9	K562	ENCSR926KTP	ENCFF137GVE	FASTQ	An integrated encyclopedia of DNA elements in the human genome	ENCODE Project Consortium	Nature	2012 Sep 6	10.1038/nature11247	22955616	ENCODE Project Consortium (2012 Sep 6). An integrated encyclopedia of DNA elements in the human genome. Nature. doi:10.1038/nature11247
encode	JUN	A549	ENCSR996DUT	ENCFF002DZU	FASTQ	An integrated encyclopedia of DNA elements in the human genome	ENCODE Project Consortium	Nature	2012 Sep 6	10.1038/nature11247	22955616	ENCODE Project Consortium (2012 Sep 6). An integrated encyclopedia of DNA elements in the human genome. Nature. doi:10.1038/nature11247
encode	JUN	A549	ENCSR996DUT	ENCFF002DZV	FASTQ	An integrated encyclopedia of DNA elements in the human genome	ENCODE Project Consortium	Nature	2012 Sep 6	10.1038/nature11247	22955616	ENCODE Project Consortium (2012 Sep 6). An integrated encyclopedia of DNA elements in the human genome. Nature. doi:10.1038/nature11247
encode	JUN	H1-hESC	ENCSR000ECA	ENCFF000WSV	FASTQ	An integrated encyclopedia of DNA elements in the human genome	ENCODE Project Consortium	Nature	2012 Sep 6	10.1038/nature11247	22955616	ENCODE Project Consortium (2012 Sep 6). An integrated encyclopedia of DNA elements in the human genome. Nature. doi:10.1038/nature11247
encode	JUN	H1-hESC	ENCSR000ECA	ENCFF000WSW	FASTQ	An integrated encyclopedia of DNA elements in the human genome	ENCODE Project Consortium	Nature	2012 Sep 6	10.1038/nature11247	22955616	ENCODE Project Consortium (2012 Sep 6). An integrated encyclopedia of DNA elements in the human genome. Nature. doi:10.1038/nature11247
encode	JUN	HeLa-S3	ENCSR000EDG	ENCFF000XCU	FASTQ	An integrated encyclopedia of DNA elements in the human genome	ENCODE Project Consortium	Nature	2012 Sep 6	10.1038/nature11247	22955616	ENCODE Project Consortium (2012 Sep 6). An integrated encyclopedia of DNA elements in the human genome. Nature. doi:10.1038/nature11247
encode	JUN	HeLa-S3	ENCSR000EDG	ENCFF000XCW	FASTQ	An integrated encyclopedia of DNA elements in the human genome	ENCODE Project Consortium	Nature	2012 Sep 6	10.1038/nature11247	22955616	ENCODE Project Consortium (2012 Sep 6). An integrated encyclopedia of DNA elements in the human genome. Nature. doi:10.1038/nature11247
encode	JUN	HepG2	ENCSR000EEK	ENCFF000XQT	FASTQ	An integrated encyclopedia of DNA elements in the human genome	ENCODE Project Consortium	Nature	2012 Sep 6	10.1038/nature11247	22955616	ENCODE Project Consortium (2012 Sep 6). An integrated encyclopedia of DNA elements in the human genome. Nature. doi:10.1038/nature11247
encode	JUN	HepG2	ENCSR000EEK	ENCFF000XQU	FASTQ	An integrated encyclopedia of DNA elements in the human genome	ENCODE Project Consortium	Nature	2012 Sep 6	10.1038/nature11247	22955616	ENCODE Project Consortium (2012 Sep 6). An integrated encyclopedia of DNA elements in the human genome. Nature. doi:10.1038/nature11247
encode	JUN	K562	ENCSR000EZX	ENCFF000YPB	FASTQ	An integrated encyclopedia of DNA elements in the human genome	ENCODE Project Consortium	Nature	2012 Sep 6	10.1038/nature11247	22955616	ENCODE Project Consortium (2012 Sep 6). An integrated encyclopedia of DNA elements in the human genome. Nature. doi:10.1038/nature11247
encode	JUN	K562	ENCSR000EZX	ENCFF000YPD	FASTQ	An integrated encyclopedia of DNA elements in the human genome	ENCODE Project Consortium	Nature	2012 Sep 6	10.1038/nature11247	22955616	ENCODE Project Consortium (2012 Sep 6). An integrated encyclopedia of DNA elements in the human genome. Nature. doi:10.1038/nature11247
encode	JUN	K562	ENCSR000EFS	ENCFF000YJJ	FASTQ	An integrated encyclopedia of DNA elements in the human genome	ENCODE Project Consortium	Nature	2012 Sep 6	10.1038/nature11247	22955616	ENCODE Project Consortium (2012 Sep 6). An integrated encyclopedia of DNA elements in the human genome. Nature. doi:10.1038/nature11247
encode	JUN	K562	ENCSR000EFS	ENCFF000YJL	FASTQ	An integrated encyclopedia of DNA elements in the human genome	ENCODE Project Consortium	Nature	2012 Sep 6	10.1038/nature11247	22955616	ENCODE Project Consortium (2012 Sep 6). An integrated encyclopedia of DNA elements in the human genome. Nature. doi:10.1038/nature11247
encode	JUN	K562	ENCSR000FAH	ENCFF000YKL	FASTQ	An integrated encyclopedia of DNA elements in the human genome	ENCODE Project Consortium	Nature	2012 Sep 6	10.1038/nature11247	22955616	ENCODE Project Consortium (2012 Sep 6). An integrated encyclopedia of DNA elements in the human genome. Nature. doi:10.1038/nature11247
encode	JUN	K562	ENCSR000FAH	ENCFF000YKM	FASTQ	An integrated encyclopedia of DNA elements in the human genome	ENCODE Project Consortium	Nature	2012 Sep 6	10.1038/nature11247	22955616	ENCODE Project Consortium (2012 Sep 6). An integrated encyclopedia of DNA elements in the human genome. Nature. doi:10.1038/nature11247
encode	JUN	K562	ENCSR000EZT	ENCFF000YPL	FASTQ	An integrated encyclopedia of DNA elements in the human genome	ENCODE Project Consortium	Nature	2012 Sep 6	10.1038/nature11247	22955616	ENCODE Project Consortium (2012 Sep 6). An integrated encyclopedia of DNA elements in the human genome. Nature. doi:10.1038/nature11247
encode	JUN	K562	ENCSR000EZT	ENCFF000YPN	FASTQ	An integrated encyclopedia of DNA elements in the human genome	ENCODE Project Consortium	Nature	2012 Sep 6	10.1038/nature11247	22955616	ENCODE Project Consortium (2012 Sep 6). An integrated encyclopedia of DNA elements in the human genome. Nature. doi:10.1038/nature11247
encode	JUN	K562	ENCSR000EGH	ENCFF000YIP	FASTQ	An integrated encyclopedia of DNA elements in the human genome	ENCODE Project Consortium	Nature	2012 Sep 6	10.1038/nature11247	22955616	ENCODE Project Consortium (2012 Sep 6). An integrated encyclopedia of DNA elements in the human genome. Nature. doi:10.1038/nature11247
encode	JUN	K562	ENCSR000EGH	ENCFF000YIR	FASTQ	An integrated encyclopedia of DNA elements in the human genome	ENCODE Project Consortium	Nature	2012 Sep 6	10.1038/nature11247	22955616	ENCODE Project Consortium (2012 Sep 6). An integrated encyclopedia of DNA elements in the human genome. Nature. doi:10.1038/nature11247
encode	JUN	K562	ENCSR000EZW	ENCFF000YPP	FASTQ	An integrated encyclopedia of DNA elements in the human genome	ENCODE Project Consortium	Nature	2012 Sep 6	10.1038/nature11247	22955616	ENCODE Project Consortium (2012 Sep 6). An integrated encyclopedia of DNA elements in the human genome. Nature. doi:10.1038/nature11247
encode	JUN	K562	ENCSR000EZW	ENCFF000YPR	FASTQ	An integrated encyclopedia of DNA elements in the human genome	ENCODE Project Consortium	Nature	2012 Sep 6	10.1038/nature11247	22955616	ENCODE Project Consortium (2012 Sep 6). An integrated encyclopedia of DNA elements in the human genome. Nature. doi:10.1038/nature11247
encode	JUN	MCF-7	ENCSR176EXN	ENCFF002DPK	FASTQ	An integrated encyclopedia of DNA elements in the human genome	ENCODE Project Consortium	Nature	2012 Sep 6	10.1038/nature11247	22955616	ENCODE Project Consortium (2012 Sep 6). An integrated encyclopedia of DNA elements in the human genome. Nature. doi:10.1038/nature11247
encode	JUN	MCF-7	ENCSR176EXN	ENCFF002EGN	FASTQ	An integrated encyclopedia of DNA elements in the human genome	ENCODE Project Consortium	Nature	2012 Sep 6	10.1038/nature11247	22955616	ENCODE Project Consortium (2012 Sep 6). An integrated encyclopedia of DNA elements in the human genome. Nature. doi:10.1038/nature11247
encode	JUND	A549	ENCSR000BRF	ENCFF000NDF	FASTQ	An integrated encyclopedia of DNA elements in the human genome	ENCODE Project Consortium	Nature	2012 Sep 6	10.1038/nature11247	22955616	ENCODE Project Consortium (2012 Sep 6). An integrated encyclopedia of DNA elements in the human genome. Nature. doi:10.1038/nature11247
encode	JUND	A549	ENCSR000BRF	ENCFF000NDH	FASTQ	An integrated encyclopedia of DNA elements in the human genome	ENCODE Project Consortium	Nature	2012 Sep 6	10.1038/nature11247	22955616	ENCODE Project Consortium (2012 Sep 6). An integrated encyclopedia of DNA elements in the human genome. Nature. doi:10.1038/nature11247
encode	JUND	GM12878	ENCSR000DYS	ENCFF000VXA	FASTQ	An integrated encyclopedia of DNA elements in the human genome	ENCODE Project Consortium	Nature	2012 Sep 6	10.1038/nature11247	22955616	ENCODE Project Consortium (2012 Sep 6). An integrated encyclopedia of DNA elements in the human genome. Nature. doi:10.1038/nature11247
encode	JUND	GM12878	ENCSR000DYS	ENCFF000VXC	FASTQ	An integrated encyclopedia of DNA elements in the human genome	ENCODE Project Consortium	Nature	2012 Sep 6	10.1038/nature11247	22955616	ENCODE Project Consortium (2012 Sep 6). An integrated encyclopedia of DNA elements in the human genome. Nature. doi:10.1038/nature11247
encode	JUND	GM12878	ENCSR000EYV	ENCFF000VYD	FASTQ	An integrated encyclopedia of DNA elements in the human genome	ENCODE Project Consortium	Nature	2012 Sep 6	10.1038/nature11247	22955616	ENCODE Project Consortium (2012 Sep 6). An integrated encyclopedia of DNA elements in the human genome. Nature. doi:10.1038/nature11247
encode	JUND	GM12878	ENCSR000EYV	ENCFF000VYE	FASTQ	An integrated encyclopedia of DNA elements in the human genome	ENCODE Project Consortium	Nature	2012 Sep 6	10.1038/nature11247	22955616	ENCODE Project Consortium (2012 Sep 6). An integrated encyclopedia of DNA elements in the human genome. Nature. doi:10.1038/nature11247
encode	JUND	H1-hESC	ENCSR000EBZ	ENCFF000WTF	FASTQ	An integrated encyclopedia of DNA elements in the human genome	ENCODE Project Consortium	Nature	2012 Sep 6	10.1038/nature11247	22955616	ENCODE Project Consortium (2012 Sep 6). An integrated encyclopedia of DNA elements in the human genome. Nature. doi:10.1038/nature11247
encode	JUND	H1-hESC	ENCSR000EBZ	ENCFF000WTH	FASTQ	An integrated encyclopedia of DNA elements in the human genome	ENCODE Project Consortium	Nature	2012 Sep 6	10.1038/nature11247	22955616	ENCODE Project Consortium (2012 Sep 6). An integrated encyclopedia of DNA elements in the human genome. Nature. doi:10.1038/nature11247
encode	JUND	H1-hESC	ENCSR000BKP	ENCFF000OPS	FASTQ	An integrated encyclopedia of DNA elements in the human genome	ENCODE Project Consortium	Nature	2012 Sep 6	10.1038/nature11247	22955616	ENCODE Project Consortium (2012 Sep 6). An integrated encyclopedia of DNA elements in the human genome. Nature. doi:10.1038/nature11247
encode	JUND	H1-hESC	ENCSR000BKP	ENCFF000OPZ	FASTQ	An integrated encyclopedia of DNA elements in the human genome	ENCODE Project Consortium	Nature	2012 Sep 6	10.1038/nature11247	22955616	ENCODE Project Consortium (2012 Sep 6). An integrated encyclopedia of DNA elements in the human genome. Nature. doi:10.1038/nature11247
encode	JUND	HeLa-S3	ENCSR000EDH	ENCFF000XHI	FASTQ	An integrated encyclopedia of DNA elements in the human genome	ENCODE Project Consortium	Nature	2012 Sep 6	10.1038/nature11247	22955616	ENCODE Project Consortium (2012 Sep 6). An integrated encyclopedia of DNA elements in the human genome. Nature. doi:10.1038/nature11247
encode	JUND	HeLa-S3	ENCSR000EDH	ENCFF000XHO	FASTQ	An integrated encyclopedia of DNA elements in the human genome	ENCODE Project Consortium	Nature	2012 Sep 6	10.1038/nature11247	22955616	ENCODE Project Consortium (2012 Sep 6). An integrated encyclopedia of DNA elements in the human genome. Nature. doi:10.1038/nature11247
encode	JUND	HepG2	ENCSR000BGK	ENCFF000PKK	FASTQ	An integrated encyclopedia of DNA elements in the human genome	ENCODE Project Consortium	Nature	2012 Sep 6	10.1038/nature11247	22955616	ENCODE Project Consortium (2012 Sep 6). An integrated encyclopedia of DNA elements in the human genome. Nature. doi:10.1038/nature11247
encode	JUND	HepG2	ENCSR000BGK	ENCFF000PKR	FASTQ	An integrated encyclopedia of DNA elements in the human genome	ENCODE Project Consortium	Nature	2012 Sep 6	10.1038/nature11247	22955616	ENCODE Project Consortium (2012 Sep 6). An integrated encyclopedia of DNA elements in the human genome. Nature. doi:10.1038/nature11247
encode	JUND	HepG2	ENCSR000EEI	ENCFF000XTQ	FASTQ	An integrated encyclopedia of DNA elements in the human genome	ENCODE Project Consortium	Nature	2012 Sep 6	10.1038/nature11247	22955616	ENCODE Project Consortium (2012 Sep 6). An integrated encyclopedia of DNA elements in the human genome. Nature. doi:10.1038/nature11247
encode	JUND	HepG2	ENCSR000EEI	ENCFF000XTR	FASTQ	An integrated encyclopedia of DNA elements in the human genome	ENCODE Project Consortium	Nature	2012 Sep 6	10.1038/nature11247	22955616	ENCODE Project Consortium (2012 Sep 6). An integrated encyclopedia of DNA elements in the human genome. Nature. doi:10.1038/nature11247
encode	JUND	K562	ENCSR000EGN	ENCFF000YSC	FASTQ	An integrated encyclopedia of DNA elements in the human genome	ENCODE Project Consortium	Nature	2012 Sep 6	10.1038/nature11247	22955616	ENCODE Project Consortium (2012 Sep 6). An integrated encyclopedia of DNA elements in the human genome. Nature. doi:10.1038/nature11247
encode	JUND	K562	ENCSR000EGN	ENCFF000YSE	FASTQ	An integrated encyclopedia of DNA elements in the human genome	ENCODE Project Consortium	Nature	2012 Sep 6	10.1038/nature11247	22955616	ENCODE Project Consortium (2012 Sep 6). An integrated encyclopedia of DNA elements in the human genome. Nature. doi:10.1038/nature11247
encode	JUND	MCF-7	ENCSR000BSU	ENCFF000QOB	FASTQ	An integrated encyclopedia of DNA elements in the human genome	ENCODE Project Consortium	Nature	2012 Sep 6	10.1038/nature11247	22955616	ENCODE Project Consortium (2012 Sep 6). An integrated encyclopedia of DNA elements in the human genome. Nature. doi:10.1038/nature11247
encode	JUND	MCF-7	ENCSR000BSU	ENCFF000QOD	FASTQ	An integrated encyclopedia of DNA elements in the human genome	ENCODE Project Consortium	Nature	2012 Sep 6	10.1038/nature11247	22955616	ENCODE Project Consortium (2012 Sep 6). An integrated encyclopedia of DNA elements in the human genome. Nature. doi:10.1038/nature11247
encode	JUND	SK-N-SH	ENCSR000BSK	ENCFF000QZG	FASTQ	An integrated encyclopedia of DNA elements in the human genome	ENCODE Project Consortium	Nature	2012 Sep 6	10.1038/nature11247	22955616	ENCODE Project Consortium (2012 Sep 6). An integrated encyclopedia of DNA elements in the human genome. Nature. doi:10.1038/nature11247
encode	JUND	SK-N-SH	ENCSR000BSK	ENCFF000QZK	FASTQ	An integrated encyclopedia of DNA elements in the human genome	ENCODE Project Consortium	Nature	2012 Sep 6	10.1038/nature11247	22955616	ENCODE Project Consortium (2012 Sep 6). An integrated encyclopedia of DNA elements in the human genome. Nature. doi:10.1038/nature11247
encode	JUND	SK-N-SH	ENCSR000EIB	ENCFF000ZQV	FASTQ	An integrated encyclopedia of DNA elements in the human genome	ENCODE Project Consortium	Nature	2012 Sep 6	10.1038/nature11247	22955616	ENCODE Project Consortium (2012 Sep 6). An integrated encyclopedia of DNA elements in the human genome. Nature. doi:10.1038/nature11247
encode	JUND	SK-N-SH	ENCSR000EIB	ENCFF000ZQY	FASTQ	An integrated encyclopedia of DNA elements in the human genome	ENCODE Project Consortium	Nature	2012 Sep 6	10.1038/nature11247	22955616	ENCODE Project Consortium (2012 Sep 6). An integrated encyclopedia of DNA elements in the human genome. Nature. doi:10.1038/nature11247
encode	KDM6A	HepG2	ENCSR031ING	ENCFF599YZI	FASTQ	An integrated encyclopedia of DNA elements in the human genome	ENCODE Project Consortium	Nature	2012 Sep 6	10.1038/nature11247	22955616	ENCODE Project Consortium (2012 Sep 6). An integrated encyclopedia of DNA elements in the human genome. Nature. doi:10.1038/nature11247
encode	KDM6A	HepG2	ENCSR031ING	ENCFF767XIJ	FASTQ	An integrated encyclopedia of DNA elements in the human genome	ENCODE Project Consortium	Nature	2012 Sep 6	10.1038/nature11247	22955616	ENCODE Project Consortium (2012 Sep 6). An integrated encyclopedia of DNA elements in the human genome. Nature. doi:10.1038/nature11247
encode	KLF1	HEK293	ENCSR859BMR	ENCFF312XEN	FASTQ	An integrated encyclopedia of DNA elements in the human genome	ENCODE Project Consortium	Nature	2012 Sep 6	10.1038/nature11247	22955616	ENCODE Project Consortium (2012 Sep 6). An integrated encyclopedia of DNA elements in the human genome. Nature. doi:10.1038/nature11247
encode	KLF1	HEK293	ENCSR859BMR	ENCFF426NQH	FASTQ	An integrated encyclopedia of DNA elements in the human genome	ENCODE Project Consortium	Nature	2012 Sep 6	10.1038/nature11247	22955616	ENCODE Project Consortium (2012 Sep 6). An integrated encyclopedia of DNA elements in the human genome. Nature. doi:10.1038/nature11247
encode	KLF1	K562	ENCSR550HCT	ENCFF942FDD	FASTQ	An integrated encyclopedia of DNA elements in the human genome	ENCODE Project Consortium	Nature	2012 Sep 6	10.1038/nature11247	22955616	ENCODE Project Consortium (2012 Sep 6). An integrated encyclopedia of DNA elements in the human genome. Nature. doi:10.1038/nature11247
encode	KLF1	K562	ENCSR550HCT	ENCFF994DFN	FASTQ	An integrated encyclopedia of DNA elements in the human genome	ENCODE Project Consortium	Nature	2012 Sep 6	10.1038/nature11247	22955616	ENCODE Project Consortium (2012 Sep 6). An integrated encyclopedia of DNA elements in the human genome. Nature. doi:10.1038/nature11247
encode	KLF10	HEK293	ENCSR006GAQ	ENCFF480MVG	FASTQ	An integrated encyclopedia of DNA elements in the human genome	ENCODE Project Consortium	Nature	2012 Sep 6	10.1038/nature11247	22955616	ENCODE Project Consortium (2012 Sep 6). An integrated encyclopedia of DNA elements in the human genome. Nature. doi:10.1038/nature11247
encode	KLF10	HEK293	ENCSR006GAQ	ENCFF532GQH	FASTQ	An integrated encyclopedia of DNA elements in the human genome	ENCODE Project Consortium	Nature	2012 Sep 6	10.1038/nature11247	22955616	ENCODE Project Consortium (2012 Sep 6). An integrated encyclopedia of DNA elements in the human genome. Nature. doi:10.1038/nature11247
encode	KLF11	HepG2	ENCSR616OSG	ENCFF425ZYO	FASTQ	An integrated encyclopedia of DNA elements in the human genome	ENCODE Project Consortium	Nature	2012 Sep 6	10.1038/nature11247	22955616	ENCODE Project Consortium (2012 Sep 6). An integrated encyclopedia of DNA elements in the human genome. Nature. doi:10.1038/nature11247
encode	KLF11	HepG2	ENCSR616OSG	ENCFF937ICR	FASTQ	An integrated encyclopedia of DNA elements in the human genome	ENCODE Project Consortium	Nature	2012 Sep 6	10.1038/nature11247	22955616	ENCODE Project Consortium (2012 Sep 6). An integrated encyclopedia of DNA elements in the human genome. Nature. doi:10.1038/nature11247
encode	KLF13	K562	ENCSR608HVP	ENCFF358PYP	FASTQ	An integrated encyclopedia of DNA elements in the human genome	ENCODE Project Consortium	Nature	2012 Sep 6	10.1038/nature11247	22955616	ENCODE Project Consortium (2012 Sep 6). An integrated encyclopedia of DNA elements in the human genome. Nature. doi:10.1038/nature11247
encode	KLF13	K562	ENCSR608HVP	ENCFF519FTA	FASTQ	An integrated encyclopedia of DNA elements in the human genome	ENCODE Project Consortium	Nature	2012 Sep 6	10.1038/nature11247	22955616	ENCODE Project Consortium (2012 Sep 6). An integrated encyclopedia of DNA elements in the human genome. Nature. doi:10.1038/nature11247
encode	KLF16	HEK293	ENCSR397DQC	ENCFF509PJP	FASTQ	An integrated encyclopedia of DNA elements in the human genome	ENCODE Project Consortium	Nature	2012 Sep 6	10.1038/nature11247	22955616	ENCODE Project Consortium (2012 Sep 6). An integrated encyclopedia of DNA elements in the human genome. Nature. doi:10.1038/nature11247
encode	KLF16	HEK293	ENCSR397DQC	ENCFF877OHU	FASTQ	An integrated encyclopedia of DNA elements in the human genome	ENCODE Project Consortium	Nature	2012 Sep 6	10.1038/nature11247	22955616	ENCODE Project Consortium (2012 Sep 6). An integrated encyclopedia of DNA elements in the human genome. Nature. doi:10.1038/nature11247
encode	KLF16	HepG2	ENCSR009KLQ	ENCFF264ZXH	FASTQ	An integrated encyclopedia of DNA elements in the human genome	ENCODE Project Consortium	Nature	2012 Sep 6	10.1038/nature11247	22955616	ENCODE Project Consortium (2012 Sep 6). An integrated encyclopedia of DNA elements in the human genome. Nature. doi:10.1038/nature11247
encode	KLF16	HepG2	ENCSR009KLQ	ENCFF380TFO	FASTQ	An integrated encyclopedia of DNA elements in the human genome	ENCODE Project Consortium	Nature	2012 Sep 6	10.1038/nature11247	22955616	ENCODE Project Consortium (2012 Sep 6). An integrated encyclopedia of DNA elements in the human genome. Nature. doi:10.1038/nature11247
encode	KLF16	K562	ENCSR760UVO	ENCFF545DFQ	FASTQ	An integrated encyclopedia of DNA elements in the human genome	ENCODE Project Consortium	Nature	2012 Sep 6	10.1038/nature11247	22955616	ENCODE Project Consortium (2012 Sep 6). An integrated encyclopedia of DNA elements in the human genome. Nature. doi:10.1038/nature11247
encode	KLF16	K562	ENCSR760UVO	ENCFF855OMG	FASTQ	An integrated encyclopedia of DNA elements in the human genome	ENCODE Project Consortium	Nature	2012 Sep 6	10.1038/nature11247	22955616	ENCODE Project Consortium (2012 Sep 6). An integrated encyclopedia of DNA elements in the human genome. Nature. doi:10.1038/nature11247
encode	KLF4	MCF-7	ENCSR265WJC	ENCFF006QJD	FASTQ	An integrated encyclopedia of DNA elements in the human genome	ENCODE Project Consortium	Nature	2012 Sep 6	10.1038/nature11247	22955616	ENCODE Project Consortium (2012 Sep 6). An integrated encyclopedia of DNA elements in the human genome. Nature. doi:10.1038/nature11247
encode	KLF4	MCF-7	ENCSR265WJC	ENCFF277ODW	FASTQ	An integrated encyclopedia of DNA elements in the human genome	ENCODE Project Consortium	Nature	2012 Sep 6	10.1038/nature11247	22955616	ENCODE Project Consortium (2012 Sep 6). An integrated encyclopedia of DNA elements in the human genome. Nature. doi:10.1038/nature11247
encode	KLF4	MCF-7	ENCSR265WJC	ENCFF542BMY	FASTQ	An integrated encyclopedia of DNA elements in the human genome	ENCODE Project Consortium	Nature	2012 Sep 6	10.1038/nature11247	22955616	ENCODE Project Consortium (2012 Sep 6). An integrated encyclopedia of DNA elements in the human genome. Nature. doi:10.1038/nature11247
encode	KLF4	MCF-7	ENCSR265WJC	ENCFF765LUQ	FASTQ	An integrated encyclopedia of DNA elements in the human genome	ENCODE Project Consortium	Nature	2012 Sep 6	10.1038/nature11247	22955616	ENCODE Project Consortium (2012 Sep 6). An integrated encyclopedia of DNA elements in the human genome. Nature. doi:10.1038/nature11247
encode	KLF6	HepG2	ENCSR757EKM	ENCFF633ZLO	FASTQ	An integrated encyclopedia of DNA elements in the human genome	ENCODE Project Consortium	Nature	2012 Sep 6	10.1038/nature11247	22955616	ENCODE Project Consortium (2012 Sep 6). An integrated encyclopedia of DNA elements in the human genome. Nature. doi:10.1038/nature11247
encode	KLF6	HepG2	ENCSR757EKM	ENCFF762ILJ	FASTQ	An integrated encyclopedia of DNA elements in the human genome	ENCODE Project Consortium	Nature	2012 Sep 6	10.1038/nature11247	22955616	ENCODE Project Consortium (2012 Sep 6). An integrated encyclopedia of DNA elements in the human genome. Nature. doi:10.1038/nature11247
encode	KLF7	HEK293	ENCSR604VWJ	ENCFF177UXL	FASTQ	An integrated encyclopedia of DNA elements in the human genome	ENCODE Project Consortium	Nature	2012 Sep 6	10.1038/nature11247	22955616	ENCODE Project Consortium (2012 Sep 6). An integrated encyclopedia of DNA elements in the human genome. Nature. doi:10.1038/nature11247
encode	KLF7	HEK293	ENCSR604VWJ	ENCFF613EQS	FASTQ	An integrated encyclopedia of DNA elements in the human genome	ENCODE Project Consortium	Nature	2012 Sep 6	10.1038/nature11247	22955616	ENCODE Project Consortium (2012 Sep 6). An integrated encyclopedia of DNA elements in the human genome. Nature. doi:10.1038/nature11247
encode	KLF8	HEK293	ENCSR635NOQ	ENCFF139YAL	FASTQ	An integrated encyclopedia of DNA elements in the human genome	ENCODE Project Consortium	Nature	2012 Sep 6	10.1038/nature11247	22955616	ENCODE Project Consortium (2012 Sep 6). An integrated encyclopedia of DNA elements in the human genome. Nature. doi:10.1038/nature11247
encode	KLF8	HEK293	ENCSR635NOQ	ENCFF413XPW	FASTQ	An integrated encyclopedia of DNA elements in the human genome	ENCODE Project Consortium	Nature	2012 Sep 6	10.1038/nature11247	22955616	ENCODE Project Consortium (2012 Sep 6). An integrated encyclopedia of DNA elements in the human genome. Nature. doi:10.1038/nature11247
encode	KLF9	HEK293	ENCSR076EZB	ENCFF413POC	FASTQ	An integrated encyclopedia of DNA elements in the human genome	ENCODE Project Consortium	Nature	2012 Sep 6	10.1038/nature11247	22955616	ENCODE Project Consortium (2012 Sep 6). An integrated encyclopedia of DNA elements in the human genome. Nature. doi:10.1038/nature11247
encode	KLF9	HEK293	ENCSR076EZB	ENCFF589GMJ	FASTQ	An integrated encyclopedia of DNA elements in the human genome	ENCODE Project Consortium	Nature	2012 Sep 6	10.1038/nature11247	22955616	ENCODE Project Consortium (2012 Sep 6). An integrated encyclopedia of DNA elements in the human genome. Nature. doi:10.1038/nature11247
encode	KLF9	HepG2	ENCSR938ETG	ENCFF351KCG	FASTQ	An integrated encyclopedia of DNA elements in the human genome	ENCODE Project Consortium	Nature	2012 Sep 6	10.1038/nature11247	22955616	ENCODE Project Consortium (2012 Sep 6). An integrated encyclopedia of DNA elements in the human genome. Nature. doi:10.1038/nature11247
encode	KLF9	HepG2	ENCSR938ETG	ENCFF795MVM	FASTQ	An integrated encyclopedia of DNA elements in the human genome	ENCODE Project Consortium	Nature	2012 Sep 6	10.1038/nature11247	22955616	ENCODE Project Consortium (2012 Sep 6). An integrated encyclopedia of DNA elements in the human genome. Nature. doi:10.1038/nature11247
encode	KLF9	MCF-7	ENCSR125ZYC	ENCFF097AUF	FASTQ	An integrated encyclopedia of DNA elements in the human genome	ENCODE Project Consortium	Nature	2012 Sep 6	10.1038/nature11247	22955616	ENCODE Project Consortium (2012 Sep 6). An integrated encyclopedia of DNA elements in the human genome. Nature. doi:10.1038/nature11247
encode	KLF9	MCF-7	ENCSR125ZYC	ENCFF548OMB	FASTQ	An integrated encyclopedia of DNA elements in the human genome	ENCODE Project Consortium	Nature	2012 Sep 6	10.1038/nature11247	22955616	ENCODE Project Consortium (2012 Sep 6). An integrated encyclopedia of DNA elements in the human genome. Nature. doi:10.1038/nature11247
encode	KLF9	MCF-7	ENCSR125ZYC	ENCFF611RZZ	FASTQ	An integrated encyclopedia of DNA elements in the human genome	ENCODE Project Consortium	Nature	2012 Sep 6	10.1038/nature11247	22955616	ENCODE Project Consortium (2012 Sep 6). An integrated encyclopedia of DNA elements in the human genome. Nature. doi:10.1038/nature11247
encode	KLF9	MCF-7	ENCSR125ZYC	ENCFF680CYZ	FASTQ	An integrated encyclopedia of DNA elements in the human genome	ENCODE Project Consortium	Nature	2012 Sep 6	10.1038/nature11247	22955616	ENCODE Project Consortium (2012 Sep 6). An integrated encyclopedia of DNA elements in the human genome. Nature. doi:10.1038/nature11247
encode	LCORL	HepG2	ENCSR950NAZ	ENCFF089HKF	FASTQ	An integrated encyclopedia of DNA elements in the human genome	ENCODE Project Consortium	Nature	2012 Sep 6	10.1038/nature11247	22955616	ENCODE Project Consortium (2012 Sep 6). An integrated encyclopedia of DNA elements in the human genome. Nature. doi:10.1038/nature11247
encode	LCORL	HepG2	ENCSR950NAZ	ENCFF822RJX	FASTQ	An integrated encyclopedia of DNA elements in the human genome	ENCODE Project Consortium	Nature	2012 Sep 6	10.1038/nature11247	22955616	ENCODE Project Consortium (2012 Sep 6). An integrated encyclopedia of DNA elements in the human genome. Nature. doi:10.1038/nature11247
encode	LEF1	HEK293	ENCSR240XWM	ENCFF011PMD	FASTQ	An integrated encyclopedia of DNA elements in the human genome	ENCODE Project Consortium	Nature	2012 Sep 6	10.1038/nature11247	22955616	ENCODE Project Consortium (2012 Sep 6). An integrated encyclopedia of DNA elements in the human genome. Nature. doi:10.1038/nature11247
encode	LEF1	HEK293	ENCSR240XWM	ENCFF192OJP	FASTQ	An integrated encyclopedia of DNA elements in the human genome	ENCODE Project Consortium	Nature	2012 Sep 6	10.1038/nature11247	22955616	ENCODE Project Consortium (2012 Sep 6). An integrated encyclopedia of DNA elements in the human genome. Nature. doi:10.1038/nature11247
encode	LEF1	K562	ENCSR832OGB	ENCFF087CSK	FASTQ	An integrated encyclopedia of DNA elements in the human genome	ENCODE Project Consortium	Nature	2012 Sep 6	10.1038/nature11247	22955616	ENCODE Project Consortium (2012 Sep 6). An integrated encyclopedia of DNA elements in the human genome. Nature. doi:10.1038/nature11247
encode	LEF1	K562	ENCSR832OGB	ENCFF850KNY	FASTQ	An integrated encyclopedia of DNA elements in the human genome	ENCODE Project Consortium	Nature	2012 Sep 6	10.1038/nature11247	22955616	ENCODE Project Consortium (2012 Sep 6). An integrated encyclopedia of DNA elements in the human genome. Nature. doi:10.1038/nature11247
encode	LEF1	K562	ENCSR343ELW	ENCFF211HML	FASTQ	An integrated encyclopedia of DNA elements in the human genome	ENCODE Project Consortium	Nature	2012 Sep 6	10.1038/nature11247	22955616	ENCODE Project Consortium (2012 Sep 6). An integrated encyclopedia of DNA elements in the human genome. Nature. doi:10.1038/nature11247
encode	LEF1	K562	ENCSR343ELW	ENCFF643QTB	FASTQ	An integrated encyclopedia of DNA elements in the human genome	ENCODE Project Consortium	Nature	2012 Sep 6	10.1038/nature11247	22955616	ENCODE Project Consortium (2012 Sep 6). An integrated encyclopedia of DNA elements in the human genome. Nature. doi:10.1038/nature11247
encode	MAFF	HeLa-S3	ENCSR140DSL	ENCFF002EDF	FASTQ	An integrated encyclopedia of DNA elements in the human genome	ENCODE Project Consortium	Nature	2012 Sep 6	10.1038/nature11247	22955616	ENCODE Project Consortium (2012 Sep 6). An integrated encyclopedia of DNA elements in the human genome. Nature. doi:10.1038/nature11247
encode	MAFF	HeLa-S3	ENCSR140DSL	ENCFF002EDH	FASTQ	An integrated encyclopedia of DNA elements in the human genome	ENCODE Project Consortium	Nature	2012 Sep 6	10.1038/nature11247	22955616	ENCODE Project Consortium (2012 Sep 6). An integrated encyclopedia of DNA elements in the human genome. Nature. doi:10.1038/nature11247
encode	MAFF	HepG2	ENCSR000EEC	ENCFF000XTZ	FASTQ	An integrated encyclopedia of DNA elements in the human genome	ENCODE Project Consortium	Nature	2012 Sep 6	10.1038/nature11247	22955616	ENCODE Project Consortium (2012 Sep 6). An integrated encyclopedia of DNA elements in the human genome. Nature. doi:10.1038/nature11247
encode	MAFF	HepG2	ENCSR000EEC	ENCFF000XUA	FASTQ	An integrated encyclopedia of DNA elements in the human genome	ENCODE Project Consortium	Nature	2012 Sep 6	10.1038/nature11247	22955616	ENCODE Project Consortium (2012 Sep 6). An integrated encyclopedia of DNA elements in the human genome. Nature. doi:10.1038/nature11247
encode	MAFF	K562	ENCSR000EGI	ENCFF000YSQ	FASTQ	An integrated encyclopedia of DNA elements in the human genome	ENCODE Project Consortium	Nature	2012 Sep 6	10.1038/nature11247	22955616	ENCODE Project Consortium (2012 Sep 6). An integrated encyclopedia of DNA elements in the human genome. Nature. doi:10.1038/nature11247
encode	MAFF	K562	ENCSR000EGI	ENCFF000YSS	FASTQ	An integrated encyclopedia of DNA elements in the human genome	ENCODE Project Consortium	Nature	2012 Sep 6	10.1038/nature11247	22955616	ENCODE Project Consortium (2012 Sep 6). An integrated encyclopedia of DNA elements in the human genome. Nature. doi:10.1038/nature11247
encode	MAFG	K562	ENCSR818DQV	ENCFF683PDC	FASTQ	An integrated encyclopedia of DNA elements in the human genome	ENCODE Project Consortium	Nature	2012 Sep 6	10.1038/nature11247	22955616	ENCODE Project Consortium (2012 Sep 6). An integrated encyclopedia of DNA elements in the human genome. Nature. doi:10.1038/nature11247
encode	MAFG	K562	ENCSR818DQV	ENCFF711WIA	FASTQ	An integrated encyclopedia of DNA elements in the human genome	ENCODE Project Consortium	Nature	2012 Sep 6	10.1038/nature11247	22955616	ENCODE Project Consortium (2012 Sep 6). An integrated encyclopedia of DNA elements in the human genome. Nature. doi:10.1038/nature11247
encode	MAFK	A549	ENCSR541WQI	ENCFF002ELY	FASTQ	An integrated encyclopedia of DNA elements in the human genome	ENCODE Project Consortium	Nature	2012 Sep 6	10.1038/nature11247	22955616	ENCODE Project Consortium (2012 Sep 6). An integrated encyclopedia of DNA elements in the human genome. Nature. doi:10.1038/nature11247
encode	MAFK	A549	ENCSR541WQI	ENCFF002EMA	FASTQ	An integrated encyclopedia of DNA elements in the human genome	ENCODE Project Consortium	Nature	2012 Sep 6	10.1038/nature11247	22955616	ENCODE Project Consortium (2012 Sep 6). An integrated encyclopedia of DNA elements in the human genome. Nature. doi:10.1038/nature11247
encode	MAFK	GM12878	ENCSR000DYV	ENCFF000VXQ	FASTQ	An integrated encyclopedia of DNA elements in the human genome	ENCODE Project Consortium	Nature	2012 Sep 6	10.1038/nature11247	22955616	ENCODE Project Consortium (2012 Sep 6). An integrated encyclopedia of DNA elements in the human genome. Nature. doi:10.1038/nature11247
encode	MAFK	GM12878	ENCSR000DYV	ENCFF000VXS	FASTQ	An integrated encyclopedia of DNA elements in the human genome	ENCODE Project Consortium	Nature	2012 Sep 6	10.1038/nature11247	22955616	ENCODE Project Consortium (2012 Sep 6). An integrated encyclopedia of DNA elements in the human genome. Nature. doi:10.1038/nature11247
encode	MAFK	H1-hESC	ENCSR000EBS	ENCFF000WTN	FASTQ	An integrated encyclopedia of DNA elements in the human genome	ENCODE Project Consortium	Nature	2012 Sep 6	10.1038/nature11247	22955616	ENCODE Project Consortium (2012 Sep 6). An integrated encyclopedia of DNA elements in the human genome. Nature. doi:10.1038/nature11247
encode	MAFK	H1-hESC	ENCSR000EBS	ENCFF000WTQ	FASTQ	An integrated encyclopedia of DNA elements in the human genome	ENCODE Project Consortium	Nature	2012 Sep 6	10.1038/nature11247	22955616	ENCODE Project Consortium (2012 Sep 6). An integrated encyclopedia of DNA elements in the human genome. Nature. doi:10.1038/nature11247
encode	MAFK	HeLa-S3	ENCSR000ECK	ENCFF000XGV	FASTQ	An integrated encyclopedia of DNA elements in the human genome	ENCODE Project Consortium	Nature	2012 Sep 6	10.1038/nature11247	22955616	ENCODE Project Consortium (2012 Sep 6). An integrated encyclopedia of DNA elements in the human genome. Nature. doi:10.1038/nature11247
encode	MAFK	HeLa-S3	ENCSR000ECK	ENCFF000XGX	FASTQ	An integrated encyclopedia of DNA elements in the human genome	ENCODE Project Consortium	Nature	2012 Sep 6	10.1038/nature11247	22955616	ENCODE Project Consortium (2012 Sep 6). An integrated encyclopedia of DNA elements in the human genome. Nature. doi:10.1038/nature11247
encode	MAFK	HepG2	ENCSR000EDZ	ENCFF000XUU	FASTQ	An integrated encyclopedia of DNA elements in the human genome	ENCODE Project Consortium	Nature	2012 Sep 6	10.1038/nature11247	22955616	ENCODE Project Consortium (2012 Sep 6). An integrated encyclopedia of DNA elements in the human genome. Nature. doi:10.1038/nature11247
encode	MAFK	HepG2	ENCSR000EDZ	ENCFF000XVK	FASTQ	An integrated encyclopedia of DNA elements in the human genome	ENCODE Project Consortium	Nature	2012 Sep 6	10.1038/nature11247	22955616	ENCODE Project Consortium (2012 Sep 6). An integrated encyclopedia of DNA elements in the human genome. Nature. doi:10.1038/nature11247
encode	MAFK	HepG2	ENCSR000EEB	ENCFF000XUK	FASTQ	An integrated encyclopedia of DNA elements in the human genome	ENCODE Project Consortium	Nature	2012 Sep 6	10.1038/nature11247	22955616	ENCODE Project Consortium (2012 Sep 6). An integrated encyclopedia of DNA elements in the human genome. Nature. doi:10.1038/nature11247
encode	MAFK	HepG2	ENCSR000EEB	ENCFF000XUL	FASTQ	An integrated encyclopedia of DNA elements in the human genome	ENCODE Project Consortium	Nature	2012 Sep 6	10.1038/nature11247	22955616	ENCODE Project Consortium (2012 Sep 6). An integrated encyclopedia of DNA elements in the human genome. Nature. doi:10.1038/nature11247
encode	MAFK	K562	ENCSR000EGX	ENCFF000YUC	FASTQ	An integrated encyclopedia of DNA elements in the human genome	ENCODE Project Consortium	Nature	2012 Sep 6	10.1038/nature11247	22955616	ENCODE Project Consortium (2012 Sep 6). An integrated encyclopedia of DNA elements in the human genome. Nature. doi:10.1038/nature11247
encode	MAFK	K562	ENCSR000EGX	ENCFF000YUE	FASTQ	An integrated encyclopedia of DNA elements in the human genome	ENCODE Project Consortium	Nature	2012 Sep 6	10.1038/nature11247	22955616	ENCODE Project Consortium (2012 Sep 6). An integrated encyclopedia of DNA elements in the human genome. Nature. doi:10.1038/nature11247
encode	MAFK	MCF-7	ENCSR555PBN	ENCFF002DPW	FASTQ	An integrated encyclopedia of DNA elements in the human genome	ENCODE Project Consortium	Nature	2012 Sep 6	10.1038/nature11247	22955616	ENCODE Project Consortium (2012 Sep 6). An integrated encyclopedia of DNA elements in the human genome. Nature. doi:10.1038/nature11247
encode	MAFK	MCF-7	ENCSR555PBN	ENCFF002DTR	FASTQ	An integrated encyclopedia of DNA elements in the human genome	ENCODE Project Consortium	Nature	2012 Sep 6	10.1038/nature11247	22955616	ENCODE Project Consortium (2012 Sep 6). An integrated encyclopedia of DNA elements in the human genome. Nature. doi:10.1038/nature11247
encode	MAX	GM12878	ENCSR000DZF	ENCFF000VXY	FASTQ	An integrated encyclopedia of DNA elements in the human genome	ENCODE Project Consortium	Nature	2012 Sep 6	10.1038/nature11247	22955616	ENCODE Project Consortium (2012 Sep 6). An integrated encyclopedia of DNA elements in the human genome. Nature. doi:10.1038/nature11247
encode	MAX	GM12878	ENCSR000DZF	ENCFF000VYA	FASTQ	An integrated encyclopedia of DNA elements in the human genome	ENCODE Project Consortium	Nature	2012 Sep 6	10.1038/nature11247	22955616	ENCODE Project Consortium (2012 Sep 6). An integrated encyclopedia of DNA elements in the human genome. Nature. doi:10.1038/nature11247
encode	MAX	HeLa-S3	ENCSR000ECN	ENCFF000XHD	FASTQ	An integrated encyclopedia of DNA elements in the human genome	ENCODE Project Consortium	Nature	2012 Sep 6	10.1038/nature11247	22955616	ENCODE Project Consortium (2012 Sep 6). An integrated encyclopedia of DNA elements in the human genome. Nature. doi:10.1038/nature11247
encode	MAX	HeLa-S3	ENCSR000ECN	ENCFF000XHF	FASTQ	An integrated encyclopedia of DNA elements in the human genome	ENCODE Project Consortium	Nature	2012 Sep 6	10.1038/nature11247	22955616	ENCODE Project Consortium (2012 Sep 6). An integrated encyclopedia of DNA elements in the human genome. Nature. doi:10.1038/nature11247
encode	MAX	HepG2	ENCSR000EDS	ENCFF000XUF	FASTQ	An integrated encyclopedia of DNA elements in the human genome	ENCODE Project Consortium	Nature	2012 Sep 6	10.1038/nature11247	22955616	ENCODE Project Consortium (2012 Sep 6). An integrated encyclopedia of DNA elements in the human genome. Nature. doi:10.1038/nature11247
encode	MAX	HepG2	ENCSR000EDS	ENCFF000XUH	FASTQ	An integrated encyclopedia of DNA elements in the human genome	ENCODE Project Consortium	Nature	2012 Sep 6	10.1038/nature11247	22955616	ENCODE Project Consortium (2012 Sep 6). An integrated encyclopedia of DNA elements in the human genome. Nature. doi:10.1038/nature11247
encode	MAX	K562	ENCSR000EFV	ENCFF000YTF	FASTQ	An integrated encyclopedia of DNA elements in the human genome	ENCODE Project Consortium	Nature	2012 Sep 6	10.1038/nature11247	22955616	ENCODE Project Consortium (2012 Sep 6). An integrated encyclopedia of DNA elements in the human genome. Nature. doi:10.1038/nature11247
encode	MAX	K562	ENCSR000EFV	ENCFF000YTH	FASTQ	An integrated encyclopedia of DNA elements in the human genome	ENCODE Project Consortium	Nature	2012 Sep 6	10.1038/nature11247	22955616	ENCODE Project Consortium (2012 Sep 6). An integrated encyclopedia of DNA elements in the human genome. Nature. doi:10.1038/nature11247
encode	MAX	K562	ENCSR000BLP	ENCFF000QBZ	FASTQ	An integrated encyclopedia of DNA elements in the human genome	ENCODE Project Consortium	Nature	2012 Sep 6	10.1038/nature11247	22955616	ENCODE Project Consortium (2012 Sep 6). An integrated encyclopedia of DNA elements in the human genome. Nature. doi:10.1038/nature11247
encode	MAX	K562	ENCSR000BLP	ENCFF000QCC	FASTQ	An integrated encyclopedia of DNA elements in the human genome	ENCODE Project Consortium	Nature	2012 Sep 6	10.1038/nature11247	22955616	ENCODE Project Consortium (2012 Sep 6). An integrated encyclopedia of DNA elements in the human genome. Nature. doi:10.1038/nature11247
encode	MAX	NB4	ENCSR000EHS	ENCFF000ZMN	FASTQ	An integrated encyclopedia of DNA elements in the human genome	ENCODE Project Consortium	Nature	2012 Sep 6	10.1038/nature11247	22955616	ENCODE Project Consortium (2012 Sep 6). An integrated encyclopedia of DNA elements in the human genome. Nature. doi:10.1038/nature11247
encode	MAX	NB4	ENCSR000EHS	ENCFF000ZMP	FASTQ	An integrated encyclopedia of DNA elements in the human genome	ENCODE Project Consortium	Nature	2012 Sep 6	10.1038/nature11247	22955616	ENCODE Project Consortium (2012 Sep 6). An integrated encyclopedia of DNA elements in the human genome. Nature. doi:10.1038/nature11247
encode	MAZ	A549	ENCSR636YLV	ENCFF002EAI	FASTQ	An integrated encyclopedia of DNA elements in the human genome	ENCODE Project Consortium	Nature	2012 Sep 6	10.1038/nature11247	22955616	ENCODE Project Consortium (2012 Sep 6). An integrated encyclopedia of DNA elements in the human genome. Nature. doi:10.1038/nature11247
encode	MAZ	A549	ENCSR636YLV	ENCFF002EAJ	FASTQ	An integrated encyclopedia of DNA elements in the human genome	ENCODE Project Consortium	Nature	2012 Sep 6	10.1038/nature11247	22955616	ENCODE Project Consortium (2012 Sep 6). An integrated encyclopedia of DNA elements in the human genome. Nature. doi:10.1038/nature11247
encode	MAZ	GM12878	ENCSR000DZA	ENCFF000VYM	FASTQ	An integrated encyclopedia of DNA elements in the human genome	ENCODE Project Consortium	Nature	2012 Sep 6	10.1038/nature11247	22955616	ENCODE Project Consortium (2012 Sep 6). An integrated encyclopedia of DNA elements in the human genome. Nature. doi:10.1038/nature11247
encode	MAZ	GM12878	ENCSR000DZA	ENCFF000VYO	FASTQ	An integrated encyclopedia of DNA elements in the human genome	ENCODE Project Consortium	Nature	2012 Sep 6	10.1038/nature11247	22955616	ENCODE Project Consortium (2012 Sep 6). An integrated encyclopedia of DNA elements in the human genome. Nature. doi:10.1038/nature11247
encode	MAZ	HEK293	ENCSR290SSQ	ENCFF469HPU	FASTQ	An integrated encyclopedia of DNA elements in the human genome	ENCODE Project Consortium	Nature	2012 Sep 6	10.1038/nature11247	22955616	ENCODE Project Consortium (2012 Sep 6). An integrated encyclopedia of DNA elements in the human genome. Nature. doi:10.1038/nature11247
encode	MAZ	HEK293	ENCSR290SSQ	ENCFF590EUS	FASTQ	An integrated encyclopedia of DNA elements in the human genome	ENCODE Project Consortium	Nature	2012 Sep 6	10.1038/nature11247	22955616	ENCODE Project Consortium (2012 Sep 6). An integrated encyclopedia of DNA elements in the human genome. Nature. doi:10.1038/nature11247
encode	MAZ	HeLa-S3	ENCSR000ECL	ENCFF000XHT	FASTQ	An integrated encyclopedia of DNA elements in the human genome	ENCODE Project Consortium	Nature	2012 Sep 6	10.1038/nature11247	22955616	ENCODE Project Consortium (2012 Sep 6). An integrated encyclopedia of DNA elements in the human genome. Nature. doi:10.1038/nature11247
encode	MAZ	HeLa-S3	ENCSR000ECL	ENCFF000XHV	FASTQ	An integrated encyclopedia of DNA elements in the human genome	ENCODE Project Consortium	Nature	2012 Sep 6	10.1038/nature11247	22955616	ENCODE Project Consortium (2012 Sep 6). An integrated encyclopedia of DNA elements in the human genome. Nature. doi:10.1038/nature11247
encode	MAZ	HepG2	ENCSR000EDN	ENCFF000XUN	FASTQ	An integrated encyclopedia of DNA elements in the human genome	ENCODE Project Consortium	Nature	2012 Sep 6	10.1038/nature11247	22955616	ENCODE Project Consortium (2012 Sep 6). An integrated encyclopedia of DNA elements in the human genome. Nature. doi:10.1038/nature11247
encode	MAZ	HepG2	ENCSR000EDN	ENCFF000XUP	FASTQ	An integrated encyclopedia of DNA elements in the human genome	ENCODE Project Consortium	Nature	2012 Sep 6	10.1038/nature11247	22955616	ENCODE Project Consortium (2012 Sep 6). An integrated encyclopedia of DNA elements in the human genome. Nature. doi:10.1038/nature11247
encode	MAZ	MCF-7	ENCSR288IJC	ENCFF002DPX	FASTQ	An integrated encyclopedia of DNA elements in the human genome	ENCODE Project Consortium	Nature	2012 Sep 6	10.1038/nature11247	22955616	ENCODE Project Consortium (2012 Sep 6). An integrated encyclopedia of DNA elements in the human genome. Nature. doi:10.1038/nature11247
encode	MAZ	MCF-7	ENCSR288IJC	ENCFF002EGP	FASTQ	An integrated encyclopedia of DNA elements in the human genome	ENCODE Project Consortium	Nature	2012 Sep 6	10.1038/nature11247	22955616	ENCODE Project Consortium (2012 Sep 6). An integrated encyclopedia of DNA elements in the human genome. Nature. doi:10.1038/nature11247
encode	MBD1	HepG2	ENCSR260UJI	ENCFF617BUV	FASTQ	An integrated encyclopedia of DNA elements in the human genome	ENCODE Project Consortium	Nature	2012 Sep 6	10.1038/nature11247	22955616	ENCODE Project Consortium (2012 Sep 6). An integrated encyclopedia of DNA elements in the human genome. Nature. doi:10.1038/nature11247
encode	MBD1	HepG2	ENCSR260UJI	ENCFF844LMK	FASTQ	An integrated encyclopedia of DNA elements in the human genome	ENCODE Project Consortium	Nature	2012 Sep 6	10.1038/nature11247	22955616	ENCODE Project Consortium (2012 Sep 6). An integrated encyclopedia of DNA elements in the human genome. Nature. doi:10.1038/nature11247
encode	MBD1	HepG2	ENCSR396QWK	ENCFF690UNT	FASTQ	An integrated encyclopedia of DNA elements in the human genome	ENCODE Project Consortium	Nature	2012 Sep 6	10.1038/nature11247	22955616	ENCODE Project Consortium (2012 Sep 6). An integrated encyclopedia of DNA elements in the human genome. Nature. doi:10.1038/nature11247
encode	MBD1	HepG2	ENCSR396QWK	ENCFF707YEY	FASTQ	An integrated encyclopedia of DNA elements in the human genome	ENCODE Project Consortium	Nature	2012 Sep 6	10.1038/nature11247	22955616	ENCODE Project Consortium (2012 Sep 6). An integrated encyclopedia of DNA elements in the human genome. Nature. doi:10.1038/nature11247
encode	MEF2A	GM12878	ENCSR000BKB	ENCFF000NXA	FASTQ	An integrated encyclopedia of DNA elements in the human genome	ENCODE Project Consortium	Nature	2012 Sep 6	10.1038/nature11247	22955616	ENCODE Project Consortium (2012 Sep 6). An integrated encyclopedia of DNA elements in the human genome. Nature. doi:10.1038/nature11247
encode	MEF2A	GM12878	ENCSR000BKB	ENCFF000NXC	FASTQ	An integrated encyclopedia of DNA elements in the human genome	ENCODE Project Consortium	Nature	2012 Sep 6	10.1038/nature11247	22955616	ENCODE Project Consortium (2012 Sep 6). An integrated encyclopedia of DNA elements in the human genome. Nature. doi:10.1038/nature11247
encode	MEF2A	K562	ENCSR000BNV	ENCFF000QCH	FASTQ	An integrated encyclopedia of DNA elements in the human genome	ENCODE Project Consortium	Nature	2012 Sep 6	10.1038/nature11247	22955616	ENCODE Project Consortium (2012 Sep 6). An integrated encyclopedia of DNA elements in the human genome. Nature. doi:10.1038/nature11247
encode	MEF2A	K562	ENCSR000BNV	ENCFF000QCI	FASTQ	An integrated encyclopedia of DNA elements in the human genome	ENCODE Project Consortium	Nature	2012 Sep 6	10.1038/nature11247	22955616	ENCODE Project Consortium (2012 Sep 6). An integrated encyclopedia of DNA elements in the human genome. Nature. doi:10.1038/nature11247
encode	MEF2C	GM12878	ENCSR000BNG	ENCFF000NXE	FASTQ	An integrated encyclopedia of DNA elements in the human genome	ENCODE Project Consortium	Nature	2012 Sep 6	10.1038/nature11247	22955616	ENCODE Project Consortium (2012 Sep 6). An integrated encyclopedia of DNA elements in the human genome. Nature. doi:10.1038/nature11247
encode	MEF2C	GM12878	ENCSR000BNG	ENCFF000NXJ	FASTQ	An integrated encyclopedia of DNA elements in the human genome	ENCODE Project Consortium	Nature	2012 Sep 6	10.1038/nature11247	22955616	ENCODE Project Consortium (2012 Sep 6). An integrated encyclopedia of DNA elements in the human genome. Nature. doi:10.1038/nature11247
encode	MEIS2	K562	ENCSR851BNE	ENCFF002EIU	FASTQ	An integrated encyclopedia of DNA elements in the human genome	ENCODE Project Consortium	Nature	2012 Sep 6	10.1038/nature11247	22955616	ENCODE Project Consortium (2012 Sep 6). An integrated encyclopedia of DNA elements in the human genome. Nature. doi:10.1038/nature11247
encode	MEIS2	K562	ENCSR851BNE	ENCFF002EIW	FASTQ	An integrated encyclopedia of DNA elements in the human genome	ENCODE Project Consortium	Nature	2012 Sep 6	10.1038/nature11247	22955616	ENCODE Project Consortium (2012 Sep 6). An integrated encyclopedia of DNA elements in the human genome. Nature. doi:10.1038/nature11247
encode	MITF	K562	ENCSR797SWM	ENCFF220PBO	FASTQ	An integrated encyclopedia of DNA elements in the human genome	ENCODE Project Consortium	Nature	2012 Sep 6	10.1038/nature11247	22955616	ENCODE Project Consortium (2012 Sep 6). An integrated encyclopedia of DNA elements in the human genome. Nature. doi:10.1038/nature11247
encode	MITF	K562	ENCSR797SWM	ENCFF455XVE	FASTQ	An integrated encyclopedia of DNA elements in the human genome	ENCODE Project Consortium	Nature	2012 Sep 6	10.1038/nature11247	22955616	ENCODE Project Consortium (2012 Sep 6). An integrated encyclopedia of DNA elements in the human genome. Nature. doi:10.1038/nature11247
encode	MITF	K562	ENCSR000FCB	ENCFF001RUH	FASTQ	An integrated encyclopedia of DNA elements in the human genome	ENCODE Project Consortium	Nature	2012 Sep 6	10.1038/nature11247	22955616	ENCODE Project Consortium (2012 Sep 6). An integrated encyclopedia of DNA elements in the human genome. Nature. doi:10.1038/nature11247
encode	MITF	K562	ENCSR000FCB	ENCFF001RUI	FASTQ	An integrated encyclopedia of DNA elements in the human genome	ENCODE Project Consortium	Nature	2012 Sep 6	10.1038/nature11247	22955616	ENCODE Project Consortium (2012 Sep 6). An integrated encyclopedia of DNA elements in the human genome. Nature. doi:10.1038/nature11247
encode	MIXL1	HepG2	ENCSR966PJY	ENCFF616WVB	FASTQ	An integrated encyclopedia of DNA elements in the human genome	ENCODE Project Consortium	Nature	2012 Sep 6	10.1038/nature11247	22955616	ENCODE Project Consortium (2012 Sep 6). An integrated encyclopedia of DNA elements in the human genome. Nature. doi:10.1038/nature11247
encode	MIXL1	HepG2	ENCSR966PJY	ENCFF790RMU	FASTQ	An integrated encyclopedia of DNA elements in the human genome	ENCODE Project Consortium	Nature	2012 Sep 6	10.1038/nature11247	22955616	ENCODE Project Consortium (2012 Sep 6). An integrated encyclopedia of DNA elements in the human genome. Nature. doi:10.1038/nature11247
encode	MLLT1	GM12878	ENCSR552XSN	ENCFF021DVV	FASTQ	An integrated encyclopedia of DNA elements in the human genome	ENCODE Project Consortium	Nature	2012 Sep 6	10.1038/nature11247	22955616	ENCODE Project Consortium (2012 Sep 6). An integrated encyclopedia of DNA elements in the human genome. Nature. doi:10.1038/nature11247
encode	MLLT1	GM12878	ENCSR552XSN	ENCFF203MXC	FASTQ	An integrated encyclopedia of DNA elements in the human genome	ENCODE Project Consortium	Nature	2012 Sep 6	10.1038/nature11247	22955616	ENCODE Project Consortium (2012 Sep 6). An integrated encyclopedia of DNA elements in the human genome. Nature. doi:10.1038/nature11247
encode	MLLT1	K562	ENCSR675LRO	ENCFF745PCH	FASTQ	An integrated encyclopedia of DNA elements in the human genome	ENCODE Project Consortium	Nature	2012 Sep 6	10.1038/nature11247	22955616	ENCODE Project Consortium (2012 Sep 6). An integrated encyclopedia of DNA elements in the human genome. Nature. doi:10.1038/nature11247
encode	MLLT1	K562	ENCSR675LRO	ENCFF826AKY	FASTQ	An integrated encyclopedia of DNA elements in the human genome	ENCODE Project Consortium	Nature	2012 Sep 6	10.1038/nature11247	22955616	ENCODE Project Consortium (2012 Sep 6). An integrated encyclopedia of DNA elements in the human genome. Nature. doi:10.1038/nature11247
encode	MLLT1	K562	ENCSR107GRP	ENCFF135KOW	FASTQ	An integrated encyclopedia of DNA elements in the human genome	ENCODE Project Consortium	Nature	2012 Sep 6	10.1038/nature11247	22955616	ENCODE Project Consortium (2012 Sep 6). An integrated encyclopedia of DNA elements in the human genome. Nature. doi:10.1038/nature11247
encode	MLLT1	K562	ENCSR107GRP	ENCFF994RSC	FASTQ	An integrated encyclopedia of DNA elements in the human genome	ENCODE Project Consortium	Nature	2012 Sep 6	10.1038/nature11247	22955616	ENCODE Project Consortium (2012 Sep 6). An integrated encyclopedia of DNA elements in the human genome. Nature. doi:10.1038/nature11247
encode	MLLT1	MCF-7	ENCSR427BBI	ENCFF085NFE	FASTQ	An integrated encyclopedia of DNA elements in the human genome	ENCODE Project Consortium	Nature	2012 Sep 6	10.1038/nature11247	22955616	ENCODE Project Consortium (2012 Sep 6). An integrated encyclopedia of DNA elements in the human genome. Nature. doi:10.1038/nature11247
encode	MLLT1	MCF-7	ENCSR427BBI	ENCFF684TOL	FASTQ	An integrated encyclopedia of DNA elements in the human genome	ENCODE Project Consortium	Nature	2012 Sep 6	10.1038/nature11247	22955616	ENCODE Project Consortium (2012 Sep 6). An integrated encyclopedia of DNA elements in the human genome. Nature. doi:10.1038/nature11247
encode	MLX	HepG2	ENCSR125DAD	ENCFF082XMQ	FASTQ	An integrated encyclopedia of DNA elements in the human genome	ENCODE Project Consortium	Nature	2012 Sep 6	10.1038/nature11247	22955616	ENCODE Project Consortium (2012 Sep 6). An integrated encyclopedia of DNA elements in the human genome. Nature. doi:10.1038/nature11247
encode	MLX	HepG2	ENCSR125DAD	ENCFF771RGQ	FASTQ	An integrated encyclopedia of DNA elements in the human genome	ENCODE Project Consortium	Nature	2012 Sep 6	10.1038/nature11247	22955616	ENCODE Project Consortium (2012 Sep 6). An integrated encyclopedia of DNA elements in the human genome. Nature. doi:10.1038/nature11247
encode	MNT	HepG2	ENCSR261EDU	ENCFF338EIM	FASTQ	An integrated encyclopedia of DNA elements in the human genome	ENCODE Project Consortium	Nature	2012 Sep 6	10.1038/nature11247	22955616	ENCODE Project Consortium (2012 Sep 6). An integrated encyclopedia of DNA elements in the human genome. Nature. doi:10.1038/nature11247
encode	MNT	HepG2	ENCSR261EDU	ENCFF463BOF	FASTQ	An integrated encyclopedia of DNA elements in the human genome	ENCODE Project Consortium	Nature	2012 Sep 6	10.1038/nature11247	22955616	ENCODE Project Consortium (2012 Sep 6). An integrated encyclopedia of DNA elements in the human genome. Nature. doi:10.1038/nature11247
encode	MNT	HepG2	ENCSR730TBC	ENCFF089AER	FASTQ	An integrated encyclopedia of DNA elements in the human genome	ENCODE Project Consortium	Nature	2012 Sep 6	10.1038/nature11247	22955616	ENCODE Project Consortium (2012 Sep 6). An integrated encyclopedia of DNA elements in the human genome. Nature. doi:10.1038/nature11247
encode	MNT	HepG2	ENCSR730TBC	ENCFF594PZU	FASTQ	An integrated encyclopedia of DNA elements in the human genome	ENCODE Project Consortium	Nature	2012 Sep 6	10.1038/nature11247	22955616	ENCODE Project Consortium (2012 Sep 6). An integrated encyclopedia of DNA elements in the human genome. Nature. doi:10.1038/nature11247
encode	MNT	K562	ENCSR390VGH	ENCFF514ZDJ	FASTQ	An integrated encyclopedia of DNA elements in the human genome	ENCODE Project Consortium	Nature	2012 Sep 6	10.1038/nature11247	22955616	ENCODE Project Consortium (2012 Sep 6). An integrated encyclopedia of DNA elements in the human genome. Nature. doi:10.1038/nature11247
encode	MNT	K562	ENCSR390VGH	ENCFF756SRO	FASTQ	An integrated encyclopedia of DNA elements in the human genome	ENCODE Project Consortium	Nature	2012 Sep 6	10.1038/nature11247	22955616	ENCODE Project Consortium (2012 Sep 6). An integrated encyclopedia of DNA elements in the human genome. Nature. doi:10.1038/nature11247
encode	MNT	K562	ENCSR979QYJ	ENCFF678PWC	FASTQ	An integrated encyclopedia of DNA elements in the human genome	ENCODE Project Consortium	Nature	2012 Sep 6	10.1038/nature11247	22955616	ENCODE Project Consortium (2012 Sep 6). An integrated encyclopedia of DNA elements in the human genome. Nature. doi:10.1038/nature11247
encode	MNT	K562	ENCSR979QYJ	ENCFF911ICF	FASTQ	An integrated encyclopedia of DNA elements in the human genome	ENCODE Project Consortium	Nature	2012 Sep 6	10.1038/nature11247	22955616	ENCODE Project Consortium (2012 Sep 6). An integrated encyclopedia of DNA elements in the human genome. Nature. doi:10.1038/nature11247
encode	MNT	K562	ENCSR512NLO	ENCFF244ECJ	FASTQ	An integrated encyclopedia of DNA elements in the human genome	ENCODE Project Consortium	Nature	2012 Sep 6	10.1038/nature11247	22955616	ENCODE Project Consortium (2012 Sep 6). An integrated encyclopedia of DNA elements in the human genome. Nature. doi:10.1038/nature11247
encode	MNT	K562	ENCSR512NLO	ENCFF642JVD	FASTQ	An integrated encyclopedia of DNA elements in the human genome	ENCODE Project Consortium	Nature	2012 Sep 6	10.1038/nature11247	22955616	ENCODE Project Consortium (2012 Sep 6). An integrated encyclopedia of DNA elements in the human genome. Nature. doi:10.1038/nature11247
encode	MNT	MCF-7	ENCSR663ZZZ	ENCFF002DQA	FASTQ	An integrated encyclopedia of DNA elements in the human genome	ENCODE Project Consortium	Nature	2012 Sep 6	10.1038/nature11247	22955616	ENCODE Project Consortium (2012 Sep 6). An integrated encyclopedia of DNA elements in the human genome. Nature. doi:10.1038/nature11247
encode	MNT	MCF-7	ENCSR663ZZZ	ENCFF002EGY	FASTQ	An integrated encyclopedia of DNA elements in the human genome	ENCODE Project Consortium	Nature	2012 Sep 6	10.1038/nature11247	22955616	ENCODE Project Consortium (2012 Sep 6). An integrated encyclopedia of DNA elements in the human genome. Nature. doi:10.1038/nature11247
encode	MNT	MCF-7	ENCSR460XGV	ENCFF091KYM	FASTQ	An integrated encyclopedia of DNA elements in the human genome	ENCODE Project Consortium	Nature	2012 Sep 6	10.1038/nature11247	22955616	ENCODE Project Consortium (2012 Sep 6). An integrated encyclopedia of DNA elements in the human genome. Nature. doi:10.1038/nature11247
encode	MNT	MCF-7	ENCSR460XGV	ENCFF832CXC	FASTQ	An integrated encyclopedia of DNA elements in the human genome	ENCODE Project Consortium	Nature	2012 Sep 6	10.1038/nature11247	22955616	ENCODE Project Consortium (2012 Sep 6). An integrated encyclopedia of DNA elements in the human genome. Nature. doi:10.1038/nature11247
encode	MXI1	GM12878	ENCSR000DZI	ENCFF000VYT	FASTQ	An integrated encyclopedia of DNA elements in the human genome	ENCODE Project Consortium	Nature	2012 Sep 6	10.1038/nature11247	22955616	ENCODE Project Consortium (2012 Sep 6). An integrated encyclopedia of DNA elements in the human genome. Nature. doi:10.1038/nature11247
encode	MXI1	GM12878	ENCSR000DZI	ENCFF000VYV	FASTQ	An integrated encyclopedia of DNA elements in the human genome	ENCODE Project Consortium	Nature	2012 Sep 6	10.1038/nature11247	22955616	ENCODE Project Consortium (2012 Sep 6). An integrated encyclopedia of DNA elements in the human genome. Nature. doi:10.1038/nature11247
encode	MXI1	HeLa-S3	ENCSR000ECU	ENCFF000XII	FASTQ	An integrated encyclopedia of DNA elements in the human genome	ENCODE Project Consortium	Nature	2012 Sep 6	10.1038/nature11247	22955616	ENCODE Project Consortium (2012 Sep 6). An integrated encyclopedia of DNA elements in the human genome. Nature. doi:10.1038/nature11247
encode	MXI1	HeLa-S3	ENCSR000ECU	ENCFF000XIP	FASTQ	An integrated encyclopedia of DNA elements in the human genome	ENCODE Project Consortium	Nature	2012 Sep 6	10.1038/nature11247	22955616	ENCODE Project Consortium (2012 Sep 6). An integrated encyclopedia of DNA elements in the human genome. Nature. doi:10.1038/nature11247
encode	MXI1	HepG2	ENCSR000EDU	ENCFF000XUX	FASTQ	An integrated encyclopedia of DNA elements in the human genome	ENCODE Project Consortium	Nature	2012 Sep 6	10.1038/nature11247	22955616	ENCODE Project Consortium (2012 Sep 6). An integrated encyclopedia of DNA elements in the human genome. Nature. doi:10.1038/nature11247
encode	MXI1	HepG2	ENCSR000EDU	ENCFF000XVA	FASTQ	An integrated encyclopedia of DNA elements in the human genome	ENCODE Project Consortium	Nature	2012 Sep 6	10.1038/nature11247	22955616	ENCODE Project Consortium (2012 Sep 6). An integrated encyclopedia of DNA elements in the human genome. Nature. doi:10.1038/nature11247
encode	MXI1	HepG2	ENCSR000EDU	ENCFF000XVC	FASTQ	An integrated encyclopedia of DNA elements in the human genome	ENCODE Project Consortium	Nature	2012 Sep 6	10.1038/nature11247	22955616	ENCODE Project Consortium (2012 Sep 6). An integrated encyclopedia of DNA elements in the human genome. Nature. doi:10.1038/nature11247
encode	MXI1	K562	ENCSR000EGZ	ENCFF000YUJ	FASTQ	An integrated encyclopedia of DNA elements in the human genome	ENCODE Project Consortium	Nature	2012 Sep 6	10.1038/nature11247	22955616	ENCODE Project Consortium (2012 Sep 6). An integrated encyclopedia of DNA elements in the human genome. Nature. doi:10.1038/nature11247
encode	MXI1	K562	ENCSR000EGZ	ENCFF000YUK	FASTQ	An integrated encyclopedia of DNA elements in the human genome	ENCODE Project Consortium	Nature	2012 Sep 6	10.1038/nature11247	22955616	ENCODE Project Consortium (2012 Sep 6). An integrated encyclopedia of DNA elements in the human genome. Nature. doi:10.1038/nature11247
encode	MXI1	SK-N-SH	ENCSR000EIA	ENCFF000ZRE	FASTQ	An integrated encyclopedia of DNA elements in the human genome	ENCODE Project Consortium	Nature	2012 Sep 6	10.1038/nature11247	22955616	ENCODE Project Consortium (2012 Sep 6). An integrated encyclopedia of DNA elements in the human genome. Nature. doi:10.1038/nature11247
encode	MXI1	SK-N-SH	ENCSR000EIA	ENCFF000ZRG	FASTQ	An integrated encyclopedia of DNA elements in the human genome	ENCODE Project Consortium	Nature	2012 Sep 6	10.1038/nature11247	22955616	ENCODE Project Consortium (2012 Sep 6). An integrated encyclopedia of DNA elements in the human genome. Nature. doi:10.1038/nature11247
encode	MYBL2	K562	ENCSR162IEM	ENCFF034VXG	FASTQ	An integrated encyclopedia of DNA elements in the human genome	ENCODE Project Consortium	Nature	2012 Sep 6	10.1038/nature11247	22955616	ENCODE Project Consortium (2012 Sep 6). An integrated encyclopedia of DNA elements in the human genome. Nature. doi:10.1038/nature11247
encode	MYBL2	K562	ENCSR162IEM	ENCFF329ODS	FASTQ	An integrated encyclopedia of DNA elements in the human genome	ENCODE Project Consortium	Nature	2012 Sep 6	10.1038/nature11247	22955616	ENCODE Project Consortium (2012 Sep 6). An integrated encyclopedia of DNA elements in the human genome. Nature. doi:10.1038/nature11247
encode	MYBL2	K562	ENCSR162IEM	ENCFF570QCN	FASTQ	An integrated encyclopedia of DNA elements in the human genome	ENCODE Project Consortium	Nature	2012 Sep 6	10.1038/nature11247	22955616	ENCODE Project Consortium (2012 Sep 6). An integrated encyclopedia of DNA elements in the human genome. Nature. doi:10.1038/nature11247
encode	MYC	A549	ENCSR000DYC	ENCFF000VOU	FASTQ	An integrated encyclopedia of DNA elements in the human genome	ENCODE Project Consortium	Nature	2012 Sep 6	10.1038/nature11247	22955616	ENCODE Project Consortium (2012 Sep 6). An integrated encyclopedia of DNA elements in the human genome. Nature. doi:10.1038/nature11247
encode	MYC	A549	ENCSR000DYC	ENCFF000VOW	FASTQ	An integrated encyclopedia of DNA elements in the human genome	ENCODE Project Consortium	Nature	2012 Sep 6	10.1038/nature11247	22955616	ENCODE Project Consortium (2012 Sep 6). An integrated encyclopedia of DNA elements in the human genome. Nature. doi:10.1038/nature11247
encode	MYC	GM12878	ENCSR000DKU	ENCFF000ROK	FASTQ	An integrated encyclopedia of DNA elements in the human genome	ENCODE Project Consortium	Nature	2012 Sep 6	10.1038/nature11247	22955616	ENCODE Project Consortium (2012 Sep 6). An integrated encyclopedia of DNA elements in the human genome. Nature. doi:10.1038/nature11247
encode	MYC	GM12878	ENCSR000DKU	ENCFF000ROS	FASTQ	An integrated encyclopedia of DNA elements in the human genome	ENCODE Project Consortium	Nature	2012 Sep 6	10.1038/nature11247	22955616	ENCODE Project Consortium (2012 Sep 6). An integrated encyclopedia of DNA elements in the human genome. Nature. doi:10.1038/nature11247
encode	MYC	H1-hESC	ENCSR000EBY	ENCFF000WSD	FASTQ	An integrated encyclopedia of DNA elements in the human genome	ENCODE Project Consortium	Nature	2012 Sep 6	10.1038/nature11247	22955616	ENCODE Project Consortium (2012 Sep 6). An integrated encyclopedia of DNA elements in the human genome. Nature. doi:10.1038/nature11247
encode	MYC	H1-hESC	ENCSR000EBY	ENCFF000WSF	FASTQ	An integrated encyclopedia of DNA elements in the human genome	ENCODE Project Consortium	Nature	2012 Sep 6	10.1038/nature11247	22955616	ENCODE Project Consortium (2012 Sep 6). An integrated encyclopedia of DNA elements in the human genome. Nature. doi:10.1038/nature11247
encode	MYC	K562	ENCSR000EZV	ENCFF000YPA	FASTQ	An integrated encyclopedia of DNA elements in the human genome	ENCODE Project Consortium	Nature	2012 Sep 6	10.1038/nature11247	22955616	ENCODE Project Consortium (2012 Sep 6). An integrated encyclopedia of DNA elements in the human genome. Nature. doi:10.1038/nature11247
encode	MYC	K562	ENCSR000EZV	ENCFF000YPC	FASTQ	An integrated encyclopedia of DNA elements in the human genome	ENCODE Project Consortium	Nature	2012 Sep 6	10.1038/nature11247	22955616	ENCODE Project Consortium (2012 Sep 6). An integrated encyclopedia of DNA elements in the human genome. Nature. doi:10.1038/nature11247
encode	MYC	K562	ENCSR000FAG	ENCFF000YMB	FASTQ	An integrated encyclopedia of DNA elements in the human genome	ENCODE Project Consortium	Nature	2012 Sep 6	10.1038/nature11247	22955616	ENCODE Project Consortium (2012 Sep 6). An integrated encyclopedia of DNA elements in the human genome. Nature. doi:10.1038/nature11247
encode	MYC	K562	ENCSR000FAG	ENCFF000YMC	FASTQ	An integrated encyclopedia of DNA elements in the human genome	ENCODE Project Consortium	Nature	2012 Sep 6	10.1038/nature11247	22955616	ENCODE Project Consortium (2012 Sep 6). An integrated encyclopedia of DNA elements in the human genome. Nature. doi:10.1038/nature11247
encode	MYC	K562	ENCSR000EZU	ENCFF000YPS	FASTQ	An integrated encyclopedia of DNA elements in the human genome	ENCODE Project Consortium	Nature	2012 Sep 6	10.1038/nature11247	22955616	ENCODE Project Consortium (2012 Sep 6). An integrated encyclopedia of DNA elements in the human genome. Nature. doi:10.1038/nature11247
encode	MYC	K562	ENCSR000EZU	ENCFF000YPT	FASTQ	An integrated encyclopedia of DNA elements in the human genome	ENCODE Project Consortium	Nature	2012 Sep 6	10.1038/nature11247	22955616	ENCODE Project Consortium (2012 Sep 6). An integrated encyclopedia of DNA elements in the human genome. Nature. doi:10.1038/nature11247
encode	MYC	K562	ENCSR000FAZ	ENCFF000YOR	FASTQ	An integrated encyclopedia of DNA elements in the human genome	ENCODE Project Consortium	Nature	2012 Sep 6	10.1038/nature11247	22955616	ENCODE Project Consortium (2012 Sep 6). An integrated encyclopedia of DNA elements in the human genome. Nature. doi:10.1038/nature11247
encode	MYC	K562	ENCSR000FAZ	ENCFF000YOT	FASTQ	An integrated encyclopedia of DNA elements in the human genome	ENCODE Project Consortium	Nature	2012 Sep 6	10.1038/nature11247	22955616	ENCODE Project Consortium (2012 Sep 6). An integrated encyclopedia of DNA elements in the human genome. Nature. doi:10.1038/nature11247
encode	MYC	K562	ENCSR000EGJ	ENCFF000YKO	FASTQ	An integrated encyclopedia of DNA elements in the human genome	ENCODE Project Consortium	Nature	2012 Sep 6	10.1038/nature11247	22955616	ENCODE Project Consortium (2012 Sep 6). An integrated encyclopedia of DNA elements in the human genome. Nature. doi:10.1038/nature11247
encode	MYC	K562	ENCSR000EGJ	ENCFF000YKR	FASTQ	An integrated encyclopedia of DNA elements in the human genome	ENCODE Project Consortium	Nature	2012 Sep 6	10.1038/nature11247	22955616	ENCODE Project Consortium (2012 Sep 6). An integrated encyclopedia of DNA elements in the human genome. Nature. doi:10.1038/nature11247
encode	MYC	K562	ENCSR000EGS	ENCFF000YKZ	FASTQ	An integrated encyclopedia of DNA elements in the human genome	ENCODE Project Consortium	Nature	2012 Sep 6	10.1038/nature11247	22955616	ENCODE Project Consortium (2012 Sep 6). An integrated encyclopedia of DNA elements in the human genome. Nature. doi:10.1038/nature11247
encode	MYC	K562	ENCSR000EGS	ENCFF000YLA	FASTQ	An integrated encyclopedia of DNA elements in the human genome	ENCODE Project Consortium	Nature	2012 Sep 6	10.1038/nature11247	22955616	ENCODE Project Consortium (2012 Sep 6). An integrated encyclopedia of DNA elements in the human genome. Nature. doi:10.1038/nature11247
encode	MYC	MCF-7	ENCSR000DMQ	ENCFF000RZT	FASTQ	An integrated encyclopedia of DNA elements in the human genome	ENCODE Project Consortium	Nature	2012 Sep 6	10.1038/nature11247	22955616	ENCODE Project Consortium (2012 Sep 6). An integrated encyclopedia of DNA elements in the human genome. Nature. doi:10.1038/nature11247
encode	MYC	MCF-7	ENCSR000DMQ	ENCFF000RZV	FASTQ	An integrated encyclopedia of DNA elements in the human genome	ENCODE Project Consortium	Nature	2012 Sep 6	10.1038/nature11247	22955616	ENCODE Project Consortium (2012 Sep 6). An integrated encyclopedia of DNA elements in the human genome. Nature. doi:10.1038/nature11247
encode	MYC	MCF-7	ENCSR000DMM	ENCFF000RZC	FASTQ	An integrated encyclopedia of DNA elements in the human genome	ENCODE Project Consortium	Nature	2012 Sep 6	10.1038/nature11247	22955616	ENCODE Project Consortium (2012 Sep 6). An integrated encyclopedia of DNA elements in the human genome. Nature. doi:10.1038/nature11247
encode	MYC	MCF-7	ENCSR000DMM	ENCFF000RZE	FASTQ	An integrated encyclopedia of DNA elements in the human genome	ENCODE Project Consortium	Nature	2012 Sep 6	10.1038/nature11247	22955616	ENCODE Project Consortium (2012 Sep 6). An integrated encyclopedia of DNA elements in the human genome. Nature. doi:10.1038/nature11247
encode	MYC	MCF-7	ENCSR000DMJ	ENCFF000RZJ	FASTQ	An integrated encyclopedia of DNA elements in the human genome	ENCODE Project Consortium	Nature	2012 Sep 6	10.1038/nature11247	22955616	ENCODE Project Consortium (2012 Sep 6). An integrated encyclopedia of DNA elements in the human genome. Nature. doi:10.1038/nature11247
encode	MYC	MCF-7	ENCSR000DMJ	ENCFF000RZL	FASTQ	An integrated encyclopedia of DNA elements in the human genome	ENCODE Project Consortium	Nature	2012 Sep 6	10.1038/nature11247	22955616	ENCODE Project Consortium (2012 Sep 6). An integrated encyclopedia of DNA elements in the human genome. Nature. doi:10.1038/nature11247
encode	MYC	MCF-7	ENCSR000DMP	ENCFF000RYO	FASTQ	An integrated encyclopedia of DNA elements in the human genome	ENCODE Project Consortium	Nature	2012 Sep 6	10.1038/nature11247	22955616	ENCODE Project Consortium (2012 Sep 6). An integrated encyclopedia of DNA elements in the human genome. Nature. doi:10.1038/nature11247
encode	MYC	MCF-7	ENCSR000DMP	ENCFF000RYP	FASTQ	An integrated encyclopedia of DNA elements in the human genome	ENCODE Project Consortium	Nature	2012 Sep 6	10.1038/nature11247	22955616	ENCODE Project Consortium (2012 Sep 6). An integrated encyclopedia of DNA elements in the human genome. Nature. doi:10.1038/nature11247
encode	MYC	MCF10	ENCSR000DOS	ENCFF000ZHA	FASTQ	An integrated encyclopedia of DNA elements in the human genome	ENCODE Project Consortium	Nature	2012 Sep 6	10.1038/nature11247	22955616	ENCODE Project Consortium (2012 Sep 6). An integrated encyclopedia of DNA elements in the human genome. Nature. doi:10.1038/nature11247
encode	MYC	MCF10	ENCSR000DOS	ENCFF000ZHC	FASTQ	An integrated encyclopedia of DNA elements in the human genome	ENCODE Project Consortium	Nature	2012 Sep 6	10.1038/nature11247	22955616	ENCODE Project Consortium (2012 Sep 6). An integrated encyclopedia of DNA elements in the human genome. Nature. doi:10.1038/nature11247
encode	MYC	NB4	ENCSR000EHR	ENCFF000ZMK	FASTQ	An integrated encyclopedia of DNA elements in the human genome	ENCODE Project Consortium	Nature	2012 Sep 6	10.1038/nature11247	22955616	ENCODE Project Consortium (2012 Sep 6). An integrated encyclopedia of DNA elements in the human genome. Nature. doi:10.1038/nature11247
encode	MYC	NB4	ENCSR000EHR	ENCFF000ZMM	FASTQ	An integrated encyclopedia of DNA elements in the human genome	ENCODE Project Consortium	Nature	2012 Sep 6	10.1038/nature11247	22955616	ENCODE Project Consortium (2012 Sep 6). An integrated encyclopedia of DNA elements in the human genome. Nature. doi:10.1038/nature11247
encode	MYNN	HEK293	ENCSR707BNG	ENCFF253DEI	FASTQ	An integrated encyclopedia of DNA elements in the human genome	ENCODE Project Consortium	Nature	2012 Sep 6	10.1038/nature11247	22955616	ENCODE Project Consortium (2012 Sep 6). An integrated encyclopedia of DNA elements in the human genome. Nature. doi:10.1038/nature11247
encode	MYNN	HEK293	ENCSR707BNG	ENCFF519KJL	FASTQ	An integrated encyclopedia of DNA elements in the human genome	ENCODE Project Consortium	Nature	2012 Sep 6	10.1038/nature11247	22955616	ENCODE Project Consortium (2012 Sep 6). An integrated encyclopedia of DNA elements in the human genome. Nature. doi:10.1038/nature11247
encode	MYNN	K562	ENCSR737LTZ	ENCFF142GQB	FASTQ	An integrated encyclopedia of DNA elements in the human genome	ENCODE Project Consortium	Nature	2012 Sep 6	10.1038/nature11247	22955616	ENCODE Project Consortium (2012 Sep 6). An integrated encyclopedia of DNA elements in the human genome. Nature. doi:10.1038/nature11247
encode	MYNN	K562	ENCSR737LTZ	ENCFF796BOA	FASTQ	An integrated encyclopedia of DNA elements in the human genome	ENCODE Project Consortium	Nature	2012 Sep 6	10.1038/nature11247	22955616	ENCODE Project Consortium (2012 Sep 6). An integrated encyclopedia of DNA elements in the human genome. Nature. doi:10.1038/nature11247
encode	MYRF	HepG2	ENCSR792MZV	ENCFF041ZHS	FASTQ	An integrated encyclopedia of DNA elements in the human genome	ENCODE Project Consortium	Nature	2012 Sep 6	10.1038/nature11247	22955616	ENCODE Project Consortium (2012 Sep 6). An integrated encyclopedia of DNA elements in the human genome. Nature. doi:10.1038/nature11247
encode	MYRF	HepG2	ENCSR792MZV	ENCFF284DII	FASTQ	An integrated encyclopedia of DNA elements in the human genome	ENCODE Project Consortium	Nature	2012 Sep 6	10.1038/nature11247	22955616	ENCODE Project Consortium (2012 Sep 6). An integrated encyclopedia of DNA elements in the human genome. Nature. doi:10.1038/nature11247
encode	MZF1	HEK293	ENCSR298QUH	ENCFF514FUK	FASTQ	An integrated encyclopedia of DNA elements in the human genome	ENCODE Project Consortium	Nature	2012 Sep 6	10.1038/nature11247	22955616	ENCODE Project Consortium (2012 Sep 6). An integrated encyclopedia of DNA elements in the human genome. Nature. doi:10.1038/nature11247
encode	MZF1	HEK293	ENCSR298QUH	ENCFF837EIC	FASTQ	An integrated encyclopedia of DNA elements in the human genome	ENCODE Project Consortium	Nature	2012 Sep 6	10.1038/nature11247	22955616	ENCODE Project Consortium (2012 Sep 6). An integrated encyclopedia of DNA elements in the human genome. Nature. doi:10.1038/nature11247
encode	NANOG	H1-hESC	ENCSR000BMT	ENCFF000OQA	FASTQ	An integrated encyclopedia of DNA elements in the human genome	ENCODE Project Consortium	Nature	2012 Sep 6	10.1038/nature11247	22955616	ENCODE Project Consortium (2012 Sep 6). An integrated encyclopedia of DNA elements in the human genome. Nature. doi:10.1038/nature11247
encode	NANOG	H1-hESC	ENCSR000BMT	ENCFF000OQM	FASTQ	An integrated encyclopedia of DNA elements in the human genome	ENCODE Project Consortium	Nature	2012 Sep 6	10.1038/nature11247	22955616	ENCODE Project Consortium (2012 Sep 6). An integrated encyclopedia of DNA elements in the human genome. Nature. doi:10.1038/nature11247
encode	NEUROD1	K562	ENCSR986CDX	ENCFF002EEM	FASTQ	An integrated encyclopedia of DNA elements in the human genome	ENCODE Project Consortium	Nature	2012 Sep 6	10.1038/nature11247	22955616	ENCODE Project Consortium (2012 Sep 6). An integrated encyclopedia of DNA elements in the human genome. Nature. doi:10.1038/nature11247
encode	NEUROD1	K562	ENCSR986CDX	ENCFF002EEO	FASTQ	An integrated encyclopedia of DNA elements in the human genome	ENCODE Project Consortium	Nature	2012 Sep 6	10.1038/nature11247	22955616	ENCODE Project Consortium (2012 Sep 6). An integrated encyclopedia of DNA elements in the human genome. Nature. doi:10.1038/nature11247
encode	NEUROD1	MCF-7	ENCSR006WUS	ENCFF291XCZ	FASTQ	An integrated encyclopedia of DNA elements in the human genome	ENCODE Project Consortium	Nature	2012 Sep 6	10.1038/nature11247	22955616	ENCODE Project Consortium (2012 Sep 6). An integrated encyclopedia of DNA elements in the human genome. Nature. doi:10.1038/nature11247
encode	NEUROD1	MCF-7	ENCSR006WUS	ENCFF498MQF	FASTQ	An integrated encyclopedia of DNA elements in the human genome	ENCODE Project Consortium	Nature	2012 Sep 6	10.1038/nature11247	22955616	ENCODE Project Consortium (2012 Sep 6). An integrated encyclopedia of DNA elements in the human genome. Nature. doi:10.1038/nature11247
encode	NFATC1	GM12878	ENCSR000BQL	ENCFF000NXW	FASTQ	An integrated encyclopedia of DNA elements in the human genome	ENCODE Project Consortium	Nature	2012 Sep 6	10.1038/nature11247	22955616	ENCODE Project Consortium (2012 Sep 6). An integrated encyclopedia of DNA elements in the human genome. Nature. doi:10.1038/nature11247
encode	NFATC1	GM12878	ENCSR000BQL	ENCFF000NYB	FASTQ	An integrated encyclopedia of DNA elements in the human genome	ENCODE Project Consortium	Nature	2012 Sep 6	10.1038/nature11247	22955616	ENCODE Project Consortium (2012 Sep 6). An integrated encyclopedia of DNA elements in the human genome. Nature. doi:10.1038/nature11247
encode	NFATC3	GM12878	ENCSR437GBJ	ENCFF176UXT	FASTQ	An integrated encyclopedia of DNA elements in the human genome	ENCODE Project Consortium	Nature	2012 Sep 6	10.1038/nature11247	22955616	ENCODE Project Consortium (2012 Sep 6). An integrated encyclopedia of DNA elements in the human genome. Nature. doi:10.1038/nature11247
encode	NFATC3	GM12878	ENCSR437GBJ	ENCFF428IIQ	FASTQ	An integrated encyclopedia of DNA elements in the human genome	ENCODE Project Consortium	Nature	2012 Sep 6	10.1038/nature11247	22955616	ENCODE Project Consortium (2012 Sep 6). An integrated encyclopedia of DNA elements in the human genome. Nature. doi:10.1038/nature11247
encode	NFATC3	GM12878	ENCSR437GBJ	ENCFF502CGN	FASTQ	An integrated encyclopedia of DNA elements in the human genome	ENCODE Project Consortium	Nature	2012 Sep 6	10.1038/nature11247	22955616	ENCODE Project Consortium (2012 Sep 6). An integrated encyclopedia of DNA elements in the human genome. Nature. doi:10.1038/nature11247
encode	NFATC3	GM12878	ENCSR437GBJ	ENCFF618HND	FASTQ	An integrated encyclopedia of DNA elements in the human genome	ENCODE Project Consortium	Nature	2012 Sep 6	10.1038/nature11247	22955616	ENCODE Project Consortium (2012 Sep 6). An integrated encyclopedia of DNA elements in the human genome. Nature. doi:10.1038/nature11247
encode	NFATC3	K562	ENCSR051OUX	ENCFF007RQD	FASTQ	An integrated encyclopedia of DNA elements in the human genome	ENCODE Project Consortium	Nature	2012 Sep 6	10.1038/nature11247	22955616	ENCODE Project Consortium (2012 Sep 6). An integrated encyclopedia of DNA elements in the human genome. Nature. doi:10.1038/nature11247
encode	NFATC3	K562	ENCSR051OUX	ENCFF163AGA	FASTQ	An integrated encyclopedia of DNA elements in the human genome	ENCODE Project Consortium	Nature	2012 Sep 6	10.1038/nature11247	22955616	ENCODE Project Consortium (2012 Sep 6). An integrated encyclopedia of DNA elements in the human genome. Nature. doi:10.1038/nature11247
encode	NFATC3	K562	ENCSR670FDA	ENCFF122AVV	FASTQ	An integrated encyclopedia of DNA elements in the human genome	ENCODE Project Consortium	Nature	2012 Sep 6	10.1038/nature11247	22955616	ENCODE Project Consortium (2012 Sep 6). An integrated encyclopedia of DNA elements in the human genome. Nature. doi:10.1038/nature11247
encode	NFATC3	K562	ENCSR670FDA	ENCFF483YZA	FASTQ	An integrated encyclopedia of DNA elements in the human genome	ENCODE Project Consortium	Nature	2012 Sep 6	10.1038/nature11247	22955616	ENCODE Project Consortium (2012 Sep 6). An integrated encyclopedia of DNA elements in the human genome. Nature. doi:10.1038/nature11247
encode	NFE2	K562	ENCSR552YGL	ENCFF118PSY	FASTQ	An integrated encyclopedia of DNA elements in the human genome	ENCODE Project Consortium	Nature	2012 Sep 6	10.1038/nature11247	22955616	ENCODE Project Consortium (2012 Sep 6). An integrated encyclopedia of DNA elements in the human genome. Nature. doi:10.1038/nature11247
encode	NFE2	K562	ENCSR552YGL	ENCFF719JFL	FASTQ	An integrated encyclopedia of DNA elements in the human genome	ENCODE Project Consortium	Nature	2012 Sep 6	10.1038/nature11247	22955616	ENCODE Project Consortium (2012 Sep 6). An integrated encyclopedia of DNA elements in the human genome. Nature. doi:10.1038/nature11247
encode	NFE2	K562	ENCSR000FAF	ENCFF000YVD	FASTQ	An integrated encyclopedia of DNA elements in the human genome	ENCODE Project Consortium	Nature	2012 Sep 6	10.1038/nature11247	22955616	ENCODE Project Consortium (2012 Sep 6). An integrated encyclopedia of DNA elements in the human genome. Nature. doi:10.1038/nature11247
encode	NFE2	K562	ENCSR000FAF	ENCFF000YVH	FASTQ	An integrated encyclopedia of DNA elements in the human genome	ENCODE Project Consortium	Nature	2012 Sep 6	10.1038/nature11247	22955616	ENCODE Project Consortium (2012 Sep 6). An integrated encyclopedia of DNA elements in the human genome. Nature. doi:10.1038/nature11247
encode	NFE2	K562	ENCSR000FCC	ENCFF001RUJ	FASTQ	An integrated encyclopedia of DNA elements in the human genome	ENCODE Project Consortium	Nature	2012 Sep 6	10.1038/nature11247	22955616	ENCODE Project Consortium (2012 Sep 6). An integrated encyclopedia of DNA elements in the human genome. Nature. doi:10.1038/nature11247
encode	NFE2	K562	ENCSR000FCC	ENCFF001RUN	FASTQ	An integrated encyclopedia of DNA elements in the human genome	ENCODE Project Consortium	Nature	2012 Sep 6	10.1038/nature11247	22955616	ENCODE Project Consortium (2012 Sep 6). An integrated encyclopedia of DNA elements in the human genome. Nature. doi:10.1038/nature11247
encode	NFE2L2	A549	ENCSR584GHV	ENCFF002EAH	FASTQ	An integrated encyclopedia of DNA elements in the human genome	ENCODE Project Consortium	Nature	2012 Sep 6	10.1038/nature11247	22955616	ENCODE Project Consortium (2012 Sep 6). An integrated encyclopedia of DNA elements in the human genome. Nature. doi:10.1038/nature11247
encode	NFE2L2	A549	ENCSR584GHV	ENCFF002EAK	FASTQ	An integrated encyclopedia of DNA elements in the human genome	ENCODE Project Consortium	Nature	2012 Sep 6	10.1038/nature11247	22955616	ENCODE Project Consortium (2012 Sep 6). An integrated encyclopedia of DNA elements in the human genome. Nature. doi:10.1038/nature11247
encode	NFE2L2	HeLa-S3	ENCSR707IUN	ENCFF002EVN	FASTQ	An integrated encyclopedia of DNA elements in the human genome	ENCODE Project Consortium	Nature	2012 Sep 6	10.1038/nature11247	22955616	ENCODE Project Consortium (2012 Sep 6). An integrated encyclopedia of DNA elements in the human genome. Nature. doi:10.1038/nature11247
encode	NFE2L2	HeLa-S3	ENCSR707IUN	ENCFF002EVQ	FASTQ	An integrated encyclopedia of DNA elements in the human genome	ENCODE Project Consortium	Nature	2012 Sep 6	10.1038/nature11247	22955616	ENCODE Project Consortium (2012 Sep 6). An integrated encyclopedia of DNA elements in the human genome. Nature. doi:10.1038/nature11247
encode	NFE2L2	HepG2	ENCSR488EES	ENCFF002EAS	FASTQ	An integrated encyclopedia of DNA elements in the human genome	ENCODE Project Consortium	Nature	2012 Sep 6	10.1038/nature11247	22955616	ENCODE Project Consortium (2012 Sep 6). An integrated encyclopedia of DNA elements in the human genome. Nature. doi:10.1038/nature11247
encode	NFE2L2	HepG2	ENCSR488EES	ENCFF002EAY	FASTQ	An integrated encyclopedia of DNA elements in the human genome	ENCODE Project Consortium	Nature	2012 Sep 6	10.1038/nature11247	22955616	ENCODE Project Consortium (2012 Sep 6). An integrated encyclopedia of DNA elements in the human genome. Nature. doi:10.1038/nature11247
encode	NFIA	HepG2	ENCSR226QQM	ENCFF784EQQ	FASTQ	An integrated encyclopedia of DNA elements in the human genome	ENCODE Project Consortium	Nature	2012 Sep 6	10.1038/nature11247	22955616	ENCODE Project Consortium (2012 Sep 6). An integrated encyclopedia of DNA elements in the human genome. Nature. doi:10.1038/nature11247
encode	NFIA	HepG2	ENCSR226QQM	ENCFF908GXH	FASTQ	An integrated encyclopedia of DNA elements in the human genome	ENCODE Project Consortium	Nature	2012 Sep 6	10.1038/nature11247	22955616	ENCODE Project Consortium (2012 Sep 6). An integrated encyclopedia of DNA elements in the human genome. Nature. doi:10.1038/nature11247
encode	NFIB	MCF-7	ENCSR582ZOA	ENCFF091COJ	FASTQ	An integrated encyclopedia of DNA elements in the human genome	ENCODE Project Consortium	Nature	2012 Sep 6	10.1038/nature11247	22955616	ENCODE Project Consortium (2012 Sep 6). An integrated encyclopedia of DNA elements in the human genome. Nature. doi:10.1038/nature11247
encode	NFIB	MCF-7	ENCSR582ZOA	ENCFF402HLR	FASTQ	An integrated encyclopedia of DNA elements in the human genome	ENCODE Project Consortium	Nature	2012 Sep 6	10.1038/nature11247	22955616	ENCODE Project Consortium (2012 Sep 6). An integrated encyclopedia of DNA elements in the human genome. Nature. doi:10.1038/nature11247
encode	NFIB	MCF-7	ENCSR702BYX	ENCFF627SNU	FASTQ	An integrated encyclopedia of DNA elements in the human genome	ENCODE Project Consortium	Nature	2012 Sep 6	10.1038/nature11247	22955616	ENCODE Project Consortium (2012 Sep 6). An integrated encyclopedia of DNA elements in the human genome. Nature. doi:10.1038/nature11247
encode	NFIB	MCF-7	ENCSR702BYX	ENCFF643VJS	FASTQ	An integrated encyclopedia of DNA elements in the human genome	ENCODE Project Consortium	Nature	2012 Sep 6	10.1038/nature11247	22955616	ENCODE Project Consortium (2012 Sep 6). An integrated encyclopedia of DNA elements in the human genome. Nature. doi:10.1038/nature11247
encode	NFIC	GM12878	ENCSR000BRN	ENCFF000NYH	FASTQ	An integrated encyclopedia of DNA elements in the human genome	ENCODE Project Consortium	Nature	2012 Sep 6	10.1038/nature11247	22955616	ENCODE Project Consortium (2012 Sep 6). An integrated encyclopedia of DNA elements in the human genome. Nature. doi:10.1038/nature11247
encode	NFIC	GM12878	ENCSR000BRN	ENCFF000NYJ	FASTQ	An integrated encyclopedia of DNA elements in the human genome	ENCODE Project Consortium	Nature	2012 Sep 6	10.1038/nature11247	22955616	ENCODE Project Consortium (2012 Sep 6). An integrated encyclopedia of DNA elements in the human genome. Nature. doi:10.1038/nature11247
encode	NFIC	K562	ENCSR796ITY	ENCFF384EGA	FASTQ	An integrated encyclopedia of DNA elements in the human genome	ENCODE Project Consortium	Nature	2012 Sep 6	10.1038/nature11247	22955616	ENCODE Project Consortium (2012 Sep 6). An integrated encyclopedia of DNA elements in the human genome. Nature. doi:10.1038/nature11247
encode	NFIC	K562	ENCSR796ITY	ENCFF439DZE	FASTQ	An integrated encyclopedia of DNA elements in the human genome	ENCODE Project Consortium	Nature	2012 Sep 6	10.1038/nature11247	22955616	ENCODE Project Consortium (2012 Sep 6). An integrated encyclopedia of DNA elements in the human genome. Nature. doi:10.1038/nature11247
encode	NFIC	K562	ENCSR796ITY	ENCFF534ZOY	FASTQ	An integrated encyclopedia of DNA elements in the human genome	ENCODE Project Consortium	Nature	2012 Sep 6	10.1038/nature11247	22955616	ENCODE Project Consortium (2012 Sep 6). An integrated encyclopedia of DNA elements in the human genome. Nature. doi:10.1038/nature11247
encode	NFIL3	HepG2	ENCSR201GGK	ENCFF149FLF	FASTQ	An integrated encyclopedia of DNA elements in the human genome	ENCODE Project Consortium	Nature	2012 Sep 6	10.1038/nature11247	22955616	ENCODE Project Consortium (2012 Sep 6). An integrated encyclopedia of DNA elements in the human genome. Nature. doi:10.1038/nature11247
encode	NFIL3	HepG2	ENCSR201GGK	ENCFF170AOL	FASTQ	An integrated encyclopedia of DNA elements in the human genome	ENCODE Project Consortium	Nature	2012 Sep 6	10.1038/nature11247	22955616	ENCODE Project Consortium (2012 Sep 6). An integrated encyclopedia of DNA elements in the human genome. Nature. doi:10.1038/nature11247
encode	NFXL1	GM12878	ENCSR746XEG	ENCFF377QZD	FASTQ	An integrated encyclopedia of DNA elements in the human genome	ENCODE Project Consortium	Nature	2012 Sep 6	10.1038/nature11247	22955616	ENCODE Project Consortium (2012 Sep 6). An integrated encyclopedia of DNA elements in the human genome. Nature. doi:10.1038/nature11247
encode	NFXL1	GM12878	ENCSR746XEG	ENCFF571OVI	FASTQ	An integrated encyclopedia of DNA elements in the human genome	ENCODE Project Consortium	Nature	2012 Sep 6	10.1038/nature11247	22955616	ENCODE Project Consortium (2012 Sep 6). An integrated encyclopedia of DNA elements in the human genome. Nature. doi:10.1038/nature11247
encode	NFXL1	K562	ENCSR085DDI	ENCFF277SWU	FASTQ	An integrated encyclopedia of DNA elements in the human genome	ENCODE Project Consortium	Nature	2012 Sep 6	10.1038/nature11247	22955616	ENCODE Project Consortium (2012 Sep 6). An integrated encyclopedia of DNA elements in the human genome. Nature. doi:10.1038/nature11247
encode	NFXL1	K562	ENCSR085DDI	ENCFF358LFL	FASTQ	An integrated encyclopedia of DNA elements in the human genome	ENCODE Project Consortium	Nature	2012 Sep 6	10.1038/nature11247	22955616	ENCODE Project Consortium (2012 Sep 6). An integrated encyclopedia of DNA elements in the human genome. Nature. doi:10.1038/nature11247
encode	NFXL1	MCF-7	ENCSR417DKD	ENCFF274EIR	FASTQ	An integrated encyclopedia of DNA elements in the human genome	ENCODE Project Consortium	Nature	2012 Sep 6	10.1038/nature11247	22955616	ENCODE Project Consortium (2012 Sep 6). An integrated encyclopedia of DNA elements in the human genome. Nature. doi:10.1038/nature11247
encode	NFXL1	MCF-7	ENCSR417DKD	ENCFF546RYU	FASTQ	An integrated encyclopedia of DNA elements in the human genome	ENCODE Project Consortium	Nature	2012 Sep 6	10.1038/nature11247	22955616	ENCODE Project Consortium (2012 Sep 6). An integrated encyclopedia of DNA elements in the human genome. Nature. doi:10.1038/nature11247
encode	NFYA	GM12878	ENCSR000DNN	ENCFF000VZR	FASTQ	An integrated encyclopedia of DNA elements in the human genome	ENCODE Project Consortium	Nature	2012 Sep 6	10.1038/nature11247	22955616	ENCODE Project Consortium (2012 Sep 6). An integrated encyclopedia of DNA elements in the human genome. Nature. doi:10.1038/nature11247
encode	NFYA	GM12878	ENCSR000DNN	ENCFF000VZT	FASTQ	An integrated encyclopedia of DNA elements in the human genome	ENCODE Project Consortium	Nature	2012 Sep 6	10.1038/nature11247	22955616	ENCODE Project Consortium (2012 Sep 6). An integrated encyclopedia of DNA elements in the human genome. Nature. doi:10.1038/nature11247
encode	NFYA	HeLa-S3	ENCSR000DNS	ENCFF000XIM	FASTQ	An integrated encyclopedia of DNA elements in the human genome	ENCODE Project Consortium	Nature	2012 Sep 6	10.1038/nature11247	22955616	ENCODE Project Consortium (2012 Sep 6). An integrated encyclopedia of DNA elements in the human genome. Nature. doi:10.1038/nature11247
encode	NFYA	HeLa-S3	ENCSR000DNS	ENCFF000XIO	FASTQ	An integrated encyclopedia of DNA elements in the human genome	ENCODE Project Consortium	Nature	2012 Sep 6	10.1038/nature11247	22955616	ENCODE Project Consortium (2012 Sep 6). An integrated encyclopedia of DNA elements in the human genome. Nature. doi:10.1038/nature11247
encode	NFYB	GM12878	ENCSR000DNM	ENCFF000VZZ	FASTQ	An integrated encyclopedia of DNA elements in the human genome	ENCODE Project Consortium	Nature	2012 Sep 6	10.1038/nature11247	22955616	ENCODE Project Consortium (2012 Sep 6). An integrated encyclopedia of DNA elements in the human genome. Nature. doi:10.1038/nature11247
encode	NFYB	GM12878	ENCSR000DNM	ENCFF000WAB	FASTQ	An integrated encyclopedia of DNA elements in the human genome	ENCODE Project Consortium	Nature	2012 Sep 6	10.1038/nature11247	22955616	ENCODE Project Consortium (2012 Sep 6). An integrated encyclopedia of DNA elements in the human genome. Nature. doi:10.1038/nature11247
encode	NFYB	HeLa-S3	ENCSR000DNR	ENCFF000XIV	FASTQ	An integrated encyclopedia of DNA elements in the human genome	ENCODE Project Consortium	Nature	2012 Sep 6	10.1038/nature11247	22955616	ENCODE Project Consortium (2012 Sep 6). An integrated encyclopedia of DNA elements in the human genome. Nature. doi:10.1038/nature11247
encode	NFYB	HeLa-S3	ENCSR000DNR	ENCFF000XIX	FASTQ	An integrated encyclopedia of DNA elements in the human genome	ENCODE Project Consortium	Nature	2012 Sep 6	10.1038/nature11247	22955616	ENCODE Project Consortium (2012 Sep 6). An integrated encyclopedia of DNA elements in the human genome. Nature. doi:10.1038/nature11247
encode	NFYC	HepG2	ENCSR569ARC	ENCFF117DNV	FASTQ	An integrated encyclopedia of DNA elements in the human genome	ENCODE Project Consortium	Nature	2012 Sep 6	10.1038/nature11247	22955616	ENCODE Project Consortium (2012 Sep 6). An integrated encyclopedia of DNA elements in the human genome. Nature. doi:10.1038/nature11247
encode	NFYC	HepG2	ENCSR569ARC	ENCFF536WLP	FASTQ	An integrated encyclopedia of DNA elements in the human genome	ENCODE Project Consortium	Nature	2012 Sep 6	10.1038/nature11247	22955616	ENCODE Project Consortium (2012 Sep 6). An integrated encyclopedia of DNA elements in the human genome. Nature. doi:10.1038/nature11247
encode	NKRF	GM12878	ENCSR732PJX	ENCFF369GUT	FASTQ	An integrated encyclopedia of DNA elements in the human genome	ENCODE Project Consortium	Nature	2012 Sep 6	10.1038/nature11247	22955616	ENCODE Project Consortium (2012 Sep 6). An integrated encyclopedia of DNA elements in the human genome. Nature. doi:10.1038/nature11247
encode	NKRF	GM12878	ENCSR732PJX	ENCFF877IEW	FASTQ	An integrated encyclopedia of DNA elements in the human genome	ENCODE Project Consortium	Nature	2012 Sep 6	10.1038/nature11247	22955616	ENCODE Project Consortium (2012 Sep 6). An integrated encyclopedia of DNA elements in the human genome. Nature. doi:10.1038/nature11247
encode	NKRF	K562	ENCSR331BDJ	ENCFF599KBS	FASTQ	An integrated encyclopedia of DNA elements in the human genome	ENCODE Project Consortium	Nature	2012 Sep 6	10.1038/nature11247	22955616	ENCODE Project Consortium (2012 Sep 6). An integrated encyclopedia of DNA elements in the human genome. Nature. doi:10.1038/nature11247
encode	NKRF	K562	ENCSR331BDJ	ENCFF735DMN	FASTQ	An integrated encyclopedia of DNA elements in the human genome	ENCODE Project Consortium	Nature	2012 Sep 6	10.1038/nature11247	22955616	ENCODE Project Consortium (2012 Sep 6). An integrated encyclopedia of DNA elements in the human genome. Nature. doi:10.1038/nature11247
encode	NR2C1	GM12878	ENCSR784VIQ	ENCFF017QRM	FASTQ	An integrated encyclopedia of DNA elements in the human genome	ENCODE Project Consortium	Nature	2012 Sep 6	10.1038/nature11247	22955616	ENCODE Project Consortium (2012 Sep 6). An integrated encyclopedia of DNA elements in the human genome. Nature. doi:10.1038/nature11247
encode	NR2C1	GM12878	ENCSR784VIQ	ENCFF194BDT	FASTQ	An integrated encyclopedia of DNA elements in the human genome	ENCODE Project Consortium	Nature	2012 Sep 6	10.1038/nature11247	22955616	ENCODE Project Consortium (2012 Sep 6). An integrated encyclopedia of DNA elements in the human genome. Nature. doi:10.1038/nature11247
encode	NR2C1	K562	ENCSR178DEG	ENCFF060XCR	FASTQ	An integrated encyclopedia of DNA elements in the human genome	ENCODE Project Consortium	Nature	2012 Sep 6	10.1038/nature11247	22955616	ENCODE Project Consortium (2012 Sep 6). An integrated encyclopedia of DNA elements in the human genome. Nature. doi:10.1038/nature11247
encode	NR2C1	K562	ENCSR178DEG	ENCFF621NBR	FASTQ	An integrated encyclopedia of DNA elements in the human genome	ENCODE Project Consortium	Nature	2012 Sep 6	10.1038/nature11247	22955616	ENCODE Project Consortium (2012 Sep 6). An integrated encyclopedia of DNA elements in the human genome. Nature. doi:10.1038/nature11247
encode	NR2C1	K562	ENCSR178DEG	ENCFF845UZE	FASTQ	An integrated encyclopedia of DNA elements in the human genome	ENCODE Project Consortium	Nature	2012 Sep 6	10.1038/nature11247	22955616	ENCODE Project Consortium (2012 Sep 6). An integrated encyclopedia of DNA elements in the human genome. Nature. doi:10.1038/nature11247
encode	NR2C1	K562	ENCSR178DEG	ENCFF960ZID	FASTQ	An integrated encyclopedia of DNA elements in the human genome	ENCODE Project Consortium	Nature	2012 Sep 6	10.1038/nature11247	22955616	ENCODE Project Consortium (2012 Sep 6). An integrated encyclopedia of DNA elements in the human genome. Nature. doi:10.1038/nature11247
encode	NR2C1	K562	ENCSR742IDN	ENCFF025RHU	FASTQ	An integrated encyclopedia of DNA elements in the human genome	ENCODE Project Consortium	Nature	2012 Sep 6	10.1038/nature11247	22955616	ENCODE Project Consortium (2012 Sep 6). An integrated encyclopedia of DNA elements in the human genome. Nature. doi:10.1038/nature11247
encode	NR2C1	K562	ENCSR742IDN	ENCFF146EKI	FASTQ	An integrated encyclopedia of DNA elements in the human genome	ENCODE Project Consortium	Nature	2012 Sep 6	10.1038/nature11247	22955616	ENCODE Project Consortium (2012 Sep 6). An integrated encyclopedia of DNA elements in the human genome. Nature. doi:10.1038/nature11247
encode	NR2C2	GM12878	ENCSR000EUL	ENCFF000WFR	FASTQ	An integrated encyclopedia of DNA elements in the human genome	ENCODE Project Consortium	Nature	2012 Sep 6	10.1038/nature11247	22955616	ENCODE Project Consortium (2012 Sep 6). An integrated encyclopedia of DNA elements in the human genome. Nature. doi:10.1038/nature11247
encode	NR2C2	GM12878	ENCSR000EUL	ENCFF000WFZ	FASTQ	An integrated encyclopedia of DNA elements in the human genome	ENCODE Project Consortium	Nature	2012 Sep 6	10.1038/nature11247	22955616	ENCODE Project Consortium (2012 Sep 6). An integrated encyclopedia of DNA elements in the human genome. Nature. doi:10.1038/nature11247
encode	NR2C2	HeLa-S3	ENCSR000EVN	ENCFF000XNF	FASTQ	An integrated encyclopedia of DNA elements in the human genome	ENCODE Project Consortium	Nature	2012 Sep 6	10.1038/nature11247	22955616	ENCODE Project Consortium (2012 Sep 6). An integrated encyclopedia of DNA elements in the human genome. Nature. doi:10.1038/nature11247
encode	NR2C2	HeLa-S3	ENCSR000EVN	ENCFF000XNI	FASTQ	An integrated encyclopedia of DNA elements in the human genome	ENCODE Project Consortium	Nature	2012 Sep 6	10.1038/nature11247	22955616	ENCODE Project Consortium (2012 Sep 6). An integrated encyclopedia of DNA elements in the human genome. Nature. doi:10.1038/nature11247
encode	NR2C2	HepG2	ENCSR000EVS	ENCFF000XZJ	FASTQ	An integrated encyclopedia of DNA elements in the human genome	ENCODE Project Consortium	Nature	2012 Sep 6	10.1038/nature11247	22955616	ENCODE Project Consortium (2012 Sep 6). An integrated encyclopedia of DNA elements in the human genome. Nature. doi:10.1038/nature11247
encode	NR2C2	HepG2	ENCSR000EVS	ENCFF000XZK	FASTQ	An integrated encyclopedia of DNA elements in the human genome	ENCODE Project Consortium	Nature	2012 Sep 6	10.1038/nature11247	22955616	ENCODE Project Consortium (2012 Sep 6). An integrated encyclopedia of DNA elements in the human genome. Nature. doi:10.1038/nature11247
encode	NR2C2	K562	ENCSR750LYM	ENCFF055TRX	FASTQ	An integrated encyclopedia of DNA elements in the human genome	ENCODE Project Consortium	Nature	2012 Sep 6	10.1038/nature11247	22955616	ENCODE Project Consortium (2012 Sep 6). An integrated encyclopedia of DNA elements in the human genome. Nature. doi:10.1038/nature11247
encode	NR2C2	K562	ENCSR750LYM	ENCFF243CPL	FASTQ	An integrated encyclopedia of DNA elements in the human genome	ENCODE Project Consortium	Nature	2012 Sep 6	10.1038/nature11247	22955616	ENCODE Project Consortium (2012 Sep 6). An integrated encyclopedia of DNA elements in the human genome. Nature. doi:10.1038/nature11247
encode	NR2C2	K562	ENCSR750LYM	ENCFF580YPG	FASTQ	An integrated encyclopedia of DNA elements in the human genome	ENCODE Project Consortium	Nature	2012 Sep 6	10.1038/nature11247	22955616	ENCODE Project Consortium (2012 Sep 6). An integrated encyclopedia of DNA elements in the human genome. Nature. doi:10.1038/nature11247
encode	NR2C2	K562	ENCSR750LYM	ENCFF774QGH	FASTQ	An integrated encyclopedia of DNA elements in the human genome	ENCODE Project Consortium	Nature	2012 Sep 6	10.1038/nature11247	22955616	ENCODE Project Consortium (2012 Sep 6). An integrated encyclopedia of DNA elements in the human genome. Nature. doi:10.1038/nature11247
encode	NR2C2	K562	ENCSR000EWH	ENCFF000ZCP	FASTQ	An integrated encyclopedia of DNA elements in the human genome	ENCODE Project Consortium	Nature	2012 Sep 6	10.1038/nature11247	22955616	ENCODE Project Consortium (2012 Sep 6). An integrated encyclopedia of DNA elements in the human genome. Nature. doi:10.1038/nature11247
encode	NR2C2	K562	ENCSR000EWH	ENCFF000ZDC	FASTQ	An integrated encyclopedia of DNA elements in the human genome	ENCODE Project Consortium	Nature	2012 Sep 6	10.1038/nature11247	22955616	ENCODE Project Consortium (2012 Sep 6). An integrated encyclopedia of DNA elements in the human genome. Nature. doi:10.1038/nature11247
encode	NR2F1	GM12878	ENCSR514VYD	ENCFF264WMA	FASTQ	An integrated encyclopedia of DNA elements in the human genome	ENCODE Project Consortium	Nature	2012 Sep 6	10.1038/nature11247	22955616	ENCODE Project Consortium (2012 Sep 6). An integrated encyclopedia of DNA elements in the human genome. Nature. doi:10.1038/nature11247
encode	NR2F1	GM12878	ENCSR514VYD	ENCFF340SQP	FASTQ	An integrated encyclopedia of DNA elements in the human genome	ENCODE Project Consortium	Nature	2012 Sep 6	10.1038/nature11247	22955616	ENCODE Project Consortium (2012 Sep 6). An integrated encyclopedia of DNA elements in the human genome. Nature. doi:10.1038/nature11247
encode	NR2F1	HepG2	ENCSR662EOU	ENCFF325WEY	FASTQ	An integrated encyclopedia of DNA elements in the human genome	ENCODE Project Consortium	Nature	2012 Sep 6	10.1038/nature11247	22955616	ENCODE Project Consortium (2012 Sep 6). An integrated encyclopedia of DNA elements in the human genome. Nature. doi:10.1038/nature11247
encode	NR2F1	HepG2	ENCSR662EOU	ENCFF911VFY	FASTQ	An integrated encyclopedia of DNA elements in the human genome	ENCODE Project Consortium	Nature	2012 Sep 6	10.1038/nature11247	22955616	ENCODE Project Consortium (2012 Sep 6). An integrated encyclopedia of DNA elements in the human genome. Nature. doi:10.1038/nature11247
encode	NR2F1	K562	ENCSR970NKQ	ENCFF394OKZ	FASTQ	An integrated encyclopedia of DNA elements in the human genome	ENCODE Project Consortium	Nature	2012 Sep 6	10.1038/nature11247	22955616	ENCODE Project Consortium (2012 Sep 6). An integrated encyclopedia of DNA elements in the human genome. Nature. doi:10.1038/nature11247
encode	NR2F1	K562	ENCSR970NKQ	ENCFF691DSF	FASTQ	An integrated encyclopedia of DNA elements in the human genome	ENCODE Project Consortium	Nature	2012 Sep 6	10.1038/nature11247	22955616	ENCODE Project Consortium (2012 Sep 6). An integrated encyclopedia of DNA elements in the human genome. Nature. doi:10.1038/nature11247
encode	NR2F2	K562	ENCSR000BRS	ENCFF000QCR	FASTQ	An integrated encyclopedia of DNA elements in the human genome	ENCODE Project Consortium	Nature	2012 Sep 6	10.1038/nature11247	22955616	ENCODE Project Consortium (2012 Sep 6). An integrated encyclopedia of DNA elements in the human genome. Nature. doi:10.1038/nature11247
encode	NR2F2	K562	ENCSR000BRS	ENCFF000QCS	FASTQ	An integrated encyclopedia of DNA elements in the human genome	ENCODE Project Consortium	Nature	2012 Sep 6	10.1038/nature11247	22955616	ENCODE Project Consortium (2012 Sep 6). An integrated encyclopedia of DNA elements in the human genome. Nature. doi:10.1038/nature11247
encode	NR2F6	HepG2	ENCSR798IJO	ENCFF095AEN	FASTQ	An integrated encyclopedia of DNA elements in the human genome	ENCODE Project Consortium	Nature	2012 Sep 6	10.1038/nature11247	22955616	ENCODE Project Consortium (2012 Sep 6). An integrated encyclopedia of DNA elements in the human genome. Nature. doi:10.1038/nature11247
encode	NR2F6	HepG2	ENCSR798IJO	ENCFF862ZWK	FASTQ	An integrated encyclopedia of DNA elements in the human genome	ENCODE Project Consortium	Nature	2012 Sep 6	10.1038/nature11247	22955616	ENCODE Project Consortium (2012 Sep 6). An integrated encyclopedia of DNA elements in the human genome. Nature. doi:10.1038/nature11247
encode	NR2F6	HepG2	ENCSR518WPL	ENCFF108ORY	FASTQ	An integrated encyclopedia of DNA elements in the human genome	ENCODE Project Consortium	Nature	2012 Sep 6	10.1038/nature11247	22955616	ENCODE Project Consortium (2012 Sep 6). An integrated encyclopedia of DNA elements in the human genome. Nature. doi:10.1038/nature11247
encode	NR2F6	HepG2	ENCSR518WPL	ENCFF780YNX	FASTQ	An integrated encyclopedia of DNA elements in the human genome	ENCODE Project Consortium	Nature	2012 Sep 6	10.1038/nature11247	22955616	ENCODE Project Consortium (2012 Sep 6). An integrated encyclopedia of DNA elements in the human genome. Nature. doi:10.1038/nature11247
encode	NR2F6	K562	ENCSR707QWA	ENCFF145XWH	FASTQ	An integrated encyclopedia of DNA elements in the human genome	ENCODE Project Consortium	Nature	2012 Sep 6	10.1038/nature11247	22955616	ENCODE Project Consortium (2012 Sep 6). An integrated encyclopedia of DNA elements in the human genome. Nature. doi:10.1038/nature11247
encode	NR2F6	K562	ENCSR707QWA	ENCFF976LPV	FASTQ	An integrated encyclopedia of DNA elements in the human genome	ENCODE Project Consortium	Nature	2012 Sep 6	10.1038/nature11247	22955616	ENCODE Project Consortium (2012 Sep 6). An integrated encyclopedia of DNA elements in the human genome. Nature. doi:10.1038/nature11247
encode	NR3C1	A549	ENCSR000BIO	ENCFF000NCL	FASTQ	An integrated encyclopedia of DNA elements in the human genome	ENCODE Project Consortium	Nature	2012 Sep 6	10.1038/nature11247	22955616	ENCODE Project Consortium (2012 Sep 6). An integrated encyclopedia of DNA elements in the human genome. Nature. doi:10.1038/nature11247
encode	NR3C1	A549	ENCSR000BIO	ENCFF000NCO	FASTQ	An integrated encyclopedia of DNA elements in the human genome	ENCODE Project Consortium	Nature	2012 Sep 6	10.1038/nature11247	22955616	ENCODE Project Consortium (2012 Sep 6). An integrated encyclopedia of DNA elements in the human genome. Nature. doi:10.1038/nature11247
encode	NR3C1	A549	ENCSR000BHG	ENCFF000NCD	FASTQ	An integrated encyclopedia of DNA elements in the human genome	ENCODE Project Consortium	Nature	2012 Sep 6	10.1038/nature11247	22955616	ENCODE Project Consortium (2012 Sep 6). An integrated encyclopedia of DNA elements in the human genome. Nature. doi:10.1038/nature11247
encode	NR3C1	A549	ENCSR000BHG	ENCFF000NCF	FASTQ	An integrated encyclopedia of DNA elements in the human genome	ENCODE Project Consortium	Nature	2012 Sep 6	10.1038/nature11247	22955616	ENCODE Project Consortium (2012 Sep 6). An integrated encyclopedia of DNA elements in the human genome. Nature. doi:10.1038/nature11247
encode	NR3C1	A549	ENCSR000BHF	ENCFF000NBX	FASTQ	An integrated encyclopedia of DNA elements in the human genome	ENCODE Project Consortium	Nature	2012 Sep 6	10.1038/nature11247	22955616	ENCODE Project Consortium (2012 Sep 6). An integrated encyclopedia of DNA elements in the human genome. Nature. doi:10.1038/nature11247
encode	NR3C1	A549	ENCSR000BHF	ENCFF000NBZ	FASTQ	An integrated encyclopedia of DNA elements in the human genome	ENCODE Project Consortium	Nature	2012 Sep 6	10.1038/nature11247	22955616	ENCODE Project Consortium (2012 Sep 6). An integrated encyclopedia of DNA elements in the human genome. Nature. doi:10.1038/nature11247
encode	NR3C1	A549	ENCSR000BJR	ENCFF000NCS	FASTQ	An integrated encyclopedia of DNA elements in the human genome	ENCODE Project Consortium	Nature	2012 Sep 6	10.1038/nature11247	22955616	ENCODE Project Consortium (2012 Sep 6). An integrated encyclopedia of DNA elements in the human genome. Nature. doi:10.1038/nature11247
encode	NR3C1	A549	ENCSR000BJR	ENCFF000NCU	FASTQ	An integrated encyclopedia of DNA elements in the human genome	ENCODE Project Consortium	Nature	2012 Sep 6	10.1038/nature11247	22955616	ENCODE Project Consortium (2012 Sep 6). An integrated encyclopedia of DNA elements in the human genome. Nature. doi:10.1038/nature11247
encode	NR3C1	A549	ENCSR000BJT	ENCFF000NDA	FASTQ	An integrated encyclopedia of DNA elements in the human genome	ENCODE Project Consortium	Nature	2012 Sep 6	10.1038/nature11247	22955616	ENCODE Project Consortium (2012 Sep 6). An integrated encyclopedia of DNA elements in the human genome. Nature. doi:10.1038/nature11247
encode	NR3C1	A549	ENCSR000BJT	ENCFF000NDD	FASTQ	An integrated encyclopedia of DNA elements in the human genome	ENCODE Project Consortium	Nature	2012 Sep 6	10.1038/nature11247	22955616	ENCODE Project Consortium (2012 Sep 6). An integrated encyclopedia of DNA elements in the human genome. Nature. doi:10.1038/nature11247
encode	NR3C1	A549	ENCSR000BHE	ENCFF000NBL	FASTQ	An integrated encyclopedia of DNA elements in the human genome	ENCODE Project Consortium	Nature	2012 Sep 6	10.1038/nature11247	22955616	ENCODE Project Consortium (2012 Sep 6). An integrated encyclopedia of DNA elements in the human genome. Nature. doi:10.1038/nature11247
encode	NR3C1	A549	ENCSR000BHE	ENCFF000NBR	FASTQ	An integrated encyclopedia of DNA elements in the human genome	ENCODE Project Consortium	Nature	2012 Sep 6	10.1038/nature11247	22955616	ENCODE Project Consortium (2012 Sep 6). An integrated encyclopedia of DNA elements in the human genome. Nature. doi:10.1038/nature11247
encode	NR3C1	HepG2	ENCSR000EEV	ENCFF000XRU	FASTQ	An integrated encyclopedia of DNA elements in the human genome	ENCODE Project Consortium	Nature	2012 Sep 6	10.1038/nature11247	22955616	ENCODE Project Consortium (2012 Sep 6). An integrated encyclopedia of DNA elements in the human genome. Nature. doi:10.1038/nature11247
encode	NR3C1	HepG2	ENCSR000EEV	ENCFF000XRV	FASTQ	An integrated encyclopedia of DNA elements in the human genome	ENCODE Project Consortium	Nature	2012 Sep 6	10.1038/nature11247	22955616	ENCODE Project Consortium (2012 Sep 6). An integrated encyclopedia of DNA elements in the human genome. Nature. doi:10.1038/nature11247
encode	NR3C1	K562	ENCSR494UQJ	ENCFF349XHH	FASTQ	An integrated encyclopedia of DNA elements in the human genome	ENCODE Project Consortium	Nature	2012 Sep 6	10.1038/nature11247	22955616	ENCODE Project Consortium (2012 Sep 6). An integrated encyclopedia of DNA elements in the human genome. Nature. doi:10.1038/nature11247
encode	NR3C1	K562	ENCSR494UQJ	ENCFF703FVJ	FASTQ	An integrated encyclopedia of DNA elements in the human genome	ENCODE Project Consortium	Nature	2012 Sep 6	10.1038/nature11247	22955616	ENCODE Project Consortium (2012 Sep 6). An integrated encyclopedia of DNA elements in the human genome. Nature. doi:10.1038/nature11247
encode	NR3C1	K562	ENCSR325DER	ENCFF628HBL	FASTQ	An integrated encyclopedia of DNA elements in the human genome	ENCODE Project Consortium	Nature	2012 Sep 6	10.1038/nature11247	22955616	ENCODE Project Consortium (2012 Sep 6). An integrated encyclopedia of DNA elements in the human genome. Nature. doi:10.1038/nature11247
encode	NR3C1	K562	ENCSR325DER	ENCFF940DHI	FASTQ	An integrated encyclopedia of DNA elements in the human genome	ENCODE Project Consortium	Nature	2012 Sep 6	10.1038/nature11247	22955616	ENCODE Project Consortium (2012 Sep 6). An integrated encyclopedia of DNA elements in the human genome. Nature. doi:10.1038/nature11247
encode	NR4A1	K562	ENCSR000DJW	ENCFF000ZVE	FASTQ	An integrated encyclopedia of DNA elements in the human genome	ENCODE Project Consortium	Nature	2012 Sep 6	10.1038/nature11247	22955616	ENCODE Project Consortium (2012 Sep 6). An integrated encyclopedia of DNA elements in the human genome. Nature. doi:10.1038/nature11247
encode	NR4A1	K562	ENCSR000DJW	ENCFF000ZVF	FASTQ	An integrated encyclopedia of DNA elements in the human genome	ENCODE Project Consortium	Nature	2012 Sep 6	10.1038/nature11247	22955616	ENCODE Project Consortium (2012 Sep 6). An integrated encyclopedia of DNA elements in the human genome. Nature. doi:10.1038/nature11247
encode	NR4A1	K562	ENCSR130PDE	ENCFF671VDI	FASTQ	An integrated encyclopedia of DNA elements in the human genome	ENCODE Project Consortium	Nature	2012 Sep 6	10.1038/nature11247	22955616	ENCODE Project Consortium (2012 Sep 6). An integrated encyclopedia of DNA elements in the human genome. Nature. doi:10.1038/nature11247
encode	NR4A1	K562	ENCSR130PDE	ENCFF760LCQ	FASTQ	An integrated encyclopedia of DNA elements in the human genome	ENCODE Project Consortium	Nature	2012 Sep 6	10.1038/nature11247	22955616	ENCODE Project Consortium (2012 Sep 6). An integrated encyclopedia of DNA elements in the human genome. Nature. doi:10.1038/nature11247
encode	NRF1	GM12878	ENCSR000DZO	ENCFF000WAZ	FASTQ	An integrated encyclopedia of DNA elements in the human genome	ENCODE Project Consortium	Nature	2012 Sep 6	10.1038/nature11247	22955616	ENCODE Project Consortium (2012 Sep 6). An integrated encyclopedia of DNA elements in the human genome. Nature. doi:10.1038/nature11247
encode	NRF1	GM12878	ENCSR000DZO	ENCFF000WBG	FASTQ	An integrated encyclopedia of DNA elements in the human genome	ENCODE Project Consortium	Nature	2012 Sep 6	10.1038/nature11247	22955616	ENCODE Project Consortium (2012 Sep 6). An integrated encyclopedia of DNA elements in the human genome. Nature. doi:10.1038/nature11247
encode	NRF1	H1-hESC	ENCSR000ECC	ENCFF000WUR	FASTQ	An integrated encyclopedia of DNA elements in the human genome	ENCODE Project Consortium	Nature	2012 Sep 6	10.1038/nature11247	22955616	ENCODE Project Consortium (2012 Sep 6). An integrated encyclopedia of DNA elements in the human genome. Nature. doi:10.1038/nature11247
encode	NRF1	H1-hESC	ENCSR000ECC	ENCFF000WUS	FASTQ	An integrated encyclopedia of DNA elements in the human genome	ENCODE Project Consortium	Nature	2012 Sep 6	10.1038/nature11247	22955616	ENCODE Project Consortium (2012 Sep 6). An integrated encyclopedia of DNA elements in the human genome. Nature. doi:10.1038/nature11247
encode	NRF1	HeLa-S3	ENCSR000EDJ	ENCFF000XJL	FASTQ	An integrated encyclopedia of DNA elements in the human genome	ENCODE Project Consortium	Nature	2012 Sep 6	10.1038/nature11247	22955616	ENCODE Project Consortium (2012 Sep 6). An integrated encyclopedia of DNA elements in the human genome. Nature. doi:10.1038/nature11247
encode	NRF1	HeLa-S3	ENCSR000EDJ	ENCFF000XJQ	FASTQ	An integrated encyclopedia of DNA elements in the human genome	ENCODE Project Consortium	Nature	2012 Sep 6	10.1038/nature11247	22955616	ENCODE Project Consortium (2012 Sep 6). An integrated encyclopedia of DNA elements in the human genome. Nature. doi:10.1038/nature11247
encode	NRF1	HepG2	ENCSR853ADA	ENCFF045UOH	FASTQ	An integrated encyclopedia of DNA elements in the human genome	ENCODE Project Consortium	Nature	2012 Sep 6	10.1038/nature11247	22955616	ENCODE Project Consortium (2012 Sep 6). An integrated encyclopedia of DNA elements in the human genome. Nature. doi:10.1038/nature11247
encode	NRF1	HepG2	ENCSR853ADA	ENCFF468UEL	FASTQ	An integrated encyclopedia of DNA elements in the human genome	ENCODE Project Consortium	Nature	2012 Sep 6	10.1038/nature11247	22955616	ENCODE Project Consortium (2012 Sep 6). An integrated encyclopedia of DNA elements in the human genome. Nature. doi:10.1038/nature11247
encode	NRF1	HepG2	ENCSR000EEH	ENCFF000XVP	FASTQ	An integrated encyclopedia of DNA elements in the human genome	ENCODE Project Consortium	Nature	2012 Sep 6	10.1038/nature11247	22955616	ENCODE Project Consortium (2012 Sep 6). An integrated encyclopedia of DNA elements in the human genome. Nature. doi:10.1038/nature11247
encode	NRF1	HepG2	ENCSR000EEH	ENCFF000XVR	FASTQ	An integrated encyclopedia of DNA elements in the human genome	ENCODE Project Consortium	Nature	2012 Sep 6	10.1038/nature11247	22955616	ENCODE Project Consortium (2012 Sep 6). An integrated encyclopedia of DNA elements in the human genome. Nature. doi:10.1038/nature11247
encode	NRF1	K562	ENCSR494TDU	ENCFF002DPB	FASTQ	An integrated encyclopedia of DNA elements in the human genome	ENCODE Project Consortium	Nature	2012 Sep 6	10.1038/nature11247	22955616	ENCODE Project Consortium (2012 Sep 6). An integrated encyclopedia of DNA elements in the human genome. Nature. doi:10.1038/nature11247
encode	NRF1	K562	ENCSR494TDU	ENCFF002EGB	FASTQ	An integrated encyclopedia of DNA elements in the human genome	ENCODE Project Consortium	Nature	2012 Sep 6	10.1038/nature11247	22955616	ENCODE Project Consortium (2012 Sep 6). An integrated encyclopedia of DNA elements in the human genome. Nature. doi:10.1038/nature11247
encode	NRF1	K562	ENCSR837EYC	ENCFF206ARZ	FASTQ	An integrated encyclopedia of DNA elements in the human genome	ENCODE Project Consortium	Nature	2012 Sep 6	10.1038/nature11247	22955616	ENCODE Project Consortium (2012 Sep 6). An integrated encyclopedia of DNA elements in the human genome. Nature. doi:10.1038/nature11247
encode	NRF1	K562	ENCSR837EYC	ENCFF252RBF	FASTQ	An integrated encyclopedia of DNA elements in the human genome	ENCODE Project Consortium	Nature	2012 Sep 6	10.1038/nature11247	22955616	ENCODE Project Consortium (2012 Sep 6). An integrated encyclopedia of DNA elements in the human genome. Nature. doi:10.1038/nature11247
encode	NRF1	K562	ENCSR998AJK	ENCFF002DPA	FASTQ	An integrated encyclopedia of DNA elements in the human genome	ENCODE Project Consortium	Nature	2012 Sep 6	10.1038/nature11247	22955616	ENCODE Project Consortium (2012 Sep 6). An integrated encyclopedia of DNA elements in the human genome. Nature. doi:10.1038/nature11247
encode	NRF1	K562	ENCSR998AJK	ENCFF002EFZ	FASTQ	An integrated encyclopedia of DNA elements in the human genome	ENCODE Project Consortium	Nature	2012 Sep 6	10.1038/nature11247	22955616	ENCODE Project Consortium (2012 Sep 6). An integrated encyclopedia of DNA elements in the human genome. Nature. doi:10.1038/nature11247
encode	NRF1	MCF-7	ENCSR135ANT	ENCFF163OQM	FASTQ	An integrated encyclopedia of DNA elements in the human genome	ENCODE Project Consortium	Nature	2012 Sep 6	10.1038/nature11247	22955616	ENCODE Project Consortium (2012 Sep 6). An integrated encyclopedia of DNA elements in the human genome. Nature. doi:10.1038/nature11247
encode	NRF1	MCF-7	ENCSR135ANT	ENCFF539DMV	FASTQ	An integrated encyclopedia of DNA elements in the human genome	ENCODE Project Consortium	Nature	2012 Sep 6	10.1038/nature11247	22955616	ENCODE Project Consortium (2012 Sep 6). An integrated encyclopedia of DNA elements in the human genome. Nature. doi:10.1038/nature11247
encode	OSR2	HEK293	ENCSR324LTM	ENCFF575MKR	FASTQ	An integrated encyclopedia of DNA elements in the human genome	ENCODE Project Consortium	Nature	2012 Sep 6	10.1038/nature11247	22955616	ENCODE Project Consortium (2012 Sep 6). An integrated encyclopedia of DNA elements in the human genome. Nature. doi:10.1038/nature11247
encode	OSR2	HEK293	ENCSR324LTM	ENCFF784CYN	FASTQ	An integrated encyclopedia of DNA elements in the human genome	ENCODE Project Consortium	Nature	2012 Sep 6	10.1038/nature11247	22955616	ENCODE Project Consortium (2012 Sep 6). An integrated encyclopedia of DNA elements in the human genome. Nature. doi:10.1038/nature11247
encode	OVOL3	HEK293	ENCSR768LIO	ENCFF070SVK	FASTQ	An integrated encyclopedia of DNA elements in the human genome	ENCODE Project Consortium	Nature	2012 Sep 6	10.1038/nature11247	22955616	ENCODE Project Consortium (2012 Sep 6). An integrated encyclopedia of DNA elements in the human genome. Nature. doi:10.1038/nature11247
encode	OVOL3	HEK293	ENCSR768LIO	ENCFF416FTW	FASTQ	An integrated encyclopedia of DNA elements in the human genome	ENCODE Project Consortium	Nature	2012 Sep 6	10.1038/nature11247	22955616	ENCODE Project Consortium (2012 Sep 6). An integrated encyclopedia of DNA elements in the human genome. Nature. doi:10.1038/nature11247
encode	PAX5	GM12878	ENCSR000BHD	ENCFF000NZO	FASTQ	An integrated encyclopedia of DNA elements in the human genome	ENCODE Project Consortium	Nature	2012 Sep 6	10.1038/nature11247	22955616	ENCODE Project Consortium (2012 Sep 6). An integrated encyclopedia of DNA elements in the human genome. Nature. doi:10.1038/nature11247
encode	PAX5	GM12878	ENCSR000BHD	ENCFF000NZQ	FASTQ	An integrated encyclopedia of DNA elements in the human genome	ENCODE Project Consortium	Nature	2012 Sep 6	10.1038/nature11247	22955616	ENCODE Project Consortium (2012 Sep 6). An integrated encyclopedia of DNA elements in the human genome. Nature. doi:10.1038/nature11247
encode	PAX5	GM12878	ENCSR000BHJ	ENCFF000NZS	FASTQ	An integrated encyclopedia of DNA elements in the human genome	ENCODE Project Consortium	Nature	2012 Sep 6	10.1038/nature11247	22955616	ENCODE Project Consortium (2012 Sep 6). An integrated encyclopedia of DNA elements in the human genome. Nature. doi:10.1038/nature11247
encode	PAX5	GM12878	ENCSR000BHJ	ENCFF000NZX	FASTQ	An integrated encyclopedia of DNA elements in the human genome	ENCODE Project Consortium	Nature	2012 Sep 6	10.1038/nature11247	22955616	ENCODE Project Consortium (2012 Sep 6). An integrated encyclopedia of DNA elements in the human genome. Nature. doi:10.1038/nature11247
encode	PAX5	GM12891	ENCSR000BJH	ENCFF000OIJ	FASTQ	An integrated encyclopedia of DNA elements in the human genome	ENCODE Project Consortium	Nature	2012 Sep 6	10.1038/nature11247	22955616	ENCODE Project Consortium (2012 Sep 6). An integrated encyclopedia of DNA elements in the human genome. Nature. doi:10.1038/nature11247
encode	PAX5	GM12891	ENCSR000BJH	ENCFF000OIM	FASTQ	An integrated encyclopedia of DNA elements in the human genome	ENCODE Project Consortium	Nature	2012 Sep 6	10.1038/nature11247	22955616	ENCODE Project Consortium (2012 Sep 6). An integrated encyclopedia of DNA elements in the human genome. Nature. doi:10.1038/nature11247
encode	PBX2	HepG2	ENCSR849DFF	ENCFF395VGH	FASTQ	An integrated encyclopedia of DNA elements in the human genome	ENCODE Project Consortium	Nature	2012 Sep 6	10.1038/nature11247	22955616	ENCODE Project Consortium (2012 Sep 6). An integrated encyclopedia of DNA elements in the human genome. Nature. doi:10.1038/nature11247
encode	PBX2	HepG2	ENCSR849DFF	ENCFF967ZPY	FASTQ	An integrated encyclopedia of DNA elements in the human genome	ENCODE Project Consortium	Nature	2012 Sep 6	10.1038/nature11247	22955616	ENCODE Project Consortium (2012 Sep 6). An integrated encyclopedia of DNA elements in the human genome. Nature. doi:10.1038/nature11247
encode	PBX2	K562	ENCSR633EIC	ENCFF253ROA	FASTQ	An integrated encyclopedia of DNA elements in the human genome	ENCODE Project Consortium	Nature	2012 Sep 6	10.1038/nature11247	22955616	ENCODE Project Consortium (2012 Sep 6). An integrated encyclopedia of DNA elements in the human genome. Nature. doi:10.1038/nature11247
encode	PBX2	K562	ENCSR633EIC	ENCFF526NYU	FASTQ	An integrated encyclopedia of DNA elements in the human genome	ENCODE Project Consortium	Nature	2012 Sep 6	10.1038/nature11247	22955616	ENCODE Project Consortium (2012 Sep 6). An integrated encyclopedia of DNA elements in the human genome. Nature. doi:10.1038/nature11247
encode	PBX2	K562	ENCSR263DFP	ENCFF176RUD	FASTQ	An integrated encyclopedia of DNA elements in the human genome	ENCODE Project Consortium	Nature	2012 Sep 6	10.1038/nature11247	22955616	ENCODE Project Consortium (2012 Sep 6). An integrated encyclopedia of DNA elements in the human genome. Nature. doi:10.1038/nature11247
encode	PBX2	K562	ENCSR263DFP	ENCFF932THV	FASTQ	An integrated encyclopedia of DNA elements in the human genome	ENCODE Project Consortium	Nature	2012 Sep 6	10.1038/nature11247	22955616	ENCODE Project Consortium (2012 Sep 6). An integrated encyclopedia of DNA elements in the human genome. Nature. doi:10.1038/nature11247
encode	PBX3	GM12878	ENCSR000BGR	ENCFF000OAD	FASTQ	An integrated encyclopedia of DNA elements in the human genome	ENCODE Project Consortium	Nature	2012 Sep 6	10.1038/nature11247	22955616	ENCODE Project Consortium (2012 Sep 6). An integrated encyclopedia of DNA elements in the human genome. Nature. doi:10.1038/nature11247
encode	PBX3	GM12878	ENCSR000BGR	ENCFF000OAF	FASTQ	An integrated encyclopedia of DNA elements in the human genome	ENCODE Project Consortium	Nature	2012 Sep 6	10.1038/nature11247	22955616	ENCODE Project Consortium (2012 Sep 6). An integrated encyclopedia of DNA elements in the human genome. Nature. doi:10.1038/nature11247
encode	PKNOX1	GM12878	ENCSR711XNY	ENCFF258XJK	FASTQ	An integrated encyclopedia of DNA elements in the human genome	ENCODE Project Consortium	Nature	2012 Sep 6	10.1038/nature11247	22955616	ENCODE Project Consortium (2012 Sep 6). An integrated encyclopedia of DNA elements in the human genome. Nature. doi:10.1038/nature11247
encode	PKNOX1	GM12878	ENCSR711XNY	ENCFF914JSK	FASTQ	An integrated encyclopedia of DNA elements in the human genome	ENCODE Project Consortium	Nature	2012 Sep 6	10.1038/nature11247	22955616	ENCODE Project Consortium (2012 Sep 6). An integrated encyclopedia of DNA elements in the human genome. Nature. doi:10.1038/nature11247
encode	PKNOX1	HEK293	ENCSR233FAG	ENCFF766EXH	FASTQ	An integrated encyclopedia of DNA elements in the human genome	ENCODE Project Consortium	Nature	2012 Sep 6	10.1038/nature11247	22955616	ENCODE Project Consortium (2012 Sep 6). An integrated encyclopedia of DNA elements in the human genome. Nature. doi:10.1038/nature11247
encode	PKNOX1	HEK293	ENCSR233FAG	ENCFF859KHK	FASTQ	An integrated encyclopedia of DNA elements in the human genome	ENCODE Project Consortium	Nature	2012 Sep 6	10.1038/nature11247	22955616	ENCODE Project Consortium (2012 Sep 6). An integrated encyclopedia of DNA elements in the human genome. Nature. doi:10.1038/nature11247
encode	PKNOX1	K562	ENCSR115SMW	ENCFF755HHM	FASTQ	An integrated encyclopedia of DNA elements in the human genome	ENCODE Project Consortium	Nature	2012 Sep 6	10.1038/nature11247	22955616	ENCODE Project Consortium (2012 Sep 6). An integrated encyclopedia of DNA elements in the human genome. Nature. doi:10.1038/nature11247
encode	PKNOX1	K562	ENCSR115SMW	ENCFF921VOK	FASTQ	An integrated encyclopedia of DNA elements in the human genome	ENCODE Project Consortium	Nature	2012 Sep 6	10.1038/nature11247	22955616	ENCODE Project Consortium (2012 Sep 6). An integrated encyclopedia of DNA elements in the human genome. Nature. doi:10.1038/nature11247
encode	PKNOX1	MCF-7	ENCSR986XYK	ENCFF060EBL	FASTQ	An integrated encyclopedia of DNA elements in the human genome	ENCODE Project Consortium	Nature	2012 Sep 6	10.1038/nature11247	22955616	ENCODE Project Consortium (2012 Sep 6). An integrated encyclopedia of DNA elements in the human genome. Nature. doi:10.1038/nature11247
encode	PKNOX1	MCF-7	ENCSR986XYK	ENCFF405YUH	FASTQ	An integrated encyclopedia of DNA elements in the human genome	ENCODE Project Consortium	Nature	2012 Sep 6	10.1038/nature11247	22955616	ENCODE Project Consortium (2012 Sep 6). An integrated encyclopedia of DNA elements in the human genome. Nature. doi:10.1038/nature11247
encode	POU2F2	GM12891	ENCSR000BII	ENCFF000OJH	FASTQ	An integrated encyclopedia of DNA elements in the human genome	ENCODE Project Consortium	Nature	2012 Sep 6	10.1038/nature11247	22955616	ENCODE Project Consortium (2012 Sep 6). An integrated encyclopedia of DNA elements in the human genome. Nature. doi:10.1038/nature11247
encode	POU2F2	GM12891	ENCSR000BII	ENCFF000OJO	FASTQ	An integrated encyclopedia of DNA elements in the human genome	ENCODE Project Consortium	Nature	2012 Sep 6	10.1038/nature11247	22955616	ENCODE Project Consortium (2012 Sep 6). An integrated encyclopedia of DNA elements in the human genome. Nature. doi:10.1038/nature11247
encode	POU5F1	K562	ENCSR364SNE	ENCFF002EEN	FASTQ	An integrated encyclopedia of DNA elements in the human genome	ENCODE Project Consortium	Nature	2012 Sep 6	10.1038/nature11247	22955616	ENCODE Project Consortium (2012 Sep 6). An integrated encyclopedia of DNA elements in the human genome. Nature. doi:10.1038/nature11247
encode	POU5F1	K562	ENCSR364SNE	ENCFF002EEQ	FASTQ	An integrated encyclopedia of DNA elements in the human genome	ENCODE Project Consortium	Nature	2012 Sep 6	10.1038/nature11247	22955616	ENCODE Project Consortium (2012 Sep 6). An integrated encyclopedia of DNA elements in the human genome. Nature. doi:10.1038/nature11247
encode	PPARG	HepG2	ENCSR130VQL	ENCFF660VHF	FASTQ	An integrated encyclopedia of DNA elements in the human genome	ENCODE Project Consortium	Nature	2012 Sep 6	10.1038/nature11247	22955616	ENCODE Project Consortium (2012 Sep 6). An integrated encyclopedia of DNA elements in the human genome. Nature. doi:10.1038/nature11247
encode	PPARG	HepG2	ENCSR130VQL	ENCFF764SMY	FASTQ	An integrated encyclopedia of DNA elements in the human genome	ENCODE Project Consortium	Nature	2012 Sep 6	10.1038/nature11247	22955616	ENCODE Project Consortium (2012 Sep 6). An integrated encyclopedia of DNA elements in the human genome. Nature. doi:10.1038/nature11247
encode	PRDM1	HEK293	ENCSR098YLE	ENCFF110KHM	FASTQ	An integrated encyclopedia of DNA elements in the human genome	ENCODE Project Consortium	Nature	2012 Sep 6	10.1038/nature11247	22955616	ENCODE Project Consortium (2012 Sep 6). An integrated encyclopedia of DNA elements in the human genome. Nature. doi:10.1038/nature11247
encode	PRDM1	HEK293	ENCSR098YLE	ENCFF691EHP	FASTQ	An integrated encyclopedia of DNA elements in the human genome	ENCODE Project Consortium	Nature	2012 Sep 6	10.1038/nature11247	22955616	ENCODE Project Consortium (2012 Sep 6). An integrated encyclopedia of DNA elements in the human genome. Nature. doi:10.1038/nature11247
encode	PRDM1	HeLa-S3	ENCSR000ECY	ENCFF000XKK	FASTQ	An integrated encyclopedia of DNA elements in the human genome	ENCODE Project Consortium	Nature	2012 Sep 6	10.1038/nature11247	22955616	ENCODE Project Consortium (2012 Sep 6). An integrated encyclopedia of DNA elements in the human genome. Nature. doi:10.1038/nature11247
encode	PRDM1	HeLa-S3	ENCSR000ECY	ENCFF000XKL	FASTQ	An integrated encyclopedia of DNA elements in the human genome	ENCODE Project Consortium	Nature	2012 Sep 6	10.1038/nature11247	22955616	ENCODE Project Consortium (2012 Sep 6). An integrated encyclopedia of DNA elements in the human genome. Nature. doi:10.1038/nature11247
encode	PRDM4	HEK293	ENCSR443MVV	ENCFF305RJU	FASTQ	An integrated encyclopedia of DNA elements in the human genome	ENCODE Project Consortium	Nature	2012 Sep 6	10.1038/nature11247	22955616	ENCODE Project Consortium (2012 Sep 6). An integrated encyclopedia of DNA elements in the human genome. Nature. doi:10.1038/nature11247
encode	PRDM4	HEK293	ENCSR443MVV	ENCFF400BXJ	FASTQ	An integrated encyclopedia of DNA elements in the human genome	ENCODE Project Consortium	Nature	2012 Sep 6	10.1038/nature11247	22955616	ENCODE Project Consortium (2012 Sep 6). An integrated encyclopedia of DNA elements in the human genome. Nature. doi:10.1038/nature11247
encode	PRDM4	HEK293	ENCSR443MVV	ENCFF842HVL	FASTQ	An integrated encyclopedia of DNA elements in the human genome	ENCODE Project Consortium	Nature	2012 Sep 6	10.1038/nature11247	22955616	ENCODE Project Consortium (2012 Sep 6). An integrated encyclopedia of DNA elements in the human genome. Nature. doi:10.1038/nature11247
encode	PRDM6	HEK293	ENCSR892QHR	ENCFF622VFM	FASTQ	An integrated encyclopedia of DNA elements in the human genome	ENCODE Project Consortium	Nature	2012 Sep 6	10.1038/nature11247	22955616	ENCODE Project Consortium (2012 Sep 6). An integrated encyclopedia of DNA elements in the human genome. Nature. doi:10.1038/nature11247
encode	PRDM6	HEK293	ENCSR892QHR	ENCFF889XNL	FASTQ	An integrated encyclopedia of DNA elements in the human genome	ENCODE Project Consortium	Nature	2012 Sep 6	10.1038/nature11247	22955616	ENCODE Project Consortium (2012 Sep 6). An integrated encyclopedia of DNA elements in the human genome. Nature. doi:10.1038/nature11247
encode	PTTG1	K562	ENCSR314BBS	ENCFF349DXW	FASTQ	An integrated encyclopedia of DNA elements in the human genome	ENCODE Project Consortium	Nature	2012 Sep 6	10.1038/nature11247	22955616	ENCODE Project Consortium (2012 Sep 6). An integrated encyclopedia of DNA elements in the human genome. Nature. doi:10.1038/nature11247
encode	PTTG1	K562	ENCSR314BBS	ENCFF529BRM	FASTQ	An integrated encyclopedia of DNA elements in the human genome	ENCODE Project Consortium	Nature	2012 Sep 6	10.1038/nature11247	22955616	ENCODE Project Consortium (2012 Sep 6). An integrated encyclopedia of DNA elements in the human genome. Nature. doi:10.1038/nature11247
encode	RBPJ	HepG2	ENCSR596FEL	ENCFF570AAN	FASTQ	An integrated encyclopedia of DNA elements in the human genome	ENCODE Project Consortium	Nature	2012 Sep 6	10.1038/nature11247	22955616	ENCODE Project Consortium (2012 Sep 6). An integrated encyclopedia of DNA elements in the human genome. Nature. doi:10.1038/nature11247
encode	RBPJ	HepG2	ENCSR596FEL	ENCFF610JND	FASTQ	An integrated encyclopedia of DNA elements in the human genome	ENCODE Project Consortium	Nature	2012 Sep 6	10.1038/nature11247	22955616	ENCODE Project Consortium (2012 Sep 6). An integrated encyclopedia of DNA elements in the human genome. Nature. doi:10.1038/nature11247
encode	RCOR1	A549	ENCSR618ICR	ENCFF002EAA	FASTQ	An integrated encyclopedia of DNA elements in the human genome	ENCODE Project Consortium	Nature	2012 Sep 6	10.1038/nature11247	22955616	ENCODE Project Consortium (2012 Sep 6). An integrated encyclopedia of DNA elements in the human genome. Nature. doi:10.1038/nature11247
encode	RCOR1	A549	ENCSR618ICR	ENCFF002EAC	FASTQ	An integrated encyclopedia of DNA elements in the human genome	ENCODE Project Consortium	Nature	2012 Sep 6	10.1038/nature11247	22955616	ENCODE Project Consortium (2012 Sep 6). An integrated encyclopedia of DNA elements in the human genome. Nature. doi:10.1038/nature11247
encode	RCOR1	GM12878	ENCSR000DZC	ENCFF000VTW	FASTQ	An integrated encyclopedia of DNA elements in the human genome	ENCODE Project Consortium	Nature	2012 Sep 6	10.1038/nature11247	22955616	ENCODE Project Consortium (2012 Sep 6). An integrated encyclopedia of DNA elements in the human genome. Nature. doi:10.1038/nature11247
encode	RCOR1	GM12878	ENCSR000DZC	ENCFF000VTY	FASTQ	An integrated encyclopedia of DNA elements in the human genome	ENCODE Project Consortium	Nature	2012 Sep 6	10.1038/nature11247	22955616	ENCODE Project Consortium (2012 Sep 6). An integrated encyclopedia of DNA elements in the human genome. Nature. doi:10.1038/nature11247
encode	RCOR1	HeLa-S3	ENCSR000ECM	ENCFF000XCO	FASTQ	An integrated encyclopedia of DNA elements in the human genome	ENCODE Project Consortium	Nature	2012 Sep 6	10.1038/nature11247	22955616	ENCODE Project Consortium (2012 Sep 6). An integrated encyclopedia of DNA elements in the human genome. Nature. doi:10.1038/nature11247
encode	RCOR1	HeLa-S3	ENCSR000ECM	ENCFF000XCQ	FASTQ	An integrated encyclopedia of DNA elements in the human genome	ENCODE Project Consortium	Nature	2012 Sep 6	10.1038/nature11247	22955616	ENCODE Project Consortium (2012 Sep 6). An integrated encyclopedia of DNA elements in the human genome. Nature. doi:10.1038/nature11247
encode	RCOR1	HepG2	ENCSR000EDQ	ENCFF000XQW	FASTQ	An integrated encyclopedia of DNA elements in the human genome	ENCODE Project Consortium	Nature	2012 Sep 6	10.1038/nature11247	22955616	ENCODE Project Consortium (2012 Sep 6). An integrated encyclopedia of DNA elements in the human genome. Nature. doi:10.1038/nature11247
encode	RCOR1	HepG2	ENCSR000EDQ	ENCFF000XQY	FASTQ	An integrated encyclopedia of DNA elements in the human genome	ENCODE Project Consortium	Nature	2012 Sep 6	10.1038/nature11247	22955616	ENCODE Project Consortium (2012 Sep 6). An integrated encyclopedia of DNA elements in the human genome. Nature. doi:10.1038/nature11247
encode	RCOR1	K562	ENCSR000EGC	ENCFF000YLC	FASTQ	An integrated encyclopedia of DNA elements in the human genome	ENCODE Project Consortium	Nature	2012 Sep 6	10.1038/nature11247	22955616	ENCODE Project Consortium (2012 Sep 6). An integrated encyclopedia of DNA elements in the human genome. Nature. doi:10.1038/nature11247
encode	RCOR1	K562	ENCSR000EGC	ENCFF000YLF	FASTQ	An integrated encyclopedia of DNA elements in the human genome	ENCODE Project Consortium	Nature	2012 Sep 6	10.1038/nature11247	22955616	ENCODE Project Consortium (2012 Sep 6). An integrated encyclopedia of DNA elements in the human genome. Nature. doi:10.1038/nature11247
encode	RCOR1	K562	ENCSR000EGC	ENCFF000YLH	FASTQ	An integrated encyclopedia of DNA elements in the human genome	ENCODE Project Consortium	Nature	2012 Sep 6	10.1038/nature11247	22955616	ENCODE Project Consortium (2012 Sep 6). An integrated encyclopedia of DNA elements in the human genome. Nature. doi:10.1038/nature11247
encode	RCOR1	MCF-7	ENCSR391JII	ENCFF045KIH	FASTQ	An integrated encyclopedia of DNA elements in the human genome	ENCODE Project Consortium	Nature	2012 Sep 6	10.1038/nature11247	22955616	ENCODE Project Consortium (2012 Sep 6). An integrated encyclopedia of DNA elements in the human genome. Nature. doi:10.1038/nature11247
encode	RCOR1	MCF-7	ENCSR391JII	ENCFF693IXS	FASTQ	An integrated encyclopedia of DNA elements in the human genome	ENCODE Project Consortium	Nature	2012 Sep 6	10.1038/nature11247	22955616	ENCODE Project Consortium (2012 Sep 6). An integrated encyclopedia of DNA elements in the human genome. Nature. doi:10.1038/nature11247
encode	RCOR1	SK-N-SH	ENCSR009TKN	ENCFF002ECI	FASTQ	An integrated encyclopedia of DNA elements in the human genome	ENCODE Project Consortium	Nature	2012 Sep 6	10.1038/nature11247	22955616	ENCODE Project Consortium (2012 Sep 6). An integrated encyclopedia of DNA elements in the human genome. Nature. doi:10.1038/nature11247
encode	RCOR1	SK-N-SH	ENCSR009TKN	ENCFF002ECK	FASTQ	An integrated encyclopedia of DNA elements in the human genome	ENCODE Project Consortium	Nature	2012 Sep 6	10.1038/nature11247	22955616	ENCODE Project Consortium (2012 Sep 6). An integrated encyclopedia of DNA elements in the human genome. Nature. doi:10.1038/nature11247
encode	RCOR2	HepG2	ENCSR455DOO	ENCFF040QAY	FASTQ	An integrated encyclopedia of DNA elements in the human genome	ENCODE Project Consortium	Nature	2012 Sep 6	10.1038/nature11247	22955616	ENCODE Project Consortium (2012 Sep 6). An integrated encyclopedia of DNA elements in the human genome. Nature. doi:10.1038/nature11247
encode	RCOR2	HepG2	ENCSR455DOO	ENCFF763NHP	FASTQ	An integrated encyclopedia of DNA elements in the human genome	ENCODE Project Consortium	Nature	2012 Sep 6	10.1038/nature11247	22955616	ENCODE Project Consortium (2012 Sep 6). An integrated encyclopedia of DNA elements in the human genome. Nature. doi:10.1038/nature11247
encode	RELA	GM12878	ENCSR000EAG	ENCFF000VZN	FASTQ	An integrated encyclopedia of DNA elements in the human genome	ENCODE Project Consortium	Nature	2012 Sep 6	10.1038/nature11247	22955616	ENCODE Project Consortium (2012 Sep 6). An integrated encyclopedia of DNA elements in the human genome. Nature. doi:10.1038/nature11247
encode	RELA	GM12878	ENCSR000EAG	ENCFF000VZW	FASTQ	An integrated encyclopedia of DNA elements in the human genome	ENCODE Project Consortium	Nature	2012 Sep 6	10.1038/nature11247	22955616	ENCODE Project Consortium (2012 Sep 6). An integrated encyclopedia of DNA elements in the human genome. Nature. doi:10.1038/nature11247
encode	RELA	GM12878	ENCSR000EAG	ENCFF000WAK	FASTQ	An integrated encyclopedia of DNA elements in the human genome	ENCODE Project Consortium	Nature	2012 Sep 6	10.1038/nature11247	22955616	ENCODE Project Consortium (2012 Sep 6). An integrated encyclopedia of DNA elements in the human genome. Nature. doi:10.1038/nature11247
encode	RELA	GM12878	ENCSR000EAG	ENCFF000WBF	FASTQ	An integrated encyclopedia of DNA elements in the human genome	ENCODE Project Consortium	Nature	2012 Sep 6	10.1038/nature11247	22955616	ENCODE Project Consortium (2012 Sep 6). An integrated encyclopedia of DNA elements in the human genome. Nature. doi:10.1038/nature11247
encode	RELA	GM12892	ENCSR000EAN	ENCFF000WJM	FASTQ	An integrated encyclopedia of DNA elements in the human genome	ENCODE Project Consortium	Nature	2012 Sep 6	10.1038/nature11247	22955616	ENCODE Project Consortium (2012 Sep 6). An integrated encyclopedia of DNA elements in the human genome. Nature. doi:10.1038/nature11247
encode	RELA	GM12892	ENCSR000EAN	ENCFF000WJN	FASTQ	An integrated encyclopedia of DNA elements in the human genome	ENCODE Project Consortium	Nature	2012 Sep 6	10.1038/nature11247	22955616	ENCODE Project Consortium (2012 Sep 6). An integrated encyclopedia of DNA elements in the human genome. Nature. doi:10.1038/nature11247
encode	RELA	GM12892	ENCSR000EAN	ENCFF000WJP	FASTQ	An integrated encyclopedia of DNA elements in the human genome	ENCODE Project Consortium	Nature	2012 Sep 6	10.1038/nature11247	22955616	ENCODE Project Consortium (2012 Sep 6). An integrated encyclopedia of DNA elements in the human genome. Nature. doi:10.1038/nature11247
encode	RELA	K562	ENCSR772EEN	ENCFF074UIO	FASTQ	An integrated encyclopedia of DNA elements in the human genome	ENCODE Project Consortium	Nature	2012 Sep 6	10.1038/nature11247	22955616	ENCODE Project Consortium (2012 Sep 6). An integrated encyclopedia of DNA elements in the human genome. Nature. doi:10.1038/nature11247
encode	RELA	K562	ENCSR772EEN	ENCFF148FMX	FASTQ	An integrated encyclopedia of DNA elements in the human genome	ENCODE Project Consortium	Nature	2012 Sep 6	10.1038/nature11247	22955616	ENCODE Project Consortium (2012 Sep 6). An integrated encyclopedia of DNA elements in the human genome. Nature. doi:10.1038/nature11247
encode	RELB	GM12878	ENCSR387QUV	ENCFF009PBB	FASTQ	An integrated encyclopedia of DNA elements in the human genome	ENCODE Project Consortium	Nature	2012 Sep 6	10.1038/nature11247	22955616	ENCODE Project Consortium (2012 Sep 6). An integrated encyclopedia of DNA elements in the human genome. Nature. doi:10.1038/nature11247
encode	RELB	GM12878	ENCSR387QUV	ENCFF385BNN	FASTQ	An integrated encyclopedia of DNA elements in the human genome	ENCODE Project Consortium	Nature	2012 Sep 6	10.1038/nature11247	22955616	ENCODE Project Consortium (2012 Sep 6). An integrated encyclopedia of DNA elements in the human genome. Nature. doi:10.1038/nature11247
encode	RERE	HepG2	ENCSR988ZSI	ENCFF266MCK	FASTQ	An integrated encyclopedia of DNA elements in the human genome	ENCODE Project Consortium	Nature	2012 Sep 6	10.1038/nature11247	22955616	ENCODE Project Consortium (2012 Sep 6). An integrated encyclopedia of DNA elements in the human genome. Nature. doi:10.1038/nature11247
encode	RERE	HepG2	ENCSR988ZSI	ENCFF811ZQF	FASTQ	An integrated encyclopedia of DNA elements in the human genome	ENCODE Project Consortium	Nature	2012 Sep 6	10.1038/nature11247	22955616	ENCODE Project Consortium (2012 Sep 6). An integrated encyclopedia of DNA elements in the human genome. Nature. doi:10.1038/nature11247
encode	REST	A549	ENCSR892DRK	ENCFF137XSL	FASTQ	An integrated encyclopedia of DNA elements in the human genome	ENCODE Project Consortium	Nature	2012 Sep 6	10.1038/nature11247	22955616	ENCODE Project Consortium (2012 Sep 6). An integrated encyclopedia of DNA elements in the human genome. Nature. doi:10.1038/nature11247
encode	REST	A549	ENCSR892DRK	ENCFF240SSO	FASTQ	An integrated encyclopedia of DNA elements in the human genome	ENCODE Project Consortium	Nature	2012 Sep 6	10.1038/nature11247	22955616	ENCODE Project Consortium (2012 Sep 6). An integrated encyclopedia of DNA elements in the human genome. Nature. doi:10.1038/nature11247
encode	REST	A549	ENCSR000BQP	ENCFF000NDV	FASTQ	An integrated encyclopedia of DNA elements in the human genome	ENCODE Project Consortium	Nature	2012 Sep 6	10.1038/nature11247	22955616	ENCODE Project Consortium (2012 Sep 6). An integrated encyclopedia of DNA elements in the human genome. Nature. doi:10.1038/nature11247
encode	REST	A549	ENCSR000BQP	ENCFF000NDY	FASTQ	An integrated encyclopedia of DNA elements in the human genome	ENCODE Project Consortium	Nature	2012 Sep 6	10.1038/nature11247	22955616	ENCODE Project Consortium (2012 Sep 6). An integrated encyclopedia of DNA elements in the human genome. Nature. doi:10.1038/nature11247
encode	REST	GM12878	ENCSR000BQS	ENCFF000NYK	FASTQ	An integrated encyclopedia of DNA elements in the human genome	ENCODE Project Consortium	Nature	2012 Sep 6	10.1038/nature11247	22955616	ENCODE Project Consortium (2012 Sep 6). An integrated encyclopedia of DNA elements in the human genome. Nature. doi:10.1038/nature11247
encode	REST	GM12878	ENCSR000BQS	ENCFF000NYN	FASTQ	An integrated encyclopedia of DNA elements in the human genome	ENCODE Project Consortium	Nature	2012 Sep 6	10.1038/nature11247	22955616	ENCODE Project Consortium (2012 Sep 6). An integrated encyclopedia of DNA elements in the human genome. Nature. doi:10.1038/nature11247
encode	REST	GM12878	ENCSR000BGF	ENCFF000NYY	FASTQ	An integrated encyclopedia of DNA elements in the human genome	ENCODE Project Consortium	Nature	2012 Sep 6	10.1038/nature11247	22955616	ENCODE Project Consortium (2012 Sep 6). An integrated encyclopedia of DNA elements in the human genome. Nature. doi:10.1038/nature11247
encode	REST	GM12878	ENCSR000BGF	ENCFF000NZA	FASTQ	An integrated encyclopedia of DNA elements in the human genome	ENCODE Project Consortium	Nature	2012 Sep 6	10.1038/nature11247	22955616	ENCODE Project Consortium (2012 Sep 6). An integrated encyclopedia of DNA elements in the human genome. Nature. doi:10.1038/nature11247
encode	REST	H1-hESC	ENCSR663WAR	ENCFF079NVQ	FASTQ	An integrated encyclopedia of DNA elements in the human genome	ENCODE Project Consortium	Nature	2012 Sep 6	10.1038/nature11247	22955616	ENCODE Project Consortium (2012 Sep 6). An integrated encyclopedia of DNA elements in the human genome. Nature. doi:10.1038/nature11247
encode	REST	H1-hESC	ENCSR663WAR	ENCFF794IGW	FASTQ	An integrated encyclopedia of DNA elements in the human genome	ENCODE Project Consortium	Nature	2012 Sep 6	10.1038/nature11247	22955616	ENCODE Project Consortium (2012 Sep 6). An integrated encyclopedia of DNA elements in the human genome. Nature. doi:10.1038/nature11247
encode	REST	H1-hESC	ENCSR000BHM	ENCFF000OQQ	FASTQ	An integrated encyclopedia of DNA elements in the human genome	ENCODE Project Consortium	Nature	2012 Sep 6	10.1038/nature11247	22955616	ENCODE Project Consortium (2012 Sep 6). An integrated encyclopedia of DNA elements in the human genome. Nature. doi:10.1038/nature11247
encode	REST	H1-hESC	ENCSR000BHM	ENCFF000OQY	FASTQ	An integrated encyclopedia of DNA elements in the human genome	ENCODE Project Consortium	Nature	2012 Sep 6	10.1038/nature11247	22955616	ENCODE Project Consortium (2012 Sep 6). An integrated encyclopedia of DNA elements in the human genome. Nature. doi:10.1038/nature11247
encode	REST	HEK293	ENCSR896UBV	ENCFF774HWW	FASTQ	An integrated encyclopedia of DNA elements in the human genome	ENCODE Project Consortium	Nature	2012 Sep 6	10.1038/nature11247	22955616	ENCODE Project Consortium (2012 Sep 6). An integrated encyclopedia of DNA elements in the human genome. Nature. doi:10.1038/nature11247
encode	REST	HEK293	ENCSR896UBV	ENCFF807MLK	FASTQ	An integrated encyclopedia of DNA elements in the human genome	ENCODE Project Consortium	Nature	2012 Sep 6	10.1038/nature11247	22955616	ENCODE Project Consortium (2012 Sep 6). An integrated encyclopedia of DNA elements in the human genome. Nature. doi:10.1038/nature11247
encode	REST	HeLa-S3	ENCSR000BMN	ENCFF000PEM	FASTQ	An integrated encyclopedia of DNA elements in the human genome	ENCODE Project Consortium	Nature	2012 Sep 6	10.1038/nature11247	22955616	ENCODE Project Consortium (2012 Sep 6). An integrated encyclopedia of DNA elements in the human genome. Nature. doi:10.1038/nature11247
encode	REST	HeLa-S3	ENCSR000BMN	ENCFF000PEQ	FASTQ	An integrated encyclopedia of DNA elements in the human genome	ENCODE Project Consortium	Nature	2012 Sep 6	10.1038/nature11247	22955616	ENCODE Project Consortium (2012 Sep 6). An integrated encyclopedia of DNA elements in the human genome. Nature. doi:10.1038/nature11247
encode	REST	HepG2	ENCSR000BJL	ENCFF000PMK	FASTQ	An integrated encyclopedia of DNA elements in the human genome	ENCODE Project Consortium	Nature	2012 Sep 6	10.1038/nature11247	22955616	ENCODE Project Consortium (2012 Sep 6). An integrated encyclopedia of DNA elements in the human genome. Nature. doi:10.1038/nature11247
encode	REST	HepG2	ENCSR000BJL	ENCFF000PMN	FASTQ	An integrated encyclopedia of DNA elements in the human genome	ENCODE Project Consortium	Nature	2012 Sep 6	10.1038/nature11247	22955616	ENCODE Project Consortium (2012 Sep 6). An integrated encyclopedia of DNA elements in the human genome. Nature. doi:10.1038/nature11247
encode	REST	HepG2	ENCSR000BOT	ENCFF000PMU	FASTQ	An integrated encyclopedia of DNA elements in the human genome	ENCODE Project Consortium	Nature	2012 Sep 6	10.1038/nature11247	22955616	ENCODE Project Consortium (2012 Sep 6). An integrated encyclopedia of DNA elements in the human genome. Nature. doi:10.1038/nature11247
encode	REST	HepG2	ENCSR000BOT	ENCFF000PMV	FASTQ	An integrated encyclopedia of DNA elements in the human genome	ENCODE Project Consortium	Nature	2012 Sep 6	10.1038/nature11247	22955616	ENCODE Project Consortium (2012 Sep 6). An integrated encyclopedia of DNA elements in the human genome. Nature. doi:10.1038/nature11247
encode	REST	HL-60	ENCSR000BTF	ENCFF000PUD	FASTQ	An integrated encyclopedia of DNA elements in the human genome	ENCODE Project Consortium	Nature	2012 Sep 6	10.1038/nature11247	22955616	ENCODE Project Consortium (2012 Sep 6). An integrated encyclopedia of DNA elements in the human genome. Nature. doi:10.1038/nature11247
encode	REST	HL-60	ENCSR000BTF	ENCFF000PUO	FASTQ	An integrated encyclopedia of DNA elements in the human genome	ENCODE Project Consortium	Nature	2012 Sep 6	10.1038/nature11247	22955616	ENCODE Project Consortium (2012 Sep 6). An integrated encyclopedia of DNA elements in the human genome. Nature. doi:10.1038/nature11247
encode	REST	K562	ENCSR000BMW	ENCFF000QCW	FASTQ	An integrated encyclopedia of DNA elements in the human genome	ENCODE Project Consortium	Nature	2012 Sep 6	10.1038/nature11247	22955616	ENCODE Project Consortium (2012 Sep 6). An integrated encyclopedia of DNA elements in the human genome. Nature. doi:10.1038/nature11247
encode	REST	K562	ENCSR000BMW	ENCFF000QCX	FASTQ	An integrated encyclopedia of DNA elements in the human genome	ENCODE Project Consortium	Nature	2012 Sep 6	10.1038/nature11247	22955616	ENCODE Project Consortium (2012 Sep 6). An integrated encyclopedia of DNA elements in the human genome. Nature. doi:10.1038/nature11247
encode	REST	K562	ENCSR137ZMQ	ENCFF002EJC	FASTQ	An integrated encyclopedia of DNA elements in the human genome	ENCODE Project Consortium	Nature	2012 Sep 6	10.1038/nature11247	22955616	ENCODE Project Consortium (2012 Sep 6). An integrated encyclopedia of DNA elements in the human genome. Nature. doi:10.1038/nature11247
encode	REST	K562	ENCSR137ZMQ	ENCFF002EJE	FASTQ	An integrated encyclopedia of DNA elements in the human genome	ENCODE Project Consortium	Nature	2012 Sep 6	10.1038/nature11247	22955616	ENCODE Project Consortium (2012 Sep 6). An integrated encyclopedia of DNA elements in the human genome. Nature. doi:10.1038/nature11247
encode	REST	PANC-1	ENCSR000BJO	ENCFF000QSN	FASTQ	An integrated encyclopedia of DNA elements in the human genome	ENCODE Project Consortium	Nature	2012 Sep 6	10.1038/nature11247	22955616	ENCODE Project Consortium (2012 Sep 6). An integrated encyclopedia of DNA elements in the human genome. Nature. doi:10.1038/nature11247
encode	REST	PANC-1	ENCSR000BJO	ENCFF000QST	FASTQ	An integrated encyclopedia of DNA elements in the human genome	ENCODE Project Consortium	Nature	2012 Sep 6	10.1038/nature11247	22955616	ENCODE Project Consortium (2012 Sep 6). An integrated encyclopedia of DNA elements in the human genome. Nature. doi:10.1038/nature11247
encode	REST	PFSK-1	ENCSR000BJP	ENCFF000QUV	FASTQ	An integrated encyclopedia of DNA elements in the human genome	ENCODE Project Consortium	Nature	2012 Sep 6	10.1038/nature11247	22955616	ENCODE Project Consortium (2012 Sep 6). An integrated encyclopedia of DNA elements in the human genome. Nature. doi:10.1038/nature11247
encode	REST	PFSK-1	ENCSR000BJP	ENCFF000QUX	FASTQ	An integrated encyclopedia of DNA elements in the human genome	ENCODE Project Consortium	Nature	2012 Sep 6	10.1038/nature11247	22955616	ENCODE Project Consortium (2012 Sep 6). An integrated encyclopedia of DNA elements in the human genome. Nature. doi:10.1038/nature11247
encode	REST	PFSK-1	ENCSR000BOX	ENCFF000QVC	FASTQ	An integrated encyclopedia of DNA elements in the human genome	ENCODE Project Consortium	Nature	2012 Sep 6	10.1038/nature11247	22955616	ENCODE Project Consortium (2012 Sep 6). An integrated encyclopedia of DNA elements in the human genome. Nature. doi:10.1038/nature11247
encode	REST	PFSK-1	ENCSR000BOX	ENCFF000QVE	FASTQ	An integrated encyclopedia of DNA elements in the human genome	ENCODE Project Consortium	Nature	2012 Sep 6	10.1038/nature11247	22955616	ENCODE Project Consortium (2012 Sep 6). An integrated encyclopedia of DNA elements in the human genome. Nature. doi:10.1038/nature11247
encode	REST	SK-N-SH	ENCSR000BJJ	ENCFF000RAL	FASTQ	An integrated encyclopedia of DNA elements in the human genome	ENCODE Project Consortium	Nature	2012 Sep 6	10.1038/nature11247	22955616	ENCODE Project Consortium (2012 Sep 6). An integrated encyclopedia of DNA elements in the human genome. Nature. doi:10.1038/nature11247
encode	REST	SK-N-SH	ENCSR000BJJ	ENCFF000RAO	FASTQ	An integrated encyclopedia of DNA elements in the human genome	ENCODE Project Consortium	Nature	2012 Sep 6	10.1038/nature11247	22955616	ENCODE Project Consortium (2012 Sep 6). An integrated encyclopedia of DNA elements in the human genome. Nature. doi:10.1038/nature11247
encode	REST	SK-N-SH	ENCSR000BOZ	ENCFF000RAT	FASTQ	An integrated encyclopedia of DNA elements in the human genome	ENCODE Project Consortium	Nature	2012 Sep 6	10.1038/nature11247	22955616	ENCODE Project Consortium (2012 Sep 6). An integrated encyclopedia of DNA elements in the human genome. Nature. doi:10.1038/nature11247
encode	REST	SK-N-SH	ENCSR000BOZ	ENCFF000RAW	FASTQ	An integrated encyclopedia of DNA elements in the human genome	ENCODE Project Consortium	Nature	2012 Sep 6	10.1038/nature11247	22955616	ENCODE Project Consortium (2012 Sep 6). An integrated encyclopedia of DNA elements in the human genome. Nature. doi:10.1038/nature11247
encode	RFX1	HepG2	ENCSR928API	ENCFF002EIH	FASTQ	An integrated encyclopedia of DNA elements in the human genome	ENCODE Project Consortium	Nature	2012 Sep 6	10.1038/nature11247	22955616	ENCODE Project Consortium (2012 Sep 6). An integrated encyclopedia of DNA elements in the human genome. Nature. doi:10.1038/nature11247
encode	RFX1	HepG2	ENCSR928API	ENCFF679YFV	FASTQ	An integrated encyclopedia of DNA elements in the human genome	ENCODE Project Consortium	Nature	2012 Sep 6	10.1038/nature11247	22955616	ENCODE Project Consortium (2012 Sep 6). An integrated encyclopedia of DNA elements in the human genome. Nature. doi:10.1038/nature11247
encode	RFX1	K562	ENCSR041AXL	ENCFF899IKW	FASTQ	An integrated encyclopedia of DNA elements in the human genome	ENCODE Project Consortium	Nature	2012 Sep 6	10.1038/nature11247	22955616	ENCODE Project Consortium (2012 Sep 6). An integrated encyclopedia of DNA elements in the human genome. Nature. doi:10.1038/nature11247
encode	RFX1	K562	ENCSR041AXL	ENCFF954WVJ	FASTQ	An integrated encyclopedia of DNA elements in the human genome	ENCODE Project Consortium	Nature	2012 Sep 6	10.1038/nature11247	22955616	ENCODE Project Consortium (2012 Sep 6). An integrated encyclopedia of DNA elements in the human genome. Nature. doi:10.1038/nature11247
encode	RFX1	K562	ENCSR968GIB	ENCFF031QKW	FASTQ	An integrated encyclopedia of DNA elements in the human genome	ENCODE Project Consortium	Nature	2012 Sep 6	10.1038/nature11247	22955616	ENCODE Project Consortium (2012 Sep 6). An integrated encyclopedia of DNA elements in the human genome. Nature. doi:10.1038/nature11247
encode	RFX1	K562	ENCSR968GIB	ENCFF493EZE	FASTQ	An integrated encyclopedia of DNA elements in the human genome	ENCODE Project Consortium	Nature	2012 Sep 6	10.1038/nature11247	22955616	ENCODE Project Consortium (2012 Sep 6). An integrated encyclopedia of DNA elements in the human genome. Nature. doi:10.1038/nature11247
encode	RFX1	MCF-7	ENCSR066TET	ENCFF354AKN	FASTQ	An integrated encyclopedia of DNA elements in the human genome	ENCODE Project Consortium	Nature	2012 Sep 6	10.1038/nature11247	22955616	ENCODE Project Consortium (2012 Sep 6). An integrated encyclopedia of DNA elements in the human genome. Nature. doi:10.1038/nature11247
encode	RFX1	MCF-7	ENCSR066TET	ENCFF424RZZ	FASTQ	An integrated encyclopedia of DNA elements in the human genome	ENCODE Project Consortium	Nature	2012 Sep 6	10.1038/nature11247	22955616	ENCODE Project Consortium (2012 Sep 6). An integrated encyclopedia of DNA elements in the human genome. Nature. doi:10.1038/nature11247
encode	RFX1	MCF-7	ENCSR788XNX	ENCFF364UFN	FASTQ	An integrated encyclopedia of DNA elements in the human genome	ENCODE Project Consortium	Nature	2012 Sep 6	10.1038/nature11247	22955616	ENCODE Project Consortium (2012 Sep 6). An integrated encyclopedia of DNA elements in the human genome. Nature. doi:10.1038/nature11247
encode	RFX1	MCF-7	ENCSR788XNX	ENCFF806WBE	FASTQ	An integrated encyclopedia of DNA elements in the human genome	ENCODE Project Consortium	Nature	2012 Sep 6	10.1038/nature11247	22955616	ENCODE Project Consortium (2012 Sep 6). An integrated encyclopedia of DNA elements in the human genome. Nature. doi:10.1038/nature11247
encode	RFX5	A549	ENCSR064LJN	ENCFF002EJA	FASTQ	An integrated encyclopedia of DNA elements in the human genome	ENCODE Project Consortium	Nature	2012 Sep 6	10.1038/nature11247	22955616	ENCODE Project Consortium (2012 Sep 6). An integrated encyclopedia of DNA elements in the human genome. Nature. doi:10.1038/nature11247
encode	RFX5	A549	ENCSR064LJN	ENCFF002EJG	FASTQ	An integrated encyclopedia of DNA elements in the human genome	ENCODE Project Consortium	Nature	2012 Sep 6	10.1038/nature11247	22955616	ENCODE Project Consortium (2012 Sep 6). An integrated encyclopedia of DNA elements in the human genome. Nature. doi:10.1038/nature11247
encode	RFX5	GM12878	ENCSR000DZW	ENCFF000WDK	FASTQ	An integrated encyclopedia of DNA elements in the human genome	ENCODE Project Consortium	Nature	2012 Sep 6	10.1038/nature11247	22955616	ENCODE Project Consortium (2012 Sep 6). An integrated encyclopedia of DNA elements in the human genome. Nature. doi:10.1038/nature11247
encode	RFX5	GM12878	ENCSR000DZW	ENCFF000WDO	FASTQ	An integrated encyclopedia of DNA elements in the human genome	ENCODE Project Consortium	Nature	2012 Sep 6	10.1038/nature11247	22955616	ENCODE Project Consortium (2012 Sep 6). An integrated encyclopedia of DNA elements in the human genome. Nature. doi:10.1038/nature11247
encode	RFX5	H1-hESC	ENCSR000ECF	ENCFF000WVQ	FASTQ	An integrated encyclopedia of DNA elements in the human genome	ENCODE Project Consortium	Nature	2012 Sep 6	10.1038/nature11247	22955616	ENCODE Project Consortium (2012 Sep 6). An integrated encyclopedia of DNA elements in the human genome. Nature. doi:10.1038/nature11247
encode	RFX5	H1-hESC	ENCSR000ECF	ENCFF000WVR	FASTQ	An integrated encyclopedia of DNA elements in the human genome	ENCODE Project Consortium	Nature	2012 Sep 6	10.1038/nature11247	22955616	ENCODE Project Consortium (2012 Sep 6). An integrated encyclopedia of DNA elements in the human genome. Nature. doi:10.1038/nature11247
encode	RFX5	HeLa-S3	ENCSR000ECX	ENCFF000XKT	FASTQ	An integrated encyclopedia of DNA elements in the human genome	ENCODE Project Consortium	Nature	2012 Sep 6	10.1038/nature11247	22955616	ENCODE Project Consortium (2012 Sep 6). An integrated encyclopedia of DNA elements in the human genome. Nature. doi:10.1038/nature11247
encode	RFX5	HeLa-S3	ENCSR000ECX	ENCFF000XKU	FASTQ	An integrated encyclopedia of DNA elements in the human genome	ENCODE Project Consortium	Nature	2012 Sep 6	10.1038/nature11247	22955616	ENCODE Project Consortium (2012 Sep 6). An integrated encyclopedia of DNA elements in the human genome. Nature. doi:10.1038/nature11247
encode	RFX5	HepG2	ENCSR000EEA	ENCFF000XXX	FASTQ	An integrated encyclopedia of DNA elements in the human genome	ENCODE Project Consortium	Nature	2012 Sep 6	10.1038/nature11247	22955616	ENCODE Project Consortium (2012 Sep 6). An integrated encyclopedia of DNA elements in the human genome. Nature. doi:10.1038/nature11247
encode	RFX5	HepG2	ENCSR000EEA	ENCFF000XXZ	FASTQ	An integrated encyclopedia of DNA elements in the human genome	ENCODE Project Consortium	Nature	2012 Sep 6	10.1038/nature11247	22955616	ENCODE Project Consortium (2012 Sep 6). An integrated encyclopedia of DNA elements in the human genome. Nature. doi:10.1038/nature11247
encode	RFX5	K562	ENCSR000EGO	ENCFF000YYD	FASTQ	An integrated encyclopedia of DNA elements in the human genome	ENCODE Project Consortium	Nature	2012 Sep 6	10.1038/nature11247	22955616	ENCODE Project Consortium (2012 Sep 6). An integrated encyclopedia of DNA elements in the human genome. Nature. doi:10.1038/nature11247
encode	RFX5	K562	ENCSR000EGO	ENCFF000YYF	FASTQ	An integrated encyclopedia of DNA elements in the human genome	ENCODE Project Consortium	Nature	2012 Sep 6	10.1038/nature11247	22955616	ENCODE Project Consortium (2012 Sep 6). An integrated encyclopedia of DNA elements in the human genome. Nature. doi:10.1038/nature11247
encode	RFX5	K562	ENCSR000EGO	ENCFF000YYI	FASTQ	An integrated encyclopedia of DNA elements in the human genome	ENCODE Project Consortium	Nature	2012 Sep 6	10.1038/nature11247	22955616	ENCODE Project Consortium (2012 Sep 6). An integrated encyclopedia of DNA elements in the human genome. Nature. doi:10.1038/nature11247
encode	RFX5	MCF-7	ENCSR924TVL	ENCFF002DTW	FASTQ	An integrated encyclopedia of DNA elements in the human genome	ENCODE Project Consortium	Nature	2012 Sep 6	10.1038/nature11247	22955616	ENCODE Project Consortium (2012 Sep 6). An integrated encyclopedia of DNA elements in the human genome. Nature. doi:10.1038/nature11247
encode	RFX5	MCF-7	ENCSR924TVL	ENCFF002EHG	FASTQ	An integrated encyclopedia of DNA elements in the human genome	ENCODE Project Consortium	Nature	2012 Sep 6	10.1038/nature11247	22955616	ENCODE Project Consortium (2012 Sep 6). An integrated encyclopedia of DNA elements in the human genome. Nature. doi:10.1038/nature11247
encode	RFX5	SK-N-SH	ENCSR000EHY	ENCFF000ZSL	FASTQ	An integrated encyclopedia of DNA elements in the human genome	ENCODE Project Consortium	Nature	2012 Sep 6	10.1038/nature11247	22955616	ENCODE Project Consortium (2012 Sep 6). An integrated encyclopedia of DNA elements in the human genome. Nature. doi:10.1038/nature11247
encode	RFX5	SK-N-SH	ENCSR000EHY	ENCFF000ZSN	FASTQ	An integrated encyclopedia of DNA elements in the human genome	ENCODE Project Consortium	Nature	2012 Sep 6	10.1038/nature11247	22955616	ENCODE Project Consortium (2012 Sep 6). An integrated encyclopedia of DNA elements in the human genome. Nature. doi:10.1038/nature11247
encode	RLF	K562	ENCSR718SDE	ENCFF640JQI	FASTQ	An integrated encyclopedia of DNA elements in the human genome	ENCODE Project Consortium	Nature	2012 Sep 6	10.1038/nature11247	22955616	ENCODE Project Consortium (2012 Sep 6). An integrated encyclopedia of DNA elements in the human genome. Nature. doi:10.1038/nature11247
encode	RLF	K562	ENCSR718SDE	ENCFF812LUV	FASTQ	An integrated encyclopedia of DNA elements in the human genome	ENCODE Project Consortium	Nature	2012 Sep 6	10.1038/nature11247	22955616	ENCODE Project Consortium (2012 Sep 6). An integrated encyclopedia of DNA elements in the human genome. Nature. doi:10.1038/nature11247
encode	RNF2	A549	ENCSR798EGJ	ENCFF257STC	FASTQ	An integrated encyclopedia of DNA elements in the human genome	ENCODE Project Consortium	Nature	2012 Sep 6	10.1038/nature11247	22955616	ENCODE Project Consortium (2012 Sep 6). An integrated encyclopedia of DNA elements in the human genome. Nature. doi:10.1038/nature11247
encode	RNF2	A549	ENCSR798EGJ	ENCFF777KUN	FASTQ	An integrated encyclopedia of DNA elements in the human genome	ENCODE Project Consortium	Nature	2012 Sep 6	10.1038/nature11247	22955616	ENCODE Project Consortium (2012 Sep 6). An integrated encyclopedia of DNA elements in the human genome. Nature. doi:10.1038/nature11247
encode	RNF2	HepG2	ENCSR523XCR	ENCFF361RFX	FASTQ	An integrated encyclopedia of DNA elements in the human genome	ENCODE Project Consortium	Nature	2012 Sep 6	10.1038/nature11247	22955616	ENCODE Project Consortium (2012 Sep 6). An integrated encyclopedia of DNA elements in the human genome. Nature. doi:10.1038/nature11247
encode	RNF2	HepG2	ENCSR523XCR	ENCFF479BPN	FASTQ	An integrated encyclopedia of DNA elements in the human genome	ENCODE Project Consortium	Nature	2012 Sep 6	10.1038/nature11247	22955616	ENCODE Project Consortium (2012 Sep 6). An integrated encyclopedia of DNA elements in the human genome. Nature. doi:10.1038/nature11247
encode	RNF2	K562	ENCSR608XTF	ENCFF446JLZ	FASTQ	An integrated encyclopedia of DNA elements in the human genome	ENCODE Project Consortium	Nature	2012 Sep 6	10.1038/nature11247	22955616	ENCODE Project Consortium (2012 Sep 6). An integrated encyclopedia of DNA elements in the human genome. Nature. doi:10.1038/nature11247
encode	RNF2	K562	ENCSR608XTF	ENCFF470MPB	FASTQ	An integrated encyclopedia of DNA elements in the human genome	ENCODE Project Consortium	Nature	2012 Sep 6	10.1038/nature11247	22955616	ENCODE Project Consortium (2012 Sep 6). An integrated encyclopedia of DNA elements in the human genome. Nature. doi:10.1038/nature11247
encode	RNF2	K562	ENCSR608XTF	ENCFF777JFA	FASTQ	An integrated encyclopedia of DNA elements in the human genome	ENCODE Project Consortium	Nature	2012 Sep 6	10.1038/nature11247	22955616	ENCODE Project Consortium (2012 Sep 6). An integrated encyclopedia of DNA elements in the human genome. Nature. doi:10.1038/nature11247
encode	RNF2	K562	ENCSR820GND	ENCFF307RHE	FASTQ	An integrated encyclopedia of DNA elements in the human genome	ENCODE Project Consortium	Nature	2012 Sep 6	10.1038/nature11247	22955616	ENCODE Project Consortium (2012 Sep 6). An integrated encyclopedia of DNA elements in the human genome. Nature. doi:10.1038/nature11247
encode	RNF2	K562	ENCSR820GND	ENCFF829JEX	FASTQ	An integrated encyclopedia of DNA elements in the human genome	ENCODE Project Consortium	Nature	2012 Sep 6	10.1038/nature11247	22955616	ENCODE Project Consortium (2012 Sep 6). An integrated encyclopedia of DNA elements in the human genome. Nature. doi:10.1038/nature11247
encode	RNF2	K562	ENCSR138FUZ	ENCFF002EBI	FASTQ	An integrated encyclopedia of DNA elements in the human genome	ENCODE Project Consortium	Nature	2012 Sep 6	10.1038/nature11247	22955616	ENCODE Project Consortium (2012 Sep 6). An integrated encyclopedia of DNA elements in the human genome. Nature. doi:10.1038/nature11247
encode	RNF2	K562	ENCSR138FUZ	ENCFF002EBK	FASTQ	An integrated encyclopedia of DNA elements in the human genome	ENCODE Project Consortium	Nature	2012 Sep 6	10.1038/nature11247	22955616	ENCODE Project Consortium (2012 Sep 6). An integrated encyclopedia of DNA elements in the human genome. Nature. doi:10.1038/nature11247
encode	RNF2	K562	ENCSR076YPO	ENCFF232WOY	FASTQ	An integrated encyclopedia of DNA elements in the human genome	ENCODE Project Consortium	Nature	2012 Sep 6	10.1038/nature11247	22955616	ENCODE Project Consortium (2012 Sep 6). An integrated encyclopedia of DNA elements in the human genome. Nature. doi:10.1038/nature11247
encode	RNF2	K562	ENCSR076YPO	ENCFF454EYI	FASTQ	An integrated encyclopedia of DNA elements in the human genome	ENCODE Project Consortium	Nature	2012 Sep 6	10.1038/nature11247	22955616	ENCODE Project Consortium (2012 Sep 6). An integrated encyclopedia of DNA elements in the human genome. Nature. doi:10.1038/nature11247
encode	RUNX1	K562	ENCSR414TYY	ENCFF002DOZ	FASTQ	An integrated encyclopedia of DNA elements in the human genome	ENCODE Project Consortium	Nature	2012 Sep 6	10.1038/nature11247	22955616	ENCODE Project Consortium (2012 Sep 6). An integrated encyclopedia of DNA elements in the human genome. Nature. doi:10.1038/nature11247
encode	RUNX1	K562	ENCSR414TYY	ENCFF002EGD	FASTQ	An integrated encyclopedia of DNA elements in the human genome	ENCODE Project Consortium	Nature	2012 Sep 6	10.1038/nature11247	22955616	ENCODE Project Consortium (2012 Sep 6). An integrated encyclopedia of DNA elements in the human genome. Nature. doi:10.1038/nature11247
encode	RUNX1	K562	ENCSR588AKU	ENCFF515YST	FASTQ	An integrated encyclopedia of DNA elements in the human genome	ENCODE Project Consortium	Nature	2012 Sep 6	10.1038/nature11247	22955616	ENCODE Project Consortium (2012 Sep 6). An integrated encyclopedia of DNA elements in the human genome. Nature. doi:10.1038/nature11247
encode	RUNX1	K562	ENCSR588AKU	ENCFF644JIO	FASTQ	An integrated encyclopedia of DNA elements in the human genome	ENCODE Project Consortium	Nature	2012 Sep 6	10.1038/nature11247	22955616	ENCODE Project Consortium (2012 Sep 6). An integrated encyclopedia of DNA elements in the human genome. Nature. doi:10.1038/nature11247
encode	RXRA	GM12878	ENCSR000BJD	ENCFF000OEH	FASTQ	An integrated encyclopedia of DNA elements in the human genome	ENCODE Project Consortium	Nature	2012 Sep 6	10.1038/nature11247	22955616	ENCODE Project Consortium (2012 Sep 6). An integrated encyclopedia of DNA elements in the human genome. Nature. doi:10.1038/nature11247
encode	RXRA	GM12878	ENCSR000BJD	ENCFF000OEJ	FASTQ	An integrated encyclopedia of DNA elements in the human genome	ENCODE Project Consortium	Nature	2012 Sep 6	10.1038/nature11247	22955616	ENCODE Project Consortium (2012 Sep 6). An integrated encyclopedia of DNA elements in the human genome. Nature. doi:10.1038/nature11247
encode	RXRA	H1-hESC	ENCSR000BJW	ENCFF000OSU	FASTQ	An integrated encyclopedia of DNA elements in the human genome	ENCODE Project Consortium	Nature	2012 Sep 6	10.1038/nature11247	22955616	ENCODE Project Consortium (2012 Sep 6). An integrated encyclopedia of DNA elements in the human genome. Nature. doi:10.1038/nature11247
encode	RXRA	H1-hESC	ENCSR000BJW	ENCFF000OSX	FASTQ	An integrated encyclopedia of DNA elements in the human genome	ENCODE Project Consortium	Nature	2012 Sep 6	10.1038/nature11247	22955616	ENCODE Project Consortium (2012 Sep 6). An integrated encyclopedia of DNA elements in the human genome. Nature. doi:10.1038/nature11247
encode	RXRA	HepG2	ENCSR000BHU	ENCFF000PPM	FASTQ	An integrated encyclopedia of DNA elements in the human genome	ENCODE Project Consortium	Nature	2012 Sep 6	10.1038/nature11247	22955616	ENCODE Project Consortium (2012 Sep 6). An integrated encyclopedia of DNA elements in the human genome. Nature. doi:10.1038/nature11247
encode	RXRA	HepG2	ENCSR000BHU	ENCFF000PPQ	FASTQ	An integrated encyclopedia of DNA elements in the human genome	ENCODE Project Consortium	Nature	2012 Sep 6	10.1038/nature11247	22955616	ENCODE Project Consortium (2012 Sep 6). An integrated encyclopedia of DNA elements in the human genome. Nature. doi:10.1038/nature11247
encode	RXRB	HepG2	ENCSR560SEP	ENCFF174QLC	FASTQ	An integrated encyclopedia of DNA elements in the human genome	ENCODE Project Consortium	Nature	2012 Sep 6	10.1038/nature11247	22955616	ENCODE Project Consortium (2012 Sep 6). An integrated encyclopedia of DNA elements in the human genome. Nature. doi:10.1038/nature11247
encode	RXRB	HepG2	ENCSR560SEP	ENCFF256YDZ	FASTQ	An integrated encyclopedia of DNA elements in the human genome	ENCODE Project Consortium	Nature	2012 Sep 6	10.1038/nature11247	22955616	ENCODE Project Consortium (2012 Sep 6). An integrated encyclopedia of DNA elements in the human genome. Nature. doi:10.1038/nature11247
encode	SCRT1	HEK293	ENCSR605MGM	ENCFF029VAX	FASTQ	An integrated encyclopedia of DNA elements in the human genome	ENCODE Project Consortium	Nature	2012 Sep 6	10.1038/nature11247	22955616	ENCODE Project Consortium (2012 Sep 6). An integrated encyclopedia of DNA elements in the human genome. Nature. doi:10.1038/nature11247
encode	SCRT1	HEK293	ENCSR605MGM	ENCFF783NLA	FASTQ	An integrated encyclopedia of DNA elements in the human genome	ENCODE Project Consortium	Nature	2012 Sep 6	10.1038/nature11247	22955616	ENCODE Project Consortium (2012 Sep 6). An integrated encyclopedia of DNA elements in the human genome. Nature. doi:10.1038/nature11247
encode	SFPQ	HepG2	ENCSR258SXK	ENCFF107VQU	FASTQ	An integrated encyclopedia of DNA elements in the human genome	ENCODE Project Consortium	Nature	2012 Sep 6	10.1038/nature11247	22955616	ENCODE Project Consortium (2012 Sep 6). An integrated encyclopedia of DNA elements in the human genome. Nature. doi:10.1038/nature11247
encode	SFPQ	HepG2	ENCSR258SXK	ENCFF432RAR	FASTQ	An integrated encyclopedia of DNA elements in the human genome	ENCODE Project Consortium	Nature	2012 Sep 6	10.1038/nature11247	22955616	ENCODE Project Consortium (2012 Sep 6). An integrated encyclopedia of DNA elements in the human genome. Nature. doi:10.1038/nature11247
encode	SFPQ	K562	ENCSR647PJW	ENCFF471RUL	FASTQ	An integrated encyclopedia of DNA elements in the human genome	ENCODE Project Consortium	Nature	2012 Sep 6	10.1038/nature11247	22955616	ENCODE Project Consortium (2012 Sep 6). An integrated encyclopedia of DNA elements in the human genome. Nature. doi:10.1038/nature11247
encode	SFPQ	K562	ENCSR647PJW	ENCFF576NBS	FASTQ	An integrated encyclopedia of DNA elements in the human genome	ENCODE Project Consortium	Nature	2012 Sep 6	10.1038/nature11247	22955616	ENCODE Project Consortium (2012 Sep 6). An integrated encyclopedia of DNA elements in the human genome. Nature. doi:10.1038/nature11247
encode	SIX5	A549	ENCSR000BRL	ENCFF000NHG	FASTQ	An integrated encyclopedia of DNA elements in the human genome	ENCODE Project Consortium	Nature	2012 Sep 6	10.1038/nature11247	22955616	ENCODE Project Consortium (2012 Sep 6). An integrated encyclopedia of DNA elements in the human genome. Nature. doi:10.1038/nature11247
encode	SIX5	A549	ENCSR000BRL	ENCFF000NHI	FASTQ	An integrated encyclopedia of DNA elements in the human genome	ENCODE Project Consortium	Nature	2012 Sep 6	10.1038/nature11247	22955616	ENCODE Project Consortium (2012 Sep 6). An integrated encyclopedia of DNA elements in the human genome. Nature. doi:10.1038/nature11247
encode	SIX5	GM12878	ENCSR000BJE	ENCFF000OEP	FASTQ	An integrated encyclopedia of DNA elements in the human genome	ENCODE Project Consortium	Nature	2012 Sep 6	10.1038/nature11247	22955616	ENCODE Project Consortium (2012 Sep 6). An integrated encyclopedia of DNA elements in the human genome. Nature. doi:10.1038/nature11247
encode	SIX5	GM12878	ENCSR000BJE	ENCFF000OEQ	FASTQ	An integrated encyclopedia of DNA elements in the human genome	ENCODE Project Consortium	Nature	2012 Sep 6	10.1038/nature11247	22955616	ENCODE Project Consortium (2012 Sep 6). An integrated encyclopedia of DNA elements in the human genome. Nature. doi:10.1038/nature11247
encode	SIX5	H1-hESC	ENCSR000BIQ	ENCFF000OTO	FASTQ	An integrated encyclopedia of DNA elements in the human genome	ENCODE Project Consortium	Nature	2012 Sep 6	10.1038/nature11247	22955616	ENCODE Project Consortium (2012 Sep 6). An integrated encyclopedia of DNA elements in the human genome. Nature. doi:10.1038/nature11247
encode	SIX5	H1-hESC	ENCSR000BIQ	ENCFF000OTR	FASTQ	An integrated encyclopedia of DNA elements in the human genome	ENCODE Project Consortium	Nature	2012 Sep 6	10.1038/nature11247	22955616	ENCODE Project Consortium (2012 Sep 6). An integrated encyclopedia of DNA elements in the human genome. Nature. doi:10.1038/nature11247
encode	SIX5	K562	ENCSR000BGX	ENCFF000QGG	FASTQ	An integrated encyclopedia of DNA elements in the human genome	ENCODE Project Consortium	Nature	2012 Sep 6	10.1038/nature11247	22955616	ENCODE Project Consortium (2012 Sep 6). An integrated encyclopedia of DNA elements in the human genome. Nature. doi:10.1038/nature11247
encode	SIX5	K562	ENCSR000BGX	ENCFF000QGJ	FASTQ	An integrated encyclopedia of DNA elements in the human genome	ENCODE Project Consortium	Nature	2012 Sep 6	10.1038/nature11247	22955616	ENCODE Project Consortium (2012 Sep 6). An integrated encyclopedia of DNA elements in the human genome. Nature. doi:10.1038/nature11247
encode	SIX5	K562	ENCSR000BNW	ENCFF000QGN	FASTQ	An integrated encyclopedia of DNA elements in the human genome	ENCODE Project Consortium	Nature	2012 Sep 6	10.1038/nature11247	22955616	ENCODE Project Consortium (2012 Sep 6). An integrated encyclopedia of DNA elements in the human genome. Nature. doi:10.1038/nature11247
encode	SIX5	K562	ENCSR000BNW	ENCFF000QGQ	FASTQ	An integrated encyclopedia of DNA elements in the human genome	ENCODE Project Consortium	Nature	2012 Sep 6	10.1038/nature11247	22955616	ENCODE Project Consortium (2012 Sep 6). An integrated encyclopedia of DNA elements in the human genome. Nature. doi:10.1038/nature11247
encode	SKIL	GM12878	ENCSR212YKD	ENCFF066RUQ	FASTQ	An integrated encyclopedia of DNA elements in the human genome	ENCODE Project Consortium	Nature	2012 Sep 6	10.1038/nature11247	22955616	ENCODE Project Consortium (2012 Sep 6). An integrated encyclopedia of DNA elements in the human genome. Nature. doi:10.1038/nature11247
encode	SKIL	GM12878	ENCSR212YKD	ENCFF156SNY	FASTQ	An integrated encyclopedia of DNA elements in the human genome	ENCODE Project Consortium	Nature	2012 Sep 6	10.1038/nature11247	22955616	ENCODE Project Consortium (2012 Sep 6). An integrated encyclopedia of DNA elements in the human genome. Nature. doi:10.1038/nature11247
encode	SKIL	GM12878	ENCSR212YKD	ENCFF520VGY	FASTQ	An integrated encyclopedia of DNA elements in the human genome	ENCODE Project Consortium	Nature	2012 Sep 6	10.1038/nature11247	22955616	ENCODE Project Consortium (2012 Sep 6). An integrated encyclopedia of DNA elements in the human genome. Nature. doi:10.1038/nature11247
encode	SKIL	GM12878	ENCSR212YKD	ENCFF608VRV	FASTQ	An integrated encyclopedia of DNA elements in the human genome	ENCODE Project Consortium	Nature	2012 Sep 6	10.1038/nature11247	22955616	ENCODE Project Consortium (2012 Sep 6). An integrated encyclopedia of DNA elements in the human genome. Nature. doi:10.1038/nature11247
encode	SKIL	K562	ENCSR336DXE	ENCFF411JNO	FASTQ	An integrated encyclopedia of DNA elements in the human genome	ENCODE Project Consortium	Nature	2012 Sep 6	10.1038/nature11247	22955616	ENCODE Project Consortium (2012 Sep 6). An integrated encyclopedia of DNA elements in the human genome. Nature. doi:10.1038/nature11247
encode	SKIL	K562	ENCSR336DXE	ENCFF493LNW	FASTQ	An integrated encyclopedia of DNA elements in the human genome	ENCODE Project Consortium	Nature	2012 Sep 6	10.1038/nature11247	22955616	ENCODE Project Consortium (2012 Sep 6). An integrated encyclopedia of DNA elements in the human genome. Nature. doi:10.1038/nature11247
encode	SMAD1	GM12878	ENCSR813DCK	ENCFF060AFD	FASTQ	An integrated encyclopedia of DNA elements in the human genome	ENCODE Project Consortium	Nature	2012 Sep 6	10.1038/nature11247	22955616	ENCODE Project Consortium (2012 Sep 6). An integrated encyclopedia of DNA elements in the human genome. Nature. doi:10.1038/nature11247
encode	SMAD1	GM12878	ENCSR813DCK	ENCFF659XQW	FASTQ	An integrated encyclopedia of DNA elements in the human genome	ENCODE Project Consortium	Nature	2012 Sep 6	10.1038/nature11247	22955616	ENCODE Project Consortium (2012 Sep 6). An integrated encyclopedia of DNA elements in the human genome. Nature. doi:10.1038/nature11247
encode	SMAD1	K562	ENCSR038DJJ	ENCFF002EBF	FASTQ	An integrated encyclopedia of DNA elements in the human genome	ENCODE Project Consortium	Nature	2012 Sep 6	10.1038/nature11247	22955616	ENCODE Project Consortium (2012 Sep 6). An integrated encyclopedia of DNA elements in the human genome. Nature. doi:10.1038/nature11247
encode	SMAD1	K562	ENCSR038DJJ	ENCFF002EBM	FASTQ	An integrated encyclopedia of DNA elements in the human genome	ENCODE Project Consortium	Nature	2012 Sep 6	10.1038/nature11247	22955616	ENCODE Project Consortium (2012 Sep 6). An integrated encyclopedia of DNA elements in the human genome. Nature. doi:10.1038/nature11247
encode	SMAD2	K562	ENCSR189PYJ	ENCFF002EBP	FASTQ	An integrated encyclopedia of DNA elements in the human genome	ENCODE Project Consortium	Nature	2012 Sep 6	10.1038/nature11247	22955616	ENCODE Project Consortium (2012 Sep 6). An integrated encyclopedia of DNA elements in the human genome. Nature. doi:10.1038/nature11247
encode	SMAD2	K562	ENCSR189PYJ	ENCFF002EBV	FASTQ	An integrated encyclopedia of DNA elements in the human genome	ENCODE Project Consortium	Nature	2012 Sep 6	10.1038/nature11247	22955616	ENCODE Project Consortium (2012 Sep 6). An integrated encyclopedia of DNA elements in the human genome. Nature. doi:10.1038/nature11247
encode	SMAD5	GM12878	ENCSR251OVJ	ENCFF659AFH	FASTQ	An integrated encyclopedia of DNA elements in the human genome	ENCODE Project Consortium	Nature	2012 Sep 6	10.1038/nature11247	22955616	ENCODE Project Consortium (2012 Sep 6). An integrated encyclopedia of DNA elements in the human genome. Nature. doi:10.1038/nature11247
encode	SMAD5	GM12878	ENCSR251OVJ	ENCFF944THM	FASTQ	An integrated encyclopedia of DNA elements in the human genome	ENCODE Project Consortium	Nature	2012 Sep 6	10.1038/nature11247	22955616	ENCODE Project Consortium (2012 Sep 6). An integrated encyclopedia of DNA elements in the human genome. Nature. doi:10.1038/nature11247
encode	SMAD5	K562	ENCSR000FCD	ENCFF001RUL	FASTQ	An integrated encyclopedia of DNA elements in the human genome	ENCODE Project Consortium	Nature	2012 Sep 6	10.1038/nature11247	22955616	ENCODE Project Consortium (2012 Sep 6). An integrated encyclopedia of DNA elements in the human genome. Nature. doi:10.1038/nature11247
encode	SMAD5	K562	ENCSR000FCD	ENCFF001RUM	FASTQ	An integrated encyclopedia of DNA elements in the human genome	ENCODE Project Consortium	Nature	2012 Sep 6	10.1038/nature11247	22955616	ENCODE Project Consortium (2012 Sep 6). An integrated encyclopedia of DNA elements in the human genome. Nature. doi:10.1038/nature11247
encode	SOX13	HepG2	ENCSR715UCI	ENCFF336VLV	FASTQ	An integrated encyclopedia of DNA elements in the human genome	ENCODE Project Consortium	Nature	2012 Sep 6	10.1038/nature11247	22955616	ENCODE Project Consortium (2012 Sep 6). An integrated encyclopedia of DNA elements in the human genome. Nature. doi:10.1038/nature11247
encode	SOX13	HepG2	ENCSR715UCI	ENCFF892EKB	FASTQ	An integrated encyclopedia of DNA elements in the human genome	ENCODE Project Consortium	Nature	2012 Sep 6	10.1038/nature11247	22955616	ENCODE Project Consortium (2012 Sep 6). An integrated encyclopedia of DNA elements in the human genome. Nature. doi:10.1038/nature11247
encode	SOX13	HepG2	ENCSR445ACU	ENCFF137GGC	FASTQ	An integrated encyclopedia of DNA elements in the human genome	ENCODE Project Consortium	Nature	2012 Sep 6	10.1038/nature11247	22955616	ENCODE Project Consortium (2012 Sep 6). An integrated encyclopedia of DNA elements in the human genome. Nature. doi:10.1038/nature11247
encode	SOX13	HepG2	ENCSR445ACU	ENCFF939TTG	FASTQ	An integrated encyclopedia of DNA elements in the human genome	ENCODE Project Consortium	Nature	2012 Sep 6	10.1038/nature11247	22955616	ENCODE Project Consortium (2012 Sep 6). An integrated encyclopedia of DNA elements in the human genome. Nature. doi:10.1038/nature11247
encode	SOX5	HepG2	ENCSR961WLZ	ENCFF674UHN	FASTQ	An integrated encyclopedia of DNA elements in the human genome	ENCODE Project Consortium	Nature	2012 Sep 6	10.1038/nature11247	22955616	ENCODE Project Consortium (2012 Sep 6). An integrated encyclopedia of DNA elements in the human genome. Nature. doi:10.1038/nature11247
encode	SOX5	HepG2	ENCSR961WLZ	ENCFF887ZSW	FASTQ	An integrated encyclopedia of DNA elements in the human genome	ENCODE Project Consortium	Nature	2012 Sep 6	10.1038/nature11247	22955616	ENCODE Project Consortium (2012 Sep 6). An integrated encyclopedia of DNA elements in the human genome. Nature. doi:10.1038/nature11247
encode	SOX6	HepG2	ENCSR543BVU	ENCFF020AAA	FASTQ	An integrated encyclopedia of DNA elements in the human genome	ENCODE Project Consortium	Nature	2012 Sep 6	10.1038/nature11247	22955616	ENCODE Project Consortium (2012 Sep 6). An integrated encyclopedia of DNA elements in the human genome. Nature. doi:10.1038/nature11247
encode	SOX6	HepG2	ENCSR543BVU	ENCFF031GLY	FASTQ	An integrated encyclopedia of DNA elements in the human genome	ENCODE Project Consortium	Nature	2012 Sep 6	10.1038/nature11247	22955616	ENCODE Project Consortium (2012 Sep 6). An integrated encyclopedia of DNA elements in the human genome. Nature. doi:10.1038/nature11247
encode	SOX6	K562	ENCSR788RSW	ENCFF002DPJ	FASTQ	An integrated encyclopedia of DNA elements in the human genome	ENCODE Project Consortium	Nature	2012 Sep 6	10.1038/nature11247	22955616	ENCODE Project Consortium (2012 Sep 6). An integrated encyclopedia of DNA elements in the human genome. Nature. doi:10.1038/nature11247
encode	SOX6	K562	ENCSR788RSW	ENCFF002DUA	FASTQ	An integrated encyclopedia of DNA elements in the human genome	ENCODE Project Consortium	Nature	2012 Sep 6	10.1038/nature11247	22955616	ENCODE Project Consortium (2012 Sep 6). An integrated encyclopedia of DNA elements in the human genome. Nature. doi:10.1038/nature11247
encode	SP1	A549	ENCSR000BPE	ENCFF000NHM	FASTQ	An integrated encyclopedia of DNA elements in the human genome	ENCODE Project Consortium	Nature	2012 Sep 6	10.1038/nature11247	22955616	ENCODE Project Consortium (2012 Sep 6). An integrated encyclopedia of DNA elements in the human genome. Nature. doi:10.1038/nature11247
encode	SP1	A549	ENCSR000BPE	ENCFF000NHP	FASTQ	An integrated encyclopedia of DNA elements in the human genome	ENCODE Project Consortium	Nature	2012 Sep 6	10.1038/nature11247	22955616	ENCODE Project Consortium (2012 Sep 6). An integrated encyclopedia of DNA elements in the human genome. Nature. doi:10.1038/nature11247
encode	SP1	GM12878	ENCSR000BHK	ENCFF000OEV	FASTQ	An integrated encyclopedia of DNA elements in the human genome	ENCODE Project Consortium	Nature	2012 Sep 6	10.1038/nature11247	22955616	ENCODE Project Consortium (2012 Sep 6). An integrated encyclopedia of DNA elements in the human genome. Nature. doi:10.1038/nature11247
encode	SP1	H1-hESC	ENCSR000BIR	ENCFF000OTS	FASTQ	An integrated encyclopedia of DNA elements in the human genome	ENCODE Project Consortium	Nature	2012 Sep 6	10.1038/nature11247	22955616	ENCODE Project Consortium (2012 Sep 6). An integrated encyclopedia of DNA elements in the human genome. Nature. doi:10.1038/nature11247
encode	SP1	H1-hESC	ENCSR000BIR	ENCFF000OTW	FASTQ	An integrated encyclopedia of DNA elements in the human genome	ENCODE Project Consortium	Nature	2012 Sep 6	10.1038/nature11247	22955616	ENCODE Project Consortium (2012 Sep 6). An integrated encyclopedia of DNA elements in the human genome. Nature. doi:10.1038/nature11247
encode	SP1	HEK293	ENCSR906PEI	ENCFF601UZA	FASTQ	An integrated encyclopedia of DNA elements in the human genome	ENCODE Project Consortium	Nature	2012 Sep 6	10.1038/nature11247	22955616	ENCODE Project Consortium (2012 Sep 6). An integrated encyclopedia of DNA elements in the human genome. Nature. doi:10.1038/nature11247
encode	SP1	HEK293	ENCSR906PEI	ENCFF955QVT	FASTQ	An integrated encyclopedia of DNA elements in the human genome	ENCODE Project Consortium	Nature	2012 Sep 6	10.1038/nature11247	22955616	ENCODE Project Consortium (2012 Sep 6). An integrated encyclopedia of DNA elements in the human genome. Nature. doi:10.1038/nature11247
encode	SP1	HepG2	ENCSR334KIQ	ENCFF042XDV	FASTQ	An integrated encyclopedia of DNA elements in the human genome	ENCODE Project Consortium	Nature	2012 Sep 6	10.1038/nature11247	22955616	ENCODE Project Consortium (2012 Sep 6). An integrated encyclopedia of DNA elements in the human genome. Nature. doi:10.1038/nature11247
encode	SP1	HepG2	ENCSR334KIQ	ENCFF124RBK	FASTQ	An integrated encyclopedia of DNA elements in the human genome	ENCODE Project Consortium	Nature	2012 Sep 6	10.1038/nature11247	22955616	ENCODE Project Consortium (2012 Sep 6). An integrated encyclopedia of DNA elements in the human genome. Nature. doi:10.1038/nature11247
encode	SP1	HepG2	ENCSR000BJX	ENCFF000PQE	FASTQ	An integrated encyclopedia of DNA elements in the human genome	ENCODE Project Consortium	Nature	2012 Sep 6	10.1038/nature11247	22955616	ENCODE Project Consortium (2012 Sep 6). An integrated encyclopedia of DNA elements in the human genome. Nature. doi:10.1038/nature11247
[truncated: 5,691 more rows]
