# Supplementary material for: baal-nf identifies motif-disrupting variants that decrease transcription factor binding affinity
Source: Genome Biol. 2026 Jan 13;27:24. doi: 10.1186/s13059-025-03916-9 (PMC12888418; doi:10.1186/s13059-025-03916-9)
Supplement: Supplementary file 6 — Additional file 6: Table S5. baal-nf output for all ASBs called across 558 TFs and 6017 ChIP-Seq samples. [file 13059_2025_3916_MOESM6_ESM.csv]

ID	CHROM	POS	REF	ALT	REF.counts	ALT.counts	Total.counts	AR	RMbias	RAF	Bayes_lower	Bayes_upper	Bayes_SD	conf_0.99_lower	conf_0.99_upper	Corrected.AR	isASB	peak	cell_line	tf	High_quality_motif	Concordant	ASB_quality	Motifs	Motif_group
rs12133079	chr1	160016464	C	A	1	13	14	0.0714285714285714	0.489632739184236	0.4277283	0.0357159441258065	0.395082908031975	0.0999994569407441	0.0109556253593831	0.480581780305572	0.215399426078891	True	True	K562	ADNP	NA	NA	unclassified	NA	NA
rs706428	chr1	58902488	T	C	6	1	7	0.857142857142857	0.508874205941572	0.3450463	0.631581183495963	0.980311210506529	0.0965604440428985	0.530208842723325	0.992799888104559	0.805946197001246	True	True	K562	ADNP	NA	NA	unclassified	NA	NA
rs2816168	chr1	179204075	A	T	4	1	5	0.8	0.502781245479272	0.26715	0.600000636043107	0.977814270123056	0.106388243438982	0.50594623042204	0.983583979989575	0.788907453083082	True	False	K562	ADNP	NA	NA	unclassified	NA	NA
rs4147593	chr1	165600267	T	A	2	7	9	0.222222222222222	0.502781245479272	0.6952232	0.0324230619193185	0.362377314271798	0.0914651006582488	0.02323819758376	0.481502272038571	0.197400188095558	True	False	K562	ADNP	NA	NA	unclassified	NA	NA
rs912901	chr1	182360843	C	G	1	7	8	0.125	0.502781245479272	0.6914674	0.0196821081982217	0.307313557884738	0.0819164508769866	0.0071852844525267	0.412385517682311	0.16349783304148	True	False	K562	ADNP	NA	NA	unclassified	NA	NA
rs6535539	chr4	85458301	C	G	1	5	6	0.166666666666667	0.502781245479272	0.7437372	0.0097617841953648	0.339495972072357	0.0936752904987247	0.0097617841953648	0.443424452766176	0.174628878133861	True	False	K562	ADNP	NA	NA	unclassified	NA	NA
rs3093986	chr6	31493421	T	A	1	8	9	0.111111111111111	0.502781245479272	0.7655903	0.0117693666449915	0.224186600909508	0.0598475509738662	0.0064185596241765	0.291669482272738	0.11797798377725	True	False	K562	ADNP	NA	NA	unclassified	NA	NA
rs3813685	chr6	24721040	G	C	3	10	13	0.230769230769231	0.502781245479272	0.7005072	0.0428104866218499	0.318150538809361	0.0742351957766602	0.0242716777298313	0.393900035623312	0.180480512715605	True	False	K562	ADNP	NA	NA	unclassified	NA	NA
rs465223	chr6	33359716	G	C	5	1	6	0.833333333333333	0.502781245479272	0.2543905	0.680164898865808	0.988106460786018	0.0846118643384803	0.591901467929144	0.988106460786018	0.834135679825913	True	False	K562	ADNP	NA	NA	unclassified	NA	NA
rs4713691	chr6	33790415	G	A	1	6	7	0.142857142857143	0.501978008935907	0.7008218	0.0248772860277836	0.342403682393313	0.0905219666399113	0.0084545827443008	0.451659689334081	0.183640484210548	True	False	K562	ADNP	NA	NA	unclassified	NA	NA
rs2074624	chr7	102985211	C	G	8	2	10	0.8	0.502781245479272	0.3742849	0.607908069645044	0.95396066486272	0.0929520136183249	0.521125998110897	0.969081113330713	0.780934367253882	True	False	K562	ADNP	NA	NA	unclassified	NA	NA
rs891543	chr8	125733394	T	C	1	6	7	0.142857142857143	0.508874205941572	0.6775385	0.0261523154873921	0.368158041633473	0.0953026610850089	0.0105749820597755	0.450033643702837	0.197155178560433	True	True	K562	ADNP	NA	NA	unclassified	NA	NA
rs9297192	chr8	32283517	G	A	1	5	6	0.166666666666667	0.501978008935907	0.6988541	0.0245123488163059	0.384155046279523	0.100483787160559	0.0057090175374853	0.4773744967043	0.204333697547915	True	False	K562	ADNP	NA	NA	unclassified	NA	NA
rs11032474	chr11	34010543	G	T	2	8	10	0.2	0.49924950667644	0.6459326	0.0429040228225648	0.378979494042354	0.0911879668041706	0.02999617311098	0.465219040191568	0.210941758432459	True	True	K562	ADNP	NA	NA	unclassified	NA	NA
rs11033637	chr11	36479789	G	A	9	1	10	0.9	0.501978008935907	0.3738165	0.701023125305893	0.984942496750143	0.0789969909959242	0.609621688293676	0.987492485702622	0.842982811028018	True	True	K562	ADNP	NA	NA	unclassified	NA	NA
rs11037957	chr11	44354596	G	A	1	6	7	0.142857142857143	0.501978008935907	0.6680135	0.0222598798169241	0.379828117454295	0.0997997271993419	0.012269957322562	0.481753897964307	0.20104399863561	True	True	K562	ADNP	NA	NA	unclassified	NA	NA
rs2863104	chr11	44550047	T	C	10	4	14	0.714285714285714	0.508874205941572	0.3356979	0.632969859989173	0.938999276961287	0.0811372838604504	0.561794466833358	0.958360701924575	0.78598456847523	True	True	K562	ADNP	NA	NA	unclassified	NA	NA
rs3758642	chr11	33915891	G	A	3	9	12	0.25	0.501978008935907	0.6748669	0.0576566803066127	0.368159405307603	0.0847624737529286	0.0381917623691419	0.447376735258478	0.212908042807108	True	False	K562	ADNP	NA	NA	unclassified	NA	NA
rs7939948	chr11	36311014	G	T	13	4	17	0.764705882352941	0.49924950667644	0.4073222	0.609732812310358	0.90844683626574	0.077535203306223	0.561829290204829	0.942298611730775	0.759089824288049	True	False	K562	ADNP	NA	NA	unclassified	NA	NA
rs2577306	chr12	94316759	C	G	6	18	24	0.25	0.502781245479272	0.7719043	0.0327958309156672	0.188116274971292	0.0419880690514482	0.0299515351408132	0.237551633579059	0.11045605294348	True	True	K562	ADNP	NA	NA	unclassified	NA	NA
rs10861241	chr12	104987311	G	A	15	4	19	0.789473684210526	0.501978008935907	0.4240266	0.64192964778118	0.927228968987368	0.0751660192214323	0.563840724786655	0.946619412428024	0.784579308384274	True	False	K562	ADNP	NA	NA	unclassified	NA	NA
rs908045	chr15	90686261	G	C	3	11	14	0.214285714285714	0.502781245479272	0.6616472	0.043628341784798	0.326109144408339	0.0739527218092475	0.043628341784798	0.395012079803053	0.184868743096569	True	False	K562	ADNP	NA	NA	unclassified	NA	NA
rs7208422	chr17	76130575	A	T	4	11	15	0.266666666666667	0.502781245479272	0.6257445	0.0837588793543262	0.399121861744755	0.0841173290934982	0.0578683155018627	0.470841177691073	0.24144037054954	True	True	K562	ADNP	NA	NA	unclassified	NA	NA
rs370082	chr17	32198801	A	G	8	2	10	0.8	0.498617298743666	0.3572013	0.615936234401989	0.955718556410678	0.0922280138948377	0.521826314895857	0.970136476408991	0.785827395406334	True	False	K562	ADNP	NA	NA	unclassified	NA	NA
rs12609171	chr19	4471055	A	G	46	5	51	0.901960784313726	0.498617298743666	0.5865191	0.722629075698223	0.921559209865593	0.0532127634429625	0.686842892225317	0.943364505450707	0.822094142781908	True	True	K562	ADNP	NA	NA	unclassified	NA	NA
rs758503	chr19	495722	G	T	1	6	7	0.142857142857143	0.49924950667644	0.6385655	0.0270498759461601	0.396782492578141	0.102966797256983	0.0181104558854173	0.493515434269295	0.211916184262151	True	True	K562	ADNP	NA	NA	unclassified	NA	NA
rs281439	chr19	10400110	G	C	10	1	11	0.909090909090909	0.502781245479272	0.3816875	0.712031145519791	0.982520209929277	0.0747853940171007	0.651011500896185	0.994982461235592	0.847275677724534	True	False	K562	ADNP	NA	NA	unclassified	NA	NA
rs11904901	chr20	49611586	C	T	1	9	10	0.1	0.503834629254632	0.6608589	0.0145592059589881	0.282845651609483	0.0763577986376335	0.0145592059589881	0.380432458873746	0.148702428784236	True	False	K562	ADNP	NA	NA	unclassified	NA	NA
rs4811103	chr20	49595815	C	T	2	8	10	0.2	0.503834629254632	0.6372443	0.0408607736597323	0.387828441464143	0.0950716330112547	0.0311155036895091	0.48670584959145	0.214344607561937	True	False	K562	ADNP	NA	NA	unclassified	NA	NA
rs6020911	chr20	49629479	C	T	1	7	8	0.125	0.503834629254632	0.6098321	0.0223015642402433	0.38386492872688	0.0995899698234699	0.0173870265595997	0.493759831050956	0.203083246483562	True	False	K562	ADNP	NA	NA	unclassified	NA	NA
rs6020922	chr20	49649589	G	A	3	8	11	0.272727272727273	0.501978008935907	0.6986614	0.0529194645720482	0.3656572391394	0.0846776064148962	0.0246482697080706	0.431776867854921	0.209288351855724	True	False	K562	ADNP	NA	NA	unclassified	NA	NA
rs6096226	chr20	49633152	C	T	1	8	9	0.111111111111111	0.503834629254632	0.6291093	0.0207049209332931	0.338224531664397	0.0900584152300417	0.0076943776785944	0.442518027743511	0.179464726298845	True	False	K562	ADNP	NA	NA	unclassified	NA	NA
rs8118905	chr20	49610597	T	C	5	12	17	0.294117647058824	0.508874205941572	0.6395147	0.0889331219326013	0.394603036549865	0.0820822395682203	0.0571491335187031	0.461527684937677	0.241768079241233	True	False	K562	ADNP	NA	NA	unclassified	NA	NA
rs1292739	chr21	16110191	T	G	1	5	6	0.166666666666667	0.495076248044792	0.7202325	0.0238172509105355	0.365497668769998	0.0962354024695443	0.0138040425165192	0.472519055876601	0.194657459840267	True	False	K562	ADNP	NA	NA	unclassified	NA	NA
rs2178810	chr21	37317639	G	C	6	1	7	0.857142857142857	0.502781245479272	0.3656574	0.601594349998401	0.973810578764885	0.101671742864217	0.512837124180468	0.985939174533354	0.787702464381643	True	False	K562	ADNP	NA	NA	unclassified	NA	NA
rs10489177	chr1	169762807	T	G	8	3	11	0.727272727272727	0.501312929633579	0.2782634	0.669468436754218	0.957284873884097	0.0800891316532195	0.565159565557964	0.969080379553141	0.813376655319157	True	False	HEK293	AEBP2	NA	NA	unclassified	NA	NA
rs10489818	chr1	118099243	A	G	9	4	13	0.692307692307692	0.496140747494248	0.3178109	0.618817676650588	0.933502016845898	0.0853922062815015	0.513631681591221	0.937953991520694	0.776159846748242	True	False	HEK293	AEBP2	NA	NA	unclassified	NA	NA
rs10493117	chr1	44568752	T	A	1	6	7	0.142857142857143	0.486029122672345	0.640126	0.0277257786166309	0.392004934840892	0.101104611709376	0.0100953996520389	0.485590319631484	0.209865356728762	True	False	HEK293	AEBP2	NA	NA	unclassified	NA	NA
rs10493722	chr1	83171994	C	T	11	4	15	0.733333333333333	0.501446178115541	0.3895167	0.603568682572032	0.919451993937993	0.084997446439268	0.51728800131374	0.937447600190545	0.761510338255012	True	False	HEK293	AEBP2	NA	NA	unclassified	NA	NA
rs10494274	chr1	152132870	G	C	2	8	10	0.2	0.508211526000025	0.6702618	0.0375521173077155	0.355886851920113	0.0871898213388297	0.0183220056407258	0.435581114753938	0.196719484613914	True	False	HEK293	AEBP2	NA	NA	unclassified	NA	NA
rs10836	chr1	206670169	G	C	5	1	6	0.833333333333333	0.508211526000025	0.3065317	0.629231968065013	0.980432383681016	0.101051990966621	0.511301746140425	0.990803800574054	0.804832175873015	True	False	HEK293	AEBP2	NA	NA	unclassified	NA	NA
rs10914625	chr1	33298822	T	G	6	2	8	0.75	0.501312929633579	0.2926788	0.622635412614731	0.965766435274582	0.0940081267299574	0.515130520713966	0.975141424671798	0.794200923944657	True	False	HEK293	AEBP2	NA	NA	unclassified	NA	NA
rs10922038	chr1	196099023	T	C	1	6	7	0.142857142857143	0.498490863353862	0.6786373	0.0246307496287603	0.365569672150339	0.0955992520388625	0.005348379426215	0.453900605052797	0.19510021088955	True	False	HEK293	AEBP2	NA	NA	unclassified	NA	NA
rs11163185	chr1	75809764	C	T	1	8	9	0.111111111111111	0.501446178115541	0.6084201	0.0293721664613556	0.364633189407802	0.0932316565978669	0.0118975389827558	0.455911133388331	0.197002677934579	True	False	HEK293	AEBP2	NA	NA	unclassified	NA	NA
rs11582719	chr1	160823812	T	C	9	3	12	0.75	0.498490863353862	0.3413987	0.627022348762179	0.948248273158408	0.0850894486178585	0.545039914812607	0.969230004125636	0.787635310960293	True	False	HEK293	AEBP2	NA	NA	unclassified	NA	NA
rs11588937	chr1	231954872	C	T	5	3	8	0.625	0.501446178115541	0.160928	0.67831350791889	0.962036679585622	0.080318686895727	0.576859264009105	0.986097352396707	0.820175093752256	True	False	HEK293	AEBP2	NA	NA	unclassified	NA	NA
rs11591116	chr1	67857023	C	T	6	1	7	0.857142857142857	0.501446178115541	0.3447611	0.624856384121275	0.971395259694971	0.0970111614084033	0.530651631973522	0.987212831844326	0.798125821908123	True	False	HEK293	AEBP2	NA	NA	unclassified	NA	NA
rs1176542	chr1	157133476	G	A	8	3	11	0.727272727272727	0.50661116357491	0.3106866	0.632300713407391	0.955565790831797	0.0848658192602074	0.549942759932606	0.962632972041764	0.793933252119594	True	False	HEK293	AEBP2	NA	NA	unclassified	NA	NA
rs12086472	chr1	150697710	G	A	1	6	7	0.142857142857143	0.50661116357491	0.6709121	0.0282306276020001	0.380382107914865	0.0977011631853641	0.0133195483104949	0.481333738453187	0.204306367758432	True	False	HEK293	AEBP2	NA	NA	unclassified	NA	NA
rs12134034	chr1	73288520	G	A	7	1	8	0.875	0.50661116357491	0.3211695	0.688224753905307	0.982612996885576	0.0812747780370906	0.601473477943848	0.996008598383124	0.835418875395441	True	False	HEK293	AEBP2	NA	NA	unclassified	NA	NA
rs12217116	chr1	244724612	A	T	2	7	9	0.222222222222222	0.495487724938544	0.7474027	0.0210672186623543	0.303093363666077	0.0769630067050646	0.0157428148407567	0.381269233342205	0.162080291164216	True	False	HEK293	AEBP2	NA	NA	unclassified	NA	NA
rs1229382	chr1	167616032	T	C	6	1	7	0.857142857142857	0.498490863353862	0.3156688	0.645127869060593	0.982305526660358	0.0925200437663718	0.541023096161433	0.987585795770108	0.813716697860476	True	False	HEK293	AEBP2	NA	NA	unclassified	NA	NA
rs12759415	chr1	20035649	C	G	7	1	8	0.875	0.498330326471668	0.4069033	0.61132116378943	0.971545414227476	0.0998769224777403	0.514528125569418	0.984665808157689	0.791433289008453	True	False	HEK293	AEBP2	NA	NA	unclassified	NA	NA
rs1407599	chr1	232027911	G	T	5	2	7	0.714285714285714	0.500785159203138	0.2598667	0.608270250336608	0.967457390986496	0.0974091018954843	0.506038318035968	0.973791662689834	0.787863820661552	True	False	HEK293	AEBP2	NA	NA	unclassified	NA	NA
rs1538175	chr1	97913459	T	A	1	8	9	0.111111111111111	0.486029122672345	0.5455121	0.0349111481757352	0.39829803974922	0.101683942643981	0.0178734544458116	0.493304408228705	0.216604593962477	True	False	HEK293	AEBP2	NA	NA	unclassified	NA	NA
rs1566523	chr1	21766663	G	C	15	5	20	0.75	0.508211526000025	0.3785607	0.658657742600823	0.932564391331812	0.0709873303263881	0.601755229331771	0.945335696736461	0.795611066966317	True	False	HEK293	AEBP2	NA	NA	unclassified	NA	NA
rs1571498	chr1	101669840	G	T	9	2	11	0.818181818181818	0.500785159203138	0.3877124	0.624559914931156	0.959749362724782	0.0894106331786381	0.539688265363386	0.977446252688077	0.792154638827969	True	False	HEK293	AEBP2	NA	NA	unclassified	NA	NA
rs2242194	chr1	154990297	C	G	15	2	17	0.882352941176471	0.498330326471668	0.3328238	0.778309360318671	0.973113371468105	0.0526212590409282	0.731863085273024	0.983636863365096	0.875711365893388	True	False	HEK293	AEBP2	NA	NA	unclassified	NA	NA
rs2252388	chr1	179785737	G	A	2	9	11	0.181818181818182	0.50661116357491	0.6270962	0.044644938947631	0.37218793442069	0.0905676061447085	0.0303484942742454	0.462773704821234	0.20841643668416	True	False	HEK293	AEBP2	NA	NA	unclassified	NA	NA
rs2428853	chr1	44343173	C	G	1	6	7	0.142857142857143	0.498330326471668	0.6506826	0.0256163388635144	0.385737289975961	0.099167965323864	0.0144753738834048	0.480716462080177	0.205676814419738	True	False	HEK293	AEBP2	NA	NA	unclassified	NA	NA
rs271760	chr1	234680657	C	T	38	2	40	0.95	0.501446178115541	0.6589171	0.712327629444473	0.951714852773182	0.0642124612109096	0.672091011887279	0.983899125073493	0.832021241108827	True	False	HEK293	AEBP2	NA	NA	unclassified	NA	NA
rs2812265	chr1	199552831	C	A	5	1	6	0.833333333333333	0.513109996287322	0.2605377	0.6643236936704	0.985713002551691	0.0888462107832117	0.561245324147411	0.985713002551691	0.825018348111046	True	False	HEK293	AEBP2	NA	NA	unclassified	NA	NA
rs282004	chr1	91865536	T	C	7	2	9	0.777777777777778	0.498490863353862	0.3395927	0.61138113122613	0.95873849279762	0.0959214806068561	0.514993083437667	0.971021679299556	0.785059812011875	True	False	HEK293	AEBP2	NA	NA	unclassified	NA	NA
rs2841624	chr1	215160952	C	G	9	1	10	0.9	0.498330326471668	0.3939198	0.69194450094318	0.979322456195663	0.0803792660751566	0.613702791528483	0.991626795665938	0.835633478569422	True	False	HEK293	AEBP2	NA	NA	unclassified	NA	NA
rs28647556	chr1	46206399	G	A	1	7	8	0.125	0.50661116357491	0.6554577	0.0259053445587457	0.349353774722632	0.0918220820547763	0.0077842851008209	0.441138364269594	0.187629559640689	True	False	HEK293	AEBP2	NA	NA	unclassified	NA	NA
rs3014864	chr1	153321584	G	T	8	1	9	0.888888888888889	0.500785159203138	0.3723998	0.667899581856028	0.973056104082448	0.0849698107749181	0.586384849951246	0.989006881391811	0.820477842969238	True	False	HEK293	AEBP2	NA	NA	unclassified	NA	NA
rs3766344	chr1	78992061	C	G	6	1	7	0.857142857142857	0.498330326471668	0.3516935	0.619400771367447	0.976270225290612	0.0999547341185009	0.501470549442859	0.987525833801488	0.79783549832903	True	False	HEK293	AEBP2	NA	NA	unclassified	NA	NA
rs3790604	chr1	113046879	C	A	16	1	17	0.941176470588235	0.513109996287322	0.5583593	0.662913003804061	0.972801315851484	0.0812819765864005	0.60427062187141	0.989467716314655	0.817857159827772	True	False	HEK293	AEBP2	NA	NA	unclassified	NA	NA
rs3791031	chr1	18994434	A	T	6	2	8	0.75	0.495487724938544	0.2992709	0.615671983956761	0.96566430531305	0.0955444196928907	0.514387969531858	0.973269463480873	0.790668144634905	True	False	HEK293	AEBP2	NA	NA	unclassified	NA	NA
rs3917411	chr1	169700756	A	T	8	1	9	0.888888888888889	0.495487724938544	0.3440871	0.703601822070489	0.991681882322958	0.0799443793722775	0.605907417749871	0.991681882322958	0.847641852196723	True	False	HEK293	AEBP2	NA	NA	unclassified	NA	NA
rs41269155	chr1	16265904	T	A	3	12	15	0.2	0.486029122672345	0.623101	0.0526858937662576	0.33179445611231	0.0749057404436272	0.0342540881713315	0.400952335286045	0.192240174939284	True	False	HEK293	AEBP2	NA	NA	unclassified	NA	NA
rs4147596	chr1	165601365	T	C	1	21	22	0.0454545454545455	0.498490863353862	0.4237013	0.0180270218605124	0.286674888289824	0.073040435469711	0.0192491095441114	0.35931840448152	0.152350955075168	True	False	HEK293	AEBP2	NA	NA	unclassified	NA	NA
rs4147803	chr1	94582293	G	C	1	9	10	0.1	0.508211526000025	0.6228837	0.0269594704377483	0.319111405027771	0.0807913469126659	0.0098216602786322	0.388192472554867	0.173035437732759	True	False	HEK293	AEBP2	NA	NA	unclassified	NA	NA
rs4528168	chr1	146556326	G	C	24	4	28	0.857142857142857	0.508211526000025	0.5495133	0.637959315299625	0.923436155999474	0.0749700459195516	0.578251081964849	0.945785150871095	0.780697735649549	True	False	HEK293	AEBP2	NA	NA	unclassified	NA	NA
rs4655703	chr1	67801372	A	T	1	10	11	0.0909090909090909	0.495487724938544	0.6758315	0.0199331006413149	0.245196701560033	0.0637739106918942	0.0134840945167026	0.310089812505014	0.132564901100674	True	False	HEK293	AEBP2	NA	NA	unclassified	NA	NA
rs4655809	chr1	66389097	C	T	8	1	9	0.888888888888889	0.501446178115541	0.3262645	0.712986826563079	0.983204483534961	0.0769130444374432	0.620436478751778	0.996934631055345	0.84809565504902	True	False	HEK293	AEBP2	NA	NA	unclassified	NA	NA
rs4659456	chr1	236657887	C	G	10	3	13	0.769230769230769	0.498330326471668	0.2915045	0.689490082330573	0.958580046065133	0.0718156698944964	0.642967867178675	0.980812860457736	0.824035064197853	True	False	HEK293	AEBP2	NA	NA	unclassified	NA	NA
rs594646	chr1	234456245	T	A	1	8	9	0.111111111111111	0.486029122672345	0.772826	0.0085364744737812	0.209701685843356	0.0561799541761467	0.0068569807694614	0.274022496091823	0.109119080158569	True	False	HEK293	AEBP2	NA	NA	unclassified	NA	NA
rs6425659	chr1	180977688	G	C	8	3	11	0.727272727272727	0.508211526000025	0.3059114	0.63869111246295	0.954093125898778	0.0852217393163773	0.547820825685933	0.972623699508012	0.796392119180864	True	False	HEK293	AEBP2	NA	NA	unclassified	NA	NA
rs652451	chr1	39104269	G	C	4	1	5	0.8	0.508211526000025	0.2592462	0.607960083863754	0.986877896221701	0.106589047846113	0.483660548427957	0.987457290042948	0.797418990042727	True	False	HEK293	AEBP2	NA	NA	unclassified	NA	NA
rs6696544	chr1	7621589	C	A	11	1	12	0.916666666666667	0.513109996287322	0.5307488	0.605189769112647	0.962230565829563	0.096833684504066	0.508105716733528	0.977142218132337	0.783710167471105	True	False	HEK293	AEBP2	NA	NA	unclassified	NA	NA
rs7526765	chr1	95514616	T	A	1	6	7	0.142857142857143	0.486029122672345	0.6251903	0.0250834618893658	0.397359931538998	0.102940940098348	0.017158919154253	0.505341887378649	0.211221696714182	True	False	HEK293	AEBP2	NA	NA	unclassified	NA	NA
rs7527057	chr1	75172001	T	A	6	1	7	0.857142857142857	0.486029122672345	0.3550205	0.606182509568678	0.974610989363884	0.100799085666392	0.501018635216671	0.98006016673789	0.790396749466281	True	False	HEK293	AEBP2	NA	NA	unclassified	NA	NA
rs9435588	chr1	234099392	G	A	6	2	8	0.75	0.50661116357491	0.2670304	0.646870949729674	0.962666594381324	0.0850004795605854	0.568018884820723	0.978085384282496	0.804768772055499	True	False	HEK293	AEBP2	NA	NA	unclassified	NA	NA
rs945447	chr1	221088440	A	G	1	8	9	0.111111111111111	0.496140747494248	0.6341279	0.0218191467703347	0.341432258670728	0.0901095477540214	0.0101568606951211	0.434043565751353	0.181625702720531	True	False	HEK293	AEBP2	NA	NA	unclassified	NA	NA
rs965121	chr1	213674732	G	T	1	6	7	0.142857142857143	0.500785159203138	0.6639831	0.019416934703734	0.373609556031385	0.0990618518165126	0.0125932549417344	0.483966628133801	0.196513245367559	True	False	HEK293	AEBP2	NA	NA	unclassified	NA	NA
rs10172036	chr2	204824283	T	G	10	2	12	0.833333333333333	0.501312929633579	0.354879	0.675568573006015	0.958868279796767	0.0775589454368158	0.612522683042436	0.983505638983144	0.817218426401391	True	False	HEK293	AEBP2	NA	NA	unclassified	NA	NA
rs10173831	chr2	236150508	A	G	6	1	7	0.857142857142857	0.496140747494248	0.3377201	0.63158318876719	0.979544991681732	0.0963082466472187	0.528075083725144	0.990763389805025	0.805564090224461	True	False	HEK293	AEBP2	NA	NA	unclassified	NA	NA
rs10178513	chr2	52883672	C	T	7	1	8	0.875	0.501446178115541	0.3742018	0.637873137877529	0.977887809944198	0.0919785945175541	0.556907581960197	0.98643011823986	0.807880473910864	True	False	HEK293	AEBP2	NA	NA	unclassified	NA	NA
rs10179954	chr2	46050621	G	A	7	1	8	0.875	0.50661116357491	0.3513031	0.649823216338619	0.970836360521482	0.0895366465489651	0.549394639127895	0.977320724823566	0.810329788430051	True	False	HEK293	AEBP2	NA	NA	unclassified	NA	NA
rs10185459	chr2	160276817	G	T	1	5	6	0.166666666666667	0.500785159203138	0.7121357	0.0294509385893081	0.383136014126308	0.100637702944991	0.0167717137802444	0.478260395337424	0.206293476357808	True	False	HEK293	AEBP2	NA	NA	unclassified	NA	NA
rs10190545	chr2	109829714	T	C	7	1	8	0.875	0.498490863353862	0.3454936	0.659041444360041	0.980336164467773	0.0872761076151655	0.57939015237153	0.994033822697849	0.819688804413907	True	False	HEK293	AEBP2	NA	NA	unclassified	NA	NA
rs10190694	chr2	167657688	C	T	6	1	7	0.857142857142857	0.501446178115541	0.3056043	0.659224293591768	0.980524068564769	0.0888976923683169	0.568700091336243	0.994216671929577	0.819874181078269	True	False	HEK293	AEBP2	NA	NA	unclassified	NA	NA
rs1020088	chr2	150828833	C	T	5	1	6	0.833333333333333	0.501446178115541	0.3182094	0.607563246055254	0.973906363524661	0.102447681655651	0.506637577849588	0.98720527552507	0.790734804789957	True	False	HEK293	AEBP2	NA	NA	unclassified	NA	NA
rs10202702	chr2	157583475	A	C	1	5	6	0.166666666666667	0.496426709610406	0.6815808	0.0236659703583038	0.395851375755403	0.10346797850975	0.0134856781794062	0.502502186636233	0.209758673056854	True	False	HEK293	AEBP2	NA	NA	unclassified	NA	NA
rs10210917	chr2	11796774	T	C	7	1	8	0.875	0.498490863353862	0.3513153	0.647677187623409	0.981361894370886	0.0924954391520238	0.540432656842532	0.989305544504427	0.814519540997147	True	False	HEK293	AEBP2	NA	NA	unclassified	NA	NA
rs10498091	chr2	221899444	C	T	1	7	8	0.125	0.501446178115541	0.6302794	0.0311852506036794	0.368671722604111	0.0945755341538514	0.0084892492307983	0.464798318776747	0.199928486603895	True	False	HEK293	AEBP2	NA	NA	unclassified	NA	NA
rs10931301	chr2	188552151	A	G	2	8	10	0.2	0.496140747494248	0.6439554	0.0430355611675641	0.375563633498266	0.0911490526947381	0.0255023921245803	0.455493937663291	0.209299597332915	True	False	HEK293	AEBP2	NA	NA	unclassified	NA	NA
rs11124642	chr2	38746316	G	C	6	2	8	0.75	0.508211526000025	0.2952328	0.622635412614731	0.965766435274582	0.0940081267299574	0.515130520713966	0.975141424671798	0.794200923944657	True	False	HEK293	AEBP2	NA	NA	unclassified	NA	NA
rs1158218	chr2	37546845	T	C	1	6	7	0.142857142857143	0.498490863353862	0.6554901	0.0287073128514849	0.394519189014689	0.10124977229731	0.0069302398353625	0.471341929880328	0.211613250933087	True	False	HEK293	AEBP2	NA	NA	unclassified	NA	NA
rs11676027	chr2	236028860	C	T	8	1	9	0.888888888888889	0.501446178115541	0.3735061	0.663667387110852	0.975745243696307	0.0858409762634684	0.564994359616031	0.989462306802332	0.819706315403579	True	False	HEK293	AEBP2	NA	NA	unclassified	NA	NA
rs11680849	chr2	65795406	C	T	3	10	13	0.230769230769231	0.501446178115541	0.6390649	0.0483078496348612	0.370676698692715	0.0856738704214827	0.0483078496348612	0.4544405135152	0.209492274163788	True	False	HEK293	AEBP2	NA	NA	unclassified	NA	NA
rs11682248	chr2	170531572	T	C	8	1	9	0.888888888888889	0.498490863353862	0.3090314	0.735332848568371	0.98257298313574	0.070116072608612	0.666782324269762	0.991496182626874	0.858952915852056	True	False	HEK293	AEBP2	NA	NA	unclassified	NA	NA
rs11689632	chr2	239952664	T	G	8	3	11	0.727272727272727	0.501312929633579	0.3298734	0.611882226635987	0.950369594630221	0.0906851899998352	0.520219916227742	0.960165856575196	0.781125910633104	True	False	HEK293	AEBP2	NA	NA	unclassified	NA	NA
rs11889857	chr2	154605760	C	T	1	6	7	0.142857142857143	0.501446178115541	0.6919411	0.0268412201832556	0.350567605301293	0.091310134986358	0.014703658607171	0.444295994940155	0.188704412742274	True	False	HEK293	AEBP2	NA	NA	unclassified	NA	NA
rs12467610	chr2	153198846	A	T	7	1	8	0.875	0.495487724938544	0.3285608	0.686732292733853	0.98317061963034	0.0827205419051139	0.587072875298764	0.991198920255023	0.834951456182096	True	False	HEK293	AEBP2	NA	NA	unclassified	NA	NA
rs12619347	chr2	219419935	T	C	2	7	9	0.222222222222222	0.498490863353862	0.6623394	0.043818765801336	0.395544905369126	0.0955756309623739	0.0295085906481863	0.474298425342532	0.219681835585231	True	False	HEK293	AEBP2	NA	NA	unclassified	NA	NA
rs12712902	chr2	44189487	G	A	6	1	7	0.857142857142857	0.50661116357491	0.3247862	0.650867857959116	0.982356396045012	0.0930412552076847	0.551787817948368	0.987738569870542	0.816612127002064	True	False	HEK293	AEBP2	NA	NA	unclassified	NA	NA
rs12990278	chr2	43164752	T	C	1	6	7	0.142857142857143	0.498490863353862	0.6485615	0.0294628513879845	0.389121153245882	0.100216727523542	0.0101044593205809	0.473244048464049	0.209292002316933	True	False	HEK293	AEBP2	NA	NA	unclassified	NA	NA
rs12997787	chr2	166106258	A	G	5	1	6	0.833333333333333	0.496140747494248	0.3144342	0.610042697254984	0.97380274751764	0.101953334979164	0.508400934976044	0.989844914651966	0.791922722386312	True	False	HEK293	AEBP2	NA	NA	unclassified	NA	NA
rs12999512	chr2	173576973	A	T	5	1	6	0.833333333333333	0.495487724938544	0.3073268	0.615609435410655	0.970708031008098	0.101167966641996	0.497405500776	0.981722287314787	0.793158733209376	True	False	HEK293	AEBP2	NA	NA	unclassified	NA	NA
rs13013854	chr2	141298674	T	C	5	1	6	0.833333333333333	0.498490863353862	0.3060759	0.616597896699307	0.974408501396559	0.103314839297585	0.515990873313522	0.985417775067566	0.795503199047933	True	False	HEK293	AEBP2	NA	NA	unclassified	NA	NA
rs13020474	chr2	212866473	C	T	1	7	8	0.125	0.501446178115541	0.6413276	0.0314732104514057	0.371844716314047	0.0946950975164549	0.0105914502864863	0.457583734623047	0.201658963382726	True	False	HEK293	AEBP2	NA	NA	unclassified	NA	NA
rs13387847	chr2	29426938	G	A	1	5	6	0.166666666666667	0.50661116357491	0.6910626	0.0304372719695609	0.385722805340373	0.100985152116185	0.009409417760781	0.49746717799525	0.208080038654967	True	False	HEK293	AEBP2	NA	NA	unclassified	NA	NA
rs13417089	chr2	37039362	C	A	6	1	7	0.857142857142857	0.513109996287322	0.3359785	0.647386376780945	0.984476279013323	0.0929337220874368	0.539886423061929	0.991615925402563	0.815931327897134	True	False	HEK293	AEBP2	NA	NA	unclassified	NA	NA
rs13428699	chr2	239144237	A	G	2	10	12	0.166666666666667	0.496140747494248	0.6836954	0.0336796201665579	0.291172568966458	0.0700869316475245	0.0233045608373443	0.346825111374226	0.162426094566508	True	False	HEK293	AEBP2	NA	NA	unclassified	NA	NA
rs1351164	chr2	218271898	T	C	1	7	8	0.125	0.498490863353862	0.6133634	0.0247976409194623	0.376408666979116	0.0975758025045529	0.0120618531135275	0.46913379481181	0.200603153949289	True	False	HEK293	AEBP2	NA	NA	unclassified	NA	NA
rs1356322	chr2	18527172	G	A	1	8	9	0.111111111111111	0.50661116357491	0.6189607	0.0269351123946368	0.350089476881313	0.0913921407712091	0.0073556113044943	0.438178296092617	0.188512294637975	True	False	HEK293	AEBP2	NA	NA	unclassified	NA	NA
rs1370523	chr2	146522726	C	A	8	4	12	0.666666666666667	0.513109996287322	0.2762618	0.64072189611243	0.954341336103368	0.0831619149886221	0.532174040510194	0.955147295732435	0.797531616107899	True	False	HEK293	AEBP2	NA	NA	unclassified	NA	NA
rs1400153	chr2	13169573	A	G	3	8	11	0.272727272727273	0.496140747494248	0.6738392	0.0557371527540481	0.380449146188502	0.0893573156255566	0.0292900099333676	0.466645327009059	0.218093149471275	True	False	HEK293	AEBP2	NA	NA	unclassified	NA	NA
rs1529378	chr2	171949705	T	C	8	2	10	0.8	0.498490863353862	0.3682264	0.610259324407103	0.968477312095364	0.0948268570521899	0.504286924701992	0.973902404512401	0.789368318251233	True	False	HEK293	AEBP2	NA	NA	unclassified	NA	NA
rs1564163	chr2	206986628	T	C	7	1	8	0.875	0.498490863353862	0.3530138	0.646636703088345	0.979924810839176	0.0920086518670296	0.542661824161734	0.988216797701174	0.81328075696376	True	False	HEK293	AEBP2	NA	NA	unclassified	NA	NA
rs16858142	chr2	171169854	A	G	4	1	5	0.8	0.496140747494248	0.2480267	0.620014041374679	0.986814470320243	0.103082039441511	0.492366931203346	0.987588999968757	0.803414255847461	True	False	HEK293	AEBP2	NA	NA	unclassified	NA	NA
rs16859050	chr2	171784896	C	T	4	11	15	0.266666666666667	0.501446178115541	0.6196599	0.0837137575161924	0.395446693896181	0.0837151476035869	0.0654821931180869	0.475531840545287	0.239580225706187	True	False	HEK293	AEBP2	NA	NA	unclassified	NA	NA
rs17007526	chr2	72101123	C	A	6	1	7	0.857142857142857	0.513109996287322	0.3526465	0.627132985345518	0.977326867056477	0.0983461259565525	0.503435576430096	0.986333149725697	0.802229926200998	True	False	HEK293	AEBP2	NA	NA	unclassified	NA	NA
rs17652287	chr2	20336237	C	T	1	7	8	0.125	0.501446178115541	0.6978399	0.0204837398177692	0.308762016744617	0.0818630224231677	0.0051115579442783	0.39761134084962	0.164622878281193	True	False	HEK293	AEBP2	NA	NA	unclassified	NA	NA
rs1862969	chr2	31236916	G	A	1	6	7	0.142857142857143	0.50661116357491	0.6443367	0.025817280833045	0.382698129203972	0.0994966186522183	0.021456315344971	0.493215020758167	0.204257705018509	True	False	HEK293	AEBP2	NA	NA	unclassified	NA	NA
rs1897114	chr2	56066109	C	T	8	2	10	0.8	0.501446178115541	0.3186221	0.65712790828516	0.965817925851122	0.0832911747312025	0.564900497368306	0.980999332991561	0.811472917068141	True	False	HEK293	AEBP2	NA	NA	unclassified	NA	NA
rs195586	chr2	53483059	A	T	7	1	8	0.875	0.495487724938544	0.3411182	0.663260870737394	0.981667577459069	0.0897861552551287	0.550707812000497	0.983863953941339	0.822464224098231	True	False	HEK293	AEBP2	NA	NA	unclassified	NA	NA
rs197083	chr2	59942004	C	T	7	1	8	0.875	0.501446178115541	0.3185806	0.68471480494	0.978635745113832	0.080237057321337	0.605289412772163	0.996008598383124	0.831675275026916	True	False	HEK293	AEBP2	NA	NA	unclassified	NA	NA
rs2072535	chr2	36817152	A	C	2	9	11	0.181818181818182	0.496426709610406	0.637051	0.0423062191954655	0.350975202536817	0.0855629884653477	0.0215697656063363	0.425725387679833	0.196640710866141	True	False	HEK293	AEBP2	NA	NA	unclassified	NA	NA
rs2113846	chr2	205076102	C	T	8	2	10	0.8	0.501446178115541	0.3323898	0.653632855957457	0.971506675874423	0.0857022474368352	0.549825916635346	0.973718902581895	0.81256976591594	True	False	HEK293	AEBP2	NA	NA	unclassified	NA	NA
rs2118303	chr2	64424920	A	C	6	1	7	0.857142857142857	0.496426709610406	0.3342746	0.639400363948811	0.982112528913865	0.096068283851098	0.522618655508048	0.997627918674466	0.810756446431338	True	False	HEK293	AEBP2	NA	NA	unclassified	NA	NA
rs2280721	chr2	54588046	G	C	6	2	8	0.75	0.508211526000025	0.3057285	0.614797635656531	0.964081852650922	0.0950614557206416	0.509252842697904	0.975822535180536	0.789439744153726	True	False	HEK293	AEBP2	NA	NA	unclassified	NA	NA
rs2385394	chr2	220049290	C	T	6	1	7	0.857142857142857	0.501446178115541	0.3392814	0.631614078065625	0.981411453645572	0.0959952984985802	0.528633993109304	0.983338355507919	0.806512765855599	True	False	HEK293	AEBP2	NA	NA	unclassified	NA	NA
rs2600660	chr2	61549600	G	T	1	7	8	0.125	0.500785159203138	0.6799786	0.0205168911893966	0.321449501510092	0.0854321347956753	0.0125941032292523	0.422810985930955	0.170983196349744	True	False	HEK293	AEBP2	NA	NA	unclassified	NA	NA
rs2601053	chr2	169237675	C	T	7	1	8	0.875	0.501446178115541	0.3377527	0.663348100566467	0.974854137527285	0.0852556845254952	0.585272072652452	0.992881997322553	0.819101119046876	True	False	HEK293	AEBP2	NA	NA	unclassified	NA	NA
rs2708919	chr2	113641631	T	C	1	8	9	0.111111111111111	0.498490863353862	0.6476045	0.0163776119781382	0.318090698104574	0.0845302828931869	0.0083485863887945	0.412942383278978	0.167234155041356	True	False	HEK293	AEBP2	NA	NA	unclassified	NA	NA
rs2880359	chr2	16803285	C	T	1	6	7	0.142857142857143	0.501446178115541	0.6406009	0.0253429895155605	0.392741856254227	0.102063585203431	0.0182622686514615	0.492938601152299	0.209042422884894	True	False	HEK293	AEBP2	NA	NA	unclassified	NA	NA
rs2921842	chr2	164703935	C	T	1	9	10	0.1	0.501446178115541	0.6837626	0.0199445607512004	0.267681820277957	0.0727538912991575	0.0097303969786645	0.367882518113369	0.143813190514579	True	False	HEK293	AEBP2	NA	NA	unclassified	NA	NA
rs3116179	chr2	233021144	A	G	3	9	12	0.25	0.496140747494248	0.6374652	0.0620540042232622	0.397577575183487	0.0908552348528094	0.0478058275856565	0.491613975958427	0.229815789703375	True	False	HEK293	AEBP2	NA	NA	unclassified	NA	NA
rs334604	chr2	179172862	G	A	7	1	8	0.875	0.50661116357491	0.3543577	0.643065280959401	0.975851103602879	0.0900705587993646	0.570706783575299	0.991139940029199	0.80945819228114	True	False	HEK293	AEBP2	NA	NA	unclassified	NA	NA
rs3806599	chr2	242088921	A	C	7	1	8	0.875	0.496426709610406	0.3929908	0.61594368253447	0.979914611612885	0.0999723889468965	0.503137057907061	0.989066179785525	0.797929147073677	True	False	HEK293	AEBP2	NA	NA	unclassified	NA	NA
rs4234085	chr2	208938866	G	T	3	8	11	0.272727272727273	0.500785159203138	0.6919124	0.0585938654394076	0.379857942795351	0.0891787732812258	0.0397945647898706	0.463696476902742	0.21922590411738	True	False	HEK293	AEBP2	NA	NA	unclassified	NA	NA
rs423904	chr2	113887262	C	T	6	1	7	0.857142857142857	0.501446178115541	0.300358	0.671671688550057	0.978565355207903	0.086006070749719	0.588160454096758	0.996555881965574	0.82511852187898	True	False	HEK293	AEBP2	NA	NA	unclassified	NA	NA
rs4241157	chr2	121138847	A	G	6	1	7	0.857142857142857	0.496140747494248	0.3556548	0.607966353607527	0.967814915243928	0.0992589433612676	0.504860522154871	0.981805227742395	0.787890634425728	True	False	HEK293	AEBP2	NA	NA	unclassified	NA	NA
rs4386295	chr2	11287947	C	T	1	6	7	0.142857142857143	0.501446178115541	0.6668302	0.0242649221946935	0.379839525198751	0.0998979690780504	0.0111168999724186	0.479565149701936	0.202052223696722	True	False	HEK293	AEBP2	NA	NA	unclassified	NA	NA
rs4588237	chr2	47942902	A	G	6	17	23	0.260869565217391	0.496140747494248	0.703424	0.0661703558334919	0.270469044939585	0.0545285491882546	0.0492708847681542	0.330543577558984	0.168319700386538	True	False	HEK293	AEBP2	NA	NA	unclassified	NA	NA
rs4666205	chr2	29565278	A	G	7	3	10	0.7	0.496140747494248	0.299076	0.602719900150052	0.942225695312153	0.0922043826764574	0.502880616925946	0.954481833672208	0.772472797731102	True	False	HEK293	AEBP2	NA	NA	unclassified	NA	NA
rs4667649	chr2	171582888	C	T	1	5	6	0.166666666666667	0.501446178115541	0.6942171	0.0209867111036048	0.389577935213522	0.102186264138671	0.0156599822666856	0.496994416735007	0.205282323158563	True	False	HEK293	AEBP2	NA	NA	unclassified	NA	NA
rs4852771	chr2	71438784	T	C	6	2	8	0.75	0.498490863353862	0.3073264	0.611276319948924	0.956497167443064	0.0949358737910841	0.514198441747569	0.975897875591466	0.783886743695994	True	False	HEK293	AEBP2	NA	NA	unclassified	NA	NA
rs4854448	chr2	68972073	T	C	6	1	7	0.857142857142857	0.498490863353862	0.3237964	0.634707359288968	0.967692454072549	0.0917509168317996	0.56568601290428	0.986742500558502	0.801199906680758	True	False	HEK293	AEBP2	NA	NA	unclassified	NA	NA
rs4894073	chr2	177338662	T	C	11	3	14	0.785714285714286	0.498490863353862	0.3721491	0.642520573115596	0.947513098484867	0.0810363366461797	0.563165798965828	0.971423692871258	0.795016835800231	True	False	HEK293	AEBP2	NA	NA	unclassified	NA	NA
rs611203	chr2	219472325	G	A	7	1	8	0.875	0.50661116357491	0.3803204	0.634196492849762	0.976560884991666	0.0940563422458274	0.529712275078424	0.9787835882638	0.805378688920714	True	False	HEK293	AEBP2	NA	NA	unclassified	NA	NA
rs6414015	chr2	134513100	C	T	8	3	11	0.727272727272727	0.501446178115541	0.3277697	0.615103965078558	0.95510173078464	0.090112418258383	0.501587044727975	0.95510173078464	0.785102847931599	True	False	HEK293	AEBP2	NA	NA	unclassified	NA	NA
rs6434538	chr2	192991640	A	G	1	5	6	0.166666666666667	0.496140747494248	0.6887085	0.0184604152730961	0.386759648102731	0.103183244225229	0.0147869383258669	0.499002956160739	0.202610031687913	True	False	HEK293	AEBP2	NA	NA	unclassified	NA	NA
rs6706953	chr2	201277181	T	C	1	8	9	0.111111111111111	0.498490863353862	0.6409068	0.0147954424270595	0.318152132334258	0.0850524199684571	0.0114190615591176	0.423780484691197	0.166473787380658	True	False	HEK293	AEBP2	NA	NA	unclassified	NA	NA
rs6719991	chr2	241791028	G	A	1	7	8	0.125	0.50661116357491	0.6436369	0.0314732104514057	0.3726039292481	0.0949301130171088	0.0105914502864863	0.457583734623047	0.202038569849753	True	False	HEK293	AEBP2	NA	NA	unclassified	NA	NA
rs6721757	chr2	151346231	T	C	1	6	7	0.142857142857143	0.498490863353862	0.6416549	0.0259814423650559	0.387648315648574	0.100977569074302	0.009300170765915	0.489110265504255	0.206814879006815	True	False	HEK293	AEBP2	NA	NA	unclassified	NA	NA
rs6723321	chr2	134315938	G	C	7	1	8	0.875	0.508211526000025	0.382934	0.633154055594268	0.97342709020358	0.0945043566042592	0.528980881680803	0.980994815996108	0.803290572898924	True	False	HEK293	AEBP2	NA	NA	unclassified	NA	NA
rs6724031	chr2	42004851	C	A	7	2	9	0.777777777777778	0.513109996287322	0.3474736	0.606011097995373	0.958363096327238	0.096343948430378	0.504585454283283	0.970910422753112	0.782187097161306	True	False	HEK293	AEBP2	NA	NA	unclassified	NA	NA
rs6725231	chr2	58789730	G	A	6	1	7	0.857142857142857	0.50661116357491	0.3495371	0.625473929292765	0.976518886518121	0.0978575862794986	0.52506458022959	0.995656265747624	0.800996407905443	True	False	HEK293	AEBP2	NA	NA	unclassified	NA	NA
rs6725814	chr2	191278341	G	A	11	1	12	0.916666666666667	0.50661116357491	0.3702541	0.74135135289074	0.981671918653833	0.0671154489186983	0.682230406098316	0.988918918949417	0.861511635772287	True	False	HEK293	AEBP2	NA	NA	unclassified	NA	NA
rs6730503	chr2	37528478	C	T	2	6	8	0.25	0.501446178115541	0.707229	0.0416565066356139	0.396564932305547	0.0978918873324195	0.0346864458395709	0.505437167389245	0.219110719470581	True	False	HEK293	AEBP2	NA	NA	unclassified	NA	NA
rs6734194	chr2	153466691	T	G	9	1	10	0.9	0.501312929633579	0.29532	0.761814803505525	0.986255727780656	0.062831228107774	0.700447957284279	0.992354013671968	0.874035265643091	True	False	HEK293	AEBP2	NA	NA	unclassified	NA	NA
rs6739922	chr2	199735438	A	T	8	2	10	0.8	0.495487724938544	0.359871	0.610900663131282	0.954634561398149	0.0924580361222804	0.529380489943523	0.978864318518271	0.782767612264716	True	False	HEK293	AEBP2	NA	NA	unclassified	NA	NA
rs6741290	chr2	10264709	T	C	1	6	7	0.142857142857143	0.498490863353862	0.6826695	0.0203146350379617	0.351737746379744	0.0939908592007297	0.0120553842878597	0.453251128097934	0.186026190708853	True	False	HEK293	AEBP2	NA	NA	unclassified	NA	NA
rs6743939	chr2	215254537	T	G	8	2	10	0.8	0.501312929633579	0.2540701	0.722999625876304	0.971638519577456	0.0681113846713299	0.663538923725824	0.982457603749751	0.84731907272688	True	False	HEK293	AEBP2	NA	NA	unclassified	NA	NA
rs6749902	chr2	165442725	T	C	7	1	8	0.875	0.498490863353862	0.3763981	0.641149248472059	0.979212176380913	0.0926992863849532	0.541031955925276	0.982506387194555	0.810180712426485	True	False	HEK293	AEBP2	NA	NA	unclassified	NA	NA
rs6753798	chr2	39752158	C	T	7	1	8	0.875	0.501446178115541	0.3738361	0.635981590467486	0.977314180366985	0.0923772970920201	0.554120711991214	0.98643011823986	0.806647885417235	True	False	HEK293	AEBP2	NA	NA	unclassified	NA	NA
rs720069	chr2	75632086	T	C	3	9	12	0.25	0.498490863353862	0.6866584	0.0573246140039674	0.362991204839454	0.0821896299998723	0.0237396119334687	0.413808112950727	0.210157909421711	True	False	HEK293	AEBP2	NA	NA	unclassified	NA	NA
rs751062	chr2	30951486	T	C	6	1	7	0.857142857142857	0.498490863353862	0.3423951	0.626951414376822	0.982236471175333	0.0989050090715417	0.508693939159846	0.99139518599116	0.804593942776078	True	False	HEK293	AEBP2	NA	NA	unclassified	NA	NA
rs7586264	chr2	109861063	A	G	7	2	9	0.777777777777778	0.496140747494248	0.314128	0.628836700573769	0.964918981051025	0.0910386626682351	0.540858618384072	0.984763263784604	0.796877840812397	True	False	HEK293	AEBP2	NA	NA	unclassified	NA	NA
rs7588521	chr2	135178756	A	G	2	9	11	0.181818181818182	0.496140747494248	0.628925	0.046201844495155	0.363237028836282	0.0877242200012863	0.0319214807242965	0.441691615862912	0.204719436665718	True	False	HEK293	AEBP2	NA	NA	unclassified	NA	NA
rs7594359	chr2	188408848	C	T	1	6	7	0.142857142857143	0.501446178115541	0.6776064	0.0293826571278464	0.366252543316401	0.0932805944035653	0.0051714066874676	0.445212487804374	0.197817600222123	True	False	HEK293	AEBP2	NA	NA	unclassified	NA	NA
rs7606898	chr2	223724690	T	G	10	2	12	0.833333333333333	0.501312929633579	0.3325396	0.71607468568493	0.97516426565442	0.0696585928191933	0.644778328697653	0.97624549172017	0.845619475669675	True	False	HEK293	AEBP2	NA	NA	unclassified	NA	NA
rs8179547	chr2	69064232	G	T	8	1	9	0.888888888888889	0.500785159203138	0.4352762	0.621634107624326	0.978217298363909	0.0985205239077715	0.495289720529533	0.97806329025077	0.799925702994117	True	False	HEK293	AEBP2	NA	NA	unclassified	NA	NA
rs830747	chr2	221762952	G	A	1	7	8	0.125	0.50661116357491	0.6285163	0.0262574968572885	0.372585424217824	0.0955885386353105	0.0120680522751788	0.478964476716363	0.199421460537556	True	False	HEK293	AEBP2	NA	NA	unclassified	NA	NA
rs848616	chr2	36811467	T	C	2	9	11	0.181818181818182	0.498490863353862	0.5953602	0.0493803534463359	0.396784769043869	0.0943651478170629	0.0231500524291971	0.472665509235311	0.223082561245102	True	False	HEK293	AEBP2	NA	NA	unclassified	NA	NA
rs925738	chr2	240241255	C	T	6	2	8	0.75	0.501446178115541	0.2955156	0.616853556173539	0.963151061031626	0.0948946898422572	0.516793782822509	0.975588736901484	0.790002308602583	True	False	HEK293	AEBP2	NA	NA	unclassified	NA	NA
rs934278	chr2	56070352	G	A	13	3	16	0.8125	0.50661116357491	0.3755623	0.693582878236084	0.961021562794423	0.0704457323035013	0.636822290152194	0.967448981311898	0.827302220515253	True	False	HEK293	AEBP2	NA	NA	unclassified	NA	NA
rs9789377	chr2	236365350	G	A	1	6	7	0.142857142857143	0.50661116357491	0.6577797	0.0187655078514496	0.37148319428122	0.0975079991782389	0.0085101130501993	0.473304830838856	0.195124351066335	True	False	HEK293	AEBP2	NA	NA	unclassified	NA	NA
rs11714355	chr3	24277810	T	C	12	1	13	0.923076923076923	0.498490863353862	0.4465833	0.696510880171521	0.982025397375927	0.0786328540626589	0.618082680042016	0.987135020593889	0.839268138773724	True	False	HEK293	AEBP2	NA	NA	unclassified	NA	NA
rs13084381	chr3	45444155	A	C	1	8	9	0.111111111111111	0.496426709610406	0.6447724	0.0172559566407139	0.3252466176938	0.0855309097719258	0.0127452223194527	0.416574387691014	0.171251287167257	True	False	HEK293	AEBP2	NA	NA	unclassified	NA	NA
rs2075361	chr3	171227756	T	G	1	14	15	0.0666666666666667	0.501312929633579	0.4686924	0.0274626059429455	0.348685249801075	0.0889352314816917	0.0171035678171574	0.427732917768748	0.18807392787201	True	False	HEK293	AEBP2	NA	NA	unclassified	NA	NA
rs2655280	chr3	10945302	C	G	7	1	8	0.875	0.498330326471668	0.3598893	0.651195686280018	0.985110909663614	0.0921310902518533	0.537315176955932	0.985110909663614	0.818153297971816	True	False	HEK293	AEBP2	NA	NA	unclassified	NA	NA
rs3773487	chr3	14706848	G	A	5	1	6	0.833333333333333	0.50661116357491	0.3148659	0.615753673453715	0.981255135342533	0.102534853263244	0.511163739008861	0.986985550409203	0.798504404398124	True	False	HEK293	AEBP2	NA	NA	unclassified	NA	NA
rs3792415	chr3	3201780	G	C	1	5	6	0.166666666666667	0.508211526000025	0.7134259	0.0212691895356231	0.377301373160867	0.100135054657261	0.0130194545278551	0.478623386085826	0.199285281348245	True	False	HEK293	AEBP2	NA	NA	unclassified	NA	NA
rs4003413	chr3	280987	C	A	9	3	12	0.75	0.513109996287322	0.3450154	0.641655119461432	0.964268340632487	0.0850304139877948	0.533564057039487	0.961612457257944	0.802961730046959	True	False	HEK293	AEBP2	NA	NA	unclassified	NA	NA
rs4858567	chr3	24010140	C	T	2	15	17	0.117647058823529	0.501446178115541	0.5445647	0.0348424645193715	0.312478790724393	0.0737864054132461	0.0201673836246511	0.366714094217808	0.173660627621882	True	False	HEK293	AEBP2	NA	NA	unclassified	NA	NA
rs708574	chr3	9773314	G	A	25	2	27	0.925925925925926	0.50661116357491	0.5924436	0.698349864975365	0.966912499632149	0.0725694864965137	0.624417001775086	0.971404971723434	0.832631182303757	True	False	HEK293	AEBP2	NA	NA	unclassified	NA	NA
rs7427760	chr3	17988979	C	G	2	8	10	0.2	0.498330326471668	0.6319785	0.0424334235221133	0.387949067034001	0.0927023036921834	0.0269697501142987	0.475601770265991	0.215191245278057	True	False	HEK293	AEBP2	NA	NA	unclassified	NA	NA
rs7651813	chr3	171226045	G	A	1	10	11	0.0909090909090909	0.50661116357491	0.505513	0.0348786912343602	0.39577207241406	0.0985108323342648	0.0251771481885718	0.472433245739278	0.21532538182421	True	False	HEK293	AEBP2	NA	NA	unclassified	NA	NA
rs9311300	chr3	42185562	G	A	1	9	10	0.1	0.50661116357491	0.529637	0.0400855014921679	0.394921275065673	0.0997909408267552	0.0255171658624599	0.486632506846131	0.21750338827892	True	False	HEK293	AEBP2	NA	NA	unclassified	NA	NA
rs9683201	chr3	18444171	C	T	1	5	6	0.166666666666667	0.501446178115541	0.7107909	0.0235620374892631	0.382252870901028	0.101228376042413	0.0065639274011507	0.481784384463103	0.202907454195146	True	False	HEK293	AEBP2	NA	NA	unclassified	NA	NA
rs968896	chr3	30240425	T	C	1	12	13	0.0769230769230769	0.498490863353862	0.5105883	0.0290737501761372	0.345808615743424	0.0881891547579654	0.0125504121539146	0.427681292611549	0.187441182959781	True	False	HEK293	AEBP2	NA	NA	unclassified	NA	NA
rs9812594	chr3	11960565	G	T	9	2	11	0.818181818181818	0.500785159203138	0.4079383	0.602567513039487	0.947020793239056	0.0927592048893576	0.519463075198807	0.969500784205095	0.774794153139271	True	False	HEK293	AEBP2	NA	NA	unclassified	NA	NA
rs9814408	chr3	147838105	G	A	2	10	12	0.166666666666667	0.50661116357491	0.6027758	0.0362417169711115	0.351995374931434	0.0883273951621025	0.0169226191441826	0.445828252759251	0.194118545951273	True	False	HEK293	AEBP2	NA	NA	unclassified	NA	NA
rs9856186	chr3	61190233	A	G	9	1	10	0.9	0.496140747494248	0.4589331	0.622180302216071	0.977152192093368	0.0960814501236794	0.512705655290214	0.977820453737281	0.79966624715472	True	False	HEK293	AEBP2	NA	NA	unclassified	NA	NA
rs11567699	chr5	35859011	C	G	1	8	9	0.111111111111111	0.498330326471668	0.7583758	0.0141688827663429	0.221522248974655	0.05941062896348	0.0054258645287351	0.282981821932273	0.117845565870499	True	False	HEK293	AEBP2	NA	NA	unclassified	NA	NA
rs12697408	chr5	40348573	T	A	6	1	7	0.857142857142857	0.486029122672345	0.3066525	0.650797819908855	0.979756138401566	0.0892022041818707	0.562440043618554	0.989439602321908	0.81527697915521	True	False	HEK293	AEBP2	NA	NA	unclassified	NA	NA
rs17789324	chr5	10970915	G	A	5	2	7	0.714285714285714	0.50661116357491	0.2590754	0.612135246374491	0.964831422149647	0.0973876688069119	0.519440189695782	0.975779174750593	0.788483334262069	True	False	HEK293	AEBP2	NA	NA	unclassified	NA	NA
rs275446	chr5	6825990	A	T	4	1	5	0.8	0.495487724938544	0.2385144	0.622518545420455	0.977553066524939	0.10124037259282	0.509862052701157	0.985832971462872	0.800035805972697	True	False	HEK293	AEBP2	NA	NA	unclassified	NA	NA
rs2962694	chr5	8889910	T	A	5	1	6	0.833333333333333	0.486029122672345	0.2306921	0.680669066835378	0.98532909530697	0.0846790969859962	0.58797636531995	0.990083182688855	0.832999081071174	True	False	HEK293	AEBP2	NA	NA	unclassified	NA	NA
rs410806	chr5	34655644	A	C	1	19	20	0.05	0.496426709610406	0.4029093	0.0234093340818067	0.333817086399385	0.0844532860555047	0.0109679491848399	0.411515930890723	0.178613210240596	True	False	HEK293	AEBP2	NA	NA	unclassified	NA	NA
rs6452084	chr5	18081055	G	A	5	1	6	0.833333333333333	0.50661116357491	0.2757763	0.643440703555878	0.982105921483384	0.0965779505741844	0.518945475827475	0.991213558440847	0.812773312519631	True	False	HEK293	AEBP2	NA	NA	unclassified	NA	NA
rs1538138	chr6	82794594	T	C	11	2	13	0.846153846153846	0.498490863353862	0.4326969	0.634824173419788	0.958873670002002	0.0849343646535203	0.543948268155353	0.960904576752251	0.796848921710895	True	False	HEK293	AEBP2	NA	NA	unclassified	NA	NA
rs162981	chr6	155635585	A	C	2	18	20	0.1	0.496426709610406	0.439229	0.0569502693320235	0.369210811047738	0.0834132743318484	0.0429577090872453	0.442462405554623	0.213080540189881	True	False	HEK293	AEBP2	NA	NA	unclassified	NA	NA
rs2277090	chr6	84937530	T	C	1	30	31	0.032258064516129	0.498490863353862	0.3981689	0.0232664373849023	0.242413948615683	0.0603451046202123	0.0093257822717617	0.295077007046901	0.132840193000292	True	False	HEK293	AEBP2	NA	NA	unclassified	NA	NA
rs2763269	chr6	168829515	C	T	18	1	19	0.947368421052632	0.501446178115541	0.5432069	0.715699496083219	0.984772586972173	0.0737304485822153	0.645967046602075	0.985638465197533	0.850236041527696	True	False	HEK293	AEBP2	NA	NA	unclassified	NA	NA
rs412444	chr6	5004887	G	A	11	1	12	0.916666666666667	0.50661116357491	0.5136096	0.617301630875417	0.979275178876337	0.0975280378596954	0.510230026691516	0.979275178876337	0.798288404875877	True	False	HEK293	AEBP2	NA	NA	unclassified	NA	NA
rs9390098	chr6	143838433	G	A	13	1	14	0.928571428571429	0.50661116357491	0.5485987	0.625066969513681	0.974428746519924	0.0926506146013935	0.54829201753413	0.98980121425246	0.799747858016803	True	False	HEK293	AEBP2	NA	NA	unclassified	NA	NA
rs10226623	chr7	43729316	T	A	7	1	8	0.875	0.486029122672345	0.2763902	0.729462308951115	0.985801371087649	0.0741688245591734	0.62584506655656	0.985813642251007	0.857631840019382	True	False	HEK293	AEBP2	NA	NA	unclassified	NA	NA
rs10239298	chr7	7970015	A	G	6	1	7	0.857142857142857	0.496140747494248	0.3151559	0.646129641833379	0.983879676605048	0.092205636098005	0.544037884377554	0.991600689382969	0.815004659219214	True	False	HEK293	AEBP2	NA	NA	unclassified	NA	NA
rs10256835	chr7	38595278	C	A	4	1	5	0.8	0.513109996287322	0.2429065	0.636185121194924	0.98447007957113	0.0995956545864772	0.510648592109326	0.98709546329199	0.810327600383027	True	False	HEK293	AEBP2	NA	NA	unclassified	NA	NA
rs10282572	chr7	87674671	T	C	6	1	7	0.857142857142857	0.498490863353862	0.3111099	0.650386045285553	0.975833580790599	0.0889020386679207	0.562320909796193	0.980469371567265	0.813109813038077	True	False	HEK293	AEBP2	NA	NA	unclassified	NA	NA
rs1034720	chr7	29437196	G	T	2	7	9	0.222222222222222	0.500785159203138	0.6599599	0.0352108749262139	0.383797901690672	0.0955634967576649	0.0259960401396499	0.477358767867251	0.209504388308443	True	False	HEK293	AEBP2	NA	NA	unclassified	NA	NA
rs10488449	chr7	134391874	A	G	1	6	7	0.142857142857143	0.496140747494248	0.6340165	0.0287028529801565	0.394039630631739	0.101771719392148	0.0192052095011772	0.493453901648167	0.211371241805948	True	False	HEK293	AEBP2	NA	NA	unclassified	NA	NA
rs10499338	chr7	3522403	G	A	7	1	8	0.875	0.50661116357491	0.3494289	0.646855264896411	0.983405647900615	0.0933109441207372	0.528186875706217	0.991513312052653	0.815130456398513	True	False	HEK293	AEBP2	NA	NA	unclassified	NA	NA
rs10953363	chr7	102024248	T	A	2	7	9	0.222222222222222	0.486029122672345	0.6621391	0.0477719966600056	0.394799957352668	0.0953394359586469	0.0214348226682189	0.479532660088931	0.221285977006337	True	False	HEK293	AEBP2	NA	NA	unclassified	NA	NA
rs10953862	chr7	79063644	G	A	9	2	11	0.818181818181818	0.50661116357491	0.3360184	0.685910184516763	0.964458990280741	0.0772807677602907	0.603833757566764	0.973747039849601	0.825184587398752	True	False	HEK293	AEBP2	NA	NA	unclassified	NA	NA
rs11761760	chr7	22527691	G	A	6	1	7	0.857142857142857	0.50661116357491	0.3447824	0.631844324626186	0.978913445322482	0.0968446768624253	0.526673555530432	0.986543579668542	0.805378884974334	True	False	HEK293	AEBP2	NA	NA	unclassified	NA	NA
rs11971512	chr7	5280803	G	A	10	4	14	0.714285714285714	0.50661116357491	0.3502134	0.613127320302584	0.933457743059272	0.0851401454695337	0.5087940186007	0.940536463157706	0.773292531680928	True	False	HEK293	AEBP2	NA	NA	unclassified	NA	NA
rs12673568	chr7	129217706	C	T	6	1	7	0.857142857142857	0.501446178115541	0.3641416	0.603757943381751	0.972458597165512	0.101922428672305	0.483985386258711	0.972458597165512	0.788108270273631	True	False	HEK293	AEBP2	NA	NA	unclassified	NA	NA
rs12673697	chr7	124395006	G	C	10	2	12	0.833333333333333	0.508211526000025	0.3699059	0.668015190417133	0.963735480763645	0.0799868744612759	0.593593956827767	0.984177428927645	0.815875335590389	True	False	HEK293	AEBP2	NA	NA	unclassified	NA	NA
rs13239692	chr7	17532188	C	T	10	1	11	0.909090909090909	0.501446178115541	0.3544184	0.731258474468762	0.976528909938483	0.0696001286187388	0.654866608922955	0.994098225113015	0.853893692203622	True	False	HEK293	AEBP2	NA	NA	unclassified	NA	NA
rs1513924	chr7	108731147	C	A	1	7	8	0.125	0.513109996287322	0.6424053	0.0223602095125806	0.365301707381401	0.0954875661966577	0.0114192601707264	0.44415335732375	0.193830958446991	True	False	HEK293	AEBP2	NA	NA	unclassified	NA	NA
rs17156823	chr7	28576137	G	A	6	1	7	0.857142857142857	0.50661116357491	0.3620204	0.613806293405136	0.979544693055743	0.101366823589407	0.51194373093369	0.988125742074224	0.796675493230439	True	False	HEK293	AEBP2	NA	NA	unclassified	NA	NA
rs17166374	chr7	132031487	C	G	1	7	8	0.125	0.498330326471668	0.686325	0.0230207275563591	0.319087555134421	0.0847909618762591	0.0127971541816908	0.423115633534383	0.17105414134539	True	False	HEK293	AEBP2	NA	NA	unclassified	NA	NA
rs1728543	chr7	29692485	G	T	9	2	11	0.818181818181818	0.500785159203138	0.3733302	0.640964512461366	0.965922311737517	0.0864926451367005	0.549202384320768	0.971613069184927	0.803443412099441	True	False	HEK293	AEBP2	NA	NA	unclassified	NA	NA
rs1859218	chr7	11565868	C	A	5	1	6	0.833333333333333	0.513109996287322	0.269034	0.646667413704111	0.980369657612405	0.0949903894178199	0.551229462900903	0.993678693532904	0.813518535658258	True	False	HEK293	AEBP2	NA	NA	unclassified	NA	NA
rs1866571	chr7	45173384	T	G	7	1	8	0.875	0.501312929633579	0.3305137	0.667494729819043	0.970947757790533	0.0854748594843376	0.579824967294492	0.994787733710451	0.819221243804788	True	False	HEK293	AEBP2	NA	NA	unclassified	NA	NA
rs2024033	chr7	41025298	T	C	2	7	9	0.222222222222222	0.498490863353862	0.6708848	0.0463199391019875	0.39933892540958	0.0969761600451349	0.0193675949664141	0.48383247366	0.222829432255784	True	False	HEK293	AEBP2	NA	NA	unclassified	NA	NA
rs2075013	chr7	77973456	C	T	7	1	8	0.875	0.501446178115541	0.3375816	0.67082133023248	0.976722553871767	0.0836709569148171	0.5876738491305	0.98853533541381	0.823771942052124	True	False	HEK293	AEBP2	NA	NA	unclassified	NA	NA
rs208357	chr7	2774789	T	G	7	2	9	0.777777777777778	0.501312929633579	0.3260927	0.622241110101676	0.96076200792303	0.0911341237675206	0.536905250369726	0.969645668582758	0.791501559012353	True	False	HEK293	AEBP2	NA	NA	unclassified	NA	NA
rs213942	chr7	117172269	T	A	2	8	10	0.2	0.486029122672345	0.7005498	0.0330357913963543	0.326189271317267	0.0801375267972723	0.0169946560964976	0.396154428677842	0.17961253135681	True	False	HEK293	AEBP2	NA	NA	unclassified	NA	NA
rs2140113	chr7	48057656	A	G	5	1	6	0.833333333333333	0.496140747494248	0.3030499	0.618122327116639	0.974436624666984	0.100046461004698	0.527063006398091	0.986716774948548	0.796279475891812	True	False	HEK293	AEBP2	NA	NA	unclassified	NA	NA
rs218965	chr7	11022564	G	A	10	4	14	0.714285714285714	0.50661116357491	0.3593823	0.603896092377656	0.930262107684335	0.0861728693565121	0.516943673554504	0.944546787826393	0.767079100030996	True	False	HEK293	AEBP2	NA	NA	unclassified	NA	NA
rs2260676	chr7	158257282	T	A	11	2	13	0.846153846153846	0.486029122672345	0.3249981	0.726815556778799	0.963814369284978	0.0659434217664256	0.659679939473793	0.976948650811756	0.845314963031889	True	False	HEK293	AEBP2	NA	NA	unclassified	NA	NA
rs2302443	chr7	156762224	G	C	2	7	9	0.222222222222222	0.508211526000025	0.679077	0.0441635772890133	0.390614764029394	0.0959173264962391	0.030584526641677	0.47930196468471	0.217389170659204	True	False	HEK293	AEBP2	NA	NA	unclassified	NA	NA
rs2303922	chr7	150725722	A	C	2	15	17	0.117647058823529	0.496426709610406	0.4563197	0.0525787960438961	0.390059329788085	0.0924580284210997	0.0315384536175441	0.475323614678876	0.221319062915991	True	False	HEK293	AEBP2	NA	NA	unclassified	NA	NA
rs2528800	chr7	20792107	A	T	2	6	8	0.25	0.495487724938544	0.7662275	0.0287532021871255	0.31977577900283	0.0821528281598318	0.0096061872894936	0.423575151868163	0.174264490594978	True	False	HEK293	AEBP2	NA	NA	unclassified	NA	NA
rs2579592	chr7	149333103	C	T	9	4	13	0.692307692307692	0.501446178115541	0.2971961	0.632290627803148	0.934891962861647	0.0812731145873808	0.540323889190537	0.952639568307694	0.783591295332397	True	False	HEK293	AEBP2	NA	NA	unclassified	NA	NA
rs302121	chr7	83273775	T	A	8	4	12	0.666666666666667	0.486029122672345	0.2475679	0.652184222108262	0.940800253934005	0.0770628392913331	0.582105166549203	0.95974373393571	0.796492238021134	True	False	HEK293	AEBP2	NA	NA	unclassified	NA	NA
rs3779273	chr7	77828940	G	A	1	7	8	0.125	0.50661116357491	0.6394526	0.0277248610828299	0.377508168580713	0.0956212789300585	0.0117745027458669	0.457774947598013	0.202616514831771	True	False	HEK293	AEBP2	NA	NA	unclassified	NA	NA
rs37919	chr7	79943831	C	T	5	1	6	0.833333333333333	0.501446178115541	0.3014246	0.60948157631909	0.971772005304489	0.101426389596045	0.512886709283561	0.988310571086263	0.79062679081179	True	False	HEK293	AEBP2	NA	NA	unclassified	NA	NA
rs3801143	chr7	38795485	T	G	5	1	6	0.833333333333333	0.501312929633579	0.2683281	0.642427453934117	0.979056661878328	0.0948604423269565	0.547752680435461	0.995302268696246	0.810742057906223	True	False	HEK293	AEBP2	NA	NA	unclassified	NA	NA
rs4719355	chr7	13226751	T	C	1	7	8	0.125	0.498490863353862	0.6374594	0.0241977425525841	0.374049444778457	0.0969618104583971	0.0109848172340881	0.479745290947652	0.19912359366552	True	False	HEK293	AEBP2	NA	NA	unclassified	NA	NA
rs4727847	chr7	116928371	T	G	1	7	8	0.125	0.501312929633579	0.6344447	0.0288350275874433	0.370433050491554	0.0963841335166729	0.0094071780561209	0.470844956302215	0.199634039039499	True	False	HEK293	AEBP2	NA	NA	unclassified	NA	NA
rs4956	chr7	24444777	C	T	8	1	9	0.888888888888889	0.501446178115541	0.3082787	0.727450150743929	0.982470111213804	0.071820067046225	0.646161486897795	0.991231408193934	0.854960130978867	True	False	HEK293	AEBP2	NA	NA	unclassified	NA	NA
rs6459883	chr7	155487071	C	G	3	8	11	0.272727272727273	0.498330326471668	0.6795255	0.0571485350482793	0.380376966782704	0.0884478632801455	0.0513118261705004	0.476196364654626	0.218762750915492	True	False	HEK293	AEBP2	NA	NA	unclassified	NA	NA
rs6462003	chr7	27336745	A	G	1	5	6	0.166666666666667	0.496140747494248	0.683859	0.0183192671223382	0.389703005490415	0.102562612364336	0.0137240794465509	0.501928848850178	0.204011136306376	True	False	HEK293	AEBP2	NA	NA	unclassified	NA	NA
rs6463547	chr7	6362809	C	T	1	7	8	0.125	0.501446178115541	0.6924442	0.0215632741198978	0.315615274458946	0.0824573721394091	0.0057363373414565	0.412195831257595	0.168589274289422	True	False	HEK293	AEBP2	NA	NA	unclassified	NA	NA
rs6467233	chr7	128868656	C	T	1	20	21	0.0476190476190476	0.501446178115541	0.3926928	0.035198887619258	0.335225431972785	0.0838178803486865	0.0171349942913278	0.411796873688635	0.185212159796021	True	False	HEK293	AEBP2	NA	NA	unclassified	NA	NA
rs6593296	chr7	56118293	C	T	9	1	10	0.9	0.501446178115541	0.3321213	0.73352927204262	0.977918468533983	0.0708536237156864	0.644136280210919	0.989542953752507	0.855723870288302	True	False	HEK293	AEBP2	NA	NA	unclassified	NA	NA
rs696279	chr7	16700798	G	A	9	3	12	0.75	0.50661116357491	0.3495569	0.620920687191268	0.944234411619283	0.0856701201626366	0.53212495938892	0.966638482861951	0.782577549405275	True	False	HEK293	AEBP2	NA	NA	unclassified	NA	NA
rs701307	chr7	83561306	T	C	7	2	9	0.777777777777778	0.498490863353862	0.3367987	0.611575340818019	0.959081098006462	0.0946595129390988	0.511150771513624	0.97649310982508	0.785328219412241	True	False	HEK293	AEBP2	NA	NA	unclassified	NA	NA
rs757980	chr7	28725536	G	A	8	3	11	0.727272727272727	0.50661116357491	0.3235731	0.609974892108829	0.946735017925975	0.0877323352588226	0.525590515257799	0.964060210009742	0.778354955017402	True	False	HEK293	AEBP2	NA	NA	unclassified	NA	NA
rs7794088	chr7	129973222	G	T	6	1	7	0.857142857142857	0.500785159203138	0.3156049	0.648249688501283	0.981300451810637	0.0904814464018814	0.551316219855465	0.985172376386501	0.81477507015596	True	False	HEK293	AEBP2	NA	NA	unclassified	NA	NA
rs810548	chr7	73493754	G	A	12	5	17	0.705882352941177	0.50661116357491	0.3090766	0.670488610097605	0.92940230742257	0.0688346904065978	0.60579074347816	0.946830990349544	0.799945458760087	True	False	HEK293	AEBP2	NA	NA	unclassified	NA	NA
rs852423	chr7	5568366	A	G	12	3	15	0.8	0.496140747494248	0.3813747	0.674350818200549	0.953000664190411	0.0762361784976423	0.577771421103708	0.959052012012497	0.81367574119548	True	False	HEK293	AEBP2	NA	NA	unclassified	NA	NA
rs9639521	chr7	25830647	G	A	1	7	8	0.125	0.50661116357491	0.6026911	0.0344232190399499	0.396895909470206	0.100229079685322	0.011582862466192	0.486887072368275	0.215659564255078	True	False	HEK293	AEBP2	NA	NA	unclassified	NA	NA
rs9641933	chr7	131856536	T	G	6	1	7	0.857142857142857	0.501312929633579	0.3532382	0.619400771367447	0.976270225290612	0.0999547341185009	0.501470549442859	0.987525833801488	0.79783549832903	True	False	HEK293	AEBP2	NA	NA	unclassified	NA	NA
rs967758	chr7	10945252	C	T	7	1	8	0.875	0.501446178115541	0.3124333	0.699739973792013	0.987443559222081	0.0806923694876698	0.612819865771198	0.991557652662671	0.843591766507047	True	False	HEK293	AEBP2	NA	NA	unclassified	NA	NA
rs10102309	chr8	27623209	T	C	3	13	16	0.1875	0.498490863353862	0.5456153	0.0701610630542076	0.390055019805915	0.0854816166184979	0.0436660555533629	0.462493611557295	0.230108041430061	True	False	HEK293	AEBP2	NA	NA	unclassified	NA	NA
rs10106483	chr8	11772787	T	C	9	1	10	0.9	0.498490863353862	0.3445619	0.725887719001871	0.984470194526297	0.0716655422616508	0.650585996235613	0.987935140582034	0.855178956764084	True	False	HEK293	AEBP2	NA	NA	unclassified	NA	NA
rs1122215	chr8	26569307	A	G	1	7	8	0.125	0.496140747494248	0.6000962	0.0220924606656093	0.388443656432204	0.101384137348122	0.0120126018779769	0.483658039272863	0.205268058548907	True	False	HEK293	AEBP2	NA	NA	unclassified	NA	NA
rs11779713	chr8	17164074	T	C	1	7	8	0.125	0.498490863353862	0.6456592	0.0204692769763502	0.345855958262019	0.0921768599023202	0.012222753074313	0.448977291180523	0.183162617619185	True	False	HEK293	AEBP2	NA	NA	unclassified	NA	NA
rs11783184	chr8	37161773	T	C	14	4	18	0.777777777777778	0.498490863353862	0.4339636	0.623644615291371	0.925004284060176	0.0811809347605801	0.538727316901318	0.941828521166326	0.774324449675773	True	False	HEK293	AEBP2	NA	NA	unclassified	NA	NA
rs13276734	chr8	26305735	C	T	14	3	17	0.823529411764706	0.501446178115541	0.3959531	0.679635204559513	0.952185550051351	0.0715203389719559	0.623884081065829	0.964985540289872	0.815910377305432	True	False	HEK293	AEBP2	NA	NA	unclassified	NA	NA
rs13439846	chr8	139877669	C	T	11	2	13	0.846153846153846	0.501446178115541	0.4677069	0.610780683638669	0.95514577275104	0.0913225394959394	0.509198422577908	0.964428054419358	0.782963228194854	True	False	HEK293	AEBP2	NA	NA	unclassified	NA	NA
rs1440332	chr8	73735090	G	A	9	1	10	0.9	0.50661116357491	0.4591743	0.61329059561006	0.970625804911829	0.0961972701686229	0.515457583884932	0.98259954425757	0.791958200260944	True	False	HEK293	AEBP2	NA	NA	unclassified	NA	NA
rs1531383	chr8	28121178	G	A	10	1	11	0.909090909090909	0.50661116357491	0.4636835	0.63498334430392	0.979679039050249	0.0928996339737129	0.529273891017419	0.979679039050249	0.807331191677085	True	False	HEK293	AEBP2	NA	NA	unclassified	NA	NA
rs1692793	chr8	11748645	C	T	12	3	15	0.8	0.501446178115541	0.367783	0.678454337945085	0.957503464813792	0.0738224236790096	0.609499023388471	0.969704908422635	0.817978901379438	True	False	HEK293	AEBP2	NA	NA	unclassified	NA	NA
rs17254321	chr8	13628490	T	C	9	2	11	0.818181818181818	0.498490863353862	0.3855457	0.629911929532087	0.962113357656001	0.0901737178931029	0.52476514536242	0.967901907693434	0.796012643594044	True	False	HEK293	AEBP2	NA	NA	unclassified	NA	NA
rs17514360	chr8	17812577	A	G	11	1	12	0.916666666666667	0.496140747494248	0.4873815	0.64002948599743	0.979022369772665	0.0905285562012005	0.557767907919891	0.990607633112794	0.809525927885048	True	False	HEK293	AEBP2	NA	NA	unclassified	NA	NA
rs17586034	chr8	16911367	C	T	7	1	8	0.875	0.501446178115541	0.3927923	0.618181028096616	0.970595083515721	0.0991253692797676	0.500311412166337	0.979737858506813	0.794388055806169	True	False	HEK293	AEBP2	NA	NA	unclassified	NA	NA
rs1875443	chr8	16665349	T	C	1	8	9	0.111111111111111	0.498490863353862	0.5862992	0.0298078715524284	0.379942884787164	0.0975107622355875	0.0182673963492877	0.486386605537758	0.204875378169796	True	False	HEK293	AEBP2	NA	NA	unclassified	NA	NA
rs1947986	chr8	21890589	G	A	9	1	10	0.9	0.50661116357491	0.4332293	0.636108545851399	0.973667443397528	0.0925023729399767	0.54228393965296	0.987190548932938	0.804887994624463	True	False	HEK293	AEBP2	NA	NA	unclassified	NA	NA
rs2272716	chr8	22424244	T	C	2	10	12	0.166666666666667	0.498490863353862	0.5845627	0.0448078770119213	0.367370912598355	0.0878086322158502	0.0307634988593434	0.456488738959257	0.206089394805138	True	False	HEK293	AEBP2	NA	NA	unclassified	NA	NA
rs2299603	chr8	17882483	C	T	1	8	9	0.111111111111111	0.501446178115541	0.5887268	0.0261207962923921	0.377885604930764	0.0972217080399805	0.0119187316550665	0.464297013471742	0.202003200611578	True	False	HEK293	AEBP2	NA	NA	unclassified	NA	NA
rs2726934	chr8	27826902	T	C	8	1	9	0.888888888888889	0.498490863353862	0.4127914	0.630876480094645	0.96982390744605	0.0927536829584684	0.541866418120039	0.993192126366952	0.800350193770348	True	False	HEK293	AEBP2	NA	NA	unclassified	NA	NA
rs2874941	chr8	28373348	G	T	1	8	9	0.111111111111111	0.500785159203138	0.5857781	0.0286368071004159	0.37875239515723	0.0968711747317427	0.0234277180852051	0.490265263648795	0.203694601128823	True	False	HEK293	AEBP2	NA	NA	unclassified	NA	NA
rs2952030	chr8	25991625	C	A	9	2	11	0.818181818181818	0.513109996287322	0.4157317	0.604027069340378	0.955823141693438	0.0949513308052891	0.509105605525862	0.963937711354657	0.779925105516908	True	False	HEK293	AEBP2	NA	NA	unclassified	NA	NA
rs2980408	chr8	35171109	T	C	13	2	15	0.866666666666667	0.498490863353862	0.4003978	0.696092670359695	0.963184404589716	0.0731082623530565	0.632209782104929	0.97991654554061	0.829638537474706	True	False	HEK293	AEBP2	NA	NA	unclassified	NA	NA
rs36027367	chr8	1948916	A	G	15	3	18	0.833333333333333	0.496140747494248	0.4422874	0.670844071871585	0.958842232393131	0.0763024804909192	0.589527512431921	0.959316065429751	0.814843152132358	True	False	HEK293	AEBP2	NA	NA	unclassified	NA	NA
rs3750198	chr8	25296466	A	G	9	2	11	0.818181818181818	0.496140747494248	0.4076478	0.618585023970517	0.958851143053075	0.0929653341496581	0.510189330077123	0.958851143053075	0.788718083511796	True	False	HEK293	AEBP2	NA	NA	unclassified	NA	NA
rs3758041	chr8	22486987	A	G	9	1	10	0.9	0.496140747494248	0.4588582	0.622180302216071	0.977152192093368	0.0960814501236794	0.512705655290214	0.977820453737281	0.79966624715472	True	False	HEK293	AEBP2	NA	NA	unclassified	NA	NA
rs4556115	chr8	138378272	C	T	1	9	10	0.1	0.501446178115541	0.5377668	0.0320920636702774	0.396780827535942	0.101248282918742	0.0200772681062375	0.492285043725565	0.21443644560311	True	False	HEK293	AEBP2	NA	NA	unclassified	NA	NA
rs4871903	chr8	21827833	A	G	12	1	13	0.923076923076923	0.496140747494248	0.4616642	0.689209258015541	0.97991091106922	0.0802356514347201	0.593916512469379	0.987367453440716	0.83456008454238	True	False	HEK293	AEBP2	NA	NA	unclassified	NA	NA
rs4872278	chr8	24855584	C	T	9	2	11	0.818181818181818	0.501446178115541	0.3938697	0.616546125892144	0.959768600015223	0.0930930734715549	0.518574787102358	0.972953392920804	0.788157362953683	True	False	HEK293	AEBP2	NA	NA	unclassified	NA	NA
rs4875928	chr8	1991921	G	A	11	1	12	0.916666666666667	0.50661116357491	0.4371363	0.699274762343254	0.974200398310444	0.0775334972684579	0.611853583020129	0.990817974513706	0.836737580326849	True	False	HEK293	AEBP2	NA	NA	unclassified	NA	NA
rs6471454	chr8	95672033	T	C	1	9	10	0.1	0.498490863353862	0.542046	0.0224896419094435	0.386537792873451	0.100528822054975	0.0226934722370363	0.496087546401195	0.204513717391447	True	False	HEK293	AEBP2	NA	NA	unclassified	NA	NA
rs6578080	chr8	141222648	G	T	1	6	7	0.142857142857143	0.500785159203138	0.6416684	0.0265326632350302	0.394136836055809	0.102616068276995	0.0153628496595217	0.489730363711465	0.21033474964542	True	False	HEK293	AEBP2	NA	NA	unclassified	NA	NA
rs692512	chr8	18989735	A	G	1	10	11	0.0909090909090909	0.496140747494248	0.5325011	0.0297124009222345	0.369716591895859	0.0941090309081926	0.014409260155007	0.460224712249427	0.199714496409047	True	False	HEK293	AEBP2	NA	NA	unclassified	NA	NA
rs6982888	chr8	42010466	A	G	1	10	11	0.0909090909090909	0.496140747494248	0.4971023	0.0379258086762565	0.396393079103793	0.099187279369333	0.0272898436420419	0.479341384698102	0.217159443890025	True	False	HEK293	AEBP2	NA	NA	unclassified	NA	NA
rs7004125	chr8	3035053	A	C	1	4	5	0.2	0.496426709610406	0.7433064	0.0158860704555512	0.388768221538404	0.104330810268059	0.013821327388561	0.494364933093294	0.202327145996978	True	False	HEK293	AEBP2	NA	NA	unclassified	NA	NA
rs7816340	chr8	26665587	C	T	9	1	10	0.9	0.501446178115541	0.458198	0.621127640651848	0.973976077338932	0.0950712867915502	0.515893253131623	0.982039732969756	0.79755185899539	True	False	HEK293	AEBP2	NA	NA	unclassified	NA	NA
rs7840565	chr8	28060783	G	A	3	16	19	0.157894736842105	0.50661116357491	0.5152182	0.0699675041110863	0.373859336689975	0.0810153998494686	0.0564878500773952	0.43920695693977	0.221913420400531	True	False	HEK293	AEBP2	NA	NA	unclassified	NA	NA
rs7843259	chr8	118366317	G	T	2	7	9	0.222222222222222	0.500785159203138	0.6632777	0.043818765801336	0.395544905369126	0.0955756309623739	0.0295085906481863	0.474298425342532	0.219681835585231	True	False	HEK293	AEBP2	NA	NA	unclassified	NA	NA
rs952774	chr8	30275342	T	C	1	9	10	0.1	0.498490863353862	0.5692937	0.0340009045394875	0.380571240917167	0.0956225814448885	0.0122626240894443	0.463366950274966	0.207286072728327	True	False	HEK293	AEBP2	NA	NA	unclassified	NA	NA
rs10500989	chr11	24751895	A	G	2	6	8	0.25	0.496140747494248	0.70268	0.0397752701326576	0.385250719521955	0.0954954910183806	0.01561927978722	0.475901201966676	0.212512994827306	True	False	HEK293	AEBP2	NA	NA	unclassified	NA	NA
rs10741350	chr11	90275286	C	A	6	2	8	0.75	0.513109996287322	0.3107164	0.608811891206533	0.958569088965509	0.0960010572491526	0.50842283602948	0.967613617647253	0.783690490086021	True	False	HEK293	AEBP2	NA	NA	unclassified	NA	NA
rs10832619	chr11	16509451	C	A	6	1	7	0.857142857142857	0.513109996287322	0.3606719	0.618053167604776	0.980233674159853	0.101261181886405	0.508659081353739	0.986954494663372	0.799143420882314	True	False	HEK293	AEBP2	NA	NA	unclassified	NA	NA
rs10836020	chr11	33102251	C	T	2	6	8	0.25	0.501446178115541	0.6989301	0.040201110302273	0.39832134005479	0.0983476171184904	0.0298859335378705	0.497863031906601	0.219261225178532	True	False	HEK293	AEBP2	NA	NA	unclassified	NA	NA
rs10895147	chr11	101449864	G	A	7	1	8	0.875	0.50661116357491	0.3240254	0.684122493637068	0.977478122239305	0.0832114148738013	0.586665310835649	0.995174698075033	0.830800307938186	True	False	HEK293	AEBP2	NA	NA	unclassified	NA	NA
rs10898868	chr11	72431679	T	C	1	7	8	0.125	0.498490863353862	0.6129301	0.0256298683272156	0.373342775440793	0.0969689241297062	0.0225951931344996	0.482992619825176	0.199486321884004	True	False	HEK293	AEBP2	NA	NA	unclassified	NA	NA
rs11020190	chr11	92915544	A	G	6	1	7	0.857142857142857	0.496140747494248	0.3090339	0.649735966757639	0.973620900776424	0.0910522325481295	0.554746444946435	0.991804738497097	0.811678433767031	True	False	HEK293	AEBP2	NA	NA	unclassified	NA	NA
rs11021062	chr11	94899533	A	G	7	2	9	0.777777777777778	0.496140747494248	0.3233235	0.623114688800746	0.968489795207005	0.0918014549090881	0.5184657505349	0.968489795207005	0.795802242003876	True	False	HEK293	AEBP2	NA	NA	unclassified	NA	NA
rs11215584	chr11	115395297	G	A	7	1	8	0.875	0.50661116357491	0.3496875	0.647112107680852	0.976255416883542	0.0924025957733829	0.544237799339031	0.991513312052653	0.811683762282197	True	False	HEK293	AEBP2	NA	NA	unclassified	NA	NA
rs11216906	chr11	118443944	G	A	4	10	14	0.285714285714286	0.50661116357491	0.6510462	0.0799765234574927	0.397032832483851	0.0851538590210895	0.0449585514257216	0.477088947522659	0.238504677970672	True	False	HEK293	AEBP2	NA	NA	unclassified	NA	NA
rs11600819	chr11	114833710	A	G	1	7	8	0.125	0.496140747494248	0.6525458	0.0219322573969293	0.339858662251965	0.0899844599863366	0.0123537483606919	0.439095978563943	0.180895459824447	True	False	HEK293	AEBP2	NA	NA	unclassified	NA	NA
rs1176359	chr11	33956132	A	G	7	1	8	0.875	0.496140747494248	0.403205	0.60345590097134	0.967530116645923	0.0999635403158516	0.510157444241374	0.985244145843419	0.785493008808632	True	False	HEK293	AEBP2	NA	NA	unclassified	NA	NA
rs11822028	chr11	66288123	T	C	1	6	7	0.142857142857143	0.498490863353862	0.6603169	0.0242658458844625	0.37683899154094	0.0985534338625419	0.0116795001366302	0.479791395304489	0.200552418712701	True	False	HEK293	AEBP2	NA	NA	unclassified	NA	NA
rs12184451	chr11	91766762	G	T	10	1	11	0.909090909090909	0.500785159203138	0.4300148	0.66944885741199	0.979833458949552	0.0852218173823047	0.571922424150021	0.982093060916919	0.824641158180771	True	False	HEK293	AEBP2	NA	NA	unclassified	NA	NA
rs12275916	chr11	57277387	T	C	5	1	6	0.833333333333333	0.498490863353862	0.3023928	0.631332466027836	0.980602430667141	0.0992268939344954	0.533950746711525	0.983848553475108	0.805967448347489	True	False	HEK293	AEBP2	NA	NA	unclassified	NA	NA
rs12575062	chr11	122653689	C	A	5	1	6	0.833333333333333	0.513109996287322	0.3290308	0.601515295853767	0.976260105817792	0.104214460624225	0.504722656462498	0.988408831259575	0.788887700835779	True	False	HEK293	AEBP2	NA	NA	unclassified	NA	NA
rs12576144	chr11	86326789	T	G	1	6	7	0.142857142857143	0.501312929633579	0.6338912	0.0264506236649812	0.399829110175711	0.102426946081961	0.0190673616044995	0.504535151654519	0.213139866920346	True	False	HEK293	AEBP2	NA	NA	unclassified	NA	NA
rs12806698	chr11	4115974	C	A	12	4	16	0.75	0.513109996287322	0.3080179	0.698482253079255	0.948191089839812	0.0675453614014424	0.640438030296237	0.964598971583814	0.823336671459534	True	False	HEK293	AEBP2	NA	NA	unclassified	NA	NA
rs1425936	chr11	36399514	C	T	1	12	13	0.0769230769230769	0.501446178115541	0.5773683	0.0195366071716172	0.292734528934567	0.0766503289795166	0.0084276327743532	0.380852261192301	0.156135568053092	True	False	HEK293	AEBP2	NA	NA	unclassified	NA	NA
rs1535	chr11	61597972	A	G	8	2	10	0.8	0.496140747494248	0.3498078	0.624217500983973	0.959381279550141	0.0896682764514531	0.53616958852141	0.973893132773537	0.791799390267057	True	False	HEK293	AEBP2	NA	NA	unclassified	NA	NA
rs16867	chr11	117521967	T	C	8	2	10	0.8	0.498490863353862	0.3539372	0.623011205145363	0.961050516673547	0.0905488264615439	0.530281607445224	0.972154975093884	0.792030860909455	True	False	HEK293	AEBP2	NA	NA	unclassified	NA	NA
rs1784295	chr11	118660932	A	G	1	6	7	0.142857142857143	0.496140747494248	0.66909	0.0266157605012026	0.379924559076398	0.0988097078602242	0.0171048550393681	0.47562275991477	0.2032701597888	True	False	HEK293	AEBP2	NA	NA	unclassified	NA	NA
rs1791690	chr11	66317823	G	A	5	1	6	0.833333333333333	0.50661116357491	0.2444191	0.685743560277266	0.987835742626655	0.0865920215330834	0.57191867017172	0.987628678727143	0.83678965145196	True	False	HEK293	AEBP2	NA	NA	unclassified	NA	NA
rs179430	chr11	2550975	T	G	10	1	11	0.909090909090909	0.501312929633579	0.3921949	0.703665632959849	0.97592960633095	0.0746707574230686	0.633909721754228	0.989626209117342	0.839797619645399	True	False	HEK293	AEBP2	NA	NA	unclassified	NA	NA
rs183395	chr11	115268121	A	G	9	1	10	0.9	0.496140747494248	0.4051207	0.666408950236782	0.979975285604214	0.0843815446966516	0.58589116791222	0.988307684737014	0.823192117920498	True	False	HEK293	AEBP2	NA	NA	unclassified	NA	NA
rs1878536	chr11	110951985	A	G	2	8	10	0.2	0.496140747494248	0.6375286	0.0358166475380649	0.379560150764697	0.0945393475161971	0.0150459455263914	0.490145526877136	0.207688399151381	True	False	HEK293	AEBP2	NA	NA	unclassified	NA	NA
rs1925369	chr11	34381075	T	C	2	8	10	0.2	0.498490863353862	0.6677337	0.0280582040689039	0.351079133101251	0.0885352035905388	0.0261454457022984	0.456042544945532	0.189568668585077	True	False	HEK293	AEBP2	NA	NA	unclassified	NA	NA
rs1945359	chr11	21738451	G	A	7	1	8	0.875	0.50661116357491	0.3643433	0.646323692937667	0.974045676249622	0.0919528900475579	0.5403780792041	0.982696334196344	0.810184684593645	True	False	HEK293	AEBP2	NA	NA	unclassified	NA	NA
rs217111	chr11	88030785	G	A	2	10	12	0.166666666666667	0.50661116357491	0.641696	0.029307476077869	0.326367163759162	0.0821120579722015	0.0159671864294453	0.405899643097856	0.177837319918515	True	False	HEK293	AEBP2	NA	NA	unclassified	NA	NA
rs2212430	chr11	109289538	C	T	1	6	7	0.142857142857143	0.501446178115541	0.6513405	0.0269888996537128	0.388450604532583	0.0993648560377155	0.0144753738834048	0.480871231402005	0.207719752093148	True	False	HEK293	AEBP2	NA	NA	unclassified	NA	NA
rs2499948	chr11	5149332	C	T	6	2	8	0.75	0.501446178115541	0.3155928	0.604358074577746	0.969364837034774	0.0977968419673292	0.504913712353005	0.969364837034774	0.78686145580626	True	False	HEK293	AEBP2	NA	NA	unclassified	NA	NA
rs2921326	chr11	70707736	C	T	5	1	6	0.833333333333333	0.501446178115541	0.2940714	0.637605378321496	0.981054907661216	0.0979935415797271	0.526126099505098	0.990537959253429	0.809330142991356	True	False	HEK293	AEBP2	NA	NA	unclassified	NA	NA
rs312788	chr11	68122295	T	G	1	7	8	0.125	0.501312929633579	0.6519957	0.0219197313205018	0.347626828681884	0.0911975563412099	0.0088743695086158	0.453724130035962	0.184773280001193	True	False	HEK293	AEBP2	NA	NA	unclassified	NA	NA
rs367164	chr11	115802441	T	C	1	6	7	0.142857142857143	0.498490863353862	0.6427384	0.03070697443846	0.385183566262573	0.100107471751608	0.0169509097172862	0.485717581888656	0.207945270350516	True	False	HEK293	AEBP2	NA	NA	unclassified	NA	NA
rs3740818	chr11	89928611	T	G	8	1	9	0.888888888888889	0.501312929633579	0.3139412	0.725708891382017	0.984049241616929	0.0731931597508148	0.638255116415816	0.989391839246532	0.854879066499473	True	False	HEK293	AEBP2	NA	NA	unclassified	NA	NA
rs4335558	chr11	123840238	G	C	1	6	7	0.142857142857143	0.508211526000025	0.6601805	0.0241514759887734	0.384673396626509	0.0999655429492607	0.0127785840196562	0.485110809444796	0.204412436307641	True	False	HEK293	AEBP2	NA	NA	unclassified	NA	NA
rs4910030	chr11	11878330	C	T	9	2	11	0.818181818181818	0.501446178115541	0.3569243	0.654819395528128	0.969812802438445	0.084806328862365	0.55903459102373	0.979552112363019	0.812316098983286	True	False	HEK293	AEBP2	NA	NA	unclassified	NA	NA
rs4910297	chr11	11316413	C	T	7	1	8	0.875	0.501446178115541	0.3965929	0.607097213449991	0.971003895807979	0.0998342938741378	0.496362138443138	0.981911529239507	0.789050554628985	True	False	HEK293	AEBP2	NA	NA	unclassified	NA	NA
rs4923602	chr11	20655260	C	A	5	1	6	0.833333333333333	0.513109996287322	0.2716865	0.65244680114855	0.985421141741524	0.0949108995773567	0.538501551087263	0.994659433499207	0.818933971445037	True	False	HEK293	AEBP2	NA	NA	unclassified	NA	NA
rs4935822	chr11	122753047	T	C	8	1	9	0.888888888888889	0.498490863353862	0.3956034	0.633988457716754	0.974612685296002	0.0916861130570878	0.562546997688855	0.990367830157117	0.804300571506378	True	False	HEK293	AEBP2	NA	NA	unclassified	NA	NA
rs4938871	chr11	57329402	C	A	5	1	6	0.833333333333333	0.513109996287322	0.2896143	0.640944078461823	0.981070130868704	0.0949729235589239	0.539162512363157	0.993832926240987	0.811007104665264	True	False	HEK293	AEBP2	NA	NA	unclassified	NA	NA
rs499952	chr11	94182992	G	T	1	5	6	0.166666666666667	0.500785159203138	0.8004774	0.0123540120677454	0.2898322226572	0.0806502372303981	0.0123540120677454	0.40888991554556	0.151093117362473	True	False	HEK293	AEBP2	NA	NA	unclassified	NA	NA
rs509723	chr11	94248581	C	A	11	2	13	0.846153846153846	0.513109996287322	0.3305591	0.728156420097814	0.964811134637681	0.0660557504785812	0.657022568039079	0.973328362903502	0.846483777367747	True	False	HEK293	AEBP2	NA	NA	unclassified	NA	NA
rs568468	chr11	58834388	C	A	6	1	7	0.857142857142857	0.513109996287322	0.3381595	0.638804477365148	0.986239651893039	0.0960176013526318	0.501862285712773	0.986239651893039	0.812522064629094	True	False	HEK293	AEBP2	NA	NA	unclassified	NA	NA
rs570430	chr11	41743040	A	G	1	7	8	0.125	0.496140747494248	0.6476752	0.026150161311351	0.343739525274488	0.0926005382409571	0.0155348040528098	0.444704260490399	0.18494484329292	True	False	HEK293	AEBP2	NA	NA	unclassified	NA	NA
rs602879	chr11	3729676	G	A	7	1	8	0.875	0.50661116357491	0.3063813	0.700732117669936	0.982329909804761	0.0776397958541611	0.60803182839267	0.991987726203323	0.841531013737349	True	False	HEK293	AEBP2	NA	NA	unclassified	NA	NA
rs641052	chr11	88643964	A	G	3	3	6	0.5	0.496140747494248	0.1119188	0.639375853690615	0.96542076189742	0.0933784653444053	0.528632628215249	0.978413757697982	0.802398307794018	True	False	HEK293	AEBP2	NA	NA	unclassified	NA	NA
rs665317	chr11	103116366	C	T	6	1	7	0.857142857142857	0.501446178115541	0.3458391	0.624471453462331	0.977181704894633	0.0967916782542216	0.535205028631728	0.991154158967847	0.800826579178482	True	False	HEK293	AEBP2	NA	NA	unclassified	NA	NA
rs665448	chr11	133823300	A	G	9	1	10	0.9	0.496140747494248	0.364161	0.704618599421052	0.976223627979476	0.0760268229704242	0.631886891734153	0.988719873660547	0.840421113700264	True	False	HEK293	AEBP2	NA	NA	unclassified	NA	NA
rs7102184	chr11	95222374	A	G	10	3	13	0.769230769230769	0.496140747494248	0.3561148	0.64503963694376	0.949735567707947	0.0810572889884294	0.547932830809507	0.956250232523767	0.797387602325854	True	False	HEK293	AEBP2	NA	NA	unclassified	NA	NA
rs7127097	chr11	11160916	A	G	6	1	7	0.857142857142857	0.496140747494248	0.3434725	0.62446641536405	0.976853224303817	0.0968135537883209	0.52481999851165	0.984406416480197	0.800659819833933	True	False	HEK293	AEBP2	NA	NA	unclassified	NA	NA
rs7129639	chr11	17511427	C	A	5	1	6	0.833333333333333	0.513109996287322	0.2904685	0.649448103884899	0.984167047096711	0.0941968015952761	0.543246681798322	0.98918962609232	0.816807575490805	True	False	HEK293	AEBP2	NA	NA	unclassified	NA	NA
rs7932709	chr11	3398760	G	T	3	6	9	0.333333333333333	0.500785159203138	0.7865456	0.0389714093751575	0.343674643471929	0.0845013188647246	0.0280639636557602	0.445870090885715	0.191323026423543	True	False	HEK293	AEBP2	NA	NA	unclassified	NA	NA
rs7935997	chr11	12728651	A	G	1	5	6	0.166666666666667	0.496140747494248	0.6942891	0.0229434290725288	0.380943731257901	0.0997372740104761	0.0105570473722077	0.478666013782905	0.201943580165215	True	False	HEK293	AEBP2	NA	NA	unclassified	NA	NA
rs7943316	chr11	34460472	A	T	10	7	17	0.588235294117647	0.495487724938544	0.2848953	0.602276550795924	0.902794462300477	0.0791699067226929	0.532710989020641	0.923813215916372	0.7525355065482	True	False	HEK293	AEBP2	NA	NA	unclassified	NA	NA
rs10735973	chr12	73670532	C	A	5	2	7	0.714285714285714	0.513109996287322	0.1761914	0.70682178044843	0.978055420877019	0.0768753763162187	0.616474869998412	0.990546195305725	0.842438600662724	True	False	HEK293	AEBP2	NA	NA	unclassified	NA	NA
rs10770943	chr12	23201352	C	G	1	5	6	0.166666666666667	0.498330326471668	0.7003038	0.0180576982946978	0.374446821375923	0.100563709937647	0.0170661690636583	0.479693414670495	0.19625225983531	True	False	HEK293	AEBP2	NA	NA	unclassified	NA	NA
rs10778306	chr12	104325725	A	G	3	9	12	0.25	0.496140747494248	0.6456597	0.0595992676263967	0.383185353767652	0.0880388125722156	0.0412165017563954	0.474414296177741	0.221392310697025	True	False	HEK293	AEBP2	NA	NA	unclassified	NA	NA
rs10840641	chr12	122465831	G	T	11	5	16	0.6875	0.500785159203138	0.3496783	0.604027725971693	0.912655819457909	0.0826869334113449	0.514086035320578	0.925687039510054	0.758341772714801	True	False	HEK293	AEBP2	NA	NA	unclassified	NA	NA
rs10848533	chr12	1719096	G	C	1	6	7	0.142857142857143	0.508211526000025	0.656791	0.0271597472441471	0.38362884513336	0.0992758566962553	0.0096462074865363	0.480636880188622	0.205394296188754	True	False	HEK293	AEBP2	NA	NA	unclassified	NA	NA
rs10858842	chr12	89664677	T	A	7	1	8	0.875	0.486029122672345	0.3766679	0.630255554303558	0.975637932487129	0.0956042189443323	0.523082327281848	0.985597120540148	0.802946743395344	True	False	HEK293	AEBP2	NA	NA	unclassified	NA	NA
rs11176060	chr12	66541306	T	C	6	1	7	0.857142857142857	0.498490863353862	0.3107037	0.654738712855172	0.984330092333165	0.0914509901674243	0.555208207595317	0.993357747474914	0.819534402594169	True	False	HEK293	AEBP2	NA	NA	unclassified	NA	NA
rs1182844	chr12	68641532	T	A	1	7	8	0.125	0.486029122672345	0.6374898	0.0250215277845529	0.352801912103192	0.0925623615949513	0.0045925225231872	0.460222635471256	0.188911719943873	True	False	HEK293	AEBP2	NA	NA	unclassified	NA	NA
rs1215610	chr12	106527961	C	G	3	17	20	0.15	0.498330326471668	0.6731557	0.0330051360201578	0.231784975528693	0.0541158693344061	0.0171617105005132	0.288507562464087	0.132395055774426	True	False	HEK293	AEBP2	NA	NA	unclassified	NA	NA
rs12305434	chr12	69513119	G	A	1	8	9	0.111111111111111	0.50661116357491	0.6354454	0.0164998613965787	0.329293415860491	0.0873310172522615	0.0102543787039726	0.429028597389441	0.172896638628535	True	False	HEK293	AEBP2	NA	NA	unclassified	NA	NA
rs1259405	chr12	31712513	A	T	1	5	6	0.166666666666667	0.495487724938544	0.7474732	0.0179422991800035	0.345258151155623	0.0926921219387435	0.0048606068220873	0.436709189829816	0.181600225167813	True	False	HEK293	AEBP2	NA	NA	unclassified	NA	NA
rs1517195	chr12	118045862	C	A	9	4	13	0.692307692307692	0.513109996287322	0.3289307	0.600281610178923	0.932035827309264	0.0875073828111357	0.516664038656431	0.952575971822277	0.766158718744093	True	False	HEK293	AEBP2	NA	NA	unclassified	NA	NA
rs1635544	chr12	48380031	A	G	1	6	7	0.142857142857143	0.496140747494248	0.6435527	0.0244480848394502	0.393066056083808	0.102486413688693	0.0126686828863468	0.491464039361992	0.208757070461629	True	False	HEK293	AEBP2	NA	NA	unclassified	NA	NA
rs16950755	chr12	121488876	G	C	6	1	7	0.857142857142857	0.508211526000025	0.3614302	0.611924074022534	0.972102805713141	0.101218453508811	0.502675216750655	0.980970630060289	0.792013439867838	True	False	HEK293	AEBP2	NA	NA	unclassified	NA	NA
rs1733488	chr12	63068496	A	G	2	6	8	0.25	0.496140747494248	0.6948274	0.0384919894810002	0.398593602825364	0.0984766728545407	0.024668287559869	0.491299652836457	0.218542796153182	True	False	HEK293	AEBP2	NA	NA	unclassified	NA	NA
rs1829568	chr12	81363885	G	T	2	5	7	0.285714285714286	0.500785159203138	0.7404771	0.0316715017095835	0.39822507965639	0.100638161951979	0.022820733334171	0.489295121197126	0.214948290682987	True	False	HEK293	AEBP2	NA	NA	unclassified	NA	NA
rs1852148	chr12	85435434	A	G	1	6	7	0.142857142857143	0.496140747494248	0.6490771	0.0278834933435833	0.388295835210755	0.0989418912077314	0.0144753738834048	0.480716462080177	0.208089664277169	True	False	HEK293	AEBP2	NA	NA	unclassified	NA	NA
rs2231909	chr12	14577892	A	T	6	1	7	0.857142857142857	0.495487724938544	0.2948458	0.675184206544252	0.978676039463994	0.0853396439708187	0.589221868843722	0.991181002063641	0.826930123004123	True	False	HEK293	AEBP2	NA	NA	unclassified	NA	NA
rs4077193	chr12	81477961	G	A	1	8	9	0.111111111111111	0.50661116357491	0.6289376	0.0202956064139354	0.333714550037969	0.0894396849563408	0.0105911908853832	0.447525656495339	0.177005078225952	True	False	HEK293	AEBP2	NA	NA	unclassified	NA	NA
rs4617664	chr12	67073296	C	T	3	9	12	0.25	0.501446178115541	0.6724738	0.0498996605288319	0.362514823622257	0.0849866264423209	0.0359956512244705	0.444562420793597	0.206207242075544	True	False	HEK293	AEBP2	NA	NA	unclassified	NA	NA
rs4763181	chr12	63007102	G	C	7	1	8	0.875	0.508211526000025	0.3117189	0.700292628737337	0.982545461431759	0.0799180217315131	0.607018424294936	0.988707278746787	0.841419045084548	True	False	HEK293	AEBP2	NA	NA	unclassified	NA	NA
rs479356	chr12	63269159	A	G	6	1	7	0.857142857142857	0.496140747494248	0.3741878	0.60505995898443	0.975065866959564	0.101047711974649	0.492101867898683	0.975065866959564	0.790062912971997	True	False	HEK293	AEBP2	NA	NA	unclassified	NA	NA
rs4913393	chr12	68444971	G	A	1	7	8	0.125	0.50661116357491	0.6358114	0.0298747362433299	0.369616268494424	0.0951131384897045	0.0103488153039516	0.45614317327967	0.199745502368877	True	False	HEK293	AEBP2	NA	NA	unclassified	NA	NA
rs585522	chr12	123550813	A	G	1	8	9	0.111111111111111	0.496140747494248	0.6480669	0.0144581037001346	0.312753906776862	0.0830773779095853	0.0047557210119586	0.420399589439192	0.163606005238498	True	False	HEK293	AEBP2	NA	NA	unclassified	NA	NA
rs6538219	chr12	90437562	C	A	10	1	11	0.909090909090909	0.513109996287322	0.5094033	0.606317972861714	0.97540540719954	0.0987479472313451	0.509530785361724	0.978522444742704	0.790861690030627	True	False	HEK293	AEBP2	NA	NA	unclassified	NA	NA
rs7137098	chr12	109018418	T	A	2	5	7	0.285714285714286	0.486029122672345	0.7285567	0.0372305763557843	0.394676862434324	0.0999534437355083	0.0336010007480344	0.503471721444577	0.215953719395054	True	False	HEK293	AEBP2	NA	NA	unclassified	NA	NA
rs7314070	chr12	87157597	C	G	2	6	8	0.25	0.498330326471668	0.7018438	0.0406218852048883	0.391661144261108	0.0973904652646265	0.0356352589352281	0.50141064071845	0.216141514732998	True	False	HEK293	AEBP2	NA	NA	unclassified	NA	NA
rs839104	chr12	86608721	T	G	5	1	6	0.833333333333333	0.501312929633579	0.2989182	0.633782515294822	0.985730259435138	0.0970026292993556	0.525760812613228	0.985765433233915	0.80975638736498	True	False	HEK293	AEBP2	NA	NA	unclassified	NA	NA
rs8601	chr12	19529068	T	C	6	1	7	0.857142857142857	0.498490863353862	0.2973759	0.673114171589351	0.984490069193425	0.0857932558945704	0.578497756447715	0.992686066448275	0.828802120391388	True	False	HEK293	AEBP2	NA	NA	unclassified	NA	NA
rs12583792	chr13	72498100	T	C	11	2	13	0.846153846153846	0.498490863353862	0.4685627	0.603311570670005	0.951156218284483	0.0925183437096892	0.497094194294975	0.959094511759246	0.777233894477244	True	False	HEK293	AEBP2	NA	NA	unclassified	NA	NA
rs1587260	chr13	56483245	C	T	11	1	12	0.916666666666667	0.501446178115541	0.522688	0.614478698660209	0.97188817384798	0.0971895108337175	0.518179334935416	0.988716176585452	0.793183436254094	True	False	HEK293	AEBP2	NA	NA	unclassified	NA	NA
rs17269208	chr13	98844474	G	A	9	1	10	0.9	0.50661116357491	0.4730417	0.612492500189646	0.979132039588478	0.0969017622902664	0.523826737680525	0.988010551697468	0.795812269889062	True	False	HEK293	AEBP2	NA	NA	unclassified	NA	NA
rs192505	chr13	112875786	T	C	1	8	9	0.111111111111111	0.498490863353862	0.5687166	0.0352314390444313	0.386081562674482	0.0984301995731238	0.0219436070207609	0.488325658311595	0.210656500859456	True	False	HEK293	AEBP2	NA	NA	unclassified	NA	NA
rs1927738	chr13	86447975	G	A	11	1	12	0.916666666666667	0.50661116357491	0.5261888	0.611735037260809	0.973438398217315	0.097025501015784	0.509808360543834	0.983455116624898	0.792586717739062	True	False	HEK293	AEBP2	NA	NA	unclassified	NA	NA
rs2061461	chr13	91727860	G	A	2	12	14	0.142857142857143	0.50661116357491	0.5193881	0.0529080403653844	0.388415841139347	0.0920722211205413	0.0346331824735336	0.47648910188851	0.220661940752366	True	False	HEK293	AEBP2	NA	NA	unclassified	NA	NA
rs2146702	chr13	45409735	C	T	12	2	14	0.857142857142857	0.501446178115541	0.4752108	0.615400206498033	0.953800213661709	0.0887100102251183	0.529060137832274	0.967705190661766	0.784600210079871	True	False	HEK293	AEBP2	NA	NA	unclassified	NA	NA
rs2152083	chr13	54757411	G	A	8	1	9	0.888888888888889	0.50661116357491	0.430847	0.621667710216705	0.975284193258344	0.0980359246373909	0.512939978434835	0.987664515454483	0.798475951737525	True	False	HEK293	AEBP2	NA	NA	unclassified	NA	NA
rs2987526	chr13	78950936	C	T	1	9	10	0.1	0.501446178115541	0.5872974	0.0240303463344041	0.349091976505383	0.0906994851284268	0.0096608322451497	0.446244789556239	0.186561161419894	True	False	HEK293	AEBP2	NA	NA	unclassified	NA	NA
rs3121748	chr13	29961403	C	T	9	1	10	0.9	0.501446178115541	0.4085531	0.661101704118404	0.980407028373852	0.0864171034134984	0.572547477778931	0.984914386710755	0.820754366246128	True	False	HEK293	AEBP2	NA	NA	unclassified	NA	NA
rs3812846	chr13	76123298	T	C	20	5	25	0.8	0.498490863353862	0.4892165	0.609812134348995	0.905290886762862	0.0776839454738894	0.545804944457727	0.938613436385482	0.757551510555928	True	False	HEK293	AEBP2	NA	NA	unclassified	NA	NA
rs4772260	chr13	100645723	T	C	2	15	17	0.117647058823529	0.498490863353862	0.4754705	0.0562918933346533	0.366840279647626	0.0845940709477168	0.0338458419496245	0.438470072931578	0.21156608649114	True	False	HEK293	AEBP2	NA	NA	unclassified	NA	NA
rs4884963	chr13	54885744	C	T	10	1	11	0.909090909090909	0.501446178115541	0.4257162	0.666799221149223	0.973867781028753	0.0836809458358976	0.583351217689506	0.986717931284033	0.820333501088988	True	False	HEK293	AEBP2	NA	NA	unclassified	NA	NA
rs4942767	chr13	49131769	A	C	12	1	13	0.923076923076923	0.496426709610406	0.534466	0.620137209882854	0.965609726534898	0.0931546080862537	0.526264648148691	0.978532772416592	0.792873468208876	True	False	HEK293	AEBP2	NA	NA	unclassified	NA	NA
rs582091	chr13	37502597	G	C	1	13	14	0.0714285714285714	0.508211526000025	0.524886	0.0286101219192066	0.325337625424564	0.0817368899642285	0.0101676949018917	0.386718930217374	0.176973873671885	True	False	HEK293	AEBP2	NA	NA	unclassified	NA	NA
rs648654	chr13	38868467	C	T	8	1	9	0.888888888888889	0.501446178115541	0.44695	0.605665840441095	0.977716228267773	0.100928067857905	0.510049439731656	0.988522894792829	0.791691034354434	True	False	HEK293	AEBP2	NA	NA	unclassified	NA	NA
rs6650282	chr13	95748221	T	C	2	13	15	0.133333333333333	0.498490863353862	0.519158	0.050473074168239	0.358062146729538	0.0851000007643756	0.0413235551709569	0.437208016486274	0.204267610448889	True	False	HEK293	AEBP2	NA	NA	unclassified	NA	NA
rs7318781	chr13	100878820	T	C	1	10	11	0.0909090909090909	0.498490863353862	0.503777	0.0356851238261425	0.397170872893962	0.0993114023340877	0.0097448250376606	0.468464019594055	0.216427998360052	True	False	HEK293	AEBP2	NA	NA	unclassified	NA	NA
rs7332653	chr13	97517119	C	A	10	1	11	0.909090909090909	0.513109996287322	0.450854	0.656939364818317	0.979374614180243	0.0865427733373139	0.567038287233429	0.98374027645823	0.81815698949928	True	False	HEK293	AEBP2	NA	NA	unclassified	NA	NA
rs7333011	chr13	114216892	T	C	2	16	18	0.111111111111111	0.498490863353862	0.5413445	0.0359458355707934	0.300635108110171	0.0705138865711066	0.0235544614211855	0.36741479005246	0.168290471840482	True	False	HEK293	AEBP2	NA	NA	unclassified	NA	NA
rs7338567	chr13	40100370	G	A	1	10	11	0.0909090909090909	0.50661116357491	0.499988	0.0365243870316691	0.395757161336754	0.100121381868594	0.0182135981476277	0.492041142223852	0.216140774184212	True	False	HEK293	AEBP2	NA	NA	unclassified	NA	NA
rs751402	chr13	103498198	A	G	6	20	26	0.230769230769231	0.496140747494248	0.6075145	0.0748563803931033	0.314523550063916	0.0639682213907292	0.0737091906345945	0.38774231018601	0.19468996522851	True	False	HEK293	AEBP2	NA	NA	unclassified	NA	NA
rs7983431	chr13	111566098	C	T	15	3	18	0.833333333333333	0.501446178115541	0.4997281	0.613900466257289	0.933506205830604	0.0854030752953802	0.528811765761789	0.950451922647562	0.773703336043947	True	False	HEK293	AEBP2	NA	NA	unclassified	NA	NA
rs7987677	chr13	37971293	C	T	1	10	11	0.0909090909090909	0.501446178115541	0.4962998	0.031422816884539	0.398817820087348	0.100668860790316	0.0164109528480954	0.484493311876657	0.215120318485943	True	False	HEK293	AEBP2	NA	NA	unclassified	NA	NA
rs7996835	chr13	99246215	A	C	1	10	11	0.0909090909090909	0.496426709610406	0.518202	0.0306739947023076	0.381437328023684	0.0968698520580205	0.0122338091012455	0.459800366289343	0.206055661362996	True	False	HEK293	AEBP2	NA	NA	unclassified	NA	NA
rs8001444	chr13	95952437	T	C	10	1	11	0.909090909090909	0.498490863353862	0.4648296	0.641466190095678	0.980682759230093	0.0909316965404892	0.543145808574456	0.980682759230093	0.811074474662885	True	False	HEK293	AEBP2	NA	NA	unclassified	NA	NA
rs8054	chr13	103418728	A	G	3	13	16	0.1875	0.496140747494248	0.5630303	0.0673095872088393	0.366563683029507	0.0803218067993638	0.0473748137277559	0.429885664265744	0.216936635119173	True	False	HEK293	AEBP2	NA	NA	unclassified	NA	NA
rs912875	chr13	42677238	A	C	1	9	10	0.1	0.496426709610406	0.58066	0.0217560169570276	0.3432233882625	0.0900003705633815	0.0074272563854315	0.433699827277711	0.182489702609764	True	False	HEK293	AEBP2	NA	NA	unclassified	NA	NA
rs9300677	chr13	102183928	C	A	7	1	8	0.875	0.513109996287322	0.3904061	0.625231295830562	0.967788584042035	0.0953033778895177	0.527511373297753	0.984825107263788	0.796509939936299	True	False	HEK293	AEBP2	NA	NA	unclassified	NA	NA
rs9521733	chr13	111034542	T	C	1	11	12	0.0833333333333333	0.498490863353862	0.498934	0.0348834959974259	0.385359807466742	0.0957715585778924	0.0131991426348733	0.454863130145741	0.210121651732084	True	False	HEK293	AEBP2	NA	NA	unclassified	NA	NA
rs9532877	chr13	42105599	T	G	1	12	13	0.0769230769230769	0.501312929633579	0.5316781	0.0164469542363942	0.329683529159571	0.0865617828203478	0.0068792769386294	0.40701726894693	0.173065241697983	True	False	HEK293	AEBP2	NA	NA	unclassified	NA	NA
rs9536749	chr13	55113496	A	G	10	1	11	0.909090909090909	0.496140747494248	0.4569165	0.64613566115964	0.977808819331964	0.0908693881114153	0.528465383641904	0.980056911560733	0.811972240245802	True	False	HEK293	AEBP2	NA	NA	unclassified	NA	NA
rs9537312	chr13	33942308	T	C	1	7	8	0.125	0.498490863353862	0.6728233	0.0195623384751519	0.327564184851893	0.0871727303677106	0.0072886240181631	0.427170824039404	0.173563261663523	True	False	HEK293	AEBP2	NA	NA	unclassified	NA	NA
rs9545262	chr13	80490082	G	A	1	9	10	0.1	0.50661116357491	0.5638452	0.0271797419333732	0.377228339198197	0.0969017802682902	0.0153938372493478	0.483748171942608	0.202204040565785	True	False	HEK293	AEBP2	NA	NA	unclassified	NA	NA
rs9548217	chr13	38718535	G	T	1	7	8	0.125	0.500785159203138	0.627448	0.0231910958939629	0.380596087555761	0.0989511941073125	0.0134505499351701	0.479711279894061	0.201893591724862	True	False	HEK293	AEBP2	NA	NA	unclassified	NA	NA
rs9548865	chr13	40229368	G	A	5	18	23	0.217391304347826	0.50661116357491	0.5406456	0.101449588004063	0.385149100078007	0.0741920971832458	0.0749063550685916	0.429534673635746	0.243299344041035	True	False	HEK293	AEBP2	NA	NA	unclassified	NA	NA
rs9557413	chr13	100962923	T	C	9	1	10	0.9	0.498490863353862	0.459139	0.624726059341707	0.975354048594368	0.0953598959524912	0.516369234294884	0.975354048594368	0.800040053968037	True	False	HEK293	AEBP2	NA	NA	unclassified	NA	NA
rs9563014	chr13	51582324	A	G	4	15	19	0.210526315789474	0.496140747494248	0.5535316	0.0803039310744081	0.382078288856246	0.0812544500034055	0.063020478990709	0.451118582625295	0.231191109965327	True	False	HEK293	AEBP2	NA	NA	unclassified	NA	NA
rs9563875	chr13	61680830	A	C	2	7	9	0.222222222222222	0.496426709610406	0.6637516	0.0475238083068106	0.395331998304859	0.0955711936567421	0.0240967644089091	0.486684460210997	0.221427903305835	True	False	HEK293	AEBP2	NA	NA	unclassified	NA	NA
rs9563895	chr13	61768827	C	A	1	10	11	0.0909090909090909	0.513109996287322	0.5013146	0.0362557612096408	0.398989167172501	0.101602714230859	0.0131064400231882	0.491059327771758	0.217622464191071	True	False	HEK293	AEBP2	NA	NA	unclassified	NA	NA
rs9566230	chr13	38100972	T	C	1	12	13	0.0769230769230769	0.498490863353862	0.500048	0.0310170619612711	0.361753563951244	0.0898013929145363	0.0086984320019893	0.429497664966226	0.196385312956258	True	False	HEK293	AEBP2	NA	NA	unclassified	NA	NA
rs9566788	chr13	42136100	T	G	1	10	11	0.0909090909090909	0.501312929633579	0.4987215	0.0403126233569078	0.399835254528931	0.101161073610897	0.0144307614582874	0.48178845780209	0.22007393894292	True	False	HEK293	AEBP2	NA	NA	unclassified	NA	NA
rs9599017	chr13	31773625	T	G	1	14	15	0.0666666666666667	0.501312929633579	0.5009702	0.0204090388857364	0.322917415152384	0.0819163612433239	0.006231988269519	0.395401872571627	0.17166322701906	True	False	HEK293	AEBP2	NA	NA	unclassified	NA	NA
rs9603126	chr13	37574708	G	A	2	18	20	0.1	0.50661116357491	0.4621224	0.0588488896870524	0.356102404323711	0.0792208715965122	0.0265661345365538	0.408821589955117	0.207475647005382	True	False	HEK293	AEBP2	NA	NA	unclassified	NA	NA
rs993922	chr13	86403470	A	G	1	7	8	0.125	0.496140747494248	0.6294437	0.0268222670116093	0.369649450795752	0.0947199481612128	0.0094795306060505	0.44417904133008	0.19823585890368	True	False	HEK293	AEBP2	NA	NA	unclassified	NA	NA
rs10143031	chr14	71260091	C	T	3	1	4	0.75	0.501446178115541	0.105778	0.745186206685774	0.986802472535388	0.0767355559052501	0.638323069858493	0.996892417968702	0.865994339610581	True	False	HEK293	AEBP2	NA	NA	unclassified	NA	NA
rs10144207	chr14	88434134	C	T	1	5	6	0.166666666666667	0.501446178115541	0.8974056	0.0058303118858425	0.165706319827812	0.049750840560005	0.0037229074931511	0.24677477799321	0.0857683158568273	True	False	HEK293	AEBP2	NA	NA	unclassified	NA	NA
rs10144981	chr14	53119201	G	A	4	6	10	0.4	0.50661116357491	0.8732886	0.0392903669507648	0.262736688102927	0.0628723977378625	0.0262019585960552	0.337438412116609	0.151013527526846	True	False	HEK293	AEBP2	NA	NA	unclassified	NA	NA
rs10145171	chr14	74665543	G	A	1	7	8	0.125	0.50661116357491	0.8719373	0.0101857271782947	0.129700540791139	0.0376728267589892	0.0032066849586086	0.187685030820288	0.0699431339847169	True	False	HEK293	AEBP2	NA	NA	unclassified	NA	NA
rs10146759	chr14	24899194	C	T	3	2	5	0.6	0.501446178115541	0.1455487	0.626683386629001	0.976084476210045	0.101606041552931	0.505984835616746	0.987093846739508	0.801383931419523	True	False	HEK293	AEBP2	NA	NA	unclassified	NA	NA
rs10147169	chr14	51998499	A	G	5	2	7	0.714285714285714	0.496140747494248	0.1511116	0.743596392482521	0.976808838882656	0.0660070712346322	0.670475808962678	0.983751773523372	0.860202615682588	True	False	HEK293	AEBP2	NA	NA	unclassified	NA	NA
rs1018533	chr14	60971137	T	C	5	2	7	0.714285714285714	0.498490863353862	0.1422375	0.749031509519394	0.979017524811525	0.0646931750299644	0.675224807878888	0.988081657961822	0.864024517165459	True	False	HEK293	AEBP2	NA	NA	unclassified	NA	NA
rs10483366	chr14	30991559	C	T	7	8	15	0.466666666666667	0.501446178115541	0.1340958	0.688827709562537	0.936414655447323	0.0679873207928083	0.616888667371791	0.954552208822994	0.81262118250493	True	False	HEK293	AEBP2	NA	NA	unclassified	NA	NA
rs10483445	chr14	33891358	G	A	7	1	8	0.875	0.50661116357491	0.1264847	0.872748425170759	0.993725589375761	0.0351305834355971	0.8239526735412	0.994956211698004	0.93323700727326	True	False	HEK293	AEBP2	NA	NA	unclassified	NA	NA
rs10498327	chr14	34581670	G	A	4	3	7	0.571428571428571	0.50661116357491	0.1202312	0.700291208793737	0.974571956609361	0.0779051561129299	0.605651112914932	0.981519993824308	0.837431582701549	True	False	HEK293	AEBP2	NA	NA	unclassified	NA	NA
rs10498620	chr14	89745615	T	C	2	6	8	0.25	0.498490863353862	0.8488239	0.012856960049115	0.220188532316964	0.0604554591532029	0.0104843739877261	0.295332122998969	0.11652274618304	True	False	HEK293	AEBP2	NA	NA	unclassified	NA	NA
rs10872927	chr14	40596528	G	T	1	2	3	0.333333333333333	0.500785159203138	0.8753201	0.0095594390542927	0.387344325877094	0.108808956280975	0.0056508392593353	0.501416226002143	0.198451882465694	True	False	HEK293	AEBP2	NA	NA	unclassified	NA	NA
rs115162	chr14	77414761	C	T	4	6	10	0.4	0.501446178115541	0.8846135	0.0211293055408349	0.234096532832021	0.0607560005570365	0.0176487232956389	0.302215066501068	0.127612919186428	True	False	HEK293	AEBP2	NA	NA	unclassified	NA	NA
rs11622145	chr14	52413039	A	G	2	3	5	0.4	0.496140747494248	0.8544172	0.0181234261576693	0.374646850767033	0.100978679578148	0.0181234261576693	0.500168352869987	0.196385138462351	True	False	HEK293	AEBP2	NA	NA	unclassified	NA	NA
rs11622477	chr14	50438650	A	G	2	5	7	0.285714285714286	0.496140747494248	0.8784365	0.017561949820398	0.224888120487848	0.0598837497863109	0.0058212761568078	0.30144035897521	0.121225035154123	True	False	HEK293	AEBP2	NA	NA	unclassified	NA	NA
rs11622606	chr14	38500864	C	T	4	3	7	0.571428571428571	0.501446178115541	0.8908063	0.0320612378824613	0.395784283693402	0.101833767213697	0.0331932344607641	0.522532561146045	0.213922760787932	True	False	HEK293	AEBP2	NA	NA	unclassified	NA	NA
rs11623828	chr14	58669403	A	G	3	1	4	0.75	0.496140747494248	0.1205762	0.714302456027742	0.993333347706781	0.0821026054003426	0.610454636408742	0.997082061921064	0.853817901867261	True	False	HEK293	AEBP2	NA	NA	unclassified	NA	NA
rs11626594	chr14	68351339	C	A	7	3	10	0.7	0.513109996287322	0.1127513	0.815781349764278	0.979953941548804	0.046490921539325	0.762410595322121	0.991517875549781	0.897867645656541	True	False	HEK293	AEBP2	NA	NA	unclassified	NA	NA
rs11628040	chr14	56258997	G	A	3	1	4	0.75	0.50661116357491	0.1217088	0.734822030531522	0.99090974847812	0.0799175887467012	0.613861651934636	0.995103464044113	0.862865889504821	True	False	HEK293	AEBP2	NA	NA	unclassified	NA	NA
rs11846102	chr14	101138673	T	C	2	3	5	0.4	0.498490863353862	0.8734881	0.0238646442497817	0.369316548225871	0.0999130840470925	0.0098399012806121	0.473820666158147	0.196590596237827	True	False	HEK293	AEBP2	NA	NA	unclassified	NA	NA
rs11846126	chr14	47249450	T	C	2	4	6	0.333333333333333	0.498490863353862	0.8552003	0.0253087417875693	0.318516755770677	0.082207056652832	0.0124896389367196	0.426317893484608	0.171912748779123	True	False	HEK293	AEBP2	NA	NA	unclassified	NA	NA
rs1189898	chr14	57740793	T	G	4	1	5	0.8	0.501312929633579	0.1068982	0.80067328573262	0.990748888225209	0.0552270952573626	0.736144334410209	0.995079397035485	0.895711086978915	True	False	HEK293	AEBP2	NA	NA	unclassified	NA	NA
rs12435667	chr14	93067381	C	A	2	1	3	0.666666666666667	0.513109996287322	0.1182441	0.611224230437347	0.993500968712644	0.109055958527958	0.4823739410231	0.993423279240802	0.802362599574996	True	False	HEK293	AEBP2	NA	NA	unclassified	NA	NA
rs12436199	chr14	22817156	G	A	2	4	6	0.333333333333333	0.50661116357491	0.8825856	0.0073566149823928	0.272749350154489	0.0772667580532415	0.0073566149823928	0.405742893838813	0.140052982568441	True	False	HEK293	AEBP2	NA	NA	unclassified	NA	NA
rs1253684	chr14	52469647	G	A	3	4	7	0.428571428571429	0.50661116357491	0.8916124	0.0256936358671724	0.306355023275165	0.0798316060648474	0.0220975410769326	0.423928803756	0.166024329571169	True	False	HEK293	AEBP2	NA	NA	unclassified	NA	NA
rs12587100	chr14	29951920	G	A	4	4	8	0.5	0.50661116357491	0.8644912	0.0510147955194948	0.378679483439259	0.0911563800165034	0.0334505974728675	0.48267537921047	0.214847139479377	True	False	HEK293	AEBP2	NA	NA	unclassified	NA	NA
rs12884607	chr14	64434288	G	A	2	3	5	0.4	0.50661116357491	0.8642495	0.0172238724324226	0.366880424217631	0.0994454020240464	0.0115739709902972	0.481754518933546	0.192052148325027	True	False	HEK293	AEBP2	NA	NA	unclassified	NA	NA
rs12885152	chr14	40561053	G	A	1	5	6	0.166666666666667	0.50661116357491	0.8583776	0.0094254759899224	0.220898016976896	0.0617084887176436	0.0071511969951819	0.307275230301585	0.115161746483409	True	False	HEK293	AEBP2	NA	NA	unclassified	NA	NA
rs12886887	chr14	22378630	A	G	1	3	4	0.25	0.496140747494248	0.8678616	0.0153809264197519	0.310666062604917	0.0877853792321737	0.0094804851830346	0.426324998603825	0.163023494512334	True	False	HEK293	AEBP2	NA	NA	unclassified	NA	NA
rs1289239	chr14	87013168	G	A	3	5	8	0.375	0.50661116357491	0.8658252	0.0269752963047839	0.280986966225618	0.0727895411178905	0.0157658172591843	0.382035493324928	0.153981131265201	True	False	HEK293	AEBP2	NA	NA	unclassified	NA	NA
rs12893162	chr14	56143132	G	A	3	3	6	0.5	0.50661116357491	0.8695574	0.0300788145782862	0.398490459701622	0.102790259298957	0.0210913064870244	0.491399426930458	0.214284637139954	True	False	HEK293	AEBP2	NA	NA	unclassified	NA	NA
rs12893951	chr14	101005215	T	C	1	2	3	0.333333333333333	0.498490863353862	0.8958716	0.0072619872864252	0.352926004432955	0.102320266037597	0.0057289685150564	0.498803576165629	0.18009399585969	True	False	HEK293	AEBP2	NA	NA	unclassified	NA	NA
rs12894700	chr14	56007846	T	C	3	3	6	0.5	0.498490863353862	0.8863818	0.0354153858734154	0.379513907181778	0.0988525114383606	0.0239810203162188	0.489030204404206	0.207464646527597	True	False	HEK293	AEBP2	NA	NA	unclassified	NA	NA
rs160472	chr14	59115448	T	C	5	4	9	0.555555555555556	0.498490863353862	0.1036167	0.757791741691486	0.970590791871243	0.0599939560874895	0.689238571045775	0.977209476237268	0.864191266781364	True	False	HEK293	AEBP2	NA	NA	unclassified	NA	NA
rs1663332	chr14	66444344	C	T	4	2	6	0.666666666666667	0.501446178115541	0.1473652	0.698601665478011	0.978989910091726	0.0819604619284506	0.57397216289064	0.980058055665538	0.838795787784868	True	False	HEK293	AEBP2	NA	NA	unclassified	NA	NA
rs17103790	chr14	20673985	T	G	4	2	6	0.666666666666667	0.501312929633579	0.1483541	0.698498884207769	0.979281080938863	0.0803406895164637	0.591366291452988	0.985776051160637	0.838889982573316	True	False	HEK293	AEBP2	NA	NA	unclassified	NA	NA
rs17126828	chr14	90969615	G	A	1	3	4	0.25	0.50661116357491	0.8726795	0.0102364319849837	0.310812639617285	0.0901051003416859	0.0074644765814676	0.425484234687993	0.160524535801134	True	False	HEK293	AEBP2	NA	NA	unclassified	NA	NA
rs17179699	chr14	72595206	C	G	2	3	5	0.4	0.498330326471668	0.8873459	0.0165129752292753	0.32792791136887	0.0906234145916823	0.0165129752292753	0.446166905733901	0.172220443299072	True	False	HEK293	AEBP2	NA	NA	unclassified	NA	NA
rs17555909	chr14	33665939	T	C	4	2	6	0.666666666666667	0.498490863353862	0.1729689	0.645434384839535	0.968905524754896	0.0930417205502746	0.550235830504555	0.98713712566188	0.807169954797215	True	False	HEK293	AEBP2	NA	NA	unclassified	NA	NA
rs175642	chr14	75915794	C	T	5	2	7	0.714285714285714	0.501446178115541	0.1637335	0.723382465848488	0.987521713013711	0.0740752607607645	0.621634311568573	0.987785035164413	0.8554520894311	True	False	HEK293	AEBP2	NA	NA	unclassified	NA	NA
rs17660791	chr14	31780574	T	C	4	2	6	0.666666666666667	0.498490863353862	0.123	0.732935228388255	0.981370660526176	0.0701608352221999	0.656086972207694	0.989047841718866	0.857152944457216	True	False	HEK293	AEBP2	NA	NA	unclassified	NA	NA
rs17798837	chr14	89742820	A	C	3	1	4	0.75	0.496426709610406	0.1356549	0.680508012864722	0.982065932150129	0.0915522465065313	0.549592736537468	0.996164101507066	0.831286972507426	True	False	HEK293	AEBP2	NA	NA	unclassified	NA	NA
rs17833464	chr14	59462340	T	C	4	4	8	0.5	0.498490863353862	0.1424824	0.629487245822136	0.960321452113531	0.0914392446290288	0.516470019867989	0.966096078060734	0.794904348967834	True	False	HEK293	AEBP2	NA	NA	unclassified	NA	NA
rs17833769	chr14	59655461	C	A	6	4	10	0.6	0.513109996287322	0.1251029	0.758556755208236	0.969244735641164	0.0587620809391835	0.698433532593478	0.971898554188054	0.8639007454247	True	False	HEK293	AEBP2	NA	NA	unclassified	NA	NA
rs1950961	chr14	86127082	T	C	1	3	4	0.25	0.498490863353862	0.8967459	0.0075452178011194	0.264235075301805	0.0767381366107757	0.0017488836986976	0.367058880348082	0.135890146551462	True	False	HEK293	AEBP2	NA	NA	unclassified	NA	NA
rs1953352	chr14	56197159	T	C	2	3	5	0.4	0.498490863353862	0.8955109	0.0153752648568319	0.318441915089627	0.0875364458014212	0.0100601951166758	0.421834463590549	0.16690858997323	True	False	HEK293	AEBP2	NA	NA	unclassified	NA	NA
rs1954032	chr14	38536173	C	T	2	1	3	0.666666666666667	0.501446178115541	0.1172072	0.621509465614892	0.991104055726358	0.10849091993891	0.490044050273848	0.997380571751475	0.806306760670625	True	False	HEK293	AEBP2	NA	NA	unclassified	NA	NA
rs1956722	chr14	101469262	C	T	4	4	8	0.5	0.501446178115541	0.1462952	0.620035931267892	0.954303738746613	0.0917934300683362	0.52004310110375	0.968474242048347	0.787169835007253	True	False	HEK293	AEBP2	NA	NA	unclassified	NA	NA
rs1959730	chr14	83401758	A	G	3	1	4	0.75	0.496140747494248	0.1604774	0.651886983461954	0.982792743809833	0.0978073654588186	0.520628670778312	0.993072540178194	0.817339863635894	True	False	HEK293	AEBP2	NA	NA	unclassified	NA	NA
rs1980523	chr14	40016353	A	C	5	2	7	0.714285714285714	0.496426709610406	0.1715323	0.708702512919437	0.974580461171714	0.0765208714842729	0.612529437584961	0.990489257435108	0.841641487045576	True	False	HEK293	AEBP2	NA	NA	unclassified	NA	NA
rs2053588	chr14	96846092	G	A	4	3	7	0.571428571428571	0.50661116357491	0.128688	0.687340941038671	0.975317987739173	0.0847004829625092	0.553018337023887	0.978661059818664	0.831329464388922	True	False	HEK293	AEBP2	NA	NA	unclassified	NA	NA
rs2057267	chr14	29080283	G	A	5	1	6	0.833333333333333	0.50661116357491	0.1273619	0.803455170866221	0.992131075732512	0.0530864380729639	0.744698641040245	0.99718630409762	0.897793123299367	True	False	HEK293	AEBP2	NA	NA	unclassified	NA	NA
rs210375	chr14	54095833	G	A	4	4	8	0.5	0.50661116357491	0.1220351	0.66949017882526	0.969589213468212	0.0857321314300846	0.539146332804085	0.975081536041953	0.819539696146736	True	False	HEK293	AEBP2	NA	NA	unclassified	NA	NA
rs2180897	chr14	97299417	C	T	4	6	10	0.4	0.501446178115541	0.8813308	0.0311968354746924	0.242125306176385	0.0606539657268967	0.0195471973055896	0.317045176382941	0.136661070825539	True	False	HEK293	AEBP2	NA	NA	unclassified	NA	NA
rs2181067	chr14	96028556	T	G	6	9	15	0.4	0.501312929633579	0.1208086	0.651883456279297	0.932711103043033	0.0740008151820899	0.575025200410079	0.947681297249409	0.792297279661165	True	False	HEK293	AEBP2	NA	NA	unclassified	NA	NA
rs2190632	chr14	72560950	T	C	1	4	5	0.2	0.498490863353862	0.8794073	0.0035397364709508	0.2300413500778	0.0688822626353679	0.0035397364709508	0.34504015579876	0.116790543274375	True	False	HEK293	AEBP2	NA	NA	unclassified	NA	NA
rs2205161	chr14	78729556	G	A	1	4	5	0.2	0.50661116357491	0.8606017	0.0063538277001438	0.264291138105892	0.0771602876623985	0.0070344468346103	0.397449818430336	0.135322482903018	True	False	HEK293	AEBP2	NA	NA	unclassified	NA	NA
rs2233752	chr14	58755480	G	A	3	4	7	0.428571428571429	0.50661116357491	0.889966	0.0259286999762597	0.304208719647749	0.0795512949463451	0.02002982763118	0.417623350309621	0.165068709812004	True	False	HEK293	AEBP2	NA	NA	unclassified	NA	NA
rs225871	chr14	30573298	T	A	1	4	5	0.2	0.486029122672345	0.8695797	0.004932211382015	0.231362466511829	0.0690084133227741	0.004932211382015	0.341626942985709	0.118147338946922	True	False	HEK293	AEBP2	NA	NA	unclassified	NA	NA
rs227405	chr14	70489680	T	G	4	1	5	0.8	0.501312929633579	0.1145586	0.787207716995945	0.989490744030528	0.0571752678422685	0.736664825669152	0.997127149725199	0.888349230513236	True	False	HEK293	AEBP2	NA	NA	unclassified	NA	NA
rs2281603	chr14	64926097	T	C	3	2	5	0.6	0.498490863353862	0.1356392	0.640994677501903	0.97475474294573	0.0966539725267302	0.520277807959976	0.990024932469077	0.807874710223816	True	False	HEK293	AEBP2	NA	NA	unclassified	NA	NA
rs2288499	chr14	81660997	C	T	2	3	5	0.4	0.501446178115541	0.8753805	0.0254112908678055	0.363241117921525	0.0983698032347737	0.0188625059705984	0.467076649966386	0.194326204394665	True	False	HEK293	AEBP2	NA	NA	unclassified	NA	NA
rs2299920	chr14	78051271	C	T	5	2	7	0.714285714285714	0.501446178115541	0.1192532	0.783543668963862	0.985056439150616	0.0571736898006818	0.721713856149455	0.989629961705521	0.884300054057239	True	False	HEK293	AEBP2	NA	NA	unclassified	NA	NA
rs2300857	chr14	33277595	T	G	3	4	7	0.428571428571429	0.501312929633579	0.1054398	0.608401118344634	0.954774360916251	0.0993040727443229	0.487210430974031	0.975754650524485	0.781587739630443	True	False	HEK293	AEBP2	NA	NA	unclassified	NA	NA
rs2332431	chr14	71075851	A	G	2	4	6	0.333333333333333	0.496140747494248	0.8733259	0.0086077949672705	0.287516468532525	0.0788929449973064	0.0086077949672705	0.403121450239309	0.148062131749898	True	False	HEK293	AEBP2	NA	NA	unclassified	NA	NA
rs2358634	chr14	74655121	T	C	1	2	3	0.333333333333333	0.498490863353862	0.8833484	0.0109187610968218	0.376371605033331	0.106412675021252	0.0039768876277357	0.501987145118566	0.193645183065076	True	False	HEK293	AEBP2	NA	NA	unclassified	NA	NA
rs2416026	chr14	47594099	A	G	3	1	4	0.75	0.496140747494248	0.1618159	0.651505147393049	0.987683447791053	0.0988495457540929	0.526815131116961	0.990779408468606	0.819594297592051	True	False	HEK293	AEBP2	NA	NA	unclassified	NA	NA
rs242776	chr14	90082265	T	C	2	3	5	0.4	0.498490863353862	0.8540073	0.0250841575858589	0.379867480353008	0.101317249142133	0.0115667732158575	0.4911036769934	0.202475818969433	True	False	HEK293	AEBP2	NA	NA	unclassified	NA	NA
rs2526877	chr14	71433322	T	C	1	4	5	0.2	0.498490863353862	0.8696894	0.005927152945669	0.245984559329426	0.0711319913457041	0.0045152823485427	0.356929403856624	0.125955856137547	True	False	HEK293	AEBP2	NA	NA	unclassified	NA	NA
rs2816653	chr14	105713973	A	G	2	6	8	0.25	0.496140747494248	0.8947027	0.0084521528141792	0.169374333528636	0.0462621275672428	0.0044924716538628	0.232965391938322	0.0889132431714077	True	False	HEK293	AEBP2	NA	NA	unclassified	NA	NA
rs2883739	chr14	50580135	C	T	1	2	3	0.333333333333333	0.501446178115541	0.8832518	0.0054756163972215	0.374194893255677	0.106070051310654	0.0054756163972215	0.500172200986968	0.189835254826449	True	False	HEK293	AEBP2	NA	NA	unclassified	NA	NA
rs3742532	chr14	53102684	A	C	1	4	5	0.2	0.496426709610406	0.85689	0.0101737084523891	0.267337739987353	0.0768684608342787	0.0058338215357921	0.362627241733176	0.138755724219871	True	False	HEK293	AEBP2	NA	NA	unclassified	NA	NA
rs3759747	chr14	74813545	T	C	3	1	4	0.75	0.498490863353862	0.150959	0.669532263403281	0.985171151803521	0.0940271549936092	0.539774356925566	0.992108152960402	0.827351707603401	True	False	HEK293	AEBP2	NA	NA	unclassified	NA	NA
rs380886	chr14	40467749	G	A	2	4	6	0.333333333333333	0.50661116357491	0.8955277	0.0108909198785649	0.245205224486014	0.0696691377614358	0.0082024465431351	0.365467244034074	0.128048072182289	True	False	HEK293	AEBP2	NA	NA	unclassified	NA	NA
rs3815331	chr14	74482948	A	G	3	2	5	0.6	0.496140747494248	0.1267829	0.644975259020833	0.974876008013936	0.0953638425245695	0.530390861316961	0.988868299307937	0.809925633517385	True	False	HEK293	AEBP2	NA	NA	unclassified	NA	NA
rs3825615	chr14	55839583	C	T	3	4	7	0.428571428571429	0.501446178115541	0.857494	0.0332987143989339	0.355890007130936	0.0895969017090607	0.0205426330080145	0.451887903420703	0.194594360764935	True	False	HEK293	AEBP2	NA	NA	unclassified	NA	NA
rs383459	chr14	77723185	C	T	3	3	6	0.5	0.501446178115541	0.8814442	0.033558741600694	0.396240493654827	0.101525999834225	0.0147705020026934	0.493640623264333	0.21489961762776	True	False	HEK293	AEBP2	NA	NA	unclassified	NA	NA
rs4144405	chr14	56500331	C	T	1	3	4	0.25	0.501446178115541	0.8839821	0.0098514744628741	0.284216757093299	0.0816583642880487	0.0042057014190733	0.397443865680791	0.147034115778086	True	False	HEK293	AEBP2	NA	NA	unclassified	NA	NA
rs4899651	chr14	77784462	G	A	7	6	13	0.538461538461538	0.50661116357491	0.1592402	0.687954291229865	0.936494057026266	0.0667942107707094	0.627899211206393	0.954187131975849	0.812224174128065	True	False	HEK293	AEBP2	NA	NA	unclassified	NA	NA
rs4900726	chr14	47565044	T	C	1	3	4	0.25	0.498490863353862	0.8902566	0.0044699015362851	0.2834974771404	0.0806355124412489	0.0044699015362851	0.387567766578646	0.143983689338343	True	False	HEK293	AEBP2	NA	NA	unclassified	NA	NA
rs4901047	chr14	51124227	T	C	3	2	5	0.6	0.498490863353862	0.1395969	0.63066783115112	0.975461481086561	0.0986851210405558	0.507837208446958	0.980842854793628	0.80306465611884	True	False	HEK293	AEBP2	NA	NA	unclassified	NA	NA
rs4901284	chr14	38277999	C	T	3	3	6	0.5	0.501446178115541	0.1268071	0.613565238104666	0.956684960770039	0.0983087401322119	0.496393893723191	0.973583604665406	0.785125099437352	True	False	HEK293	AEBP2	NA	NA	unclassified	NA	NA
rs4901286	chr14	53046601	G	A	1	3	4	0.25	0.50661116357491	0.8612248	0.0094489548970143	0.321654744392445	0.0911152580703868	0.0106157446757276	0.446088891774677	0.165551849644729	True	False	HEK293	AEBP2	NA	NA	unclassified	NA	NA
rs4901291	chr14	53131152	C	T	3	3	6	0.5	0.501446178115541	0.8751746	0.0289308734274868	0.385035081183879	0.0988586521684052	0.0242731979643654	0.488234043466184	0.206982977305683	True	False	HEK293	AEBP2	NA	NA	unclassified	NA	NA
rs4902049	chr14	61835400	A	G	6	4	10	0.6	0.496140747494248	0.891673	0.0565606149033306	0.38001624410643	0.088953720574891	0.0351516243834236	0.460358218063235	0.218288429504881	True	False	HEK293	AEBP2	NA	NA	unclassified	NA	NA
rs4902569	chr14	39858941	A	G	1	3	4	0.25	0.496140747494248	0.8504539	0.0124589699697985	0.341233723749236	0.0961557651208006	0.0065558674029092	0.453118076934278	0.176846346859517	True	False	HEK293	AEBP2	NA	NA	unclassified	NA	NA
rs4904114	chr14	83749931	G	A	1	2	3	0.333333333333333	0.50661116357491	0.876766	0.0055880077521964	0.39090431277271	0.111274237968187	0.0055880077521964	0.523211862661927	0.198246160262453	True	False	HEK293	AEBP2	NA	NA	unclassified	NA	NA
rs4904448	chr14	88852166	G	A	7	5	12	0.583333333333333	0.50661116357491	0.1338629	0.753231535140894	0.960837677546906	0.0569131723334489	0.698193664739513	0.974920044209982	0.8570346063439	True	False	HEK293	AEBP2	NA	NA	unclassified	NA	NA
rs4906032	chr14	101518910	A	G	4	2	6	0.666666666666667	0.496140747494248	0.1451784	0.698647967652078	0.978073306634645	0.0816057144374459	0.580547673734914	0.986671686070286	0.838360637143362	True	False	HEK293	AEBP2	NA	NA	unclassified	NA	NA
rs4981415	chr14	22714232	G	C	1	4	5	0.2	0.508211526000025	0.895417	0.0076457877057657	0.221477675975495	0.0647561376858949	0.0024377774887816	0.321265262773625	0.11456173184063	True	False	HEK293	AEBP2	NA	NA	unclassified	NA	NA
rs6574608	chr14	81374822	C	A	4	5	9	0.444444444444444	0.513109996287322	0.1271622	0.625844117793915	0.951400087214533	0.0926938855863405	0.502525050240382	0.972401874769125	0.788622102504224	True	False	HEK293	AEBP2	NA	NA	unclassified	NA	NA
rs7145757	chr14	38563111	T	C	7	6	13	0.538461538461538	0.498490863353862	0.8608711	0.0557672774401702	0.348482488474303	0.0785640384391203	0.0428464021630035	0.410613436658604	0.202124882957237	True	False	HEK293	AEBP2	NA	NA	unclassified	NA	NA
rs7145852	chr14	59148506	C	T	4	4	8	0.5	0.501446178115541	0.1144532	0.676182386484459	0.968532087449095	0.0833738218942486	0.553648300587925	0.975113367187388	0.822357236966777	True	False	HEK293	AEBP2	NA	NA	unclassified	NA	NA
rs7147852	chr14	68796799	C	T	2	4	6	0.333333333333333	0.501446178115541	0.8738084	0.0157692402304332	0.279509579428705	0.0772024546919162	0.0129955171743686	0.406490106731842	0.147639409829569	True	False	HEK293	AEBP2	NA	NA	unclassified	NA	NA
rs7147881	chr14	70039587	C	T	7	1	8	0.875	0.501446178115541	0.1379428	0.8440987092349	0.986052666014237	0.0401374609058565	0.804277380911022	0.997464604684366	0.915075687624569	True	False	HEK293	AEBP2	NA	NA	unclassified	NA	NA
rs7148160	chr14	47896869	G	A	1	3	4	0.25	0.50661116357491	0.8777219	0.0087132193285342	0.304493633048011	0.0862779786227697	0.0044957302836257	0.42274729908119	0.156603426188273	True	False	HEK293	AEBP2	NA	NA	unclassified	NA	NA
rs7149646	chr14	22715948	C	T	3	3	6	0.5	0.501446178115541	0.1065724	0.638122045233072	0.969785828484804	0.0952505136759052	0.503365729441372	0.982580477043855	0.803953936858938	True	False	HEK293	AEBP2	NA	NA	unclassified	NA	NA
rs7153536	chr14	79125162	C	T	5	4	9	0.555555555555556	0.501446178115541	0.8947679	0.0385080710952757	0.340045914913671	0.083880941560749	0.0217801399232943	0.448624043665021	0.189276993004474	True	False	HEK293	AEBP2	NA	NA	unclassified	NA	NA
rs7155416	chr14	76951373	G	T	3	4	7	0.428571428571429	0.500785159203138	0.8879594	0.0244670840320288	0.304765209217359	0.08054999613219	0.0136465882353769	0.418933387488713	0.164616146624694	True	False	HEK293	AEBP2	NA	NA	unclassified	NA	NA
rs7156740	chr14	52025955	G	A	3	1	4	0.75	0.50661116357491	0.1199777	0.731237503183631	0.987839993887359	0.0787714192311915	0.633981054986304	0.993459136346577	0.859538748535495	True	False	HEK293	AEBP2	NA	NA	unclassified	NA	NA
rs7159442	chr14	58863954	C	T	5	2	7	0.714285714285714	0.501446178115541	0.1014482	0.805978598548488	0.990674757405169	0.0514531218440238	0.749127660696035	0.994146100670658	0.898326677976829	True	False	HEK293	AEBP2	NA	NA	unclassified	NA	NA
rs7161403	chr14	39898349	A	C	1	2	3	0.333333333333333	0.496426709610406	0.8950038	0.013554488115276	0.356034244302084	0.101780625527986	0.0065998695523823	0.490650085370166	0.18479436620868	True	False	HEK293	AEBP2	NA	NA	unclassified	NA	NA
rs737077	chr14	50714194	C	T	2	3	5	0.4	0.501446178115541	0.8931678	0.0160656955988935	0.324859936561906	0.0898078299835855	0.0097106627001167	0.439732271201366	0.1704628160804	True	False	HEK293	AEBP2	NA	NA	unclassified	NA	NA
rs7401404	chr14	63614456	T	C	2	1	3	0.666666666666667	0.498490863353862	0.1126819	0.621060791688264	0.993784272104982	0.110041706710115	0.469260984570595	0.993784272104982	0.807422531896623	True	False	HEK293	AEBP2	NA	NA	unclassified	NA	NA
rs784814	chr14	48469962	A	G	2	1	3	0.666666666666667	0.496140747494248	0.1085394	0.638601260959352	0.992622551075234	0.10640233814709	0.489990280754507	0.992622551075234	0.815611906017293	True	False	HEK293	AEBP2	NA	NA	unclassified	NA	NA
rs8005662	chr14	29391543	T	C	7	2	9	0.777777777777778	0.498490863353862	0.1331226	0.815955018268287	0.991160605700358	0.0485878549750896	0.753956105407008	0.991223246167971	0.903557811984323	True	False	HEK293	AEBP2	NA	NA	unclassified	NA	NA
rs8007944	chr14	55576816	A	C	6	4	10	0.6	0.496426709610406	0.1371989	0.735822604656217	0.965766695175992	0.0635668154825481	0.652220494355395	0.965829074106608	0.850794649916104	True	False	HEK293	AEBP2	NA	NA	unclassified	NA	NA
rs8012323	chr14	58279098	T	C	2	3	5	0.4	0.498490863353862	0.8694364	0.0206706296168424	0.362811850408905	0.0975349717206174	0.0097187053572268	0.471762466217149	0.191741240012874	True	False	HEK293	AEBP2	NA	NA	unclassified	NA	NA
rs8012815	chr14	68089375	C	T	8	3	11	0.727272727272727	0.501446178115541	0.1346883	0.812774703747015	0.97618514691928	0.0447666497273229	0.766022718688149	0.986579609328363	0.894479925333148	True	False	HEK293	AEBP2	NA	NA	unclassified	NA	NA
rs8012912	chr14	70474207	G	A	3	2	5	0.6	0.50661116357491	0.1569771	0.608614098174875	0.978532015049132	0.103968174558488	0.488489993760315	0.978532015049132	0.793573056612004	True	False	HEK293	AEBP2	NA	NA	unclassified	NA	NA
rs8013774	chr14	74264624	T	C	1	4	5	0.2	0.498490863353862	0.8323552	0.00797205569252	0.28809609074081	0.0811632869800535	0.00797205569252	0.413343260114984	0.148034073216665	True	False	HEK293	AEBP2	NA	NA	unclassified	NA	NA
rs8015089	chr14	101420572	G	A	5	2	7	0.714285714285714	0.50661116357491	0.1057757	0.807050953076883	0.989114575336214	0.0513777800810426	0.753755260769381	0.992317248799695	0.898082764206548	True	False	HEK293	AEBP2	NA	NA	unclassified	NA	NA
rs8016507	chr14	81371088	A	G	3	1	4	0.75	0.496140747494248	0.108677	0.734268034809613	0.990742880468066	0.0789357015199752	0.613923474286587	0.99467109529289	0.862505457638839	True	False	HEK293	AEBP2	NA	NA	unclassified	NA	NA
rs8018440	chr14	33912069	A	C	1	3	4	0.25	0.496426709610406	0.8794092	0.0099246679698863	0.300601854371453	0.0870700360400018	0.0059766223951177	0.427170944886347	0.15526326117067	True	False	HEK293	AEBP2	NA	NA	unclassified	NA	NA
rs8019810	chr14	95047847	A	C	1	5	6	0.166666666666667	0.496426709610406	0.8850953	0.0042065093506787	0.173323282334459	0.0534177964527716	0.0042065093506787	0.242555456435888	0.0887648958425687	True	False	HEK293	AEBP2	NA	NA	unclassified	NA	NA
rs850272	chr14	57379608	G	A	6	4	10	0.6	0.50661116357491	0.2136682	0.637414559838755	0.961843922517407	0.0850005588854581	0.536254057978921	0.961843922517407	0.799629241178081	True	False	HEK293	AEBP2	NA	NA	unclassified	NA	NA
rs858912	chr14	46706676	G	A	3	1	4	0.75	0.50661116357491	0.1137171	0.737699335347484	0.990024200032767	0.0780195963090919	0.616507124598664	0.994198393197937	0.863861767690125	True	False	HEK293	AEBP2	NA	NA	unclassified	NA	NA
rs862146	chr14	57246017	T	G	4	3	7	0.571428571428571	0.501312929633579	0.1134191	0.712611308337964	0.982528871627696	0.0789304422035609	0.590126460873168	0.984622358518375	0.84757008998283	True	False	HEK293	AEBP2	NA	NA	unclassified	NA	NA
rs972396	chr14	32435312	C	T	4	4	8	0.5	0.501446178115541	0.1082742	0.694920170412528	0.962454199877478	0.0756043841485216	0.608542298603084	0.974226800176278	0.828687185145003	True	False	HEK293	AEBP2	NA	NA	unclassified	NA	NA
rs9972193	chr14	59418722	C	T	2	3	5	0.4	0.501446178115541	0.876444	0.0146812944966484	0.359235985592829	0.0972837674400429	0.0146812944966484	0.472904620620962	0.186958640044739	True	False	HEK293	AEBP2	NA	NA	unclassified	NA	NA
rs999045	chr14	100869227	G	A	5	3	8	0.625	0.50661116357491	0.115991	0.763247647989203	0.974118346039738	0.0592922724102694	0.703015493533606	0.979054193584747	0.868682997014471	True	False	HEK293	AEBP2	NA	NA	unclassified	NA	NA
rs2046071	chr15	83507051	G	A	10	1	11	0.909090909090909	0.50661116357491	0.4582322	0.64107036013791	0.973596945808522	0.0906399004101014	0.555002708973639	0.98522625482959	0.807333652973216	True	False	HEK293	AEBP2	NA	NA	unclassified	NA	NA
rs2412133	chr15	102149441	G	A	9	1	10	0.9	0.50661116357491	0.4364842	0.63632784256607	0.971003039382829	0.0916722955513169	0.550867029284271	0.979918833464755	0.80366544097445	True	False	HEK293	AEBP2	NA	NA	unclassified	NA	NA
rs2469205	chr15	77255029	C	T	1	11	12	0.0833333333333333	0.501446178115541	0.523591	0.0263858275183228	0.352871835870233	0.0909222899327065	0.0077467132082484	0.436344344223501	0.189628831694278	True	False	HEK293	AEBP2	NA	NA	unclassified	NA	NA
rs2562776	chr15	84368163	G	A	8	1	9	0.888888888888889	0.50661116357491	0.4262064	0.631221067769203	0.972895093675462	0.0956200328658847	0.517536021138125	0.986236634074865	0.802058080722333	True	False	HEK293	AEBP2	NA	NA	unclassified	NA	NA
rs3794505	chr15	101142146	G	A	7	2	9	0.777777777777778	0.50661116357491	0.331015	0.624541757428223	0.965118038257386	0.0915414257028049	0.526815027209593	0.984412611635555	0.794829897842805	True	False	HEK293	AEBP2	NA	NA	unclassified	NA	NA
rs3813572	chr15	78832588	T	C	18	5	23	0.782608695652174	0.498490863353862	0.4877409	0.602231096828928	0.899345664457084	0.0792370224409625	0.515067290645055	0.922426119111433	0.750788380643006	True	False	HEK293	AEBP2	NA	NA	unclassified	NA	NA
rs4404012	chr15	69048691	A	G	3	13	16	0.1875	0.496140747494248	0.5612486	0.0687831819827178	0.377599616400753	0.0846677525947333	0.0436015118431999	0.453856805365409	0.223191399191735	True	False	HEK293	AEBP2	NA	NA	unclassified	NA	NA
rs4965192	chr15	98006502	G	A	8	1	9	0.888888888888889	0.50661116357491	0.4155678	0.635478769793578	0.979003564432638	0.0943285423073522	0.524813070250422	0.983460415180367	0.807241167113108	True	False	HEK293	AEBP2	NA	NA	unclassified	NA	NA
rs6496669	chr15	90895265	G	A	1	17	18	0.0555555555555556	0.50661116357491	0.4874576	0.021491140181811	0.284029058724607	0.0724094419499523	0.0135985502454899	0.345287439171601	0.152760099453209	True	False	HEK293	AEBP2	NA	NA	unclassified	NA	NA
rs7174399	chr15	79266735	G	A	8	1	9	0.888888888888889	0.50661116357491	0.4497954	0.60796796830862	0.973585151328949	0.100057121497246	0.492748972568516	0.974840009903111	0.790776559818784	True	False	HEK293	AEBP2	NA	NA	unclassified	NA	NA
rs11641246	chr16	59760667	A	C	7	1	8	0.875	0.496426709610406	0.3470076	0.65530912922858	0.970334766660955	0.0860108890905549	0.58207674956359	0.98809782473478	0.812821947944767	True	False	HEK293	AEBP2	NA	NA	unclassified	NA	NA
rs1420227	chr16	55465544	T	C	6	1	7	0.857142857142857	0.498490863353862	0.3757159	0.60505995898443	0.975065866959564	0.101047711974649	0.492101867898683	0.975065866959564	0.790062912971997	True	False	HEK293	AEBP2	NA	NA	unclassified	NA	NA
rs158619	chr16	57150506	C	A	7	1	8	0.875	0.513109996287322	0.351944	0.656962336719142	0.980362261723737	0.0889444644683014	0.556241044771976	0.994428055688523	0.818662299221439	True	False	HEK293	AEBP2	NA	NA	unclassified	NA	NA
rs1978492	chr16	84673535	C	A	6	1	7	0.857142857142857	0.513109996287322	0.2925502	0.672439349145783	0.979804769007241	0.0885827376614192	0.560284701587801	0.990961909821412	0.826122059076512	True	False	HEK293	AEBP2	NA	NA	unclassified	NA	NA
rs2269556	chr16	675215	G	A	12	1	13	0.923076923076923	0.50661116357491	0.5570329	0.605609852197381	0.973704982644288	0.0994630502758933	0.501154963789625	0.974751238425838	0.789657417420834	True	False	HEK293	AEBP2	NA	NA	unclassified	NA	NA
rs2281226	chr16	1364767	A	C	1	6	7	0.142857142857143	0.496426709610406	0.7109236	0.0164356375205127	0.322027119378177	0.0889736906590324	0.0122611741138359	0.451417915586274	0.169231378449345	True	False	HEK293	AEBP2	NA	NA	unclassified	NA	NA
rs247852	chr16	84545073	G	T	7	1	8	0.875	0.500785159203138	0.3919505	0.618428649687726	0.970585134228797	0.0979518624412328	0.505545006862585	0.984337420549963	0.794506891958261	True	False	HEK293	AEBP2	NA	NA	unclassified	NA	NA
rs2521801	chr16	13367789	T	C	1	6	7	0.142857142857143	0.498490863353862	0.6370643	0.0292529453096157	0.397666653930533	0.102382160824492	0.0190380417718457	0.507708625998417	0.213459799620074	True	False	HEK293	AEBP2	NA	NA	unclassified	NA	NA
rs3096362	chr16	75838596	C	T	1	6	7	0.142857142857143	0.501446178115541	0.6732808	0.0235092931666597	0.374341617165163	0.0980497358403804	0.0133836086409617	0.478696456910571	0.198925455165911	True	False	HEK293	AEBP2	NA	NA	unclassified	NA	NA
rs3809677	chr16	47494500	T	A	4	11	15	0.266666666666667	0.486029122672345	0.6202872	0.0799018766721886	0.390844392686766	0.0820550156645506	0.0571652458680907	0.457987563927945	0.235373134679477	True	False	HEK293	AEBP2	NA	NA	unclassified	NA	NA
rs6497375	chr16	19471665	T	C	1	5	6	0.166666666666667	0.498490863353862	0.6984492	0.0320530008389021	0.385198506377452	0.0993129877665278	0.0072379537684564	0.476971227882177	0.208625753608177	True	False	HEK293	AEBP2	NA	NA	unclassified	NA	NA
rs6564640	chr16	79112667	T	G	6	1	7	0.857142857142857	0.501312929633579	0.3504591	0.610782257421307	0.96931905837313	0.0994012275796692	0.516885362298512	0.987561801075765	0.790050657897218	True	False	HEK293	AEBP2	NA	NA	unclassified	NA	NA
rs7185813	chr16	86555741	G	T	1	5	6	0.166666666666667	0.500785159203138	0.694803	0.0282530984147134	0.382594685422042	0.0993356706311354	0.0168621233783828	0.481790349357896	0.205423891918378	True	False	HEK293	AEBP2	NA	NA	unclassified	NA	NA
rs9302654	chr16	54009545	C	T	1	6	7	0.142857142857143	0.501446178115541	0.7013592	0.0152126731164643	0.34608799298922	0.0930730126769608	0.0062365437527956	0.438684002308691	0.180650333052842	True	False	HEK293	AEBP2	NA	NA	unclassified	NA	NA
rs729636	chr17	39968701	T	G	29	15	44	0.659090909090909	0.501312929633579	0.4085974	0.617048728174233	0.83754611889663	0.0585522921105905	0.552224889297881	0.853177923953067	0.727297423535431	True	True	HEK293	AEBP2	NA	NA	unclassified	NA	NA
rs11650464	chr17	35675511	T	G	8	2	10	0.8	0.501312929633579	0.3701507	0.602369852746727	0.965588297628793	0.0958050023363979	0.506663354225077	0.976288883847354	0.78397907518776	True	False	HEK293	AEBP2	NA	NA	unclassified	NA	NA
rs12451873	chr17	28803663	C	A	9	2	11	0.818181818181818	0.513109996287322	0.4063941	0.602055548636626	0.950778853396596	0.0923271068494155	0.514752198742965	0.973681711862157	0.776417201016611	True	False	HEK293	AEBP2	NA	NA	unclassified	NA	NA
rs12601993	chr17	4151421	G	A	13	2	15	0.866666666666667	0.50661116357491	0.4628227	0.654003258503964	0.962901480014762	0.0827237121824888	0.566146690191983	0.976142783505999	0.808452369259363	True	False	HEK293	AEBP2	NA	NA	unclassified	NA	NA
rs12938735	chr17	72024174	A	G	2	13	15	0.133333333333333	0.496140747494248	0.5325197	0.0442239094097151	0.363378226986377	0.0872262825704775	0.0322806624857732	0.438140934938629	0.203801068198046	True	False	HEK293	AEBP2	NA	NA	unclassified	NA	NA
rs1531554	chr17	79380547	T	C	3	13	16	0.1875	0.498490863353862	0.5891437	0.0569012656979636	0.352003894239926	0.0779781884955095	0.0376187006481228	0.416288351000037	0.204452579968945	True	False	HEK293	AEBP2	NA	NA	unclassified	NA	NA
rs17185021	chr17	71457623	G	T	10	1	11	0.909090909090909	0.500785159203138	0.4887649	0.61263264876127	0.967731169635686	0.0956125083707846	0.521553460243231	0.987082491823337	0.790181909198478	True	False	HEK293	AEBP2	NA	NA	unclassified	NA	NA
rs17707087	chr17	4885757	C	A	6	1	7	0.857142857142857	0.513109996287322	0.3589157	0.615993017727207	0.97159266557648	0.0987758535052766	0.515029779345553	0.983436577019743	0.793792841651844	True	False	HEK293	AEBP2	NA	NA	unclassified	NA	NA
rs1864685	chr17	70721782	C	A	17	5	22	0.772727272727273	0.513109996287322	0.430708	0.629126645090048	0.916920578255848	0.0750143652699241	0.551887230345481	0.944824949887641	0.773023611672948	True	False	HEK293	AEBP2	NA	NA	unclassified	NA	NA
rs2041374	chr17	28740923	G	A	10	1	11	0.909090909090909	0.50661116357491	0.4777874	0.630212874519122	0.977280736267417	0.0935477879138199	0.544957581494334	0.98845371392203	0.803746805393269	True	False	HEK293	AEBP2	NA	NA	unclassified	NA	NA
rs2680691	chr17	56405858	T	C	4	17	21	0.19047619047619	0.498490863353862	0.5278868	0.0862735879455439	0.381698030150057	0.0780608636766107	0.0588873575608123	0.432389918617955	0.233985809047801	True	False	HEK293	AEBP2	NA	NA	unclassified	NA	NA
rs4968889	chr17	66324823	C	T	9	1	10	0.9	0.501446178115541	0.4170024	0.652090990315775	0.97649263241048	0.0874440040313186	0.559135691163438	0.983797480047037	0.814291811363128	True	False	HEK293	AEBP2	NA	NA	unclassified	NA	NA
rs6503398	chr17	42775217	T	G	10	1	11	0.909090909090909	0.501312929633579	0.4703114	0.637666499985007	0.977878140136078	0.0922479552812169	0.546696418526682	0.982095701615315	0.807772320060542	True	False	HEK293	AEBP2	NA	NA	unclassified	NA	NA
rs6503518	chr17	37660469	A	G	10	1	11	0.909090909090909	0.496140747494248	0.5135954	0.603237872388206	0.972543380197639	0.10167443388401	0.48666345223287	0.972543380197639	0.787890626292922	True	False	HEK293	AEBP2	NA	NA	unclassified	NA	NA
rs7214763	chr17	75179887	G	T	1	9	10	0.1	0.500785159203138	0.5971925	0.0218239608696257	0.33280012493601	0.0881690992491838	0.0091335591097432	0.435924567566063	0.177312042902818	True	False	HEK293	AEBP2	NA	NA	unclassified	NA	NA
rs7216269	chr17	7961204	C	T	17	3	20	0.85	0.501446178115541	0.4645589	0.67183613487772	0.950712288935088	0.0760511225944234	0.606378074497703	0.970714874651323	0.811274211906404	True	False	HEK293	AEBP2	NA	NA	unclassified	NA	NA
rs7217371	chr17	55158811	G	A	11	2	13	0.846153846153846	0.50661116357491	0.4561143	0.62603751709293	0.956580072108575	0.0889955613253911	0.529707831129435	0.965153248208367	0.791308794600752	True	False	HEK293	AEBP2	NA	NA	unclassified	NA	NA
rs8076446	chr17	77723584	A	G	1	10	11	0.0909090909090909	0.496140747494248	0.5213909	0.0283928379264213	0.379285681363943	0.0964246682055963	0.0095058345338308	0.463138849342758	0.203839259645182	True	False	HEK293	AEBP2	NA	NA	unclassified	NA	NA
rs9905689	chr17	62494139	G	A	10	3	13	0.769230769230769	0.50661116357491	0.3569103	0.64294579558858	0.950731331622085	0.0819446122655603	0.548487579244825	0.961533561893181	0.796838563605332	True	False	HEK293	AEBP2	NA	NA	unclassified	NA	NA
rs9914376	chr17	5925477	T	C	1	9	10	0.1	0.498490863353862	0.5224584	0.0336475004114042	0.3956467993258	0.0997346189293256	0.026594887371549	0.495433964391492	0.214647149868602	True	False	HEK293	AEBP2	NA	NA	unclassified	NA	NA
rs1078038	chr18	77141139	A	G	11	1	12	0.916666666666667	0.496140747494248	0.5372398	0.600525634261592	0.969677051250319	0.0986655864460144	0.505451314990899	0.972794088793483	0.785101342755955	True	False	HEK293	AEBP2	NA	NA	unclassified	NA	NA
rs11662909	chr18	47074869	G	A	17	1	18	0.944444444444444	0.50661116357491	0.485167	0.742944333988413	0.982645035770801	0.0667197762483166	0.667554545290328	0.995367035557561	0.862794684879607	True	False	HEK293	AEBP2	NA	NA	unclassified	NA	NA
rs11873676	chr18	56306138	A	G	1	12	13	0.0769230769230769	0.496140747494248	0.5553354	0.0116943444130438	0.297547027800355	0.0792071667376883	0.0116943444130438	0.380501069778895	0.154620686106699	True	False	HEK293	AEBP2	NA	NA	unclassified	NA	NA
rs11877146	chr18	21068118	A	G	1	13	14	0.0714285714285714	0.496140747494248	0.5144202	0.0307049271339652	0.34094023515288	0.0847578545661947	0.0069774149813662	0.407149185637037	0.185822581143422	True	False	HEK293	AEBP2	NA	NA	unclassified	NA	NA
rs12969137	chr18	47029576	A	G	15	1	16	0.9375	0.496140747494248	0.5222693	0.688750292336164	0.978856363959678	0.0799481523536106	0.592666693444239	0.978856363959678	0.833803328147921	True	False	HEK293	AEBP2	NA	NA	unclassified	NA	NA
rs13380936	chr18	56449122	G	A	66	4	70	0.942857142857143	0.50661116357491	0.464193	0.881614433467672	0.973870746867556	0.0254473227566168	0.85780538475185	0.986682039200472	0.927742590167614	True	False	HEK293	AEBP2	NA	NA	unclassified	NA	NA
rs1502607	chr18	45241186	A	G	1	10	11	0.0909090909090909	0.496140747494248	0.5453189	0.0185326389231082	0.348963275247816	0.0922109132113706	0.0096785061449267	0.439413621336541	0.183747957085462	True	False	HEK293	AEBP2	NA	NA	unclassified	NA	NA
rs1631346	chr18	33709664	T	G	1	14	15	0.0666666666666667	0.501312929633579	0.4505326	0.0315247488813256	0.352023105471373	0.0886731225589608	0.012599493609488	0.436906892752288	0.19177392717635	True	False	HEK293	AEBP2	NA	NA	unclassified	NA	NA
rs17662563	chr18	29598809	T	C	16	3	19	0.842105263157895	0.498490863353862	0.5066133	0.619718766818106	0.934848414516646	0.0829566780143457	0.532671888983173	0.954891828134062	0.777283590667376	True	False	HEK293	AEBP2	NA	NA	unclassified	NA	NA
rs17711776	chr18	26819976	T	C	1	10	11	0.0909090909090909	0.498490863353862	0.5313685	0.0262578017810956	0.370510457895694	0.0954021197667832	0.0160540603993022	0.467158386584824	0.198384129838395	True	False	HEK293	AEBP2	NA	NA	unclassified	NA	NA
rs1816825	chr18	25655611	G	A	9	1	10	0.9	0.50661116357491	0.4661272	0.620663345668271	0.973843714200394	0.0959530325881314	0.524558009666296	0.985133386793535	0.797253529934333	True	False	HEK293	AEBP2	NA	NA	unclassified	NA	NA
rs1940442	chr18	396461	G	A	11	2	13	0.846153846153846	0.50661116357491	0.4565493	0.615912982517922	0.958821132822645	0.0904148197844125	0.525403285543182	0.974933899888605	0.787367057670284	True	False	HEK293	AEBP2	NA	NA	unclassified	NA	NA
rs1943676	chr18	47017820	A	G	1	15	16	0.0625	0.496140747494248	0.4936199	0.0246267969725522	0.309673020465221	0.0775196967830223	0.0090424323404265	0.368462689687489	0.167149908718887	True	False	HEK293	AEBP2	NA	NA	unclassified	NA	NA
rs2060886	chr18	53167520	T	C	2	11	13	0.153846153846154	0.498490863353862	0.5429932	0.0506563755188897	0.392904658959461	0.0933557410572856	0.0324262209323832	0.486382347618573	0.221780517239175	True	False	HEK293	AEBP2	NA	NA	unclassified	NA	NA
rs2244500	chr18	661005	A	G	1	9	10	0.1	0.496140747494248	0.5367783	0.0321971346206561	0.393028897118827	0.0999166967314387	0.0090220802856266	0.479320818513089	0.212613015869741	True	False	HEK293	AEBP2	NA	NA	unclassified	NA	NA
rs2246956	chr18	23268081	A	C	1	7	8	0.125	0.496426709610406	0.5952945	0.0294030535864817	0.386049176016854	0.100451298233339	0.0209128779547652	0.494798506475661	0.207726114801668	True	False	HEK293	AEBP2	NA	NA	unclassified	NA	NA
rs2852772	chr18	42262869	G	A	1	12	13	0.0769230769230769	0.50661116357491	0.4868045	0.035220479012186	0.377591077890979	0.0943474694172693	0.0114911352883201	0.455728838945617	0.206405778451582	True	False	HEK293	AEBP2	NA	NA	unclassified	NA	NA
rs2958003	chr18	48038231	T	C	1	12	13	0.0769230769230769	0.498490863353862	0.506646	0.0192413736323581	0.342732012896896	0.0915212610521746	0.0151310159510612	0.44337876336276	0.180986693264627	True	False	HEK293	AEBP2	NA	NA	unclassified	NA	NA
rs329017	chr18	9492196	T	C	1	11	12	0.0833333333333333	0.498490863353862	0.5271192	0.0309415507590594	0.346176093621461	0.0878115435178702	0.0138142787714631	0.428773094547398	0.18855882219026	True	False	HEK293	AEBP2	NA	NA	unclassified	NA	NA
rs3730688	chr18	51797948	A	G	1	9	10	0.1	0.496140747494248	0.5288965	0.0353896732014899	0.397606375414568	0.100846132720023	0.0205210793976723	0.470050267993956	0.216498024308029	True	False	HEK293	AEBP2	NA	NA	unclassified	NA	NA
rs3737510	chr18	71815965	C	A	13	1	14	0.928571428571429	0.513109996287322	0.3490551	0.793486763748856	0.988955268107671	0.0534863018600508	0.741878426912083	0.988955268107671	0.891221015928263	True	False	HEK293	AEBP2	NA	NA	unclassified	NA	NA
rs3753069	chr18	43678035	T	C	1	13	14	0.0714285714285714	0.498490863353862	0.6066267	0.0207643931940685	0.253484799986818	0.0660565953869327	0.0162862342442458	0.329395205088646	0.137124596590443	True	False	HEK293	AEBP2	NA	NA	unclassified	NA	NA
rs3764482	chr18	46468946	G	A	2	15	17	0.117647058823529	0.50661116357491	0.4830387	0.0540581938627741	0.371481776693198	0.0856662877341561	0.03265187326295	0.440729793384303	0.212769985277986	True	False	HEK293	AEBP2	NA	NA	unclassified	NA	NA
rs3810042	chr18	19412531	A	G	16	2	18	0.888888888888889	0.496140747494248	0.5260873	0.64887473994079	0.959363150042561	0.082321756992311	0.561576438642359	0.97301463284341	0.804118944991675	True	False	HEK293	AEBP2	NA	NA	unclassified	NA	NA
rs3826573	chr18	77439532	T	C	1	11	12	0.0833333333333333	0.498490863353862	0.5087364	0.0299600128116888	0.368028216359173	0.0933250157694363	0.0087787280951416	0.442563807056005	0.198994114585431	True	False	HEK293	AEBP2	NA	NA	unclassified	NA	NA
rs3829632	chr18	47087118	G	A	11	1	12	0.916666666666667	0.50661116357491	0.4719793	0.663023438622547	0.978338364246131	0.0874666054284254	0.566294619020561	0.978338364246131	0.820680901434339	True	False	HEK293	AEBP2	NA	NA	unclassified	NA	NA
rs4081877	chr18	77721125	A	G	1	8	9	0.111111111111111	0.496140747494248	0.5822411	0.0245157862893518	0.380508196211698	0.0982916147234981	0.0164296084187387	0.484960704614873	0.202511991250525	True	False	HEK293	AEBP2	NA	NA	unclassified	NA	NA
rs4445996	chr18	20686403	A	G	13	1	14	0.928571428571429	0.496140747494248	0.4741752	0.691308121304174	0.970811389153039	0.0776722414373407	0.619357945183935	0.985664283696627	0.831059755228606	True	False	HEK293	AEBP2	NA	NA	unclassified	NA	NA
rs4566280	chr18	57197873	G	A	8	1	9	0.888888888888889	0.50661116357491	0.4181901	0.632041087451851	0.973895452066766	0.0936826824558983	0.520886923632243	0.977948647062389	0.802968269759309	True	False	HEK293	AEBP2	NA	NA	unclassified	NA	NA
rs4800940	chr18	53907225	A	C	1	8	9	0.111111111111111	0.496426709610406	0.6700366	0.0144667413292557	0.298496402742927	0.0787503510873711	0.0040856042688853	0.374612879245593	0.156481572036091	True	False	HEK293	AEBP2	NA	NA	unclassified	NA	NA
rs4939839	chr18	46537460	C	T	8	1	9	0.888888888888889	0.501446178115541	0.4501801	0.600637434559604	0.972831184662082	0.0999923131916376	0.511725273159486	0.982148647214789	0.786734309610843	True	False	HEK293	AEBP2	NA	NA	unclassified	NA	NA
rs647535	chr18	59144815	G	T	1	9	10	0.1	0.500785159203138	0.5490431	0.0286757504078226	0.381108387227739	0.0978579256123712	0.0073597530118944	0.473839481206086	0.204892068817781	True	False	HEK293	AEBP2	NA	NA	unclassified	NA	NA
rs6505558	chr18	10455680	T	G	10	1	11	0.909090909090909	0.501312929633579	0.4960508	0.613693648269116	0.973514070221913	0.0976555589406005	0.505971128465463	0.973514070221913	0.793603859245514	True	False	HEK293	AEBP2	NA	NA	unclassified	NA	NA
rs6508038	chr18	48360595	G	T	1	9	10	0.1	0.500785159203138	0.5453044	0.0272200348071251	0.383467822972917	0.0984836923343149	0.0217804527134876	0.485446976791407	0.205343928890021	True	False	HEK293	AEBP2	NA	NA	unclassified	NA	NA
rs6567128	chr18	57555968	T	C	1	12	13	0.0769230769230769	0.498490863353862	0.5432322	0.0226613569415648	0.322153314365913	0.0833180641389621	0.0089844233594408	0.401293613293443	0.172407335653739	True	False	HEK293	AEBP2	NA	NA	unclassified	NA	NA
rs7231944	chr18	24063695	G	T	1	14	15	0.0666666666666667	0.500785159203138	0.5776085	0.0158655212570115	0.256923261809766	0.0678653116660174	0.011237929429386	0.331278284691887	0.136394391533389	True	False	HEK293	AEBP2	NA	NA	unclassified	NA	NA
rs7233825	chr18	6767057	G	A	1	11	12	0.0833333333333333	0.50661116357491	0.4853148	0.0350551808924399	0.390725820716999	0.0997503838621191	0.0175464706177341	0.491515555031411	0.21289050080472	True	False	HEK293	AEBP2	NA	NA	unclassified	NA	NA
rs7234479	chr18	20599564	A	C	17	1	18	0.944444444444444	0.496426709610406	0.5414405	0.701106854406124	0.979850085928349	0.0765303320457858	0.620849521410538	0.979850085928349	0.840478470167236	True	False	HEK293	AEBP2	NA	NA	unclassified	NA	NA
rs7244955	chr18	56863903	G	T	10	1	11	0.909090909090909	0.500785159203138	0.4522419	0.655053700943231	0.984689682644951	0.0878905071724634	0.567852042188225	0.986655837134315	0.819871691794091	True	False	HEK293	AEBP2	NA	NA	unclassified	NA	NA
rs7504436	chr18	56338297	T	C	1	13	14	0.0714285714285714	0.498490863353862	0.5444947	0.0205883747864922	0.298142160764675	0.0780878924009836	0.0124261184901265	0.378733268076609	0.159365267775584	True	False	HEK293	AEBP2	NA	NA	unclassified	NA	NA
rs8086610	chr18	43844658	A	C	1	13	14	0.0714285714285714	0.496426709610406	0.5532421	0.0144891258865179	0.282815848747231	0.0748183677659119	0.0144307035990858	0.380879380436887	0.148652487316874	True	False	HEK293	AEBP2	NA	NA	unclassified	NA	NA
rs8087197	chr18	36062607	C	T	1	9	10	0.1	0.501446178115541	0.5255397	0.0348254525588026	0.394806540368282	0.0998659309638375	0.0247595551427759	0.493231354345738	0.214815996463542	True	False	HEK293	AEBP2	NA	NA	unclassified	NA	NA
rs8091955	chr18	46358907	G	A	11	2	13	0.846153846153846	0.50661116357491	0.4386619	0.627838614032452	0.956997518016453	0.085885955215771	0.546655024814158	0.972462224213413	0.792418066024452	True	False	HEK293	AEBP2	NA	NA	unclassified	NA	NA
rs8094020	chr18	22068086	C	T	19	1	20	0.95	0.501446178115541	0.5460191	0.713973622438137	0.977980531607235	0.073959652422365	0.626203788821129	0.983857619031346	0.845977077022686	True	False	HEK293	AEBP2	NA	NA	unclassified	NA	NA
rs8099419	chr18	45558180	A	G	1	8	9	0.111111111111111	0.496140747494248	0.5831901	0.0264112403073342	0.379304244992756	0.098071991957008	0.0164296084187387	0.482362166964877	0.202857742650045	True	False	HEK293	AEBP2	NA	NA	unclassified	NA	NA
rs959015	chr18	505004	T	C	1	14	15	0.0666666666666667	0.498490863353862	0.5171777	0.0221014541736806	0.300292020569695	0.075961298555517	0.009529637096985	0.363887451903245	0.161196737371688	True	False	HEK293	AEBP2	NA	NA	unclassified	NA	NA
rs9950234	chr18	43653200	T	C	1	9	10	0.1	0.498490863353862	0.5372064	0.0316225949126124	0.39694598937148	0.101110984007919	0.0205332866783174	0.494482727578761	0.214284292142046	True	False	HEK293	AEBP2	NA	NA	unclassified	NA	NA
rs9954140	chr18	55440607	C	A	7	1	8	0.875	0.513109996287322	0.3051014	0.707601827385196	0.982057022902842	0.0785528225837919	0.608676091444426	0.988960982017367	0.844829425144019	True	False	HEK293	AEBP2	NA	NA	unclassified	NA	NA
rs9958610	chr18	48141498	C	A	8	1	9	0.888888888888889	0.513109996287322	0.4379762	0.619836644452635	0.972774739977928	0.0979023540218327	0.529923898172836	0.992141703094486	0.796305692215281	True	False	HEK293	AEBP2	NA	NA	unclassified	NA	NA
rs9958947	chr18	47086932	C	T	14	2	16	0.875	0.501446178115541	0.4910116	0.652910805661032	0.954124899701085	0.0814339975163679	0.566065791277556	0.9717433344657	0.803517852681059	True	False	HEK293	AEBP2	NA	NA	unclassified	NA	NA
rs1054564	chr19	18499815	G	C	7	3	10	0.7	0.508211526000025	0.2825986	0.627653206282269	0.954994000076141	0.0870466943644941	0.532237839848954	0.961163531828626	0.791323603179205	True	False	HEK293	AEBP2	NA	NA	unclassified	NA	NA
rs1106643	chr19	3817894	A	G	3	9	12	0.25	0.496140747494248	0.6780261	0.0532993051379655	0.364789699426385	0.0838915740253521	0.0329122586708782	0.437524819240183	0.209044502282175	True	False	HEK293	AEBP2	NA	NA	unclassified	NA	NA
rs11555274	chr19	13207284	G	C	7	2	9	0.777777777777778	0.508211526000025	0.2224884	0.731544562356401	0.977831155565231	0.0670147614371793	0.666924918656112	0.990015377252432	0.854687858960816	True	False	HEK293	AEBP2	NA	NA	unclassified	NA	NA
rs12610687	chr19	46473576	C	T	2	6	8	0.25	0.501446178115541	0.7026578	0.0406218852048883	0.391777983356109	0.0977643657443124	0.0356352589352281	0.50141064071845	0.216199934280499	True	False	HEK293	AEBP2	NA	NA	unclassified	NA	NA
rs12720302	chr19	10468097	T	C	8	3	11	0.727272727272727	0.498490863353862	0.3262028	0.607260695050822	0.944147458898125	0.0892916956798726	0.512120572468216	0.952817920293086	0.775704076974473	True	False	HEK293	AEBP2	NA	NA	unclassified	NA	NA
rs1354774	chr19	51393118	A	G	1	5	6	0.166666666666667	0.496140747494248	0.7095743	0.0260613078055771	0.381573753060199	0.101127388277807	0.0167041236344138	0.476329163485122	0.203817530432888	True	False	HEK293	AEBP2	NA	NA	unclassified	NA	NA
rs1879039	chr19	3731847	C	T	3	8	11	0.272727272727273	0.501446178115541	0.6851722	0.0568824315333964	0.372196059003794	0.0872647782822799	0.0462738173972627	0.46782244769681	0.214539245268595	True	False	HEK293	AEBP2	NA	NA	unclassified	NA	NA
rs2061333	chr19	44614208	C	T	5	5	10	0.5	0.501446178115541	0.8536655	0.0521777264582103	0.369016614003002	0.0893564792093052	0.0366864381894763	0.47415157687054	0.210597170230606	True	False	HEK293	AEBP2	NA	NA	unclassified	NA	NA
rs2240927	chr19	9362343	C	T	1	7	8	0.125	0.501446178115541	0.7033176	0.0248418573977947	0.317076090203939	0.0824407950319087	0.0058137439472344	0.40860386488974	0.170958973800867	True	False	HEK293	AEBP2	NA	NA	unclassified	NA	NA
rs3810229	chr19	54704997	G	T	9	6	15	0.6	0.500785159203138	0.2527393	0.617436480325806	0.91634294240215	0.0804059317584448	0.549253984209847	0.953830766016093	0.766889711363978	True	False	HEK293	AEBP2	NA	NA	unclassified	NA	NA
rs436857	chr19	18197635	G	A	2	8	10	0.2	0.50661116357491	0.6405673	0.0377247888010327	0.387325672261177	0.094169538069709	0.0305836395319957	0.48616997571194	0.212525230531105	True	False	HEK293	AEBP2	NA	NA	unclassified	NA	NA
rs4806908	chr19	1004823	G	A	9	2	11	0.818181818181818	0.50661116357491	0.407625	0.609664711691102	0.951483992789867	0.092821463088301	0.524636102622458	0.967219718190259	0.780574352240485	True	False	HEK293	AEBP2	NA	NA	unclassified	NA	NA
rs556052	chr19	49377436	G	C	8	5	13	0.615384615384615	0.508211526000025	0.2671975	0.602337561690905	0.925237319476208	0.0835407482687207	0.514459742427402	0.941244799790642	0.763787440583557	True	False	HEK293	AEBP2	NA	NA	unclassified	NA	NA
rs6510419	chr19	34957365	C	T	6	6	12	0.5	0.501446178115541	0.1828339	0.611155697594006	0.935037171141595	0.0853312171716454	0.515457001482182	0.955502602443906	0.773096434367801	True	False	HEK293	AEBP2	NA	NA	unclassified	NA	NA
rs7252491	chr19	29392746	C	A	4	1	5	0.8	0.513109996287322	0.1303801	0.774393547858412	0.986947212763411	0.0629399062865663	0.684921941513102	0.991049077512918	0.880670380310911	True	False	HEK293	AEBP2	NA	NA	unclassified	NA	NA
rs873513	chr19	17148156	G	A	7	2	9	0.777777777777778	0.50661116357491	0.2835105	0.680161739149147	0.97216664741234	0.0806667494077037	0.585758848122356	0.981559200568941	0.826164193280744	True	False	HEK293	AEBP2	NA	NA	unclassified	NA	NA
rs1006945	chr20	37458009	G	T	2	9	11	0.181818181818182	0.500785159203138	0.6132045	0.0416982473841376	0.36727896650978	0.0904072302279436	0.02829190925313	0.454900694027922	0.204488606946959	True	False	HEK293	AEBP2	NA	NA	unclassified	NA	NA
rs10211808	chr20	44985764	G	T	2	9	11	0.181818181818182	0.500785159203138	0.6448585	0.0414834710492398	0.358148366238105	0.0853187032280245	0.0256335777598268	0.435019362010166	0.199815918643672	True	False	HEK293	AEBP2	NA	NA	unclassified	NA	NA
rs1044869	chr20	20452313	C	T	10	1	11	0.909090909090909	0.501446178115541	0.3485157	0.739528919249577	0.979267228124054	0.0669117243598537	0.673165084084725	0.989304659480068	0.859398073686816	True	False	HEK293	AEBP2	NA	NA	unclassified	NA	NA
rs10485609	chr20	47665612	A	G	1	8	9	0.111111111111111	0.496140747494248	0.6637701	0.0238519364900455	0.310347567906016	0.0803969575792236	0.0082206255023642	0.382433231779595	0.167099752198031	True	False	HEK293	AEBP2	NA	NA	unclassified	NA	NA
rs1204765	chr20	49719603	G	T	1	6	7	0.142857142857143	0.500785159203138	0.6422886	0.034346341383743	0.395924674985305	0.100050655359967	0.0169726753632527	0.490402524073648	0.215135508184524	True	False	HEK293	AEBP2	NA	NA	unclassified	NA	NA
rs1205350	chr20	32898339	G	A	2	7	9	0.222222222222222	0.50661116357491	0.6603242	0.0443157070025477	0.396132688604224	0.0964894494282288	0.0243781957491163	0.483851362301905	0.220224197803386	True	False	HEK293	AEBP2	NA	NA	unclassified	NA	NA
rs1205366	chr20	32890337	T	C	3	10	13	0.230769230769231	0.498490863353862	0.6459016	0.0547348908736149	0.365175831425157	0.0838346356186744	0.0412306731301082	0.451772169905634	0.209955361149386	True	False	HEK293	AEBP2	NA	NA	unclassified	NA	NA
rs12151923	chr20	56044837	T	C	1	8	9	0.111111111111111	0.498490863353862	0.7040428	0.0149740760761168	0.271852343209231	0.0736771446098673	0.004599863074612	0.362956169576336	0.143413209642674	True	False	HEK293	AEBP2	NA	NA	unclassified	NA	NA
rs1291133	chr20	35512648	A	G	1	8	9	0.111111111111111	0.496140747494248	0.6549584	0.0241648729702149	0.324612867857081	0.0828128867370724	0.0070872691907286	0.411400323082393	0.174388870413648	True	False	HEK293	AEBP2	NA	NA	unclassified	NA	NA
rs13040698	chr20	53446481	G	A	1	6	7	0.142857142857143	0.50661116357491	0.6518349	0.0242861998945638	0.389933801737007	0.1000616455307	0.0082532494209215	0.477372703162429	0.207110000815785	True	False	HEK293	AEBP2	NA	NA	unclassified	NA	NA
rs13217	chr20	44052992	G	A	1	7	8	0.125	0.50661116357491	0.6742852	0.0110600023428885	0.334519886817336	0.0904193760824271	0.0095337889638019	0.445599218122881	0.172789944580112	True	False	HEK293	AEBP2	NA	NA	unclassified	NA	NA
rs1343104	chr20	58173741	C	A	9	2	11	0.818181818181818	0.513109996287322	0.3122896	0.696447995769304	0.969227958595558	0.0726883678806734	0.626342820523397	0.981185774833303	0.832837977182431	True	False	HEK293	AEBP2	NA	NA	unclassified	NA	NA
rs1415771	chr20	33734493	G	A	12	3	15	0.8	0.50661116357491	0.3224375	0.717208136591592	0.9549212520999	0.0638940362480715	0.644195131694907	0.961068733211759	0.836064694345746	True	False	HEK293	AEBP2	NA	NA	unclassified	NA	NA
rs169797	chr20	31926490	G	A	1	6	7	0.142857142857143	0.50661116357491	0.6566082	0.0271597472441471	0.381719995474441	0.098660233125853	0.0101158050242174	0.480636880188622	0.204439871359294	True	False	HEK293	AEBP2	NA	NA	unclassified	NA	NA
rs16985665	chr20	39968988	A	G	14	3	17	0.823529411764706	0.496140747494248	0.3723773	0.701184404762011	0.948262791922316	0.0670900418051216	0.653168317782677	0.978823641446197	0.824723598342164	True	False	HEK293	AEBP2	NA	NA	unclassified	NA	NA
rs17225014	chr20	11156775	T	C	6	1	7	0.857142857142857	0.498490863353862	0.3560162	0.611924074022534	0.977623710984436	0.101046061783774	0.502519567746366	0.98366028326224	0.794773892503485	True	False	HEK293	AEBP2	NA	NA	unclassified	NA	NA
rs17790938	chr20	49509184	G	A	8	1	9	0.888888888888889	0.50661116357491	0.385287	0.647573325104447	0.970718112031712	0.0887476985039464	0.569699453424695	0.992790390316222	0.809145718568079	True	False	HEK293	AEBP2	NA	NA	unclassified	NA	NA
rs1859902	chr20	52489205	A	G	12	2	14	0.857142857142857	0.496140747494248	0.3497675	0.726191138033701	0.967716130488689	0.0668492961853405	0.672351331076224	0.974641322651438	0.846953634261195	True	False	HEK293	AEBP2	NA	NA	unclassified	NA	NA
rs1883848	chr20	61528306	A	G	1	5	6	0.166666666666667	0.496140747494248	0.7176046	0.0232051580083685	0.366091685513714	0.0961780824127233	0.0085820572993247	0.473735179433539	0.194648421761041	True	False	HEK293	AEBP2	NA	NA	unclassified	NA	NA
rs1884707	chr20	17921403	A	G	1	11	12	0.0833333333333333	0.496140747494248	0.658284	0.0165178379500366	0.24205545675504	0.0642268650395134	0.0093029177761238	0.316652127476854	0.129286647352538	True	False	HEK293	AEBP2	NA	NA	unclassified	NA	NA
rs1885177	chr20	49191228	A	C	2	7	9	0.222222222222222	0.496426709610406	0.6888126	0.0407624651975489	0.370442320805146	0.0911487178649576	0.0239798502473717	0.457095310600019	0.205602393001347	True	False	HEK293	AEBP2	NA	NA	unclassified	NA	NA
rs2013097	chr20	61527563	T	C	1	9	10	0.1	0.498490863353862	0.607063	0.0237014507455876	0.327499781805558	0.0857926603451395	0.0142148729044884	0.43085436005217	0.175600616275573	True	False	HEK293	AEBP2	NA	NA	unclassified	NA	NA
rs2025050	chr20	58715220	C	T	1	8	9	0.111111111111111	0.501446178115541	0.6563148	0.0134183249900086	0.305118410492006	0.0815634610608648	0.0039317322770392	0.388330393431969	0.159268367741007	True	False	HEK293	AEBP2	NA	NA	unclassified	NA	NA
rs2070327	chr20	31680234	C	T	1	6	7	0.142857142857143	0.501446178115541	0.6379241	0.0269922056232637	0.393487132351478	0.102329463365795	0.0228470227748544	0.502862308738253	0.210239668987371	True	False	HEK293	AEBP2	NA	NA	unclassified	NA	NA
rs2092475	chr20	32503060	C	T	6	2	8	0.75	0.501446178115541	0.2888146	0.628692852166389	0.966068846178571	0.0931937958243015	0.521737315185527	0.973729695029492	0.79738084917248	True	False	HEK293	AEBP2	NA	NA	unclassified	NA	NA
rs2093348	chr20	47417257	G	T	1	6	7	0.142857142857143	0.500785159203138	0.6329234	0.0269399282408289	0.39395519814684	0.102245519347102	0.0070914112423315	0.488943297474617	0.210447563193835	True	False	HEK293	AEBP2	NA	NA	unclassified	NA	NA
rs2143491	chr20	46228667	G	A	8	2	10	0.8	0.50661116357491	0.321979	0.64574565691331	0.954397184214375	0.083360797149963	0.563490923766255	0.975586084784217	0.800071420563843	True	False	HEK293	AEBP2	NA	NA	unclassified	NA	NA
rs2235460	chr20	36481043	G	A	9	1	10	0.9	0.50661116357491	0.3558598	0.711210545166509	0.979058765498346	0.0745079674406485	0.641665380185274	0.987566898275064	0.845134655332427	True	False	HEK293	AEBP2	NA	NA	unclassified	NA	NA
rs2235734	chr20	46292149	T	G	6	1	7	0.857142857142857	0.501312929633579	0.3029283	0.662239101338161	0.977071686478633	0.0890852023515962	0.557959043157518	0.983618448160793	0.819655393908397	True	False	HEK293	AEBP2	NA	NA	unclassified	NA	NA
rs2235859	chr20	50241714	C	A	9	2	11	0.818181818181818	0.513109996287322	0.2898715	0.723466487570874	0.969448470864426	0.0698197837448415	0.631196014909073	0.979121962089769	0.84645747921765	True	False	HEK293	AEBP2	NA	NA	unclassified	NA	NA
rs2275954	chr20	36962667	A	G	1	5	6	0.166666666666667	0.496140747494248	0.6839264	0.0203089297242212	0.390652522985999	0.102913317542695	0.0183192671223382	0.509485392982589	0.20548072635511	True	False	HEK293	AEBP2	NA	NA	unclassified	NA	NA
rs2281733	chr20	60575830	G	A	8	2	10	0.8	0.50661116357491	0.3618109	0.614886015303716	0.955104786112538	0.0909421074966979	0.536324746100138	0.97936509306683	0.784995400708127	True	False	HEK293	AEBP2	NA	NA	unclassified	NA	NA
rs228832	chr20	50060148	T	C	8	1	9	0.888888888888889	0.498490863353862	0.4339594	0.621634107624326	0.978217298363909	0.0985205239077715	0.495289720529533	0.97806329025077	0.799925702994117	True	False	HEK293	AEBP2	NA	NA	unclassified	NA	NA
rs2295414	chr20	13975842	C	T	12	5	17	0.705882352941177	0.501446178115541	0.2933764	0.665111958164487	0.924930821641081	0.067244071703807	0.630792777074667	0.952771428727004	0.795021389902784	True	False	HEK293	AEBP2	NA	NA	unclassified	NA	NA
rs2300209	chr20	32643100	T	C	6	2	8	0.75	0.498490863353862	0.3164103	0.602268939193677	0.959365831269901	0.0969865478553578	0.508959528957888	0.972953222216402	0.780817385231789	True	False	HEK293	AEBP2	NA	NA	unclassified	NA	NA
rs2313152	chr20	61311993	C	T	3	9	12	0.25	0.501446178115541	0.6606135	0.0567690273389452	0.374259273649748	0.0879143618928914	0.0462744069792476	0.457345038203399	0.215514150494347	True	False	HEK293	AEBP2	NA	NA	unclassified	NA	NA
rs2315008	chr20	62343956	T	G	1	7	8	0.125	0.501312929633579	0.6781222	0.0234442090192181	0.324389664893542	0.0853531407582766	0.0125866060789406	0.424945200381923	0.17391693695638	True	False	HEK293	AEBP2	NA	NA	unclassified	NA	NA
rs2424940	chr20	31662890	C	T	6	1	7	0.857142857142857	0.501446178115541	0.3588008	0.606455085219626	0.972165805052009	0.101775696576967	0.501951163327247	0.984253620093581	0.789310445135817	True	False	HEK293	AEBP2	NA	NA	unclassified	NA	NA
rs2427622	chr20	62860980	A	G	1	12	13	0.0769230769230769	0.496140747494248	0.6329849	0.0180574913512589	0.245881188063478	0.0643346136584988	0.0073787177472755	0.309548933263539	0.131969339707368	True	False	HEK293	AEBP2	NA	NA	unclassified	NA	NA
rs2590991	chr20	34716238	C	T	1	7	8	0.125	0.501446178115541	0.6368402	0.0206238741355396	0.370103784546281	0.0966569338767258	0.0142312355118631	0.480772623718817	0.19536382934091	True	False	HEK293	AEBP2	NA	NA	unclassified	NA	NA
rs3003172	chr20	62786928	G	T	3	9	12	0.25	0.500785159203138	0.696923	0.0469973511334698	0.336160665101263	0.0780803485531629	0.0195588682767889	0.412947448722322	0.191579008117366	True	False	HEK293	AEBP2	NA	NA	unclassified	NA	NA
rs3730446	chr20	5095360	G	A	9	1	10	0.9	0.50661116357491	0.4658168	0.624316459175247	0.979285228299332	0.0960438873410491	0.519305973505987	0.986530118489109	0.80180084373729	True	False	HEK293	AEBP2	NA	NA	unclassified	NA	NA
rs3746483	chr20	45909613	T	C	8	1	9	0.888888888888889	0.498490863353862	0.3244609	0.712986826563079	0.98199382771328	0.0758971008021341	0.620436478751778	0.991959511337767	0.84749032713818	True	False	HEK293	AEBP2	NA	NA	unclassified	NA	NA
rs384667	chr20	58063254	G	A	7	1	8	0.875	0.50661116357491	0.3448507	0.651032191805132	0.97483772977934	0.0916394652277877	0.555426016869988	0.993013224792828	0.812934960792236	True	False	HEK293	AEBP2	NA	NA	unclassified	NA	NA
rs402992	chr20	52577607	T	C	1	6	7	0.142857142857143	0.498490863353862	0.6605096	0.0242245779774469	0.378373354871509	0.0984044025260231	0.0156691944479355	0.47974261236979	0.201298966424478	True	False	HEK293	AEBP2	NA	NA	unclassified	NA	NA
rs4629	chr20	44452697	C	A	8	2	10	0.8	0.513109996287322	0.3636549	0.621399215953702	0.96290719311029	0.0918862308749039	0.523207210654886	0.973100853615802	0.792153204531996	True	False	HEK293	AEBP2	NA	NA	unclassified	NA	NA
rs4809388	chr20	62635542	C	T	6	1	7	0.857142857142857	0.501446178115541	0.3306863	0.637943887740193	0.980034352734331	0.0948332541415272	0.519525724956323	0.991793807569695	0.808989120237262	True	False	HEK293	AEBP2	NA	NA	unclassified	NA	NA
rs4809962	chr20	52931148	C	T	2	7	9	0.222222222222222	0.501446178115541	0.6613882	0.0448828716442435	0.396609011212033	0.0955756309623739	0.0305726964910939	0.475362531185439	0.220745941428138	True	False	HEK293	AEBP2	NA	NA	unclassified	NA	NA
rs4810442	chr20	43457582	G	T	1	7	8	0.125	0.500785159203138	0.6492522	0.0267648270718831	0.351144451198405	0.0927854495023211	0.0164459040708708	0.459859584778112	0.188954639135144	True	False	HEK293	AEBP2	NA	NA	unclassified	NA	NA
rs4810643	chr20	46093917	G	A	1	7	8	0.125	0.50661116357491	0.6574667	0.0252584896879153	0.344908395132974	0.0905418535857847	0.0129171717045546	0.44408639106198	0.185083442410445	True	False	HEK293	AEBP2	NA	NA	unclassified	NA	NA
rs4812785	chr20	42718206	C	T	1	6	7	0.142857142857143	0.501446178115541	0.6906652	0.0273856501124652	0.351074963654192	0.0910525750631604	0.0152110169600699	0.441464106733252	0.189230306883328	True	False	HEK293	AEBP2	NA	NA	unclassified	NA	NA
rs4911163	chr20	33470694	C	T	6	1	7	0.857142857142857	0.501446178115541	0.3292964	0.624425048269031	0.981946143010625	0.0969943604091038	0.494390543391671	0.981946143010625	0.803185595639827	True	False	HEK293	AEBP2	NA	NA	unclassified	NA	NA
rs4911408	chr20	32700566	G	A	8	2	10	0.8	0.50661116357491	0.3545181	0.631698438479088	0.966583020331904	0.0895618952520174	0.542264682766478	0.973294066627003	0.799140729405496	True	False	HEK293	AEBP2	NA	NA	unclassified	NA	NA
rs4911414	chr20	32729444	T	G	8	1	9	0.888888888888889	0.501312929633579	0.3045289	0.733648287347577	0.984066989248694	0.0705595115071301	0.640320585251044	0.988204440701197	0.858857638298136	True	False	HEK293	AEBP2	NA	NA	unclassified	NA	NA
rs5007291	chr20	57031757	G	A	9	3	12	0.75	0.50661116357491	0.3012444	0.665256926963966	0.955619316152378	0.0773383154413705	0.593072492599188	0.969883620007777	0.810438121558172	True	False	HEK293	AEBP2	NA	NA	unclassified	NA	NA
rs582998	chr20	48394591	T	C	5	1	6	0.833333333333333	0.498490863353862	0.3096835	0.618984739836675	0.976572875772025	0.10136588528798	0.510677971536979	0.986541743439071	0.79777880780435	True	False	HEK293	AEBP2	NA	NA	unclassified	NA	NA
rs6010770	chr20	61494225	G	T	2	8	10	0.2	0.500785159203138	0.6868181	0.0384424803407338	0.343751754678048	0.0845675556832646	0.0197618553907268	0.418671978119244	0.191097117509391	True	False	HEK293	AEBP2	NA	NA	unclassified	NA	NA
rs6012712	chr20	48297253	A	G	8	2	10	0.8	0.496140747494248	0.3001412	0.687783718408462	0.963296610645637	0.0768552424841205	0.606943416314402	0.978800094523508	0.825540164527049	True	False	HEK293	AEBP2	NA	NA	unclassified	NA	NA
rs6015141	chr20	56510343	G	A	1	6	7	0.142857142857143	0.50661116357491	0.6435115	0.0319423521925294	0.392929904244943	0.0994575663612859	0.0175037825526723	0.491661187721855	0.212436128218736	True	False	HEK293	AEBP2	NA	NA	unclassified	NA	NA
rs6015510	chr20	58071371	A	G	6	1	7	0.857142857142857	0.496140747494248	0.3479168	0.620041400169422	0.976985120957137	0.100728126540066	0.508562121353024	0.98746298478094	0.798513260563279	True	False	HEK293	AEBP2	NA	NA	unclassified	NA	NA
rs6019056	chr20	46962780	G	A	1	8	9	0.111111111111111	0.50661116357491	0.6035136	0.0312443736093244	0.369907110841996	0.0936846213197959	0.0213112424319268	0.461185054822525	0.20057574222566	True	False	HEK293	AEBP2	NA	NA	unclassified	NA	NA
rs6020752	chr20	49411269	A	G	9	2	11	0.818181818181818	0.496140747494248	0.3630135	0.631716948888459	0.953341378677373	0.0844689436069486	0.564081819073365	0.975679727352507	0.792529163782915	True	False	HEK293	AEBP2	NA	NA	unclassified	NA	NA
rs6025376	chr20	55681324	G	A	11	2	13	0.846153846153846	0.50661116357491	0.3828267	0.673811151341114	0.961168346023463	0.0768356402937034	0.603191568865673	0.98198172679393	0.817489748682289	True	False	HEK293	AEBP2	NA	NA	unclassified	NA	NA
rs6028924	chr20	38796125	T	C	1	9	10	0.1	0.498490863353862	0.6651954	0.0153724928872951	0.291602008936244	0.0775120174518031	0.009487500009684	0.382694741964879	0.15348725091177	True	False	HEK293	AEBP2	NA	NA	unclassified	NA	NA
rs6029526	chr20	39672618	T	A	7	2	9	0.777777777777778	0.486029122672345	0.3228362	0.619860404995097	0.959021232193415	0.0896728002302672	0.534900911843645	0.970770747092163	0.789440818594256	True	False	HEK293	AEBP2	NA	NA	unclassified	NA	NA
rs6031596	chr20	43054871	A	G	9	2	11	0.818181818181818	0.496140747494248	0.3801724	0.624404094289314	0.958245948072905	0.0889566396116284	0.53879650660485	0.972233480144265	0.79132502118111	True	False	HEK293	AEBP2	NA	NA	unclassified	NA	NA
rs6031882	chr20	35809783	T	C	1	12	13	0.0769230769230769	0.498490863353862	0.6804174	0.0099409170887936	0.213405572348841	0.057645894346705	0.0073670484874309	0.28081745275097	0.111673244718817	True	False	HEK293	AEBP2	NA	NA	unclassified	NA	NA
rs6032678	chr20	44777295	C	T	6	1	7	0.857142857142857	0.501446178115541	0.347672	0.635185109590525	0.977601654400078	0.0957436147104028	0.525231197958547	0.985204367986286	0.806393381995302	True	False	HEK293	AEBP2	NA	NA	unclassified	NA	NA
rs6035202	chr20	19025787	A	C	5	1	6	0.833333333333333	0.496426709610406	0.3131907	0.612197074676125	0.975389142563712	0.102647865402124	0.505638948739125	0.981975608602977	0.793793108619919	True	False	HEK293	AEBP2	NA	NA	unclassified	NA	NA
rs6040344	chr20	11061145	T	C	5	1	6	0.833333333333333	0.498490863353862	0.287312	0.630805363446391	0.975695969422945	0.0972501840818368	0.520941822498708	0.987252923150884	0.803250666434668	True	False	HEK293	AEBP2	NA	NA	unclassified	NA	NA
rs6049713	chr20	24452619	G	A	1	14	15	0.0666666666666667	0.50661116357491	0.6713945	0.0091995768023674	0.197767959743324	0.0533775259061274	0.0031312587138159	0.255732885031734	0.103483768272846	True	False	HEK293	AEBP2	NA	NA	unclassified	NA	NA
rs6050431	chr20	25183908	C	T	3	11	14	0.214285714285714	0.501446178115541	0.6060112	0.0595977042466029	0.375873428604046	0.0849490823440038	0.0413950744403078	0.457826162240949	0.217735566425324	True	False	HEK293	AEBP2	NA	NA	unclassified	NA	NA
rs6059079	chr20	31685850	T	C	2	11	13	0.153846153846154	0.498490863353862	0.6435606	0.0309943618817814	0.29226712711418	0.0731752500715562	0.0186087241427068	0.374445292276431	0.161630744497981	True	False	HEK293	AEBP2	NA	NA	unclassified	NA	NA
rs6059692	chr20	32746203	T	C	2	16	18	0.111111111111111	0.498490863353862	0.5933087	0.0272042260079538	0.261786567982538	0.0628426253957541	0.0209397937195704	0.316705380711076	0.144495396995246	True	False	HEK293	AEBP2	NA	NA	unclassified	NA	NA
rs6062131	chr20	60766599	T	G	3	9	12	0.25	0.501312929633579	0.6787368	0.0551627875977907	0.365173486068049	0.0837874861458107	0.0240457179324965	0.428420732405595	0.21016813683292	True	False	HEK293	AEBP2	NA	NA	unclassified	NA	NA
rs6063672	chr20	50174058	T	C	11	2	13	0.846153846153846	0.498490863353862	0.3949131	0.666101630406404	0.957973324332812	0.0771598444697705	0.602030198656024	0.97806303843006	0.812037477369608	True	False	HEK293	AEBP2	NA	NA	unclassified	NA	NA
rs6064045	chr20	52701293	C	T	6	1	7	0.857142857142857	0.501446178115541	0.3188285	0.654509754712878	0.982360191338646	0.0900021971172344	0.560751125150756	0.996899878667237	0.818434973025762	True	False	HEK293	AEBP2	NA	NA	unclassified	NA	NA
rs6066975	chr20	47750377	C	A	9	2	11	0.818181818181818	0.513109996287322	0.3433965	0.670182908747522	0.961421175487568	0.078812773734518	0.600773162356833	0.978353037360308	0.815802042117545	True	False	HEK293	AEBP2	NA	NA	unclassified	NA	NA
rs6070709	chr20	57639099	T	C	6	1	7	0.857142857142857	0.498490863353862	0.3445055	0.62446641536405	0.976853224303817	0.0968135537883209	0.52481999851165	0.984406416480197	0.800659819833933	True	False	HEK293	AEBP2	NA	NA	unclassified	NA	NA
rs6070788	chr20	57969886	G	A	7	1	8	0.875	0.50661116357491	0.3192971	0.688558725882327	0.982590551970155	0.0819828532643857	0.594198760577999	0.994625190227595	0.835574638926241	True	False	HEK293	AEBP2	NA	NA	unclassified	NA	NA
rs6088552	chr20	33226491	A	G	1	7	8	0.125	0.496140747494248	0.6276417	0.0232972231891443	0.36872319303208	0.0963592261144302	0.0188567311195281	0.479239481283328	0.196010208110612	True	False	HEK293	AEBP2	NA	NA	unclassified	NA	NA
rs6088568	chr20	33265971	A	C	5	11	16	0.3125	0.496426709610406	0.6778904	0.0796098772966593	0.364828372094615	0.0764252625195795	0.0678883198611041	0.44920787354975	0.222219124695637	True	False	HEK293	AEBP2	NA	NA	unclassified	NA	NA
rs6088590	chr20	33313566	T	C	10	3	13	0.769230769230769	0.498490863353862	0.3968554	0.605743508938897	0.940319328075052	0.0896915376734527	0.499134374317418	0.943591415666105	0.773031418506975	True	False	HEK293	AEBP2	NA	NA	unclassified	NA	NA
rs6088615	chr20	33400474	T	C	5	1	6	0.833333333333333	0.498490863353862	0.3141587	0.608729062199345	0.974449695750067	0.102989048182075	0.503276216296624	0.981062810541827	0.791589378974706	True	False	HEK293	AEBP2	NA	NA	unclassified	NA	NA
rs6088764	chr20	33793159	C	A	6	2	8	0.75	0.513109996287322	0.28064	0.637286672238801	0.96750375513162	0.0886417604479716	0.556810337616473	0.973421803287018	0.802395213685211	True	False	HEK293	AEBP2	NA	NA	unclassified	NA	NA
rs6088832	chr20	34006176	C	T	8	3	11	0.727272727272727	0.501446178115541	0.3223844	0.616179034152143	0.951805813560074	0.0882193449915043	0.526570833092289	0.96396826769842	0.783992423856108	True	False	HEK293	AEBP2	NA	NA	unclassified	NA	NA
rs6091465	chr20	50788017	C	A	3	11	14	0.214285714285714	0.513109996287322	0.604259	0.0628500316547188	0.380194667928344	0.085864658142695	0.0445827490679161	0.462576933298002	0.221522349791532	True	False	HEK293	AEBP2	NA	NA	unclassified	NA	NA
rs6091984	chr20	53442184	G	A	5	1	6	0.833333333333333	0.50661116357491	0.3082356	0.621062694744965	0.976911446588324	0.1019638489798	0.511292913145846	0.989461867177882	0.798987070666644	True	False	HEK293	AEBP2	NA	NA	unclassified	NA	NA
rs6094723	chr20	46141479	A	G	4	12	16	0.25	0.496140747494248	0.6501419	0.0697766419291813	0.345041889420587	0.073914731115554	0.0333512572287317	0.399908469181702	0.207409265674884	True	False	HEK293	AEBP2	NA	NA	unclassified	NA	NA
rs6096573	chr20	50383679	C	T	1	7	8	0.125	0.501446178115541	0.6438549	0.0242031550371325	0.357460517681353	0.0950473441090553	0.0119694311863228	0.461564697602588	0.190831836359243	True	False	HEK293	AEBP2	NA	NA	unclassified	NA	NA
rs6096675	chr20	36509757	C	T	7	2	9	0.777777777777778	0.501446178115541	0.3372798	0.614745146935293	0.959241696471646	0.0943335992947664	0.511573210540898	0.975768540696672	0.78699342170347	True	False	HEK293	AEBP2	NA	NA	unclassified	NA	NA
rs6114758	chr20	2505124	G	A	15	3	18	0.833333333333333	0.50661116357491	0.4550407	0.649439158943383	0.950676208524835	0.0787463768412862	0.573152986070346	0.970525483217843	0.800057683734109	True	False	HEK293	AEBP2	NA	NA	unclassified	NA	NA
rs6119535	chr20	33442138	A	C	9	1	10	0.9	0.496426709610406	0.3583658	0.7115334282322	0.979786860187367	0.0757037929777277	0.630869526533664	0.990441331260019	0.845660144209784	True	False	HEK293	AEBP2	NA	NA	unclassified	NA	NA
rs6121949	chr20	60763397	A	G	8	3	11	0.727272727272727	0.496140747494248	0.3138094	0.609931861670663	0.94607935973878	0.0877131628710615	0.527968020869058	0.963774999954147	0.778005610704722	True	False	HEK293	AEBP2	NA	NA	unclassified	NA	NA
rs6123294	chr20	52169754	A	G	1	9	10	0.1	0.496140747494248	0.6333897	0.0249667112232251	0.307945195032908	0.0790464738732338	0.0096795958181597	0.375342096228439	0.166455953128067	True	False	HEK293	AEBP2	NA	NA	unclassified	NA	NA
rs6126944	chr20	52384462	C	T	1	7	8	0.125	0.501446178115541	0.6134169	0.0299201088620535	0.386295316063213	0.0997539441202404	0.0112581624361452	0.487222977592193	0.208107712462633	True	False	HEK293	AEBP2	NA	NA	unclassified	NA	NA
rs6126971	chr20	52415170	A	G	7	1	8	0.875	0.496140747494248	0.3770508	0.624824148074696	0.963941380989039	0.0947996719728309	0.523663315627181	0.978532843236197	0.794382764531868	True	False	HEK293	AEBP2	NA	NA	unclassified	NA	NA
rs6129653	chr20	39275603	T	C	1	7	8	0.125	0.498490863353862	0.6205884	0.0149218875696325	0.373298268163004	0.0986445902592385	0.0149218875696325	0.480133280726927	0.194110077866318	True	False	HEK293	AEBP2	NA	NA	unclassified	NA	NA
rs6132774	chr20	24923183	C	T	3	10	13	0.230769230769231	0.501446178115541	0.6267956	0.0631606635842371	0.382402313559067	0.0866834661091904	0.0400049430251118	0.45559733979731	0.222781488571652	True	False	HEK293	AEBP2	NA	NA	unclassified	NA	NA
rs6132850	chr20	25581424	G	A	1	8	9	0.111111111111111	0.50661116357491	0.6211686	0.0221054655074901	0.34848135699141	0.0897714682123138	0.0074856441370169	0.44252875846932	0.18529341124945	True	False	HEK293	AEBP2	NA	NA	unclassified	NA	NA
rs6137892	chr20	23302368	C	T	6	1	7	0.857142857142857	0.501446178115541	0.3576356	0.614471973808937	0.972102805713141	0.100502273938866	0.506895557723715	0.986677072705114	0.793287389761039	True	False	HEK293	AEBP2	NA	NA	unclassified	NA	NA
rs6141465	chr20	32967314	T	C	1	8	9	0.111111111111111	0.498490863353862	0.6426505	0.0278510833238274	0.32886951142142	0.0850717173186542	0.0119801773694994	0.420641861720242	0.178360297372624	True	False	HEK293	AEBP2	NA	NA	unclassified	NA	NA
rs6142280	chr20	33622242	A	C	1	8	9	0.111111111111111	0.496426709610406	0.6541882	0.0243334587442282	0.32576510831517	0.0832511033213618	0.0062292438766685	0.397825158230994	0.175049283529699	True	False	HEK293	AEBP2	NA	NA	unclassified	NA	NA
rs6142777	chr20	61058800	T	C	2	12	14	0.142857142857143	0.498490863353862	0.6238232	0.037572996239172	0.30710465165745	0.073325992773706	0.0187351297169642	0.379528753450649	0.172338823948311	True	False	HEK293	AEBP2	NA	NA	unclassified	NA	NA
rs6142941	chr20	60638833	C	T	7	1	8	0.875	0.501446178115541	0.3471671	0.659083838647599	0.975188057451271	0.0863893500686609	0.565060275900425	0.994076216985407	0.817135948049435	True	False	HEK293	AEBP2	NA	NA	unclassified	NA	NA
rs707534	chr20	47652338	A	G	2	8	10	0.2	0.496140747494248	0.6714008	0.0315409530308121	0.344427112270525	0.0872064243660201	0.0248389820107707	0.452705995834922	0.187984032650668	True	False	HEK293	AEBP2	NA	NA	unclassified	NA	NA
rs7076	chr20	60713311	G	A	1	6	7	0.142857142857143	0.50661116357491	0.6392411	0.0269922056232637	0.39091587140767	0.101708359356046	0.0190255267123894	0.491330390295903	0.208954038515467	True	False	HEK293	AEBP2	NA	NA	unclassified	NA	NA
rs7270617	chr20	48758998	G	A	6	2	8	0.75	0.50661116357491	0.2941353	0.622635412614731	0.965766435274582	0.0940081267299574	0.515130520713966	0.975141424671798	0.794200923944657	True	False	HEK293	AEBP2	NA	NA	unclassified	NA	NA
rs7272164	chr20	47766197	T	C	9	3	12	0.75	0.498490863353862	0.3426417	0.62457574346397	0.952972829137894	0.0857657385576501	0.524601327606653	0.958273950557841	0.788774286300932	True	False	HEK293	AEBP2	NA	NA	unclassified	NA	NA
rs7275012	chr20	35973099	G	A	1	7	8	0.125	0.50661116357491	0.6163841	0.0240807046578387	0.385107724355655	0.0999665718838831	0.0222969299936828	0.489138267596029	0.204594214506747	True	False	HEK293	AEBP2	NA	NA	unclassified	NA	NA
rs817338	chr20	62604201	T	C	3	12	15	0.2	0.498490863353862	0.6663258	0.0338524752327595	0.292176697730968	0.0687208582481155	0.0338524752327595	0.366157624946568	0.163014586481864	True	False	HEK293	AEBP2	NA	NA	unclassified	NA	NA
rs817386	chr20	62541418	T	C	17	4	21	0.80952380952381	0.498490863353862	0.3550252	0.736273020052784	0.954413502342121	0.0580756231026588	0.664842901522319	0.960124370465643	0.845343261197452	True	False	HEK293	AEBP2	NA	NA	unclassified	NA	NA
rs884266	chr20	56520904	C	T	7	1	8	0.875	0.501446178115541	0.3627612	0.645667157842221	0.980283105179683	0.0919712588070202	0.53914521956303	0.984775902268714	0.812975131510952	True	False	HEK293	AEBP2	NA	NA	unclassified	NA	NA
rs910527	chr20	25027078	C	T	1	8	9	0.111111111111111	0.501446178115541	0.6315962	0.0247143633443002	0.33846417761112	0.0876061273551504	0.0149560936204387	0.434663868211896	0.18158927047771	True	False	HEK293	AEBP2	NA	NA	unclassified	NA	NA
rs926601	chr20	42703143	T	C	1	7	8	0.125	0.498490863353862	0.6715273	0.0203180124499756	0.3400070571569	0.0883217310775246	0.0100619440247796	0.426659165203835	0.180162534803438	True	False	HEK293	AEBP2	NA	NA	unclassified	NA	NA
rs926718	chr20	18273552	G	A	3	14	17	0.176470588235294	0.50661116357491	0.6095378	0.0545230257542363	0.315944747235362	0.0709446091585053	0.0332677400912259	0.37591193289778	0.185233886494799	True	False	HEK293	AEBP2	NA	NA	unclassified	NA	NA
rs947020	chr20	45674219	A	G	1	8	9	0.111111111111111	0.496140747494248	0.6624824	0.0244645953038784	0.312578145236517	0.0803698592066463	0.0082206255023642	0.384591076355881	0.168521370270198	True	False	HEK293	AEBP2	NA	NA	unclassified	NA	NA
rs991339	chr20	45476574	A	G	1	6	7	0.142857142857143	0.496140747494248	0.6465183	0.0284150924470826	0.393450039337648	0.101289332209973	0.0119135878932617	0.475608688480978	0.210932565892365	True	False	HEK293	AEBP2	NA	NA	unclassified	NA	NA
rs1003719	chr21	38491095	A	G	22	1	23	0.956521739130435	0.496140747494248	0.5569167	0.729883308396137	0.975514689776406	0.0675649247929314	0.668921295785099	0.98513133169493	0.852698999086271	True	False	HEK293	AEBP2	NA	NA	unclassified	NA	NA
rs1003721	chr21	38492657	T	G	16	1	17	0.941176470588235	0.501312929633579	0.4342051	0.769390926267842	0.983238576847052	0.0613528043485049	0.698579271875435	0.988791443506585	0.876314751557447	True	False	HEK293	AEBP2	NA	NA	unclassified	NA	NA
rs1007893	chr21	47877594	T	C	1	11	12	0.0833333333333333	0.498490863353862	0.5127267	0.0274067440394176	0.364939945013257	0.0931024159130811	0.0119080743226433	0.447195196354635	0.196173344526337	True	False	HEK293	AEBP2	NA	NA	unclassified	NA	NA
rs11088268	chr21	35363759	T	G	2	14	16	0.125	0.501312929633579	0.4858973	0.0543776167210425	0.380714796729329	0.0910450114131888	0.0241739567266036	0.47075534479731	0.217546206725186	True	False	HEK293	AEBP2	NA	NA	unclassified	NA	NA
rs1133779	chr21	45717550	T	C	17	2	19	0.894736842105263	0.498490863353862	0.5239976	0.653901318358374	0.952830605669112	0.0799553045540159	0.582920375882304	0.972326588201712	0.803365962013743	True	False	HEK293	AEBP2	NA	NA	unclassified	NA	NA
rs11701388	chr21	38445879	A	G	24	3	27	0.888888888888889	0.496140747494248	0.5709013	0.647741032589704	0.935222473743964	0.0765406775815313	0.597057896284773	0.958819457935091	0.791481753166834	True	False	HEK293	AEBP2	NA	NA	unclassified	NA	NA
rs12482181	chr21	40548852	A	G	11	1	12	0.916666666666667	0.496140747494248	0.5366511	0.600195214347577	0.969677051250319	0.0988898426906641	0.504874340685561	0.972794088793483	0.784936132798948	True	False	HEK293	AEBP2	NA	NA	unclassified	NA	NA
rs12482221	chr21	44512286	A	G	1	10	11	0.0909090909090909	0.496140747494248	0.4968572	0.0307339985001824	0.391819860064074	0.100776616078693	0.0292096091760432	0.50691334504442	0.211276929282128	True	False	HEK293	AEBP2	NA	NA	unclassified	NA	NA
rs13046990	chr21	37533405	G	A	17	5	22	0.772727272727273	0.50661116357491	0.437458	0.623683669635813	0.914550121688011	0.0760769052453274	0.565643303273916	0.947271631596521	0.769116895661912	True	False	HEK293	AEBP2	NA	NA	unclassified	NA	NA
rs1537093	chr21	30375105	C	T	3	20	23	0.130434782608696	0.501446178115541	0.4953322	0.0534016754722856	0.320449152381274	0.0705067348836084	0.0465257896467155	0.388922114649167	0.18692541392678	True	False	HEK293	AEBP2	NA	NA	unclassified	NA	NA
rs1571702	chr21	38337196	T	C	15	2	17	0.882352941176471	0.498490863353862	0.5292316	0.626523610196983	0.95314110515512	0.0865623490129477	0.52861770891214	0.95782412107147	0.789832357676052	True	False	HEK293	AEBP2	NA	NA	unclassified	NA	NA
rs1573306	chr21	37558042	A	G	1	10	11	0.0909090909090909	0.496140747494248	0.4980181	0.03393710512438	0.398616868249113	0.100528947754164	0.013640067355964	0.480997763699766	0.216276986686746	True	False	HEK293	AEBP2	NA	NA	unclassified	NA	NA
rs2026263	chr21	38711031	G	A	13	2	15	0.866666666666667	0.50661116357491	0.475061	0.652512644303448	0.960503728414311	0.0826304705589424	0.57230690109996	0.976185877189559	0.806508186358879	True	False	HEK293	AEBP2	NA	NA	unclassified	NA	NA
rs2154583	chr21	34888940	T	G	11	1	12	0.916666666666667	0.501312929633579	0.4424223	0.675469410377956	0.972661365016307	0.0813725618492167	0.596782218672076	0.984883526231433	0.824065387697131	True	False	HEK293	AEBP2	NA	NA	unclassified	NA	NA
rs2187118	chr21	47611310	A	G	2	12	14	0.142857142857143	0.496140747494248	0.6148038	0.0345035615825615	0.310331752133187	0.0744781012843115	0.0212520400075265	0.385152443128315	0.172417656857874	True	False	HEK293	AEBP2	NA	NA	unclassified	NA	NA
rs2236475	chr21	46915042	A	G	2	12	14	0.142857142857143	0.496140747494248	0.5851266	0.0398883812685912	0.336326181714625	0.0813697713122056	0.0250371694584979	0.408286805312387	0.188107281491608	True	False	HEK293	AEBP2	NA	NA	unclassified	NA	NA
rs229347	chr21	44848070	G	A	18	2	20	0.9	0.50661116357491	0.4824903	0.692395762553814	0.949898588179554	0.0695378528968695	0.648049667494978	0.978658428521392	0.821147175366684	True	False	HEK293	AEBP2	NA	NA	unclassified	NA	NA
rs2298677	chr21	34733642	A	G	4	24	28	0.142857142857143	0.496140747494248	0.4737403	0.0740910118928191	0.339725279950683	0.0692305569029351	0.0548905861852157	0.392025139954385	0.206908145921751	True	False	HEK293	AEBP2	NA	NA	unclassified	NA	NA
rs2298695	chr21	47655027	A	C	1	9	10	0.1	0.496426709610406	0.6159182	0.0094238931733165	0.315740934077632	0.0843493259669325	0.0102521030110212	0.391044168260625	0.162582413625474	True	False	HEK293	AEBP2	NA	NA	unclassified	NA	NA
rs2409484	chr21	34662972	T	C	1	11	12	0.0833333333333333	0.498490863353862	0.477924	0.0358437966444824	0.392382743406308	0.100154124464478	0.017780562506876	0.484036900771275	0.214113270025395	True	False	HEK293	AEBP2	NA	NA	unclassified	NA	NA
rs2830217	chr21	27796993	G	A	2	14	16	0.125	0.50661116357491	0.4796794	0.0630002024115603	0.393573710894771	0.089982257687627	0.0411602229976917	0.464251540363406	0.228286956653165	True	False	HEK293	AEBP2	NA	NA	unclassified	NA	NA
rs2830759	chr21	28564275	A	C	3	13	16	0.1875	0.496426709610406	0.5898013	0.0613048644675862	0.352287947082103	0.0769296927141938	0.0312731564702405	0.407702545893652	0.206796405774845	True	False	HEK293	AEBP2	NA	NA	unclassified	NA	NA
rs2834090	chr21	34486690	A	G	12	1	13	0.923076923076923	0.496140747494248	0.5404086	0.616851014013477	0.975934011175542	0.0966650068223111	0.513094380699451	0.975934011175542	0.796392512594509	True	False	HEK293	AEBP2	NA	NA	unclassified	NA	NA
rs2834215	chr21	34796886	A	G	1	12	13	0.0769230769230769	0.496140747494248	0.5497338	0.0273255415329687	0.317436650036453	0.0801047701079979	0.0088829748707901	0.386014433011436	0.172381095784711	True	False	HEK293	AEBP2	NA	NA	unclassified	NA	NA
rs2834232	chr21	34892896	C	T	1	17	18	0.0555555555555556	0.501446178115541	0.4739766	0.0260025684494824	0.296261937443855	0.07472446508134	0.0147740428904688	0.367081974427722	0.161132252946669	True	False	HEK293	AEBP2	NA	NA	unclassified	NA	NA
rs2836964	chr21	40631006	T	C	19	2	21	0.904761904761905	0.498490863353862	0.5256775	0.682773431418074	0.95442415042266	0.0726062184180028	0.627700888621236	0.969381052585177	0.818598790920367	True	False	HEK293	AEBP2	NA	NA	unclassified	NA	NA
rs2836988	chr21	40707975	A	G	1	8	9	0.111111111111111	0.496140747494248	0.5963722	0.0222618454051358	0.37119588517727	0.0964819784461051	0.0131597187839162	0.478502699841758	0.196728865291203	True	False	HEK293	AEBP2	NA	NA	unclassified	NA	NA
rs2837966	chr21	42570701	C	G	10	1	11	0.909090909090909	0.498330326471668	0.4983473	0.60798108387486	0.974872676305149	0.0976309303727189	0.519567374397196	0.984057149453682	0.791426880090004	True	False	HEK293	AEBP2	NA	NA	unclassified	NA	NA
rs2839265	chr21	47867318	G	A	11	1	12	0.916666666666667	0.50661116357491	0.462543	0.667554386879166	0.96989747124571	0.084049551431598	0.571078813003119	0.979499460110353	0.818725929062438	True	False	HEK293	AEBP2	NA	NA	unclassified	NA	NA
rs2839298	chr21	47923969	C	G	12	1	13	0.923076923076923	0.498330326471668	0.4398108	0.69690798220118	0.976135694264938	0.0758763636994351	0.636022350055037	0.993039630803986	0.836521838233059	True	False	HEK293	AEBP2	NA	NA	unclassified	NA	NA
rs2839311	chr21	47956362	A	G	1	15	16	0.0625	0.496140747494248	0.5217806	0.0225762547132699	0.28681399397518	0.0729838321353687	0.0122800707040754	0.360497972327707	0.154695124344225	True	False	HEK293	AEBP2	NA	NA	unclassified	NA	NA
rs2839616	chr21	44425399	C	T	11	2	13	0.846153846153846	0.501446178115541	0.4600259	0.618953943871357	0.952477421385195	0.0907818573055638	0.531746118420479	0.97552048709078	0.785715682628276	True	False	HEK293	AEBP2	NA	NA	unclassified	NA	NA
rs2853827	chr21	30443596	T	C	1	9	10	0.1	0.498490863353862	0.5678858	0.0290900036912731	0.370955406049101	0.0942933480703703	0.0143797765171473	0.458938489427914	0.200022704870187	True	False	HEK293	AEBP2	NA	NA	unclassified	NA	NA
rs3761392	chr21	45752176	A	C	1	12	13	0.0769230769230769	0.496426709610406	0.4721503	0.0352395096979104	0.376469526469398	0.0946291731680332	0.021066763990533	0.461837648088162	0.205854518083654	True	False	HEK293	AEBP2	NA	NA	unclassified	NA	NA
rs3787728	chr21	37443893	T	C	3	14	17	0.176470588235294	0.498490863353862	0.5160382	0.0751621858959412	0.393399435589131	0.0846936603152321	0.05560773316717	0.471171483359142	0.234280810742536	True	False	HEK293	AEBP2	NA	NA	unclassified	NA	NA
rs4365545	chr21	42403280	T	G	9	1	10	0.9	0.501312929633579	0.4254081	0.642812599612689	0.974266379802661	0.08952513604219	0.551492408161044	0.985912628166322	0.808539489707675	True	False	HEK293	AEBP2	NA	NA	unclassified	NA	NA
rs4817600	chr21	35297528	G	T	1	9	10	0.1	0.500785159203138	0.5533855	0.0287227067813552	0.375399416150672	0.0955565579511274	0.0132217362657046	0.453708820603187	0.202061061466014	True	False	HEK293	AEBP2	NA	NA	unclassified	NA	NA
rs7278639	chr21	33941702	G	A	2	21	23	0.0869565217391304	0.50661116357491	0.434607	0.0433257783547888	0.323394806229458	0.075660301463731	0.0288348593507062	0.397727432547212	0.183360292292124	True	False	HEK293	AEBP2	NA	NA	unclassified	NA	NA
rs7279445	chr21	46919918	C	T	1	18	19	0.0526315789473684	0.501446178115541	0.486912	0.0219054603049041	0.274132296684873	0.0710337411456838	0.0083651865226954	0.334804299332145	0.148018878494889	True	False	HEK293	AEBP2	NA	NA	unclassified	NA	NA
rs8127595	chr21	38349240	G	A	16	4	20	0.8	0.50661116357491	0.4785243	0.612701104603839	0.922399429846386	0.0822793657638091	0.511728931542514	0.939583142189734	0.767550267225113	True	False	HEK293	AEBP2	NA	NA	unclassified	NA	NA
rs8133052	chr21	37507501	G	A	3	21	24	0.125	0.50661116357491	0.4289161	0.0723882742994377	0.373708024228221	0.079589352123181	0.0588536659907159	0.438013438572061	0.223048149263829	True	False	HEK293	AEBP2	NA	NA	unclassified	NA	NA
rs879892	chr21	37508878	G	C	3	15	18	0.166666666666667	0.508211526000025	0.5561143	0.0635187437764697	0.347270072354463	0.0757937439722853	0.0426027351582408	0.416159362486398	0.205394408065466	True	False	HEK293	AEBP2	NA	NA	unclassified	NA	NA
rs881712	chr21	37507769	C	T	3	26	29	0.103448275862069	0.501446178115541	0.4931696	0.0543217035906888	0.278503185277181	0.059816694586545	0.0436916441384661	0.334266847941713	0.166412444433935	True	False	HEK293	AEBP2	NA	NA	unclassified	NA	NA
rs909251	chr21	29974105	T	C	8	1	9	0.888888888888889	0.498490863353862	0.4117225	0.632933138075417	0.969695924869774	0.0905116033942832	0.555636015831837	0.994486936288169	0.801314531472595	True	False	HEK293	AEBP2	NA	NA	unclassified	NA	NA
rs914232	chr21	46952750	T	C	1	13	14	0.0714285714285714	0.498490863353862	0.4658664	0.034193960174607	0.360698849748843	0.0914989569956719	0.01744963512838	0.443502842185563	0.197446404961725	True	False	HEK293	AEBP2	NA	NA	unclassified	NA	NA
rs9306139	chr21	47108737	T	C	1	9	10	0.1	0.498490863353862	0.5719676	0.025336615612252	0.358344902593264	0.0922318861290491	0.0108332369663862	0.457699741307206	0.191840759102758	True	False	HEK293	AEBP2	NA	NA	unclassified	NA	NA
rs9974947	chr21	43894454	G	A	1	11	12	0.0833333333333333	0.50661116357491	0.4836691	0.0362173724977961	0.393292707849488	0.0991105165870442	0.0259330001160365	0.491833841249447	0.214755040173642	True	False	HEK293	AEBP2	NA	NA	unclassified	NA	NA
rs1043312	chr22	39131727	T	G	11	1	12	0.916666666666667	0.501312929633579	0.4882725	0.645290645484281	0.980966711479584	0.0902883369713767	0.553961092398707	0.991953866531406	0.813128678481933	True	False	HEK293	AEBP2	NA	NA	unclassified	NA	NA
rs138764	chr22	35703128	T	C	1	12	13	0.0769230769230769	0.498490863353862	0.5012871	0.0275258600703829	0.356869554834449	0.091320774521078	0.0124585869698017	0.442542266643427	0.192197707452416	True	False	HEK293	AEBP2	NA	NA	unclassified	NA	NA
rs2003752	chr22	23742105	G	A	9	1	10	0.9	0.50661116357491	0.4427632	0.642141750268205	0.980170450405546	0.0917375791277988	0.559190222421544	0.980170450405546	0.811156100336875	True	False	HEK293	AEBP2	NA	NA	unclassified	NA	NA
rs2179054	chr22	27466232	C	T	2	13	15	0.133333333333333	0.501446178115541	0.5420075	0.0463321516324845	0.357410758187855	0.0842142262836861	0.0199066325910727	0.431580235485187	0.20187145491017	True	False	HEK293	AEBP2	NA	NA	unclassified	NA	NA
rs2235338	chr22	37965880	G	A	12	1	13	0.923076923076923	0.50661116357491	0.4595701	0.697182677668638	0.983379764444833	0.0789179806360789	0.599811289759046	0.983379764444833	0.840281221056736	True	False	HEK293	AEBP2	NA	NA	unclassified	NA	NA
rs2239393	chr22	19950428	A	G	2	12	14	0.142857142857143	0.496140747494248	0.5286094	0.0559800922799183	0.379201232296539	0.0898087016909985	0.028994935205615	0.458052255166489	0.217590662288229	True	False	HEK293	AEBP2	NA	NA	unclassified	NA	NA
rs2239815	chr22	29192670	T	C	13	1	14	0.928571428571429	0.498490863353862	0.4875374	0.689866525837557	0.979715317883745	0.0806104807828181	0.607128620452773	0.995974018459855	0.834790921860651	True	False	HEK293	AEBP2	NA	NA	unclassified	NA	NA
rs2252878	chr22	25602708	G	A	1	12	13	0.0769230769230769	0.50661116357491	0.4620119	0.0324202031308962	0.383385573867061	0.0977045104457227	0.01193412824421	0.468623233605882	0.207902888498978	True	False	HEK293	AEBP2	NA	NA	unclassified	NA	NA
rs5752867	chr22	29513729	G	A	13	1	14	0.928571428571429	0.50661116357491	0.457207	0.705677241601285	0.980572839464428	0.0743340347392109	0.640681705316479	0.990558150242537	0.843125040532857	True	False	HEK293	AEBP2	NA	NA	unclassified	NA	NA
rs5757231	chr22	39071658	A	G	10	1	11	0.909090909090909	0.496140747494248	0.4973025	0.610274018105972	0.971552837480766	0.0983222203293372	0.494487788256108	0.971552837480766	0.790913427793369	True	False	HEK293	AEBP2	NA	NA	unclassified	NA	NA
rs5997641	chr22	30809342	G	A	12	1	13	0.923076923076923	0.50661116357491	0.4783603	0.675378963802341	0.97973642891758	0.0837258242163594	0.578045480565565	0.985289122340049	0.827557696359961	True	False	HEK293	AEBP2	NA	NA	unclassified	NA	NA
rs6003212	chr22	43859580	A	G	11	1	12	0.916666666666667	0.496140747494248	0.3937669	0.724256033903528	0.985383339420064	0.0731846437643065	0.633250456928671	0.98814621331095	0.854819686661796	True	False	HEK293	AEBP2	NA	NA	unclassified	NA	NA
rs649737	chr22	20144663	T	G	19	5	24	0.791666666666667	0.501312929633579	0.4252775	0.669723760137978	0.930531902486723	0.0689564369370845	0.609751775587576	0.943902751560199	0.800127831312351	True	False	HEK293	AEBP2	NA	NA	unclassified	NA	NA
rs6519764	chr22	29219122	C	A	13	1	14	0.928571428571429	0.513109996287322	0.3880616	0.758499843607396	0.979809768645131	0.0607497023534799	0.701522687706529	0.989197186529417	0.869154806126264	True	False	HEK293	AEBP2	NA	NA	unclassified	NA	NA
rs712959	chr22	19159015	C	T	22	8	30	0.733333333333333	0.501446178115541	0.4255287	0.628131507525352	0.889542283301988	0.0671761168492004	0.579652499595	0.91496754263095	0.75883689541367	True	False	HEK293	AEBP2	NA	NA	unclassified	NA	NA
rs7290696	chr22	32341684	C	T	16	1	17	0.941176470588235	0.501446178115541	0.533501	0.693006347181836	0.977303345899187	0.0766697453964917	0.60664123467952	0.981600049617777	0.835154846540512	True	False	HEK293	AEBP2	NA	NA	unclassified	NA	NA
rs7364173	chr22	50681029	T	C	17	2	19	0.894736842105263	0.498490863353862	0.5652164	0.62499397255459	0.947031691576779	0.0855031879926947	0.532407692457151	0.954047952045653	0.786012832065685	True	False	HEK293	AEBP2	NA	NA	unclassified	NA	NA
rs738248	chr22	42196467	A	G	4	15	19	0.210526315789474	0.496140747494248	0.5555844	0.0872015438428667	0.385340686840064	0.079564105085645	0.0690147914791849	0.447561994765799	0.236271115341466	True	False	HEK293	AEBP2	NA	NA	unclassified	NA	NA
rs9615389	chr22	46475465	T	C	18	3	21	0.857142857142857	0.498490863353862	0.483852	0.671445478520268	0.952336775761185	0.0744129744308855	0.615000671857451	0.966248568330819	0.811891127140726	True	False	HEK293	AEBP2	NA	NA	unclassified	NA	NA
rs10521977	chrX	31749463	G	A	1	7	8	0.125	0.50661116357491	0.6076969	0.0313686517256171	0.384315213223843	0.0980081809849366	0.0210274057753144	0.483053652439819	0.20784193247473	True	False	HEK293	AEBP2	NA	NA	unclassified	NA	NA
rs1263269	chrX	73552121	A	T	4	10	14	0.285714285714286	0.495487724938544	0.6541752	0.0741529703440071	0.399537479205568	0.08674239849956	0.0544152530548664	0.474728981208461	0.236845224774788	True	False	HEK293	AEBP2	NA	NA	unclassified	NA	NA
rs1264016	chrX	53467212	G	A	10	1	11	0.909090909090909	0.50661116357491	0.3898142	0.705619706556587	0.980374074846251	0.0750961264977453	0.631348168294106	0.986749885201571	0.842996890701419	True	False	HEK293	AEBP2	NA	NA	unclassified	NA	NA
rs12837651	chrX	113864097	C	T	1	7	8	0.125	0.501446178115541	0.6349971	0.0265483831687707	0.370050993721265	0.0962188691107255	0.0153578753447202	0.47181747252358	0.198299688445018	True	False	HEK293	AEBP2	NA	NA	unclassified	NA	NA
rs12855907	chrX	148838282	A	G	10	1	11	0.909090909090909	0.496140747494248	0.4470164	0.652225058343172	0.97817532910137	0.0886293913676759	0.551423994341757	0.994309183558772	0.815200193722271	True	False	HEK293	AEBP2	NA	NA	unclassified	NA	NA
rs12861218	chrX	113325141	A	G	9	2	11	0.818181818181818	0.496140747494248	0.4020904	0.606002925523011	0.945006333515407	0.0903395682014647	0.534076692233929	0.962356471308788	0.775504629519209	True	False	HEK293	AEBP2	NA	NA	unclassified	NA	NA
rs1294805	chrX	117633541	A	G	10	1	11	0.909090909090909	0.496140747494248	0.47175	0.627994985992366	0.974026361819675	0.0935458318830308	0.548470241433571	0.986592159070884	0.80101067390602	True	False	HEK293	AEBP2	NA	NA	unclassified	NA	NA
rs17278401	chrX	84532273	C	T	7	1	8	0.875	0.501446178115541	0.3539794	0.647257243631553	0.980803381692444	0.0926839418953697	0.543466147904172	0.989021121443612	0.814030312661999	True	False	HEK293	AEBP2	NA	NA	unclassified	NA	NA
rs1858934	chrX	119004405	T	A	11	1	12	0.916666666666667	0.486029122672345	0.5006532	0.619567741046641	0.970438551435894	0.0947036502470816	0.538281883481125	0.985975914844625	0.795003146241268	True	False	HEK293	AEBP2	NA	NA	unclassified	NA	NA
rs1925926	chrX	69653661	G	T	5	20	25	0.2	0.500785159203138	0.5957944	0.0720825150864755	0.304619160722313	0.0626874998090291	0.0490467846879217	0.35290244840171	0.188350837904394	True	False	HEK293	AEBP2	NA	NA	unclassified	NA	NA
rs194318	chrX	119076675	T	C	15	4	19	0.789473684210526	0.498490863353862	0.4404944	0.617009985344678	0.920152214780748	0.0779649553811257	0.551753042347831	0.950720308084233	0.768581100062713	True	False	HEK293	AEBP2	NA	NA	unclassified	NA	NA
rs194319	chrX	119077975	C	A	12	1	13	0.923076923076923	0.513109996287322	0.3153012	0.805478759635479	0.989354222775756	0.0516454149374615	0.751563600263725	0.990635858767208	0.897416491205617	True	False	HEK293	AEBP2	NA	NA	unclassified	NA	NA
rs2027947	chrX	111857980	A	G	5	10	15	0.333333333333333	0.496140747494248	0.692064	0.0984498715946809	0.395393041418061	0.0808096047976821	0.0652979213398426	0.446068097694682	0.246921456506371	True	False	HEK293	AEBP2	NA	NA	unclassified	NA	NA
rs2071125	chrX	153059556	G	A	11	1	12	0.916666666666667	0.50661116357491	0.4097004	0.708040760037064	0.975103094202559	0.0727927438741388	0.650521397851489	0.993531903803636	0.841571927119811	True	False	HEK293	AEBP2	NA	NA	unclassified	NA	NA
rs209539	chrX	129300986	T	C	1	9	10	0.1	0.498490863353862	0.6121493	0.0221317358135168	0.327755921181581	0.0846090967752026	0.0084429942037202	0.416601696707353	0.174943828497549	True	False	HEK293	AEBP2	NA	NA	unclassified	NA	NA
rs2105886	chrX	108146537	G	A	1	7	8	0.125	0.50661116357491	0.597217	0.0267060815693013	0.392998546313976	0.101403357559872	0.0148334236095313	0.489198140085118	0.209852313941639	True	False	HEK293	AEBP2	NA	NA	unclassified	NA	NA
rs2200613	chrX	25868448	A	C	2	9	11	0.181818181818182	0.496426709610406	0.5952802	0.0489692949156469	0.393449598220339	0.0939459314253628	0.0365408784082192	0.479436688985626	0.221209446567993	True	False	HEK293	AEBP2	NA	NA	unclassified	NA	NA
rs2269178	chrX	123039265	T	C	10	1	11	0.909090909090909	0.498490863353862	0.4706928	0.633943834224009	0.975843652419757	0.0933064389471505	0.540463908084778	0.98201695626776	0.804893743321883	True	False	HEK293	AEBP2	NA	NA	unclassified	NA	NA
rs2297651	chrX	123195035	A	C	11	2	13	0.846153846153846	0.496426709610406	0.4536785	0.612442382661957	0.950820905312842	0.088829661398114	0.530756732057895	0.97083449345709	0.781631643987399	True	False	HEK293	AEBP2	NA	NA	unclassified	NA	NA
rs2379114	chrX	117797282	A	G	8	1	9	0.888888888888889	0.496140747494248	0.4332333	0.601213305568524	0.964420358070125	0.0984531253658842	0.513329823813902	0.987669785516189	0.782816831819325	True	False	HEK293	AEBP2	NA	NA	unclassified	NA	NA
rs243442	chrX	131787928	A	G	1	10	11	0.0909090909090909	0.496140747494248	0.5938751	0.0172175417009226	0.318582097469993	0.0833749227887816	0.0096024950598136	0.403826402488001	0.167899819585458	True	False	HEK293	AEBP2	NA	NA	unclassified	NA	NA
rs2473870	chrX	66613181	A	G	8	1	9	0.888888888888889	0.496140747494248	0.3806984	0.653942253995045	0.982004009798262	0.0880205277860977	0.559931488898812	0.99103166494001	0.817973131896653	True	False	HEK293	AEBP2	NA	NA	unclassified	NA	NA
rs2498772	chrX	134166197	C	T	13	1	14	0.928571428571429	0.501446178115541	0.44335	0.726139525211073	0.980084579091831	0.0701238793579837	0.65533173536781	0.987835683621548	0.853112052151452	True	False	HEK293	AEBP2	NA	NA	unclassified	NA	NA
rs2804329	chrX	68925319	T	C	2	8	10	0.2	0.498490863353862	0.6369854	0.0337163083016928	0.385285808839834	0.0955393352340987	0.0301849017466108	0.486579411751935	0.209501058570763	True	False	HEK293	AEBP2	NA	NA	unclassified	NA	NA
rs3747276	chrX	21985464	C	T	11	1	12	0.916666666666667	0.501446178115541	0.5052715	0.628229127695198	0.979531433874676	0.094599795220926	0.52368977429608	0.986863343610857	0.803880280784937	True	False	HEK293	AEBP2	NA	NA	unclassified	NA	NA
rs376406	chrX	31057093	G	A	15	3	18	0.833333333333333	0.50661116357491	0.4893361	0.624048276542835	0.939408828628495	0.0843192489456126	0.530102443622387	0.952963136781201	0.781728552585665	True	False	HEK293	AEBP2	NA	NA	unclassified	NA	NA
rs4240151	chrX	12722121	A	G	2	12	14	0.142857142857143	0.496140747494248	0.5473813	0.0429035394161664	0.36275946998416	0.0866483494875551	0.0343183727899255	0.438734781733754	0.202831504700163	True	False	HEK293	AEBP2	NA	NA	unclassified	NA	NA
rs4258159	chrX	70044580	T	C	2	8	10	0.2	0.498490863353862	0.6541012	0.0383254191671383	0.369755494402602	0.0901563836544464	0.0257167590269287	0.454226144387095	0.20404045678487	True	False	HEK293	AEBP2	NA	NA	unclassified	NA	NA
rs42886	chrX	119567018	A	G	11	2	13	0.846153846153846	0.496140747494248	0.445687	0.615718604544967	0.959669432270121	0.0893532742180961	0.518480453878542	0.968242608369914	0.787694018407544	True	False	HEK293	AEBP2	NA	NA	unclassified	NA	NA
rs4326559	chrX	153880830	A	C	1	8	9	0.111111111111111	0.496426709610406	0.6551785	0.0205588428031224	0.31230086243482	0.0818318331909439	0.0057126219004981	0.394066344365388	0.166429852618971	True	False	HEK293	AEBP2	NA	NA	unclassified	NA	NA
rs479640	chrX	73668829	C	T	5	1	6	0.833333333333333	0.501446178115541	0.3299067	0.600305459002541	0.97005193212166	0.104782609870386	0.483136763952832	0.974911106978557	0.7851786955621	True	False	HEK293	AEBP2	NA	NA	unclassified	NA	NA
rs4829770	chrX	134087204	T	C	12	2	14	0.857142857142857	0.498490863353862	0.3827021	0.709493158980976	0.977863350347994	0.071293421515126	0.649017464099694	0.977863350347994	0.843678254664485	True	False	HEK293	AEBP2	NA	NA	unclassified	NA	NA
rs4892613	chrX	74995370	G	T	7	1	8	0.875	0.500785159203138	0.376162	0.633964499655472	0.975213023039319	0.0914808821083528	0.542039474847313	0.981429010198802	0.804588761347395	True	False	HEK293	AEBP2	NA	NA	unclassified	NA	NA
rs4911811	chrX	114488536	A	G	1	8	9	0.111111111111111	0.496140747494248	0.561838	0.0375327331251369	0.391952478060741	0.0984925596742951	0.0171681409295872	0.4734322650336	0.214742605592939	True	False	HEK293	AEBP2	NA	NA	unclassified	NA	NA
rs4911814	chrX	114590155	T	C	13	3	16	0.8125	0.498490863353862	0.4441781	0.635729505140306	0.942294373121969	0.0823387481289003	0.548026637066093	0.956470074795667	0.789011939131137	True	False	HEK293	AEBP2	NA	NA	unclassified	NA	NA
rs543054	chrX	154493106	A	G	1	8	9	0.111111111111111	0.496140747494248	0.5638294	0.0351660402490412	0.38336630417322	0.0974878146183212	0.0202900936561737	0.479622345263412	0.209266172211131	True	False	HEK293	AEBP2	NA	NA	unclassified	NA	NA
rs5906288	chrX	46768969	T	C	1	10	11	0.0909090909090909	0.498490863353862	0.5302376	0.0330463721367627	0.380670815134616	0.0958854315122497	0.0121145860693151	0.476465275677357	0.206858593635689	True	False	HEK293	AEBP2	NA	NA	unclassified	NA	NA
rs5909141	chrX	18073775	T	C	1	11	12	0.0833333333333333	0.498490863353862	0.5163369	0.0200798956445435	0.35394551206729	0.0919971761454515	0.0111444877702216	0.439559546024326	0.187012703855917	True	False	HEK293	AEBP2	NA	NA	unclassified	NA	NA
rs5919549	chrX	67622920	A	G	11	2	13	0.846153846153846	0.496140747494248	0.4477677	0.618284762530201	0.95320464018404	0.088398244459418	0.5356391716061	0.963945890994393	0.78574470135712	True	False	HEK293	AEBP2	NA	NA	unclassified	NA	NA
rs5922989	chrX	83663946	A	T	2	12	14	0.142857142857143	0.495487724938544	0.6050239	0.0377227842832198	0.316290139085423	0.0761452188193926	0.01727875352957	0.379487749825818	0.177006461684321	True	False	HEK293	AEBP2	NA	NA	unclassified	NA	NA
rs5924768	chrX	152048552	A	C	2	8	10	0.2	0.496426709610406	0.706862	0.0274040599216426	0.310193820787986	0.0775134017271214	0.0192287683930778	0.37951433975145	0.168798940354814	True	False	HEK293	AEBP2	NA	NA	unclassified	NA	NA
rs5940397	chrX	154804301	G	A	10	2	12	0.833333333333333	0.50661116357491	0.3649121	0.678727055731017	0.962945929691522	0.0756210240274046	0.600723950220742	0.982088625983654	0.82083649271127	True	False	HEK293	AEBP2	NA	NA	unclassified	NA	NA
rs5942909	chrX	109485665	G	A	13	3	16	0.8125	0.50661116357491	0.4137306	0.658705761353172	0.952998647165358	0.0777963561732265	0.578137001785334	0.963962368181022	0.805852204259265	True	False	HEK293	AEBP2	NA	NA	unclassified	NA	NA
rs5945537	chrX	143723226	A	T	1	9	10	0.1	0.495487724938544	0.5359639	0.0330071068459362	0.396211467793557	0.100683933213217	0.0234786048550596	0.494482727578761	0.214609287319747	True	False	HEK293	AEBP2	NA	NA	unclassified	NA	NA
rs5953210	chrX	43514046	G	A	14	1	15	0.933333333333333	0.50661116357491	0.48198	0.697905049255134	0.973736584386843	0.074403074918199	0.638028623972208	0.987915162142467	0.835820816820989	True	False	HEK293	AEBP2	NA	NA	unclassified	NA	NA
rs5954651	chrX	141471345	G	A	9	2	11	0.818181818181818	0.50661116357491	0.4061287	0.61045823359658	0.952766135600302	0.0929136139702282	0.525429624527936	0.968013240095737	0.781612184598441	True	False	HEK293	AEBP2	NA	NA	unclassified	NA	NA
rs5955951	chrX	18240527	G	T	13	1	14	0.928571428571429	0.500785159203138	0.5200207	0.650792633428766	0.976311555705462	0.0866548349905119	0.571833201742817	0.988699269760801	0.813552094567114	True	False	HEK293	AEBP2	NA	NA	unclassified	NA	NA
rs5956195	chrX	119350036	T	C	12	1	13	0.923076923076923	0.498490863353862	0.4374121	0.697765388312048	0.97696011256517	0.075144655883123	0.639849925792681	0.988383961734317	0.837362750438609	True	False	HEK293	AEBP2	NA	NA	unclassified	NA	NA
rs5956226	chrX	119692634	T	C	9	1	10	0.9	0.498490863353862	0.4049826	0.665909435056582	0.980439775715037	0.0851306131402172	0.576308663176383	0.985991974075636	0.823174605385809	True	False	HEK293	AEBP2	NA	NA	unclassified	NA	NA
rs5967275	chrX	100489824	A	G	1	10	11	0.0909090909090909	0.496140747494248	0.5847563	0.0113232587768701	0.323356361119047	0.0860896440305789	0.0113232587768701	0.404821310969434	0.167339809947958	True	False	HEK293	AEBP2	NA	NA	unclassified	NA	NA
rs5969920	chrX	152054731	C	T	9	1	10	0.9	0.501446178115541	0.3907756	0.690025018877005	0.980977815126874	0.0802410871793237	0.598582013105114	0.989555604584358	0.83550141700194	True	False	HEK293	AEBP2	NA	NA	unclassified	NA	NA
rs5973839	chrX	107984263	G	A	11	3	14	0.785714285714286	0.50661116357491	0.4007788	0.637836436745027	0.953238512945672	0.0844502710636554	0.53411029729658	0.958498690793247	0.795537474845349	True	False	HEK293	AEBP2	NA	NA	unclassified	NA	NA
rs5977008	chrX	128349039	A	G	9	1	10	0.9	0.496140747494248	0.4228084	0.642107427469475	0.978714141471543	0.0891087002464203	0.565755660455705	0.98700731862879	0.810410784470509	True	False	HEK293	AEBP2	NA	NA	unclassified	NA	NA
rs5980711	chrX	69708450	A	T	1	7	8	0.125	0.495487724938544	0.6070741	0.0267574405090967	0.382637112904305	0.0993951983965462	0.0179852736369733	0.492532015228381	0.204697276706701	True	False	HEK293	AEBP2	NA	NA	unclassified	NA	NA
rs6527494	chrX	15354310	A	G	13	1	14	0.928571428571429	0.496140747494248	0.5224149	0.660749006487737	0.974106119746183	0.0848319608873665	0.576346111174557	0.98342942043483	0.81742756311696	True	False	HEK293	AEBP2	NA	NA	unclassified	NA	NA
rs6571298	chrX	152704232	G	T	11	2	13	0.846153846153846	0.500785159203138	0.4656306	0.61328766885592	0.952983102030284	0.090828090587338	0.515852402629461	0.961629692765412	0.783135385443102	True	False	HEK293	AEBP2	NA	NA	unclassified	NA	NA
rs6579590	chrX	114336106	A	C	15	7	22	0.681818181818182	0.496426709610406	0.3900101	0.604681678715347	0.897133668794118	0.0781226090707184	0.518995297269382	0.912259897947001	0.750907673754733	True	False	HEK293	AEBP2	NA	NA	unclassified	NA	NA
rs6621725	chrX	102937443	T	C	1	9	10	0.1	0.498490863353862	0.6440143	0.0212246547892624	0.298340116340346	0.0783177160055707	0.0082217825695595	0.37197398951097	0.159782385564804	True	False	HEK293	AEBP2	NA	NA	unclassified	NA	NA
rs6632863	chrX	16682662	T	C	1	12	13	0.0769230769230769	0.498490863353862	0.4844956	0.0345085492102476	0.370829070665555	0.0937073678576684	0.0101396189331627	0.451082552219555	0.202668809937901	True	False	HEK293	AEBP2	NA	NA	unclassified	NA	NA
rs6638417	chrX	53709964	A	G	13	3	16	0.8125	0.496140747494248	0.4574095	0.616553436902915	0.932420914848676	0.0839382216344622	0.541092368323354	0.953684635580305	0.774487175875796	True	False	HEK293	AEBP2	NA	NA	unclassified	NA	NA
rs6646230	chrX	117668960	G	A	5	29	34	0.147058823529412	0.50661116357491	0.5138324	0.0623126387727988	0.288543703704317	0.0587147929853105	0.0605131569505409	0.346786722035224	0.175428171238558	True	False	HEK293	AEBP2	NA	NA	unclassified	NA	NA
rs7054675	chrX	81839385	A	T	2	8	10	0.2	0.495487724938544	0.6839404	0.041329480792646	0.345719147730843	0.0841244525946246	0.0228932018774094	0.42705527101038	0.193524314261745	True	False	HEK293	AEBP2	NA	NA	unclassified	NA	NA
rs7057652	chrX	119599138	C	A	10	3	13	0.769230769230769	0.513109996287322	0.3622724	0.637952868181007	0.944648747026021	0.0809846437983577	0.56460892533353	0.9584895510242	0.791300807603514	True	False	HEK293	AEBP2	NA	NA	unclassified	NA	NA
rs7891630	chrX	121761022	T	C	3	12	15	0.2	0.498490863353862	0.5929168	0.0508146129197271	0.366444284546078	0.083034425722085	0.0408885609135102	0.450854686738218	0.208629448732902	True	False	HEK293	AEBP2	NA	NA	unclassified	NA	NA
rs875079	chrX	129219232	A	G	1	6	7	0.142857142857143	0.496140747494248	0.6668445	0.0274085480881184	0.380230773635798	0.0989479871413931	0.0109687141786003	0.477956406052375	0.203819660861958	True	False	HEK293	AEBP2	NA	NA	unclassified	NA	NA
rs909662	chrX	46501378	G	A	9	1	10	0.9	0.50661116357491	0.4834956	0.613185741420621	0.976814289048213	0.0996572411519555	0.507190117506421	0.976814289048213	0.795000015234417	True	False	HEK293	AEBP2	NA	NA	unclassified	NA	NA
rs9779399	chrX	123137252	G	A	10	1	11	0.909090909090909	0.50661116357491	0.4197585	0.68587843354432	0.977206403936028	0.0792853351244139	0.60666644155725	0.988317328043017	0.831542418740174	True	False	HEK293	AEBP2	NA	NA	unclassified	NA	NA
rs12133079	chr1	160016464	C	A	10	81	91	0.10989010989011	0.493181789531728	0.4277283	0.0828684662865697	0.236265150686595	0.0414781034169579	0.0597084292018062	0.269512587833373	0.159566808486582	True	True	K562	AFF1	NA	NA	unclassified	NA	NA
rs1494813	chr1	45957290	T	C	24	5	29	0.827586206896552	0.501209577725143	0.5308153	0.616781875946776	0.898207053933544	0.0739457129157158	0.561286578983551	0.929090935149467	0.75749446494016	True	True	K562	AFF1	NA	NA	unclassified	NA	NA
rs4147593	chr1	165600267	T	A	27	71	98	0.275510204081633	0.508538700229513	0.6952232	0.102592001736308	0.20868431811707	0.0277307490253988	0.0790299291927707	0.218479324858285	0.155638159926689	True	True	K562	AFF1	NA	NA	unclassified	NA	NA
rs912901	chr1	182360843	C	G	20	66	86	0.232558139534884	0.494998128858038	0.6914674	0.084597507286428	0.183808697120736	0.0256361264177709	0.0666828648450678	0.198405385243013	0.134203102203582	True	True	K562	AFF1	NA	NA	unclassified	NA	NA
rs1009964	chr1	90265971	T	G	1	27	28	0.0357142857142857	0.490475029958231	0.3869834	0.0189187754490958	0.263290241625767	0.0666204929782048	0.0174339715670122	0.327724395121188	0.141104508537431	True	False	K562	AFF1	NA	NA	unclassified	NA	NA
rs1027702	chr1	161712857	C	T	7	1	8	0.875	0.506404655372407	0.3856468	0.635249386361319	0.9763703857355	0.0952055149936402	0.528101201659926	0.990039302829571	0.80580988604841	True	False	K562	AFF1	NA	NA	unclassified	NA	NA
rs1069216	chr1	245578659	G	A	7	2	9	0.777777777777778	0.498304848794295	0.3047745	0.639366845830804	0.967821879941701	0.0874395192704221	0.547128446383698	0.97923492660464	0.803594362886253	True	False	K562	AFF1	NA	NA	unclassified	NA	NA
rs10753906	chr1	201887382	G	C	18	1	19	0.947368421052632	0.495962454849594	0.6637511	0.601172075319229	0.968621024451603	0.0980242908519186	0.517078091644624	0.986859215262165	0.784896549885416	True	False	K562	AFF1	NA	NA	unclassified	NA	NA
rs10754209	chr1	197011577	T	A	8	4	12	0.666666666666667	0.508538700229513	0.2906191	0.609709419281942	0.936659891892429	0.085868533934637	0.516484775778604	0.951904909897571	0.773184655587185	True	False	K562	AFF1	NA	NA	unclassified	NA	NA
rs10800016	chr1	164348687	G	C	4	1	5	0.8	0.495962454849594	0.2408327	0.626300190116228	0.981554828563025	0.101706516823668	0.5120720711839	0.987611850756	0.803927509339627	True	False	K562	AFF1	NA	NA	unclassified	NA	NA
rs10802085	chr1	119799665	C	T	1	11	12	0.0833333333333333	0.506404655372407	0.4741538	0.0360984905521817	0.398359134596617	0.10087766500615	0.0160351383483267	0.488906367466324	0.2172288125744	True	False	K562	AFF1	NA	NA	unclassified	NA	NA
rs10803076	chr1	242881445	C	T	6	2	8	0.75	0.506404655372407	0.2825159	0.617587259069876	0.970427885253196	0.0945719080320537	0.520506102850216	0.979700590742621	0.794007572161536	True	False	K562	AFF1	NA	NA	unclassified	NA	NA
rs10836	chr1	206670169	G	C	2	16	18	0.111111111111111	0.495962454849594	0.7601718	0.0175122141541818	0.141232478764037	0.0352839666235669	0.0107111382136589	0.17873076372152	0.0793723464591093	True	False	K562	AFF1	NA	NA	unclassified	NA	NA
rs10864102	chr1	214638347	A	G	5	2	7	0.714285714285714	0.507378609237845	0.1380031	0.763067074220383	0.98512265156747	0.0624026803546318	0.678743278442293	0.98512265156747	0.874094862893927	True	False	K562	AFF1	NA	NA	unclassified	NA	NA
rs10864368	chr1	8918313	T	C	8	34	42	0.19047619047619	0.501209577725143	0.5378246	0.0998403836271195	0.302370563584001	0.0539965236645943	0.0781767064595953	0.357238213045248	0.20110547360556	True	False	K562	AFF1	NA	NA	unclassified	NA	NA
rs10890223	chr1	38890659	C	T	13	2	15	0.866666666666667	0.506404655372407	0.4651444	0.649299907792644	0.963835102698709	0.0834740546771559	0.560467841699239	0.97630725146209	0.806567505245676	True	False	K562	AFF1	NA	NA	unclassified	NA	NA
rs10922999	chr1	88488362	A	C	9	1	10	0.9	0.517702563952362	0.3753773	0.70534224714923	0.986781640430389	0.0783547748838871	0.620442362726134	0.990780258471279	0.84606194378981	True	False	K562	AFF1	NA	NA	unclassified	NA	NA
rs10923995	chr1	116751013	G	A	11	1	12	0.916666666666667	0.498304848794295	0.4813499	0.645465498678917	0.979424601373465	0.0899731442246818	0.554517242007543	0.98650220008985	0.812445050026191	True	False	K562	AFF1	NA	NA	unclassified	NA	NA
rs11118341	chr1	219735983	A	G	8	5	13	0.615384615384615	0.507378609237845	0.2468744	0.624968261598805	0.930319629873475	0.0815864676075849	0.538003873118353	0.950222150199441	0.77764394573614	True	False	K562	AFF1	NA	NA	unclassified	NA	NA
rs11118874	chr1	222026312	T	C	8	1	9	0.888888888888889	0.501209577725143	0.3243566	0.714383715286668	0.986416949661921	0.0759467081822764	0.629935753904631	0.991563303404889	0.850400332474295	True	False	K562	AFF1	NA	NA	unclassified	NA	NA
rs11121129	chr1	8268095	G	A	3	15	18	0.166666666666667	0.498304848794295	0.5201038	0.0682952810259045	0.380941261939837	0.0831700992635833	0.0536941169952666	0.460820935945429	0.224618271482871	True	False	K562	AFF1	NA	NA	unclassified	NA	NA
rs11121179	chr1	8455712	G	T	10	1	11	0.909090909090909	0.507891864001733	0.4875204	0.625283552279958	0.97904520053086	0.0952865279656233	0.520374026676807	0.983771097721584	0.802164376405409	True	False	K562	AFF1	NA	NA	unclassified	NA	NA
rs11161606	chr1	85853902	T	C	1	6	7	0.142857142857143	0.501209577725143	0.6659227	0.0183975386249569	0.372580426267028	0.0985002054195166	0.0136318779449146	0.479469335130434	0.195488982445992	True	False	K562	AFF1	NA	NA	unclassified	NA	NA
rs11166550	chr1	101657847	A	T	1	12	13	0.0769230769230769	0.501472092594024	0.5791403	0.0230534390439985	0.288900534596328	0.0762409068577218	0.0098404443870316	0.383072920616101	0.155976986820163	True	False	K562	AFF1	NA	NA	unclassified	NA	NA
rs11184462	chr1	105728264	C	T	1	6	7	0.142857142857143	0.506404655372407	0.6473253	0.0271539512089283	0.38512939439772	0.100177772821261	0.0199521960412381	0.490404422878136	0.206141672803324	True	False	K562	AFF1	NA	NA	unclassified	NA	NA
rs11208591	chr1	65583858	G	A	19	1	20	0.95	0.498304848794295	0.6032692	0.667682602088344	0.9732312426174	0.0818624620754726	0.593338388992779	0.985144731311117	0.820456922352872	True	False	K562	AFF1	NA	NA	unclassified	NA	NA
rs11577248	chr1	34678365	C	T	10	1	11	0.909090909090909	0.506404655372407	0.4835593	0.625908167224835	0.979400355772623	0.0968739906506076	0.517433911342125	0.979400355772623	0.802654261498729	True	False	K562	AFF1	NA	NA	unclassified	NA	NA
rs1173650	chr1	245578692	C	T	7	2	9	0.777777777777778	0.506404655372407	0.2397691	0.717072467141703	0.969603491474426	0.0702844276043729	0.627360831413948	0.982111932505745	0.843337979308065	True	False	K562	AFF1	NA	NA	unclassified	NA	NA
rs11811630	chr1	183533910	C	T	1	4	5	0.2	0.506404655372407	0.7447613	0.0137529716499091	0.387324597066827	0.105434514976833	0.0137529716499091	0.516915908751172	0.200538784358368	True	False	K562	AFF1	NA	NA	unclassified	NA	NA
rs12032347	chr1	8945063	C	T	4	16	20	0.2	0.506404655372407	0.5101924	0.078475268821548	0.399308115078882	0.083818634610541	0.0705607925187343	0.483412538761693	0.238891691950215	True	False	K562	AFF1	NA	NA	unclassified	NA	NA
rs12038637	chr1	217357160	G	A	6	1	7	0.857142857142857	0.498304848794295	0.3006024	0.659669264506276	0.976848959022501	0.0869095310391609	0.576990830344758	0.99587468680658	0.818259111764388	True	False	K562	AFF1	NA	NA	unclassified	NA	NA
rs12039998	chr1	194767985	G	A	1	5	6	0.166666666666667	0.498304848794295	0.7429521	0.0162244957235557	0.338453453585863	0.0907856026610838	0.0068215276384645	0.435267661898186	0.177338974654709	True	False	K562	AFF1	NA	NA	unclassified	NA	NA
rs12041160	chr1	234420229	T	A	1	6	7	0.142857142857143	0.508538700229513	0.6552208	0.0270245649347362	0.388486269813606	0.0992823399480371	0.0150014049420674	0.480906896683028	0.207755417374171	True	False	K562	AFF1	NA	NA	unclassified	NA	NA
rs12085479	chr1	51199116	T	G	17	3	20	0.85	0.490475029958231	0.467159	0.66782069046709	0.950562169692437	0.076910005144658	0.595234369949066	0.973365852219071	0.809191430079764	True	False	K562	AFF1	NA	NA	unclassified	NA	NA
rs12086942	chr1	231213438	C	T	10	5	15	0.666666666666667	0.506404655372407	0.3291578	0.607510266046694	0.918486841147142	0.0829234961885403	0.524453609288554	0.942125972167886	0.762998553596918	True	False	K562	AFF1	NA	NA	unclassified	NA	NA
rs12126922	chr1	245717463	G	C	11	8	19	0.578947368421053	0.495962454849594	0.2775717	0.601821358063787	0.892798551922359	0.0766318322813171	0.536649266433745	0.927867344744341	0.747309954993073	True	False	K562	AFF1	NA	NA	unclassified	NA	NA
rs12127039	chr1	206838034	G	T	3	33	36	0.0833333333333333	0.507891864001733	0.3000736	0.0786526196791129	0.388736207603654	0.0814195073228561	0.0743032247430919	0.481940042104703	0.233694413641383	True	False	K562	AFF1	NA	NA	unclassified	NA	NA
rs12132839	chr1	56114110	C	G	1	6	7	0.142857142857143	0.494998128858038	0.6616386	0.0108491226509966	0.372545244253516	0.100430908308615	0.0097367398550596	0.478038830748723	0.191697183452256	True	False	K562	AFF1	NA	NA	unclassified	NA	NA
rs12135523	chr1	161678254	A	G	4	13	17	0.235294117647059	0.507378609237845	0.6417396	0.0647575349747297	0.338417299273687	0.0725192684530977	0.0454821611521539	0.38971688588678	0.201587417124208	True	False	K562	AFF1	NA	NA	unclassified	NA	NA
rs12137171	chr1	195506214	G	T	1	17	18	0.0555555555555556	0.507891864001733	0.429559	0.0212275021040357	0.336240504093944	0.086877742198679	0.0205571443860048	0.422790070799375	0.17873400309899	True	False	K562	AFF1	NA	NA	unclassified	NA	NA
rs1217201	chr1	114123773	G	A	2	15	17	0.117647058823529	0.498304848794295	0.4955372	0.0526863971628182	0.356565065906805	0.0822004077782075	0.0420571991130211	0.434791246410914	0.204625731534812	True	False	K562	AFF1	NA	NA	unclassified	NA	NA
rs12401659	chr1	175652529	T	C	1	6	7	0.142857142857143	0.501209577725143	0.7197911	0.0169120941043307	0.327509408042387	0.0884615519571599	0.0069908757834008	0.426789234064163	0.172210751073359	True	False	K562	AFF1	NA	NA	unclassified	NA	NA
rs12403557	chr1	7708733	G	A	1	8	9	0.111111111111111	0.498304848794295	0.5532655	0.0336284602968777	0.393219303153606	0.0998975554011442	0.0235128063481193	0.505954811236092	0.213423881725242	True	False	K562	AFF1	NA	NA	unclassified	NA	NA
rs12724708	chr1	219620569	A	T	1	7	8	0.125	0.501472092594024	0.6914583	0.0213891532473344	0.313286057034738	0.0826173633233464	0.0071852844525267	0.412385517682311	0.167337605141036	True	False	K562	AFF1	NA	NA	unclassified	NA	NA
rs12732188	chr1	46333358	G	A	16	3	19	0.842105263157895	0.498304848794295	0.4828165	0.648638844332958	0.943759893741887	0.0785980902305658	0.561156881467717	0.960641530280537	0.796199369037422	True	False	K562	AFF1	NA	NA	unclassified	NA	NA
rs12750103	chr1	21736327	A	G	3	14	17	0.176470588235294	0.507378609237845	0.5392332	0.0714654597747743	0.382970340380338	0.0832156513198302	0.0481185380903673	0.462167618367724	0.227217900077556	True	False	K562	AFF1	NA	NA	unclassified	NA	NA
rs1307021	chr1	192182745	A	T	1	5	6	0.166666666666667	0.501472092594024	0.7345817	0.020118234213914	0.343464303838315	0.0913562864153416	0.0072421006579443	0.435972635003319	0.181791269026115	True	False	K562	AFF1	NA	NA	unclassified	NA	NA
rs1338654	chr1	73857724	G	T	7	1	8	0.875	0.507891864001733	0.3575895	0.644928765983767	0.980803381692444	0.0926258503595417	0.543896240809483	0.989021121443612	0.812866073838105	True	False	K562	AFF1	NA	NA	unclassified	NA	NA
rs1354510	chr1	165175515	A	G	5	1	6	0.833333333333333	0.507378609237845	0.24186	0.687100558015357	0.982446860584618	0.0841583312262305	0.572474963193677	0.986824482154836	0.834773709299987	True	False	K562	AFF1	NA	NA	unclassified	NA	NA
rs1381024	chr1	173515104	T	A	13	3	16	0.8125	0.508538700229513	0.2863938	0.765971048267408	0.966092088764578	0.0571403170117827	0.693368889542654	0.975669808230331	0.866031568515993	True	False	K562	AFF1	NA	NA	unclassified	NA	NA
rs1414277	chr1	61409064	T	C	10	17	27	0.37037037037037	0.501209577725143	0.6679475	0.130905309542204	0.389383530231073	0.0687784812643864	0.105305061241917	0.451711700114355	0.260144419886638	True	False	K562	AFF1	NA	NA	unclassified	NA	NA
rs1445232	chr1	102184533	A	G	1	11	12	0.0833333333333333	0.507378609237845	0.5763796	0.0102290562105376	0.309201189126116	0.0811581289546963	0.0100858357923312	0.394152316281131	0.159715122668327	True	False	K562	AFF1	NA	NA	unclassified	NA	NA
rs16830037	chr1	43357978	A	T	16	4	20	0.8	0.501472092594024	0.4501844	0.646360843171391	0.93980461525	0.0769070466290339	0.560928689801199	0.955060037011876	0.793082729210696	True	False	K562	AFF1	NA	NA	unclassified	NA	NA
rs16842484	chr1	159646924	T	C	7	1	8	0.875	0.501209577725143	0.3335654	0.682709166459405	0.983955656890952	0.0844402413183906	0.591568245113557	0.983955656890952	0.833332411675178	True	False	K562	AFF1	NA	NA	unclassified	NA	NA
rs16850116	chr1	229829737	G	C	3	16	19	0.157894736842105	0.495962454849594	0.6412626	0.0495209600515764	0.267552364488972	0.0602852454633101	0.0320415836993941	0.331133255452322	0.158536662270274	True	False	K562	AFF1	NA	NA	unclassified	NA	NA
rs1687835	chr1	80774099	G	C	2	6	8	0.25	0.495962454849594	0.7469419	0.0300139259519124	0.351868907806177	0.0897834304080645	0.0176419587035437	0.463078826304966	0.190941416879045	True	False	K562	AFF1	NA	NA	unclassified	NA	NA
rs1691240	chr1	247067881	C	A	1	18	19	0.0526315789473684	0.493181789531728	0.3451078	0.036740076998701	0.398215967195699	0.0998845557262941	0.0132049370327674	0.484894047837838	0.2174780220972	True	False	K562	AFF1	NA	NA	unclassified	NA	NA
rs17022944	chr1	214611208	A	G	7	3	10	0.7	0.507378609237845	0.2819725	0.630078418899664	0.957563322520561	0.0873784872909717	0.534807162293374	0.969555397339026	0.793820870710113	True	False	K562	AFF1	NA	NA	unclassified	NA	NA
rs17693785	chr1	218214924	A	G	7	4	11	0.636363636363636	0.507378609237845	0.228242	0.646084205338157	0.953570174985678	0.0821041917772626	0.559436491803825	0.970570524642214	0.799827190161918	True	False	K562	AFF1	NA	NA	unclassified	NA	NA
rs1798	chr1	207016125	C	G	3	13	16	0.1875	0.494998128858038	0.6988288	0.0393661068248723	0.256517375229071	0.0589053669196511	0.0230063561430939	0.305961926770722	0.147941741026972	True	False	K562	AFF1	NA	NA	unclassified	NA	NA
rs1878544	chr1	234424371	C	G	15	3	18	0.833333333333333	0.494998128858038	0.2875032	0.786573681721004	0.973674489189085	0.0499499412444827	0.741946291622853	0.980554274958975	0.880124085455045	True	False	K562	AFF1	NA	NA	unclassified	NA	NA
rs2007231	chr1	115266306	C	T	1	12	13	0.0769230769230769	0.506404655372407	0.4873405	0.035220479012186	0.377591077890979	0.0943474694172693	0.0114911352883201	0.455728838945617	0.206405778451582	True	False	K562	AFF1	NA	NA	unclassified	NA	NA
rs2051645	chr1	7814691	A	G	2	13	15	0.133333333333333	0.507378609237845	0.5031109	0.0625582162591991	0.390748827228453	0.0884863887601597	0.0423707995962488	0.460661456490294	0.226653521743826	True	False	K562	AFF1	NA	NA	unclassified	NA	NA
rs2065708	chr1	45977685	A	G	16	3	19	0.842105263157895	0.507378609237845	0.5041398	0.625144308248065	0.927884673762946	0.0814055942416018	0.530904282443351	0.951306757051921	0.776514491005506	True	False	K562	AFF1	NA	NA	unclassified	NA	NA
rs2071931	chr1	9329289	C	T	14	2	16	0.875	0.506404655372407	0.5242497	0.622258210988037	0.954685924102959	0.0884694949519168	0.531409466759956	0.96179073857377	0.788472067545498	True	False	K562	AFF1	NA	NA	unclassified	NA	NA
rs2076339	chr1	176845386	C	T	10	2	12	0.833333333333333	0.506404655372407	0.3190862	0.718243154057306	0.971585532778262	0.0697586742409435	0.651433451970973	0.986953132781466	0.844914343417784	True	False	K562	AFF1	NA	NA	unclassified	NA	NA
rs2078273	chr1	55130931	C	T	2	15	17	0.117647058823529	0.506404655372407	0.5094901	0.0483445378410254	0.347123571548221	0.0786034928719355	0.0165537311868654	0.39615396441808	0.197734054694623	True	False	K562	AFF1	NA	NA	unclassified	NA	NA
rs2104259	chr1	59252054	C	G	5	10	15	0.333333333333333	0.494998128858038	0.6964479	0.082140496479476	0.386950283934954	0.0817320199780883	0.0539159062289744	0.451609975046446	0.234545390207215	True	False	K562	AFF1	NA	NA	unclassified	NA	NA
rs2165194	chr1	48216976	A	G	1	10	11	0.0909090909090909	0.507378609237845	0.5227326	0.0376770485323297	0.383748758848037	0.0963032272370296	0.0185494647841593	0.469086600781348	0.210712903690183	True	False	K562	AFF1	NA	NA	unclassified	NA	NA
rs2172962	chr1	67855047	G	C	4	11	15	0.266666666666667	0.495962454849594	0.649201	0.0850406398395898	0.382860535838331	0.0796532740797307	0.0459762716901445	0.44131243008344	0.23395058783896	True	False	K562	AFF1	NA	NA	unclassified	NA	NA
rs2209158	chr1	110795018	A	C	10	1	11	0.909090909090909	0.517702563952362	0.4428104	0.666016084450781	0.986613975757979	0.086648985268757	0.571768349800941	0.988371516969279	0.82631503010438	True	False	K562	AFF1	NA	NA	unclassified	NA	NA
rs2228099	chr1	150808889	C	G	9	6	15	0.6	0.494998128858038	0.2765922	0.604766027801468	0.912340324270566	0.0820870129436292	0.516859864812377	0.935526706671567	0.758553176036017	True	False	K562	AFF1	NA	NA	unclassified	NA	NA
rs2605082	chr1	219619538	A	G	2	7	9	0.222222222222222	0.507378609237845	0.6802736	0.0451159481539394	0.395120545985467	0.0964073072908265	0.0252877983209299	0.479446236898082	0.220118247069703	True	False	K562	AFF1	NA	NA	unclassified	NA	NA
rs260970	chr1	39551242	G	A	5	22	27	0.185185185185185	0.498304848794295	0.4695035	0.101356123207532	0.393273711568331	0.0775172549936871	0.0820132744851534	0.467087011386484	0.247314917387931	True	False	K562	AFF1	NA	NA	unclassified	NA	NA
rs2642531	chr1	203143725	G	C	5	1	6	0.833333333333333	0.495962454849594	0.2869889	0.629619149561521	0.971686726225684	0.0961408325365746	0.518837213348938	0.990907096286885	0.800652937893603	True	False	K562	AFF1	NA	NA	unclassified	NA	NA
rs2811608	chr1	37855871	T	C	2	9	11	0.181818181818182	0.501209577725143	0.6171678	0.0499754330160764	0.35731019663826	0.0868144068374008	0.0271942513235609	0.44164690457089	0.203642814827168	True	False	K562	AFF1	NA	NA	unclassified	NA	NA
rs2816168	chr1	179204075	A	T	19	8	27	0.703703703703704	0.501472092594024	0.26715	0.744202252620049	0.931969107749702	0.0497369014569911	0.706483387324049	0.943827298259992	0.838085680184875	True	False	K562	AFF1	NA	NA	unclassified	NA	NA
rs2821330	chr1	200082464	A	G	6	1	7	0.857142857142857	0.507378609237845	0.2924179	0.683085266342282	0.987612365916883	0.0872744831330785	0.560220209511574	0.989799263590641	0.835348816129582	True	False	K562	AFF1	NA	NA	unclassified	NA	NA
rs2861813	chr1	176813190	A	G	8	12	20	0.4	0.507378609237845	0.1453489	0.628081208535456	0.899174584797111	0.0722688452702433	0.579700190135028	0.93040905963986	0.763627896666284	True	False	K562	AFF1	NA	NA	unclassified	NA	NA
rs2885805	chr1	111417915	C	A	9	43	52	0.173076923076923	0.493181789531728	0.501829	0.0971108117671632	0.287794351224437	0.051201971265677	0.0726338788930102	0.333560339401196	0.1924525814958	True	False	K562	AFF1	NA	NA	unclassified	NA	NA
rs2932583	chr1	151931300	C	G	3	13	16	0.1875	0.494998128858038	0.7234546	0.0273130046906789	0.236804536661676	0.0574921725111296	0.0161479423043762	0.310846432423769	0.132058770676177	True	False	K562	AFF1	NA	NA	unclassified	NA	NA
rs3131328	chr1	177727201	A	C	2	7	9	0.222222222222222	0.517702563952362	0.7206	0.0297774078625668	0.33945611896866	0.0853088509572249	0.0186319884782519	0.439856625943716	0.184616763415613	True	False	K562	AFF1	NA	NA	unclassified	NA	NA
rs3131704	chr1	40418589	A	G	16	2	18	0.888888888888889	0.507378609237845	0.5132481	0.656254344711059	0.952830605669112	0.0798638337627072	0.590907119711745	0.97152888839621	0.804542475190086	True	False	K562	AFF1	NA	NA	unclassified	NA	NA
rs3136706	chr1	117305076	C	T	12	1	13	0.923076923076923	0.506404655372407	0.4826634	0.65457062629075	0.966033506920137	0.0824118779769436	0.586962470835563	0.993346038671686	0.810302066605443	True	False	K562	AFF1	NA	NA	unclassified	NA	NA
rs3754233	chr1	235902500	A	T	1	7	8	0.125	0.501472092594024	0.7129189	0.017351944286588	0.292037871153807	0.0786447106056066	0.0039337294474947	0.386275697861545	0.154694907720198	True	False	K562	AFF1	NA	NA	unclassified	NA	NA
rs3762299	chr1	190271930	T	C	5	1	6	0.833333333333333	0.501209577725143	0.2764318	0.650511839889123	0.982826381249284	0.0945868427526263	0.533678173934524	0.990178273333533	0.816669110569203	True	False	K562	AFF1	NA	NA	unclassified	NA	NA
rs4140655	chr1	169666597	A	T	1	7	8	0.125	0.501472092594024	0.7332125	0.0147443836165301	0.27460711360378	0.0739795211910379	0.0071445182809307	0.352585322682789	0.144675748610155	True	False	K562	AFF1	NA	NA	unclassified	NA	NA
rs423539	chr1	25310009	G	C	10	2	12	0.833333333333333	0.495962454849594	0.338873	0.694504695408512	0.96466128617752	0.0740479146338375	0.616081322740332	0.972919368419662	0.829582990793016	True	False	K562	AFF1	NA	NA	unclassified	NA	NA
rs4246519	chr1	109783555	A	G	27	6	33	0.818181818181818	0.507378609237845	0.4367406	0.711344417413092	0.916508972628394	0.0552590635764666	0.67353052545043	0.948797127465952	0.813926695020743	True	False	K562	AFF1	NA	NA	unclassified	NA	NA
rs4382766	chr1	173445076	C	T	17	14	31	0.548387096774194	0.506404655372407	0.2532181	0.663463222642139	0.886891532665641	0.0580162512642922	0.601011472340992	0.899935440149383	0.77517737765389	True	False	K562	AFF1	NA	NA	unclassified	NA	NA
rs4556376	chr1	85584046	C	T	5	12	17	0.294117647058824	0.506404655372407	0.6724276	0.0888570474662074	0.362431191808757	0.0724759772167914	0.0695922437650985	0.420206877238624	0.225644119637482	True	False	K562	AFF1	NA	NA	unclassified	NA	NA
rs4656888	chr1	160128671	G	A	11	3	14	0.785714285714286	0.498304848794295	0.3836558	0.629673613185017	0.942085850052817	0.0823981955651217	0.558659124864436	0.963106466577609	0.785879731618917	True	False	K562	AFF1	NA	NA	unclassified	NA	NA
rs4845485	chr1	152766239	G	T	1	6	7	0.142857142857143	0.507891864001733	0.6459718	0.0283674473982673	0.394136836055809	0.102898480679836	0.0162364588385445	0.489730363711465	0.211252141727038	True	False	K562	AFF1	NA	NA	unclassified	NA	NA
rs4916183	chr1	171170733	A	T	9	3	12	0.75	0.501472092594024	0.2615261	0.706616861352779	0.967486519998599	0.0716901148889247	0.638787300945667	0.978185102091712	0.837051690675689	True	False	K562	AFF1	NA	NA	unclassified	NA	NA
rs4916239	chr1	171870596	G	A	2	8	10	0.2	0.498304848794295	0.6543505	0.0419976584179543	0.357103352174356	0.0874202064632922	0.0279251885627825	0.447944288358144	0.199550505296155	True	False	K562	AFF1	NA	NA	unclassified	NA	NA
rs495529	chr1	165876705	A	G	8	3	11	0.727272727272727	0.507378609237845	0.2909652	0.6545851571038	0.963909918445797	0.0830665593211209	0.563263766906493	0.964862818986428	0.809247537774799	True	False	K562	AFF1	NA	NA	unclassified	NA	NA
rs516357	chr1	244493836	C	G	3	11	14	0.214285714285714	0.494998128858038	0.753242	0.0282091353423493	0.238597297208689	0.0589989204706484	0.0218518560983124	0.310024313839232	0.133403216275519	True	False	K562	AFF1	NA	NA	unclassified	NA	NA
rs588219	chr1	234422265	A	G	2	7	9	0.222222222222222	0.507378609237845	0.6642278	0.0449022994555476	0.397224812250095	0.0956825939334155	0.0295085906481863	0.474298425342532	0.221063555852821	True	False	K562	AFF1	NA	NA	unclassified	NA	NA
rs592107	chr1	109848726	A	T	13	2	15	0.866666666666667	0.501472092594024	0.4935693	0.631172432044626	0.960323650584317	0.0863733792475174	0.537205561710697	0.960323650584317	0.795748041314471	True	False	K562	AFF1	NA	NA	unclassified	NA	NA
rs5996	chr1	197032345	C	G	1	9	10	0.1	0.494998128858038	0.7619953	0.0086506829937645	0.207834218663285	0.0567316467964775	0.0058923797541243	0.276917800602104	0.108242450828525	True	False	K562	AFF1	NA	NA	unclassified	NA	NA
rs601934	chr1	71444355	T	A	4	11	15	0.266666666666667	0.508538700229513	0.6985404	0.0678024054656643	0.335377845133354	0.0711559802523924	0.045818942977548	0.388519774906487	0.201590125299509	True	False	K562	AFF1	NA	NA	unclassified	NA	NA
rs609521	chr1	179876988	C	G	2	11	13	0.153846153846154	0.494998128858038	0.7283382	0.0237494065058453	0.221377808053037	0.0561791925391078	0.0165057687873978	0.271071838982143	0.122563607279441	True	False	K562	AFF1	NA	NA	unclassified	NA	NA
rs628962	chr1	217598848	A	G	1	6	7	0.142857142857143	0.507378609237845	0.6798632	0.0201982303709823	0.358233778693777	0.093688656962028	0.0066862434465352	0.447584623218102	0.18921600453238	True	False	K562	AFF1	NA	NA	unclassified	NA	NA
rs6427381	chr1	157453883	G	A	2	7	9	0.222222222222222	0.498304848794295	0.6785365	0.0382394778019088	0.388015706829929	0.096639489675386	0.0278698597658072	0.478974185951328	0.213127592315919	True	False	K562	AFF1	NA	NA	unclassified	NA	NA
rs646621	chr1	71447519	A	T	3	9	12	0.25	0.501472092594024	0.6447137	0.0604066016954326	0.384859489720929	0.0883248776979887	0.0473633076402127	0.477659900326956	0.222633045708181	True	False	K562	AFF1	NA	NA	unclassified	NA	NA
rs6537788	chr1	113931699	A	G	5	19	24	0.208333333333333	0.507378609237845	0.5186759	0.0912812491326311	0.38490291871327	0.0774648322975391	0.0799702813361888	0.460932899078603	0.238092083922951	True	False	K562	AFF1	NA	NA	unclassified	NA	NA
rs6657719	chr1	64869116	G	C	7	3	10	0.7	0.495962454849594	0.2773501	0.630670819016965	0.957543500787075	0.0877466568328041	0.524879088776478	0.963037523459716	0.79410715990202	True	False	K562	AFF1	NA	NA	unclassified	NA	NA
rs6658397	chr1	63628904	T	A	8	1	9	0.888888888888889	0.508538700229513	0.3008744	0.727971074847091	0.983905291477062	0.0718188567213953	0.643113001275029	0.996225373785983	0.855938183162077	True	False	K562	AFF1	NA	NA	unclassified	NA	NA
rs6660850	chr1	211806784	C	T	37	4	41	0.902439024390244	0.506404655372407	0.6644796	0.627209502835459	0.918021375366124	0.075172395007231	0.579554831861077	0.941358542537025	0.772615439100791	True	False	K562	AFF1	NA	NA	unclassified	NA	NA
rs6661811	chr1	231461261	G	A	7	6	13	0.538461538461538	0.498304848794295	0.857892	0.0722840293342949	0.371978373049818	0.0815807043481082	0.0451811296601901	0.43056204175072	0.222131201192056	True	False	K562	AFF1	NA	NA	unclassified	NA	NA
rs6672133	chr1	97123395	A	T	2	9	11	0.181818181818182	0.501472092594024	0.6273154	0.0365759772085526	0.355987200881689	0.0895359764443408	0.0266079972431234	0.460440262296514	0.196281589045121	True	False	K562	AFF1	NA	NA	unclassified	NA	NA
rs6672377	chr1	219678736	A	C	1	6	7	0.142857142857143	0.517702563952362	0.6668952	0.0206657995057066	0.373640044007384	0.0981948871487955	0.0081228015165276	0.478568798384597	0.197152921756545	True	False	K562	AFF1	NA	NA	unclassified	NA	NA
rs6676219	chr1	180602881	A	G	4	34	38	0.105263157894737	0.507378609237845	0.3704779	0.0745448463287883	0.35100922917773	0.0721048506410151	0.056348769516785	0.411159615697045	0.212777037753259	True	False	K562	AFF1	NA	NA	unclassified	NA	NA
rs6678854	chr1	119729171	T	G	1	10	11	0.0909090909090909	0.490475029958231	0.5216873	0.0275794808511849	0.379146577363031	0.0954770905296178	0.0095832374305315	0.463016640460231	0.203363029107108	True	False	K562	AFF1	NA	NA	unclassified	NA	NA
rs6680010	chr1	173325726	G	A	2	24	26	0.0769230769230769	0.498304848794295	0.3589019	0.0635787929743659	0.368294115302137	0.0819925075619559	0.0266907021147522	0.424622454340876	0.215936454138252	True	False	K562	AFF1	NA	NA	unclassified	NA	NA
rs6680132	chr1	24198804	T	C	3	16	19	0.157894736842105	0.501209577725143	0.5140287	0.0749048373691708	0.371292180958691	0.0795440157270205	0.052216405590772	0.439357284165871	0.223098509163931	True	False	K562	AFF1	NA	NA	unclassified	NA	NA
rs6691847	chr1	30265652	T	C	1	11	12	0.0833333333333333	0.501209577725143	0.5001444	0.0275050724069159	0.385915427785639	0.0971015007780683	0.0157418358319792	0.457032323658569	0.206710250096277	True	False	K562	AFF1	NA	NA	unclassified	NA	NA
rs6693954	chr1	204132638	T	A	9	3	12	0.75	0.508538700229513	0.2238673	0.750748693273368	0.965660091709398	0.0593306449378619	0.682507470159826	0.965799992142155	0.858204392491383	True	False	K562	AFF1	NA	NA	unclassified	NA	NA
rs6695209	chr1	15430895	G	A	2	10	12	0.166666666666667	0.498304848794295	0.577833	0.0543999866634834	0.39132228470241	0.0900810265630241	0.0349670703780286	0.457354655758253	0.222861135682947	True	False	K562	AFF1	NA	NA	unclassified	NA	NA
rs6701916	chr1	88077288	C	T	6	1	7	0.857142857142857	0.506404655372407	0.3359731	0.634327762199301	0.974912395794941	0.0934644055553692	0.539789613603163	0.988518054854892	0.804620078997121	True	False	K562	AFF1	NA	NA	unclassified	NA	NA
rs671137	chr1	57319480	T	C	1	7	8	0.125	0.501209577725143	0.6487378	0.0258048521208087	0.352944545152045	0.0940587637923974	0.0168725490454798	0.460967543709505	0.189374698636427	True	False	K562	AFF1	NA	NA	unclassified	NA	NA
rs694060	chr1	57743244	A	T	10	1	11	0.909090909090909	0.501472092594024	0.3301364	0.757073474542915	0.97755646394828	0.0626345415677953	0.701175750257461	0.988815657143718	0.867314969245597	True	False	K562	AFF1	NA	NA	unclassified	NA	NA
rs705509	chr1	65531751	A	G	4	28	32	0.125	0.507378609237845	0.3900112	0.0875272820779794	0.379005429300257	0.0766565591938897	0.0616543380919068	0.434798942842144	0.233266355689118	True	False	K562	AFF1	NA	NA	unclassified	NA	NA
rs705744	chr1	202491925	T	A	2	16	18	0.111111111111111	0.508538700229513	0.7751501	0.020370709789553	0.132781191852317	0.031528020983691	0.0090478309956335	0.16416323064703	0.0765759508209349	True	False	K562	AFF1	NA	NA	unclassified	NA	NA
rs742361	chr1	15726566	G	A	1	10	11	0.0909090909090909	0.498304848794295	0.502277	0.0314952852069564	0.399623387231537	0.100181041462147	0.0109758691080217	0.471984707026531	0.215559336219247	True	False	K562	AFF1	NA	NA	unclassified	NA	NA
rs748328	chr1	48220219	C	G	3	16	19	0.157894736842105	0.494998128858038	0.4810937	0.0702025780059898	0.388739694094743	0.0851483748903806	0.0556355748126877	0.474632291409132	0.229471136050367	True	False	K562	AFF1	NA	NA	unclassified	NA	NA
rs750087	chr1	204810161	G	A	3	8	11	0.272727272727273	0.498304848794295	0.6849132	0.0565768512289996	0.371890478699397	0.0872690772540599	0.0452918218649863	0.464791901368173	0.214233664964198	True	False	K562	AFF1	NA	NA	unclassified	NA	NA
rs7512552	chr1	150265704	T	C	25	3	28	0.892857142857143	0.501209577725143	0.6273779	0.607752252651578	0.913942576386139	0.0821137821724692	0.518334089748742	0.945011080695888	0.760847414518859	True	False	K562	AFF1	NA	NA	unclassified	NA	NA
rs7532265	chr1	54834738	C	T	5	6	11	0.454545454545455	0.506404655372407	0.8098362	0.053967806357269	0.368653079952615	0.0856602725380439	0.0398525072751879	0.467232611175426	0.211310443154942	True	False	K562	AFF1	NA	NA	unclassified	NA	NA
rs7536342	chr1	60822957	C	T	1	6	7	0.142857142857143	0.506404655372407	0.7010458	0.0209255855487452	0.338613034717779	0.0897826084355931	0.0135979049395855	0.446529725005847	0.179769310133262	True	False	K562	AFF1	NA	NA	unclassified	NA	NA
rs7546882	chr1	117957505	A	G	1	14	15	0.0666666666666667	0.507378609237845	0.5027726	0.0281921899695692	0.327680415299979	0.0827708016586263	0.0084304794867653	0.394781646308271	0.177936302634774	True	False	K562	AFF1	NA	NA	unclassified	NA	NA
rs783060	chr1	66846766	A	C	9	3	12	0.75	0.517702563952362	0.3245313	0.645828939499707	0.951680832555684	0.0814465182911197	0.558549655091928	0.968970185556195	0.798754886027696	True	False	K562	AFF1	NA	NA	unclassified	NA	NA
rs806114	chr1	6067640	C	G	22	4	26	0.846153846153846	0.494998128858038	0.5430397	0.639401405243639	0.933855832956685	0.0778832197691533	0.557615577551535	0.947404253293034	0.786628619100162	True	False	K562	AFF1	NA	NA	unclassified	NA	NA
rs829373	chr1	21988563	C	T	17	2	19	0.894736842105263	0.506404655372407	0.4911325	0.693215956422079	0.964989885591623	0.0720001661439093	0.631892863312177	0.973573027276118	0.829102921006851	True	False	K562	AFF1	NA	NA	unclassified	NA	NA
rs877494	chr1	60436924	C	G	2	11	13	0.153846153846154	0.494998128858038	0.6396539	0.0381883500732229	0.302009410216734	0.0736290342964294	0.0191395999936728	0.374453690210883	0.170098880144978	True	False	K562	AFF1	NA	NA	unclassified	NA	NA
rs882624	chr1	201735913	C	T	23	1	24	0.958333333333333	0.506404655372407	0.6954658	0.639574556179756	0.976449547789664	0.0899789294039595	0.537157615917482	0.977845099356948	0.80801205198471	True	False	K562	AFF1	NA	NA	unclassified	NA	NA
rs895932	chr1	205023014	G	A	4	9	13	0.307692307692308	0.498304848794295	0.6990532	0.0713668621214566	0.383686660197836	0.0840206943256679	0.0424050420106283	0.456061375444495	0.227526761159646	True	False	K562	AFF1	NA	NA	unclassified	NA	NA
rs942126	chr1	59211628	C	G	12	2	14	0.857142857142857	0.494998128858038	0.392388	0.699354851996878	0.968640214067848	0.0729998857766926	0.62134997379981	0.976454062366192	0.833997533032363	True	False	K562	AFF1	NA	NA	unclassified	NA	NA
rs11686530	chr2	113770464	T	A	17	64	81	0.209876543209877	0.508538700229513	0.7361023	0.0586789416409971	0.141374679108144	0.021357229625924	0.0434426750591935	0.154607928997754	0.100026810374571	True	True	K562	AFF1	NA	NA	unclassified	NA	NA
rs4665298	chr2	26256378	G	A	58	12	70	0.828571428571429	0.498304848794295	0.6074718	0.634286321508368	0.85017199771061	0.0544330939183099	0.594743892560249	0.862766704735868	0.742229159609489	True	True	K562	AFF1	NA	NA	unclassified	NA	NA
rs7562525	chr2	167267987	G	A	28	28	56	0.5	0.498304848794295	0.2291128	0.662461438864674	0.838028796994478	0.0454865518735797	0.635928614763454	0.862732616642246	0.750245117929576	True	True	K562	AFF1	NA	NA	unclassified	NA	NA
rs7580048	chr2	97304180	G	C	44	18	62	0.709677419354839	0.495962454849594	0.3548202	0.721992123589846	0.872569870850239	0.0402607772306876	0.701616282831226	0.88934745245329	0.797280997220042	True	True	K562	AFF1	NA	NA	unclassified	NA	NA
rs10191360	chr2	136884679	T	C	9	3	12	0.75	0.501209577725143	0.3267807	0.644913378915541	0.954974544011513	0.0828593165255781	0.556906275236626	0.964705896123014	0.799943961463527	True	False	K562	AFF1	NA	NA	unclassified	NA	NA
rs10497431	chr2	175724594	T	C	3	14	17	0.176470588235294	0.501209577725143	0.5222708	0.0711285245060368	0.387547529639932	0.0848909257192199	0.0612363670643722	0.468471928732337	0.229338027072985	True	False	K562	AFF1	NA	NA	unclassified	NA	NA
rs1058256	chr2	70523972	T	A	3	18	21	0.142857142857143	0.508538700229513	0.5152469	0.0688617123013504	0.341890612071634	0.0727767273840137	0.0419486370023493	0.395843862051736	0.205376162186492	True	False	K562	AFF1	NA	NA	unclassified	NA	NA
rs1114882	chr2	106376569	A	G	7	1	8	0.875	0.507378609237845	0.3157995	0.703102429840445	0.991706702544028	0.0799787809642359	0.610621722325567	0.992629729029029	0.847404566192236	True	False	K562	AFF1	NA	NA	unclassified	NA	NA
rs11676611	chr2	144128555	G	C	6	1	7	0.857142857142857	0.495962454849594	0.3127743	0.637830950181132	0.977302420133083	0.0915513804947294	0.56276345014159	0.9904754740891	0.807566685157107	True	False	K562	AFF1	NA	NA	unclassified	NA	NA
rs11676663	chr2	158842561	T	C	15	1	16	0.9375	0.501209577725143	0.5098481	0.70017928257554	0.980270025811256	0.0763865925950776	0.620364381343903	0.989061288130795	0.840224654193398	True	False	K562	AFF1	NA	NA	unclassified	NA	NA
rs11686670	chr2	2837549	C	A	6	1	7	0.857142857142857	0.493181789531728	0.3700121	0.602341768159173	0.969593839996911	0.10030443786915	0.507694586222012	0.985989999531646	0.785967804078042	True	False	K562	AFF1	NA	NA	unclassified	NA	NA
rs11887007	chr2	170149854	C	A	2	12	14	0.142857142857143	0.493181789531728	0.5181832	0.0585228735626291	0.392726606684153	0.0918504941732414	0.0374782725881876	0.49170901159597	0.225624740123391	True	False	K562	AFF1	NA	NA	unclassified	NA	NA
rs11888191	chr2	65128949	C	G	11	1	12	0.916666666666667	0.494998128858038	0.281753	0.808314229173832	0.987321999623462	0.0507283343462139	0.758801332972664	0.991935942789331	0.897818114398647	True	False	K562	AFF1	NA	NA	unclassified	NA	NA
rs12612409	chr2	69941287	C	T	2	8	10	0.2	0.506404655372407	0.6604602	0.0316645423240822	0.355961356719105	0.0904854516126594	0.0256983426498337	0.457471969555145	0.193812949521594	True	False	K562	AFF1	NA	NA	unclassified	NA	NA
rs12987845	chr2	130686242	G	C	8	1	9	0.888888888888889	0.495962454849594	0.4201407	0.617493997187063	0.972301850183038	0.0972282623284434	0.520709347159387	0.986029184647949	0.794897923685051	True	False	K562	AFF1	NA	NA	unclassified	NA	NA
rs13389504	chr2	40369688	T	G	1	5	6	0.166666666666667	0.490475029958231	0.7025946	0.0210730039552839	0.385804782041085	0.103182795099148	0.0091033709481229	0.490024612156063	0.203438892998184	True	False	K562	AFF1	NA	NA	unclassified	NA	NA
rs13427181	chr2	47100093	C	G	4	14	18	0.222222222222222	0.494998128858038	0.5899514	0.0751012166748051	0.368743136181199	0.0768906908914026	0.0557587979403668	0.435091986408635	0.221922176428002	True	False	K562	AFF1	NA	NA	unclassified	NA	NA
rs17013435	chr2	126981049	A	T	1	7	8	0.125	0.501472092594024	0.6127135	0.0310588664505835	0.386950704977698	0.097972494589439	0.0180736328576255	0.48660472905376	0.209004785714141	True	False	K562	AFF1	NA	NA	unclassified	NA	NA
rs17036359	chr2	47451982	T	A	7	18	25	0.28	0.508538700229513	0.6423522	0.0961552644482012	0.340506655363802	0.0657074306237701	0.0658210207463477	0.392133541322218	0.218330959906002	True	False	K562	AFF1	NA	NA	unclassified	NA	NA
rs17348638	chr2	73312572	C	T	1	7	8	0.125	0.506404655372407	0.6587292	0.019885736341666	0.341338504378041	0.0910646600250005	0.0119314398620438	0.438817458691217	0.180612120359853	True	False	K562	AFF1	NA	NA	unclassified	NA	NA
rs17664519	chr2	71202549	A	G	7	2	9	0.777777777777778	0.507378609237845	0.3292532	0.622207643203689	0.964730808173127	0.0917816677612037	0.529725633687507	0.977351454085527	0.793469225688408	True	False	K562	AFF1	NA	NA	unclassified	NA	NA
rs17786787	chr2	140554214	A	G	1	9	10	0.1	0.507378609237845	0.6410378	0.0228215270681321	0.304660517147474	0.0784139043167912	0.0118241298439969	0.37408513410948	0.163741022107803	True	False	K562	AFF1	NA	NA	unclassified	NA	NA
rs1915222	chr2	50438701	C	T	2	7	9	0.222222222222222	0.506404655372407	0.722553	0.024655604688907	0.333394479286207	0.0853091503825558	0.0172986938672419	0.439214421988313	0.179025041987557	True	False	K562	AFF1	NA	NA	unclassified	NA	NA
rs1992249	chr2	129230661	T	G	2	13	15	0.133333333333333	0.490475029958231	0.6174108	0.0362968525017833	0.28889447289693	0.0701990047831987	0.0192797922737039	0.351854913290882	0.162595662699357	True	False	K562	AFF1	NA	NA	unclassified	NA	NA
rs1993306	chr2	33446335	T	A	3	13	16	0.1875	0.508538700229513	0.6204603	0.0554201784990837	0.332911512407753	0.0749765993409689	0.0342597872825228	0.392013909214139	0.194165845453418	True	False	K562	AFF1	NA	NA	unclassified	NA	NA
rs2054119	chr2	63936528	G	C	3	9	12	0.25	0.495962454849594	0.6901362	0.0572942033823897	0.357823604489639	0.0807875529790975	0.0389724818393412	0.434782174346422	0.207558903936014	True	False	K562	AFF1	NA	NA	unclassified	NA	NA
rs2136737	chr2	62969310	G	C	3	13	16	0.1875	0.495962454849594	0.6700027	0.0472773407569271	0.285489622351233	0.0637289351912931	0.0227842962551643	0.324678627073913	0.16638348155408	True	False	K562	AFF1	NA	NA	unclassified	NA	NA
rs2305350	chr2	46819815	A	G	1	6	7	0.142857142857143	0.507378609237845	0.6677755	0.0262496490548611	0.379359701456062	0.0989477454810483	0.0111625927890704	0.477437804177217	0.202804675255462	True	False	K562	AFF1	NA	NA	unclassified	NA	NA
rs2691123	chr2	37217027	A	G	1	7	8	0.125	0.507378609237845	0.6566431	0.0225696916039231	0.345359007625378	0.0924752812075463	0.0138690519114133	0.444148204037839	0.183964349614651	True	False	K562	AFF1	NA	NA	unclassified	NA	NA
rs2694618	chr2	61536984	C	T	8	2	10	0.8	0.506404655372407	0.3460809	0.629801478998391	0.964869566502444	0.0890008131015991	0.541191928193921	0.984065283391376	0.797335522750418	True	False	K562	AFF1	NA	NA	unclassified	NA	NA
rs297597	chr2	157378533	A	G	1	11	12	0.0833333333333333	0.507378609237845	0.4857273	0.0394561298635014	0.393287659425606	0.0992980230282126	0.0252422091204203	0.491515555031411	0.216371894644554	True	False	K562	AFF1	NA	NA	unclassified	NA	NA
rs3017019	chr2	158570520	A	C	17	4	21	0.80952380952381	0.517702563952362	0.4644725	0.639299565793679	0.924092025990572	0.0757788194926937	0.567816600224853	0.959535641583854	0.781695795892126	True	False	K562	AFF1	NA	NA	unclassified	NA	NA
rs332723	chr2	119473338	T	C	2	10	12	0.166666666666667	0.501209577725143	0.7031377	0.0241292908830051	0.265751290961088	0.0688421483836494	0.0162641082269837	0.348747405593882	0.144940290922047	True	False	K562	AFF1	NA	NA	unclassified	NA	NA
rs354693	chr2	143830118	T	C	2	7	9	0.222222222222222	0.501209577725143	0.6578107	0.0358671421481669	0.399002710669678	0.0988202108067429	0.0177133515900527	0.489238136862337	0.217434926408922	True	False	K562	AFF1	NA	NA	unclassified	NA	NA
rs3791765	chr2	10099635	A	G	11	1	12	0.916666666666667	0.507378609237845	0.2816092	0.800640221396637	0.991101734631792	0.0525677251799391	0.758674213450269	0.994737830680779	0.895870978014214	True	False	K562	AFF1	NA	NA	unclassified	NA	NA
rs3860057	chr2	18781708	G	C	1	6	7	0.142857142857143	0.495962454849594	0.6579774	0.0249193511229973	0.38252420217974	0.0994024542339216	0.011898189552793	0.482067519201463	0.203721776651369	True	False	K562	AFF1	NA	NA	unclassified	NA	NA
rs4436912	chr2	156903232	G	A	3	15	18	0.166666666666667	0.498304848794295	0.5249681	0.0721856641174115	0.374571587105069	0.0804190152924867	0.0427075699741488	0.428767152751507	0.22337862561124	True	False	K562	AFF1	NA	NA	unclassified	NA	NA
rs446791	chr2	152129879	C	T	13	1	14	0.928571428571429	0.506404655372407	0.5001264	0.676254063017301	0.983328402309252	0.0836484965285279	0.594776566834738	0.992946484847731	0.829791232663277	True	False	K562	AFF1	NA	NA	unclassified	NA	NA
rs4581943	chr2	40472563	A	T	9	2	11	0.818181818181818	0.501472092594024	0.395118	0.616371656601946	0.956047690050991	0.0930195148788377	0.515561540635441	0.971903324077741	0.786209673326469	True	False	K562	AFF1	NA	NA	unclassified	NA	NA
rs6576968	chr2	96904127	G	A	2	6	8	0.25	0.498304848794295	0.7192667	0.0429797213780875	0.387004568978033	0.0966333974583836	0.0144408364123221	0.479784393187709	0.21499214517806	True	False	K562	AFF1	NA	NA	unclassified	NA	NA
rs6705888	chr2	47848236	A	G	7	2	9	0.777777777777778	0.507378609237845	0.3464466	0.606439123868355	0.968680765033702	0.0963033882309512	0.512587821939466	0.973766922202101	0.787559944451028	True	False	K562	AFF1	NA	NA	unclassified	NA	NA
rs6708374	chr2	173114962	G	A	1	12	13	0.0769230769230769	0.498304848794295	0.5158022	0.0297112744058978	0.35599591256637	0.0904307697774329	0.0123634273520466	0.426504101827271	0.192853593486134	True	False	K562	AFF1	NA	NA	unclassified	NA	NA
rs6713907	chr2	106132986	G	T	3	9	12	0.25	0.507891864001733	0.6833876	0.0539589317275674	0.356730045469483	0.0822472525562876	0.0376343325272532	0.437443576978512	0.205344488598525	True	False	K562	AFF1	NA	NA	unclassified	NA	NA
rs6720433	chr2	36705747	C	T	9	4	13	0.692307692307692	0.506404655372407	0.2962479	0.633237917594924	0.934400086277678	0.0804671435559804	0.567041733342204	0.961782929824851	0.7838190019363	True	False	K562	AFF1	NA	NA	unclassified	NA	NA
rs6723321	chr2	134315938	G	C	2	6	8	0.25	0.495962454849594	0.751431	0.0208959416076171	0.348000890729787	0.0894681838769906	0.0149691723897433	0.443692916274945	0.184448416168702	True	False	K562	AFF1	NA	NA	unclassified	NA	NA
rs6729179	chr2	172429907	G	A	14	1	15	0.933333333333333	0.498304848794295	0.5177074	0.670877317795853	0.970859206914899	0.0816528626758553	0.581373820621391	0.981082882985478	0.820868262355376	True	False	K562	AFF1	NA	NA	unclassified	NA	NA
rs6734147	chr2	122562188	G	A	1	19	20	0.05	0.498304848794295	0.4064674	0.0238921273660629	0.328682456812907	0.0845289356351673	0.0130610886071324	0.416361403680858	0.176287292089485	True	False	K562	AFF1	NA	NA	unclassified	NA	NA
rs6743792	chr2	139010272	G	C	8	2	10	0.8	0.495962454849594	0.2996276	0.682023238768954	0.962318320638389	0.0782358309388109	0.600430301163864	0.984351673481349	0.822170779703672	True	False	K562	AFF1	NA	NA	unclassified	NA	NA
rs6752908	chr2	69409222	C	T	4	33	37	0.108108108108108	0.506404655372407	0.3461383	0.09967595484439	0.387718970385074	0.0771855627043129	0.0726397190501723	0.444956172437302	0.243697462614732	True	False	K562	AFF1	NA	NA	unclassified	NA	NA
rs7340390	chr2	171007945	T	C	4	16	20	0.2	0.501209577725143	0.5376303	0.0902102144960855	0.38903923005336	0.0794568763301306	0.0693308401390243	0.446661711934348	0.239624722274723	True	False	K562	AFF1	NA	NA	unclassified	NA	NA
rs735112	chr2	46110425	A	G	2	14	16	0.125	0.507378609237845	0.6581153	0.0287833832777639	0.238927075326684	0.0597011303985039	0.0215610639120025	0.311063760425608	0.133855229302224	True	False	K562	AFF1	NA	NA	unclassified	NA	NA
rs754868	chr2	43185532	A	G	12	4	16	0.75	0.507378609237845	0.3612365	0.63292615404154	0.927964181642997	0.0780439470098084	0.572213183003231	0.963362285223421	0.780445167842269	True	False	K562	AFF1	NA	NA	unclassified	NA	NA
rs7561814	chr2	169214903	G	A	13	2	15	0.866666666666667	0.498304848794295	0.4949586	0.621341840253499	0.953527200304918	0.0872812552800166	0.52700044660078	0.959004779424963	0.787434520279208	True	False	K562	AFF1	NA	NA	unclassified	NA	NA
rs7563300	chr2	76683260	G	A	2	6	8	0.25	0.498304848794295	0.7263347	0.0378466989095831	0.377645139041696	0.0934471071878298	0.0140021407338894	0.462401226639042	0.20774591897564	True	False	K562	AFF1	NA	NA	unclassified	NA	NA
rs7583940	chr2	44255569	A	T	9	3	12	0.75	0.501472092594024	0.2447176	0.727846660921184	0.962467707078361	0.06368832375883	0.657816937465991	0.974871500539561	0.845157183999773	True	False	K562	AFF1	NA	NA	unclassified	NA	NA
rs7584547	chr2	38791920	C	G	3	7	10	0.3	0.494998128858038	0.7359186	0.0626946615261658	0.385502258727323	0.0878083302273337	0.0195972520142346	0.453779686606495	0.224098460126745	True	False	K562	AFF1	NA	NA	unclassified	NA	NA
rs7598832	chr2	67853013	C	T	1	7	8	0.125	0.506404655372407	0.6246228	0.0236359625173989	0.374835513989345	0.0975218462142808	0.0140833427213403	0.480979767162524	0.199235738253372	True	False	K562	AFF1	NA	NA	unclassified	NA	NA
rs7608326	chr2	37903390	T	C	10	6	16	0.625	0.501209577725143	0.2248844	0.684947133302145	0.935788424367921	0.0670021889930214	0.620134464290403	0.95380940982903	0.810367778835033	True	False	K562	AFF1	NA	NA	unclassified	NA	NA
rs830973	chr2	170096018	G	A	18	1	19	0.947368421052632	0.498304848794295	0.5031993	0.744558800044847	0.979865759757904	0.0656379423893288	0.688770332336546	0.992247949052066	0.862212279901376	True	False	K562	AFF1	NA	NA	unclassified	NA	NA
rs831043	chr2	170103336	T	C	3	15	18	0.166666666666667	0.501209577725143	0.529102	0.0702675502930547	0.372653473280713	0.0798385169258337	0.0516670239723011	0.436932372131639	0.221460511786884	True	False	K562	AFF1	NA	NA	unclassified	NA	NA
rs847802	chr2	64984901	C	G	2	11	13	0.153846153846154	0.494998128858038	0.6649081	0.0359401137693403	0.288624636299196	0.0703931401633121	0.0243896481465203	0.359110002361796	0.162282375034268	True	False	K562	AFF1	NA	NA	unclassified	NA	NA
rs868294	chr2	174155192	C	T	16	3	19	0.842105263157895	0.506404655372407	0.4895428	0.63465077729146	0.932141395534075	0.0801513779512637	0.564585672962193	0.970207983352702	0.783396086412767	True	False	K562	AFF1	NA	NA	unclassified	NA	NA
rs892868	chr2	11757023	C	T	6	2	8	0.75	0.506404655372407	0.3108279	0.601408739693659	0.963066477717452	0.0979876815667677	0.504468194128104	0.981925551467181	0.782237608705555	True	False	K562	AFF1	NA	NA	unclassified	NA	NA
rs937729	chr2	98974389	T	G	3	11	14	0.214285714285714	0.490475029958231	0.6716162	0.0449750260600869	0.321268691508721	0.0732524849981553	0.0236659379350101	0.376305275833673	0.183121858784404	True	False	K562	AFF1	NA	NA	unclassified	NA	NA
rs17494938	chr4	80247342	C	T	2	108	110	0.0181818181818182	0.506404655372407	0.3442863	0.0158263359139511	0.120026153268782	0.0282490030193053	0.0131176930652327	0.147822626107632	0.0679262445913668	True	True	K562	AFF1	NA	NA	unclassified	NA	NA
rs10001947	chr4	36304647	C	G	1	5	6	0.166666666666667	0.494998128858038	0.6879927	0.0184133500914199	0.386712582921055	0.103210332722434	0.0147869383258669	0.497604116858121	0.202562966506237	True	False	K562	AFF1	NA	NA	unclassified	NA	NA
rs10008153	chr4	185227184	C	T	6	2	8	0.75	0.506404655372407	0.3068432	0.6119171420693	0.959750738950152	0.0954724100512823	0.513035537458775	0.973854266095318	0.785833940509726	True	False	K562	AFF1	NA	NA	unclassified	NA	NA
rs10013247	chr4	60705928	A	G	7	1	8	0.875	0.507378609237845	0.3719043	0.636176383922374	0.98286744159622	0.0934979051161151	0.526110768761199	0.98286744159622	0.809521912759297	True	False	K562	AFF1	NA	NA	unclassified	NA	NA
rs10028688	chr4	88539948	T	C	7	2	9	0.777777777777778	0.501209577725143	0.2862964	0.655531759221162	0.961673866371553	0.0815900738744239	0.581666199455148	0.98514929973924	0.808602812796358	True	False	K562	AFF1	NA	NA	unclassified	NA	NA
rs1049544	chr4	88415636	G	C	9	5	14	0.642857142857143	0.495962454849594	0.2772875	0.617477803529022	0.928390395690604	0.0823108895151454	0.537213729518596	0.961815013318856	0.772934099609813	True	False	K562	AFF1	NA	NA	unclassified	NA	NA
rs10805133	chr4	45035906	G	C	6	1	7	0.857142857142857	0.495962454849594	0.2763577	0.67076540647796	0.972960070060648	0.0854353369189608	0.564236501987495	0.991319845973884	0.821862738269304	True	False	K562	AFF1	NA	NA	unclassified	NA	NA
rs1110906	chr4	112323147	C	T	9	2	11	0.818181818181818	0.506404655372407	0.370759	0.640828223859201	0.967272074589353	0.0876184909383008	0.543190819806198	0.980482609812707	0.804050149224277	True	False	K562	AFF1	NA	NA	unclassified	NA	NA
rs11550000	chr4	39460352	C	G	28	60	88	0.318181818181818	0.494998128858038	0.5736059	0.183012492539059	0.343840428398396	0.0425403296367821	0.162290449579884	0.374209029846397	0.263426460468727	True	False	K562	AFF1	NA	NA	unclassified	NA	NA
rs11722096	chr4	186378541	C	G	1	11	12	0.0833333333333333	0.494998128858038	0.4815356	0.0350985753016294	0.390667579209175	0.0992109036397222	0.0240970307265935	0.490370376637584	0.212883077255402	True	False	K562	AFF1	NA	NA	unclassified	NA	NA
rs11728538	chr4	185805470	A	G	2	26	28	0.0714285714285714	0.507378609237845	0.3891603	0.0489865509645024	0.323405010437235	0.0733455350716693	0.0271430811231414	0.379625793957698	0.186195780700869	True	False	K562	AFF1	NA	NA	unclassified	NA	NA
rs11731813	chr4	155379883	A	G	16	1	17	0.941176470588235	0.507378609237845	0.6342765	0.608320388686285	0.970458791205457	0.0980563017586445	0.501654297212422	0.970927145689711	0.789389589945871	True	False	K562	AFF1	NA	NA	unclassified	NA	NA
rs11945303	chr4	100810611	T	C	1	6	7	0.142857142857143	0.501209577725143	0.6336956	0.0270522828803289	0.394696713697729	0.102086706645027	0.0202217795195697	0.504151074804081	0.210874498289029	True	False	K562	AFF1	NA	NA	unclassified	NA	NA
rs12510910	chr4	159920048	C	A	7	14	21	0.333333333333333	0.493181789531728	0.6745508	0.107738975568595	0.370290771087999	0.0688222437029791	0.0718522861994407	0.406820800791115	0.239014873328297	True	False	K562	AFF1	NA	NA	unclassified	NA	NA
rs13107529	chr4	83317775	C	G	1	11	12	0.0833333333333333	0.494998128858038	0.6456497	0.0201315081436493	0.248021129548264	0.0657559446942247	0.0163601789600749	0.329518633650792	0.134076318845957	True	False	K562	AFF1	NA	NA	unclassified	NA	NA
rs13120304	chr4	100196294	T	A	5	14	19	0.263157894736842	0.508538700229513	0.6820417	0.0758265948317336	0.316834624203078	0.0658812222007106	0.0580890234780599	0.376131864839869	0.196330609517406	True	False	K562	AFF1	NA	NA	unclassified	NA	NA
rs13139396	chr4	186017254	G	C	16	8	24	0.666666666666667	0.495962454849594	0.2465239	0.729097298600585	0.928037841388432	0.0527383554755953	0.678492925966012	0.943837800144082	0.828567569994509	True	False	K562	AFF1	NA	NA	unclassified	NA	NA
rs13148138	chr4	127677801	G	A	6	9	15	0.4	0.498304848794295	0.7454135	0.0878478245602146	0.39091481956338	0.0812291770335326	0.0530716560366798	0.46281739317352	0.239381322061797	True	False	K562	AFF1	NA	NA	unclassified	NA	NA
rs1346133	chr4	73774717	A	G	6	1	7	0.857142857142857	0.507378609237845	0.3013912	0.666271874835688	0.981413961529503	0.0881835439765512	0.556364668162489	0.985451392312548	0.823842918182595	True	False	K562	AFF1	NA	NA	unclassified	NA	NA
rs1364953	chr4	38062233	T	A	2	9	11	0.181818181818182	0.508538700229513	0.6200151	0.0384549019072465	0.363488813702788	0.0899075880725302	0.0264212935830668	0.453562102459802	0.200971857805017	True	False	K562	AFF1	NA	NA	unclassified	NA	NA
rs1472951	chr4	37689747	A	G	5	1	6	0.833333333333333	0.507378609237845	0.2993913	0.632557398275979	0.977086879254306	0.0981321619763688	0.521721810692639	0.983951890143442	0.804822138765143	True	False	K562	AFF1	NA	NA	unclassified	NA	NA
rs1493126	chr4	108855828	G	C	9	2	11	0.818181818181818	0.495962454849594	0.3313166	0.679343344727718	0.957541759051103	0.0772315408122036	0.598696162222854	0.972207254067763	0.81844255188941	True	False	K562	AFF1	NA	NA	unclassified	NA	NA
rs1500818	chr4	117653901	A	G	8	2	10	0.8	0.507378609237845	0.3353049	0.654043478698114	0.970032934565149	0.0854788127639957	0.565187444749643	0.979283078536197	0.812038206631632	True	False	K562	AFF1	NA	NA	unclassified	NA	NA
rs1551446	chr4	173423366	A	G	7	1	8	0.875	0.507378609237845	0.330261	0.679991136838998	0.978618031121668	0.0850261379642749	0.584655076429458	0.987255153212211	0.829304583980333	True	False	K562	AFF1	NA	NA	unclassified	NA	NA
rs1564559	chr4	86559339	T	C	12	4	16	0.75	0.501209577725143	0.3674862	0.633494238932625	0.936346096204773	0.0796926205773781	0.561900263270427	0.964858785255742	0.784920167568699	True	False	K562	AFF1	NA	NA	unclassified	NA	NA
rs17018839	chr4	92790543	A	G	6	1	7	0.857142857142857	0.507378609237845	0.3426324	0.638838699526509	0.979943408981275	0.0959999427885414	0.520847124237916	0.989332421897431	0.809391054253892	True	False	K562	AFF1	NA	NA	unclassified	NA	NA
rs17187075	chr4	9990328	G	C	1	6	7	0.142857142857143	0.495962454849594	0.6551332	0.0234202952087875	0.381139382970755	0.100190484933301	0.0132600754176819	0.480830686454792	0.202279839089771	True	False	K562	AFF1	NA	NA	unclassified	NA	NA
rs17343501	chr4	141895912	C	A	6	1	7	0.857142857142857	0.493181789531728	0.3594995	0.60298135996504	0.970247848138788	0.101751801972513	0.483187852208847	0.971954828148526	0.786614604051914	True	False	K562	AFF1	NA	NA	unclassified	NA	NA
rs17369593	chr4	154247209	C	T	10	4	14	0.714285714285714	0.506404655372407	0.3555494	0.606291529923746	0.930855204205443	0.0861031506823126	0.511952471990154	0.943127481230535	0.768573367064594	True	False	K562	AFF1	NA	NA	unclassified	NA	NA
rs17601068	chr4	47619803	G	A	1	5	6	0.166666666666667	0.498304848794295	0.7050725	0.0147085457170169	0.376644887732319	0.102251165655015	0.0090671495361926	0.481208700155566	0.195676716724668	True	False	K562	AFF1	NA	NA	unclassified	NA	NA
rs1849136	chr4	144833533	G	A	11	3	14	0.785714285714286	0.498304848794295	0.3454267	0.68067011548831	0.956956856596188	0.0735355716187061	0.603498297147788	0.963678249679207	0.818813486042249	True	False	K562	AFF1	NA	NA	unclassified	NA	NA
rs1865845	chr4	109532430	G	A	3	7	10	0.3	0.498304848794295	0.7162094	0.0656810445542506	0.396355297270294	0.0899491268433031	0.0383062158688185	0.474917325879639	0.231018170912272	True	False	K562	AFF1	NA	NA	unclassified	NA	NA
rs1974991	chr4	83204024	C	G	3	11	14	0.214285714285714	0.494998128858038	0.6443075	0.0547771855274988	0.342652066326477	0.0774222951446507	0.0341444139644453	0.40741730600354	0.198714625926988	True	False	K562	AFF1	NA	NA	unclassified	NA	NA
rs2004987	chr4	83319611	C	T	10	2	12	0.833333333333333	0.506404655372407	0.3340293	0.68627821390184	0.959127709439349	0.0729352786713007	0.635681485319901	0.979037221415484	0.822702961670595	True	False	K562	AFF1	NA	NA	unclassified	NA	NA
rs2119788	chr4	174447389	C	T	6	29	35	0.171428571428571	0.506404655372407	0.6318245	0.0602701548795001	0.224565744239501	0.0448045695472273	0.0396992284207592	0.263015774583562	0.142417949559501	True	False	K562	AFF1	NA	NA	unclassified	NA	NA
rs2168040	chr4	178794478	T	C	1	6	7	0.142857142857143	0.501209577725143	0.6692356	0.0233001147722176	0.376966721773921	0.0982916866446673	0.0146700212908911	0.474416939440349	0.200133418273069	True	False	K562	AFF1	NA	NA	unclassified	NA	NA
rs2245104	chr4	118497883	T	C	1	6	7	0.142857142857143	0.501209577725143	0.6526634	0.0284999291350576	0.390947813198196	0.0999197733883134	0.0144753738834048	0.480380865624366	0.209723871166627	True	False	K562	AFF1	NA	NA	unclassified	NA	NA
rs2291433	chr4	38387075	T	G	5	31	36	0.138888888888889	0.490475029958231	0.3949181	0.09715726580031	0.379666950368633	0.0744365760088929	0.0755671931771704	0.437924708977691	0.238412108084472	True	False	K562	AFF1	NA	NA	unclassified	NA	NA
rs2583636	chr4	83153179	G	T	6	1	7	0.857142857142857	0.507891864001733	0.3528241	0.628591073957367	0.974885771402979	0.0982476538376709	0.493061458533118	0.978784955668326	0.801738422680173	True	False	K562	AFF1	NA	NA	unclassified	NA	NA
rs2726507	chr4	106238767	T	C	1	6	7	0.142857142857143	0.501209577725143	0.672276	0.0281633615906006	0.375864523601804	0.0978459816235635	0.0131715417953553	0.47386108697785	0.202013942596202	True	False	K562	AFF1	NA	NA	unclassified	NA	NA
rs3775092	chr4	1240962	C	G	2	6	8	0.25	0.494998128858038	0.7232776	0.026524400875717	0.367007511609886	0.0937587804380505	0.0197716920055908	0.46074531438162	0.196765956242801	True	False	K562	AFF1	NA	NA	unclassified	NA	NA
rs3935357	chr4	40951828	C	T	7	1	8	0.875	0.506404655372407	0.3300685	0.67640349122118	0.979760397727274	0.0858428133258882	0.583206923053866	0.996802304140254	0.828081944474227	True	False	K562	AFF1	NA	NA	unclassified	NA	NA
rs4079694	chr4	165459333	T	C	7	3	10	0.7	0.501209577725143	0.309557	0.602158897629226	0.94710231690644	0.093816882641663	0.491587154532717	0.951878537927837	0.774630607267833	True	False	K562	AFF1	NA	NA	unclassified	NA	NA
rs4146486	chr4	76215752	C	T	10	4	14	0.714285714285714	0.506404655372407	0.3456921	0.631974436260919	0.933954257659871	0.0817682905655093	0.540316880183784	0.946673471525314	0.782964346960395	True	False	K562	AFF1	NA	NA	unclassified	NA	NA
rs4241999	chr4	56626096	A	T	11	6	17	0.647058823529412	0.501472092594024	0.2998391	0.61008812485287	0.907104566430715	0.0783870446196554	0.544114787560451	0.952882539253608	0.758596345641793	True	False	K562	AFF1	NA	NA	unclassified	NA	NA
rs4253255	chr4	187158922	G	C	2	6	8	0.25	0.495962454849594	0.7288053	0.0405731881477281	0.375392843667644	0.0936810685128706	0.0207005062509971	0.479503426180896	0.207983015907686	True	False	K562	AFF1	NA	NA	unclassified	NA	NA
rs4253407	chr4	187193308	A	T	6	1	7	0.857142857142857	0.501472092594024	0.3617579	0.611119395887719	0.973362633433837	0.100207165803749	0.508542574581481	0.986837987891115	0.792241014660778	True	False	K562	AFF1	NA	NA	unclassified	NA	NA
rs4339203	chr4	10462106	G	A	12	32	44	0.272727272727273	0.498304848794295	0.6746553	0.0882223081746643	0.253275659966394	0.0444062741730607	0.0734243718096844	0.296243027274778	0.170748984070529	True	False	K562	AFF1	NA	NA	unclassified	NA	NA
rs4508909	chr4	146073103	T	A	15	3	18	0.833333333333333	0.508538700229513	0.3414451	0.748389744526502	0.960072622990049	0.0579965044286709	0.688964703860057	0.974923699727386	0.854231183758275	True	False	K562	AFF1	NA	NA	unclassified	NA	NA
rs4527518	chr4	41443113	A	G	9	3	12	0.75	0.507378609237845	0.3133261	0.654440503833109	0.949186683583264	0.0788747204595571	0.585266988683116	0.974523042852163	0.801813593708186	True	False	K562	AFF1	NA	NA	unclassified	NA	NA
rs4689516	chr4	6687113	G	A	3	9	12	0.25	0.498304848794295	0.6388975	0.0609074401254042	0.392581284421137	0.0911629831926943	0.0447314641137128	0.490788262485874	0.226744362273271	True	False	K562	AFF1	NA	NA	unclassified	NA	NA
rs4689549	chr4	6776649	G	A	6	14	20	0.3	0.498304848794295	0.6927485	0.0885186861842622	0.331541145895917	0.065319614202368	0.0668731584518461	0.388436836492797	0.21002991604009	True	False	K562	AFF1	NA	NA	unclassified	NA	NA
rs4689667	chr4	7249188	A	T	9	2	11	0.818181818181818	0.501472092594024	0.3540449	0.664408102720951	0.975807198724586	0.0842614464095041	0.556405731431483	0.982460628628127	0.820107650722768	True	False	K562	AFF1	NA	NA	unclassified	NA	NA
rs4695923	chr4	175254461	C	G	1	5	6	0.166666666666667	0.494998128858038	0.7387634	0.0065339110495424	0.342732617805572	0.0938933209427371	0.002232726280929	0.444615218023739	0.174633264427557	True	False	K562	AFF1	NA	NA	unclassified	NA	NA
rs4834158	chr4	112963483	G	A	2	6	8	0.25	0.498304848794295	0.6981201	0.0388353370634943	0.394841197653508	0.0978731040976812	0.0271054767644183	0.494218542775051	0.216838267358501	True	False	K562	AFF1	NA	NA	unclassified	NA	NA
rs4862684	chr4	187299297	G	A	3	9	12	0.25	0.498304848794295	0.691012	0.0575617994927834	0.358091200600033	0.0807875529790975	0.039240077949735	0.435049770456816	0.207826500046408	True	False	K562	AFF1	NA	NA	unclassified	NA	NA
rs6448182	chr4	10693222	C	T	11	3	14	0.785714285714286	0.506404655372407	0.3111965	0.7020781557552	0.96305094873743	0.0704497331043541	0.635064148107658	0.976375565933209	0.832564552246315	True	False	K562	AFF1	NA	NA	unclassified	NA	NA
rs6535489	chr4	84539176	A	T	10	1	11	0.909090909090909	0.501472092594024	0.3930209	0.703245289251926	0.974691603140301	0.0746525517674015	0.63152280682745	0.990099968416332	0.838968446196114	True	False	K562	AFF1	NA	NA	unclassified	NA	NA
rs6553807	chr4	175615513	A	C	1	9	10	0.1	0.517702563952362	0.6420766	0.0185707084181593	0.302107531266144	0.0781860178905277	0.0064921975563908	0.370205676469532	0.160339119842151	True	False	K562	AFF1	NA	NA	unclassified	NA	NA
rs6816527	chr4	105428195	T	A	7	1	8	0.875	0.508538700229513	0.3928336	0.62667963778059	0.97330152197555	0.0974466775224198	0.511578756150481	0.984429056481176	0.79999057987807	True	False	K562	AFF1	NA	NA	unclassified	NA	NA
rs6838531	chr4	53627606	A	C	7	2	9	0.777777777777778	0.517702563952362	0.3426764	0.601243957182628	0.959628139874838	0.0947351145374122	0.50867865621597	0.977219605096555	0.780436048528733	True	False	K562	AFF1	NA	NA	unclassified	NA	NA
rs6857330	chr4	17771317	G	C	12	3	15	0.8	0.495962454849594	0.3715165	0.669559363315539	0.955091492648486	0.0747691527673617	0.596678716313978	0.962465194702589	0.812325427982013	True	False	K562	AFF1	NA	NA	unclassified	NA	NA
rs691809	chr4	122343902	T	C	1	5	6	0.166666666666667	0.501209577725143	0.6894421	0.0277970789101037	0.392837719224385	0.102864354750344	0.0124351389027329	0.50063990830636	0.210317399067245	True	False	K562	AFF1	NA	NA	unclassified	NA	NA
rs7659174	chr4	157077272	T	C	1	6	7	0.142857142857143	0.501209577725143	0.6596336	0.0249193511229973	0.379647159171956	0.1006943383713	0.0130410136011822	0.479031137953173	0.202283255147477	True	False	K562	AFF1	NA	NA	unclassified	NA	NA
rs7675987	chr4	54011526	A	G	7	1	8	0.875	0.507378609237845	0.286302	0.725962833179154	0.985129409649322	0.0761454250144946	0.610326196642336	0.990894725504665	0.855546121414238	True	False	K562	AFF1	NA	NA	unclassified	NA	NA
rs872478	chr4	16504184	G	C	2	9	11	0.181818181818182	0.495962454849594	0.6876736	0.0259709596170335	0.310758659744783	0.0770293885815859	0.0116122929362271	0.3796170663037	0.168364809680908	True	False	K562	AFF1	NA	NA	unclassified	NA	NA
rs9312310	chr4	183940141	G	A	10	1	11	0.909090909090909	0.498304848794295	0.3783351	0.711532835097456	0.978266121069589	0.0732629213095351	0.642889623556173	0.98892059214224	0.844899478083522	True	False	K562	AFF1	NA	NA	unclassified	NA	NA
rs9457	chr4	6304799	G	C	9	3	12	0.75	0.495962454849594	0.2870486	0.677478339198082	0.96091098867144	0.0761813202195128	0.596126300044487	0.973318620982938	0.819194663934761	True	False	K562	AFF1	NA	NA	unclassified	NA	NA
rs2909854	chr5	78429713	C	G	23	57	80	0.2875	0.494998128858038	0.7496147	0.0734897117517596	0.171913952219836	0.0251231333123338	0.0643180893601623	0.194576485278168	0.122701831985798	True	True	K562	AFF1	NA	NA	unclassified	NA	NA
rs10039301	chr5	154487590	T	G	7	2	9	0.777777777777778	0.490475029958231	0.3372123	0.606255541037266	0.956439749117459	0.0940054932912661	0.510905846904602	0.976628153160968	0.781347645077363	True	False	K562	AFF1	NA	NA	unclassified	NA	NA
rs10054412	chr5	99304875	C	T	1	6	7	0.142857142857143	0.506404655372407	0.7115753	0.0207250251439402	0.337973311195962	0.0897017050182089	0.0105251738583498	0.445984095759161	0.179349168169951	True	False	K562	AFF1	NA	NA	unclassified	NA	NA
rs10055954	chr5	58273585	C	G	1	4	5	0.2	0.494998128858038	0.7633989	0.0217603073635119	0.37144186074425	0.0994349519405241	0.0102766182703754	0.475941941553259	0.196601084053881	True	False	K562	AFF1	NA	NA	unclassified	NA	NA
rs10068237	chr5	138337960	T	A	7	1	8	0.875	0.508538700229513	0.3188758	0.693172313708278	0.985512580930554	0.0823877102461376	0.599647394831336	0.990969928682756	0.839342447319416	True	False	K562	AFF1	NA	NA	unclassified	NA	NA
rs10077992	chr5	108028223	T	A	10	2	12	0.833333333333333	0.508538700229513	0.3887584	0.646663576048023	0.964961339090461	0.0832267438813886	0.565381328590299	0.973239389497819	0.805812457569242	True	False	K562	AFF1	NA	NA	unclassified	NA	NA
rs10462842	chr5	7517897	C	A	1	10	11	0.0909090909090909	0.493181789531728	0.5432217	0.0404703410038534	0.383368022207914	0.0936820676073003	0.0169558047074555	0.454540682988365	0.211919181605884	True	False	K562	AFF1	NA	NA	unclassified	NA	NA
rs10491280	chr5	132196383	A	C	1	20	21	0.0476190476190476	0.517702563952362	0.341547	0.0433985637573411	0.394834420151394	0.0958735814380066	0.0214127598516811	0.470897788798171	0.219116491954367	True	False	K562	AFF1	NA	NA	unclassified	NA	NA
rs10866671	chr5	173587641	T	C	1	6	7	0.142857142857143	0.501209577725143	0.6362509	0.0283417550547807	0.398525797343946	0.102734178768751	0.0137741043846207	0.48608062227628	0.213433776199363	True	False	K562	AFF1	NA	NA	unclassified	NA	NA
rs11242028	chr5	129909331	A	T	1	4	5	0.2	0.501472092594024	0.7581325	0.0143121127587558	0.38266258176179	0.104618620585404	0.005324604667494	0.49319268920347	0.198487347260273	True	False	K562	AFF1	NA	NA	unclassified	NA	NA
rs11567997	chr5	137625228	C	G	8	1	9	0.888888888888889	0.494998128858038	0.3846933	0.656273026402623	0.980651041393692	0.0882853156601193	0.551635720515183	0.9828645828851	0.818462033898157	True	False	K562	AFF1	NA	NA	unclassified	NA	NA
rs11739992	chr5	179899660	A	G	8	2	10	0.8	0.507378609237845	0.3612065	0.626023574073732	0.963384194063607	0.0901395102979003	0.540415986389267	0.97936509306683	0.79470388406867	True	False	K562	AFF1	NA	NA	unclassified	NA	NA
rs11741041	chr5	144334755	G	A	2	9	11	0.181818181818182	0.498304848794295	0.6762762	0.0438996260600817	0.326544457844271	0.0788998115366171	0.0139232068370841	0.400279671625961	0.185222041952177	True	False	K562	AFF1	NA	NA	unclassified	NA	NA
rs11744090	chr5	143763887	G	A	1	8	9	0.111111111111111	0.498304848794295	0.6918927	0.0098419977779597	0.277543383864922	0.0761893641425835	0.0090701644189819	0.366555972228423	0.143692690821441	True	False	K562	AFF1	NA	NA	unclassified	NA	NA
rs12652072	chr5	154034179	G	C	11	29	40	0.275	0.495962454849594	0.5742933	0.142281336973455	0.374042339034612	0.0597949454468749	0.088912761208856	0.398121376404824	0.258161838004034	True	False	K562	AFF1	NA	NA	unclassified	NA	NA
rs12657394	chr5	121308199	A	G	9	2	11	0.818181818181818	0.507378609237845	0.3615762	0.660733833365975	0.977499241332986	0.0845923396725591	0.559587363362246	0.977499241332986	0.819116537349481	True	False	K562	AFF1	NA	NA	unclassified	NA	NA
rs1276153	chr5	30969020	A	C	9	1	10	0.9	0.517702563952362	0.4664746	0.621721861551666	0.971298651100289	0.0956815755751623	0.514460659018626	0.983936106953152	0.796510256325978	True	False	K562	AFF1	NA	NA	unclassified	NA	NA
rs13171700	chr5	89124369	C	T	8	1	9	0.888888888888889	0.506404655372407	0.3223487	0.720935550563275	0.975250413909455	0.072842968451035	0.632564722254431	0.989895544074669	0.848092982236365	True	False	K562	AFF1	NA	NA	unclassified	NA	NA
rs1428326	chr5	29900105	A	G	10	1	11	0.909090909090909	0.507378609237845	0.4884754	0.615259666592388	0.969633664171124	0.0945479444309228	0.523027129853998	0.982131034938385	0.792446665381756	True	False	K562	AFF1	NA	NA	unclassified	NA	NA
rs163443	chr5	68464234	A	G	23	2	25	0.92	0.507378609237845	0.6124193	0.658088832260614	0.956801518287496	0.0785134577860691	0.597795657537657	0.968678827024483	0.807445175274055	True	False	K562	AFF1	NA	NA	unclassified	NA	NA
rs16893680	chr5	60981850	T	C	8	2	10	0.8	0.501209577725143	0.3262161	0.637620824713614	0.958969540586448	0.0853080041915775	0.562988868832141	0.980843282245683	0.798295182650031	True	False	K562	AFF1	NA	NA	unclassified	NA	NA
rs17076322	chr5	173142582	T	A	6	30	36	0.166666666666667	0.508538700229513	0.6401938	0.0526963988371848	0.21016561083648	0.0426875885825813	0.0351663490478596	0.246693975379036	0.131431004836832	True	False	K562	AFF1	NA	NA	unclassified	NA	NA
rs17104617	chr5	145805538	G	C	2	6	8	0.25	0.495962454849594	0.7491819	0.0318237006629936	0.345432098704942	0.0873756258695094	0.0153557179097936	0.444546901605325	0.188627899683968	True	False	K562	AFF1	NA	NA	unclassified	NA	NA
rs17287627	chr5	142532054	G	C	1	7	8	0.125	0.495962454849594	0.6156005	0.0279457412302497	0.383902993543168	0.0984904093616216	0.0115417257885205	0.468412769712049	0.205924367386709	True	False	K562	AFF1	NA	NA	unclassified	NA	NA
rs17408227	chr5	31459743	T	C	13	1	14	0.928571428571429	0.501209577725143	0.5153948	0.665824318341043	0.975796032939116	0.0869881996000353	0.568260255728971	0.989269539144378	0.82081017564008	True	False	K562	AFF1	NA	NA	unclassified	NA	NA
rs1833557	chr5	52349661	T	A	8	2	10	0.8	0.508538700229513	0.3090178	0.696531805341924	0.974532465097964	0.07643745147764	0.603576082567476	0.97702601194426	0.835532135219944	True	False	K562	AFF1	NA	NA	unclassified	NA	NA
rs1979926	chr5	174414273	G	A	2	6	8	0.25	0.498304848794295	0.7263744	0.0378466989095831	0.377645139041696	0.0934471071878298	0.0140021407338894	0.462401226639042	0.20774591897564	True	False	K562	AFF1	NA	NA	unclassified	NA	NA
rs2036851	chr5	17361908	G	A	12	1	13	0.923076923076923	0.498304848794295	0.5417607	0.610955947859797	0.968745707286192	0.0973128026755115	0.513689665765189	0.980701506441222	0.789850827572994	True	False	K562	AFF1	NA	NA	unclassified	NA	NA
rs2069658	chr5	75917302	A	T	1	8	9	0.111111111111111	0.501472092594024	0.6268279	0.0192257999106063	0.341322581865859	0.0907706623254217	0.0077767737139689	0.444714578431238	0.180274190888233	True	False	K562	AFF1	NA	NA	unclassified	NA	NA
rs250719	chr5	76050491	G	A	2	8	10	0.2	0.498304848794295	0.7753741	0.0249768624028788	0.250888407953119	0.0633190582128513	0.0160145270816824	0.322156557308068	0.137932635177999	True	False	K562	AFF1	NA	NA	unclassified	NA	NA
rs2560341	chr5	173919403	C	T	1	9	10	0.1	0.506404655372407	0.6039124	0.0277309177371213	0.332494925993822	0.0860461143317011	0.00760083564352	0.436147630161942	0.180112921865472	True	False	K562	AFF1	NA	NA	unclassified	NA	NA
rs2569340	chr5	133881485	A	G	6	3	9	0.666666666666667	0.507378609237845	0.2604271	0.611502877638187	0.951082383730489	0.0920075747887688	0.507322947690707	0.961709585581817	0.781292630684338	True	False	K562	AFF1	NA	NA	unclassified	NA	NA
rs256959	chr5	114881530	C	T	4	10	14	0.285714285714286	0.506404655372407	0.662095	0.0756858246241714	0.384923877521099	0.0838003386615076	0.0480103770456052	0.462551643963573	0.230304851072635	True	False	K562	AFF1	NA	NA	unclassified	NA	NA
rs261581	chr5	169209137	G	A	4	10	14	0.285714285714286	0.498304848794295	0.72061	0.0689242479866579	0.335642008312003	0.0703005786586657	0.0329969901056969	0.377294656176742	0.20228312814933	True	False	K562	AFF1	NA	NA	unclassified	NA	NA
rs27582	chr5	96098214	G	A	9	3	12	0.75	0.498304848794295	0.333892	0.639900117750099	0.953850608472618	0.0834300898244185	0.546593280920724	0.971348944338541	0.796875363111358	True	False	K562	AFF1	NA	NA	unclassified	NA	NA
rs27625	chr5	106803985	C	G	2	9	11	0.181818181818182	0.494998128858038	0.67476	0.0430136019663745	0.327321004453969	0.0788547077154764	0.0130129824707279	0.39632535647994	0.185167303210172	True	False	K562	AFF1	NA	NA	unclassified	NA	NA
rs2853677	chr5	1287194	G	A	2	13	15	0.133333333333333	0.498304848794295	0.4985904	0.0550755967696007	0.387680971795441	0.0907493735019092	0.0408925877970439	0.475013121539727	0.221378284282521	True	False	K562	AFF1	NA	NA	unclassified	NA	NA
rs28751879	chr5	70305553	A	T	7	2	9	0.777777777777778	0.501472092594024	0.3063131	0.639009984202792	0.967465018313688	0.0874395192704221	0.546771584755685	0.978878064976627	0.80323750125824	True	False	K562	AFF1	NA	NA	unclassified	NA	NA
rs287684	chr5	114054755	T	C	1	6	7	0.142857142857143	0.501209577725143	0.6376652	0.0290103040969056	0.398268847303743	0.102800917593281	0.0229834138810482	0.49714081905023	0.213639575700324	True	False	K562	AFF1	NA	NA	unclassified	NA	NA
rs299283	chr5	162896856	T	C	6	1	7	0.857142857142857	0.501209577725143	0.3615717	0.611119395887719	0.973362633433837	0.100207165803749	0.508542574581481	0.986837987891115	0.792241014660778	True	False	K562	AFF1	NA	NA	unclassified	NA	NA
rs3110233	chr5	38381206	T	A	27	7	34	0.794117647058823	0.508538700229513	0.495308	0.634302446378833	0.88747696101522	0.0651067622031862	0.595218890502006	0.914533302379471	0.760889703697026	True	False	K562	AFF1	NA	NA	unclassified	NA	NA
rs322356	chr5	172189304	G	C	11	1	12	0.916666666666667	0.495962454849594	0.3848099	0.731803823967848	0.978081692776025	0.0685857380135526	0.655795138891383	0.989626048734118	0.854942758371936	True	False	K562	AFF1	NA	NA	unclassified	NA	NA
rs353468	chr5	176445494	A	T	10	3	13	0.769230769230769	0.501472092594024	0.2396768	0.752944070913079	0.966881292398738	0.0578858016195158	0.682461502579072	0.969844300123657	0.859912681655908	True	False	K562	AFF1	NA	NA	unclassified	NA	NA
rs4145067	chr5	65594049	T	A	2	10	12	0.166666666666667	0.508538700229513	0.6735603	0.0368218378175465	0.30357163079447	0.0738531064218252	0.0194724171660391	0.370626740819654	0.170196734306008	True	False	K562	AFF1	NA	NA	unclassified	NA	NA
rs4364350	chr5	53810279	C	T	10	2	12	0.833333333333333	0.506404655372407	0.3124347	0.720309144265554	0.970907965802172	0.0693049819510016	0.653381952306501	0.981078367613518	0.845608555033863	True	False	K562	AFF1	NA	NA	unclassified	NA	NA
rs4467693	chr5	105944600	A	C	11	5	16	0.6875	0.517702563952362	0.3099833	0.650827218815756	0.936192778440307	0.0766569079862453	0.571880651036558	0.957780104764237	0.793509998628031	True	False	K562	AFF1	NA	NA	unclassified	NA	NA
rs4513678	chr5	105849895	T	C	6	2	8	0.75	0.501209577725143	0.2727376	0.639228532369654	0.976030854185673	0.0924848882784536	0.517945182973017	0.981911810526825	0.807629693277663	True	False	K562	AFF1	NA	NA	unclassified	NA	NA
rs4554218	chr5	124449616	C	T	1	5	6	0.166666666666667	0.506404655372407	0.7034412	0.0284221914712617	0.387815774550704	0.100915734439657	0.0077910581578799	0.47887831129769	0.208118983010983	True	False	K562	AFF1	NA	NA	unclassified	NA	NA
rs4599529	chr5	112385447	G	A	7	1	8	0.875	0.498304848794295	0.3353573	0.669276620603905	0.988035147539283	0.0875319139003104	0.562476827152962	0.991712415896215	0.828655884071594	True	False	K562	AFF1	NA	NA	unclassified	NA	NA
rs4631143	chr5	21439982	A	G	11	2	13	0.846153846153846	0.507378609237845	0.467444	0.615609864542539	0.958045813806322	0.0917024691496054	0.516620804631127	0.971400605601845	0.78682783917443	True	False	K562	AFF1	NA	NA	unclassified	NA	NA
rs4916813	chr5	89956966	T	C	2	28	30	0.0666666666666667	0.501209577725143	0.4094659	0.0530837850886472	0.30137100774183	0.0671134283115002	0.0234879583000479	0.352022892327447	0.177227396415238	True	False	K562	AFF1	NA	NA	unclassified	NA	NA
rs4957023	chr5	336952	T	C	1	11	12	0.0833333333333333	0.501209577725143	0.5114678	0.0282039854368743	0.368287070390217	0.0935991574976256	0.0190488718914893	0.450013290816226	0.198245527913546	True	False	K562	AFF1	NA	NA	unclassified	NA	NA
rs6556884	chr5	95161340	G	A	33	4	37	0.891891891891892	0.498304848794295	0.6279328	0.633811580644382	0.912463137741074	0.0736569235939612	0.583949962335615	0.940826487897388	0.773137359192728	True	False	K562	AFF1	NA	NA	unclassified	NA	NA
rs6556945	chr5	96425293	A	T	28	11	39	0.717948717948718	0.501472092594024	0.3512398	0.696635078630728	0.897134997566235	0.0507428947437053	0.662085380849199	0.907556610780506	0.796885038098482	True	False	K562	AFF1	NA	NA	unclassified	NA	NA
rs6595734	chr5	126089163	G	C	21	10	31	0.67741935483871	0.495962454849594	0.3457938	0.670187418505423	0.898302607419712	0.0584585234710074	0.62070343492238	0.914408467857132	0.784245012962568	True	False	K562	AFF1	NA	NA	unclassified	NA	NA
rs6861116	chr5	159046226	T	A	5	8	13	0.384615384615385	0.508538700229513	0.7444855	0.0843649146811388	0.399572793159952	0.0845638171470177	0.0586587353716042	0.465299420282452	0.241968853920545	True	False	K562	AFF1	NA	NA	unclassified	NA	NA
rs6861864	chr5	101155873	A	C	7	1	8	0.875	0.517702563952362	0.3148664	0.700431993925462	0.983720571927036	0.0792856909594313	0.618100986455925	0.989526811025951	0.842076282926249	True	False	K562	AFF1	NA	NA	unclassified	NA	NA
rs6869827	chr5	129323187	A	G	1	7	8	0.125	0.507378609237845	0.615249	0.0277602800727078	0.384859846134671	0.0972756919614507	0.0213942137634082	0.484318614718642	0.206310063103689	True	False	K562	AFF1	NA	NA	unclassified	NA	NA
rs6887670	chr5	110637890	T	A	3	12	15	0.2	0.508538700229513	0.7557772	0.0313332382012176	0.229931356400573	0.0541376045807853	0.0150551431945135	0.29404888292365	0.130632297300895	True	False	K562	AFF1	NA	NA	unclassified	NA	NA
rs6897438	chr5	1676963	A	G	10	1	11	0.909090909090909	0.507378609237845	0.4620677	0.647059888565785	0.979652884486861	0.090790028422521	0.540205065237263	0.98353119574287	0.813356386526323	True	False	K562	AFF1	NA	NA	unclassified	NA	NA
rs7702706	chr5	119369334	C	T	7	1	8	0.875	0.506404655372407	0.3451363	0.650931223238434	0.977951176182336	0.0879858684728012	0.563155369654721	0.994769976836864	0.814441199710385	True	False	K562	AFF1	NA	NA	unclassified	NA	NA
rs7715909	chr5	57555687	A	C	1	7	8	0.125	0.517702563952362	0.6023299	0.0325046186643329	0.39758832369521	0.101682005641152	0.0200724797702884	0.491782619066923	0.215046471179771	True	False	K562	AFF1	NA	NA	unclassified	NA	NA
rs7716788	chr5	36196428	G	A	10	1	11	0.909090909090909	0.498304848794295	0.495812	0.615657777317406	0.977801179204155	0.0973000039248679	0.516465551378192	0.986679691313144	0.79672947826078	True	False	K562	AFF1	NA	NA	unclassified	NA	NA
rs7721046	chr5	63031191	T	C	7	1	8	0.875	0.501209577725143	0.2919923	0.711137428922631	0.980563450168661	0.0757802757623827	0.638548253709869	0.986820955325549	0.845850439545646	True	False	K562	AFF1	NA	NA	unclassified	NA	NA
rs7722012	chr5	120853928	C	A	7	1	8	0.875	0.493181789531728	0.3724761	0.636100966920337	0.973493392553959	0.0910100992829599	0.544396483821679	0.982506387194555	0.804797179737148	True	False	K562	AFF1	NA	NA	unclassified	NA	NA
rs7724582	chr5	111619586	G	A	1	6	7	0.142857142857143	0.498304848794295	0.6870191	0.0197188392835282	0.343122619596087	0.0910270205383413	0.0163703208814889	0.445206970664598	0.181420729439808	True	False	K562	AFF1	NA	NA	unclassified	NA	NA
rs778607	chr5	139983297	T	A	7	1	8	0.875	0.508538700229513	0.3200943	0.686841345749778	0.978342158490819	0.0817699416410234	0.59511620182794	0.994625190227595	0.832591752120298	True	False	K562	AFF1	NA	NA	unclassified	NA	NA
rs921769	chr5	57189117	A	G	2	11	13	0.153846153846154	0.507378609237845	0.6193464	0.0351035542814033	0.322562172174907	0.0781561563204096	0.0197579252949117	0.397838857603678	0.178832863228155	True	False	K562	AFF1	NA	NA	unclassified	NA	NA
rs9293538	chr5	89524196	T	C	6	1	7	0.857142857142857	0.501209577725143	0.3467451	0.625524310044248	0.980773702942143	0.0973405100843932	0.519191586340821	0.985426831993398	0.803149006493196	True	False	K562	AFF1	NA	NA	unclassified	NA	NA
rs9784647	chr5	112325869	C	T	15	7	22	0.681818181818182	0.506404655372407	0.3705119	0.606936172518658	0.894729605083117	0.0755903502325016	0.545058832330699	0.925170799807577	0.750832888800888	True	False	K562	AFF1	NA	NA	unclassified	NA	NA
rs995140	chr5	121633067	C	T	6	1	7	0.857142857142857	0.506404655372407	0.3823823	0.601462361513325	0.976619336249619	0.103477400621542	0.492785087285941	0.983764021530142	0.789040848881472	True	False	K562	AFF1	NA	NA	unclassified	NA	NA
rs2010963	chr6	43738350	C	G	64	19	83	0.771084337349398	0.494998128858038	0.2777732	0.840350570550177	0.933417332078341	0.0242719925232272	0.827486396207434	0.942889054373377	0.886883951314259	True	True	K562	AFF1	NA	NA	unclassified	NA	NA
rs205000	chr6	32135878	G	C	11	67	78	0.141025641025641	0.495962454849594	0.3345778	0.165388516740431	0.392434632908061	0.058357903357307	0.137898888863425	0.430149722855571	0.278911574824246	True	True	K562	AFF1	NA	NA	unclassified	NA	NA
rs2894047	chr6	30782407	A	G	101	15	116	0.870689655172414	0.507378609237845	0.6769173	0.655620039425009	0.845274224258532	0.0486978465771819	0.623899242956949	0.860716739186791	0.75044713184177	True	True	K562	AFF1	NA	NA	unclassified	NA	NA
rs3132582	chr6	30689001	T	A	21	94	115	0.182608695652174	0.508538700229513	0.6718903	0.0710037607678479	0.155811805605385	0.0228251296817386	0.046281375113434	0.167059564540471	0.113407783186617	True	True	K562	AFF1	NA	NA	unclassified	NA	NA
rs3813685	chr6	24721040	G	C	34	73	107	0.317757009345794	0.495962454849594	0.7005072	0.125709267227461	0.232209738768561	0.0284138898950791	0.0930753060713944	0.24475961215063	0.178959502998011	True	True	K562	AFF1	NA	NA	unclassified	NA	NA
rs1029239	chr6	30138162	C	G	4	17	21	0.19047619047619	0.494998128858038	0.7412139	0.0287213455358766	0.192216710551779	0.0444599657580492	0.0237589313348327	0.246732811836263	0.110469028043828	True	False	K562	AFF1	NA	NA	unclassified	NA	NA
rs10484356	chr6	16077765	A	G	8	2	10	0.8	0.507378609237845	0.2874388	0.702251723515556	0.968409392605446	0.0735193776222338	0.626033613864902	0.973669144139903	0.835330558060501	True	False	K562	AFF1	NA	NA	unclassified	NA	NA
rs10499088	chr6	119027955	T	C	4	26	30	0.133333333333333	0.501209577725143	0.4143838	0.0790593723716393	0.372954944059763	0.0774652100747015	0.0686664942550139	0.433263920717873	0.226007158215701	True	False	K562	AFF1	NA	NA	unclassified	NA	NA
rs1059231	chr6	33288271	A	G	37	4	41	0.902439024390244	0.507378609237845	0.6800316	0.615786220360536	0.90811898597357	0.0774744955058155	0.561887540219466	0.936889202186353	0.761952603167053	True	False	K562	AFF1	NA	NA	unclassified	NA	NA
rs1108052	chr6	30069795	A	C	29	2	31	0.935483870967742	0.517702563952362	0.6643829	0.666835876991979	0.958537811166329	0.0788835392656128	0.584625730676422	0.975354688586778	0.812686844079154	True	False	K562	AFF1	NA	NA	unclassified	NA	NA
rs11156119	chr6	156949912	C	T	10	1	11	0.909090909090909	0.506404655372407	0.4787021	0.625774510602424	0.978046767972603	0.0943438835761524	0.538753816589477	0.990617963561029	0.801910639287513	True	False	K562	AFF1	NA	NA	unclassified	NA	NA
rs11756086	chr6	53072501	T	C	1	16	17	0.0588235294117647	0.501209577725143	0.4031775	0.0330378016701056	0.375493528008491	0.092882311044247	0.0184411066013213	0.463584958547442	0.204265664839298	True	False	K562	AFF1	NA	NA	unclassified	NA	NA
rs11757092	chr6	15373652	T	A	5	9	14	0.357142857142857	0.508538700229513	0.7486359	0.0680146874029437	0.356056498681713	0.078953082995319	0.0454478566411083	0.4214142335958	0.212035593042329	True	False	K562	AFF1	NA	NA	unclassified	NA	NA
rs11758609	chr6	105841952	T	C	2	8	10	0.2	0.501209577725143	0.6938011	0.0337080225307111	0.332569224739459	0.0821597423550985	0.0178540477200585	0.407155072371184	0.183138623635085	True	False	K562	AFF1	NA	NA	unclassified	NA	NA
rs12190086	chr6	155872975	T	C	12	1	13	0.923076923076923	0.501209577725143	0.4197505	0.717934077482389	0.979691569441734	0.0731574757915187	0.62753334100572	0.982637985178569	0.848812823462062	True	False	K562	AFF1	NA	NA	unclassified	NA	NA
rs12525405	chr6	25050631	C	T	5	9	14	0.357142857142857	0.506404655372407	0.7148196	0.0826918154486205	0.390203993511431	0.0841718290861819	0.0570724120633996	0.470289976910201	0.236447904480026	True	False	K562	AFF1	NA	NA	unclassified	NA	NA
rs12661124	chr6	45595551	G	A	4	9	13	0.307692307692308	0.498304848794295	0.7041109	0.0682505589600787	0.378942073885466	0.0826074471534182	0.0354797896313089	0.436224159701164	0.223596316422772	True	False	K562	AFF1	NA	NA	unclassified	NA	NA
rs1285874	chr6	7115533	T	A	22	9	31	0.709677419354839	0.508538700229513	0.3056805	0.711339857865559	0.911711098654843	0.0507850229478158	0.682329397232502	0.934550051320214	0.811525478260201	True	False	K562	AFF1	NA	NA	unclassified	NA	NA
rs130066	chr6	31122315	G	C	9	3	12	0.75	0.495962454849594	0.256279	0.698229034317018	0.954587427228271	0.0700824078287645	0.647089154011158	0.977466805997439	0.826408230772645	True	False	K562	AFF1	NA	NA	unclassified	NA	NA
rs13199416	chr6	12516759	C	G	4	11	15	0.266666666666667	0.494998128858038	0.7202804	0.0522027362707351	0.295498712356799	0.0674329094021869	0.0362956965307041	0.360531107969241	0.173850724313767	True	False	K562	AFF1	NA	NA	unclassified	NA	NA
rs13437326	chr6	131372135	A	G	13	2	15	0.866666666666667	0.507378609237845	0.3491514	0.754857061123935	0.969526548182016	0.0600626064152944	0.701302727396737	0.982098240362913	0.862191804652975	True	False	K562	AFF1	NA	NA	unclassified	NA	NA
rs1358980	chr6	43764551	C	T	22	1	23	0.956521739130435	0.506404655372407	0.6898617	0.614804795688496	0.970681577094575	0.0944547260715179	0.515979671537634	0.979888519257334	0.792743186391536	True	False	K562	AFF1	NA	NA	unclassified	NA	NA
rs17057571	chr6	129996025	T	C	3	9	12	0.25	0.501209577725143	0.6782062	0.0515615793259912	0.361191377767058	0.0845200428065376	0.0376658625058676	0.443644252023132	0.206376478546525	True	False	K562	AFF1	NA	NA	unclassified	NA	NA
rs17083011	chr6	153069342	A	C	3	15	18	0.166666666666667	0.517702563952362	0.5294564	0.0713484623080362	0.381355550539667	0.0833804532712109	0.0521367124633837	0.448063344265417	0.226352006423852	True	False	K562	AFF1	NA	NA	unclassified	NA	NA
rs17461397	chr6	104974231	C	T	4	12	16	0.25	0.506404655372407	0.6113209	0.0836517371426687	0.391749672012116	0.0820492439302246	0.0538153680418837	0.452285425751695	0.237700704577392	True	False	K562	AFF1	NA	NA	unclassified	NA	NA
rs179998	chr6	16318588	C	T	12	6	18	0.666666666666667	0.506404655372407	0.3070425	0.636652080053714	0.917430475056696	0.0741760912538322	0.57841352460154	0.939784892557642	0.777041277555205	True	False	K562	AFF1	NA	NA	unclassified	NA	NA
rs1885650	chr6	143658576	A	G	2	13	15	0.133333333333333	0.507378609237845	0.5245647	0.0497533285518536	0.357540736792654	0.0847769665851409	0.0361269201159493	0.446409740947692	0.203647032672254	True	False	K562	AFF1	NA	NA	unclassified	NA	NA
rs2021720	chr6	30449244	C	G	9	2	11	0.818181818181818	0.494998128858038	0.3761742	0.640474409420218	0.971371753276355	0.0889134648354568	0.543291612009574	0.974157050553557	0.805923081348286	True	False	K562	AFF1	NA	NA	unclassified	NA	NA
rs2038475	chr6	155244792	T	C	1	10	11	0.0909090909090909	0.501209577725143	0.5061387	0.0350805451955729	0.391884461192922	0.0988739023774397	0.0097448250376606	0.475842808977395	0.213482503194248	True	False	K562	AFF1	NA	NA	unclassified	NA	NA
rs2064220	chr6	27388027	C	G	9	2	11	0.818181818181818	0.494998128858038	0.2822312	0.703416280691226	0.966742753533923	0.0710659138813823	0.659155712211674	0.988216656212482	0.835079517112574	True	False	K562	AFF1	NA	NA	unclassified	NA	NA
rs2127985	chr6	113876688	C	T	1	5	6	0.166666666666667	0.506404655372407	0.6879413	0.0236659703583038	0.392712135401036	0.102867754411759	0.0134856781794062	0.501690447583034	0.20818905287967	True	False	K562	AFF1	NA	NA	unclassified	NA	NA
rs223588	chr6	143722512	T	C	13	2	15	0.866666666666667	0.501209577725143	0.486885	0.619823956323858	0.956674263668631	0.0879447307349606	0.527393021317482	0.966278961631086	0.788249109996245	True	False	K562	AFF1	NA	NA	unclassified	NA	NA
rs2245420	chr6	30082688	G	C	4	1	5	0.8	0.495962454849594	0.2464374	0.604732505880435	0.978883717628324	0.104955330372391	0.487884504829894	0.985857738222779	0.79180811175438	True	False	K562	AFF1	NA	NA	unclassified	NA	NA
rs2364349	chr6	158360691	G	A	2	13	15	0.133333333333333	0.498304848794295	0.5229428	0.0480233796781597	0.354635469866908	0.0841503835445727	0.0209595169248538	0.424336784164384	0.201329424772534	True	False	K562	AFF1	NA	NA	unclassified	NA	NA
rs2395153	chr6	32345595	C	G	6	1	7	0.857142857142857	0.494998128858038	0.2556143	0.719350339099324	0.984639956238395	0.0785116438006779	0.608426230089283	0.984689312236687	0.85199514766886	True	False	K562	AFF1	NA	NA	unclassified	NA	NA
rs2395943	chr6	42940673	A	G	10	7	17	0.588235294117647	0.507378609237845	0.2458527	0.640342096006058	0.920956264920531	0.0731229846376696	0.569236252181169	0.941030943307207	0.780649180463294	True	False	K562	AFF1	NA	NA	unclassified	NA	NA
rs2523873	chr6	31012263	G	C	3	22	25	0.12	0.495962454849594	0.6382594	0.0272855191771893	0.195472909251777	0.0463027547179857	0.0240452210885953	0.252639743684123	0.111379214214483	True	False	K562	AFF1	NA	NA	unclassified	NA	NA
rs2523945	chr6	29942324	T	C	5	5	10	0.5	0.501209577725143	0.8614147	0.0448030277526398	0.352272569357675	0.0850193580612449	0.0321175666026252	0.459590071173615	0.198537798555157	True	False	K562	AFF1	NA	NA	unclassified	NA	NA
rs2535260	chr6	29628883	C	G	1	8	9	0.111111111111111	0.494998128858038	0.6719662	0.0269607129792822	0.31116175099749	0.0791342397097236	0.0031052375960936	0.373926872517648	0.169061231988386	True	False	K562	AFF1	NA	NA	unclassified	NA	NA
rs2609331	chr6	168901739	T	C	1	10	11	0.0909090909090909	0.501209577725143	0.5091771	0.0294797498269493	0.388160110715165	0.0978583331475825	0.0222927519160257	0.478518507949094	0.208819930271057	True	False	K562	AFF1	NA	NA	unclassified	NA	NA
rs2763034	chr6	152493520	C	G	7	1	8	0.875	0.494998128858038	0.2892	0.719163938773203	0.981564590947206	0.0769732060628112	0.611512248380246	0.988571661103951	0.850364264860204	True	False	K562	AFF1	NA	NA	unclassified	NA	NA
rs2763982	chr6	31872551	G	C	4	1	5	0.8	0.495962454849594	0.2592306	0.600756000086369	0.981608065219671	0.108722639556395	0.469399861100846	0.980279282173687	0.79118203265302	True	False	K562	AFF1	NA	NA	unclassified	NA	NA
rs2816379	chr6	53067188	A	T	2	10	12	0.166666666666667	0.501472092594024	0.7006529	0.0330629657623626	0.279721937109542	0.068916086153269	0.0150017285643758	0.350152912873079	0.156392451435952	True	False	K562	AFF1	NA	NA	unclassified	NA	NA
rs2844668	chr6	30972121	T	A	2	11	13	0.153846153846154	0.508538700229513	0.7363179	0.0219151933516957	0.227831316773106	0.0565226668126741	0.0173797991181125	0.291284702154065	0.124873255062401	True	False	K562	AFF1	NA	NA	unclassified	NA	NA
rs3093986	chr6	31493421	T	A	10	25	35	0.285714285714286	0.508538700229513	0.7655903	0.060908893120862	0.206659302624691	0.0389197990661392	0.0470492113997059	0.244970391271267	0.133784097872776	True	False	K562	AFF1	NA	NA	unclassified	NA	NA
rs3094116	chr6	30738408	A	T	9	15	24	0.375	0.501472092594024	0.6974068	0.12175017753361	0.374078596122389	0.0669222255967455	0.0777736456648966	0.413659752318012	0.247914386827999	True	False	K562	AFF1	NA	NA	unclassified	NA	NA
rs3101493	chr6	107115394	A	G	9	4	13	0.692307692307692	0.507378609237845	0.2987919	0.630638340034122	0.93488072731856	0.0815588190837285	0.538668380881193	0.952460736897739	0.782759533676341	True	False	K562	AFF1	NA	NA	unclassified	NA	NA
rs3117120	chr6	32316804	G	C	2	8	10	0.2	0.495962454849594	0.6987963	0.0435912646101885	0.338292854714296	0.0814320221447669	0.0180692037876632	0.397228976369008	0.190942059662242	True	False	K562	AFF1	NA	NA	unclassified	NA	NA
rs3130989	chr6	31086377	C	G	3	10	13	0.230769230769231	0.494998128858038	0.721255	0.0449066354945115	0.291269744109839	0.0679570231550087	0.0327596829416368	0.362731130741536	0.168088189802175	True	False	K562	AFF1	NA	NA	unclassified	NA	NA
rs3132468	chr6	31475486	C	T	6	1	7	0.857142857142857	0.506404655372407	0.2987215	0.669844118809931	0.98017007471448	0.0865454835166738	0.563284340504421	0.984055513085947	0.825007096762206	True	False	K562	AFF1	NA	NA	unclassified	NA	NA
rs3132668	chr6	30187164	T	A	19	1	20	0.95	0.508538700229513	0.6555255	0.620134900356685	0.969008775128377	0.0935259724637561	0.536492766879933	0.980093498003241	0.794571837742531	True	False	K562	AFF1	NA	NA	unclassified	NA	NA
rs3757283	chr6	44214417	A	C	47	8	55	0.854545454545454	0.517702563952362	0.6418265	0.602631388707703	0.859941548301524	0.0650691291626372	0.568057942590095	0.885863167064936	0.731286468504614	True	False	K562	AFF1	NA	NA	unclassified	NA	NA
rs3812192	chr6	16677571	C	T	5	1	6	0.833333333333333	0.506404655372407	0.2898653	0.630389540608179	0.97739987220774	0.0977046054569486	0.525186554932649	0.988034538686032	0.80389470640796	True	False	K562	AFF1	NA	NA	unclassified	NA	NA
rs3812246	chr6	144873374	G	A	3	17	20	0.15	0.498304848794295	0.4691717	0.0844980646099918	0.394331349027739	0.0842750241873802	0.0552430938590231	0.470761874792016	0.239414706818866	True	False	K562	AFF1	NA	NA	unclassified	NA	NA
rs3889671	chr6	37064487	T	C	1	19	20	0.05	0.501209577725143	0.3450624	0.0382345377261621	0.398802949969685	0.0973204420655169	0.0153292977567366	0.483214757516033	0.218518743847924	True	False	K562	AFF1	NA	NA	unclassified	NA	NA
rs4451148	chr6	132940293	C	T	1	5	6	0.166666666666667	0.506404655372407	0.6890712	0.0275102334310591	0.387937732864871	0.100462517371747	0.0061005058171686	0.490685450427381	0.207723983147965	True	False	K562	AFF1	NA	NA	unclassified	NA	NA
rs465223	chr6	33359716	G	C	39	24	63	0.619047619047619	0.495962454849594	0.2543905	0.737130838482731	0.87505984761766	0.0360028810685921	0.722724181589715	0.894271160251645	0.806095343050195	True	False	K562	AFF1	NA	NA	unclassified	NA	NA
rs4707586	chr6	90707282	C	T	4	12	16	0.25	0.506404655372407	0.6297815	0.077371006813438	0.37796848214179	0.0800304791765698	0.0572578836945185	0.4432793917007	0.227669744477614	True	False	K562	AFF1	NA	NA	unclassified	NA	NA
rs4711549	chr6	38474663	A	T	6	2	8	0.75	0.501472092594024	0.2329236	0.697933082679348	0.979070050302439	0.0791362626995171	0.589632331332868	0.981504098894772	0.838501566490893	True	False	K562	AFF1	NA	NA	unclassified	NA	NA
rs4713305	chr6	30252836	A	T	8	2	10	0.8	0.501472092594024	0.246855	0.729525183885959	0.969122950282176	0.0672764823425376	0.651827957612343	0.986424562913069	0.849324067084067	True	False	K562	AFF1	NA	NA	unclassified	NA	NA
rs4714079	chr6	37544439	C	T	12	8	20	0.6	0.506404655372407	0.2883517	0.606706577584153	0.89886311845804	0.0755776315376805	0.549937045666663	0.935592141742132	0.752784848021096	True	False	K562	AFF1	NA	NA	unclassified	NA	NA
rs4869954	chr6	151250567	T	C	14	1	15	0.933333333333333	0.501209577725143	0.5355934	0.662247110418577	0.973598541244399	0.0850376849211228	0.572254051859417	0.980011960686245	0.817922825831488	True	False	K562	AFF1	NA	NA	unclassified	NA	NA
rs4896105	chr6	135128515	C	T	9	2	11	0.818181818181818	0.506404655372407	0.3085146	0.699776537239154	0.964788377254618	0.0738072488335595	0.626142171475042	0.980950345692415	0.832282457246886	True	False	K562	AFF1	NA	NA	unclassified	NA	NA
rs551610	chr6	72767814	G	A	6	1	7	0.857142857142857	0.498304848794295	0.376426	0.608246230835169	0.977344399500484	0.102277690947561	0.490313484254703	0.974856698311708	0.792795315167826	True	False	K562	AFF1	NA	NA	unclassified	NA	NA
rs556148	chr6	63020939	A	T	6	2	8	0.75	0.501472092594024	0.2811594	0.619949150851596	0.963514095591785	0.0934387298265154	0.520692955598738	0.984483602421339	0.79173162322169	True	False	K562	AFF1	NA	NA	unclassified	NA	NA
rs605986	chr6	131431458	T	C	6	2	8	0.75	0.501209577725143	0.2928576	0.623457882621548	0.964495931241066	0.0943276897183783	0.513944935425651	0.972555067096141	0.793976906931307	True	False	K562	AFF1	NA	NA	unclassified	NA	NA
rs6458477	chr6	45880311	T	C	6	2	8	0.75	0.501209577725143	0.2865523	0.626279978725679	0.962231940520017	0.0920851195913733	0.525851401514954	0.983171118337842	0.794255959622848	True	False	K562	AFF1	NA	NA	unclassified	NA	NA
rs6756	chr6	139114163	C	T	10	1	11	0.909090909090909	0.506404655372407	0.4747588	0.631795716591694	0.974836527463138	0.0931179206255159	0.550466889961273	0.986126200056279	0.803316122027416	True	False	K562	AFF1	NA	NA	unclassified	NA	NA
rs6901560	chr6	36931994	G	C	4	1	5	0.8	0.495962454849594	0.2500565	0.613162842043334	0.981777200334727	0.106109764394671	0.485842873166487	0.987167823049934	0.797470021189031	True	False	K562	AFF1	NA	NA	unclassified	NA	NA
rs6905473	chr6	155504960	C	A	1	11	12	0.0833333333333333	0.493181789531728	0.5301983	0.0362450352135848	0.3629200536117	0.0905380408537962	0.0164388293625465	0.442119850126541	0.199582544412642	True	False	K562	AFF1	NA	NA	unclassified	NA	NA
rs6915752	chr6	144041704	G	T	9	1	10	0.9	0.507891864001733	0.4804897	0.611792955603471	0.972849473367021	0.0974772179360198	0.512163830908931	0.974238749065357	0.792321214485246	True	False	K562	AFF1	NA	NA	unclassified	NA	NA
rs6916646	chr6	71012991	G	C	13	10	23	0.565217391304348	0.495962454849594	0.2737593	0.612477499516338	0.893443240165901	0.0732881080156441	0.551679701203788	0.914175185009621	0.752960369841119	True	False	K562	AFF1	NA	NA	unclassified	NA	NA
rs6923504	chr6	32428186	G	C	8	3	11	0.727272727272727	0.495962454849594	0.2568477	0.673887399212696	0.952016972181391	0.0752300750152459	0.601066083191609	0.964097129719916	0.812952185697043	True	False	K562	AFF1	NA	NA	unclassified	NA	NA
rs6923669	chr6	151392273	A	G	1	10	11	0.0909090909090909	0.507378609237845	0.5420081	0.0237790813439434	0.364586494827163	0.095162840348823	0.0162830647169488	0.471958888858257	0.194182788085553	True	False	K562	AFF1	NA	NA	unclassified	NA	NA
rs6931735	chr6	135624811	G	A	5	15	20	0.25	0.498304848794295	0.6263719	0.0885222546496947	0.358907011044645	0.0706901861483803	0.0630213217413315	0.405518557155608	0.22371463284717	True	False	K562	AFF1	NA	NA	unclassified	NA	NA
rs6938396	chr6	3023467	C	G	62	25	87	0.71264367816092	0.494998128858038	0.2473918	0.826135028705985	0.920858927365669	0.023679414357714	0.810221670061295	0.9289887456102	0.873496978035827	True	False	K562	AFF1	NA	NA	unclassified	NA	NA
rs6955	chr6	3019927	G	C	25	1	26	0.961538461538462	0.495962454849594	0.3059431	0.897090221190546	0.992132493622987	0.0271857452974747	0.863430592786998	0.996084779323243	0.944611357406767	True	False	K562	AFF1	NA	NA	unclassified	NA	NA
rs701716	chr6	68815483	T	C	5	12	17	0.294117647058824	0.501209577725143	0.6512103	0.0857925378574939	0.381297488152293	0.0778820778170003	0.0665099728076532	0.446759115200923	0.233545013004893	True	False	K562	AFF1	NA	NA	unclassified	NA	NA
rs7744658	chr6	160876356	A	G	1	14	15	0.0666666666666667	0.507378609237845	0.5243865	0.0248057338730178	0.307264400738889	0.0782157947820224	0.011359222152915	0.380999614520579	0.166035067305953	True	False	K562	AFF1	NA	NA	unclassified	NA	NA
rs7752169	chr6	136227558	T	C	1	9	10	0.1	0.501209577725143	0.535912	0.0339900182187299	0.391105292912297	0.0985157880951259	0.0263816829163089	0.485965871948795	0.212547655565513	True	False	K562	AFF1	NA	NA	unclassified	NA	NA
rs7754833	chr6	126190894	A	G	9	5	14	0.642857142857143	0.507378609237845	0.2723035	0.63668389529177	0.943445202926882	0.0813899295918619	0.543167681373842	0.948150347773822	0.790064549109326	True	False	K562	AFF1	NA	NA	unclassified	NA	NA
rs7761731	chr6	46563817	A	T	10	2	12	0.833333333333333	0.501472092594024	0.258271	0.769783788987279	0.980428101819703	0.0571741318033686	0.6996259860596	0.979432217734545	0.875105945403491	True	False	K562	AFF1	NA	NA	unclassified	NA	NA
rs7771585	chr6	74484137	A	G	14	1	15	0.933333333333333	0.507378609237845	0.5287194	0.667541533329744	0.979416074495456	0.0829885207441317	0.584849924969339	0.990075587817355	0.8234788039126	True	False	K562	AFF1	NA	NA	unclassified	NA	NA
rs7774255	chr6	29274356	T	A	4	1	5	0.8	0.508538700229513	0.2574548	0.608999842016054	0.983191774091643	0.106060012976624	0.484669969325003	0.988497048195248	0.796095808053848	True	False	K562	AFF1	NA	NA	unclassified	NA	NA
rs831481	chr6	37002182	G	A	30	2	32	0.9375	0.498304848794295	0.6847772	0.660738170315523	0.951080499464271	0.0803218758805403	0.54774793485889	0.960269872306993	0.805909334889897	True	False	K562	AFF1	NA	NA	unclassified	NA	NA
rs8337	chr6	29523676	C	G	10	5	15	0.666666666666667	0.494998128858038	0.3000119	0.620186333735327	0.93277133535785	0.0829868045882342	0.526530278658993	0.960845298587212	0.776478834546589	True	False	K562	AFF1	NA	NA	unclassified	NA	NA
rs9267431	chr6	31478951	G	A	1	14	15	0.0666666666666667	0.498304848794295	0.4372408	0.0298859358200961	0.375636317767131	0.0951212504615477	0.0143566150222006	0.457984681223168	0.202761126793613	True	False	K562	AFF1	NA	NA	unclassified	NA	NA
rs9267845	chr6	32193698	A	T	4	9	13	0.307692307692308	0.501472092594024	0.6735712	0.0757857551261742	0.391561101241341	0.0866998482357639	0.0556627769968111	0.47512423722778	0.233673428183758	True	False	K562	AFF1	NA	NA	unclassified	NA	NA
rs9271300	chr6	32581582	C	G	1	6	7	0.142857142857143	0.494998128858038	0.6464959	0.0294628513879845	0.385828008095317	0.100889801714597	0.0194987154048431	0.500072008926489	0.207645429741651	True	False	K562	AFF1	NA	NA	unclassified	NA	NA
rs9275371	chr6	32668296	T	C	23	2	25	0.92	0.501209577725143	0.6342202	0.629001727929022	0.954232835563777	0.0854758249817886	0.551021487932565	0.967194910147316	0.791617281746399	True	False	K562	AFF1	NA	NA	unclassified	NA	NA
rs9278036	chr6	33352360	G	C	11	31	42	0.261904761904762	0.495962454849594	0.6797198	0.0766191711783302	0.238516653547772	0.0433224930277493	0.0716498500916678	0.287106549710538	0.157567912363051	True	False	K562	AFF1	NA	NA	unclassified	NA	NA
rs9294390	chr6	88499661	G	A	3	9	12	0.25	0.498304848794295	0.7180238	0.0433952770405399	0.321328330094326	0.0751774681303708	0.0210813220785926	0.395253374436334	0.182361803567433	True	False	K562	AFF1	NA	NA	unclassified	NA	NA
rs9344740	chr6	88619412	G	T	3	9	12	0.25	0.507891864001733	0.6745204	0.0498996605288319	0.362514823622257	0.0849866264423209	0.0359956512244705	0.444562420793597	0.206207242075544	True	False	K562	AFF1	NA	NA	unclassified	NA	NA
rs9345994	chr6	67952979	A	G	9	3	12	0.75	0.507378609237845	0.3257349	0.64436570322737	0.957717834013131	0.0839113425049793	0.551786254919638	0.973887735881145	0.80104176862025	True	False	K562	AFF1	NA	NA	unclassified	NA	NA
rs9375280	chr6	123950488	T	G	1	6	7	0.142857142857143	0.490475029958231	0.6377946	0.0201802590293494	0.383665005908495	0.102130147768306	0.0190525714028531	0.493956098153985	0.201922632468922	True	False	K562	AFF1	NA	NA	unclassified	NA	NA
rs9377079	chr6	148086791	C	T	3	17	20	0.15	0.506404655372407	0.52639	0.0631390233893601	0.335143878751353	0.0731059557969164	0.0408578690121051	0.40434702396586	0.199141451070357	True	False	K562	AFF1	NA	NA	unclassified	NA	NA
rs9380529	chr6	35675696	A	G	13	10	23	0.565217391304348	0.507378609237845	0.2614304	0.614573674293133	0.878983536034331	0.0688264268475759	0.573615129462618	0.91131010529518	0.746778605163732	True	False	K562	AFF1	NA	NA	unclassified	NA	NA
rs9383542	chr6	151041352	C	T	11	1	12	0.916666666666667	0.506404655372407	0.5041739	0.63687702106936	0.973676249565885	0.0913263383022209	0.552291247399568	0.984815678575876	0.805276635317623	True	False	K562	AFF1	NA	NA	unclassified	NA	NA
rs9386637	chr6	107707425	C	G	1	8	9	0.111111111111111	0.494998128858038	0.6279725	0.0168011381459831	0.330993323026633	0.0884489715696405	0.0093844334709866	0.436372300745129	0.173897230586308	True	False	K562	AFF1	NA	NA	unclassified	NA	NA
rs9389319	chr6	99842451	A	C	15	6	21	0.714285714285714	0.517702563952362	0.3495466	0.64407271105645	0.903848460092729	0.0676870600681091	0.611952928058626	0.931845651486851	0.773960585574589	True	False	K562	AFF1	NA	NA	unclassified	NA	NA
rs9397831	chr6	155994436	C	T	1	11	12	0.0833333333333333	0.506404655372407	0.4840338	0.0354278826402963	0.393292707849488	0.100505239655067	0.0216190652284574	0.491596548174317	0.214360295244892	True	False	K562	AFF1	NA	NA	unclassified	NA	NA
rs9405124	chr6	29368813	A	G	1	21	22	0.0454545454545455	0.507378609237845	0.3084056	0.0427805421397667	0.398888214057906	0.097364304580237	0.0182761055389228	0.478560304691527	0.220834378098836	True	False	K562	AFF1	NA	NA	unclassified	NA	NA
rs9450163	chr6	85818790	A	G	6	1	7	0.857142857142857	0.507378609237845	0.3274373	0.647882729532409	0.986432685110964	0.0938431364035983	0.540987327957852	0.989338529925039	0.817157707321686	True	False	K562	AFF1	NA	NA	unclassified	NA	NA
rs9461049	chr6	24684152	G	C	3	38	41	0.0731707317073171	0.495962454849594	0.6903533	0.0155934401526509	0.0969451648274555	0.0222031958930945	0.0114421047097143	0.115259208877438	0.0562693024900532	True	False	K562	AFF1	NA	NA	unclassified	NA	NA
rs9469909	chr6	34813077	C	G	19	3	22	0.863636363636364	0.494998128858038	0.3020672	0.804200435299655	0.968081212862781	0.0440733221452048	0.769345868061033	0.982825079617165	0.886140824081218	True	False	K562	AFF1	NA	NA	unclassified	NA	NA
rs9475868	chr6	57218436	T	C	17	3	20	0.85	0.501209577725143	0.4133532	0.711450205333015	0.956499262386125	0.064892338275807	0.652968641703055	0.968872676036243	0.83397473385957	True	False	K562	AFF1	NA	NA	unclassified	NA	NA
rs9484833	chr6	144251361	C	A	17	4	21	0.80952380952381	0.493181789531728	0.4788366	0.626406081904223	0.923056198472741	0.0785125696016038	0.542222249508939	0.946488620923277	0.774731140188482	True	False	K562	AFF1	NA	NA	unclassified	NA	NA
rs9487444	chr6	110889435	G	A	11	3	14	0.785714285714286	0.498304848794295	0.3857892	0.647305178319541	0.950620763109423	0.0819036971689199	0.543109876691736	0.963919490502654	0.798962970714482	True	False	K562	AFF1	NA	NA	unclassified	NA	NA
rs9490824	chr6	123913242	G	A	7	1	8	0.875	0.498304848794295	0.3993825	0.614469073815358	0.966663841530271	0.0987150092221302	0.487973137175059	0.974452828537271	0.790566457672814	True	False	K562	AFF1	NA	NA	unclassified	NA	NA
rs973399	chr6	122150246	A	G	2	10	12	0.166666666666667	0.507378609237845	0.669794	0.0232004150506393	0.296282391789879	0.0744294616810246	0.0165428667121235	0.377771795000334	0.159741403420259	True	False	K562	AFF1	NA	NA	unclassified	NA	NA
rs991622	chr6	14025399	A	T	13	2	15	0.866666666666667	0.501472092594024	0.2945599	0.781490317813719	0.975959360141995	0.0532167704345076	0.728830748097031	0.982899510260209	0.878724838977857	True	False	K562	AFF1	NA	NA	unclassified	NA	NA
rs10275526	chr7	120716537	T	C	238	78	316	0.753164556962025	0.501209577725143	0.5998046	0.610715917226913	0.722522189824734	0.0297216657650286	0.578254161074209	0.732104495622551	0.666619053525823	True	True	K562	AFF1	NA	NA	unclassified	NA	NA
rs10949635	chr7	156931122	G	T	45	20	65	0.692307692307692	0.507891864001733	0.4697411	0.608825823945167	0.804580198577935	0.0520728057496202	0.575393249780481	0.834709448663855	0.706703011261551	True	True	K562	AFF1	NA	NA	unclassified	NA	NA
rs11977670	chr7	139942304	G	A	19	68	87	0.218390804597701	0.498304848794295	0.4384564	0.191220486745162	0.371290557801285	0.047611335760779	0.168604484548758	0.399179308392966	0.281255522273224	True	True	K562	AFF1	NA	NA	unclassified	NA	NA
rs12531875	chr7	98724730	C	T	52	22	74	0.702702702702703	0.506404655372407	0.4829199	0.616094929741792	0.802581257545666	0.0491309610415227	0.575454747906894	0.816810440406387	0.709338093643729	True	True	K562	AFF1	NA	NA	unclassified	NA	NA
rs10232894	chr7	135646951	G	A	8	18	26	0.307692307692308	0.498304848794295	0.617871	0.120925440144014	0.38451471681458	0.0696829794142201	0.101394880282253	0.449420360441967	0.252720078479297	True	False	K562	AFF1	NA	NA	unclassified	NA	NA
rs10246957	chr7	155450991	G	A	2	16	18	0.111111111111111	0.498304848794295	0.4251761	0.064375275786223	0.399524567438342	0.0928330659759438	0.0403028573167232	0.482347999335936	0.231949921612283	True	False	K562	AFF1	NA	NA	unclassified	NA	NA
rs10257002	chr7	105654035	A	C	15	4	19	0.789473684210526	0.517702563952362	0.413214	0.654577193248603	0.927708849036692	0.0746740119801869	0.601971471108542	0.966523008288146	0.791143021142648	True	False	K562	AFF1	NA	NA	unclassified	NA	NA
rs10260986	chr7	156524010	A	G	3	23	26	0.115384615384615	0.507378609237845	0.4630425	0.059260279360049	0.320178765741312	0.0678167080136765	0.0388189366066617	0.375057406380301	0.18971952255068	True	False	K562	AFF1	NA	NA	unclassified	NA	NA
rs10262042	chr7	15835998	A	G	1	6	7	0.142857142857143	0.507378609237845	0.6404271	0.0269922056232637	0.39091587140767	0.101708359356046	0.0190255267123894	0.491330390295903	0.208954038515467	True	False	K562	AFF1	NA	NA	unclassified	NA	NA
rs10273448	chr7	35771503	A	G	8	2	10	0.8	0.507378609237845	0.2930645	0.681661484207345	0.960352839400133	0.0756588448388138	0.609614266191465	0.974909821701014	0.821007161803739	True	False	K562	AFF1	NA	NA	unclassified	NA	NA
rs10274324	chr7	120899341	T	G	3	18	21	0.142857142857143	0.490475029958231	0.441866	0.0743753953581422	0.396417798486553	0.0846317083507934	0.0672599907876401	0.474104653281976	0.235396596922347	True	False	K562	AFF1	NA	NA	unclassified	NA	NA
rs10277935	chr7	120654290	A	G	22	5	27	0.814814814814815	0.507378609237845	0.3977669	0.723266783751609	0.928237458512807	0.0547653548137389	0.683607033688429	0.954037626804456	0.825752121132208	True	False	K562	AFF1	NA	NA	unclassified	NA	NA
rs10499977	chr7	109160687	C	T	14	2	16	0.875	0.506404655372407	0.5369633	0.605975591372262	0.94962563407308	0.0917416261973514	0.509421500740433	0.978183531506679	0.777800612722671	True	False	K562	AFF1	NA	NA	unclassified	NA	NA
rs1167800	chr7	75176196	G	A	15	2	17	0.882352941176471	0.498304848794295	0.468753	0.686044347336456	0.973747932766524	0.0763750500941724	0.601500118780929	0.977104804515088	0.82989614005149	True	False	K562	AFF1	NA	NA	unclassified	NA	NA
rs11764733	chr7	151076661	G	C	8	19	27	0.296296296296296	0.495962454849594	0.6251314	0.112144419949234	0.362497233631086	0.0667379951470833	0.0912375182824219	0.422526037194408	0.23732082679016	True	False	K562	AFF1	NA	NA	unclassified	NA	NA
rs11981075	chr7	83505392	A	G	8	1	9	0.888888888888889	0.507378609237845	0.4520659	0.600637434559604	0.975143531040626	0.101335384046201	0.501041113494443	0.986433203633767	0.787890482800115	True	False	K562	AFF1	NA	NA	unclassified	NA	NA
rs12704844	chr7	95943524	T	C	21	3	24	0.875	0.501209577725143	0.5007422	0.674961197383588	0.933368124651129	0.0685129301847677	0.636900995590444	0.962807013297115	0.804164661017359	True	False	K562	AFF1	NA	NA	unclassified	NA	NA
rs13247061	chr7	25458920	G	A	1	8	9	0.111111111111111	0.498304848794295	0.5935071	0.029114947070602	0.374377327447805	0.0964062201441826	0.0202960687912436	0.485325270634228	0.201746137259204	True	False	K562	AFF1	NA	NA	unclassified	NA	NA
rs13311400	chr7	26954746	G	A	7	1	8	0.875	0.498304848794295	0.3894258	0.622574597829863	0.976239177857702	0.0977050842935535	0.511048992564972	0.98807846775638	0.799406887843782	True	False	K562	AFF1	NA	NA	unclassified	NA	NA
rs1355614	chr7	105179176	T	C	4	15	19	0.210526315789474	0.501209577725143	0.5889986	0.0749869751994457	0.359842278978925	0.0745642254697377	0.0483135616091989	0.405065650734111	0.217414627089185	True	False	K562	AFF1	NA	NA	unclassified	NA	NA
rs1377374	chr7	158215647	G	T	20	1	21	0.952380952380952	0.507891864001733	0.5629776	0.714157541370358	0.978332766800279	0.0719420679650718	0.656621540216089	0.992665872536128	0.846245154085319	True	False	K562	AFF1	NA	NA	unclassified	NA	NA
rs1557978	chr7	9965912	T	C	2	8	10	0.2	0.501209577725143	0.6342702	0.0431084964955179	0.388464133618518	0.093821894278675	0.0157525828142982	0.471538692055185	0.215786315057018	True	False	K562	AFF1	NA	NA	unclassified	NA	NA
rs1558164	chr7	151086797	C	T	7	1	8	0.875	0.506404655372407	0.3860715	0.627401780670084	0.97595749911479	0.0959797457979379	0.526875888014092	0.988813989183737	0.801679639892437	True	False	K562	AFF1	NA	NA	unclassified	NA	NA
rs17134844	chr7	4522961	C	G	6	1	7	0.857142857142857	0.494998128858038	0.2320746	0.732142543401748	0.986586680279538	0.0726073110136125	0.646450145971963	0.986586680279538	0.859364611840643	True	False	K562	AFF1	NA	NA	unclassified	NA	NA
rs17167587	chr7	13892190	G	C	2	11	13	0.153846153846154	0.495962454849594	0.5545434	0.05087877250976	0.380196972074734	0.0894792775841076	0.0274897912475017	0.459302758846913	0.215537872292247	True	False	K562	AFF1	NA	NA	unclassified	NA	NA
rs17172023	chr7	42245499	C	T	6	1	7	0.857142857142857	0.506404655372407	0.2919797	0.669052340007344	0.977457790271125	0.0883255463423907	0.558717913262577	0.988112261343777	0.823255065139235	True	False	K562	AFF1	NA	NA	unclassified	NA	NA
rs176578	chr7	105821846	C	T	14	5	19	0.736842105263158	0.506404655372407	0.3871695	0.614127474320023	0.904480331726043	0.0746057864633289	0.578852298398851	0.95022332106678	0.759303903023033	True	False	K562	AFF1	NA	NA	unclassified	NA	NA
rs1880860	chr7	4119285	A	G	1	9	10	0.1	0.507378609237845	0.5848897	0.0215965609947225	0.33976275907302	0.0883951926332342	0.0247291370575946	0.445061873009305	0.180679660033871	True	False	K562	AFF1	NA	NA	unclassified	NA	NA
rs2017620	chr7	5835718	A	G	5	13	18	0.277777777777778	0.507378609237845	0.6240216	0.0956493531901678	0.395051375617666	0.0775672798627313	0.0727230795543031	0.451521948966545	0.245350364403917	True	False	K562	AFF1	NA	NA	unclassified	NA	NA
rs2057981	chr7	108058574	G	A	1	6	7	0.142857142857143	0.498304848794295	0.6581193	0.0218182401238954	0.380021420721189	0.0995352023210858	0.0073275258085765	0.482011797774395	0.200919830422542	True	False	K562	AFF1	NA	NA	unclassified	NA	NA
rs2107753	chr7	9131069	T	C	20	1	21	0.952380952380952	0.501209577725143	0.660981	0.622996630782632	0.965345211727376	0.0916263244558735	0.540494420618272	0.983982086624985	0.794170921255004	True	False	K562	AFF1	NA	NA	unclassified	NA	NA
rs2177808	chr7	55390990	C	T	2	6	8	0.25	0.506404655372407	0.7121423	0.0393522258033788	0.390378549718811	0.0980253830471212	0.0177893707569191	0.489256404968091	0.214865387761095	True	False	K562	AFF1	NA	NA	unclassified	NA	NA
rs2237710	chr7	116337352	T	G	3	13	16	0.1875	0.490475029958231	0.6212411	0.0604408801821641	0.332821883569393	0.0716372974891868	0.0407652134154429	0.378406209627831	0.196631381875778	True	False	K562	AFF1	NA	NA	unclassified	NA	NA
rs2242601	chr7	143093824	G	A	17	3	20	0.85	0.498304848794295	0.5413023	0.603926783318321	0.923336163841188	0.0861956753106468	0.519603779035621	0.936460902914807	0.763631473579755	True	False	K562	AFF1	NA	NA	unclassified	NA	NA
rs2312356	chr7	153082826	C	G	11	19	30	0.366666666666667	0.494998128858038	0.6679126	0.132349454047522	0.37068307481941	0.0630928727811613	0.112420361348555	0.417828706739971	0.251516264433466	True	False	K562	AFF1	NA	NA	unclassified	NA	NA
rs2391129	chr7	25415191	C	T	1	6	7	0.142857142857143	0.506404655372407	0.6570585	0.0271597472441471	0.381719995474441	0.098660233125853	0.0101158050242174	0.480636880188622	0.204439871359294	True	False	K562	AFF1	NA	NA	unclassified	NA	NA
rs2522237	chr7	25012042	A	G	16	8	24	0.666666666666667	0.507378609237845	0.3674209	0.611407124313478	0.890040182518469	0.0728586628862559	0.553212504613381	0.919451230256647	0.750723653415973	True	False	K562	AFF1	NA	NA	unclassified	NA	NA
rs2564777	chr7	84958189	A	G	8	1	9	0.888888888888889	0.507378609237845	0.3970986	0.64497583933546	0.978736880622175	0.0911929396197939	0.565063141659922	0.990284540146712	0.811856359978818	True	False	K562	AFF1	NA	NA	unclassified	NA	NA
rs2670230	chr7	134135077	C	A	2	9	11	0.181818181818182	0.493181789531728	0.5937904	0.047368178122859	0.388374615070502	0.0924866500048961	0.0359210098017205	0.467771481767814	0.21787139659668	True	False	K562	AFF1	NA	NA	unclassified	NA	NA
rs272696	chr7	24092278	G	A	8	2	10	0.8	0.498304848794295	0.3792272	0.605549691383313	0.954646508575923	0.0935517571084731	0.507805314826994	0.964517107146807	0.780098099979618	True	False	K562	AFF1	NA	NA	unclassified	NA	NA
rs28916005	chr7	7709022	G	A	11	2	13	0.846153846153846	0.498304848794295	0.3710771	0.68626515861632	0.96034450316886	0.0739159245087041	0.620520285686197	0.970347225112576	0.82330483089259	True	False	K562	AFF1	NA	NA	unclassified	NA	NA
rs3735189	chr7	156431554	T	C	2	48	50	0.04	0.501209577725143	0.4325137	0.0215275757262258	0.170056255589133	0.0421132540002866	0.0192755605364325	0.221376882716369	0.0957919156576793	True	False	K562	AFF1	NA	NA	unclassified	NA	NA
rs3779258	chr7	123382509	C	T	23	2	25	0.92	0.506404655372407	0.5636436	0.701133093623258	0.966104089439263	0.0695814361990305	0.653395462706349	0.975430503801268	0.83361859153126	True	False	K562	AFF1	NA	NA	unclassified	NA	NA
rs3815652	chr7	33913404	C	T	1	6	7	0.142857142857143	0.506404655372407	0.645366	0.0282461981138149	0.395028865409829	0.102458768600729	0.0173485774578509	0.497926498322549	0.211637531761822	True	False	K562	AFF1	NA	NA	unclassified	NA	NA
rs3857846	chr7	125772120	G	A	4	14	18	0.222222222222222	0.498304848794295	0.5917229	0.065431672497776	0.35746831064339	0.0774626701829572	0.0411663856786338	0.41920292845272	0.211449991570583	True	False	K562	AFF1	NA	NA	unclassified	NA	NA
rs3919482	chr7	100810700	G	A	3	14	17	0.176470588235294	0.498304848794295	0.5411286	0.0682339985999309	0.383555903951255	0.0831315722208633	0.0418327218049341	0.439687357554796	0.225894951275593	True	False	K562	AFF1	NA	NA	unclassified	NA	NA
rs3924962	chr7	140075999	A	C	1	14	15	0.0666666666666667	0.517702563952362	0.4136958	0.0339348021597291	0.388363595638032	0.0967090371616937	0.0177797079149501	0.47255856785239	0.21114919889888	True	False	K562	AFF1	NA	NA	unclassified	NA	NA
rs4148711	chr7	117230645	T	A	13	1	14	0.928571428571429	0.508538700229513	0.3737501	0.774164142235694	0.989119938730837	0.0608058851564625	0.708545468446159	0.989311051584068	0.881642040483265	True	False	K562	AFF1	NA	NA	unclassified	NA	NA
rs4252424	chr7	142624333	G	A	24	9	33	0.727272727272727	0.498304848794295	0.4094276	0.643146260692439	0.889829027210125	0.0632690099328196	0.605146333414109	0.915143662980253	0.766487643951282	True	False	K562	AFF1	NA	NA	unclassified	NA	NA
rs4291154	chr7	17929655	C	T	2	8	10	0.2	0.506404655372407	0.6651918	0.0352349742899036	0.357534559405177	0.0901651259419273	0.0275414613404336	0.453783274384336	0.19638476684754	True	False	K562	AFF1	NA	NA	unclassified	NA	NA
rs4321884	chr7	22741459	A	T	25	5	30	0.833333333333333	0.501472092594024	0.5543646	0.609164070551105	0.902133461042803	0.0756561805698169	0.540933248752587	0.92395884205567	0.755648765796954	True	False	K562	AFF1	NA	NA	unclassified	NA	NA
rs4620236	chr7	154986897	C	T	13	2	15	0.866666666666667	0.506404655372407	0.4551219	0.659583955710533	0.955445621175485	0.0808468781818227	0.575900796716472	0.974057069987321	0.807514788443009	True	False	K562	AFF1	NA	NA	unclassified	NA	NA
rs4720273	chr7	38273611	C	T	8	2	10	0.8	0.506404655372407	0.354992	0.624191361806763	0.961188039054857	0.0904983923087823	0.531282558540952	0.973155926189613	0.79268970043081	True	False	K562	AFF1	NA	NA	unclassified	NA	NA
rs4722580	chr7	26156727	C	G	7	3	10	0.7	0.494998128858038	0.2697951	0.633768536107889	0.960675112935284	0.0853212212248804	0.544436751716805	0.972948875411371	0.797221824521586	True	False	K562	AFF1	NA	NA	unclassified	NA	NA
rs4723564	chr7	36760160	T	C	5	1	6	0.833333333333333	0.501209577725143	0.3083861	0.616529746996753	0.974808042590367	0.101499025548158	0.508493929681886	0.985417775067566	0.79566889479356	True	False	K562	AFF1	NA	NA	unclassified	NA	NA
rs4732112	chr7	134970088	G	A	9	2	11	0.818181818181818	0.498304848794295	0.3664379	0.651755114079543	0.965691193792976	0.0848826285676743	0.550854117969411	0.968175241971937	0.808723153936259	True	False	K562	AFF1	NA	NA	unclassified	NA	NA
rs6461676	chr7	22924527	C	T	17	2	19	0.894736842105263	0.506404655372407	0.3729212	0.774733977012352	0.969364135523965	0.0534142387360298	0.730582897476817	0.985996699830805	0.872049056268159	True	False	K562	AFF1	NA	NA	unclassified	NA	NA
rs6946418	chr7	129297916	A	G	13	3	16	0.8125	0.507378609237845	0.3946157	0.674101637053838	0.953185235491313	0.0726656698089507	0.598045350293023	0.963894251701532	0.813643436272576	True	False	K562	AFF1	NA	NA	unclassified	NA	NA
rs6948914	chr7	124231033	T	C	8	1	9	0.888888888888889	0.501209577725143	0.3769836	0.663957494529556	0.980720603588464	0.0873798328600922	0.561339202048218	0.993633152853268	0.82233904905901	True	False	K562	AFF1	NA	NA	unclassified	NA	NA
rs6964266	chr7	55355658	G	A	1	7	8	0.125	0.498304848794295	0.6269406	0.0303455146894796	0.380591353859896	0.0974672728860819	0.0103129190835458	0.477665372795001	0.205468434274688	True	False	K562	AFF1	NA	NA	unclassified	NA	NA
rs6968618	chr7	140082363	G	A	15	5	20	0.75	0.498304848794295	0.3999079	0.617003499003676	0.907449688246268	0.0756879849646082	0.579056544795054	0.94569008254436	0.762226593624972	True	False	K562	AFF1	NA	NA	unclassified	NA	NA
rs6978474	chr7	40188781	C	G	5	1	6	0.833333333333333	0.494998128858038	0.2886141	0.633992996843653	0.98115598067068	0.0980676320817673	0.533989567775026	0.988693930173641	0.807574488757167	True	False	K562	AFF1	NA	NA	unclassified	NA	NA
rs6979354	chr7	21417963	C	T	11	2	13	0.846153846153846	0.506404655372407	0.3081952	0.744640122867234	0.972000648841718	0.0614943643106174	0.688760260105141	0.981853586196058	0.858320385854476	True	False	K562	AFF1	NA	NA	unclassified	NA	NA
rs714582	chr7	107473326	G	A	14	4	18	0.777777777777778	0.498304848794295	0.4011339	0.639746695158887	0.933221531572443	0.0755096682268161	0.564836795835724	0.953667362466802	0.786484113365665	True	False	K562	AFF1	NA	NA	unclassified	NA	NA
rs7779240	chr7	27562660	C	T	5	2	7	0.714285714285714	0.506404655372407	0.2429684	0.626240189054815	0.967597327777312	0.093820101473303	0.526386068720033	0.974850965597051	0.796918758416064	True	False	K562	AFF1	NA	NA	unclassified	NA	NA
rs7781126	chr7	83774499	C	T	11	2	13	0.846153846153846	0.506404655372407	0.4704572	0.611902807369297	0.955142470948638	0.0921632302626389	0.495894088421851	0.953703057922135	0.783522639158967	True	False	K562	AFF1	NA	NA	unclassified	NA	NA
rs7798172	chr7	128209356	C	T	13	3	16	0.8125	0.506404655372407	0.4015743	0.660597340843942	0.956734794429301	0.0783647188516389	0.580176494946536	0.970919780608339	0.808666067636622	True	False	K562	AFF1	NA	NA	unclassified	NA	NA
rs799971	chr7	80080177	C	T	12	2	14	0.857142857142857	0.506404655372407	0.4766693	0.613541396028116	0.948488597606746	0.0882458825176203	0.532680821074126	0.964402408870356	0.781014996817431	True	False	K562	AFF1	NA	NA	unclassified	NA	NA
rs886710	chr7	149243619	C	T	12	4	16	0.75	0.506404655372407	0.4086721	0.612877042004131	0.92301135176781	0.0841451807051243	0.495242825412603	0.935011864171795	0.767944196885971	True	False	K562	AFF1	NA	NA	unclassified	NA	NA
rs955187	chr7	23194605	A	G	1	8	9	0.111111111111111	0.507378609237845	0.6418221	0.018547041575843	0.321523111247353	0.0849057177886405	0.0136592859034756	0.418809345507327	0.170035076411598	True	False	K562	AFF1	NA	NA	unclassified	NA	NA
rs961392	chr7	54364458	A	G	8	1	9	0.888888888888889	0.507378609237845	0.3157663	0.725708891382017	0.984049241616929	0.0731931597508148	0.638255116415816	0.989391839246532	0.854879066499473	True	False	K562	AFF1	NA	NA	unclassified	NA	NA
rs10086004	chr8	50752467	G	A	1	5	6	0.166666666666667	0.498304848794295	0.7160228	0.0114716221527581	0.362486285753873	0.098219097299517	0.0125475599251868	0.471626641481285	0.186978953953315	True	False	K562	AFF1	NA	NA	unclassified	NA	NA
rs10505440	chr8	124773318	C	T	33	3	36	0.916666666666667	0.506404655372407	0.5589645	0.743364650097755	0.956568822468529	0.0575430938919554	0.670410843973606	0.957330018884707	0.849966736283142	True	False	K562	AFF1	NA	NA	unclassified	NA	NA
rs10956537	chr8	131571788	G	C	8	2	10	0.8	0.495962454849594	0.2871293	0.692807830484819	0.977560469149662	0.076373755289155	0.624274784392903	0.98265535745266	0.835184149817241	True	False	K562	AFF1	NA	NA	unclassified	NA	NA
rs10956888	chr8	94898694	G	A	2	6	8	0.25	0.498304848794295	0.7289832	0.0306473895716587	0.369705193636856	0.0930540882720165	0.0171001090930656	0.467461208983492	0.200176291604257	True	False	K562	AFF1	NA	NA	unclassified	NA	NA
rs10958432	chr8	55761124	T	C	7	2	9	0.777777777777778	0.501209577725143	0.3427193	0.616827692980002	0.971395308173195	0.0963245235086572	0.503708585348852	0.970430223096798	0.794111500576598	True	False	K562	AFF1	NA	NA	unclassified	NA	NA
rs10958508	chr8	57803673	C	A	9	1	10	0.9	0.493181789531728	0.3636599	0.713259677880603	0.987095913340412	0.076797620172882	0.623069679118031	0.987095913340412	0.850177795610508	True	False	K562	AFF1	NA	NA	unclassified	NA	NA
rs11250077	chr8	10656437	T	C	39	5	44	0.886363636363636	0.501209577725143	0.6637144	0.60267116669693	0.884220496044546	0.0714659384114913	0.57384077251635	0.922393666443428	0.743445831370738	True	False	K562	AFF1	NA	NA	unclassified	NA	NA
rs11780026	chr8	26462624	A	G	7	2	9	0.777777777777778	0.507378609237845	0.3260829	0.620973967695348	0.963541640644755	0.0930263630087479	0.52689112165862	0.976300847574143	0.792257804170051	True	False	K562	AFF1	NA	NA	unclassified	NA	NA
rs11780907	chr8	16409107	A	C	9	2	11	0.818181818181818	0.517702563952362	0.3216159	0.677005572004071	0.958764266450592	0.0746138254712584	0.617889876428029	0.982738111452973	0.817884919227332	True	False	K562	AFF1	NA	NA	unclassified	NA	NA
rs11781960	chr8	126477116	G	C	9	2	11	0.818181818181818	0.495962454849594	0.3974853	0.610159827755123	0.95151696647762	0.091893585533704	0.514586856102367	0.973584635036568	0.780838397116371	True	False	K562	AFF1	NA	NA	unclassified	NA	NA
rs11989096	chr8	78690388	A	G	1	7	8	0.125	0.507378609237845	0.653024	0.0267648270718831	0.350508844455896	0.0912389550919252	0.0124301700456302	0.456796401725086	0.188636835763889	True	False	K562	AFF1	NA	NA	unclassified	NA	NA
rs11994520	chr8	125628685	C	T	1	19	20	0.05	0.506404655372407	0.3514844	0.042101453763161	0.39824373183702	0.0970557922832337	0.0105110006189761	0.465362764784775	0.220172592800091	True	False	K562	AFF1	NA	NA	unclassified	NA	NA
rs11995447	chr8	10362343	A	T	1	6	7	0.142857142857143	0.501472092594024	0.643193	0.0259814423650559	0.387648315648574	0.100977569074302	0.009300170765915	0.489110265504255	0.206814879006815	True	False	K562	AFF1	NA	NA	unclassified	NA	NA
rs12235009	chr8	28491418	C	T	22	1	23	0.956521739130435	0.506404655372407	0.7007009	0.619667072978131	0.972139332515093	0.0938009594371289	0.522396441992817	0.983321995644953	0.795903202746612	True	False	K562	AFF1	NA	NA	unclassified	NA	NA
rs12679721	chr8	27729293	C	T	8	1	9	0.888888888888889	0.506404655372407	0.4077816	0.640767298078729	0.981044562616528	0.0923979231157417	0.534767914705838	0.982369203683772	0.810905930347628	True	False	K562	AFF1	NA	NA	unclassified	NA	NA
rs13252475	chr8	2439441	A	G	10	3	13	0.769230769230769	0.507378609237845	0.3419828	0.667363191991204	0.957336513714946	0.0785445534994865	0.559623756107231	0.965602105504917	0.812349852853075	True	False	K562	AFF1	NA	NA	unclassified	NA	NA
rs1346115	chr8	54058042	G	A	1	5	6	0.166666666666667	0.498304848794295	0.6861276	0.0237307134494327	0.396316708361498	0.103577837439748	0.0137240794465509	0.501928848850178	0.210023710905465	True	False	K562	AFF1	NA	NA	unclassified	NA	NA
rs1369165	chr8	69065096	A	C	2	21	23	0.0869565217391304	0.517702563952362	0.4220669	0.0523168168362141	0.346731148577098	0.0787520064578266	0.0211262504227591	0.402909974881469	0.199523982706656	True	False	K562	AFF1	NA	NA	unclassified	NA	NA
rs1435282	chr8	11251705	G	A	1	9	10	0.1	0.498304848794295	0.6333944	0.0234078907637357	0.313337293032208	0.0812996465671912	0.0081236997881166	0.386719559445752	0.168372591897972	True	False	K562	AFF1	NA	NA	unclassified	NA	NA
rs1437812	chr8	133236167	A	C	1	7	8	0.125	0.517702563952362	0.6345885	0.0238389850393297	0.3805722234245	0.0988196667020944	0.0100513942748798	0.478448173462237	0.202205604231915	True	False	K562	AFF1	NA	NA	unclassified	NA	NA
rs1485999	chr8	82419512	A	G	10	1	11	0.909090909090909	0.507378609237845	0.3880904	0.705248838625628	0.979072839722882	0.0757659823642714	0.638965894530961	0.990199019569634	0.842160839174255	True	False	K562	AFF1	NA	NA	unclassified	NA	NA
rs16904946	chr8	134565721	A	G	16	1	17	0.941176470588235	0.507378609237845	0.6337712	0.609549712984011	0.973479176684727	0.0975878318216239	0.50147273060509	0.973563570328686	0.791514444834369	True	False	K562	AFF1	NA	NA	unclassified	NA	NA
rs17054141	chr8	25532328	T	G	1	6	7	0.142857142857143	0.490475029958231	0.6700204	0.0236552003887704	0.369831020858133	0.0968188378001342	0.0113847503847255	0.476697598654335	0.196743110623452	True	False	K562	AFF1	NA	NA	unclassified	NA	NA
rs17092948	chr8	13269408	A	G	6	1	7	0.857142857142857	0.507378609237845	0.3276261	0.647882729532409	0.986432685110964	0.0938431364035983	0.540987327957852	0.989338529925039	0.817157707321686	True	False	K562	AFF1	NA	NA	unclassified	NA	NA
rs1736088	chr8	11705342	G	C	9	1	10	0.9	0.495962454849594	0.3599806	0.704163956319577	0.980632411393581	0.0767357635984521	0.630361066842928	0.990213327578268	0.842398183856579	True	False	K562	AFF1	NA	NA	unclassified	NA	NA
rs17405426	chr8	4040963	A	C	5	1	6	0.833333333333333	0.517702563952362	0.3212527	0.616818694944219	0.979214576283668	0.102729427751759	0.49897116988678	0.978657120616823	0.798016635613944	True	False	K562	AFF1	NA	NA	unclassified	NA	NA
rs17833845	chr8	2626600	G	A	3	8	11	0.272727272727273	0.498304848794295	0.6844302	0.0520894916514236	0.380746702882231	0.0909853339131805	0.0434153566202873	0.47846942259725	0.216418097266827	True	False	K562	AFF1	NA	NA	unclassified	NA	NA
rs2427715	chr8	17466212	C	T	8	2	10	0.8	0.506404655372407	0.3601055	0.620491565333669	0.958195099876763	0.0916306097451552	0.521772782597545	0.969789356701409	0.789343332605216	True	False	K562	AFF1	NA	NA	unclassified	NA	NA
rs2469346	chr8	3463445	G	C	1	6	7	0.142857142857143	0.495962454849594	0.78971	0.020404920048057	0.263217879466714	0.0711620137486822	0.0033817901285965	0.353423678136089	0.141811399757386	True	False	K562	AFF1	NA	NA	unclassified	NA	NA
rs2509759	chr8	101620084	T	A	7	1	8	0.875	0.508538700229513	0.3169667	0.706616066609443	0.990161123284796	0.080233741708698	0.602703891071028	0.992987360728864	0.848388594947119	True	False	K562	AFF1	NA	NA	unclassified	NA	NA
rs2648861	chr8	129059568	A	G	53	14	67	0.791044776119403	0.507378609237845	0.5917158	0.606543483025029	0.831956384690611	0.0568189233648629	0.555405879218531	0.841727391323419	0.71924993385782	True	False	K562	AFF1	NA	NA	unclassified	NA	NA
rs2882460	chr8	62525896	C	A	8	1	9	0.888888888888889	0.493181789531728	0.3288171	0.703707795762851	0.973151989588574	0.0766499433052538	0.623751290354414	0.990402949102405	0.838429892675712	True	False	K562	AFF1	NA	NA	unclassified	NA	NA
rs3019260	chr8	102068804	C	A	36	1	37	0.972972972972973	0.493181789531728	0.6254866	0.769099673470354	0.980912662441573	0.05648999636154	0.725397766233213	0.991331942796696	0.875006167955963	True	False	K562	AFF1	NA	NA	unclassified	NA	NA
rs3735894	chr8	22454826	A	G	11	1	12	0.916666666666667	0.507378609237845	0.5315084	0.60124885406015	0.972876086483534	0.0982656273599454	0.505796504817744	0.976189411257324	0.787062470271842	True	False	K562	AFF1	NA	NA	unclassified	NA	NA
rs3747811	chr8	42129505	A	T	22	10	32	0.6875	0.501472092594024	0.2984884	0.709523595811662	0.911419776190466	0.0513646561754881	0.668814049867898	0.921255557880523	0.810471686001064	True	False	K562	AFF1	NA	NA	unclassified	NA	NA
rs4276643	chr8	27803599	C	T	3	10	13	0.230769230769231	0.506404655372407	0.6091372	0.0735544715856967	0.386303958209691	0.0862461586637975	0.0526948177379867	0.479030109627178	0.229929214897694	True	False	K562	AFF1	NA	NA	unclassified	NA	NA
rs435581	chr8	9029413	A	G	3	31	34	0.0882352941176471	0.507378609237845	0.3394983	0.0743594348745948	0.364987069080259	0.0773910460992692	0.0569357891310359	0.427866458802958	0.219673251977427	True	False	K562	AFF1	NA	NA	unclassified	NA	NA
rs4452769	chr8	130708333	C	G	32	4	36	0.888888888888889	0.494998128858038	0.6197211	0.641131561543474	0.916986829402155	0.0720045581593299	0.594896191622591	0.933596882962369	0.779059195472815	True	False	K562	AFF1	NA	NA	unclassified	NA	NA
rs4841147	chr8	9290599	A	T	2	8	10	0.2	0.501472092594024	0.6396267	0.0361606646773786	0.374295444359123	0.091889825393077	0.0250830784630359	0.46042440871181	0.205228054518251	True	False	K562	AFF1	NA	NA	unclassified	NA	NA
rs6469646	chr8	117484100	A	C	19	12	31	0.612903225806452	0.517702563952362	0.3226623	0.625815368741084	0.871707017098743	0.0630059991515933	0.572422212305106	0.884697249704085	0.748761192919913	True	False	K562	AFF1	NA	NA	unclassified	NA	NA
rs6601522	chr8	10629061	G	T	23	1	24	0.958333333333333	0.507891864001733	0.6838519	0.636500805394195	0.97791962634688	0.0912682959358233	0.530728916091736	0.982953635606735	0.807210215870537	True	False	K562	AFF1	NA	NA	unclassified	NA	NA
rs6988730	chr8	80878082	C	T	3	8	11	0.272727272727273	0.506404655372407	0.6872036	0.0539716862731969	0.372258623495095	0.0882313476291179	0.0424871982181965	0.460922699918025	0.213115154884146	True	False	K562	AFF1	NA	NA	unclassified	NA	NA
rs6996570	chr8	144823948	A	T	21	11	32	0.65625	0.501472092594024	0.3699974	0.620499277608285	0.865259099686374	0.063971909620039	0.570492233963034	0.887101518869514	0.742879188647329	True	False	K562	AFF1	NA	NA	unclassified	NA	NA
rs7002841	chr8	132343954	G	C	5	1	6	0.833333333333333	0.495962454849594	0.2692867	0.633887497232942	0.973251017644268	0.0978116196817546	0.528702920697221	0.995872735534863	0.803569257438605	True	False	K562	AFF1	NA	NA	unclassified	NA	NA
rs7003387	chr8	95961979	C	G	10	16	26	0.384615384615385	0.494998128858038	0.666231	0.112706431346511	0.383336319616822	0.0697935414075439	0.102763774368853	0.450140902023568	0.248021375481666	True	False	K562	AFF1	NA	NA	unclassified	NA	NA
rs7012358	chr8	19662498	C	T	3	8	11	0.272727272727273	0.506404655372407	0.6863204	0.0569102001694468	0.372223827639844	0.0875060123169057	0.0456251708054335	0.460063412911798	0.214567013904645	True	False	K562	AFF1	NA	NA	unclassified	NA	NA
rs7387116	chr8	2581348	C	T	7	14	21	0.333333333333333	0.506404655372407	0.7109483	0.0789391198019467	0.317990596331041	0.0645788019124881	0.069861053858137	0.391394166381431	0.198464858066494	True	False	K562	AFF1	NA	NA	unclassified	NA	NA
rs7814175	chr8	130474437	T	A	12	4	16	0.75	0.508538700229513	0.280568	0.719601537282989	0.943285696006858	0.0603828685306596	0.661450635881367	0.957361380810165	0.831443616644924	True	False	K562	AFF1	NA	NA	unclassified	NA	NA
rs7822435	chr8	88610366	G	A	7	1	8	0.875	0.498304848794295	0.3684551	0.641552989031772	0.982849530835109	0.0919724927141773	0.537510587122112	0.985534327935051	0.81220125993344	True	False	K562	AFF1	NA	NA	unclassified	NA	NA
rs7827918	chr8	60478117	A	G	1	8	9	0.111111111111111	0.507378609237845	0.6370786	0.0303402024620943	0.346422042611186	0.0888302516435979	0.0124908967834546	0.439109869199894	0.18838112253664	True	False	K562	AFF1	NA	NA	unclassified	NA	NA
rs7829381	chr8	11344573	A	G	3	10	13	0.230769230769231	0.507378609237845	0.6450554	0.0593300835717759	0.374549050854189	0.0843599368447144	0.0430719711010903	0.445668795684855	0.216939567212982	True	False	K562	AFF1	NA	NA	unclassified	NA	NA
rs7839585	chr8	8854235	G	C	7	2	9	0.777777777777778	0.495962454849594	0.2431469	0.702698802135673	0.965633778310658	0.0729461569060292	0.63077156844311	0.986423216992969	0.834166290223166	True	False	K562	AFF1	NA	NA	unclassified	NA	NA
rs874805	chr8	69077751	C	A	8	2	10	0.8	0.493181789531728	0.322629	0.655450157583176	0.97553269660223	0.0850006076743498	0.562988868832141	0.980514037272347	0.815491427092703	True	False	K562	AFF1	NA	NA	unclassified	NA	NA
rs891543	chr8	125733394	T	C	7	22	29	0.241379310344828	0.501209577725143	0.6775385	0.0705077715189587	0.247669157051931	0.0490811102677953	0.0636684323549138	0.308220841029106	0.159088464285445	True	False	K562	AFF1	NA	NA	unclassified	NA	NA
rs954782	chr8	104187968	G	A	1	5	6	0.166666666666667	0.498304848794295	0.7226571	0.0255090698177778	0.366311645850698	0.0966886503524217	0.0147595518978755	0.466960366679328	0.195910357834238	True	False	K562	AFF1	NA	NA	unclassified	NA	NA
rs10761113	chr9	92816727	G	A	4	3	7	0.571428571428571	0.498304848794295	0.1129022	0.711479394575879	0.982483152762857	0.0772311285032887	0.611273667250434	0.984664742322658	0.846981273669368	True	False	K562	AFF1	NA	NA	unclassified	NA	NA
rs7028020	chr9	38007747	A	G	10	1	11	0.909090909090909	0.507378609237845	0.515452	0.606274259422267	0.977125762190974	0.100340770249803	0.508540128793614	0.977125762190974	0.791700010806621	True	False	K562	AFF1	NA	NA	unclassified	NA	NA
rs7905928	chr10	14227908	G	T	19	10	29	0.655172413793103	0.507891864001733	0.3393849	0.641458087915995	0.888296914619853	0.0629077745993821	0.598918080598661	0.905497600062466	0.764877501267924	True	True	K562	AFF1	NA	NA	unclassified	NA	NA
rs10508859	chr10	37908884	A	G	5	2	7	0.714285714285714	0.507378609237845	0.2546285	0.621567370836536	0.967780953946567	0.0957686476301547	0.515534912356357	0.97839476010995	0.794674162391552	True	False	K562	AFF1	NA	NA	unclassified	NA	NA
rs10762798	chr10	80516313	G	A	9	1	10	0.9	0.498304848794295	0.477055	0.610486811037167	0.977788676967926	0.100505408400468	0.509063229198028	0.984410224619387	0.794137744002547	True	False	K562	AFF1	NA	NA	unclassified	NA	NA
rs10994747	chr10	63149922	A	G	13	2	15	0.866666666666667	0.507378609237845	0.5023018	0.613464454191694	0.952318012746479	0.0891128676523385	0.527262041697888	0.969035178515669	0.782891233469086	True	False	K562	AFF1	NA	NA	unclassified	NA	NA
rs11012190	chr10	20903394	T	C	8	2	10	0.8	0.501209577725143	0.3568106	0.61847234547056	0.962559854419239	0.0913095818322201	0.52665751359372	0.978162565433515	0.790516099944899	True	False	K562	AFF1	NA	NA	unclassified	NA	NA
rs12266720	chr10	62638036	T	C	3	13	16	0.1875	0.501209577725143	0.5306152	0.0671987778253017	0.395377337089336	0.0888967222038005	0.0339087282589449	0.474309444234352	0.231288057457319	True	False	K562	AFF1	NA	NA	unclassified	NA	NA
rs1248889	chr10	79699288	G	A	4	19	23	0.173913043478261	0.498304848794295	0.4809237	0.0938043326295545	0.392775967057974	0.0794193661487551	0.0681026748576697	0.448006682034677	0.243290149843764	True	False	K562	AFF1	NA	NA	unclassified	NA	NA
rs12774681	chr10	12452909	T	C	1	7	8	0.125	0.501209577725143	0.628437	0.0319301813715024	0.380367763543058	0.0975751545491482	0.0115452688203149	0.472492821341331	0.20614897245728	True	False	K562	AFF1	NA	NA	unclassified	NA	NA
rs12784234	chr10	5404261	T	G	15	1	16	0.9375	0.490475029958231	0.6024814	0.616862949447156	0.975258511980894	0.0955221024013096	0.519164968001051	0.977534146563774	0.796060730714025	True	False	K562	AFF1	NA	NA	unclassified	NA	NA
rs17389505	chr10	8563834	A	G	6	1	7	0.857142857142857	0.507378609237845	0.3246595	0.650890336847205	0.975737859318551	0.0901834304175934	0.572816328381384	0.992247475569702	0.813314098082878	True	False	K562	AFF1	NA	NA	unclassified	NA	NA
rs1907358	chr10	17109730	G	A	10	18	28	0.357142857142857	0.498304848794295	0.6968346	0.1149553244541	0.340708833936196	0.059503783592933	0.0941556872884569	0.381137714481199	0.227832079195148	True	False	K562	AFF1	NA	NA	unclassified	NA	NA
rs2225702	chr10	16366811	G	T	7	1	8	0.875	0.507891864001733	0.3560516	0.647006373843892	0.981356761232645	0.0926330838404094	0.544093774555204	0.989648748094644	0.814181567538268	True	False	K562	AFF1	NA	NA	unclassified	NA	NA
rs2279335	chr10	81164521	C	T	17	3	20	0.85	0.506404655372407	0.4751395	0.649641997406671	0.93881760603602	0.0762394909060389	0.586441558374764	0.963446655970117	0.794229801721346	True	False	K562	AFF1	NA	NA	unclassified	NA	NA
rs2399915	chr10	12936781	G	T	1	8	9	0.111111111111111	0.507891864001733	0.5764199	0.0236104091179188	0.379523076134296	0.098959807345889	0.0130659204778652	0.475071355978462	0.201566742626107	True	False	K562	AFF1	NA	NA	unclassified	NA	NA
rs2437401	chr10	26116844	A	G	6	1	7	0.857142857142857	0.507378609237845	0.3663071	0.602473606815082	0.972253788072119	0.101178363093191	0.506231754448732	0.992820255674302	0.787363697443601	True	False	K562	AFF1	NA	NA	unclassified	NA	NA
rs28661374	chr10	47037670	A	C	18	4	22	0.818181818181818	0.517702563952362	0.4965566	0.615614894131132	0.916700548265501	0.0782106842664528	0.533668174354501	0.947724066807753	0.766157721198316	True	False	K562	AFF1	NA	NA	unclassified	NA	NA
rs4403751	chr10	86680394	T	G	1	9	10	0.1	0.490475029958231	0.516542	0.0426641373310705	0.399914541639293	0.0990761312386044	0.0225235350158085	0.490264161160787	0.221289339485182	True	False	K562	AFF1	NA	NA	unclassified	NA	NA
rs4562728	chr10	49857197	G	C	12	3	15	0.8	0.495962454849594	0.4464174	0.60842122495373	0.940738806588505	0.0879079279425808	0.527763402578253	0.966998291875986	0.774580015771118	True	False	K562	AFF1	NA	NA	unclassified	NA	NA
rs4631821	chr10	47621968	G	A	1	13	14	0.0714285714285714	0.498304848794295	0.5793815	0.0200584527320967	0.271029314244636	0.0702934390484898	0.0111436022486243	0.333257419943926	0.145543883488367	True	False	K562	AFF1	NA	NA	unclassified	NA	NA
rs5006438	chr10	72858079	A	G	11	1	12	0.916666666666667	0.507378609237845	0.4946801	0.630654663822535	0.970153753267533	0.0923733974277563	0.54105401763433	0.981339068053065	0.800404208545034	True	False	K562	AFF1	NA	NA	unclassified	NA	NA
rs5019325	chr10	47621942	A	G	1	11	12	0.0833333333333333	0.507378609237845	0.6092387	0.0261402505280683	0.292075060596692	0.0743044120042592	0.0082049873482525	0.355507072029039	0.15910765556238	True	False	K562	AFF1	NA	NA	unclassified	NA	NA
rs6585845	chr10	85975246	T	G	1	10	11	0.0909090909090909	0.490475029958231	0.4955285	0.0304875846773262	0.392400841364195	0.10085229496581	0.0199343576771463	0.479338206568622	0.21144421302076	True	False	K562	AFF1	NA	NA	unclassified	NA	NA
rs7068603	chr10	80772541	C	T	16	2	18	0.888888888888889	0.506404655372407	0.4988588	0.658103408170497	0.952694424524377	0.0789811054293973	0.590242198737004	0.978724931860293	0.805398916347437	True	False	K562	AFF1	NA	NA	unclassified	NA	NA
rs7075034	chr10	17547113	C	T	27	4	31	0.870967741935484	0.506404655372407	0.6155687	0.602050448587153	0.899270716403462	0.0794646149443526	0.548747336566277	0.964662627650635	0.750660582495307	True	False	K562	AFF1	NA	NA	unclassified	NA	NA
rs7082470	chr10	65277026	G	A	16	3	19	0.842105263157895	0.498304848794295	0.4518826	0.671665665453012	0.953046842295955	0.0767585299699866	0.584808540168127	0.967647926184725	0.812356253874484	True	False	K562	AFF1	NA	NA	unclassified	NA	NA
rs7088974	chr10	76891096	T	C	18	3	21	0.857142857142857	0.501209577725143	0.51761	0.64711716888488	0.93744030037293	0.0769723188069074	0.586754433281439	0.967199707903934	0.792278734628905	True	False	K562	AFF1	NA	NA	unclassified	NA	NA
rs7089338	chr10	4914049	C	T	19	4	23	0.826086956521739	0.506404655372407	0.3817427	0.731991869579106	0.946718825807124	0.0571345926042203	0.699161148407268	0.975686795293129	0.839355347693115	True	False	K562	AFF1	NA	NA	unclassified	NA	NA
rs7094565	chr10	15211560	T	A	24	9	33	0.727272727272727	0.508538700229513	0.3490471	0.698560803885809	0.900554727509873	0.0534522656911488	0.652658223409949	0.917469807307864	0.799557765697841	True	False	K562	AFF1	NA	NA	unclassified	NA	NA
rs7474957	chr10	79760686	T	G	3	14	17	0.176470588235294	0.490475029958231	0.5238179	0.0610220390622873	0.382462654900434	0.0846109313689836	0.050401864805709	0.464213090700119	0.221742346981361	True	False	K562	AFF1	NA	NA	unclassified	NA	NA
rs780825	chr10	16912134	G	A	3	8	11	0.272727272727273	0.498304848794295	0.6957859	0.0526270061215841	0.375368592920493	0.0885007328245312	0.0414696726246818	0.450205290835949	0.213997799521039	True	False	K562	AFF1	NA	NA	unclassified	NA	NA
rs877282	chr10	771532	G	A	10	2	12	0.833333333333333	0.498304848794295	0.3911005	0.651164560593752	0.961974679263607	0.0840457243836525	0.554753234731415	0.973813523305427	0.806569619928679	True	False	K562	AFF1	NA	NA	unclassified	NA	NA
rs9333202	chr10	15615302	G	C	1	5	6	0.166666666666667	0.495962454849594	0.6944714	0.0229434290725288	0.380943731257901	0.0997372740104761	0.0105570473722077	0.478666013782905	0.201943580165215	True	False	K562	AFF1	NA	NA	unclassified	NA	NA
rs9333222	chr10	15590978	A	G	2	8	10	0.2	0.507378609237845	0.6759788	0.0342038148181993	0.3476019132112	0.0859862718644745	0.0312606139950814	0.444183028136526	0.1909028640147	True	False	K562	AFF1	NA	NA	unclassified	NA	NA
rs10902117	chr11	268219	C	T	68	11	79	0.860759493670886	0.506404655372407	0.6231971	0.661475536003208	0.863608179569897	0.0527987806015721	0.639673566658048	0.899916553535084	0.762541857786553	True	True	K562	AFF1	NA	NA	unclassified	NA	NA
rs1452960	chr11	96688954	A	G	28	4	32	0.875	0.507378609237845	0.6042017	0.618509182098984	0.913100383467129	0.0781174005601677	0.554045099836923	0.94373139480257	0.765804782783057	True	True	K562	AFF1	NA	NA	unclassified	NA	NA
rs3740957	chr11	36616112	G	C	1359	708	2067	0.657474600870827	0.495962454849594	0.3137235	0.785095477711218	0.826752390397835	0.010825755940454	0.780354615034939	0.832539756939583	0.805923934054527	True	True	K562	AFF1	NA	NA	unclassified	NA	NA
rs10400356	chr11	123029545	A	G	6	1	7	0.857142857142857	0.507378609237845	0.3643367	0.602585703683956	0.972210911314876	0.100670560486797	0.502198537508218	0.981126478147855	0.787398307499416	True	False	K562	AFF1	NA	NA	unclassified	NA	NA
rs10789688	chr11	108731980	T	C	1	6	7	0.142857142857143	0.501209577725143	0.6391094	0.0227308809484753	0.389951393216776	0.101802863050819	0.0172084030784414	0.49784343373691	0.206341137082626	True	False	K562	AFF1	NA	NA	unclassified	NA	NA
rs11021090	chr11	94958137	T	C	2	7	9	0.222222222222222	0.501209577725143	0.6861937	0.0467561061419317	0.391288684837649	0.0952911957325867	0.0160773323188872	0.467602306797584	0.21902239548979	True	False	K562	AFF1	NA	NA	unclassified	NA	NA
rs11024800	chr11	18835294	A	C	7	1	8	0.875	0.517702563952362	0.3592038	0.64482958749264	0.977155022533048	0.0907186818389741	0.548382051381215	0.986258968081881	0.810992305012844	True	False	K562	AFF1	NA	NA	unclassified	NA	NA
rs11038003	chr11	44452999	T	A	5	1	6	0.833333333333333	0.508538700229513	0.2816055	0.642902178425696	0.978434511547288	0.094808826515694	0.543978095499054	0.99089143052464	0.810668344986492	True	False	K562	AFF1	NA	NA	unclassified	NA	NA
rs11216255	chr11	116929995	A	G	8	3	11	0.727272727272727	0.507378609237845	0.3290024	0.603870781861841	0.94700884326511	0.0914552537229615	0.500554099740431	0.955089293575201	0.775439812563475	True	False	K562	AFF1	NA	NA	unclassified	NA	NA
rs11231087	chr11	62198701	G	C	8	1	9	0.888888888888889	0.495962454849594	0.3997632	0.631499757487255	0.973607324490166	0.0938950482129038	0.545327541660434	0.987190548932938	0.802553540988711	True	False	K562	AFF1	NA	NA	unclassified	NA	NA
rs11234598	chr11	85975893	C	G	3	9	12	0.25	0.494998128858038	0.6405554	0.0583712656974989	0.388409156731007	0.0901354803823686	0.0445965820387896	0.487819705306746	0.223390211214253	True	False	K562	AFF1	NA	NA	unclassified	NA	NA
rs11236856	chr11	70460751	A	G	1	6	7	0.142857142857143	0.507378609237845	0.6421921	0.0270498759461601	0.396012203099422	0.101611428402393	0.0153540475661171	0.486098646813275	0.211531039522791	True	False	K562	AFF1	NA	NA	unclassified	NA	NA
rs11602677	chr11	123176516	G	A	2	7	9	0.222222222222222	0.498304848794295	0.6787382	0.0378244200643978	0.389543311330224	0.0959293641195014	0.0240393353858048	0.478725004868126	0.213683865697311	True	False	K562	AFF1	NA	NA	unclassified	NA	NA
rs11821793	chr11	34681462	A	G	2	8	10	0.2	0.507378609237845	0.6431365	0.046059120760318	0.385749986735449	0.0922482792224819	0.0327948384040348	0.46757699413174	0.215904553747884	True	False	K562	AFF1	NA	NA	unclassified	NA	NA
rs12361171	chr11	35278333	T	A	1	7	8	0.125	0.508538700229513	0.6117669	0.0223015642402433	0.38386492872688	0.0995899698234699	0.0173870265595997	0.493759831050956	0.203083246483562	True	False	K562	AFF1	NA	NA	unclassified	NA	NA
rs12363349	chr11	87025059	G	A	8	1	9	0.888888888888889	0.498304848794295	0.3676377	0.673350020752576	0.977710955755491	0.0834917000015012	0.584517954659171	0.983356076826552	0.825530488254033	True	False	K562	AFF1	NA	NA	unclassified	NA	NA
rs1286289	chr11	59826677	T	A	9	16	25	0.36	0.508538700229513	0.7231261	0.102516429601487	0.327176536118857	0.0591107444840103	0.0830549328819872	0.368684800555679	0.214846482860172	True	False	K562	AFF1	NA	NA	unclassified	NA	NA
rs1407367	chr11	33177392	G	A	19	1	20	0.95	0.498304848794295	0.6562032	0.614857231923717	0.969704438249387	0.0953903451515579	0.515002532692445	0.978911380412146	0.792280835086552	True	False	K562	AFF1	NA	NA	unclassified	NA	NA
rs1481872	chr11	13192444	G	T	1	5	6	0.166666666666667	0.507891864001733	0.6996698	0.0302770559373736	0.386549174859998	0.100159087373362	0.0194979699699911	0.483909660014957	0.208413115398686	True	False	K562	AFF1	NA	NA	unclassified	NA	NA
rs1540125	chr11	78469723	T	C	1	8	9	0.111111111111111	0.501209577725143	0.6326178	0.0244560903254166	0.338651893327161	0.0890514408222558	0.0143086364166137	0.438854207933572	0.181553991826289	True	False	K562	AFF1	NA	NA	unclassified	NA	NA
rs2003906	chr11	9087533	A	G	8	2	10	0.8	0.507378609237845	0.3670392	0.620119202289839	0.962135475874996	0.0918517794837781	0.527565634597393	0.979334280141517	0.791127339082418	True	False	K562	AFF1	NA	NA	unclassified	NA	NA
rs2119456	chr11	76587574	A	T	15	5	20	0.75	0.501472092594024	0.2851284	0.741536044827227	0.94207615459427	0.0545170404308031	0.702284832602594	0.96196192855289	0.841806099710748	True	False	K562	AFF1	NA	NA	unclassified	NA	NA
rs2241920	chr11	60164204	G	A	1	6	7	0.142857142857143	0.498304848794295	0.6515229	0.0339719798861557	0.397228907008784	0.101265474068197	0.0070902015211671	0.482972201435922	0.21560044344747	True	False	K562	AFF1	NA	NA	unclassified	NA	NA
rs2351044	chr11	15578457	G	A	9	1	10	0.9	0.498304848794295	0.400435	0.676464060420962	0.977118862278583	0.0849088416765123	0.575087912889647	0.986053350514546	0.826791461349772	True	False	K562	AFF1	NA	NA	unclassified	NA	NA
rs2508305	chr11	86410402	T	C	7	2	9	0.777777777777778	0.501209577725143	0.2690756	0.692255844109269	0.968390579664786	0.0783135785870495	0.5906306777198	0.983826505988168	0.830323211887028	True	False	K562	AFF1	NA	NA	unclassified	NA	NA
rs2933905	chr11	129395290	A	C	5	1	6	0.833333333333333	0.517702563952362	0.1224507	0.82329921610124	0.990587696410166	0.0490580034468585	0.764783802150115	0.994681859234428	0.906943456255703	True	False	K562	AFF1	NA	NA	unclassified	NA	NA
rs3225	chr11	120100520	C	G	1	11	12	0.0833333333333333	0.494998128858038	0.6723402	0.0195443228110753	0.228268150250421	0.0606693089802043	0.0140035811491986	0.307261697123521	0.123906236530748	True	False	K562	AFF1	NA	NA	unclassified	NA	NA
rs375620	chr11	114089435	T	A	7	1	8	0.875	0.508538700229513	0.3815419	0.634196492849762	0.976560884991666	0.0940563422458274	0.529712275078424	0.9787835882638	0.805378688920714	True	False	K562	AFF1	NA	NA	unclassified	NA	NA
rs4084164	chr11	62201458	A	G	20	2	22	0.909090909090909	0.507378609237845	0.5994799	0.63583175134809	0.952137405728872	0.0848149885647497	0.550689655090454	0.966682053949631	0.793984578538481	True	False	K562	AFF1	NA	NA	unclassified	NA	NA
rs415895	chr11	9769562	C	G	1	9	10	0.1	0.494998128858038	0.6940362	0.0181196657035457	0.250115299459452	0.0674317064029584	0.0135643949271004	0.333394471409644	0.134117482581499	True	False	K562	AFF1	NA	NA	unclassified	NA	NA
rs4756058	chr11	46144668	A	G	31	6	37	0.837837837837838	0.507378609237845	0.577709	0.623434719143334	0.894612065108835	0.0697108573843478	0.567726068616868	0.912601239682206	0.759023392126085	True	False	K562	AFF1	NA	NA	unclassified	NA	NA
rs4938316	chr11	116764582	C	T	8	1	9	0.888888888888889	0.506404655372407	0.3509154	0.695981957720848	0.985335809712109	0.0817103894983867	0.598376900696911	0.9916293024422	0.840658883716479	True	False	K562	AFF1	NA	NA	unclassified	NA	NA
rs4938565	chr11	118720998	A	G	7	2	9	0.777777777777778	0.507378609237845	0.3187628	0.62313435083052	0.966316118408916	0.0910062016082514	0.533992963635832	0.982042859735792	0.794725234619718	True	False	K562	AFF1	NA	NA	unclassified	NA	NA
rs4945166	chr11	76988233	C	T	8	2	10	0.8	0.506404655372407	0.3704626	0.613004048187924	0.957408210175132	0.0938597475643154	0.516590813011706	0.971940501493735	0.785206129181528	True	False	K562	AFF1	NA	NA	unclassified	NA	NA
rs498376	chr11	94610577	G	C	10	2	12	0.833333333333333	0.495962454849594	0.3958321	0.645568651533004	0.969062224814438	0.0854307490773758	0.551322145653659	0.974752982261848	0.807315438173721	True	False	K562	AFF1	NA	NA	unclassified	NA	NA
rs535365	chr11	90114294	T	G	2	8	10	0.2	0.490475029958231	0.6358563	0.0400732007151013	0.391112459771321	0.0939244403459589	0.0214776744967711	0.477838372565938	0.215592830243211	True	False	K562	AFF1	NA	NA	unclassified	NA	NA
rs540378	chr11	56556225	G	C	5	1	6	0.833333333333333	0.495962454849594	0.3088921	0.622047030261559	0.972845209638916	0.100202657128085	0.510677971536979	0.98444405085091	0.797446119950237	True	False	K562	AFF1	NA	NA	unclassified	NA	NA
rs561460	chr11	123942431	T	C	23	1	24	0.958333333333333	0.501209577725143	0.6587672	0.65910145522881	0.965587949804327	0.0831606984722181	0.575538260333976	0.98600173758379	0.812344702516568	True	False	K562	AFF1	NA	NA	unclassified	NA	NA
rs579721	chr11	59834318	G	A	3	8	11	0.272727272727273	0.498304848794295	0.6744715	0.0636095723754802	0.396491430525143	0.0893277130446335	0.0414637311871736	0.466645327009059	0.230050501450312	True	False	K562	AFF1	NA	NA	unclassified	NA	NA
rs601295	chr11	35525120	T	A	1	5	6	0.166666666666667	0.508538700229513	0.7180393	0.0254611345517467	0.376951174406881	0.0990004698679993	0.0147148853760428	0.47373790886501	0.201206154479314	True	False	K562	AFF1	NA	NA	unclassified	NA	NA
rs6485700	chr11	46875933	G	A	17	1	18	0.944444444444444	0.498304848794295	0.634609	0.621968301306879	0.975258511980894	0.0938368442563665	0.527943505820585	0.975258511980894	0.798613406643886	True	False	K562	AFF1	NA	NA	unclassified	NA	NA
rs7101624	chr11	132850055	T	C	7	1	8	0.875	0.501209577725143	0.3624381	0.645667157842221	0.980283105179683	0.0919712588070202	0.53914521956303	0.984775902268714	0.812975131510952	True	False	K562	AFF1	NA	NA	unclassified	NA	NA
rs7107992	chr11	28245154	G	C	1	10	11	0.0909090909090909	0.495962454849594	0.7863527	0.0060774534835631	0.165886626508282	0.0451051000826661	0.0060774534835631	0.226207156885742	0.0859820399959228	True	False	K562	AFF1	NA	NA	unclassified	NA	NA
rs7111270	chr11	47019777	G	C	6	8	14	0.428571428571429	0.495962454849594	0.7700155	0.0828126768117517	0.383752235739298	0.0822079216269028	0.0519961695168714	0.456347947367661	0.233282456275525	True	False	K562	AFF1	NA	NA	unclassified	NA	NA
rs7119642	chr11	50237640	C	T	8	1	9	0.888888888888889	0.506404655372407	0.3955562	0.650335125631462	0.978710336202973	0.0904763369502296	0.567965641061551	0.985718446243836	0.814522730917218	True	False	K562	AFF1	NA	NA	unclassified	NA	NA
rs741811	chr11	118898319	G	A	8	1	9	0.888888888888889	0.498304848794295	0.3858209	0.654834546111117	0.975744500102367	0.0873310235580272	0.550167779043357	0.983235254685739	0.815289523106742	True	False	K562	AFF1	NA	NA	unclassified	NA	NA
rs7927332	chr11	107083131	A	T	7	1	8	0.875	0.501472092594024	0.3895383	0.614546383638452	0.97197078319181	0.0979324373503023	0.512495290323485	0.987823984397711	0.793258583415131	True	False	K562	AFF1	NA	NA	unclassified	NA	NA
rs7931291	chr11	14644426	A	G	9	1	10	0.9	0.507378609237845	0.344175	0.725560835717815	0.981069802298202	0.0715296990166255	0.653362419191671	0.987922319907584	0.853315319008008	True	False	K562	AFF1	NA	NA	unclassified	NA	NA
rs7940364	chr11	68932899	G	A	9	2	11	0.818181818181818	0.498304848794295	0.3674661	0.644738345917076	0.96727732135284	0.0853565188607924	0.556529471429688	0.974333387487125	0.806007833634958	True	False	K562	AFF1	NA	NA	unclassified	NA	NA
rs2577306	chr12	94316759	C	G	20	22	42	0.476190476190476	0.494998128858038	0.7719043	0.130125513117721	0.316277900052699	0.0504148850706197	0.106192097761576	0.370482658267981	0.22320170658521	True	True	K562	AFF1	NA	NA	unclassified	NA	NA
rs10161316	chr12	106316253	A	G	8	2	10	0.8	0.507378609237845	0.3735009	0.601465803265131	0.96440464150966	0.0959693819820703	0.505479698105944	0.975105227728221	0.782935222387395	True	False	K562	AFF1	NA	NA	unclassified	NA	NA
rs10219470	chr12	28283351	C	T	31	4	35	0.885714285714286	0.506404655372407	0.6697621	0.602376588356455	0.912156898747796	0.0819698335589849	0.489646682027395	0.915454294609196	0.757266743552125	True	False	K562	AFF1	NA	NA	unclassified	NA	NA
rs1032302	chr12	91935671	C	T	2	6	8	0.25	0.506404655372407	0.7105735	0.0383738315314569	0.391975876117934	0.0972508348814212	0.0184282514639032	0.484853124585791	0.215174853824696	True	False	K562	AFF1	NA	NA	unclassified	NA	NA
rs10506012	chr12	27027201	G	A	8	2	10	0.8	0.498304848794295	0.3501191	0.632890932961806	0.966531950192314	0.0894487553927003	0.536626469678409	0.97464122850911	0.79971144157706	True	False	K562	AFF1	NA	NA	unclassified	NA	NA
rs1051344	chr12	71519096	G	C	13	3	16	0.8125	0.495962454849594	0.3238897	0.720691362016865	0.950152126222048	0.0613174995374913	0.67579840038632	0.966468352495662	0.835421744119456	True	False	K562	AFF1	NA	NA	unclassified	NA	NA
rs10783366	chr12	50895901	A	G	11	5	16	0.6875	0.507378609237845	0.1524297	0.812864181221999	0.967512918339609	0.0422099365193516	0.767950260696153	0.980017063091446	0.890188549780804	True	False	K562	AFF1	NA	NA	unclassified	NA	NA
rs10784964	chr12	72733797	C	T	4	7	11	0.363636363636364	0.506404655372407	0.7413359	0.0693675038924734	0.382568577452372	0.0861086597523743	0.0608977856870866	0.482325253468087	0.225968040672423	True	False	K562	AFF1	NA	NA	unclassified	NA	NA
rs10850071	chr12	113165852	C	G	8	3	11	0.727272727272727	0.494998128858038	0.3176146	0.607471328836938	0.945757415346573	0.0887119104225862	0.528406175540653	0.967735495366418	0.776614372091756	True	False	K562	AFF1	NA	NA	unclassified	NA	NA
rs10861242	chr12	104987371	A	G	23	6	29	0.793103448275862	0.507378609237845	0.4139392	0.701872517891371	0.927349691049765	0.0585918511999082	0.646883459668258	0.939112120050856	0.814611104470568	True	False	K562	AFF1	NA	NA	unclassified	NA	NA
rs10877035	chr12	58321518	C	G	7	2	9	0.777777777777778	0.494998128858038	0.3227037	0.623114688800746	0.968489795207005	0.0918014549090881	0.5184657505349	0.968489795207005	0.795802242003876	True	False	K562	AFF1	NA	NA	unclassified	NA	NA
rs11064838	chr12	120021728	A	G	17	1	18	0.944444444444444	0.507378609237845	0.6219357	0.633618459616393	0.973040824268484	0.0915489229894941	0.541342966190182	0.985053990506833	0.803329641942438	True	False	K562	AFF1	NA	NA	unclassified	NA	NA
rs11068551	chr12	118020115	G	A	1	5	6	0.166666666666667	0.498304848794295	0.7191344	0.0283807147890991	0.36685072814654	0.0952834152583239	0.0138499056894468	0.46954970244777	0.19761572146782	True	False	K562	AFF1	NA	NA	unclassified	NA	NA
rs11108587	chr12	96968811	T	C	7	1	8	0.875	0.501209577725143	0.3561839	0.645862901195654	0.981367504772224	0.0918344972868122	0.567693765809972	0.987590927944386	0.813615202983939	True	False	K562	AFF1	NA	NA	unclassified	NA	NA
rs11177818	chr12	70133356	G	T	26	1	27	0.962962962962963	0.507891864001733	0.5943276	0.755159177524786	0.980789238405911	0.0630184951794684	0.689886157647063	0.980789238405911	0.867974207965348	True	False	K562	AFF1	NA	NA	unclassified	NA	NA
rs11178591	chr12	71476367	A	G	10	3	13	0.769230769230769	0.507378609237845	0.2652603	0.733878996678277	0.969993550507914	0.0631668708637991	0.669479051019359	0.972099719126482	0.851936273593095	True	False	K562	AFF1	NA	NA	unclassified	NA	NA
rs11182988	chr12	45737956	T	C	5	9	14	0.357142857142857	0.501209577725143	0.6999163	0.0832675889847148	0.395191068963263	0.0852518043147373	0.0649829096567285	0.481778937286124	0.239229328973989	True	False	K562	AFF1	NA	NA	unclassified	NA	NA
rs1149006	chr12	72030252	T	C	7	2	9	0.777777777777778	0.501209577725143	0.293641	0.643443080164035	0.95527092156585	0.0833213901864826	0.579051827418229	0.985207269534979	0.799357000864942	True	False	K562	AFF1	NA	NA	unclassified	NA	NA
rs1152886	chr12	67820399	G	C	1	6	7	0.142857142857143	0.495962454849594	0.6359851	0.0243322564535897	0.392991731141914	0.103043290221585	0.0152216496520537	0.507708625998417	0.208661993797752	True	False	K562	AFF1	NA	NA	unclassified	NA	NA
rs11570953	chr12	68600074	T	A	10	3	13	0.769230769230769	0.508538700229513	0.4048155	0.60178703964399	0.933650084654223	0.0903266639648146	0.485249786523432	0.938754147688884	0.767718562149106	True	False	K562	AFF1	NA	NA	unclassified	NA	NA
rs1182844	chr12	68641532	T	A	2	9	11	0.181818181818182	0.508538700229513	0.6922771	0.0316574142448332	0.307683795519231	0.0765393318619947	0.0200572410666096	0.379625849956069	0.169670604882032	True	False	K562	AFF1	NA	NA	unclassified	NA	NA
rs1387686	chr12	92020098	A	G	3	9	12	0.25	0.507378609237845	0.646436	0.0659165908981006	0.392720062985966	0.0884403905202788	0.0458153666521491	0.473996135909591	0.229318326942033	True	False	K562	AFF1	NA	NA	unclassified	NA	NA
rs1472118	chr12	40498326	T	A	21	10	31	0.67741935483871	0.508538700229513	0.3698756	0.6329167093159	0.885070303885025	0.0646272191005371	0.588553097156934	0.905087944718888	0.758993506600462	True	False	K562	AFF1	NA	NA	unclassified	NA	NA
rs1506384	chr12	30600253	A	G	10	6	16	0.625	0.507378609237845	0.2700956	0.637245324564251	0.929134769308487	0.077440178467811	0.561427552950296	0.942583540956719	0.783190046936369	True	False	K562	AFF1	NA	NA	unclassified	NA	NA
rs1666204	chr12	32042127	G	A	1	7	8	0.125	0.498304848794295	0.5945523	0.031877526378116	0.398844376357427	0.101798492520351	0.0199086856458779	0.490858044775181	0.215360951367771	True	False	K562	AFF1	NA	NA	unclassified	NA	NA
rs17098599	chr12	63334242	G	T	2	6	8	0.25	0.507891864001733	0.7061673	0.0421278687561418	0.392125992703701	0.0973006642011017	0.0319241273743484	0.502496214403289	0.217126930729922	True	False	K562	AFF1	NA	NA	unclassified	NA	NA
rs1716966	chr12	53881874	C	T	9	2	11	0.818181818181818	0.506404655372407	0.3521865	0.663394639793113	0.965206662804722	0.0827687479550572	0.570601446493373	0.978556960146288	0.814300651298917	True	False	K562	AFF1	NA	NA	unclassified	NA	NA
rs17498459	chr12	116541595	T	C	2	9	11	0.181818181818182	0.501209577725143	0.6559636	0.0366713970353708	0.345704053106179	0.0846800476064029	0.0217145821845458	0.415567881418931	0.191187725070775	True	False	K562	AFF1	NA	NA	unclassified	NA	NA
rs1896024	chr12	45560192	G	C	5	1	6	0.833333333333333	0.495962454849594	0.2803197	0.634628211219411	0.975222085877828	0.0970983006726908	0.515260508644959	0.993082059693142	0.80492514854862	True	False	K562	AFF1	NA	NA	unclassified	NA	NA
rs2037133	chr12	92878619	G	A	12	5	17	0.705882352941177	0.498304848794295	0.3379748	0.632034718237152	0.924101757656211	0.0768017768699043	0.561393797506271	0.967314877843276	0.778068237946681	True	False	K562	AFF1	NA	NA	unclassified	NA	NA
rs2406142	chr12	86862707	G	T	1	5	6	0.166666666666667	0.507891864001733	0.7063289	0.0224997626341459	0.389543953466037	0.103387570725945	0.0102763765682324	0.481085619435837	0.206021858050092	True	False	K562	AFF1	NA	NA	unclassified	NA	NA
rs256673	chr12	30962081	A	G	6	1	7	0.857142857142857	0.507378609237845	0.3139664	0.652338317689344	0.984069312594159	0.0898354337935844	0.55872471310638	0.989389273438116	0.818203815141751	True	False	K562	AFF1	NA	NA	unclassified	NA	NA
rs2926747	chr12	57109931	A	T	8	1	9	0.888888888888889	0.501472092594024	0.3849785	0.644388184436112	0.971032077243254	0.0893332875717423	0.555789278513036	0.991761783062521	0.807710130839683	True	False	K562	AFF1	NA	NA	unclassified	NA	NA
rs4251488	chr12	44169901	G	C	2	5	7	0.285714285714286	0.495962454849594	0.7469577	0.0265090875043515	0.389773793119221	0.100944605278557	0.0213869775090408	0.495790821969016	0.208141440311786	True	False	K562	AFF1	NA	NA	unclassified	NA	NA
rs4531537	chr12	40226279	T	A	1	13	14	0.0714285714285714	0.508538700229513	0.6519231	0.0131199694867448	0.216069319486676	0.0584490437003134	0.0061554866599184	0.288409805163973	0.11459464448671	True	False	K562	AFF1	NA	NA	unclassified	NA	NA
rs4598727	chr12	40211844	A	T	1	7	8	0.125	0.501472092594024	0.61364	0.0304715176063583	0.389590272120653	0.100518920558541	0.0113698408720466	0.48879540868726	0.210030894863506	True	False	K562	AFF1	NA	NA	unclassified	NA	NA
rs4646536	chr12	58157988	A	G	17	1	18	0.944444444444444	0.507378609237845	0.6323446	0.610932767304838	0.967117413184448	0.0954081439058754	0.515960915481617	0.976092226940504	0.789025090244643	True	False	K562	AFF1	NA	NA	unclassified	NA	NA
rs4759021	chr12	53714868	G	A	16	61	77	0.207792207792208	0.498304848794295	0.4203027	0.175503295967083	0.380226717997094	0.0532089966228551	0.153399552152517	0.427833762872922	0.277865006982089	True	False	K562	AFF1	NA	NA	unclassified	NA	NA
rs4760920	chr12	71662289	C	A	1	21	22	0.0454545454545455	0.493181789531728	0.4001897	0.0249337117908056	0.305833094303017	0.0761364852258934	0.0050675292151958	0.368910738676541	0.165383403046911	True	False	K562	AFF1	NA	NA	unclassified	NA	NA
rs4768942	chr12	51355701	C	T	6	1	7	0.857142857142857	0.506404655372407	0.3644426	0.602857686521381	0.974269925970724	0.101876435687738	0.494225194461405	0.977982136053441	0.788563806246053	True	False	K562	AFF1	NA	NA	unclassified	NA	NA
rs4931161	chr12	29338866	T	C	3	9	12	0.25	0.501209577725143	0.6774904	0.0460806143632353	0.358741911757289	0.0849715921370096	0.0401624951384542	0.442505726579774	0.202411263060262	True	False	K562	AFF1	NA	NA	unclassified	NA	NA
rs511925	chr12	94319228	G	A	1	16	17	0.0588235294117647	0.498304848794295	0.4013526	0.0292647339601386	0.375784783053662	0.0939157992392834	0.0184093539090291	0.463584958547442	0.2025247585069	True	False	K562	AFF1	NA	NA	unclassified	NA	NA
rs543410	chr12	57825370	C	T	40	7	47	0.851063829787234	0.506404655372407	0.6377828	0.602984104469332	0.873644911601997	0.0690662134103814	0.550907461547055	0.90017250304933	0.738314508035664	True	False	K562	AFF1	NA	NA	unclassified	NA	NA
rs6650226	chr12	40466607	A	T	9	3	12	0.75	0.501472092594024	0.3208177	0.647493330534729	0.958588848210102	0.0843825181022244	0.541847065113497	0.96477625271927	0.803041089372415	True	False	K562	AFF1	NA	NA	unclassified	NA	NA
rs7133633	chr12	54139932	A	G	6	1	7	0.857142857142857	0.507378609237845	0.3218766	0.653297951172497	0.983356549747315	0.0921372988853994	0.545271457935422	0.98697807528436	0.818327250459906	True	False	K562	AFF1	NA	NA	unclassified	NA	NA
rs7299220	chr12	33028549	T	C	8	1	9	0.888888888888889	0.501209577725143	0.3809699	0.664980804184801	0.979036879206547	0.0858957996610969	0.579097520208449	0.989652046284331	0.822008841695674	True	False	K562	AFF1	NA	NA	unclassified	NA	NA
rs7316296	chr12	40331164	G	C	4	21	25	0.16	0.495962454849594	0.5759645	0.0655042543937818	0.289845748929015	0.0593291477519635	0.0466822525866151	0.338059144276376	0.177675001661399	True	False	K562	AFF1	NA	NA	unclassified	NA	NA
rs7972261	chr12	115463839	C	T	8	2	10	0.8	0.506404655372407	0.3650172	0.608176858747594	0.960456843363727	0.0937304630165449	0.506545172813814	0.974665096150555	0.78431685105566	True	False	K562	AFF1	NA	NA	unclassified	NA	NA
rs7972367	chr12	26267648	T	C	21	2	23	0.91304347826087	0.501209577725143	0.613171	0.642324579632874	0.959353255253742	0.0844674027116271	0.551447680218475	0.969489541771411	0.800838917443308	True	False	K562	AFF1	NA	NA	unclassified	NA	NA
rs7976742	chr12	93721801	A	G	6	1	7	0.857142857142857	0.507378609237845	0.3256975	0.64940250787002	0.973265175703912	0.0901097911181355	0.567942277352268	0.991637897852911	0.811333841786966	True	False	K562	AFF1	NA	NA	unclassified	NA	NA
rs7979333	chr12	98747246	T	C	8	1	9	0.888888888888889	0.501209577725143	0.3517905	0.696598221901756	0.984731942462104	0.0788951926709248	0.615763457969665	0.99241918904921	0.84066508218193	True	False	K562	AFF1	NA	NA	unclassified	NA	NA
rs888559	chr12	46121662	T	A	50	24	74	0.675675675675676	0.508538700229513	0.3704751	0.689482902013634	0.845471803209586	0.0408646415447196	0.666835039752013	0.853558275343522	0.76747735261161	True	False	K562	AFF1	NA	NA	unclassified	NA	NA
rs9029	chr12	27955841	C	G	10	1	11	0.909090909090909	0.494998128858038	0.4188524	0.676581796051937	0.978509864316668	0.0838392577127845	0.589258643392014	0.987606904038962	0.827545830184303	True	False	K562	AFF1	NA	NA	unclassified	NA	NA
rs950478	chr12	127683451	C	T	3	9	12	0.25	0.506404655372407	0.6991144	0.0625635940322258	0.354771170017982	0.0805560897731738	0.0313170161667609	0.429146088799113	0.208667382025104	True	False	K562	AFF1	NA	NA	unclassified	NA	NA
rs950945	chr12	102544901	G	A	3	7	10	0.3	0.498304848794295	0.7298855	0.0488228966819341	0.369315371686703	0.0889414911995999	0.0382239714724134	0.46550693964434	0.209069134184318	True	False	K562	AFF1	NA	NA	unclassified	NA	NA
rs958774	chr12	91956117	A	T	17	5	22	0.772727272727273	0.501472092594024	0.3572482	0.709095443744076	0.934651082695783	0.0610913388671976	0.636347936942607	0.947641038041957	0.821873263219929	True	False	K562	AFF1	NA	NA	unclassified	NA	NA
rs1005060	chr15	91588547	T	C	21	2	23	0.91304347826087	0.501209577725143	0.6365481	0.611931168777205	0.936300535002466	0.0880866094901024	0.52756429234082	0.964075334082933	0.774115851889836	True	False	K562	AFF1	NA	NA	unclassified	NA	NA
rs10152812	chr15	95362466	T	C	2	8	10	0.2	0.501209577725143	0.6344921	0.0431084964955179	0.388464133618518	0.093821894278675	0.0157525828142982	0.471538692055185	0.215786315057018	True	False	K562	AFF1	NA	NA	unclassified	NA	NA
rs10519104	chr15	61318055	T	C	6	1	7	0.857142857142857	0.501209577725143	0.3289056	0.624222141143794	0.983520709427016	0.0974509690419552	0.498926762295408	0.987197875094325	0.803871425285405	True	False	K562	AFF1	NA	NA	unclassified	NA	NA
rs10851782	chr15	68265049	G	A	12	6	18	0.666666666666667	0.498304848794295	0.3463347	0.605585479177243	0.908649559122307	0.0800080741328234	0.531834982087731	0.923615142116145	0.757117519149775	True	False	K562	AFF1	NA	NA	unclassified	NA	NA
rs11071224	chr15	56115525	A	G	19	2	21	0.904761904761905	0.507378609237845	0.616919	0.618163677532943	0.945730152840478	0.0888353573310185	0.521093149217119	0.97388736470609	0.781946915186711	True	False	K562	AFF1	NA	NA	unclassified	NA	NA
rs11072283	chr15	71726578	C	T	5	1	6	0.833333333333333	0.506404655372407	0.311445	0.612420536928388	0.976643228416612	0.102553802698618	0.499592963793489	0.985742187765592	0.7945318826725	True	False	K562	AFF1	NA	NA	unclassified	NA	NA
rs11072662	chr15	77999436	A	G	1	9	10	0.1	0.507378609237845	0.6304026	0.0243348027924217	0.322172005111626	0.0817755837307372	0.0077185554202773	0.393334622563292	0.173253403952024	True	False	K562	AFF1	NA	NA	unclassified	NA	NA
rs11557249	chr15	41245676	G	A	17	23	40	0.425	0.498304848794295	0.7027817	0.148202969082663	0.363613972484876	0.0561335090016761	0.131137568971776	0.410036556999355	0.25590847078377	True	False	K562	AFF1	NA	NA	unclassified	NA	NA
rs12440184	chr15	89507691	T	C	9	2	11	0.818181818181818	0.501209577725143	0.398706	0.613919297550708	0.957240565318523	0.0919152713225052	0.513988057685887	0.971125600383357	0.785579931434616	True	False	K562	AFF1	NA	NA	unclassified	NA	NA
rs12443058	chr15	26066774	G	A	2	6	8	0.25	0.498304848794295	0.7089806	0.0393522258033788	0.390378549718811	0.0980253830471212	0.0177893707569191	0.489256404968091	0.214865387761095	True	False	K562	AFF1	NA	NA	unclassified	NA	NA
rs12917564	chr15	65923746	G	C	2	9	11	0.181818181818182	0.495962454849594	0.6106476	0.0467213449823135	0.390362858656512	0.0941120616292901	0.0228890196309049	0.467528291953548	0.218542101819413	True	False	K562	AFF1	NA	NA	unclassified	NA	NA
rs1372641	chr15	96196533	G	A	3	8	11	0.272727272727273	0.498304848794295	0.7164717	0.0502976145842216	0.340644738343542	0.0801491574921114	0.0236669779769545	0.415832859666061	0.195471176463882	True	False	K562	AFF1	NA	NA	unclassified	NA	NA
rs1554203	chr15	58429547	A	G	7	1	8	0.875	0.507378609237845	0.3592495	0.645862901195654	0.981367504772224	0.0918344972868122	0.567693765809972	0.987590927944386	0.813615202983939	True	False	K562	AFF1	NA	NA	unclassified	NA	NA
rs156787	chr15	39548327	A	G	9	3	12	0.75	0.507378609237845	0.2910698	0.668289043464746	0.950420424527688	0.0757679192843316	0.600557705286954	0.976072887942563	0.809354733996217	True	False	K562	AFF1	NA	NA	unclassified	NA	NA
rs17657986	chr15	41107415	T	G	1	15	16	0.0625	0.490475029958231	0.4235047	0.0268067286095678	0.361451568911225	0.091977641120571	0.0128385847181469	0.447707787736023	0.194129148760396	True	False	K562	AFF1	NA	NA	unclassified	NA	NA
rs17685959	chr15	70319195	G	A	8	1	9	0.888888888888889	0.498304848794295	0.3596274	0.690525926029119	0.977932366239569	0.0809368532697205	0.597001750487274	0.981348087252958	0.834229146134344	True	False	K562	AFF1	NA	NA	unclassified	NA	NA
rs17820733	chr15	58121461	T	C	9	2	11	0.818181818181818	0.501209577725143	0.3673971	0.6446753435763	0.967201546205383	0.0861154678800315	0.558054364909929	0.976220208314446	0.805938444890842	True	False	K562	AFF1	NA	NA	unclassified	NA	NA
rs1871741	chr15	100594799	G	A	1	6	7	0.142857142857143	0.498304848794295	0.6753592	0.0204513881467349	0.361828535336972	0.0946294206801367	0.0059466503577241	0.44735460249759	0.191139961741853	True	False	K562	AFF1	NA	NA	unclassified	NA	NA
rs1980162	chr15	58438535	C	G	23	3	26	0.884615384615385	0.494998128858038	0.5866734	0.640669378327427	0.938091312555119	0.0785568814864649	0.577486568903309	0.951398385024028	0.789380345441273	True	False	K562	AFF1	NA	NA	unclassified	NA	NA
rs1991211	chr15	99130170	G	C	8	2	10	0.8	0.495962454849594	0.2913862	0.684572063913573	0.961948904703623	0.0768034549683938	0.601466430336508	0.982977674176756	0.823260484308598	True	False	K562	AFF1	NA	NA	unclassified	NA	NA
rs2085161	chr15	101648029	T	C	3	32	35	0.0857142857142857	0.501209577725143	0.3948492	0.0590228747523255	0.307535439787148	0.0673418998852236	0.0390071028965879	0.374911896595553	0.183279157269737	True	False	K562	AFF1	NA	NA	unclassified	NA	NA
rs2241998	chr15	42869028	A	G	4	26	30	0.133333333333333	0.507378609237845	0.3912927	0.100835619372124	0.399211764793324	0.079892617010479	0.0857725818059234	0.475879908311764	0.250023692082724	True	False	K562	AFF1	NA	NA	unclassified	NA	NA
rs2470069	chr15	53988114	G	A	5	1	6	0.833333333333333	0.498304848794295	0.2983821	0.621454727289498	0.97688240736131	0.0996718937767066	0.507499051030016	0.991138374801193	0.799168567325404	True	False	K562	AFF1	NA	NA	unclassified	NA	NA
rs2638049	chr15	68866290	G	A	8	1	9	0.888888888888889	0.498304848794295	0.4047908	0.639752127659588	0.979583368878846	0.0924702428707665	0.544606628380044	0.985339068531936	0.809667748269217	True	False	K562	AFF1	NA	NA	unclassified	NA	NA
rs2643358	chr15	101972035	G	A	4	8	12	0.333333333333333	0.498304848794295	0.7488505	0.0564303895316181	0.347467925131588	0.0791241572852689	0.0289336371933756	0.418771277422955	0.201949157331603	True	False	K562	AFF1	NA	NA	unclassified	NA	NA
rs2733106	chr15	80177687	A	G	1	6	7	0.142857142857143	0.507378609237845	0.6827115	0.0241056478863767	0.351423268395522	0.0921491446791955	0.0210352481597515	0.447953756245987	0.187764458140949	True	False	K562	AFF1	NA	NA	unclassified	NA	NA
rs290367	chr15	95753284	T	C	2	9	11	0.181818181818182	0.501209577725143	0.6560186	0.0370318083336842	0.348387806239139	0.0852967831464488	0.0217420201919832	0.420513650767574	0.192709807286412	True	False	K562	AFF1	NA	NA	unclassified	NA	NA
rs3751653	chr15	40886621	T	C	9	48	57	0.157894736842105	0.501209577725143	0.3907218	0.132091744620131	0.368664228958091	0.0628884107429837	0.124618693270961	0.437688913396754	0.250377986789111	True	False	K562	AFF1	NA	NA	unclassified	NA	NA
rs412689	chr15	67256027	A	G	4	13	17	0.235294117647059	0.507378609237845	0.6207052	0.0773975388660487	0.358087925071323	0.0758866491609343	0.0559119299138204	0.428077188513259	0.217742731968686	True	False	K562	AFF1	NA	NA	unclassified	NA	NA
rs4246323	chr15	101443002	G	A	1	30	31	0.032258064516129	0.498304848794295	0.3839979	0.0259515875175081	0.252621449365103	0.0630996862990146	0.0140681088089419	0.304104129823933	0.139286518441306	True	False	K562	AFF1	NA	NA	unclassified	NA	NA
rs4646579	chr15	58329528	G	C	15	5	20	0.75	0.495962454849594	0.3877735	0.646959234068057	0.937966242133017	0.0749845239841756	0.57252468430422	0.950416918540643	0.792462738100537	True	False	K562	AFF1	NA	NA	unclassified	NA	NA
rs4646596	chr15	58300895	G	C	7	1	8	0.875	0.495962454849594	0.3343782	0.666337624416194	0.975449526374528	0.0859599185526537	0.587900077730759	0.992530987147029	0.820893575395361	True	False	K562	AFF1	NA	NA	unclassified	NA	NA
rs4923889	chr15	41234932	G	A	2	18	20	0.1	0.498304848794295	0.4036379	0.0610294842054679	0.397236561452843	0.0915092838666571	0.0285035489899196	0.47149773863343	0.229133022829156	True	False	K562	AFF1	NA	NA	unclassified	NA	NA
rs4924618	chr15	42371752	A	T	3	10	13	0.230769230769231	0.501472092594024	0.6351477	0.0559014604526886	0.37081534388243	0.0845108867266973	0.0474982271881202	0.451630570282616	0.213358402167559	True	False	K562	AFF1	NA	NA	unclassified	NA	NA
rs6493814	chr15	56031671	G	A	1	6	7	0.142857142857143	0.498304848794295	0.7003193	0.0189924303273925	0.334227846517987	0.0891307359691414	0.0131070292113379	0.453005374799393	0.17661013842269	True	False	K562	AFF1	NA	NA	unclassified	NA	NA
rs690660	chr15	41139165	T	C	8	1	9	0.888888888888889	0.501209577725143	0.4037807	0.628970434952528	0.980716589167936	0.0955616507804119	0.519442058793769	0.98373084637231	0.804843512060232	True	False	K562	AFF1	NA	NA	unclassified	NA	NA
rs7169460	chr15	55702291	A	G	13	1	14	0.928571428571429	0.507378609237845	0.5837209	0.601134405470662	0.975153140845591	0.100580125092434	0.486073833751207	0.975153140845591	0.788143773158126	True	False	K562	AFF1	NA	NA	unclassified	NA	NA
rs7169869	chr15	85478918	G	A	4	12	16	0.25	0.498304848794295	0.6898231	0.0685101300647298	0.31966461843463	0.0664283564317081	0.0410937958816299	0.37171617039413	0.19408737424968	True	False	K562	AFF1	NA	NA	unclassified	NA	NA
rs7173888	chr15	78667023	G	C	1	10	11	0.0909090909090909	0.495962454849594	0.6407833	0.0149810880362286	0.276553474049138	0.0741786503861884	0.0088918806977485	0.378229147059591	0.145767281042683	True	False	K562	AFF1	NA	NA	unclassified	NA	NA
rs7177388	chr15	87817421	T	C	12	5	17	0.705882352941177	0.501209577725143	0.3491453	0.624429008309679	0.933226512566478	0.0800232319179097	0.530911417006658	0.953014194631138	0.778827760438078	True	False	K562	AFF1	NA	NA	unclassified	NA	NA
rs8023495	chr15	75930757	T	A	50	10	60	0.833333333333333	0.508538700229513	0.3515726	0.825669639266412	0.942291215497563	0.0314911370719024	0.789304192312699	0.949578511211697	0.883980427381987	True	False	K562	AFF1	NA	NA	unclassified	NA	NA
rs8025352	chr15	89189934	T	C	2	7	9	0.222222222222222	0.501209577725143	0.6783748	0.0431192866479298	0.38867733973066	0.0951692351853818	0.0266373173625725	0.486799227175604	0.215898313189295	True	False	K562	AFF1	NA	NA	unclassified	NA	NA
rs8027115	chr15	67819115	T	C	6	2	8	0.75	0.501209577725143	0.3050994	0.612711510129106	0.958682679273919	0.0956909991506624	0.508521871901896	0.969536263517523	0.785697094701513	True	False	K562	AFF1	NA	NA	unclassified	NA	NA
rs8041800	chr15	93700207	A	G	7	2	9	0.777777777777778	0.507378609237845	0.35033	0.60345039725465	0.971045296110528	0.0976514341806611	0.495210421584834	0.974224083181586	0.787247846682589	True	False	K562	AFF1	NA	NA	unclassified	NA	NA
rs908045	chr15	90686261	G	C	19	35	54	0.351851851851852	0.495962454849594	0.6616472	0.145391428208451	0.315514769984929	0.0469336514634555	0.118121413611735	0.35908137788065	0.23045309909669	True	False	K562	AFF1	NA	NA	unclassified	NA	NA
rs9972423	chr15	67391805	T	A	13	3	16	0.8125	0.508538700229513	0.481704	0.600846389494414	0.935001383438973	0.0888787158950958	0.50673375152913	0.947284700001277	0.767923886466693	True	False	K562	AFF1	NA	NA	unclassified	NA	NA
rs1170445	chr16	68573064	G	T	1	37	38	0.0263157894736842	0.507891864001733	0.3920445	0.0141869686079786	0.216526891537833	0.0557685529866148	0.0100553056257987	0.284773592134348	0.115356930072906	True	True	K562	AFF1	NA	NA	unclassified	NA	NA
rs10871275	chr16	83568605	T	C	6	1	7	0.857142857142857	0.501209577725143	0.2950894	0.678091224420592	0.984541458193768	0.0852396734319479	0.56329385103158	0.985458907629634	0.83131634130718	True	False	K562	AFF1	NA	NA	unclassified	NA	NA
rs11075850	chr16	71095320	T	C	11	3	14	0.785714285714286	0.501209577725143	0.3490608	0.6757638008749	0.949357903032604	0.0719119771411165	0.603778792394225	0.964250301468993	0.812560851953752	True	False	K562	AFF1	NA	NA	unclassified	NA	NA
rs11546303	chr16	14742400	T	G	8	1	9	0.888888888888889	0.490475029958231	0.3627886	0.670579286441643	0.976507058268514	0.0845265464803859	0.584829913803538	0.99058782669593	0.823543172355079	True	False	K562	AFF1	NA	NA	unclassified	NA	NA
rs11640479	chr16	1994980	G	T	14	5	19	0.736842105263158	0.507891864001733	0.3377764	0.659760997715892	0.91572227269325	0.0663004799858234	0.62400513205731	0.94463840871737	0.787741635204571	True	False	K562	AFF1	NA	NA	unclassified	NA	NA
rs11645864	chr16	12452909	T	C	1	6	7	0.142857142857143	0.501209577725143	0.6644629	0.019416934703734	0.374571227864954	0.100063332637146	0.0143166504974542	0.486438874796243	0.196994081284344	True	False	K562	AFF1	NA	NA	unclassified	NA	NA
rs12445022	chr16	87575332	G	A	8	1	9	0.888888888888889	0.498304848794295	0.3517322	0.693994071606664	0.982650819818154	0.0802608830344794	0.605757163175013	0.987315852960343	0.838322445712409	True	False	K562	AFF1	NA	NA	unclassified	NA	NA
rs12446951	chr16	8315470	G	A	2	6	8	0.25	0.498304848794295	0.6982269	0.0388353370634943	0.394841197653508	0.0978731040976812	0.0271054767644183	0.494218542775051	0.216838267358501	True	False	K562	AFF1	NA	NA	unclassified	NA	NA
rs12599993	chr16	55787803	C	T	7	1	8	0.875	0.506404655372407	0.344326	0.641827798650806	0.96861607950875	0.0875976725384545	0.563431268720305	0.995045875902449	0.805221939079778	True	False	K562	AFF1	NA	NA	unclassified	NA	NA
rs12924565	chr16	54168893	G	A	6	1	7	0.857142857142857	0.498304848794295	0.3728092	0.60161784941759	0.978324657374811	0.103137654012564	0.496453975065584	0.983236812431931	0.789971253396201	True	False	K562	AFF1	NA	NA	unclassified	NA	NA
rs12924826	chr16	23782739	C	T	3	10	13	0.230769230769231	0.506404655372407	0.6259336	0.0642932844340232	0.379439915126406	0.0852163184679753	0.0476089908686383	0.458334351051952	0.221866599780214	True	False	K562	AFF1	NA	NA	unclassified	NA	NA
rs12929789	chr16	16114767	T	C	9	18	27	0.333333333333333	0.501209577725143	0.6235211	0.128714919884059	0.397411224702748	0.0698838047944584	0.106962670201556	0.456112311822625	0.263063072293404	True	False	K562	AFF1	NA	NA	unclassified	NA	NA
rs13335801	chr16	78882440	G	C	7	1	8	0.875	0.495962454849594	0.3074562	0.705372620094842	0.989655502260036	0.0804175354882943	0.606118335851535	0.992678415442762	0.847514061177439	True	False	K562	AFF1	NA	NA	unclassified	NA	NA
rs17708638	chr16	31171174	C	T	23	11	34	0.676470588235294	0.506404655372407	0.365089	0.653552900013061	0.874909681755873	0.0575847346016332	0.609825247433239	0.897903676401442	0.764231290884467	True	False	K562	AFF1	NA	NA	unclassified	NA	NA
rs1868966	chr16	8328543	C	T	6	1	7	0.857142857142857	0.506404655372407	0.3183346	0.641051958875842	0.976033782472398	0.0912610227686471	0.557458715082456	0.993599195469649	0.80854287067412	True	False	K562	AFF1	NA	NA	unclassified	NA	NA
[truncated: 299,896 more rows]
