# Supplementary material for: baal-nf identifies motif-disrupting variants that decrease transcription factor binding affinity
Source: Genome Biol. 2026 Jan 13;27:24. doi: 10.1186/s13059-025-03916-9 (PMC12888418; doi:10.1186/s13059-025-03916-9)
Supplement: Supplementary file 7 — Additional file 7: Table S6. High-quality ASB set discovered by baal-nf with ENSEMBL/OpenTargets annotation. [file 13059_2025_3916_MOESM7_ESM.csv]

RSID,CHR_hg19,POS_hg19,REF,ALT,REF.counts,ALT.counts,Total.counts,AR,RMbias,RAF,Bayes_lower,Bayes_upper,Bayes_SD,conf_0.99_lower,conf_0.99_upper,Corrected.AR,isASB,peak,cell_line,tf,High_quality_motif,Concordant,ASB_quality,Motifs,CHR_hg38,POS_hg38,pos_hg38,ancestral_allele,major_allele,major_allele_frequency,minor_allele,minor_allele_frequency,source,VarID,n_traits_5e2,n_traits_5e8,n_eqtls,n_sqt…
rs12512712,chr4,114567248,C,T,32,9,41,0.780487804878049,0.497545897531395,0.51319005,0.622367768807634,0.868057071736025,0.0647693755356348,0.568216076266368,0.888370826804286,0.745212420271829,True,True,MCF-7,AHR,True,True,High,SRR5057971_dedup.bam.motifs_0_TsyGsCCGGGnTsAm,NoPeak_denovo,4,113646092,C,C,0.8162,T,0.1838,gnoMADg:nfe,4_113646092_C_T,62,0,0,1,0.146881287726358,,CAMK2D,
rs10803521,chr2,148439221,G,A,25,75,100,0.25,0.513456188311032,0.527621,0.16293806002185,0.320821508048814,0.0414107874063952,0.138856526506545,0.348329313088554,0.241879784035332,True,True,LNCaP,AR,True,True,High,MA0007.2_ArGAACAnnnTGTnC,JASPAR,2,147681653,A,G,0.5004,A,0.4996,gnoMADg:nfe,2_147681653_G_A,121,0,3,1,0.160362173038229,MBD5	ORC4	ACVR2A,ORC4,
rs2168420,chr3,31735039,G,A,101,32,133,0.759398496240602,0.513456188311032,0.4353492,0.732110214085039,0.856711242672843,0.0327895592856279,0.708489589659855,0.870179479795461,0.794410728378941,True,True,LNCaP,AR,True,True,High,MA0007.2_ArGAACAnnnTGTnC,JASPAR,3,31693547,G,A,0.7191,G,0.2809,gnoMADg:nfe,3_31693547_G_A,54,0,0,0,0.0997987927565392,,,
rs8180759,chr7,70178152,T,G,162,84,246,0.658536585365854,0.503137759854579,0.430585,0.657596482737559,0.772929920010673,0.0292732383013111,0.628034759353824,0.780873946809722,0.715263201374116,True,True,LNCaP,AR,True,True,High,MA0007.2_ArGAACAnnnTGTnC,JASPAR,7,70713166,T,G,0.7588,T,0.2412,gnoMADg:nfe,7_70713166_T_G,76,1,0,0,0.0201207243460765,,,Sex hormone-binding globulin levels adjusted for BMI
rs4977574,chr9,22098574,A,G,464,170,634,0.73186119873817,0.502464747586233,0.4638228,0.717400380941389,0.794193672531631,0.0192649424749547,0.700448786094785,0.8007232034329,0.75579702673651,True,True,LNCaP,AR,True,True,High,MA0007.2_ArGAACAnnnTGTnC,JASPAR,9,22098575,A,A,0.5044,G,0.4957,gnoMADg:nfe,9_22098575_A_G,333,94,0,0,0.0531187122736418,,,Angina pectoris	Diseases of arteries arterioles and capillaries (FINNGEN)	Cerebrovascular diseases (FINNGEN)	Pure hypercholesterolaemia	Peripheral artery disease	None of the above | medication for cholesterol blood pressure or diabetes	Angina | vascular/heart problems diagnosed by doctor	Glaucoma | eye problems/disorders	Non-accidental death in close genetic family	Yes because of illness | major dietary changes in the last 5 years	Atenolol | treatment/medication code	Angina | non-cancer illness code self-reported	Myocardial infarction	Glaucoma (multi-trait analysis)	Peripheral vascular disease	Vertical cup-disc ratio	Direct low density lipoprotein cholesterol levels	Total cholesterol levels	Hypertensive diseases (excluding secondary)	Disorders of lipoprotein metabolism and other lipidaemias	Unstable angina pectoris	Coronary angiopasty	Peripheral atherosclerosis	Heart disease | illnesses of father	Heart disease | illnesses of siblings	Status post-ami	Malignant neoplasm of spinal cord cranial nerves and other parts of central nervous system	Heart failure	Coronary artery disease	Major coronary heart disease event excluding revascularizations	Presence of cardiac and vascular implants and grafts	Diseases of arteries arterioles and capillaries	Heart attack | vascular/heart problems diagnosed by doctor	Atorvastatin | treatment/medication code	Cholesterol lowering medication | medication for cholesterol blood pressure or diabetes	Ischemic heart disease	Parental longevity (father's attained age)	Coronary revascularization (ANGIO or CABG)	Myocardial infarction strict	Coronary artery bypass grafting	None of the above | vascular/heart problems diagnosed by doctor	Father's age at death	Disorders of lipoid metabolism	Malignant neoplasm of spinal cord cranial nerves and other parts of central nervous system (controls excluding all cancers)	Myocardial infarction	Coronary artery disease	Cardiovascular disease	Peripheral vascular disease unspecified	Ischemic heart diseases	Coronary atherosclerosis
rs11002429,chr10,79926700,T,G,39,681,720,0.0541666666666667,0.503137759854579,0.4173564,0.0500029390685481,0.101757725432782,0.0136371499681741,0.0440751534546859,0.112715576252296,0.0758803322506651,True,True,LNCaP,AR,True,True,High,MA0007.2_ArGAACAnnnTGTnC,JASPAR,10,78166943,T,T,0.8418,G,0.1582,gnoMADg:nfe,10_78166943_T_G,75,0,2,1,0.0867203219315895,DLG5	KCNMA1,RPS24,
rs4910512,chr11,4627667,A,C,499,145,644,0.774844720496894,0.501609129240155,0.5449547,0.698045127390568,0.78746923237127,0.0221334535933351,0.682269105695797,0.795011503260901,0.742757179880919,True,True,LNCaP,AR,True,True,High,MA0007.2_ArGAACAnnnTGTnC,JASPAR,11,4606437,C,A,0.6127,C,0.3873,gnoMADg:nfe,11_4606437_A_C,64,0,1,0,0.192756539235412,TRIM68,,
rs2553234,chr15,60975123,C,T,50,275,325,0.153846153846154,0.512267139021963,0.5555066,0.0998100052728872,0.165279783329803,0.0178317702261305,0.0895513419574615,0.177828547686959,0.132544894301345,True,True,LNCaP,AR,True,True,High,MA0007.2_ArGAACAnnnTGTnC,JASPAR,15,60682924,A,C,0.8521,T,0.1479,gnoMADg:nfe,15_60682924_C_T,98,0,1,0,0.0796780684104628,ANXA2,,
rs6566914,chr18,55648269,C,T,136,19,155,0.87741935483871,0.512267139021963,0.510929,0.813545728574787,0.911871419925013,0.0266138431219921,0.792128661003979,0.922953707805191,0.8627085742499,True,True,LNCaP,AR,True,True,High,MA0007.2_ArGAACAnnnTGTnC,JASPAR,18,57981037,C,T,0.6311,C,0.3689,gnoMADg:nfe,18_57981037_C_T,68,0,0,0,0.086317907444668,,,
rs9388486,chr6,126661154,T,C,14,2,16,0.875,0.503054084776691,0.4752915,0.650935502802258,0.952654630973897,0.0813793794307842,0.569454495487764,0.974843684661535,0.801795066888077,True,True,GM12878,ATF2,True,True,High,MA1632.1_nnATGAnGTCATn,JASPAR,6,126340008,T,T,0.5405,C,0.4595,gnoMADg:nfe,6_126340008_T_C,317,69,1,0,0.199195171026157,CENPW,,Neutrophil count	Pattern 4 | hair/balding pattern	Arm predicted mass (right)	Leg fat-free mass (right)	Body fat percentage	Haematocrit percentage	Impedance of arm (right)	Standing height	Leg fat-free mass (left)	White blood cell count	Hemoglobin	Pattern 1 | hair/balding pattern	Forced expiratory volume in 1-second (fev1) best measure	Impedance of arm (left)	Arm fat percentage (right)	Forced expiratory volume in 1-second (fev1) predicted	Arm fat-free mass (left)	Hemoglobin concentration	Arm fat percentage (left)	Age when periods started (menarche)	White blood cell (leukocyte) count	Trunk fat-free mass	Diabetes or endocrine disease	Feeling nervous	Kidney volume	Type 1 diabetes	Hematocrit	Forced expiratory volume in 1-second (fev1)	Leg fat percentage (right)	Neutrophill count	Weight	Weight	Appendicular lean mass	Low density lipoprotein cholesterol levels	Red blood cell count	White blood cell count	Red blood cell count	Type 1 diabetes	Hemoglobin concentration	Arm predicted mass (left)	Impedance of whole body	Appendicular lean mass	Hematocrit	Pattern 3 | hair/balding pattern	Basal metabolic rate	Forced vital capacity (fvc)	Leg fat percentage (left)	Haemoglobin concentration	Leg predicted mass (right)	Sitting height
rs679352,chr1,201603081,G,T,2,24,26,0.0769230769230769,0.502482837726407,0.4074237,0.0444839277849809,0.319285440898725,0.0732767010461155,0.0236614736401269,0.373519581893171,0.181884684341853,True,True,HEK293,ATF2,True,True,High,MA1632.1_nnATGAnGTCATn,JASPAR,1,201633953,G,T,0.577,G,0.423,gnoMADg:nfe,1_201633953_G_T,39,0,0,0,0.0732394366197183,,,
rs9388486,chr6,126661154,T,C,428,1,429,0.997668997668998,0.501536813232645,0.5974506,0.974978695127231,0.998773122260996,0.0071938959121953,0.968443044988424,0.998773122260996,0.986875908694114,True,True,HEK293,ATF2,True,True,High,MA1632.1_nnATGAnGTCATn,JASPAR,6,126340008,T,T,0.5405,C,0.4595,gnoMADg:nfe,6_126340008_T_C,317,69,1,0,0.199195171026157,CENPW,,Neutrophil count	Pattern 4 | hair/balding pattern	Arm predicted mass (right)	Leg fat-free mass (right)	Body fat percentage	Haematocrit percentage	Impedance of arm (right)	Standing height	Leg fat-free mass (left)	White blood cell count	Hemoglobin	Pattern 1 | hair/balding pattern	Forced expiratory volume in 1-second (fev1) best measure	Impedance of arm (left)	Arm fat percentage (right)	Forced expiratory volume in 1-second (fev1) predicted	Arm fat-free mass (left)	Hemoglobin concentration	Arm fat percentage (left)	Age when periods started (menarche)	White blood cell (leukocyte) count	Trunk fat-free mass	Diabetes or endocrine disease	Feeling nervous	Kidney volume	Type 1 diabetes	Hematocrit	Forced expiratory volume in 1-second (fev1)	Leg fat percentage (right)	Neutrophill count	Weight	Weight	Appendicular lean mass	Low density lipoprotein cholesterol levels	Red blood cell count	White blood cell count	Red blood cell count	Type 1 diabetes	Hemoglobin concentration	Arm predicted mass (left)	Impedance of whole body	Appendicular lean mass	Hematocrit	Pattern 3 | hair/balding pattern	Basal metabolic rate	Forced vital capacity (fvc)	Leg fat percentage (left)	Haemoglobin concentration	Leg predicted mass (right)	Sitting height
rs1544953,chr16,57901126,G,A,4,13,17,0.235294117647059,0.503162212548928,0.6578704,0.0556092336133376,0.315618217003243,0.0696559638681972,0.0488146816118519,0.383936269018029,0.18561372530829,True,True,HEK293,ATF2,True,True,High,MA1632.1_nnATGAnGTCATn,JASPAR,16,57867222,G,A,0.6587,G,0.3414,gnoMADg:nfe,16_57867222_G_A,40,0,0,0,0.0663983903420523,,,
rs11209830,chr1,72185216,G,T,74,3,77,0.961038961038961,0.507655945757357,0.5040654,0.892932485383515,0.985975042873062,0.0245325055171246,0.871764201948858,0.98651827870459,0.939453764128289,True,True,HepG2,ATF2,True,True,High,MA1632.1_nnATGAnGTCATn,JASPAR,1,71719533,G,G,0.6272,T,0.3728,gnoMADg:nfe,1_71719533_G_T,77,0,0,0,0.0201207243460765,,,
rs12751747,chr1,234259790,A,G,31,4,35,0.885714285714286,0.497088798067032,0.4691702,0.757933954281768,0.950341425110259,0.0499605964503589,0.724573436518588,0.96256726846002,0.854137689696013,True,True,HepG2,ATF2,True,True,High,MA1632.1_nnATGAnGTCATn,JASPAR,1,234124044,A,A,0.6197,G,0.3803,gnoMADg:nfe,1_234124044_A_G,34,0,0,0,0.0599597585513078,,,
rs10192441,chr2,9422526,A,C,169,1,170,0.994117647058824,0.503524237042401,0.652294,0.932038495092098,0.996142287210329,0.0183943572290629,0.90454021857407,0.996142287210329,0.964090391151214,True,True,HepG2,ATF2,True,True,High,MA1632.1_nnATGAnGTCATn,JASPAR,2,9282397,C,A,0.6417,C,0.3583,gnoMADg:nfe,2_9282397_A_C,57,0,4,1,0.253521126760563,ASAP2	ITGB1BP1	IAH1	ADAM17,ASAP2,
rs10928615,chr2,138266571,G,A,1,33,34,0.0294117647058824,0.501943210602039,0.3913531,0.015392340230236,0.22725941889207,0.0584376740257193,0.0106995077006639,0.292050166755722,0.121325879561153,True,True,HepG2,ATF2,True,True,High,MA1632.1_nnATGAnGTCATn,JASPAR,2,137509001,A,A,0.5167,G,0.4833,gnoMADg:nfe,2_137509001_G_A,85,0,0,0,0.0201207243460765,,,
rs1273811,chr2,227475163,C,A,45,21,66,0.681818181818182,0.494791432946242,0.3232188,0.73147816674249,0.875029878408429,0.0381647711958864,0.710532528562566,0.889117795931885,0.803254022575459,True,True,HepG2,ATF2,True,True,High,MA1632.1_nnATGAnGTCATn,JASPAR,2,226610447,A,A,0.7337,C,0.2663,gnoMADg:nfe,2_226610447_C_A,55,0,0,0,0.0398390342052314,,,
rs2072480,chr2,102636030,A,T,70,2,72,0.972222222222222,0.500535438479745,0.6699655,0.818347151227756,0.976668479056891,0.0426935285983405,0.77351704898854,0.979844325392693,0.897507815142323,True,True,HepG2,ATF2,True,True,High,MA1632.1_nnATGAnGTCATn,JASPAR,2,102019568,A,A,0.8951,T,0.1049,gnoMADg:nfe,2_102019568_A_T,71,0,4,1,0.233199195171026,IL18RAP	IL1R2	IL1R1	SLC9A2,IL1R2,
rs6735319,chr2,124401476,A,G,49,4,53,0.924528301886792,0.497088798067032,0.3277605,0.900728391576572,0.984838380730484,0.0212540066827799,0.883417522927609,0.988643691448224,0.942783386153528,True,True,HepG2,ATF2,True,True,High,MA1632.1_nnATGAnGTCATn,JASPAR,2,123643900,A,A,0.9172,G,0.08281,gnoMADg:nfe,2_123643900_A_G,63,0,0,0,0.0132796780684105,,,
rs13071640,chr3,128182378,G,A,34,1,35,0.971428571428571,0.501943210602039,0.5591028,0.806533760451182,0.992985273760518,0.0505678729843143,0.757481836903013,0.992985273760518,0.89975951710585,True,True,HepG2,ATF2,True,True,High,MA1632.1_nnATGAnGTCATn,JASPAR,3,128463535,A,G,0.8554,A,0.1446,gnoMADg:nfe,3_128463535_G_A,61,0,1,0,0.192756539235412,DNAJB8,,
rs2653299,chr3,187250665,T,C,2,46,48,0.0416666666666667,0.49868003762782,0.5264586,0.0086767526692506,0.126496939530746,0.0319625282444508,0.0086767526692506,0.16169431114413,0.0675868460999985,True,True,HepG2,ATF2,True,True,High,MA1632.1_nnATGAnGTCATn,JASPAR,3,187532877,C,C,0.7472,T,0.2528,gnoMADg:nfe,3_187532877_T_C,60,0,1,0,0.0597585513078471,RTP4,,
rs13105033,chr4,100533722,C,A,3,72,75,0.04,0.494791432946242,0.4959989,0.0239566158281307,0.115261909315548,0.0253671954232962,0.0205867074904934,0.141413977639791,0.0696092625718394,True,True,HepG2,ATF2,True,True,High,MA1632.1_nnATGAnGTCATn,JASPAR,4,99612565,A,C,0.6489,A,0.3511,gnoMADg:nfe,4_99612565_C_A,57,1,3,1,0.192957746478873,DAPP1	TRMT10A	MTTP,TRMT10A,Sitting height
rs12521066,chr5,77249424,A,G,1,98,99,0.0101010101010101,0.497088798067032,0.4983178,0.0053608859576456,0.0621521933289543,0.0167286275649169,0.004099426413745,0.0778570156728515,0.0337565396433,True,True,HepG2,ATF2,True,True,High,MA1632.1_nnATGAnGTCATn,JASPAR,5,77953600,A,A,0.659,G,0.341,gnoMADg:nfe,5_77953600_A_G,40,0,0,0,0.0796780684104628,,,
rs1346471,chr5,116764471,T,C,20,4,24,0.833333333333333,0.49868003762782,0.5065434,0.632538669082123,0.919652738332472,0.0762326130775754,0.58380343299986,0.953726825115239,0.776095703707297,True,True,HepG2,ATF2,True,True,High,MA1632.1_nnATGAnGTCATn,JASPAR,5,117428775,T,T,0.5272,C,0.4728,gnoMADg:nfe,5_117428775_T_C,37,0,0,0,0,,,
rs153753,chr5,171184971,A,G,89,456,545,0.163302752293578,0.497088798067032,0.4838685,0.148651970431125,0.213578584636592,0.0177366766415246,0.134819544806689,0.223777798403269,0.181115277533859,True,True,HepG2,ATF2,True,True,High,MA1632.1_nnATGAnGTCATn,JASPAR,5,171757967,G,G,0.6588,A,0.3412,gnoMADg:nfe,5_171757967_A_G,103,15,0,1,0.106639839034205,,SMIM23,Trunk fat-free mass	Whole body water mass	Whole body fat-free mass	Arm predicted mass (right)	Hand grip strength (right)	Sitting height	Arm predicted mass (left)	Comparative height size at age 10	Basal metabolic rate	Appendicular lean mass	Forced expiratory volume in 1-second (fev1) predicted	Trunk predicted mass	Arm fat-free mass (right)	Standing height	Appendicular lean mass
rs277921,chr5,70965063,C,T,39,2,41,0.951219512195122,0.501883313535801,0.5204421,0.823281734987512,0.979601790377067,0.0424523973438554,0.787853167318021,0.989805619404884,0.90144176268229,True,True,HepG2,ATF2,True,True,High,MA1632.1_nnATGAnGTCATn,JASPAR,5,71669236,T,T,0.7001,C,0.2999,gnoMADg:nfe,5_71669236_C_T,35,0,2,0,0.0597585513078471,GTF2H2	BDP1,,
rs6935785,chr6,132788323,C,A,3,138,141,0.0212765957446809,0.494791432946242,0.3770561,0.019962607562817,0.100484391291238,0.021963798860548,0.0114964071251684,0.120666130253489,0.0602234994270273,True,True,HepG2,ATF2,True,True,High,MA1632.1_nnATGAnGTCATn,JASPAR,6,132467184,A,A,0.5799,C,0.4203,gnoMADg:nfe,6_132467184_C_A,91,13,2,0,0.239235412474849,STX7	VNN1,,Mean spheric corpuscular volume	High light scatter reticulocyte percentage of red cells	Immature fraction of reticulocytes	Reticulocyte count	Mean corpuscular hemoglobin concentration	Red cell distribution width	Reticulocyte count	Red cell distribution width	High light scatter reticulocyte count	Reticulocyte fraction of red cells	High light scatter reticulocyte count	Red cell distribution width	High light scatter reticulocyte count
rs9389858,chr6,141374691,C,T,145,2,147,0.986394557823129,0.501883313535801,0.6234698,0.918537573198838,0.989465595318581,0.0199410596258906,0.897143553103243,0.995818018245851,0.954001584258709,True,True,HepG2,ATF2,True,True,High,MA1632.1_nnATGAnGTCATn,JASPAR,6,141053554,C,T,0.626,C,0.374,gnoMADg:nfe,6_141053554_C_T,93,2,0,0,0,,,Sitting height	Standing height
rs10108194,chr8,5619413,T,G,2,18,20,0.1,0.501575886790857,0.4987171,0.0410144053831875,0.318500184730378,0.0730907392760269,0.0168139031146991,0.361271898086573,0.179757295056783,True,True,HepG2,ATF2,True,True,High,MA1632.1_nnATGAnGTCATn,JASPAR,8,5761891,T,T,0.5753,G,0.4247,gnoMADg:nfe,8_5761891_T_G,35,0,0,0,0,,,
rs1624391,chr10,127833685,T,C,4,91,95,0.0421052631578947,0.49868003762782,0.4920253,0.0190126696662,0.10442234881423,0.0227587132114953,0.0137400991899719,0.125216410693469,0.0617175092402149,True,True,HepG2,ATF2,True,True,High,MA1632.1_nnATGAnGTCATn,JASPAR,10,126145116,T,C,0.7424,T,0.2569,gnoMADg:nfe,10_126145116_T_C,31,0,2,0,0.086317907444668,DHX32	UROS,,
rs17093759,chr10,82382102,T,C,3,97,100,0.03,0.49868003762782,0.5070155,0.0155342186426409,0.0876985058546041,0.0202333310448656,0.0108276329958129,0.112048540962642,0.0516163622486225,True,True,HepG2,ATF2,True,True,High,MA1632.1_nnATGAnGTCATn,JASPAR,10,80622346,C,T,0.7475,C,0.2525,gnoMADg:nfe,10_80622346_T_C,45,0,2,0,0.0865191146881288,SH2D4B	TSPAN14,,
rs1871395,chr12,21352315,A,G,5,75,80,0.0625,0.497088798067032,0.4831952,0.0368511409069417,0.152321101022385,0.0307518179595189,0.0196043469326698,0.17157214313022,0.0945861209646632,True,True,HepG2,ATF2,True,True,High,MA1632.1_nnATGAnGTCATn,JASPAR,12,21199381,A,A,0.8391,G,0.1609,gnoMADg:nfe,12_21199381_A_G,156,37,0,0,0.0798792756539235,,,Monocyte count	Neutrophill percentage	Total testosterone levels	Liver enzyme levels (alanine transaminase)	Mean corpuscular hemoglobin	Plateletcrit	Neutrophil percentage of white cells	Reticulocyte count	Mean sphered cell volume	Mean reticulocyte volume	Bioavailable testosterone levels	Sex hormone-binding globulin levels adjusted for BMI	Serum 25-Hydroxyvitamin D levels	Serum 25-Hydroxyvitamin D levels	Monocyte percentage of white cells	Platelet count	Mean reticulocyte volume	Sex hormone-binding globulin levels	Sex hormone-binding globulin levels adjusted for BMI	Sex hormone-binding globulin levels adjusted for BMI	Serum 25-Hydroxyvitamin D levels	Mean corpuscular volume	Platelet count	Mean corpuscular volume	Serum 25-Hydroxyvitamin D levels	High light scatter reticulocyte count	Mean spheric corpuscular volume	Sex hormone-binding globulin levels	Bioavailable testosterone levels	Mean corpuscular hemoglobin	Mean corpuscular haemoglobin	Sex hormone-binding globulin levels	Total testosterone levels	Serum 25-Hydroxyvitamin D levels	Reticulocyte fraction of red cells	Mean corpuscular volume	Serum 25-Hydroxyvitamin D levels
rs9572058,chr13,69538740,A,G,1,53,54,0.0185185185185185,0.497088798067032,0.490884,0.0120263018651964,0.102421221408026,0.0260537287036488,0.008345708960371,0.128914133137323,0.0572237616366114,True,True,HepG2,ATF2,True,True,High,MA1632.1_nnATGAnGTCATn,JASPAR,13,68964608,A,A,0.8235,G,0.1765,gnoMADg:nfe,13_68964608_A_G,87,0,0,0,0,,,
rs1143688,chr16,81929488,C,T,5,73,78,0.0641025641025641,0.501883313535801,0.3725816,0.0485839103373708,0.21274595738483,0.0439638513616232,0.0449766830483501,0.25930899666107,0.130664933861101,True,True,HepG2,ATF2,True,True,High,MA1632.1_nnATGAnGTCATn,JASPAR,16,81895883,C,C,0.6261,T,0.3739,gnoMADg:nfe,16_81895883_C_T,52,4,1,0,0.199195171026157,PLCG2,,Mean platelet volume	Mean platelet (thrombocyte) volume	Mean platelet volume	Mean platelet volume
rs247878,chr16,84595354,A,C,25,2,27,0.925925925925926,0.503524237042401,0.3712291,0.835152370311248,0.982293982984889,0.0391687828525292,0.80987453632731,0.990970304391742,0.908723176648069,True,True,HepG2,ATF2,True,True,High,MA1632.1_nnATGAnGTCATn,JASPAR,16,84561748,A,A,0.6636,C,0.3364,gnoMADg:nfe,16_84561748_A_C,61,0,0,0,0.106237424547284,,,
rs282237,chr16,56588470,T,A,24,1,25,0.96,0.505586531911684,0.6240436,0.700854968893694,0.976672645267848,0.0745491103879513,0.647303224974028,0.989719076998479,0.838763807080771,True,True,HepG2,ATF2,True,True,High,MA1632.1_nnATGAnGTCATn,JASPAR,16,56554558,T,A,0.5252,T,0.4748,gnoMADg:nfe,16_56554558_T_A,64,0,1,0,0.086317907444668,MT1E,,
rs2880608,chr16,6028451,G,A,24,4,28,0.857142857142857,0.501943210602039,0.4974687,0.692928553509306,0.944884105530752,0.066065532695692,0.622584610476628,0.947353861774294,0.818906329520029,True,True,HepG2,ATF2,True,True,High,MA1632.1_nnATGAnGTCATn,JASPAR,16,5978450,A,A,0.5091,G,0.4909,gnoMADg:nfe,16_5978450_G_A,37,0,0,0,0,,,
rs7202209,chr16,55991183,T,G,5,19,24,0.208333333333333,0.501575886790857,0.6658184,0.0593290210675457,0.259543597622839,0.0550049076679945,0.0405906422976741,0.319618130242239,0.159436309345192,True,True,HepG2,ATF2,True,True,High,MA1632.1_nnATGAnGTCATn,JASPAR,16,55957271,G,T,0.7998,G,0.2002,gnoMADg:nfe,16_55957271_T_G,59,0,3,0,0.13943661971831,CES5A	GNAO1	MT1F,,
rs1395858,chr18,68604705,C,T,31,7,38,0.815789473684211,0.501883313535801,0.486745,0.690497886314091,0.905467398107928,0.0576857616162159,0.640095405684218,0.924320156777408,0.797982642211009,True,True,HepG2,ATF2,True,True,High,MA1632.1_nnATGAnGTCATn,JASPAR,18,70937469,T,C,0.7289,T,0.2711,gnoMADg:nfe,18_70937469_C_T,59,0,0,0,0.0531187122736418,,,
rs7229555,chr18,3414023,A,G,2,28,30,0.0666666666666667,0.497088798067032,0.4489143,0.0394441916113451,0.257798772150203,0.0579731246455664,0.0214616823862023,0.298122366999202,0.148621481880774,True,True,HepG2,ATF2,True,True,High,MA1632.1_nnATGAnGTCATn,JASPAR,18,3414025,A,G,0.7527,A,0.2473,gnoMADg:nfe,18_3414025_A_G,35,0,0,0,0.0865191146881288,,,
rs8090339,chr18,68779732,C,A,7,64,71,0.0985915492957746,0.494791432946242,0.5276663,0.0478012053349848,0.172500289284168,0.0329317814173371,0.0385940309537078,0.199031082482865,0.110150747309576,True,True,HepG2,ATF2,True,True,High,MA1632.1_nnATGAnGTCATn,JASPAR,18,71112496,C,A,0.7102,C,0.2898,gnoMADg:nfe,18_71112496_C_A,45,0,0,0,0,,,
rs1000126,chr21,41685421,T,C,55,3,58,0.948275862068966,0.49868003762782,0.5041686,0.853905495218185,0.974926930508086,0.032186174525751,0.826201239158077,0.981459573099905,0.914416212863136,True,True,HepG2,ATF2,True,True,High,MA1632.1_nnATGAnGTCATn,JASPAR,21,40313494,T,T,0.9873,C,0.01273,gnoMADg:nfe,21_40313494_T_C,18,0,0,0,0.0201207243460765,,,
rs12521066,chr5,77249424,A,G,4,97,101,0.0396039603960396,0.498480886923408,0.3200292,0.0421592254667059,0.190329040378316,0.0402543296696632,0.0255832702477618,0.219170652558771,0.116244132922511,True,True,K562,ATF2,True,True,High,MA1632.1_nnATGAnGTCATn,JASPAR,5,77953600,A,A,0.659,G,0.341,gnoMADg:nfe,5_77953600_A_G,40,0,0,0,0.0796780684104628,,,
rs313233,chr6,85991153,A,G,1,42,43,0.0232558139534884,0.498480886923408,0.3076218,0.01696234016823,0.24050753641189,0.0621790903629916,0.0077055097032988,0.305202143333719,0.12873493829006,True,True,K562,ATF2,True,True,High,MA1632.1_nnATGAnGTCATn,JASPAR,6,85281435,,G,0.7102,A,0.2898,gnoMADg:nfe,6_85281435_A_G,37,0,1,0,0.0730382293762575,NT5E,,
rs3823287,chr6,2244721,T,G,8,27,35,0.228571428571429,0.492890469930309,0.7191705,0.0521114125216743,0.198440450113117,0.0388574689746066,0.0436227258777351,0.240608711287701,0.125275931317395,True,True,K562,ATF2,True,True,High,MA1632.1_nnATGAnGTCATn,JASPAR,6,2244487,T,T,0.8854,G,0.1146,gnoMADg:nfe,6_2244487_T_G,61,0,1,1,0.0997987927565392,GMDS,RIPK1,
rs10464222,chr7,26630540,G,A,121,9,130,0.930769230769231,0.501416208258902,0.694674,0.753731628027121,0.911139263455118,0.042711763076278,0.72760768663783,0.922260391401408,0.83243544574112,True,True,K562,ATF2,True,True,High,MA1632.1_nnATGAnGTCATn,JASPAR,7,26590921,G,G,0.8785,A,0.1215,gnoMADg:nfe,7_26590921_G_A,47,0,2,0,0.0531187122736418,HOXA2	SKAP2,,
rs13224682,chr7,106763218,G,A,2,42,44,0.0454545454545455,0.501416208258902,0.4999256,0.0150572195089762,0.156892278882336,0.0384435347171784,0.0106985657701744,0.198188718654937,0.0859747491956564,True,True,K562,ATF2,True,True,High,MA1632.1_nnATGAnGTCATn,JASPAR,7,107122773,A,A,0.9225,G,0.07749,gnoMADg:nfe,7_107122773_G_A,65,1,2,0,0.126156941649899,COG5	HBP1,,Serum alkaline phosphatase levels
rs10904103,chr10,3872876,C,T,6,59,65,0.0923076923076923,0.50517701371417,0.3612525,0.087043603740544,0.294279950741536,0.0543776272685314,0.0680486791845329,0.341590438154673,0.19066177724104,True,True,K562,ATF2,True,True,High,MA1632.1_nnATGAnGTCATn,JASPAR,10,3830684,T,C,0.734,T,0.266,gnoMADg:nfe,10_3830684_C_T,37,0,0,0,0.0597585513078471,,,
rs17093759,chr10,82382102,T,C,3,109,112,0.0267857142857143,0.498693464837919,0.5129157,0.0146733619303375,0.0761809665039489,0.0174177650880412,0.0084536270765194,0.0892123150650319,0.0454271642171432,True,True,K562,ATF2,True,True,High,MA1632.1_nnATGAnGTCATn,JASPAR,10,80622346,C,T,0.7475,C,0.2525,gnoMADg:nfe,10_80622346_T_C,45,0,2,0,0.0865191146881288,SH2D4B	TSPAN14,,
rs4631821,chr10,47621968,G,A,4,229,233,0.0171673819742489,0.501416208258902,0.5793815,0.0047260688049295,0.0320830813477338,0.0073822085469543,0.0047260688049295,0.0389661551721989,0.0184045750763317,True,True,K562,ATF2,True,True,High,MA1632.1_nnATGAnGTCATn,JASPAR,10,46250732,,A,0.7772,G,0.2228,gnoMADg:nfe,10_46250732_G_A,35,0,0,0,0.0995975855130785,,,
rs11222330,chr11,130687075,C,T,4,43,47,0.0851063829787234,0.50517701371417,0.6590278,0.0269613985403031,0.120269297545364,0.0250157724521102,0.0179711542803018,0.141573830090526,0.0736153480428333,True,True,K562,ATF2,True,True,High,MA1632.1_nnATGAnGTCATn,JASPAR,11,130817180,C,C,0.5416,T,0.4584,gnoMADg:nfe,11_130817180_C_T,46,0,1,1,0.219718309859155,SNX19,SNX19,
rs2412133,chr15,102149441,G,A,36,1,37,0.972972972972973,0.501416208258902,0.6444911,0.766658162942391,0.97984426235159,0.0587237827592797,0.709613022158474,0.989886738360077,0.873251212646991,True,True,K562,ATF2,True,True,High,MA1632.1_nnATGAnGTCATn,JASPAR,15,101609238,G,A,0.5141,G,0.4859,gnoMADg:nfe,15_101609238_G_A,53,0,2,1,0.21327967806841,TM2D3	TARS3,TARS3,
rs1143688,chr16,81929488,C,T,16,31,47,0.340425531914894,0.50517701371417,0.7179599,0.108485253581085,0.268961358535349,0.0432113924468616,0.0936590666282786,0.307551942435639,0.188723306058217,True,True,K562,ATF2,True,True,High,MA1632.1_nnATGAnGTCATn,JASPAR,16,81895883,C,C,0.6261,T,0.3739,gnoMADg:nfe,16_81895883_C_T,52,4,1,0,0.199195171026157,PLCG2,,Mean platelet volume	Mean platelet (thrombocyte) volume	Mean platelet volume	Mean platelet volume
rs891035,chr19,34060938,G,A,28,4,32,0.875,0.501416208258902,0.377345,0.810826325377179,0.969562000380023,0.041963863242517,0.771232351766503,0.969562000380023,0.890194162878601,True,True,K562,ATF2,True,True,High,MA1632.1_nnATGAnGTCATn,JASPAR,19,33570032,G,A,0.6838,G,0.3163,gnoMADg:nfe,19_33570032_G_A,49,0,1,0,0.165995975855131,CHST8,,
rs9636887,chr21,36364102,C,T,13,54,67,0.194029850746269,0.50517701371417,0.4460055,0.153781293615788,0.357645358823775,0.0542007873177291,0.125689688524678,0.405585302107386,0.255713326219782,True,True,K562,ATF2,True,True,High,MA1632.1_nnATGAnGTCATn,JASPAR,21,34991805,T,T,0.8081,C,0.1919,gnoMADg:nfe,21_34991805_C_T,75,8,0,0,0.0265593561368209,,,Eosinophil percentage of white cells	Platelet count	Plateletcrit	Eosinophil counts	Eosinophill count	Eosinophil counts	Platelet count	Eosinophill percentage
rs822165,chr1,58916818,A,G,28,17,45,0.622222222222222,0.504242870844913,0.3698238,0.624973701467957,0.844760217964312,0.0563741753394927,0.577542720952649,0.853794645970156,0.734866959716135,True,True,K562,ATF4,True,True,High,MA0833.1_nnATGAyGCAATm	MA0833.2_nnATGATGCAATnn,JASPAR,1,58451146,G,A,0.5186,G,0.4814,gnoMADg:nfe,1_58451146_A_G,43,0,4,1,0.219718309859155,OMA1	JUN	DAB1	TACSTD2,OMA1,
rs13006682,chr2,106104856,T,C,44,6,50,0.88,0.4996371776208,0.648609,0.624964346254223,0.88853087561533,0.0680382025109441,0.588333133152813,0.918986542497298,0.756747610934777,True,True,K562,ATF4,True,True,High,MA0833.1_nnATGAyGCAATm	MA0833.2_nnATGATGCAATnn,JASPAR,2,105488399,T,T,0.6834,C,0.3166,gnoMADg:nfe,2_105488399_T_C,48,2,0,0,0.0597585513078471,,,Myocardial fractal dimension (slice 4)	Myocardial fractal dimension (slice 6)
rs2282519,chr6,88655801,A,C,111,2,113,0.982300884955752,0.506596927262842,0.694791,0.870252773848444,0.989919912040628,0.0324912145358004,0.834065684978627,0.989742443127883,0.930086342944536,True,True,K562,ATF4,True,True,High,MA0833.1_nnATGAyGCAATm	MA0833.2_nnATGATGCAATnn,JASPAR,6,87946083,A,A,0.5391,C,0.4611,gnoMADg:nfe,6_87946083_A_C,90,0,0,0,0.0663983903420523,,,
rs3823287,chr6,2244721,T,G,11,20,31,0.354838709677419,0.495211422090082,0.7191705,0.104670896448554,0.309892746526137,0.0553201131847259,0.0871024757605844,0.3659406776504,0.207281821487345,True,True,K562,ATF4,True,True,High,MA0833.1_nnATGAyGCAATm	MA0833.2_nnATGATGCAATnn,JASPAR,6,2244487,T,T,0.8854,G,0.1146,gnoMADg:nfe,6_2244487_T_G,61,0,1,1,0.0997987927565392,GMDS,RIPK1,
rs1434758,chr8,69033699,G,A,2,48,50,0.04,0.502853503485365,0.2972678,0.0471839561435637,0.277692881163865,0.0628041109707576,0.0204026643597923,0.322076721296659,0.162438418653714,True,True,K562,ATF4,True,True,High,MA0833.1_nnATGAyGCAATm	MA0833.2_nnATGATGCAATnn,JASPAR,8,68121464,A,G,0.5887,A,0.4113,gnoMADg:nfe,8_68121464_G_A,49,0,1,0,0.093158953722334,PREX2,,
rs2290562,chr16,4853816,G,A,23,214,237,0.0970464135021097,0.502853503485365,0.7113283,0.0292538454286352,0.0622510361791365,0.0089584824352307,0.0273448797129795,0.0688345793406776,0.0457524408038858,True,True,K562,ATF4,True,True,High,MA0833.1_nnATGAyGCAATm	MA0833.2_nnATGATGCAATnn,JASPAR,16,4803815,A,G,0.7245,A,0.2755,gnoMADg:nfe,16_4803815_G_A,103,4,7,2,0.232394366197183,ROGDI	NMRAL1	PPL	SEPTIN12	SMIM22	UBN1	ZNF500,GLYR1	SMIM22,Mean platelet volume	Mean platelet volume	Comparative height size at age 10	Mean platelet (thrombocyte) volume
rs6499528,chr16,71672762,T,C,77,5,82,0.939024390243902,0.4996371776208,0.6323069,0.781694137539842,0.947005061972922,0.0432539057990211,0.751555821562173,0.960261074522754,0.864349599756382,True,True,K562,ATF4,True,True,High,MA0833.1_nnATGAyGCAATm	MA0833.2_nnATGATGCAATnn,JASPAR,16,71638859,C,C,0.8324,T,0.1676,gnoMADg:nfe,16_71638859_T_C,153,3,8,4,0.226156941649899,HP	MARVELD3	CMTR2	DHX38	PHLPP2	ZNF23	DHODH	TAT,IST1	ATXN1L	AP1G1	PHLPP2,Haptoglobin measurement	Low density lipoprotein cholesterol levels	Haptoglobin measurement
rs8070447,chr17,43229299,A,C,50,256,306,0.163398692810458,0.506596927262842,0.336752,0.218102824926866,0.351973266509515,0.0333612060437693,0.191139485058391,0.364184772252816,0.285038045718191,True,True,K562,ATF4,True,True,High,MA0833.1_nnATGAyGCAATm	MA0833.2_nnATGATGCAATnn,JASPAR,17,45151932,A,A,0.8911,C,0.1089,gnoMADg:nfe,17_45151932_A_C,60,0,2,0,0.159356136820926,PLCD3	HEXIM1,,
rs1671215,chr19,55553019,C,A,92,9,101,0.910891089108911,0.503899907360531,0.647419,0.745044910459515,0.906540851057839,0.0435508756220137,0.702749014738833,0.919012199904777,0.825792880758677,True,True,K562,ATF4,True,True,High,MA0833.1_nnATGAyGCAATm	MA0833.2_nnATGATGCAATnn,JASPAR,19,55041651,A,A,0.6908,C,0.3092,gnoMADg:nfe,19_55041651_C_A,79,13,5,2,0.333400402414487,EPS8L1	NLRP7	NLRP2	RDH13	GP6,RDH13	GP6,Mean platelet volume	Mean platelet volume	Reticulocyte fraction of red cells	Platelet distribution width	Platelet distribution width	High light scatter reticulocyte count	Platelet distribution width	Mean platelet (thrombocyte) volume	Reticulocyte count	Reticulocyte count	Mean platelet volume	Platelet count	Mean platelet volume
rs2301810,chr19,984533,T,C,233,8,241,0.966804979253112,0.4996371776208,0.6564162,0.883313483659842,0.963781230354904,0.0217470785190988,0.867365744949846,0.975435174578611,0.923547357007373,True,True,K562,ATF4,True,True,High,MA0833.1_nnATGAyGCAATm	MA0833.2_nnATGATGCAATnn,JASPAR,19,984533,C,C,0.5297,T,0.4703,gnoMADg:nfe,19_984533_T_C,54,1,4,1,0.325955734406439,ABCA7	WDR18	GRIN3B	CNN2,WDR18,Red cell distribution width
rs4920017,chr21,44396275,G,A,111,10,121,0.917355371900826,0.502853503485365,0.4981603,0.858157691421716,0.952352226638051,0.0247857701477154,0.841887339067708,0.960207968311123,0.905254959029883,True,True,K562,ATF4,True,True,High,MA0833.1_nnATGAyGCAATm	MA0833.2_nnATGATGCAATnn,JASPAR,21,42976165,A,A,0.915,G,0.08516,gnoMADg:nfe,21_42976165_G_A,73,0,6,1,0.266398390342052,ERVH48-1	CBS	PKNOX1	WDR4	NDUFV3	U2AF1,NDUFV3,
rs12724769,chr1,206654738,G,A,8,29,37,0.216216216216216,0.503977113994908,0.52561815,0.115088613032622,0.354740584919874,0.0629051637185281,0.0980359562003323,0.400544326754201,0.234914598976248,True,True,GM12878,BHLHE40,True,True,High,MA0464.2_nkCACGTGmC,JASPAR,1,206481396,G,A,0.5009,G,0.4991,gnoMADg:nfe,1_206481396_G_A,101,0,4,2,0.340241448692153,RASSF5	IKBKE	DYRK3	EIF2D,RASSF5	IKBKE,
rs1295686,chr5,131995843,T,C,4,50,54,0.0740740740740741,0.504911205313708,0.5374403,0.0305178747174659,0.163008780191446,0.0352972952518553,0.0171074548614391,0.18903220283621,0.0967633274544562,True,True,GM12878,BHLHE40,True,True,High,MA0464.2_nkCACGTGmC,JASPAR,5,132660151,T,C,0.7937,T,0.2063,gnoMADg:nfe,5_132660151_T_C,238,52,5,2,0.227364185110664,PDLIM4	SLC22A4	HSPA4	KIF3A	SLC22A5,P4HA2	IL13,Eosinophil counts	White blood cell count	Asthma (mode)	Dermatitis and eczema	Chronic lower respiratory diseases	Wheeze or whistling in the chest in last year	Asthma | blood clot dvt bronchitis emphysema asthma rhinitis eczema allergy diagnosed by doctor	Eosinophill count	Eosinophill percentage	White blood cell (leukocyte) count	Asthma	Respiratory or ear-nose-throat disease	Lymphocyte counts	Neutrophil percentage of white cells	Atopic dermatitis	Sum eosinophil basophil counts	Eosinophil counts	Number of self-reported non-cancer illnesses	Mean platelet volume	Lymphocyte counts	Asthma (only as main-diagnosis) (more control exclusions)	Asthma	Asthma	Eczema or dermatitis	Psoriasis	Eosinophil counts	Asthma/COPD (KELA code 203)	Eosinophil percentage of granulocytes	Eosinophil percentage of white cells	Allergic asthma (mode) (more control exclusions)	Allergic asthma (mode)	Asthma | non-cancer illness code self-reported	Neutrophil percentage of granulocytes	Hayfever allergic rhinitis or eczema | blood clot dvt bronchitis emphysema asthma rhinitis eczema allergy diagnosed by doctor	Eczema/dermatitis | non-cancer illness code self-reported	Asthma	Asthma	Asthma hospital admissions main diagnosis only	Atopic dermatitis strict definition	Asthma including avohilmo	Atopic dermatitis	Height	Lymphocyte counts	Eosinophil percentage of white cells	Asthma (only as main-diagnosis)
rs953233,chr6,90995817,C,T,22,2,24,0.916666666666667,0.50735164939769,0.52942745,0.717266735321712,0.962622497531113,0.0659403217770915,0.664627156941024,0.97937587954991,0.839944616426412,True,True,GM12878,BHLHE40,True,True,High,MA0464.2_nkCACGTGmC,JASPAR,6,90286098,C,C,0.8868,T,0.1132,gnoMADg:nfe,6_90286098_C_T,104,8,0,0,0.152917505030181,,,Eosinophil percentage of white cells	Sum eosinophil basophil counts	Eosinophil percentage of white cells	Eosinophil counts	Eosinophil counts	Eosinophil counts	Eosinophill count	Eosinophill percentage
rs7075861,chr10,73063290,C,T,14,2,16,0.875,0.50735164939769,0.4442492,0.68438774276725,0.962488750925934,0.0729804226869045,0.627084352804042,0.97840977474985,0.823438246846592,True,True,GM12878,BHLHE40,True,True,High,MA0464.2_nkCACGTGmC,JASPAR,10,71303533,T,C,0.6541,T,0.3459,gnoMADg:nfe,10_71303533_C_T,51,0,2,0,0.119517102615694,UNC5B	SLC29A3,,
rs947895,chr11,67354406,C,A,24,4,28,0.857142857142857,0.513044372484876,0.5016743,0.689948983257596,0.940208734458177,0.0664176268837024,0.640913231662925,0.962735312430417,0.815078858857886,True,True,GM12878,BHLHE40,True,True,High,MA0464.2_nkCACGTGmC,JASPAR,11,67586935,C,C,0.6529,A,0.3471,gnoMADg:nfe,11_67586935_C_A,94,13,13,5,0.339637826961771,PTPRCAP	SSH3	TBX10	CCS	AIP	GSTP1	CORO1B	NUDT8	ANKRD13D	CARNS1	RPS6KB2	NDUFV1	CLCF1,AIP	GSTP1	CORO1B	RPS6KB2	NDUFV1,Standing height	Mean corpuscular volume	Mean corpuscular volume	Mean corpuscular haemoglobin	Mean corpuscular volume	Mean corpuscular hemoglobin	Mean reticulocyte volume	Mean corpuscular hemoglobin	Mean corpuscular hemoglobin	Mean spheric corpuscular volume	Mean sphered cell volume	Mean corpuscular volume	Mean reticulocyte volume
rs8056814,chr16,75252327,G,A,4,26,30,0.133333333333333,0.503977113994908,0.4762807,0.0737549681468288,0.323824583910003,0.067307042856459,0.05154111730667,0.376256333065846,0.198789776028416,True,True,GM12878,BHLHE40,True,True,High,MA0464.2_nkCACGTGmC,JASPAR,16,75218429,T,G,0.9112,A,0.08882,gnoMADg:nfe,16_75218429_G_A,149,22,5,3,0.267605633802817,TMEM170A	CFDP1	ZFP1	BCAR1	ADAT1,CFDP1	CTRB2	BCAR1,Type 2 diabetes	Type 2 diabetes without complications	Other diabetes wide definition	Type 2 diabetes with other specified/multiple/unspecified complications	Type 1 diabetes	Impedance of leg (left)	Type 2 diabetes definitions combined including avohilmo	Diabetes diagnosed by doctor	Type 1 diabetes	Appendicular lean mass	Type 2 diabetes wide definition	Type 1 diabetes	Pancreas volume	Type 1 diabetes	Diabetes mellitus	Type 2 diabetes strict (exclude DM1)	Type 2 diabetes definitions combined	Diabetes	Type 2 diabetes	Coronary artery disease	Diabetes varying definitions	Type 1 diabetes
rs3966782,chr17,4807098,T,C,39,4,43,0.906976744186046,0.504911205313708,0.44184215,0.821843401070118,0.970884824658706,0.0397795834081559,0.793519310318379,0.972395323504487,0.896364112864412,True,True,GM12878,BHLHE40,True,True,High,MA0464.2_nkCACGTGmC,JASPAR,17,4903803,C,T,0.6666,C,0.3334,gnoMADg:nfe,17_4903803_T_C,131,6,18,3,0.359758551307847,RNF167	USP6	ENO3	CHRNE	C17orf107	NLRP1	SCIMP	GP1BA	ZNF232	RABEP1	MINK1	INCA1	SLC25A11	CAMTA2	KIF1C	NUP88	ZFP3	PLD2,ENO3	ZNF232	MINK1,Lymphocyte counts	Body mass index (bmi)	Body mass index (bmi)	Lymphocyte counts	Leg fat percentage (right)	Leg fat percentage (left)
rs4813865,chr20,8582403,T,G,2,91,93,0.021505376344086,0.489462462030972,0.4093812,0.0178558496561182,0.108707261093557,0.0251832529421085,0.0092997445712345,0.130490630475265,0.0632815553748376,True,True,GM12878,BHLHE40,True,True,High,MA0464.2_nkCACGTGmC,JASPAR,20,8601756,T,T,0.5998,G,0.4002,gnoMADg:nfe,20_8601756_T_G,105,8,0,0,0.0201207243460765,,,Platelet count	Mean platelet volume	Monocyte count	Plateletcrit	Platelet distribution width	Essential hypertension	Hypertension	Platelet crit
rs899646,chrX,15288193,T,C,2,22,24,0.0833333333333333,0.504911205313708,0.4596111,0.0425484732266652,0.299965170178584,0.0684518317210464,0.0245669011312499,0.361053021956484,0.171256821702624,True,True,GM12878,BHLHE40,True,True,High,MA0464.2_nkCACGTGmC,JASPAR,X,15270071,C,C,0.5689,T,0.4311,gnoMADg:nfe,X_15270071_T_C,36,2,0,0,0.0865191146881288,,,Sex hormone-binding globulin levels adjusted for B…	Sex hormone-binding globulin levels adjusted for BMI
rs4996007,chr2,240874059,T,C,2,189,191,0.0104712041884817,0.499455367237221,0.3885713,0.0093690314602703,0.0605289937263759,0.0147534416625583,0.0034127702506738,0.073623558606677,0.0349490125933232,True,True,HepG2,BHLHE40,True,True,High,MA0464.2_nkCACGTGmC,JASPAR,2,239934642,C,T,0.6658,C,0.3342,gnoMADg:nfe,2_239934642_T_C,34,0,1,0,0.206036217303823,NDUFA10,,
rs11638546,chr15,39656115,G,A,14,2,16,0.875,0.503118798183663,0.4790641,0.655995253497074,0.963080367038626,0.0818337579105889,0.57343796244294,0.978987608154113,0.80953781026785,True,True,HepG2,BHLHE40,True,True,High,MA0464.2_nkCACGTGmC,JASPAR,15,39363914,A,G,0.5368,A,0.4632,gnoMADg:nfe,15_39363914_G_A,83,0,1,0,0.232394366197183,THBS1,,
rs2274253,chr1,117603156,G,T,28,2,30,0.933333333333333,0.505382049338225,0.485719,0.789355696532122,0.972642042019094,0.0504424571713806,0.745116246560132,0.987781203170573,0.880998869275608,True,True,K562,BHLHE40,True,True,High,MA0464.2_nkCACGTGmC,JASPAR,1,117060534,G,G,0.9494,T,0.05056,gnoMADg:nfe,1_117060534_G_T,39,0,1,1,0.459557344064386,TTF2,TTF2,
rs7544003,chr1,31689088,C,T,13,2,15,0.866666666666667,0.509969958388829,0.5215759,0.606811707171151,0.951531853814783,0.0914856688053732,0.50159160818117,0.96199616238457,0.779171780492967,True,True,K562,BHLHE40,True,True,High,MA0464.2_nkCACGTGmC,JASPAR,1,31216241,C,C,0.5879,T,0.4121,gnoMADg:nfe,1_31216241_C_T,72,0,5,2,0.287122736418511,ZCCHC17	SNRNP40	NKAIN1	FABP3	SERINC2,FABP3	SERINC2,
rs281439,chr19,10400110,G,C,109,62,171,0.637426900584795,0.505382049338225,0.3816875,0.67584831895213,0.796055169254565,0.0315001715935864,0.641613588413709,0.806452801490414,0.735951744103348,True,True,K562,BHLHE40,True,True,High,MA0464.2_nkCACGTGmC,JASPAR,19,10289434,C,C,0.7745,G,0.2256,gnoMADg:nfe,19_10289434_G_C,96,12,6,1,0.399396378269618,TYK2	ICAM3	ICAM4	ZNF266	ICAM1	ICAM5,ICAM1,Lymphocyte percentage	Lymphocyte count	White blood cell count	White blood cell (leukocyte) count	Sex hormone-binding globulin levels adjusted for BMI	Lymphocyte counts	Plateletcrit	Lymphocyte percentage of white cells	Low density lipoprotein cholesterol levels	Lymphocyte counts	White blood cell count	Lymphocyte counts
rs530596,chr1,234764925,G,A,41,4,45,0.911111111111111,0.512954511123549,0.3382975,0.885226723351537,0.977086339783128,0.0253382169671866,0.863839541980117,0.983225290903459,0.931156531567332,True,True,A549,CEBPB,True,True,High,MA0466.2_nTTrCGCAAy	MA0466.3_nATTGCGCAATn,JASPAR,1,234629179,A,G,0.7958,A,0.2042,gnoMADg:nfe,1_234629179_G_A,91,0,1,0,0.159356136820926,IRF2BP2,,
rs4577327,chr2,43854377,C,T,46,1,47,0.978723404255319,0.512703082604001,0.4751454,0.895013860599857,0.995173213572238,0.0280391579431278,0.866957472796208,0.996117168442365,0.945093537086048,True,True,A549,CEBPB,True,True,High,MA0466.2_nTTrCGCAAy	MA0466.3_nATTGCGCAATn	UN0526.1_rnCGGAwrTTGCGCAAy,JASPAR,2,43627238,T,T,0.5734,C,0.4266,gnoMADg:nfe,2_43627238_C_T,97,2,2,0,0.199195171026157,ZFP36L2	PLEKHH2,,Monocyte count	Prostate cancer
rs6736711,chr2,25116456,C,T,4,22,26,0.153846153846154,0.512703082604001,0.4966038,0.079415344428083,0.344333969110867,0.0690411264813253,0.0564822908411559,0.393860128942271,0.211874656769475,True,True,A549,CEBPB,True,True,High,MA0466.1_kATTGCAymAy	MA0466.2_nTTrCGCAAy	MA0466.3_nATTGCGCAATn	UN0526.1_rnCGGAwrTTGCGCAAy,JASPAR,2,24893587,T,C,0.6509,T,0.3491,gnoMADg:nfe,2_24893587_C_T,150,28,6,2,0.232796780684105,CENPO	EFR3B	DNAJC27	ADCY3	POMC	TP53I3,ADCY3	PTRHD1,Reticulocyte count	Appendicular lean mass	Childhood body mass index	Comparative body size at age 10	Forced expiratory volume in 1-second (fev1)	Whole body fat mass	Hip circumference	Comparative height size at age 10	Forced vital capacity (fvc)	Arm fat mass (left)	Leg fat percentage (left)	Standing height	Body mass index (bmi)	Trunk fat percentage	Arm fat mass (right)	Appendicular lean mass	Body mass index	Arm fat percentage (right)	Forced expiratory volume in 1-second (fev1) predicted	Body fat percentage	Body mass index (bmi)	Sitting height	Appendicular lean mass	Leg fat mass (left)	Leg fat percentage (right)	Forced vital capacity (fvc) best measure	Arm fat percentage (left)	Leg fat mass (right)
rs750374,chr2,173834077,T,C,3,35,38,0.0789473684210526,0.496042871093177,0.3173238,0.0778883359905807,0.366877697930244,0.0762280597141882,0.0451598762656065,0.411639931939262,0.222383016960412,True,True,A549,CEBPB,True,True,High,MA0466.2_nTTrCGCAAy	MA0466.3_nATTGCGCAATn,JASPAR,2,172969349,T,T,0.5386,C,0.4614,gnoMADg:nfe,2_172969349_T_C,85,0,1,0,0.0665995975855131,RAPGEF4,,
rs7588830,chr2,216277672,C,T,4,37,41,0.0975609756097561,0.512703082604001,0.6960572,0.0254035336422114,0.113894741095447,0.0245769772215497,0.0223726927487716,0.138782019456571,0.0696491373688291,True,True,A549,CEBPB,True,True,High,MA0466.1_kATTGCAymAy,JASPAR,2,215412949,C,C,0.7702,T,0.2298,gnoMADg:nfe,2_215412949_C_T,78,0,2,0,0.192756539235412,ATIC	FN1,,
rs994532,chr2,218284210,A,G,4,61,65,0.0615384615384615,0.496942879928777,0.3845575,0.0435457736024306,0.214323175668541,0.048193220297555,0.0420572888476767,0.279890819862367,0.128934474635486,True,True,A549,CEBPB,True,True,High,MA0466.2_nTTrCGCAAy	MA0466.3_nATTGCGCAATn,JASPAR,2,217419487,A,A,0.6874,G,0.3126,gnoMADg:nfe,2_217419487_A_G,97,29,0,0,0.0265593561368209,,,Leg predicted mass (left)	Standing height	Trunk fat-free mass	Impedance of arm (right)	Arm fat-free mass (right)	Hip circumference	Arm predicted mass (left)	Whole body water mass	Leg fat-free mass (left)	Appendicular lean mass	Leg predicted mass (right)	Impedance of leg (right)	Arm fat-free mass (left)	Impedance of arm (left)	Forced expiratory volume in 1-second (fev1) predicted	Impedance of leg (left)	Basal metabolic rate	Appendicular lean mass	Ankle spacing width	Trunk predicted mass	Impedance of whole body	Leg fat-free mass (right)	Arm predicted mass (right)	Weight	Weight	Sitting height	Whole body fat-free mass	Comparative height size at age 10	Appendicular lean mass
rs13100865,chr3,120137465,A,G,15,27,42,0.357142857142857,0.496942879928777,0.6852923,0.123540249328375,0.314628865901034,0.0510902185254567,0.105558157744616,0.373860616298003,0.219084557614704,True,True,A549,CEBPB,True,True,High,MA0466.2_nTTrCGCAAy	MA0466.3_nATTGCGCAATn	UN0526.1_rnCGGAwrTTGCGCAAy,JASPAR,3,120418618,A,A,0.652,G,0.348,gnoMADg:nfe,3_120418618_A_G,80,2,3,0,0.172635814889336,GPR156	POPDC2	GSK3B,,Appendicular lean mass	Appendicular lean mass
rs1873901,chr3,148361474,G,T,1,29,30,0.0333333333333333,0.49648222468041,0.3782891,0.0280089031150203,0.271665624574667,0.0669659302344734,0.0151023199323245,0.326791737744609,0.149837263844844,True,True,A549,CEBPB,True,True,High,Average_10_TmTkkCrCAATGnTk,NoPeak_denovo,3,148643687,G,T,0.5727,G,0.4273,gnoMADg:nfe,3_148643687_G_T,36,0,1,0,0.0995975855130785,AGTR1,,
rs3925081,chr3,111556141,C,T,30,5,35,0.857142857142857,0.512703082604001,0.3001371,0.844261316628818,0.967492252538144,0.0320241507553309,0.820089003116538,0.976977802053875,0.905876784583481,True,True,A549,CEBPB,True,True,High,MA0466.2_nTTrCGCAAy	MA0466.3_nATTGCGCAATn	UN0526.1_rnCGGAwrTTGCGCAAy,JASPAR,3,111837294,C,T,0.6839,C,0.3161,gnoMADg:nfe,3_111837294_C_T,46,1,3,1,0.219517102615694,CD96	PHLDB2	ABHD10,PHLDB2,Atrial fibrillation
rs4234797,chr4,7219907,G,A,63,3,66,0.954545454545455,0.512954511123549,0.5650315,0.83750596303964,0.974347316336519,0.0355700525345887,0.818006797524838,0.98519972362003,0.90592663968808,True,True,A549,CEBPB,True,True,High,MA0466.1_kATTGCAymAy	MA0466.2_nTTrCGCAAy	MA0466.3_nATTGCGCAATn,JASPAR,4,7218180,A,A,0.6091,G,0.3909,gnoMADg:nfe,4_7218180_G_A,32,1,1,0,0.172837022132797,SORCS2,,Low density lipoprotein cholesterol levels
rs10447299,chr5,106697851,A,G,11,95,106,0.10377358490566,0.496942879928777,0.6818157,0.0297660587984164,0.0886693934073552,0.0157754006697363,0.0252776518560581,0.0986650261729346,0.0592177261028858,True,True,A549,CEBPB,True,True,High,MA0466.2_nTTrCGCAAy	MA0466.3_nATTGCGCAATn,JASPAR,5,107362150,G,A,0.5397,G,0.4603,gnoMADg:nfe,5_107362150_A_G,80,1,0,0,0.0265593561368209,,,Gamma glutamyl transferase levels
rs10472069,chr5,58005797,T,C,1,19,20,0.05,0.496042871093177,0.354825,0.0367387309358194,0.379011483972952,0.0912351810615472,0.0184714483490168,0.45122132433906,0.207875107454386,True,True,A549,CEBPB,True,True,High,MA0466.1_kATTGCAymAy	MA0466.2_nTTrCGCAAy	MA0466.3_nATTGCGCAATn	UN0526.1_rnCGGAwrTTGCGCAAy,JASPAR,5,58709970,T,T,0.8317,C,0.1683,gnoMADg:nfe,5_58709970_T_C,50,0,1,0,0.132796780684105,GAPT,,
rs16897900,chr6,30755893,C,A,2,40,42,0.0476190476190476,0.507409243971692,0.421362,0.0272166211956447,0.211390603409859,0.0507193755706851,0.0158988670911691,0.259566919522088,0.119303612302752,True,True,A549,CEBPB,True,True,High,MA0466.1_kATTGCAymAy	MA0466.2_nTTrCGCAAy	MA0466.3_nATTGCGCAATn,JASPAR,6,30788116,C,C,0.6946,A,0.3054,gnoMADg:nfe,6_30788116_C_A,326,69,20,8,0.265593561368209,HLA-C	NCR3	DDAH2	PSORS1C1	PPP1R18	NRM	DDR1	FLOT1	HLA-G	HLA-E	RNF39	HLA-A	MDC1	TRIM10	IER3	MICB	ATP6V1G2	HLA-B	PSORS1C2	TUBB,HLA-C	PSORS1C1	DDR1	FLOT1	HLA-E	MICA	HLA-A	HLA-B,Neutrophil count	Mean platelet volume	Platelet distribution width	Type 1 diabetes	Arthropathic psoriasis	Levothyroxine sodium | treatment/medication code	Hypothyroidism/myxoedema | non-cancer illness code self-reported	Started insulin within one year diagnosis of diabetes	Low density lipoprotein cholesterol levels	Type 1 diabetes	Mean corpuscular volume	White blood cell count	Mean corpuscular volume	Mean reticulocyte volume	Psoriasis	White blood cell count	Standing height	Hypothyroidism	Psoriasis	Intestinal malabsorption (non-celiac)	Psoriasis and related disorders	Psoriasis
rs2229848,chr6,129807629,C,T,24,3,27,0.888888888888889,0.512703082604001,0.5114704,0.705043118998576,0.950799600812435,0.0651419250755244,0.655051443761728,0.961031310792511,0.827921359905506,True,True,A549,CEBPB,True,True,High,MA0466.1_kATTGCAymAy	MA0466.2_nTTrCGCAAy	MA0466.3_nATTGCGCAATn,JASPAR,6,129486484,C,T,0.7197,C,0.2803,gnoMADg:nfe,6_129486484_C_T,92,7,0,1,0.21327967806841,,LAMA2,Standing height	Forced vital capacity (fvc)	Forced expiratory volume in 1-second (fev1)	Height	Forced vital capacity (fvc) best measure	Appendicular lean mass	Sitting height
rs6970595,chr7,77426482,T,C,31,2,33,0.939393939393939,0.496042871093177,0.3372129,0.888277303872435,0.990246410588648,0.0287241424145123,0.84789815444411,0.99451540348505,0.939261857230541,True,True,A549,CEBPB,True,True,High,MA0466.1_kATTGCAymAy	MA0466.2_nTTrCGCAAy	MA0466.3_nATTGCGCAATn	UN0526.1_rnCGGAwrTTGCGCAAy,JASPAR,7,77797165,T,T,0.5997,C,0.4003,gnoMADg:nfe,7_77797165_T_C,145,18,6,0,0.225754527162978,PTPN12	TMEM60	RSBN1L	GSAP	PHTF2	CCDC146,,Body fat percentage	Arm fat percentage (left)	Whole body fat mass	Weight	Leg fat mass (left)	Hip circumference	Weight	Trunk fat mass	Arm fat mass (left)	Sex hormone-binding globulin levels adjusted for BMI	Glomerular filtration rate (creatinine)	Ankle spacing width	Trunk fat percentage	Glomerular filtration rate in non diabetics (creatinine)	Eosinophil counts	Leg fat mass (right)	Leg fat percentage (left)	Sex hormone-binding globulin levels adjusted for BMI
rs7459020,chr7,48128596,G,A,4,183,187,0.0213903743315508,0.512954511123549,0.351359,0.0229984782695996,0.101857475074252,0.0211953383382832,0.0079425602315525,0.117448400490183,0.0624279766719259,True,True,A549,CEBPB,True,True,High,MA0466.2_nTTrCGCAAy	MA0466.3_nATTGCGCAATn,JASPAR,7,48088999,A,A,0.5613,G,0.4387,gnoMADg:nfe,7_48088999_G_A,89,4,5,2,0.340040241448692,UPP1	C7orf57	PKD1L1	SUN3	HUS1,UPP1	SUN3,White blood cell count	White blood cell count	Basophil percentage of white cells	Neutrophil count
rs11186768,chr10,93713758,T,G,3,61,64,0.046875,0.495984232704801,0.353863,0.0342412465594618,0.212900719569364,0.0491464299419925,0.0242547464827153,0.261088018420325,0.123570983064413,True,True,A549,CEBPB,True,True,High,MA0466.2_nTTrCGCAAy	MA0466.3_nATTGCGCAATn,JASPAR,10,91954001,T,T,0.6422,G,0.3578,gnoMADg:nfe,10_91954001_T_G,169,5,4,3,0.266599597585513,CPEB3	BTAF1	MARCHF5	TNKS2,CPEB3	BTAF1	MARCHF5,Mean platelet volume	Sex hormone-binding globulin levels	Creatinine levels	Sex hormone-binding globulin levels	Mean platelet volume
rs1366047,chr10,79704394,C,T,26,13,39,0.666666666666667,0.512703082604001,0.3463625,0.668019131377426,0.874825148272484,0.0545686415759138,0.634625438959793,0.908371701322342,0.771422139824955,True,True,A549,CEBPB,True,True,High,MA0466.1_kATTGCAymAy	MA0466.2_nTTrCGCAAy	MA0466.3_nATTGCGCAATn	UN0526.1_rnCGGAwrTTGCGCAAy,JASPAR,10,77944636,T,T,0.5604,C,0.4396,gnoMADg:nfe,10_77944636_C_T,90,2,1,1,0.367002012072435,DLG5,DLG5,Liver enzyme levels (alanine transaminase)	Plateletcrit
rs421892,chr10,119199039,A,G,16,48,64,0.25,0.496942879928777,0.6641087,0.0878974430275188,0.230761218885412,0.0363703987536252,0.0681200757110612,0.249171464096153,0.159329330956465,True,True,A549,CEBPB,True,True,High,MA0466.3_nATTGCGCAATn,JASPAR,10,117439528,G,G,0.6611,A,0.3389,gnoMADg:nfe,10_117439528_A_G,43,0,1,0,0.146076458752515,EMX2,,
rs7078153,chr10,101736918,A,G,11,24,35,0.314285714285714,0.496942879928777,0.6240656,0.133569077949207,0.363592074323173,0.0599615923336439,0.105985094980512,0.398164999463728,0.24858057613619,True,True,A549,CEBPB,True,True,High,MA0466.3_nATTGCGCAATn,JASPAR,10,99977161,G,A,0.5787,G,0.4213,gnoMADg:nfe,10_99977161_A_G,72,3,6,2,0.373239436619718,BLOC1S2	CWF19L1	CHUK	ABCC2	DNMBP	PKD2L1,ABCC2	DNMBP,Bioavailable testosterone levels	Interleukin-27 levels	Liver enzyme levels (alanine transaminase)
rs11631772,chr15,33444959,C,T,74,12,86,0.86046511627907,0.512703082604001,0.4874333,0.780394754410192,0.919233373852228,0.0355596432955438,0.756992029114837,0.926467978518919,0.84981406413121,True,True,A549,CEBPB,True,True,High,MA0466.2_nTTrCGCAAy	MA0466.3_nATTGCGCAATn,JASPAR,15,33152758,C,C,0.5458,T,0.4542,gnoMADg:nfe,15_33152758_C_T,29,0,1,0,0.239235412474849,FMN1,,
rs2863279,chr15,100078661,T,C,6,78,84,0.0714285714285714,0.496042871093177,0.5808208,0.0277587050213762,0.112485686334348,0.0228232770872646,0.0243011986084113,0.140012802753137,0.070122195677862,True,True,A549,CEBPB,True,True,High,MA0466.2_nTTrCGCAAy	MA0466.3_nATTGCGCAATn,JASPAR,15,99538456,T,T,0.5551,C,0.4449,gnoMADg:nfe,15_99538456_T_C,59,0,3,0,0.199396378269618,LRRC28	MEF2A	SYNM,,
rs2290562,chr16,4853816,G,A,2,38,40,0.05,0.512954511123549,0.3378698,0.0415427447279801,0.286284084026833,0.0658742504349121,0.0233103018154604,0.340946649716716,0.163913414377406,True,True,A549,CEBPB,True,True,High,MA0466.1_kATTGCAymAy	MA0466.3_nATTGCGCAATn,JASPAR,16,4803815,A,G,0.7245,A,0.2755,gnoMADg:nfe,16_4803815_G_A,103,4,7,2,0.232394366197183,ROGDI	NMRAL1	PPL	SEPTIN12	SMIM22	UBN1	ZNF500,GLYR1	SMIM22,Mean platelet volume	Mean platelet volume	Comparative height size at age 10	Mean platelet (thrombocyte) volume
rs4892006,chr18,64158664,G,A,39,13,52,0.75,0.512954511123549,0.4894885,0.630517704092576,0.841854273131718,0.0547456431776455,0.591553050515976,0.863894776284145,0.736185988612147,True,True,A549,CEBPB,True,True,High,MA0466.2_nTTrCGCAAy	MA0466.3_nATTGCGCAATn,JASPAR,18,66491427,G,A,0.8429,G,0.1571,gnoMADg:nfe,18_66491427_G_A,84,1,1,1,0.254325955734406,CDH19,CDH19,Pulse rate automated reading
rs1001609,chr19,46728857,G,A,98,23,121,0.809917355371901,0.512954511123549,0.474297,0.737894680876946,0.871530699220727,0.0341747249936562,0.728482018492911,0.894815485046765,0.804712690048836,True,True,A549,CEBPB,True,True,High,MA0466.2_nTTrCGCAAy	MA0466.3_nATTGCGCAATn	UN0526.1_rnCGGAwrTTGCGCAAy,JASPAR,19,46225600,A,A,0.5018,G,0.4982,gnoMADg:nfe,19_46225600_G_A,42,0,2,1,0.2,PGLYRP1	IGFL2,IGFL2,
rs1347927,chr2,154163944,G,A,34,2,36,0.944444444444444,0.500087449208361,0.5141401,0.796215818100401,0.974260762069106,0.0486424229151803,0.753574999346345,0.983192617893217,0.885238290084753,True,True,H1-hESC,CEBPB,True,True,High,MA0466.2_nTTrCGCAAy	MA0466.3_nATTGCGCAATn,JASPAR,2,153307430,A,A,0.6482,G,0.3518,gnoMADg:nfe,2_153307430_G_A,70,0,0,0,0.0464788732394366,,,
rs17049262,chr2,58184610,A,C,20,2,22,0.909090909090909,0.49809888028081,0.4768538,0.742956812704527,0.969836543489555,0.0617429375302966,0.67498039106838,0.968401902574693,0.856396678097041,True,True,H1-hESC,CEBPB,True,True,High,MA0466.1_kATTGCAymAy	MA0466.2_nTTrCGCAAy	MA0466.3_nATTGCGCAATn,JASPAR,2,57957475,A,A,0.8983,C,0.1017,gnoMADg:nfe,2_57957475_A_C,99,0,2,0,0.172837022132797,VRK2	FANCL,,
rs17806368,chr3,159358215,G,A,17,2,19,0.894736842105263,0.500087449208361,0.4444868,0.731766622830275,0.961865345523859,0.062113907122955,0.682171782445424,0.976833595144048,0.846815984177067,True,True,H1-hESC,CEBPB,True,True,High,MA0466.2_nTTrCGCAAy	MA0466.3_nATTGCGCAATn,JASPAR,3,159640426,G,G,0.9194,A,0.08062,gnoMADg:nfe,3_159640426_G_A,44,0,0,0,0.0398390342052314,,,
rs2069002,chr14,52250690,T,G,3,34,37,0.0810810810810811,0.499389529754879,0.4720665,0.0404907193423419,0.235480966454948,0.0523743298320586,0.0281859233503679,0.283629697484809,0.137985842898645,True,True,H1-hESC,CEBPB,True,True,High,MA0466.1_kATTGCAymAy	MA0466.2_nTTrCGCAAy	MA0466.3_nATTGCGCAATn,JASPAR,14,51783972,T,T,0.8579,G,0.1421,gnoMADg:nfe,14_51783972_T_G,63,0,0,0,0.106237424547284,,,
rs979586,chr21,17054735,C,T,11,2,13,0.846153846153846,0.506493649319906,0.4615803,0.615867485495538,0.951354538656379,0.090451761796482,0.525008722340055,0.965400935854275,0.783611012075959,True,True,H1-hESC,CEBPB,True,True,High,MA0466.2_nTTrCGCAAy	MA0466.3_nATTGCGCAATn	UN0526.1_rnCGGAwrTTGCGCAAy,JASPAR,21,15682416,T,C,0.86,T,0.14,gnoMADg:nfe,21_15682416_C_T,42,0,0,0,0.0995975855130785,,,
rs2267151,chr22,30088039,T,G,13,2,15,0.866666666666667,0.499389529754879,0.5002647,0.623173754987458,0.956766499406791,0.0887760666370384,0.514354534546807,0.959702559021648,0.789970127197125,True,True,H1-hESC,CEBPB,True,True,High,MA0466.1_kATTGCAymAy	MA0466.2_nTTrCGCAAy	MA0466.3_nATTGCGCAATn,JASPAR,22,29692050,T,T,0.635,G,0.365,gnoMADg:nfe,22_29692050_T_G,181,14,9,3,0.313480885311871,MTMR3	SEC14L3	CABP7	ASCC2	NIPSNAP1	UQCR10	SF3A1	THOC5	NEFH,ASCC2	NIPSNAP1	THOC5,High light scatter reticulocyte percentage of red cells	Lymphocyte counts	Neutrophil percentage of white cells	Lymphocyte percentage of white cells	Appendicular lean mass	Reticulocyte fraction of red cells	Lymphocyte counts	High light scatter reticulocyte count	Reticulocyte count	Lymphocyte counts	Mean corpuscular hemoglobin concentration	Lymphocyte percentage of white cells	Neutrophill percentage	Lymphocyte percentage
rs882869,chr1,240637571,A,G,22,102,124,0.17741935483871,0.490341596915779,0.4496399,0.147361468834739,0.296200537325325,0.0379652765815397,0.137287067301145,0.326300525230371,0.221781003080032,True,True,HeLa-S3,CEBPB,True,True,High,MA0466.2_nTTrCGCAAy	MA0466.3_nATTGCGCAATn,JASPAR,1,240474271,A,A,0.6661,G,0.3339,gnoMADg:nfe,1_240474271_A_G,34,0,0,0,0.0464788732394366,,,
rs2287063,chr2,10743319,T,C,2,12,14,0.142857142857143,0.503137758101718,0.6589428,0.0363064374083428,0.280015268842354,0.0668222975731857,0.0241432067914808,0.348378513824805,0.158160853125348,True,True,HeLa-S3,CEBPB,True,True,High,MA0466.2_nTTrCGCAAy	MA0466.3_nATTGCGCAATn	UN0526.1_rnCGGAwrTTGCGCAAy,JASPAR,2,10603193,T,T,0.8811,C,0.1189,gnoMADg:nfe,2_10603193_T_C,31,0,2,0,0.166197183098592,ATP6V1C2	NOL10,,
rs7659292,chr4,141172413,C,T,6,48,54,0.111111111111111,0.524292629971776,0.5051925,0.0601520189129991,0.220929256504057,0.0436772102678687,0.0401215179283058,0.260836651652956,0.140540637708528,True,True,HeLa-S3,CEBPB,True,True,High,MA0466.1_kATTGCAymAy	MA0466.2_nTTrCGCAAy	MA0466.3_nATTGCGCAATn	UN0526.1_rnCGGAwrTTGCGCAAy,JASPAR,4,140251259,T,C,0.8779,T,0.1221,gnoMADg:nfe,4_140251259_C_T,66,0,1,0,0.225754527162978,MAML3,,
rs10447299,chr5,106697851,A,G,2,170,172,0.0116279069767442,0.490341596915779,0.4139116,0.0089713714875913,0.0653601630014688,0.0157857693540355,0.0046293940340411,0.0737107787004011,0.0371657672445299,True,True,HeLa-S3,CEBPB,True,True,High,MA0466.2_nTTrCGCAAy	MA0466.3_nATTGCGCAATn,JASPAR,5,107362150,G,A,0.5397,G,0.4603,gnoMADg:nfe,5_107362150_A_G,80,1,0,0,0.0265593561368209,,,Gamma glutamyl transferase levels
rs4748519,chr10,6954595,G,A,66,6,72,0.916666666666667,0.520524700565875,0.5888435,0.782020636078859,0.94192793838895,0.0430515700248376,0.747636271063999,0.94734205223011,0.861974287233905,True,True,HeLa-S3,CEBPB,True,True,High,MA0466.2_nTTrCGCAAy	MA0466.3_nATTGCGCAATn	UN0526.1_rnCGGAwrTTGCGCAAy,JASPAR,10,6912633,A,G,0.5658,A,0.4342,gnoMADg:nfe,10_6912633_G_A,53,0,0,0,0.0663983903420523,,,
rs983990,chr10,23806382,A,G,2,14,16,0.125,0.490341596915779,0.5558479,0.0321965770908236,0.316567014482108,0.0773728635345287,0.0300798213200209,0.398396681307754,0.174381795786466,True,True,HeLa-S3,CEBPB,True,True,High,MA0466.2_nTTrCGCAAy	MA0466.3_nATTGCGCAATn	UN0526.1_rnCGGAwrTTGCGCAAy,JASPAR,10,23517453,A,A,0.663,G,0.337,gnoMADg:nfe,10_23517453_A_G,113,4,1,0,0.132796780684105,OTUD1,,Mean spheric corpuscular volume	Comparative height size at age 10	Sitting height	Standing height
rs10793360,chr11,78804058,A,G,30,4,34,0.882352941176471,0.490341596915779,0.5356329,0.68933523604661,0.923516280935137,0.0622133349992549,0.648005084054312,0.954215160495996,0.806425758490873,True,True,HeLa-S3,CEBPB,True,True,High,UN0526.1_rnCGGAwrTTGCGCAAy,JASPAR,11,79093013,A,A,0.7617,G,0.2383,gnoMADg:nfe,11_79093013_A_G,75,0,0,0,0.0400402414486922,,,
rs10836190,chr11,34367033,A,C,45,4,49,0.918367346938776,0.509544478733946,0.5105976,0.79879499094317,0.957610094523875,0.041984326720286,0.76758283228311,0.970382092736244,0.878202542733523,True,True,HeLa-S3,CEBPB,True,True,High,UN0526.1_rnCGGAwrTTGCGCAAy,JASPAR,11,34345486,C,A,0.9384,C,0.06162,gnoMADg:nfe,11_34345486_A_C,45,0,2,0,0.192756539235412,CAT	ABTB2,,
rs7962745,chr12,43153849,G,A,14,4,18,0.777777777777778,0.520524700565875,0.43941,0.619293934498462,0.926804725209997,0.0814922043995903,0.53975311904831,0.946269635301203,0.773049329854229,True,True,HeLa-S3,CEBPB,True,True,High,ENCFF000VOL_dedup.bam.motifs_3_CrkkATTGyGCAAG,NoPeak_denovo,12,42760047,A,G,0.8303,A,0.1697,gnoMADg:nfe,12_42760047_G_A,45,0,1,1,0.0464788732394366,PRICKLE1,YAF2,
rs960872,chr12,39496440,T,C,29,114,143,0.202797202797203,0.503137758101718,0.5058039,0.146261661859512,0.282543003472624,0.0347141693181217,0.117788043053001,0.288768722695932,0.214402332666068,True,True,HeLa-S3,CEBPB,True,True,High,MA0466.1_kATTGCAymAy	MA0466.2_nTTrCGCAAy	MA0466.3_nATTGCGCAATn,JASPAR,12,39102638,T,T,0.9992,C,0.0008087,gnoMADg:nfe,12_39102638_T_C,1,0,0,0,0.0730382293762575,,,
rs11631772,chr15,33444959,C,T,26,2,28,0.928571428571429,0.524292629971776,0.6148469,0.6729157195226,0.953407586195949,0.0736748013086009,0.624185780377418,0.987351212017949,0.813161652859274,True,True,HeLa-S3,CEBPB,True,True,High,MA0466.2_nTTrCGCAAy	MA0466.3_nATTGCGCAATn,JASPAR,15,33152758,C,C,0.5458,T,0.4542,gnoMADg:nfe,15_33152758_C_T,29,0,1,0,0.239235412474849,FMN1,,
rs1428106,chr16,66536257,T,C,52,6,58,0.896551724137931,0.503137758101718,0.3559276,0.873560533697785,0.966665267367041,0.0247703181137781,0.854477229406725,0.972624417171325,0.920112900532413,True,True,HeLa-S3,CEBPB,True,True,High,MA0466.2_nTTrCGCAAy	MA0466.3_nATTGCGCAATn,JASPAR,16,66502354,C,T,0.8722,C,0.1278,gnoMADg:nfe,16_66502354_T_C,71,3,10,0,0.192555331991952,CMTM2	TK2	PDP2	CMTM3	CMTM1	BEAN1	CKLF	CES2	CMTM4	LRRC36,,Mean spheric corpuscular volume	Mean reticulocyte volume	Mean corpuscular volume
rs2092475,chr20,32503060,C,T,22,37,59,0.372881355932203,0.524292629971776,0.699324,0.136724815731705,0.295153523054434,0.0422336097475536,0.11349009057321,0.327846334153977,0.21593916939307,True,True,HeLa-S3,CEBPB,True,True,High,ENCFF000VOL_dedup.bam.motifs_3_CrkkATTGyGCAAG,NoPeak_denovo,20,33915254,T,C,0.872,T,0.128,gnoMADg:nfe,20_33915254_C_T,87,5,3,0,0.146076458752515,CHMP4B	EIF2S2	MAP1LC3A,,Comparative height size at age 10	Skin colour	Ease of skin tanning	Dark brown | hair colour (natural before greying)	Red | hair colour (natural before greying)
rs2823165,chr21,16594253,C,T,48,8,56,0.857142857142857,0.524292629971776,0.6299298,0.63241475352755,0.879667373753619,0.062874758223952,0.583998761110319,0.896195989604532,0.756041063640584,True,True,HeLa-S3,CEBPB,True,True,High,MA0466.3_nATTGCGCAATn,JASPAR,21,15221933,T,T,0.5319,C,0.4681,gnoMADg:nfe,21_15221933_C_T,105,6,1,0,0.219114688128773,NRIP1,,Hematocrit	Hemoglobin	Hemoglobin concentration	Haematocrit percentage	Hematocrit	Haemoglobin concentration
rs530596,chr1,234764925,G,A,19,2,21,0.904761904761905,0.509376785624617,0.5560874,0.667519110951544,0.965606384682907,0.0785228448049649,0.594070101713733,0.978648665036449,0.816562747817226,True,True,HepG2,CEBPB,True,True,High,MA0466.2_nTTrCGCAAy	MA0466.3_nATTGCGCAATn,JASPAR,1,234629179,A,G,0.7958,A,0.2042,gnoMADg:nfe,1_234629179_G_A,91,0,1,0,0.159356136820926,IRF2BP2,,
rs6755880,chr2,41180690,C,A,10,2,12,0.833333333333333,0.513742300663931,0.3702039,0.658691638938605,0.94788548408691,0.0766502735227239,0.606274858435587,0.97653040023488,0.803288561512757,True,True,HepG2,CEBPB,True,True,High,MA0466.2_nTTrCGCAAy	MA0466.3_nATTGCGCAATn,JASPAR,2,40953550,C,C,0.9778,A,0.02213,gnoMADg:nfe,2_40953550_C_A,44,0,0,0,0.0199195171026157,,,
rs10937148,chr3,183398071,C,A,4,21,25,0.16,0.513742300663931,0.5667537,0.0721517037377522,0.304115994064546,0.0618370670472007,0.048845861752889,0.339279760246269,0.188133848901149,True,True,HepG2,CEBPB,True,True,High,MA0466.2_nTTrCGCAAy	MA0466.3_nATTGCGCAATn	UN0526.1_rnCGGAwrTTGCGCAAy,JASPAR,3,183680283,C,C,0.7369,A,0.2631,gnoMADg:nfe,3_183680283_C_A,118,11,6,2,0.413883299798793,PARL	YEATS2	KLHL6	ABCC5	MAP6D1	KLHL24,YEATS2	KLHL24,Leg fat-free mass (left)	Whole body fat mass	Leg fat-free mass (right)	Trunk fat percentage	Weight	Leg predicted mass (left)	Weight	Birth weight	Leg predicted mass (right)	Sex hormone-binding globulin levels adjusted for BMI	Trunk fat mass
rs6787621,chr3,188066953,T,G,2,42,44,0.0454545454545455,0.495698583594849,0.5061886,0.0162002998689229,0.157181929590892,0.0378870024079353,0.0070932573800898,0.201192393842939,0.0866911147299074,True,True,HepG2,CEBPB,True,True,High,MA0466.2_nTTrCGCAAy	MA0466.3_nATTGCGCAATn	UN0526.1_rnCGGAwrTTGCGCAAy,JASPAR,3,188349165,T,G,0.7425,T,0.2575,gnoMADg:nfe,3_188349165_T_G,120,2,0,1,0.261167002012072,,LPP,Intra-ocular pressure goldmann-correlated (right)	Glaucoma (multi-trait analysis)
rs16897900,chr6,30755893,C,A,4,106,110,0.0363636363636364,0.513742300663931,0.3918079,0.031319697045737,0.145798493104218,0.0304155858368957,0.0151449604282018,0.162978548840471,0.0885590950749774,True,True,HepG2,CEBPB,True,True,High,MA0466.1_kATTGCAymAy	MA0466.2_nTTrCGCAAy	MA0466.3_nATTGCGCAATn,JASPAR,6,30788116,C,C,0.6946,A,0.3054,gnoMADg:nfe,6_30788116_C_A,326,69,20,8,0.265593561368209,HLA-C	NCR3	DDAH2	PSORS1C1	PPP1R18	NRM	DDR1	FLOT1	HLA-G	HLA-E	RNF39	HLA-A	MDC1	TRIM10	IER3	MICB	ATP6V1G2	HLA-B	PSORS1C2	TUBB,HLA-C	PSORS1C1	DDR1	FLOT1	HLA-E	MICA	HLA-A	HLA-B,Neutrophil count	Mean platelet volume	Platelet distribution width	Type 1 diabetes	Arthropathic psoriasis	Levothyroxine sodium | treatment/medication code	Hypothyroidism/myxoedema | non-cancer illness code self-reported	Started insulin within one year diagnosis of diabetes	Low density lipoprotein cholesterol levels	Type 1 diabetes	Mean corpuscular volume	White blood cell count	Mean corpuscular volume	Mean reticulocyte volume	Psoriasis	White blood cell count	Standing height	Hypothyroidism	Psoriasis	Intestinal malabsorption (non-celiac)	Psoriasis and related disorders	Psoriasis
rs622936,chr6,126146711,A,G,4,12,16,0.25,0.503692378128414,0.6258758,0.0874060885785941,0.38730644360351,0.0800259714711987,0.0636733347338254,0.444917758488851,0.237356266091052,True,True,HepG2,CEBPB,True,True,High,MA0466.2_nTTrCGCAAy	MA0466.3_nATTGCGCAATn	UN0526.1_rnCGGAwrTTGCGCAAy,JASPAR,6,125825565,A,A,0.6899,G,0.3101,gnoMADg:nfe,6_125825565_A_G,114,3,1,0,0.199396378269618,NCOA7,,Appendicular lean mass	High light scatter reticulocyte percentage of red cells	High light scatter reticulocyte count
rs9369394,chr6,12512344,A,G,22,4,26,0.846153846153846,0.503692378128414,0.4100138,0.736825922750867,0.946689706048613,0.0568814243093759,0.686578160409148,0.960100379500673,0.84175781439974,True,True,HepG2,CEBPB,True,True,High,MA0466.1_kATTGCAymAy	MA0466.2_nTTrCGCAAy	MA0466.3_nATTGCGCAATn	UN0526.1_rnCGGAwrTTGCGCAAy,JASPAR,6,12512112,G,A,0.5663,G,0.4337,gnoMADg:nfe,6_12512112_A_G,30,0,0,0,0.0398390342052314,,,
rs7459020,chr7,48128596,G,A,10,40,50,0.2,0.509376785624617,0.4698463,0.137484336819118,0.362921518761099,0.0581820989909806,0.112053568807735,0.40679684124421,0.250202927790109,True,True,HepG2,CEBPB,True,True,High,MA0466.2_nTTrCGCAAy	MA0466.3_nATTGCGCAATn,JASPAR,7,48088999,A,A,0.5613,G,0.4387,gnoMADg:nfe,7_48088999_G_A,89,4,5,2,0.340040241448692,UPP1	C7orf57	PKD1L1	SUN3	HUS1,UPP1	SUN3,White blood cell count	White blood cell count	Basophil percentage of white cells	Neutrophil count
rs11186768,chr10,93713758,T,G,2,22,24,0.0833333333333333,0.495698583594849,0.5274874,0.026512143485837,0.245571573404296,0.0599136620319846,0.0149857167720567,0.310813880583629,0.136041858445067,True,True,HepG2,CEBPB,True,True,High,MA0466.2_nTTrCGCAAy	MA0466.3_nATTGCGCAATn,JASPAR,10,91954001,T,T,0.6422,G,0.3578,gnoMADg:nfe,10_91954001_T_G,169,5,4,3,0.266599597585513,CPEB3	BTAF1	MARCHF5	TNKS2,CPEB3	BTAF1	MARCHF5,Mean platelet volume	Sex hormone-binding globulin levels	Creatinine levels	Sex hormone-binding globulin levels	Mean platelet volume
rs1366047,chr10,79704394,C,T,34,8,42,0.80952380952381,0.504351832145087,0.5046198,0.676488280772889,0.908803710992968,0.0594367188334849,0.614865640775712,0.909601073233176,0.792645995882928,True,True,HepG2,CEBPB,True,True,High,MA0466.1_kATTGCAymAy	MA0466.2_nTTrCGCAAy	MA0466.3_nATTGCGCAATn	UN0526.1_rnCGGAwrTTGCGCAAy,JASPAR,10,77944636,T,T,0.5604,C,0.4396,gnoMADg:nfe,10_77944636_C_T,90,2,1,1,0.367002012072435,DLG5,DLG5,Liver enzyme levels (alanine transaminase)	Plateletcrit
rs421892,chr10,119199039,A,G,4,20,24,0.166666666666667,0.503692378128414,0.4883833,0.0858278006287351,0.376011650440408,0.0769355749485278,0.0650125500321504,0.429658266666142,0.230919725534572,True,True,HepG2,CEBPB,True,True,High,MA0466.3_nATTGCGCAATn,JASPAR,10,117439528,G,G,0.6611,A,0.3389,gnoMADg:nfe,10_117439528_A_G,43,0,1,0,0.146076458752515,EMX2,,
rs576825,chr11,131694876,A,C,24,2,26,0.923076923076923,0.489525211280859,0.4959562,0.756336067414054,0.965575500278172,0.0584960123864484,0.698254598013877,0.977622424079975,0.860955783846113,True,True,HepG2,CEBPB,True,True,High,MA0466.2_nTTrCGCAAy	MA0466.3_nATTGCGCAATn,JASPAR,11,131824982,C,A,0.6719,C,0.3281,gnoMADg:nfe,11_131824982_A_C,49,0,0,0,0.0267605633802817,,,
rs2170162,chr18,445309,G,A,18,3,21,0.857142857142857,0.509376785624617,0.5195411,0.644020697270638,0.947187259102204,0.0785038718967773,0.568319546938182,0.949683258909806,0.795603978186421,True,True,HepG2,CEBPB,True,True,High,MA0466.2_nTTrCGCAAy	MA0466.3_nATTGCGCAATn	UN0526.1_rnCGGAwrTTGCGCAAy,JASPAR,18,445309,T,G,0.7708,A,0.2292,gnoMADg:nfe,18_445309_G_A,46,0,1,0,0.225955734406439,COLEC12,,
rs7249565,chr19,11302807,G,A,14,2,16,0.875,0.509376785624617,0.5242159,0.616969943666848,0.952184123860283,0.0915898395116648,0.518994737201427,0.97202705105615,0.784577033763565,True,True,HepG2,CEBPB,True,True,High,MA0466.2_nTTrCGCAAy	MA0466.3_nATTGCGCAATn	UN0526.1_rnCGGAwrTTGCGCAAy,JASPAR,19,11192131,A,G,0.5961,A,0.4039,gnoMADg:nfe,19_11192131_G_A,123,21,2,2,0.400603621730382,ANGPTL8	KANK2,DOCK6	KANK2,Reticulocyte count	High light scatter reticulocyte percentage of red cells	Reticulocyte fraction of red cells	Immature fraction of reticulocytes	High light scatter reticulocyte percentage	Apolipoprotein B levels	Reticulocyte count	High light scatter reticulocyte percentage of red cells	High light scatter reticulocyte count	Reticulocyte count	Total cholesterol levels	Direct low density lipoprotein cholesterol levels	Low density lipoprotein cholesterol levels	Immature fraction of reticulocytes	Reticulocyte percentage	High light scatter reticulocyte count	Immature reticulocyte fraction	High light scatter reticulocyte count	Immature fraction of reticulocytes	Reticulocyte fraction of red cells	High light scatter reticulocyte count
rs1541186,chr1,109524210,T,C,31,10,41,0.75609756097561,0.495827525599048,0.4983137,0.608228161033909,0.851543342633583,0.0638942485603782,0.555885052904301,0.872121023275263,0.729885751833746,True,True,K562,CEBPB,True,True,High,MA0466.2_nTTrCGCAAy	MA0466.3_nATTGCGCAATn,JASPAR,1,108981588,T,T,0.9044,C,0.09565,gnoMADg:nfe,1_108981588_T_C,64,0,3,0,0.093158953722334,GPSM2	ELAPOR1	WDR47,,
rs2185592,chr1,51811930,G,A,8,32,40,0.2,0.49669684472095,0.5351762,0.105518900331027,0.322737100279095,0.0568339089293511,0.0874776786486724,0.369089541726037,0.214128000305061,True,True,K562,CEBPB,True,True,High,MA0466.1_kATTGCAymAy	MA0466.2_nTTrCGCAAy	MA0466.3_nATTGCGCAATn,JASPAR,1,51346258,G,G,0.9435,A,0.05654,gnoMADg:nfe,1_51346258_G_A,59,0,3,1,0.380281690140845,NRDC	TXNDC12	EPS15,EPS15,
rs1347927,chr2,154163944,G,A,63,11,74,0.851351351351351,0.49669684472095,0.4849961,0.763472547497923,0.912670650176468,0.0387140521908077,0.743956538082545,0.925261315588355,0.838071598837196,True,True,K562,CEBPB,True,True,High,MA0466.2_nTTrCGCAAy	MA0466.3_nATTGCGCAATn,JASPAR,2,153307430,A,A,0.6482,G,0.3518,gnoMADg:nfe,2_153307430_G_A,70,0,0,0,0.0464788732394366,,,
rs4975172,chr4,80146690,G,A,26,2,28,0.928571428571429,0.49669684472095,0.3803768,0.83528198315926,0.983908136443965,0.0384689443539779,0.811328357428685,0.989729274590203,0.909595059801613,True,True,K562,CEBPB,True,True,High,MA0466.2_nTTrCGCAAy	MA0466.3_nATTGCGCAATn,JASPAR,4,79225536,A,A,0.8173,G,0.1827,gnoMADg:nfe,4_79225536_G_A,57,0,1,0,0.132796780684105,NAA11,,
rs10447299,chr5,106697851,A,G,4,45,49,0.0816326530612245,0.503664818425357,0.3497641,0.0800708973317365,0.317959906177941,0.0634018261460668,0.0510256603004587,0.350465348335599,0.199015401754839,True,True,K562,CEBPB,True,True,High,MA0466.2_nTTrCGCAAy	MA0466.3_nATTGCGCAATn,JASPAR,5,107362150,G,A,0.5397,G,0.4603,gnoMADg:nfe,5_107362150_A_G,80,1,0,0,0.0265593561368209,,,Gamma glutamyl transferase levels
rs11757055,chr6,110504680,C,T,5,63,68,0.0735294117647059,0.502957641382106,0.3792164,0.060956654723333,0.241778655939498,0.0494612453751787,0.0452459093808527,0.281521360937322,0.151367655331415,True,True,K562,CEBPB,True,True,High,MA0466.2_nTTrCGCAAy	MA0466.3_nATTGCGCAATn,JASPAR,6,110183477,T,C,0.8898,T,0.1102,gnoMADg:nfe,6_110183477_C_T,50,0,1,0,0.185915492957746,WASF1,,
rs1810683,chr7,63949098,A,G,47,3,50,0.94,0.503664818425357,0.4582121,0.854425943637867,0.97604222026258,0.0324589669190633,0.825269329769745,0.983230147995268,0.915234081950224,True,True,K562,CEBPB,True,True,High,MA0466.2_nTTrCGCAAy	MA0466.3_nATTGCGCAATn	UN0526.1_rnCGGAwrTTGCGCAAy,JASPAR,7,64488720,G,G,0.5568,A,0.4432,gnoMADg:nfe,7_64488720_A_G,65,0,5,3,0.186317907444668,ZNF107	ZNF727	ZNF138	ZNF736	ERV3-1,ZNF107	ZNF680	ZNF736,
rs2227272,chr7,108209623,T,C,22,129,151,0.145695364238411,0.495827525599048,0.4499252,0.122671950292665,0.251544755269651,0.0339211846041779,0.109856253292556,0.277414303243344,0.187108352781158,True,True,K562,CEBPB,True,True,High,MA0466.2_nTTrCGCAAy	MA0466.3_nATTGCGCAATn,JASPAR,7,108569179,T,T,0.7898,C,0.2102,gnoMADg:nfe,7_108569179_T_C,60,0,1,0,0.192756539235412,THAP5,,
rs7459020,chr7,48128596,G,A,3,41,44,0.0681818181818182,0.49669684472095,0.3552222,0.0595040408518973,0.294947794696544,0.0631110512043977,0.0451156151059728,0.357154323138503,0.177225917774221,True,True,K562,CEBPB,True,True,High,MA0466.2_nTTrCGCAAy	MA0466.3_nATTGCGCAATn,JASPAR,7,48088999,A,A,0.5613,G,0.4387,gnoMADg:nfe,7_48088999_G_A,89,4,5,2,0.340040241448692,UPP1	C7orf57	PKD1L1	SUN3	HUS1,UPP1	SUN3,White blood cell count	White blood cell count	Basophil percentage of white cells	Neutrophil count
rs12247732,chr10,31046041,T,C,33,51,84,0.392857142857143,0.495827525599048,0.6564663,0.180505798903545,0.337482346838393,0.0411608517331689,0.158149878032703,0.368892245247402,0.258994072870969,True,True,K562,CEBPB,True,True,High,MA0466.2_nTTrCGCAAy	MA0466.3_nATTGCGCAATn	UN0526.1_rnCGGAwrTTGCGCAAy,JASPAR,10,30757112,T,T,0.7886,C,0.2114,gnoMADg:nfe,10_30757112_T_C,62,10,0,0,0.0796780684104628,,,Heel bone mineral density (bmd) t-score automated	Heel bone mineral density (bmd)	Heel quantitative ultrasound index (qui) direct entry	Heel bone mineral density	Heel broadband ultrasound attenuation direct entry	Heel bone mineral density (bmd) (right)	Heel bone mineral density (bmd) t-score automated (right)	Heel bone mineral density	Heel broadband ultrasound attenuation (right)	Heel quantitative ultrasound index (qui) direct entry (right)
rs1366047,chr10,79704394,C,T,44,9,53,0.830188679245283,0.502957641382106,0.4867654,0.711261346653172,0.90490478956922,0.0502009558615128,0.676874151791027,0.921900141272733,0.808083068111196,True,True,K562,CEBPB,True,True,High,MA0466.1_kATTGCAymAy	MA0466.2_nTTrCGCAAy	MA0466.3_nATTGCGCAATn	UN0526.1_rnCGGAwrTTGCGCAAy,JASPAR,10,77944636,T,T,0.5604,C,0.4396,gnoMADg:nfe,10_77944636_C_T,90,2,1,1,0.367002012072435,DLG5,DLG5,Liver enzyme levels (alanine transaminase)	Plateletcrit
rs12807961,chr11,34456108,A,G,33,4,37,0.891891891891892,0.503664818425357,0.6120375,0.659169673355337,0.929340566744377,0.0700376804038436,0.599513814676678,0.944955755567235,0.794255120049857,True,True,K562,CEBPB,True,True,High,MA0466.1_kATTGCAymAy,JASPAR,11,34434561,A,A,0.6434,G,0.3566,gnoMADg:nfe,11_34434561_A_G,33,0,2,0,0.199195171026157,CAT	ABTB2,,
rs6485690,chr11,46798631,A,G,14,57,71,0.197183098591549,0.503664818425357,0.616761,0.0844286717219957,0.220096777367629,0.0359566923341816,0.0591875361673952,0.239748563459343,0.152262724544812,True,True,K562,CEBPB,True,True,High,MA0466.2_nTTrCGCAAy	MA0466.3_nATTGCGCAATn	UN0526.1_rnCGGAwrTTGCGCAAy,JASPAR,11,46777081,A,G,0.6635,A,0.3365,gnoMADg:nfe,11_46777081_A_G,217,15,18,9,0.340643863179074,SPI1	ZNF408	MDK	CKAP5	MADD	MYBPC3	HARBI1	ACP2	DGKZ	PSMC3	NR1H3	F2	PACSIN3	LRP4	ARFGAP2	DDB2	CSTPP1	ARHGAP1,ZNF408	SLC39A13	CKAP5	DGKZ	NR1H3	F2	PACSIN3	DDB2	CSTPP1,Heel bone mineral density (bmd)	Heel bone mineral density (bmd) t-score automated	Heel broadband ultrasound attenuation (right)	Heel bone mineral density (bmd) (right)	Sitting height	Appendicular lean mass	Heel bone mineral density (bmd) t-score automated (right)	Heel bone mineral density	Platelet count	Appendicular lean mass	Heel quantitative ultrasound index (qui) direct entry (right)	Heel broadband ultrasound attenuation direct entry	Heel bone mineral density (bmd) (left)	Heel bone mineral density	Heel quantitative ultrasound index (qui) direct entry
rs7162867,chr15,96206572,A,C,8,58,66,0.121212121212121,0.510169969080972,0.6022579,0.0471303151865553,0.156999005866605,0.0297381185657041,0.0334183435544305,0.182593107059538,0.10206466052658,True,True,K562,CEBPB,True,True,High,MA0466.2_nTTrCGCAAy	MA0466.3_nATTGCGCAATn	UN0526.1_rnCGGAwrTTGCGCAAy,JASPAR,15,95663343,C,C,0.6477,A,0.3525,gnoMADg:nfe,15_95663343_A_C,55,5,0,0,0,,,Sex hormone-binding globulin levels adjusted for BMI	Sex hormone-binding globulin levels	Sex hormone-binding globulin levels	Sex hormone-binding globulin levels adjusted for BMI	Sex hormone-binding globulin levels adjusted for BMI
rs2290562,chr16,4853816,G,A,12,28,40,0.3,0.49669684472095,0.7113283,0.0849254935590577,0.246451857963321,0.0438850392484553,0.0802519120200219,0.294437478831213,0.16568867576119,True,True,K562,CEBPB,True,True,High,MA0466.1_kATTGCAymAy	MA0466.3_nATTGCGCAATn,JASPAR,16,4803815,A,G,0.7245,A,0.2755,gnoMADg:nfe,16_4803815_G_A,103,4,7,2,0.232394366197183,ROGDI	NMRAL1	PPL	SEPTIN12	SMIM22	UBN1	ZNF500,GLYR1	SMIM22,Mean platelet volume	Mean platelet volume	Comparative height size at age 10	Mean platelet (thrombocyte) volume
rs8056538,chr16,68802282,G,A,56,2,58,0.96551724137931,0.49669684472095,0.6836869,0.768114182315008,0.964489217666772,0.0529472382215397,0.73294189229574,0.981069282746697,0.86630169999089,True,True,K562,CEBPB,True,True,High,MA0466.2_nTTrCGCAAy	MA0466.3_nATTGCGCAATn,JASPAR,16,68768379,A,G,0.7096,A,0.2904,gnoMADg:nfe,16_68768379_G_A,133,37,7,0,0.192756539235412,UTP4	SMPD3	TANGO6	SLC7A6	ZFP90	NFATC3	CDH1,,Mean corpuscular hemoglobin concentration	Eosinophil percentage of white cells	High light scatter reticulocyte percentage of red cells	Red cell distribution width	Mean corpuscular haemoglobin	Eosinophil counts	Mean corpuscular hemoglobin concentration	Reticulocyte fraction of red cells	Mean corpuscular hemoglobin	High light scatter reticulocyte count	Red cell distribution width	Reticulocyte count	Mean corpuscular volume	Red blood cell count	Mean corpuscular hemoglobin	Plateletcrit	High light scatter reticulocyte count	Mean corpuscular volume	Red cell distribution width	Eosinophil counts	Mean corpuscular hemoglobin	Mean corpuscular volume	Reticulocyte count	Reticulocyte count	Immature reticulocyte fraction	Red blood cell (erythrocyte) distribution width	Eosinophill count	Red cell distribution width	Immature fraction of reticulocytes	High light scatter reticulocyte percentage of red cells	High light scatter reticulocyte percentage	Mean corpuscular volume	Platelet count	Reticulocyte fraction of red cells	High light scatter reticulocyte count	Platelet crit	Reticulocyte percentage
rs2143491,chr20,46228667,G,A,130,24,154,0.844155844155844,0.49669684472095,0.4061601,0.840758304319217,0.921155510995679,0.0214812743052111,0.824898709637517,0.933565074647948,0.880956907657448,True,True,K562,CEBPB,True,True,High,MA0466.2_nTTrCGCAAy	MA0466.3_nATTGCGCAATn	UN0526.1_rnCGGAwrTTGCGCAAy,JASPAR,20,47599923,G,G,0.6445,A,0.3556,gnoMADg:nfe,20_47599923_G_A,85,2,2,1,0.406841046277666,SULF2	NCOA3,SULF2,Platelet count	Platelet count
rs4920017,chr21,44396275,G,A,97,29,126,0.76984126984127,0.49669684472095,0.4981603,0.694959107221331,0.833220766864337,0.0358806264440079,0.670752132159024,0.843875237936988,0.764089937042834,True,True,K562,CEBPB,True,True,High,MA0466.2_nTTrCGCAAy	MA0466.3_nATTGCGCAATn	UN0526.1_rnCGGAwrTTGCGCAAy,JASPAR,21,42976165,A,A,0.915,G,0.08516,gnoMADg:nfe,21_42976165_G_A,73,0,6,1,0.266398390342052,ERVH48-1	CBS	PKNOX1	WDR4	NDUFV3	U2AF1,NDUFV3,
rs979586,chr21,17054735,C,T,70,47,117,0.598290598290598,0.502957641382106,0.3662054,0.636821623986869,0.778162352421531,0.0363895143991331,0.619260952107057,0.795070915850836,0.7074919882042,True,True,K562,CEBPB,True,True,High,MA0466.2_nTTrCGCAAy	MA0466.3_nATTGCGCAATn	UN0526.1_rnCGGAwrTTGCGCAAy,JASPAR,21,15682416,T,C,0.86,T,0.14,gnoMADg:nfe,21_15682416_C_T,42,0,0,0,0.0995975855130785,,,
rs2194374,chr2,208176487,G,A,13,2,15,0.866666666666667,0.504726042520224,0.49794785,0.612214152708887,0.952075398917654,0.0894167956233837,0.527287904799678,0.963735189819036,0.78214477581327,True,True,MCF-7,CEBPB,True,True,High,MA0466.2_nTTrCGCAAy	MA0466.3_nATTGCGCAATn,JASPAR,2,207311763,A,A,0.5873,G,0.4127,gnoMADg:nfe,2_207311763_G_A,76,0,1,0,0.132796780684105,METTL21A,,
rs2280499,chr4,113152490,G,A,1,40,41,0.024390243902439,0.504726042520224,0.46260115,0.0083170219334247,0.157947265506141,0.0409301502740089,0.0057182711753266,0.205665040554336,0.0831321437197829,True,True,MCF-7,CEBPB,True,True,High,MA0466.1_kATTGCAymAy	MA0466.2_nTTrCGCAAy	MA0466.3_nATTGCGCAATn,JASPAR,4,112231334,A,A,0.5101,G,0.4899,gnoMADg:nfe,4_112231334_G_A,66,6,4,2,0.453521126760563,ALPK1	TIFA	AP1AR	FAM241A,TIFA	FAM241A,Lymphocyte percentage	Neutrophil percentage of white cells	Lymphocyte counts	Neutrophill percentage	Lymphocyte counts	Lymphocyte percentage of white cells
rs4234797,chr4,7219907,G,A,14,3,17,0.823529411764706,0.504726042520224,0.34634695,0.734844382363428,0.964805155273789,0.062076509085012,0.669145358373936,0.964805155273789,0.849824768818609,True,True,MCF-7,CEBPB,True,True,High,MA0466.1_kATTGCAymAy	MA0466.2_nTTrCGCAAy	MA0466.3_nATTGCGCAATn,JASPAR,4,7218180,A,A,0.6091,G,0.3909,gnoMADg:nfe,4_7218180_G_A,32,1,1,0,0.172837022132797,SORCS2,,Low density lipoprotein cholesterol levels
rs6941057,chr6,37727678,A,G,25,7,32,0.78125,0.509591931508386,0.29863825,0.789656102055332,0.943881014118455,0.0410930389548495,0.7486754071777,0.954626131600209,0.866768558086894,True,True,MCF-7,CEBPB,True,True,High,MA0466.2_nTTrCGCAAy	MA0466.3_nATTGCGCAATn,JASPAR,6,37759902,G,G,0.6694,A,0.3306,gnoMADg:nfe,6_37759902_A_G,46,0,2,0,0.165995975855131,ZFAND3	MDGA1,,
rs7953708,chr12,53013042,C,A,1,10,11,0.0909090909090909,0.490921884793174,0.5328606,0.0318359968419907,0.37462984612464,0.0945109457089167,0.0159402665396654,0.456332213035397,0.203232921483315,True,True,MCF-7,CEBPB,True,True,High,MA0466.1_kATTGCAymAy	MA0466.2_nTTrCGCAAy	MA0466.3_nATTGCGCAATn	UN0526.1_rnCGGAwrTTGCGCAAy,JASPAR,12,52619258,C,C,0.8207,A,0.1793,gnoMADg:nfe,12_52619258_C_A,54,0,6,1,0.273239436619718,KRT1	KRT72	KRT77	KRT2	KRT74	KRT73,KRT73,
rs7174129,chr15,75305040,A,G,9,1,10,0.9,0.509591931508386,0.38184785,0.698092180223653,0.983671017863655,0.0804728482079791,0.595731865003953,0.98945801862815,0.840881599043654,True,True,MCF-7,CEBPB,True,True,High,UN0526.1_rnCGGAwrTTGCGCAAy,JASPAR,15,75012699,A,A,0.9287,G,0.07134,gnoMADg:nfe,15_75012699_A_G,99,8,10,3,0.299195171026157,FAM219B	C15orf39	SNUPN	MPI	PPCDC	CSK	SCAMP5	MAN2C1	SCAMP2	RPP25,PPCDC	LMAN1L	SCAMP5,Mean corpuscular volume	White blood cell count	Mean platelet volume	Mean corpuscular hemoglobin	Platelet count	Mean corpuscular volume	Mean corpuscular volume	Mean sphered cell volume
rs917533,chr17,59471082,A,G,2,371,373,0.0053619302949061,0.509591931508386,0.10822015,0.0215760048197969,0.163011695313636,0.038508792119897,0.0129806366601721,0.197957230003707,0.0922938500667165,True,True,MCF-7,CEBPB,True,True,High,MA0466.2_nTTrCGCAAy	MA0466.3_nATTGCGCAATn,JASPAR,17,61393721,G,G,0.8787,A,0.1213,gnoMADg:nfe,17_61393721_A_G,114,17,1,2,0.233400402414487,TBX2,BCAS3	TBX2,Forced expiratory volume in 1-second (fev1) predicted	Hematocrit	Hemoglobin	Haematocrit percentage	Trunk predicted mass	Appendicular lean mass	Trunk fat-free mass	Appendicular lean mass	Red blood cell count	Comparative height size at age 10	Standing height	Haemoglobin concentration	Hematocrit	Red blood cell count	Hemoglobin concentration	Red blood cell (erythrocyte) count	Appendicular lean mass
rs2864052,chr2,55245220,A,G,3,55,58,0.0517241379310345,0.495774106666562,0.3019797,0.0520434638451154,0.28078445573818,0.0611266859620595,0.0383747970526826,0.326763997368309,0.166413959791648,True,True,HepG2,CEBPG,True,True,High,MA0838.1_ATTrCGCAAy,JASPAR,2,55018084,G,G,0.7616,A,0.2384,gnoMADg:nfe,2_55018084_A_G,66,3,3,1,0.286317907444668,EML6	CLHC1	RTN4,RTN4,Mean platelet volume	Mean platelet volume	Mean platelet volume
rs7588830,chr2,216277672,C,T,2,59,61,0.0327868852459016,0.50405622776002,0.3485548,0.0206786165935135,0.190342572566164,0.0466873839269139,0.018651474857052,0.246945406573251,0.105510594579839,True,True,HepG2,CEBPG,True,True,High,MA1636.1_nnATGATGCAATmnn,JASPAR,2,215412949,C,C,0.7702,T,0.2298,gnoMADg:nfe,2_215412949_C_T,78,0,2,0,0.192756539235412,ATIC	FN1,,
rs6787621,chr3,188066953,T,G,8,63,71,0.112676056338028,0.494676942297001,0.5061886,0.0618182532807095,0.20622613070095,0.0376310903028253,0.0463252167236984,0.235313333559414,0.13402219199083,True,True,HepG2,CEBPG,True,True,High,MA0838.1_ATTrCGCAAy,JASPAR,3,188349165,T,G,0.7425,T,0.2575,gnoMADg:nfe,3_188349165_T_G,120,2,0,1,0.261167002012072,,LPP,Intra-ocular pressure goldmann-correlated (right)	Glaucoma (multi-trait analysis)
rs7720220,chr5,73161354,T,C,73,1,74,0.986486486486487,0.496185512289348,0.5046548,0.916359288963401,0.99533495585566,0.0220818273659238,0.89211760571852,0.997580649571828,0.95584712240953,True,True,HepG2,CEBPG,True,True,High,MA0838.1_ATTrCGCAAy	MA1636.1_nnATGATGCAATmnn,JASPAR,5,73865529,T,T,0.9073,C,0.09271,gnoMADg:nfe,5_73865529_T_C,46,0,0,0,0.0533199195171026,,,
rs16897900,chr6,30755893,C,A,6,314,320,0.01875,0.500975296327855,0.3918079,0.0151437015119535,0.0623445117591702,0.0133016760959753,0.0116861022538319,0.0742692168051036,0.0387441066355618,True,True,HepG2,CEBPG,True,True,High,MA0838.1_ATTrCGCAAy	MA1636.1_nnATGATGCAATmnn,JASPAR,6,30788116,C,C,0.6946,A,0.3054,gnoMADg:nfe,6_30788116_C_A,326,69,20,8,0.265593561368209,HLA-C	NCR3	DDAH2	PSORS1C1	PPP1R18	NRM	DDR1	FLOT1	HLA-G	HLA-E	RNF39	HLA-A	MDC1	TRIM10	IER3	MICB	ATP6V1G2	HLA-B	PSORS1C2	TUBB,HLA-C	PSORS1C1	DDR1	FLOT1	HLA-E	MICA	HLA-A	HLA-B,Neutrophil count	Mean platelet volume	Platelet distribution width	Type 1 diabetes	Arthropathic psoriasis	Levothyroxine sodium | treatment/medication code	Hypothyroidism/myxoedema | non-cancer illness code self-reported	Started insulin within one year diagnosis of diabetes	Low density lipoprotein cholesterol levels	Type 1 diabetes	Mean corpuscular volume	White blood cell count	Mean corpuscular volume	Mean reticulocyte volume	Psoriasis	White blood cell count	Standing height	Hypothyroidism	Psoriasis	Intestinal malabsorption (non-celiac)	Psoriasis and related disorders	Psoriasis	Red blood cell count
rs9369394,chr6,12512344,A,G,50,5,55,0.909090909090909,0.495774106666562,0.4100138,0.85661926602478,0.968516550297856,0.0307278788533523,0.825475177212102,0.981187623697248,0.912567908161318,True,True,HepG2,CEBPG,True,True,High,MA0838.1_ATTrCGCAAy	MA1636.1_nnATGATGCAATmnn,JASPAR,6,12512112,G,A,0.5663,G,0.4337,gnoMADg:nfe,6_12512112_A_G,30,0,0,0,0.0398390342052314,,,
rs7459020,chr7,48128596,G,A,10,121,131,0.0763358778625954,0.50109475154297,0.4698463,0.0554260766864244,0.152810129081427,0.0252367287584296,0.0333477849831012,0.167396042009213,0.104118102883926,True,True,HepG2,CEBPG,True,True,High,MA0838.1_ATTrCGCAAy,JASPAR,7,48088999,A,A,0.5613,G,0.4387,gnoMADg:nfe,7_48088999_G_A,89,4,5,2,0.340040241448692,UPP1	C7orf57	PKD1L1	SUN3	HUS1,UPP1	SUN3,White blood cell count	White blood cell count	Basophil percentage of white cells	Neutrophil count
rs1366047,chr10,79704394,C,T,48,17,65,0.738461538461539,0.50405622776002,0.5046198,0.616791808973665,0.823134854261429,0.0532314845312013,0.602451573357196,0.855447767305885,0.719963331617547,True,True,HepG2,CEBPG,True,True,High,MA0838.1_ATTrCGCAAy,JASPAR,10,77944636,T,T,0.5604,C,0.4396,gnoMADg:nfe,10_77944636_C_T,90,2,1,1,0.367002012072435,DLG5,DLG5,Liver enzyme levels (alanine transaminase)	Plateletcrit
rs9891938,chr17,15915072,A,G,14,122,136,0.102941176470588,0.495774106666562,0.5055318,0.0622635412787681,0.158367843039459,0.024968463860281,0.0516127185907877,0.17908885240739,0.110315692159113,True,True,HepG2,CEBPG,True,True,High,MA0838.1_ATTrCGCAAy,JASPAR,17,16011758,T,G,0.5731,A,0.4269,gnoMADg:nfe,17_16011758_A_G,165,26,7,4,0.426961770623742,CENPV	ADORA2B	NCOR1	TTC19	TRPV2	ZSWIM7	PIGL,NCOR1	TTC19	ZSWIM7	PIGL,Lymphocyte counts	Lymphocyte counts	Neutrophil count	Myeloid white cell count	Lymphocyte percentage	Lung function (FVC)	White blood cell count	Granulocyte percentage of myeloid white cells	Sum basophil neutrophil counts	Neutrophill count	Neutrophil count	Sum neutrophil eosinophil counts	Neutrophill percentage	Neutrophil count	Granulocyte count	Neutrophil percentage of white cells	Leg predicted mass (right)	Leg fat-free mass (right)	Monocyte percentage of white cells	Lymphocyte percentage of white cells	Sex hormone-binding globulin levels adjusted for BMI	Lymphocyte percentage of white cells	Sex hormone-binding globulin levels adjusted for BMI	Neutrophil percentage of white cells	White blood cell count	White blood cell count
rs761212,chr20,50398001,C,T,159,30,189,0.841269841269841,0.50405622776002,0.4904574,0.785460669755813,0.891172648411333,0.026480180807788,0.765952676806523,0.905974093735535,0.838316659083573,True,True,HepG2,CEBPG,True,True,High,MA0838.1_ATTrCGCAAy,JASPAR,20,51781462,C,C,0.8854,T,0.1146,gnoMADg:nfe,20_51781462_C_T,65,0,2,0,0.199195171026157,ATP9A	SALL4,,
rs2282519,chr6,88655801,A,C,25,1,26,0.961538461538462,0.501529139419469,0.694791,0.649621838706039,0.975150225336862,0.0866685857241418,0.56829635019785,0.981212760681596,0.81238603202145,True,True,K562,CEBPG,True,True,High,MA1636.1_nnATGATGCAATmnn,JASPAR,6,87946083,A,A,0.5391,C,0.4611,gnoMADg:nfe,6_87946083_A_C,90,0,0,0,0.0663983903420523,,,
rs2227272,chr7,108209623,T,C,6,36,42,0.142857142857143,0.501665426046774,0.4499252,0.0994971619590617,0.331741674814185,0.0621595610853481,0.0642935383479926,0.366537842016533,0.215619418386623,True,True,K562,CEBPG,True,True,High,MA0838.1_ATTrCGCAAy,JASPAR,7,108569179,T,T,0.7898,C,0.2102,gnoMADg:nfe,7_108569179_T_C,60,0,1,0,0.192756539235412,THAP5,,
rs1671215,chr19,55553019,C,A,21,1,22,0.954545454545455,0.501450911727789,0.647419,0.654336116857493,0.974936415699774,0.0864448856345137,0.566974200265944,0.988313427816826,0.814636266278634,True,True,K562,CEBPG,True,True,High,MA1636.1_nnATGATGCAATmnn,JASPAR,19,55041651,A,A,0.6908,C,0.3092,gnoMADg:nfe,19_55041651_C_A,79,13,5,2,0.333400402414487,EPS8L1	NLRP7	NLRP2	RDH13	GP6,RDH13	GP6,Mean platelet volume	Mean platelet volume	Reticulocyte fraction of red cells	Platelet distribution width	Platelet distribution width	High light scatter reticulocyte count	Platelet distribution width	Mean platelet (thrombocyte) volume	Reticulocyte count	Reticulocyte count	Mean platelet volume	Platelet count	Mean platelet volume
rs2143491,chr20,46228667,G,A,45,6,51,0.882352941176471,0.500235628503414,0.4061601,0.836201713838067,0.965285839850551,0.0337240802807344,0.802337965345168,0.965810758853788,0.900743776844309,True,True,K562,CEBPG,True,True,High,MA0838.1_ATTrCGCAAy,JASPAR,20,47599923,G,G,0.6445,A,0.3556,gnoMADg:nfe,20_47599923_G_A,85,2,2,1,0.406841046277666,SULF2	NCOA3,SULF2,Platelet count	Platelet count
rs979586,chr21,17054735,C,T,14,4,18,0.777777777777778,0.503041056465342,0.3662054,0.675254277634479,0.939813294269814,0.0699770709834376,0.624153437765851,0.953241796138907,0.807533785952147,True,True,K562,CEBPG,True,True,High,MA0838.1_ATTrCGCAAy,JASPAR,21,15682416,T,C,0.86,T,0.14,gnoMADg:nfe,21_15682416_C_T,42,0,0,0,0.0995975855130785,,,
rs12444462,chr16,74786461,G,C,5,1,6,0.833333333333333,0.501140568292526,0.2814927,0.636347592215815,0.978997442501747,0.0983853808528699,0.515263336514786,0.993084887562968,0.807672517358781,True,True,MCF-7,CEBPG,True,True,High,MA1636.1_nnATGATGCAATmnn,JASPAR,16,74752563,G,G,0.7016,C,0.2984,gnoMADg:nfe,16_74752563_G_C,51,0,3,0,0.15271629778672,GLG1	MLKL	RFWD3,,
rs2561667,chr5,464153,C,T,37,10,47,0.787234042553192,0.505073790537338,0.55482,0.602391791410307,0.842919016116421,0.0624400181972102,0.565183844603035,0.87711193540406,0.722655403763364,True,True,GM12878,CREB1,True,True,High,Average_13_GTGACGTC,NoPeak_accessory_motif,5,464038,C,C,0.6089,T,0.3911,gnoMADg:nfe,5_464038_C_T,65,5,4,3,0.407042253521127,AHRR	SDHA	EXOC3	SLC9A3,AHRR	EXOC3	SLC9A3,Hematocrit	Red blood cell count	Hematocrit	Hemoglobin concentration	Hemoglobin
rs2351313,chr6,154927883,C,T,55,12,67,0.82089552238806,0.505073790537338,0.49796,0.717681273268061,0.886620504911901,0.0438620398274475,0.679405073489048,0.899344521470106,0.802150889089981,True,True,GM12878,CREB1,True,True,High,Average_13_GTGACGTC,NoPeak_accessory_motif,6,154606749,C,C,0.7823,T,0.2177,gnoMADg:nfe,6_154606749_C_T,56,0,1,0,0.165995975855131,CNKSR3,,
rs12945251,chr17,8802475,G,C,18,3,21,0.857142857142857,0.503578651091246,0.4986172,0.643730449786061,0.94178247279058,0.0779755959273807,0.584471465598187,0.97246791993928,0.79275646128832,True,True,GM12878,CREB1,True,True,High,Average_13_GTGACGTC,NoPeak_accessory_motif,17,8899158,G,G,0.7839,C,0.2161,gnoMADg:nfe,17_8899158_G_C,53,0,0,2,0.146277665995976,,TMEM107	VAMP2,
rs273504,chr19,18215247,A,G,10,32,42,0.238095238095238,0.495147875280114,0.5427954,0.125222672252689,0.343157738365188,0.057323582386654,0.0997566144188233,0.386747112967896,0.234190205308938,True,True,H1-hESC,CREB1,True,True,High,Average_13_GTGACGTC,NoPeak_accessory_motif,19,18104437,G,A,0.571,G,0.429,gnoMADg:nfe,19_18104437_A_G,212,37,5,2,0.407243460764587,IQCN	MAST3	MPV17L2	PDE4C	IL12RB1,MAST3	PDE4C,Eosinophil counts	Weight	Acceptance of an invitation to wear a physical activity monitor	Arm fat mass (left)	Trunk fat percentage	Arm fat mass (right)	Eosinophill percentage	Liver enzyme levels (alanine transaminase)	Intelligence	College or university degree | qualifications	Acceptance of an invitation to participate in a mental health questionnaire	Leg fat percentage (right)	Body mass index (bmi)	Eosinophil percentage of white cells	Plateletcrit	Usual walking pace	Whole body fat mass	Arm fat percentage (right)	Sex hormone-binding globulin levels	Waist circumference	Cathepsin L1 levels	Red cell distribution width	Red cell distribution width	Body fat percentage	Arm fat percentage (left)	Hip circumference	Weight	Leg fat mass (right)	Leg fat mass (left)	Eosinophill count	Eosinophil counts	Trunk fat mass	Body mass index (bmi)	Sex hormone-binding globulin levels adjusted for BMI	Leg fat percentage (left)	Sex hormone-binding globulin levels	Percentage of invited food questionnaires completed
rs10903126,chr1,25344155,A,G,7,32,39,0.179487179487179,0.499723819840526,0.4916918,0.114010098765363,0.344664216231395,0.0610623916536733,0.0826309937321401,0.377844466375139,0.229337157498379,True,True,HepG2,CREB1,True,True,High,Average_13_GTGACGTC,NoPeak_accessory_motif,1,25017664,G,A,0.8007,G,0.1993,gnoMADg:nfe,1_25017664_A_G,78,3,1,0,0.0995975855130785,RUNX3,,Hypertensive diseases	Hypertension	Pattern 1 | hair/balding pattern
rs11209830,chr1,72185216,G,T,175,2,177,0.988700564971751,0.508644288185156,0.5040654,0.951889959361792,0.992304864694926,0.0116781151852398,0.940895868240713,0.995701514700897,0.972097412028359,True,True,HepG2,CREB1,True,True,High,Average_13_GTGACGTC,NoPeak_accessory_motif,1,71719533,G,G,0.6272,T,0.3728,gnoMADg:nfe,1_71719533_G_T,77,0,0,0,0.0201207243460765,,,
rs7526323,chr1,115604241,G,A,82,5,87,0.942528735632184,0.507607538864029,0.531753,0.853361417684719,0.963715632991584,0.0302248248730672,0.824546561162115,0.975405972528308,0.908538525338151,True,True,HepG2,CREB1,True,True,High,Average_13_GTGACGTC	SRR577994_dedup.bam.motifs_2_CnGTGACGTCrT,NoPeak_accessory_motif,1,115061620,C,G,0.7108,A,0.2893,gnoMADg:nfe,1_115061620_G_A,55,0,4,0,0.112877263581489,AMPD1	DENND2C	TSPAN2	TSHB,,
rs7578066,chr2,30976652,A,C,55,11,66,0.833333333333333,0.500957287175569,0.6182024,0.627491943933674,0.855398302881006,0.0591670990820465,0.580206647303466,0.868962802477345,0.74144512340734,True,True,HepG2,CREB1,True,True,High,Average_13_GTGACGTC,NoPeak_accessory_motif,2,30753786,A,A,0.9734,C,0.02661,gnoMADg:nfe,2_30753786_A_C,35,0,0,0,0.0798792756539235,,,
rs13071640,chr3,128182378,G,A,27,3,30,0.9,0.507607538864029,0.5591028,0.695142345595267,0.948184681322769,0.0664934243755941,0.639719573026996,0.958449738554811,0.821663513459018,True,True,HepG2,CREB1,True,True,High,Average_13_GTGACGTC	SRR577994_dedup.bam.motifs_2_CnGTGACGTCrT,NoPeak_accessory_motif,3,128463535,A,G,0.8554,A,0.1446,gnoMADg:nfe,3_128463535_G_A,61,0,1,0,0.192756539235412,DNAJB8,,
rs1531136,chr3,46901654,C,T,20,4,24,0.833333333333333,0.510577520071025,0.4857933,0.641504935825563,0.91500359124923,0.0729100789705338,0.613465686313854,0.957289931106186,0.778254263537396,True,True,HepG2,CREB1,True,True,High,Average_13_GTGACGTC,NoPeak_accessory_motif,3,46860164,T,C,0.8524,T,0.1476,gnoMADg:nfe,3_46860164_C_T,91,3,8,1,0.119517102615694,NBEAL2	ALS2CL	CCR1	TMIE	CCDC12	CCR3	SCAP	KLHL18,KLHL18,Standing height	Breast cancer	Lymphocyte counts
rs1013496,chr5,123541241,A,G,2,20,22,0.0909090909090909,0.499723819840526,0.4869924,0.0420239102591392,0.294807169040783,0.068018278763084,0.0317504663190702,0.361796953377334,0.168415539649961,True,True,HepG2,CREB1,True,True,High,SRR577994_dedup.bam.motifs_2_CnGTGACGTCrT,NoPeak_accessory_motif,5,124205548,A,A,0.7401,G,0.2599,gnoMADg:nfe,5_124205548_A_G,78,0,0,0,0,,,
rs153753,chr5,171184971,A,G,11,185,196,0.0561224489795918,0.499723819840526,0.4838685,0.0339811246123429,0.101420070939757,0.0177687854800492,0.0300766601249252,0.118570384337681,0.06770059777605,True,True,HepG2,CREB1,True,True,High,Average_13_GTGACGTC	SRR577994_dedup.bam.motifs_2_CnGTGACGTCrT,NoPeak_accessory_motif,5,171757967,G,G,0.6588,A,0.3412,gnoMADg:nfe,5_171757967_A_G,103,15,0,1,0.106639839034205,,SMIM23,Trunk fat-free mass	Whole body water mass	Whole body fat-free mass	Arm predicted mass (right)	Hand grip strength (right)	Sitting height	Arm predicted mass (left)	Comparative height size at age 10	Basal metabolic rate	Appendicular lean mass	Forced expiratory volume in 1-second (fev1) predicted	Trunk predicted mass	Arm fat-free mass (right)	Standing height	Appendicular lean mass
rs277921,chr5,70965063,C,T,47,4,51,0.92156862745098,0.510577520071025,0.5204421,0.807828543905364,0.966604943983093,0.0428647788636328,0.763504780914503,0.972772802553678,0.887216743944229,True,True,HepG2,CREB1,True,True,High,Average_13_GTGACGTC	SRR577994_dedup.bam.motifs_2_CnGTGACGTCrT,NoPeak_accessory_motif,5,71669236,T,T,0.7001,C,0.2999,gnoMADg:nfe,5_71669236_C_T,35,0,2,0,0.0597585513078471,GTF2H2	BDP1,,
rs10108194,chr8,5619413,T,G,3,18,21,0.142857142857143,0.496931653400256,0.4987171,0.063792744951069,0.355009853901334,0.0775387930262306,0.0412455258698759,0.416100514057692,0.209401299426202,True,True,HepG2,CREB1,True,True,High,Average_13_GTGACGTC,NoPeak_accessory_motif,8,5761891,T,T,0.5753,G,0.4247,gnoMADg:nfe,8_5761891_T_G,35,0,0,0,0,,,
rs8025462,chr15,89445598,C,T,74,14,88,0.840909090909091,0.510577520071025,0.5155486,0.739217956810305,0.893131053918292,0.0401739363469485,0.706310260199845,0.903067626084707,0.816174505364298,True,True,HepG2,CREB1,True,True,High,Average_13_GTGACGTC	SRR577994_dedup.bam.motifs_2_CnGTGACGTCrT,NoPeak_accessory_motif,15,88902367,C,C,0.7447,T,0.2553,gnoMADg:nfe,15_88902367_C_T,30,0,3,1,0.346881287726358,ABHD2	HAPLN3	MFGE8,MFGE8,
rs1123926,chr17,25551682,A,C,5,76,81,0.0617283950617284,0.500957287175569,0.5675433,0.0286952276580514,0.108014179953174,0.0218661457259682,0.0212449066286964,0.125162904632797,0.0683547038056125,True,True,HepG2,CREB1,True,True,High,Average_13_GTGACGTC,NoPeak_accessory_motif,17,27224656,A,A,0.772,C,0.2281,gnoMADg:nfe,17_27224656_A_C,75,0,2,0,0.192555331991952,KSR1	WSB1,,
rs4794798,chr17,37186301,T,C,1,24,25,0.04,0.497370251157303,0.374336,0.0213603545822242,0.29385406604754,0.072725259362788,0.0131280028665356,0.349125109980718,0.157607210314882,True,True,HepG2,CREB1,True,True,High,Average_13_GTGACGTC,NoPeak_accessory_motif,17,39030048,T,T,0.7187,C,0.2813,gnoMADg:nfe,17_39030048_T_C,52,0,1,1,0.313480885311871,PLXDC1,PLXDC1,
rs568405,chr18,26452104,C,T,21,2,23,0.91304347826087,0.510577520071025,0.5036136,0.726730694960917,0.966174534055042,0.0644889046581911,0.674685425915425,0.982707302038726,0.84645261450798,True,True,HepG2,CREB1,True,True,High,Average_13_GTGACGTC,NoPeak_accessory_motif,18,28872139,C,C,0.7593,T,0.2407,gnoMADg:nfe,18_28872139_C_T,78,0,1,0,0.0796780684104628,CDH2,,
rs10416425,chr19,57665345,T,C,18,3,21,0.857142857142857,0.497370251157303,0.4835392,0.665119598413809,0.941269508481902,0.0749402717734028,0.608226525085298,0.975147069845808,0.803194553447856,True,True,HepG2,CREB1,True,True,High,Average_13_GTGACGTC	SRR577994_dedup.bam.motifs_2_CnGTGACGTCrT,NoPeak_accessory_motif,19,57153977,T,C,0.7174,T,0.2826,gnoMADg:nfe,19_57153977_T_C,45,0,1,0,0.0663983903420523,ZNF586,,
rs2301810,chr19,984533,T,C,148,47,195,0.758974358974359,0.497370251157303,0.5651958,0.625724475020353,0.767402225180225,0.036633732961242,0.61868367769126,0.797021822193889,0.696563350100289,True,True,HepG2,CREB1,True,True,High,SRR577994_dedup.bam.motifs_2_CnGTGACGTCrT,NoPeak_accessory_motif,19,984533,C,C,0.5297,T,0.4703,gnoMADg:nfe,19_984533_T_C,54,1,4,1,0.325955734406439,ABCA7	WDR18	GRIN3B	CNN2,WDR18,Red cell distribution width
rs6103031,chr20,41381215,C,T,35,3,38,0.921052631578947,0.510577520071025,0.4751705,0.80339817167754,0.969538955643595,0.0433120977556323,0.765857694594343,0.981200172483738,0.886468563660568,True,True,HepG2,CREB1,True,True,High,Average_13_GTGACGTC,NoPeak_accessory_motif,20,42752575,C,T,0.6276,C,0.3724,gnoMADg:nfe,20_42752575_C_T,34,0,0,0,0.0267605633802817,,,
rs11080054,chr17,26645991,G,A,7,56,63,0.111111111111111,0.5019715468585,0.3592878,0.110859996521811,0.330487644535277,0.0568277142258314,0.0852632176554826,0.369457785090357,0.220673820528544,True,True,K562,CREB1,True,True,High,Average_13_GTGACGTC,NoPeak_accessory_motif,17,28318965,A,A,0.5997,G,0.4006,gnoMADg:nfe,17_28318965_G_A,135,14,7,4,0.353722334004024,TMEM199	LGALS9	SARM1	TMEM97	RAB34	POLDIP2	SLC46A1,TMEM199	BLTP2	SARM1	POLDIP2,von Willebrand factor A domain-containing protein 2 measurement	Heel bone mineral density T score	Electron transfer flavoprotein subunit alpha mitochondrial measurement	Osteoprotegerin levels	TNF-related activation-induced cytokine levels	Interleukin-27 levels	HDL cholesterol levels	Apolipoprotein A1 levels	Mean corpuscular hemoglobin	Stromal cell-derived factor 2 measurement	Heel bone mineral density	Triglyceride levels	Low density lipoprotein cholesterol levels	Apolipoprotein B levels
rs10903126,chr1,25344155,A,G,3,27,30,0.1,0.505347627792537,0.38312345,0.0686302362191332,0.355646736795542,0.0763830462847899,0.0469094310082505,0.408170266014268,0.212138486507338,True,True,MCF-7,CREB1,True,True,High,Average_13_GTGACGTC,NoPeak_accessory_motif,1,25017664,G,A,0.8007,G,0.1993,gnoMADg:nfe,1_25017664_A_G,78,3,1,0,0.0995975855130785,RUNX3,,Hypertensive diseases	Hypertension	Pattern 1 | hair/balding pattern
rs12066616,chr1,181428761,C,T,41,3,44,0.931818181818182,0.492139673943054,0.6175664,0.739151712902699,0.953869178999687,0.0585056174204462,0.683575018794686,0.963813385328827,0.846510445951193,True,True,MCF-7,CREB1,True,True,High,Average_13_GTGACGTC	SRR577994_dedup.bam.motifs_2_CnGTGACGTCrT,NoPeak_accessory_motif,1,181459625,C,C,0.672,T,0.328,gnoMADg:nfe,1_181459625_C_T,62,0,1,0,0.186116700201207,CACNA1E,,
rs6681347,chr1,4015382,C,T,67,3,70,0.957142857142857,0.492139673943054,0.6439518,0.804024018412727,0.969450298802286,0.0444251686443154,0.768118520358921,0.977293429795029,0.886737158607507,True,True,MCF-7,CREB1,True,True,High,Average_13_GTGACGTC,NoPeak_accessory_motif,1,3955322,C,T,0.6791,C,0.3209,gnoMADg:nfe,1_3955322_C_T,34,0,0,0,0.0597585513078471,,,
rs1484456,chr2,126978134,T,C,5,25,30,0.166666666666667,0.509563036855177,0.466098,0.0967548308704707,0.379327398369006,0.0736139561730173,0.0668471289519066,0.424241732757387,0.238041114619738,True,True,MCF-7,CREB1,True,True,High,Average_13_GTGACGTC,NoPeak_accessory_motif,2,126220557,T,T,0.8555,C,0.1445,gnoMADg:nfe,2_126220557_T_C,40,0,1,0,0.126156941649899,GYPC,,
rs6581450,chr12,62861111,T,C,165,10,175,0.942857142857143,0.509563036855177,0.49025715,0.898407936605672,0.964003654958528,0.0169854887260795,0.883886305682961,0.969403824466858,0.9312057957821,True,True,MCF-7,CREB1,True,True,High,Average_13_GTGACGTC,NoPeak_accessory_motif,12,62467331,C,C,0.6311,T,0.3689,gnoMADg:nfe,12_62467331_T_C,90,1,1,0,0.0865191146881288,TAFA2,,Sex hormone-binding globulin l…
rs1912268,chr14,99770759,G,A,86,6,92,0.934782608695652,0.497400920808096,0.3581943,0.917602831632733,0.97962320143691,0.0166752592489772,0.899372701139857,0.983131118661924,0.948613016534821,True,True,MCF-7,CREB1,True,True,High,Average_13_GTGACGTC	SRR577994_dedup.bam.motifs_2_CnGTGACGTCrT,NoPeak_accessory_motif,14,99304422,G,G,0.8006,A,0.1994,gnoMADg:nfe,14_99304422_G_A,50,0,0,0,0.0597585513078471,,,
rs2281836,chr14,50065717,G,C,63,13,76,0.828947368421053,0.497724865798054,0.44875765,0.760650631556011,0.902496378346831,0.0366253045044899,0.749627033652029,0.927860679269146,0.831573504951421,True,True,MCF-7,CREB1,True,True,High,SRR577993_dedup.bam.motifs_1_ArnnCCnGCCTsnGsT,NoPeak_denovo,14,49598999,C,C,0.7442,G,0.2559,gnoMADg:nfe,14_49598999_G_C,67,0,5,3,0.340040241448692,POLE2	LRR1	RPS29	MGAT2	RPL36AL,LRR1	RPS29	DNAAF2,
rs17638180,chr15,86278395,A,C,1,114,115,0.008695652173913,0.502577316368635,0.54092305,0.0016104144024352,0.0420519284855329,0.0118474056170825,0.0029020540168028,0.0572940080868595,0.0218311714439841,True,True,MCF-7,CREB1,True,True,High,Average_13_GTGACGTC	SRR577994_dedup.bam.motifs_2_CnGTGACGTCrT,NoPeak_accessory_motif,15,85735164,A,A,0.7768,C,0.2232,gnoMADg:nfe,15_85735164_A_C,207,33,2,0,0.119718309859155,AKAP13	KLHL25,,Platelet distribution width	Whole body water mass	Red blood cell count	Mean sphered cell volume	Immature fraction of reticulocytes	Mean corpuscular hemoglobin concentration	Standing height	Trunk fat-free mass	Basal metabolic rate	Red blood cell count	Platelet count	Arm fat-free mass (right)	Mean sphered cell volume	Comparative height size at age 10	Appendicular lean mass	Aspartate aminotransferase levels	Hemoglobin levels	Platelet distribution width	Mean spheric corpuscular volume	Arm predicted mass (right)	Arm fat-free mass (left)	Platelet count	Appendicular lean mass	Platelet count	Mean corpuscular hemoglobin concentration	Hemoglobin	Trunk predicted mass	Height	Hemoglobin A1c levels	Immature fraction of reticulocytes	Arm predicted mass (left)	Whole body fat-free mass	Appendicular lean mass
rs6496267,chr15,98445797,G,A,48,11,59,0.813559322033898,0.497400920808096,0.36962155,0.793258273552715,0.92810054004018,0.0353166505008113,0.765808845331522,0.936470868673022,0.860679406796447,True,True,MCF-7,CREB1,True,True,High,Average_13_GTGACGTC,NoPeak_accessory_motif,15,97902567,G,A,0.6533,G,0.3467,gnoMADg:nfe,15_97902567_G_A,49,0,0,0,0.086317907444668,,,
rs7246039,chr19,996549,G,A,100,184,284,0.352112676056338,0.497400920808096,0.54808025,0.259276837613597,0.361518541419098,0.0266979387848277,0.228000078899691,0.371466204863539,0.310397689516348,True,True,MCF-7,CREB1,True,True,High,SRR577994_dedup.bam.motifs_2_CnGTGACGTCrT,NoPeak_accessory_motif,19,996550,G,A,0.5267,G,0.4733,gnoMADg:nfe,19_996550_G_A,57,0,4,1,0.23943661971831,ABCA7	WDR18	GRIN3B	CNN2,WDR18,
rs891035,chr19,34060938,G,A,125,12,137,0.912408759124088,0.497400920808096,0.2596977,0.939402194177135,0.977826270774145,0.0099796543490245,0.931087421130895,0.982596667822029,0.95861423247564,True,True,MCF-7,CREB1,True,True,High,Average_13_GTGACGTC	SRR577994_dedup.bam.motifs_2_CnGTGACGTCrT,NoPeak_accessory_motif,19,33570032,G,A,0.6838,G,0.3163,gnoMADg:nfe,19_33570032_G_A,49,0,1,0,0.165995975855131,CHST8,,
rs2206638,chr20,19449783,A,G,12,25,37,0.324324324324324,0.505347627792537,0.6111551,0.143465238483096,0.380888433687531,0.0621115785445675,0.119749745862583,0.431920224691251,0.262176836085314,True,True,MCF-7,CREB1,True,True,High,Average_13_GTGACGTC,NoPeak_accessory_motif,20,19469139,G,G,0.5734,A,0.4266,gnoMADg:nfe,20_19469139_A_G,41,0,1,0,0.093158953722334,SLC24A3,,
rs6072590,chr20,40632225,T,C,6,50,56,0.107142857142857,0.509563036855177,0.5135488,0.0518430148030322,0.216457046704787,0.0421487944273915,0.0294395903693292,0.247525123166166,0.134150030753909,True,True,MCF-7,CREB1,True,True,High,SRR577994_dedup.bam.motifs_2_CnGTGACGTCrT,NoPeak_accessory_motif,20,42003585,C,C,0.6607,T,0.3393,gnoMADg:nfe,20_42003585_T_C,39,0,0,0,0.0132796780684105,,,
rs6077556,chr20,9483798,T,C,12,258,270,0.0444444444444444,0.509563036855177,0.36043935,0.0510165094568625,0.133252969400205,0.0223231084371039,0.0417577624882688,0.156199783350222,0.0921347394285339,True,True,MCF-7,CREB1,True,True,High,Average_13_GTGACGTC,NoPeak_accessory_motif,20,9503151,T,T,0.6848,C,0.3152,gnoMADg:nfe,20_9503151_T_C,44,0,1,0,0.132796780684105,LAMP5,,
rs6135489,chr20,15714961,C,T,29,4,33,0.878787878787879,0.492139673943054,0.4835119,0.732369134519587,0.93636383029649,0.0554005527994773,0.69274517360871,0.95662761218437,0.834366482408038,True,True,MCF-7,CREB1,True,True,High,Average_13_GTGACGTC,NoPeak_accessory_motif,20,15734316,C,T,0.8265,C,0.1735,gnoMADg:nfe,20_15734316_C_T,55,0,0,0,0.0201207243460765,,,
rs2272804,chr22,45809624,C,A,23,6,29,0.793103448275862,0.496144304657633,0.43969555,0.672893033789728,0.910553708840517,0.0620965738290681,0.624837799866461,0.925882065579727,0.791723371315123,True,True,MCF-7,CREB1,True,True,High,Average_13_GTGACGTC,NoPeak_accessory_motif,22,45413743,C,C,0.5888,A,0.4113,gnoMADg:nfe,22_45413743_C_A,88,1,4,3,0.380281690140845,FAM118A	UPK3A	SMC1B	RIBC2,FAM118A	SMC1B	RIBC2,Height
rs546445,chr1,93544629,T,C,5,26,31,0.161290322580645,0.502456381229941,0.5146167,0.0799277788948145,0.317576716006804,0.0637215042434739,0.0515508092146431,0.363638128099991,0.198752247450809,True,True,HepG2,CREM,True,True,High,ENCFF183QKB_dedup.bam.motifs_4_ArmCTCCTGACsTC,NoPeak_denovo,1,93079072,T,C,0.7578,T,0.2422,gnoMADg:nfe,1_93079072_T_C,212,21,5,3,0.386720321931589,CCDC18	RPAP2	FNBP1L	DR1	TMED5,CCDC18	DR1	TMED5,Eosinophil counts	Mean corpuscular hemoglobin	Red blood cell count	Monocyte percentage	Eosinophil counts	Monocyte percentage of white cells	Monocyte count	Mean corpuscular hemoglobin	Eosinophil counts	Mean corpuscular volume	HDL cholesterol levels	Apolipoprotein A1 levels	Red blood cell (erythrocyte) count	Urate levels	Sex hormone-binding globulin levels	Monocyte count	Eosinophil percentage of white cells	Red blood cell count	College or university degree | qualifications	Eosinophill percentage	Mean corpuscular hemoglobin concentration
rs7246039,chr19,996549,G,A,14,2,16,0.875,0.5065204248063,0.5179062,0.631930157608967,0.959011867449841,0.0874776215266801,0.545052490905305,0.9728472171253,0.795471012529404,True,True,HepG2,CREM,True,True,High,MA0609.2_nnnGTGACGTCACnnn,JASPAR,19,996550,G,A,0.5267,G,0.4733,gnoMADg:nfe,19_996550_G_A,57,0,4,1,0.23943661971831,ABCA7	WDR18	GRIN3B	CNN2,WDR18,
rs11860979,chr16,14071253,G,A,15,23,38,0.394736842105263,0.502119625766384,0.6679002,0.148692057274237,0.377631565274164,0.0608930947887242,0.133155821247369,0.433199285615981,0.263161811274201,True,True,K562,CREM,True,True,High,MA0609.2_nnnGTGACGTCACnnn,JASPAR,16,13977396,A,A,0.7596,G,0.2404,gnoMADg:nfe,16_13977396_G_A,56,2,1,0,0.0995975855130785,ERCC4,,Childhood sunburn occasions	Ease of skin tanning
rs12617169,chr2,12307810,C,T,31,6,37,0.837837837837838,0.515702918371776,0.4892523,0.698768819861989,0.909725852336983,0.0571467933377829,0.662215539694411,0.943378932133353,0.804247336099486,True,True,A549,CTCF,True,True,High,MA1930.1_CTGCAGTnCnnnnnnnnnnCCAsyAGrkGGCrsyn,JASPAR,2,12167684,C,C,0.5275,T,0.4725,gnoMADg:nfe,2_12167684_C_T,62,0,1,0,0.0597585513078471,GREB1,,
rs1367228,chr2,56112440,C,A,24,5,29,0.827586206896552,0.536405227940365,0.4286759,0.713026096243697,0.929359294962077,0.0576617521227746,0.669334018764882,0.953367493190727,0.821192695602887,True,True,A549,CTCF,True,True,High,ENCFF000PYD_dedup.bam.motifs_5_CwrGTGGCGCnm	SRR357493_dedup.bam.motifs_4_GGTGGCGCym,NoPeak_denovo,2,55885305,A,C,0.5595,A,0.4405,gnoMADg:nfe,2_55885305_C_A,173,18,3,0,0.132997987927565,EFEMP1	CFAP36	CCDC85A,,Abdominal hernia	Standing height	Lung function (FEV1/FVC)	Forced expiratory volume in 1-second (fev1) best measure	Hernia	Forced vital capacity (fvc)	Comparative height size at age 10	Impedance of leg (right)	Lung function (FVC)	Forced expiratory volume in 1-second (fev1)	Sitting height	Inguinal hernia	Forced vital capacity (fvc) best measure	Impedance of arm (right)	Forced expiratory volume in 1-second (fev1) predicted	Inguinal hernia	Impedance of whole body	Impedance of arm (left)
rs2047136,chr2,225511361,A,T,9,36,45,0.2,0.506332500836763,0.6729561,0.0684473897153239,0.206050999039398,0.0369968212255625,0.0481099779546966,0.235860520183274,0.137249194377361,True,True,A549,CTCF,True,True,High,Average_22_CAnGGCAGnAGnk	SRR3180009_dedup.bam.motifs_2_AyrGCGCCCyCTn,NoPeak_denovo,2,224646644,T,T,0.6528,A,0.3472,gnoMADg:nfe,2_224646644_A_T,70,1,1,0,0.086317907444668,FAM124B,,Standing height
rs2165188,chr2,35339940,A,C,31,6,37,0.837837837837838,0.487625444360382,0.4980767,0.686647834478551,0.908572102033847,0.0578923947777195,0.654449545820921,0.930849913532143,0.797609968256199,True,True,A549,CTCF,True,True,High,SRR351529_dedup.bam.motifs_3_CACCmrrGTGs,NoPeak_denovo,2,35114874,A,A,0.7175,C,0.2826,gnoMADg:nfe,2_35114874_A_C,72,0,0,0,0,,,
rs2165621,chr4,85180662,G,A,40,10,50,0.8,0.514543913239698,0.4633125,0.699167893291586,0.897727413705949,0.0510371590937936,0.660082027996304,0.914029473539143,0.798447653498768,True,True,A549,CTCF,True,True,High,ENCFF000ONR_dedup.bam.motifs_0_GkGCAGCAsyTCC,NoPeak_denovo,4,84259509,G,G,0.6099,A,0.3901,gnoMADg:nfe,4_84259509_G_A,45,0,0,0,0.0331991951710262,,,
rs7671242,chr4,1339875,G,A,2,53,55,0.0363636363636364,0.514543913239698,0.3908867,0.0237480555705623,0.188832638354398,0.0456446997158963,0.0110262608210895,0.229669005769726,0.10629034696248,True,True,A549,CTCF,True,True,High,SRR6384338_dedup.bam.motifs_1_CmyCTGGTGGCrsy,NoPeak_denovo,4,1346087,G,G,0.6129,A,0.3871,gnoMADg:nfe,4_1346087_G_A,89,0,8,3,0.38692152917505,DGKQ	SLC26A1	MAEA	SPON2	IDUA	PCGF3	CTBP1	UVSSA,MAEA	CTBP1	UVSSA,
rs2112556,chr5,167738356,C,T,43,1,44,0.977272727272727,0.515702918371776,0.6474873,0.787808027302258,0.986096006863396,0.0540765307067572,0.737404936781758,0.997707783355736,0.886952017082827,True,True,A549,CTCF,True,True,High,MA0139.1_ynrCCAsyAGrkGGCrsyn	MA1102.2_nsCAGGGGGCGs,JASPAR,5,168311351,T,C,0.6246,T,0.3754,gnoMADg:nfe,5_168311351_C_T,38,0,1,0,0.166197183098592,WWC1,,
rs984535,chr5,170218798,C,T,38,3,41,0.926829268292683,0.515702918371776,0.6269309,0.713109897499493,0.944561480664646,0.0618537653912528,0.668376215120054,0.965406960019353,0.828835689082069,True,True,A549,CTCF,True,True,High,Average_178_TkynyCAGCCTGnGnT,NoPeak_denovo,5,170791794,T,C,0.6035,T,0.3965,gnoMADg:nfe,5_170791794_C_T,55,0,1,0,0.132997987927565,GABRP,,
rs4148870,chr6,32806391,C,T,14,3,17,0.823529411764706,0.515702918371776,0.473941,0.622606686538387,0.94012237520591,0.0849881726953509,0.542291557334509,0.95640073256029,0.781364530872148,True,True,A549,CTCF,True,True,High,SRR577849_dedup.bam.motifs_2_sCyCTGGTGGCCm	SRR6384338_dedup.bam.motifs_1_CmyCTGGTGGCrsy,NoPeak_denovo,6,32838614,T,C,0.5623,T,0.4377,gnoMADg:nfe,6_32838614_C_T,520,142,15,6,0.239235412474849,TAP2	HLA-DQA2	HLA-DQA1	ITPR3	HLA-DQB2	PSMB9	C4A	PSMB8	HLA-DQB1	HLA-DRB1	HLA-DMA	HLA-DRB5	C4B	TAP1	HLA-DOB,HLA-DQB2	PSMB9	PSMB8	HLA-DQB1	HLA-DRB1	HLA-DRB5,Mean corpuscular hemoglobin concentration	Diabetes insuline treatment (Kela reimbursement)	Diabetes mellitus	Other maternal disorders predominantly related to pregnancy	Type 1 diabetes strict definition	Diabetic hypoglycemia	Coeliac disease	Special screening examination for other diseases and disorders	Dermatitis herpetiformis	Type 2 diabetes with ketoacidosis	Hypothyroidism nos	Rheumatoid arthritis	Type 1 diabetes with ketoacidosis	Mean reticulocyte volume	Hematocrit	Diseases of the eye and adnexa	Diabetes several complications	Type 1 diabetes wide definition	Type1 diabetes definitions combined	Diabetic nephropathy	Other disorders of glucose regulation and pancreatic internal secretion	Sarcoidosis	Levothyroxine sodium | treatment/medication code	Asthma	Hypothyroidism	Diabetes or endocrine disease	Anti-polyomavirus 2 IgG seropositivity	FEV1	Type 1 diabetes	Red blood cell count
rs9480671,chr6,106894342,A,G,21,56,77,0.272727272727273,0.496445778538181,0.4911814,0.197542702802378,0.384543913981291,0.0505988625682213,0.17081502114092,0.429512611470707,0.291043308391835,True,True,A549,CTCF,True,True,High,Average_334_GCCmTCTAGTGGymy,NoPeak_denovo,6,106446467,A,A,0.8494,G,0.1506,gnoMADg:nfe,6_106446467_A_G,36,0,0,0,0.0929577464788732,,,
rs18,chr7,11597475,A,G,10,55,65,0.153846153846154,0.496445778538181,0.4038072,0.134695108672054,0.352553538268303,0.0562304182845528,0.107306314103099,0.395295853010723,0.243624323470179,True,True,A549,CTCF,True,True,High,ENCFF000BAS_dedup.bam.motifs_0_TnGCGCCCTsTrGTG	SRR357493_dedup.bam.motifs_4_GGTGGCGCym,NoPeak_denovo,7,11557848,G,G,0.5471,A,0.4529,gnoMADg:nfe,7_11557848_A_G,41,0,0,0,0.0665995975855131,,,
rs849084,chr7,156353029,C,T,6,52,58,0.103448275862069,0.515702918371776,0.3526195,0.104599149756227,0.341033617304286,0.0617089027602413,0.0816089431999327,0.38636399363854,0.222816383530256,True,True,A549,CTCF,True,True,High,Average_340_ysnTkCCATynnC,NoPeak_denovo,7,156560335,T,T,0.5134,C,0.4866,gnoMADg:nfe,7_156560335_C_T,34,0,1,0,0.0663983903420523,RNF32,,
rs10828393,chr10,23289062,A,C,2,17,19,0.105263157894737,0.487625444360382,0.4240929,0.0492646848498992,0.389405223446043,0.0910293865930529,0.0345349876358672,0.469058308991349,0.219334954147971,True,True,A549,CTCF,True,True,High,MA0139.1_ynrCCAsyAGrkGGCrsyn,JASPAR,10,23000133,C,C,0.8808,A,0.1192,gnoMADg:nfe,10_23000133_A_C,38,0,1,0,0.132997987927565,ARMC3,,
rs3750580,chr10,134650440,T,C,30,164,194,0.154639175257732,0.498791414239251,0.3655248,0.175738061976783,0.323124665943393,0.0380812511979861,0.161576084745086,0.348692097631727,0.249431363960088,True,True,A549,CTCF,True,True,High,MA0139.1_ynrCCAsyAGrkGGCrsyn	MA1929.1_CTGCAnTnCCnnnnnnnnCCAsnAGrkGGCrsnn,JASPAR,10,132836936,T,T,0.6042,C,0.3958,gnoMADg:nfe,10_132836936_T_C,49,0,1,1,0.367404426559356,CFAP46,CFAP46,
rs3926307,chr10,133837262,T,C,51,5,56,0.910714285714286,0.498791414239251,0.6497508,0.695713669883463,0.92064308067078,0.0601231764202321,0.642569267660067,0.940106180768382,0.808178375277121,True,True,A549,CTCF,True,True,High,SRR094275_dedup.bam.motifs_0_sCAyTCCATCTrG,NoPeak_denovo,10,132023758,C,T,0.5211,C,0.4789,gnoMADg:nfe,10_132023758_T_C,43,0,1,0,0.112877263581489,DPYSL4,,
rs4244330,chr10,99530851,C,A,61,2,63,0.968253968253968,0.536405227940365,0.5224714,0.87690218737921,0.987125932707056,0.0296998380854812,0.84725815669502,0.994134544995477,0.932014060043133,True,True,A549,CTCF,True,True,High,MA0139.1_ynrCCAsyAGrkGGCrsyn	MA1102.1_CnsCAGGGGGCrsn,JASPAR,10,97771094,C,A,0.7681,C,0.2319,gnoMADg:nfe,10_97771094_C_A,50,1,8,3,0.347082494969819,ZFYVE27	SFRP5	ARHGAP19	RRP12	PGAM1	AVPI1	MARVELD1	FRAT2,ZFYVE27	AVPI1	MARVELD1,Monocyte count
rs11037975,chr11,44410862,C,G,4,23,27,0.148148148148148,0.479727743782845,0.5951726,0.0528236036776877,0.253423803665827,0.053844556410754,0.0283885847795969,0.301300935526518,0.153123703671758,True,True,A549,CTCF,True,True,High,MA0139.1_ynrCCAsyAGrkGGCrsyn	MA1102.1_CnsCAGGGGGCrsn	MA1102.2_nsCAGGGGGCGs,JASPAR,11,44389312,C,C,0.699,G,0.301,gnoMADg:nfe,11_44389312_C_G,78,8,1,0,0.0663983903420523,ALX4,,Pattern 3 | hair/balding pattern	6mm weak meridian (left)	Male-pattern baldness	Pattern 1 | hair/balding pattern	6mm weak meridian (right)	6mm strong meridian (right)	Pattern 4 | hair/balding pattern	6mm strong meridian (left)
rs4320932,chr11,2171601,T,C,40,191,231,0.173160173160173,0.498791414239251,0.4113541,0.173628882990875,0.305633133066109,0.0339228630796637,0.151182843605098,0.32478118389087,0.239631008028492,True,True,A549,CTCF,True,True,High,MA1929.1_CTGCAnTnCCnnnnnnnnCCAsnAGrkGGCrsnn,JASPAR,11,2150371,T,T,0.8055,C,0.1945,gnoMADg:nfe,11_2150371_T_C,173,56,1,0,0.0929577464788732,IGF2,,Hemoglobin concentration	Type 1 diabetes wide definition	6mm strong meridian (right)	Weight	Arm fat-free mass (right)	Leg predicted mass (right)	Forced expiratory volume in 1-second (fev1)	Leg fat-free mass (left)	3mm weak meridian (right)	Hemoglobin	Type 1 diabetes without complications	Standing height	Whole body water mass	3mm weak meridian (left)	6mm weak meridian (left)	Trunk predicted mass	Sex hormone-binding globulin levels adjusted for BMI	Type 1 diabetes with coma	Comparative height size at age 10	Trunk fat-free mass	Forced vital capacity (fvc) best measure	6mm weak meridian (right)	Sitting height	Sex hormone-binding globulin levels	Type 1 diabetes	Type 1 diabetes with other specified/multiple/unspecified complications	Leg predicted mass (left)	3mm strong meridian (left)	6mm strong meridian (left)	Whole body fat-free mass	Type 1 diabetes	Red blood cell count	Basal metabolic rate	Arm predicted mass (right)	Arm predicted mass (left)	Leg fat-free mass (right)	Appendicular lean mass	Appendicular lean mass	Hematocrit	Type1 diabetes definitions combined	Forced vital capacity (fvc)	Weight	Type 1 diabetes	Type 1 diabetes wide definition subgroup 1	Type 1 diabetes	Type 1 diabetes	Arm fat-free mass (left)	Red blood cell count	Hematocrit	Diabetic ketoacidosis
rs7948458,chr11,2172830,A,C,242,37,279,0.867383512544803,0.487625444360382,0.6783877,0.677487032711974,0.810211685309701,0.0353013233462265,0.663579556006825,0.840508038156246,0.743849359010837,True,True,A549,CTCF,True,True,High,SRR3180009_dedup.bam.motifs_2_AyrGCGCCCyCTn,NoPeak_denovo,11,2151600,A,C,0.7997,A,0.2003,gnoMADg:nfe,11_2151600_A_C,187,67,1,0,0.106237424547284,IGF2,,Hemoglobin concentr…	Type 1 diabetes wide definition	6mm strong meridian (right)	Weight	Arm fat-free mass (right)	Leg predicted mass (right)	Forced expiratory volume in 1-second (fev1)	Leg fat-free mass (left)	3mm weak meridian (right)	Hemoglobin	Type 1 diabetes without complications	Standing height	Whole body water mass	3mm weak meridian (left)	6mm weak meridian (left)	Trunk predicted mass	Sex hormone-binding globulin levels adjusted for BMI	Hemoglobin levels	Cystatin C levels	Comparative height size at age 10	Trunk fat-free mass	Forced vital capacity (fvc) best measure	6mm weak meridian (right)	Sitting height	Sex hormone-binding globulin levels	Type 1 diabetes	Height	Reticulocyte count	Type 1 diabetes with other specified/multiple/unspecified complications	Leg predicted mass (left)	3mm strong meridian (left)	6mm strong meridian (left)	Whole body fat-free mass	Sex hormone-binding globulin levels adjusted for BMI	Type 1 diabetes	Hemoglobin A1c levels	Red blood cell count	Urate levels	Red blood cell count	Basal metabolic rate	Arm predicted mass (right)	Arm predicted mass (left)	Leg fat-free mass (right)	Appendicular lean mass	Sex hormone-binding globulin levels	Appendicular lean mass	Hematocrit	Type1 diabetes definitions combined	Forced vital capacity (fvc)	Weight
rs2180197,chr14,24777591,C,G,105,36,141,0.74468085106383,0.479727743782845,0.418273,0.731201368436413,0.853622873337614,0.0317023494526783,0.699630707001033,0.86199828581049,0.792412120887013,True,True,A549,CTCF,True,True,High,Average_339_GGTGAAACCCyrT,NoPeak_denovo,14,24308385,C,G,0.9637,C,0.03631,gnoMADg:nfe,14_24308385_C_G,36,0,3,1,0.333802816901408,DHRS1	TGM1	ADCY4,ADCY4,
rs7160649,chr14,66427911,C,T,191,62,253,0.754940711462451,0.515702918371776,0.5940597,0.612730235154764,0.742256572563254,0.0342125348441616,0.588171396239064,0.761018867487172,0.677493403859009,True,True,A549,CTCF,True,True,High,SRR227660_dedup.bam.motifs_2_CCTrsTGGsns,NoPeak_denovo,14,65961193,T,C,0.6834,T,0.3166,gnoMADg:nfe,14_65961193_C_T,52,0,0,0,0.0199195171026157,,,
rs736066,chr14,105435649,A,G,313,22,335,0.934328358208955,0.496445778538181,0.6906682,0.79705241592667,0.903945305959119,0.0288405995555026,0.757878863310921,0.911391637977456,0.850498860942894,True,True,A549,CTCF,True,True,High,MA0139.1_ynrCCAsyAGrkGGCrsyn,JASPAR,14,104969312,G,G,0.6956,A,0.3044,gnoMADg:nfe,14_104969312_A_G,68,0,7,1,0.206438631790744,AHNAK2	CLBA1	PLD4	CEP170B	GPR132	CDCA4	IGHD5-18,AHNAK2,
rs8009022,chr14,24423370,C,T,294,70,364,0.807692307692308,0.515702918371776,0.6510728,0.622028636589711,0.749649101233492,0.0331609223195315,0.597135781000948,0.767628295462141,0.685838868911601,True,True,A549,CTCF,True,True,High,ENCFF000ONR_dedup.bam.motifs_0_GkGCAGCAsyTCC,NoPeak_denovo,14,23954161,,C,0.9512,T,0.04876,gnoMADg:nfe,14_23954161_C_T,48,0,3,3,0.400402414486922,DHRS4L2	DHRS4	CARMIL3,IPO4	DHRS4L2	DHRS4,
rs17299684,chr15,84704349,A,G,39,10,49,0.795918367346939,0.496445778538181,0.5484564,0.620685994547547,0.863648450267109,0.0625949654648291,0.578703774083833,0.884985084325832,0.742167222407328,True,True,A549,CTCF,True,True,High,MA1929.1_CTGCAnTnCCnnnnnnnnCCAsnAGrkGGCrsnn,JASPAR,15,84035597,A,A,0.8438,G,0.1562,gnoMADg:nfe,15_84035597_A_G,66,0,3,1,0.0937625754527163,GOLGA6L4	NMB	ZNF592,ADAMTSL3,
rs17361375,chr15,83680329,G,A,90,59,149,0.604026845637584,0.514543913239698,0.3987957,0.618402547426766,0.758092164356412,0.035979814655467,0.604875812168863,0.778623769944537,0.688247355891589,True,True,A549,CTCF,True,True,High,Average_25_GnsTGCAGTGGnGCC,NoPeak_denovo,15,83011577,G,G,0.7827,A,0.2173,gnoMADg:nfe,15_83011577_G_A,106,7,9,4,0.372233400402414,BTBD1	C15orf40	WHAMM	GOLGA6L10	SAXO2	TM6SF1	HDGFL3	HOMER2	EFL1,BTBD1	C15orf40	TM6SF1	HOMER2,Peak expiratory flow	Diastolic blood pressure	FEV1	Lymphocyte counts	Lymphocyte counts	Lymphocyte counts	Dark brown | hair colour (natural before greying)
rs6495749,chr15,35370551,G,A,16,4,20,0.8,0.514543913239698,0.4595919,0.63346834963507,0.92903486826074,0.0797567684650969,0.561771641720991,0.952985732828949,0.781251608947905,True,True,A549,CTCF,True,True,High,MA1929.1_CTGCAnTnCCnnnnnnnnCCAsnAGrkGGCrsnn,JASPAR,15,35078350,G,G,0.7836,A,0.2164,gnoMADg:nfe,15_35078350_G_A,44,0,0,0,0.0663983903420523,,,
rs7495931,chr15,62457480,A,C,22,131,153,0.143790849673203,0.487625444360382,0.583544,0.0743070864099969,0.163782836790824,0.0227805527556829,0.0563594315790232,0.179644948418224,0.119044961600411,True,True,A549,CTCF,True,True,High,MA0139.1_ynrCCAsyAGrkGGCrsyn	MA1930.1_CTGCAGTnCnnnnnnnnnnCCAsyAGrkGGCrsyn,JASPAR,15,62165281,A,A,0.733,C,0.267,gnoMADg:nfe,15_62165281_A_C,48,0,0,0,0.0865191146881288,,,
rs2239332,chr16,22824579,A,G,36,4,40,0.9,0.496445778538181,0.6599754,0.624564409822032,0.91131397722922,0.0757577068327839,0.562449863209561,0.93469436612414,0.767939193525626,True,True,A549,CTCF,True,True,High,Average_334_GCCmTCTAGTGGymy	ENCFF000BAS_dedup.bam.motifs_0_TnGCGCCCTsTrGTG	SRR6384340_dedup.bam.motifs_0_nTTCTAGTG,NoPeak_denovo,16,22813258,A,A,0.8992,G,0.1008,gnoMADg:nfe,16_22813258_A_G,43,0,0,0,0.0663983903420523,,,
rs35238418,chr16,19421929,C,T,54,29,83,0.650602409638554,0.515702918371776,0.2818337,0.756759729733887,0.878642167657814,0.0330296011231396,0.724485669793331,0.886043339618242,0.81770094869585,True,True,A549,CTCF,True,True,High,Average_25_GnsTGCAGTGGnGCC	SRR299320_dedup.bam.motifs_2_CywnGTGGCrsCC	SRR6845320_dedup.bam.motifs_2_GCyACywGGnG	SRR6845323_dedup.bam.motifs_3_CrCCAGsnGGT,NoPeak_denovo,16,19410607,C,T,0.6092,C,0.3908,gnoMADg:nfe,16_19410607_C_T,54,0,4,0,0.219315895372233,GDE1	SYT17	TMC5	CCP110,,
rs8076302,chr17,79265701,C,T,535,157,692,0.773121387283237,0.515702918371776,0.6486335,0.602710214836566,0.695661504219126,0.0237053014788785,0.584723774945047,0.70685155938149,0.649185859527846,True,True,A549,CTCF,True,True,High,MA1929.1_CTGCAnTnCCnnnnnnnnCCAsnAGrkGGCrsnn,JASPAR,17,81291901,C,C,0.774,T,0.226,gnoMADg:nfe,17_81291901_C_T,55,0,5,2,0.353722334004024,TEPSIN	SLC38A10	NDUFAF8	CEP131	AATK,SLC38A10	NDUFAF8,
rs9909429,chr17,16901047,T,G,258,692,950,0.271578947368421,0.507349040975436,0.8276795,0.0603302373896934,0.0834489609700683,0.0062639956321159,0.0597956887801187,0.0894326031625939,0.0718895991798809,True,True,A549,CTCF,True,True,High,MA0139.1_ynrCCAsyAGrkGGCrsyn	MA1102.1_CnsCAGGGGGCrsn	MA1102.2_nsCAGGGGGCGs	MA1929.1_CTGCAnTnCCnnnnnnnnCCAsnAGrkGGCrsnn	MA1930.1_CTGCAGTnCnnnnnnnnnnCCAsyAGrkGGCrsyn,JASPAR,17,16997733,G,T,0.9315,G,0.06853,gnoMADg:nfe,17_16997733_T_G,33,2,2,3,0.119517102615694,COPS3	NT5M,MPRIP	FLCN	PLD6,Mean platelet volume	Platelet count
rs12975019,chr19,33635097,C,G,165,96,261,0.632183908045977,0.479727743782845,0.324477,0.73799690314611,0.823294961533401,0.0225122065398871,0.711104476064791,0.833405153713387,0.780645932339756,True,True,A549,CTCF,True,True,High,Average_123_TGGCCmyCTAGTGGyk,NoPeak_denovo,19,33144191,C,C,0.8931,G,0.1069,gnoMADg:nfe,19_33144191_C_G,78,11,5,2,0.306639839034205,GPATCH1	PDCD5	WDR88	RHPN2	LRP3,GPATCH1	WDR88,Heel bone mineral density	Heel quantitative ultrasound index (qui) direct entry (right)	Heel bone mineral density (bmd) t-score automated (right)	Heel bone mineral density	Heel bone mineral density (bmd) t-score automated	Heel quantitative ultrasound index (qui) direct entry	Heel bone mineral density (bmd)	Heel bone mineral density (bmd) (right)	Heel broadband ultrasound attenuation (right)	Mean reticulocyte volume	Heel broadband ultrasound attenuation direct entry
rs6509194,chr19,45615857,T,C,59,4,63,0.936507936507937,0.498791414239251,0.5632193,0.810168298244705,0.959038138577152,0.0400183533158924,0.778179265429837,0.968725277537134,0.884603218410929,True,True,A549,CTCF,True,True,High,MA0139.1_ynrCCAsyAGrkGGCrsyn	MA1102.1_CnsCAGGGGGCrsn	MA1929.1_CTGCAnTnCCnnnnnnnnCCAsnAGrkGGCrsnn	MA1930.1_CTGCAGTnCnnnnnnnnnnCCAsyAGrkGGCrsyn,JASPAR,19,45112599,C,C,0.6677,T,0.3323,gnoMADg:nfe,19_45112599_T_C,80,14,4,0,0.165995975855131,BLOC1S3	TRAPPC6A	GEMIN7	ZNF296,,Any dementia (more control exclusions)	Low density lipoprotein cholesterol levels	Other degenerative diseases of the nervous system	Any dementia	Dementia	Dementia including avohilmo	Alzheimer disease (more control exclusions)	Alzheimer disease	Mean platelet volume	Organic including symptomatic mental disorders	Alzheimer’s disease wide definition (more control exclusions)	Alzheimer’s disease wide definition	Alzheimer disease including avohilmo	Mean platelet volume
rs8103534,chr19,47083252,T,C,3,28,31,0.0967741935483871,0.498791414239251,0.497593,0.0491760586061548,0.270217170914777,0.0580851726294138,0.0332223662641551,0.310578181831792,0.159696614760466,True,True,A549,CTCF,True,True,High,SRR6845320_dedup.bam.motifs_0_rkrGTGCAGTGGsT,NoPeak_denovo,19,46579995,T,T,0.696,C,0.304,gnoMADg:nfe,19_46579995_T_C,68,0,7,2,0.259758551307847,DACT3	GNG8	PTGIR	PPP5C	CALM3	PNMA8A	PNMA8B,PTGIR	CALM3,
rs6075218,chr20,17485366,T,G,43,2,45,0.955555555555556,0.507349040975436,0.7133681,0.704174073595883,0.967177790913912,0.0701742845456879,0.647553569863398,0.976416066351638,0.835675932254897,True,True,A549,CTCF,True,True,High,Average_178_TkynyCAGCCTGnGnT,NoPeak_denovo,20,17504721,T,T,0.6597,G,0.3401,gnoMADg:nfe,20_17504721_T_G,49,0,4,0,0.199396378269618,BFSP1	SNX5	DSTN	RRBP1,,
rs381974,chr1,196692672,A,G,2,23,25,0.08,0.502585168926277,0.5456505,0.0292614651757586,0.236402279161441,0.0558303118813723,0.0153165689268696,0.288134470170425,0.1328318721686,True,True,AG04449,CTCF,True,True,High,MA0139.1_ynrCCAsyAGrkGGCrsyn	MA1102.2_nsCAGGGGGCGs,JASPAR,1,196723542,,G,0.5787,A,0.4213,gnoMADg:nfe,1_196723542_A_G,158,30,3,3,0.413883299798793,CFHR3	CFH	CFHR1,CFHR3	CFH	CFHR1,Macular degeneration (senile) of retina nos	Degeneration of macula and posterior pole of retina	Electron transfer flavoprotein subunit alpha mitochondrial measurement	Lung function (FVC)	Other retinal disorders	Disorders of choroid and retina	ERO1-like protein beta measurement	Peptidyl-prolyl cis-trans isomerase FKBP7 measurement	Age-related macular degeneration (whether dry or wet)	von Willebrand factor A domain-containing protein 2 measurement	Endoplasmic reticulum lectin 1 measurement	Diabetic retinopathy	Dry age-related macular degeneration (includes geographic atrophy)	Complement factor B measurement	Scavenger receptor class A member 5 measurement	Monocyte differentiation antigen CD14 measurement	Diabetic retinopathy (more control exclusions)	Degeneration of macula and posterior pole	Protein FAM162A measurement	Wet age-related macular degeneration	Macular degeneration | eye problems/disorders	Coagulation factor XIII measurement	GDP-fucose protein O-fucosyltransferase 1 measurement	Amino-terminal enhancer of split measurement	Fibulin-5 measurement	dCTP pyrophosphatase 1 measurement	Procollagen-lysine2-oxoglutarate 5-dioxygenase 2 measurement	Early age-related macular degeneration	Complement component C8 measurement	Complement component C8 gamma chain measurement
rs7566506,chr2,25419473,C,A,37,27,64,0.578125,0.502585168926277,0.305129,0.650214657268499,0.826456287006838,0.0455438927771781,0.629684776173035,0.865248628666349,0.738335472137668,True,True,AG04449,CTCF,True,True,High,MA0139.1_ynrCCAsyAGrkGGCrsyn	MA1102.1_CnsCAGGGGGCrsn	MA1102.2_nsCAGGGGGCGs,JASPAR,2,25196604,C,C,0.9485,A,0.05149,gnoMADg:nfe,2_25196604_C_A,91,0,2,0,0.179275653923541,DNAJC27	POMC,,
rs940347,chr7,38110425,A,G,1,14,15,0.0666666666666667,0.502585168926277,0.5519529,0.0212324153869538,0.278218425574601,0.0737313039982051,0.01123854423228,0.365538746934476,0.149725420480777,True,True,AG04449,CTCF,True,True,High,MA1102.1_CnsCAGGGGGCrsn	MA1102.2_nsCAGGGGGCGs	MA1929.1_CTGCAnTnCCnnnnnnnnCCAsnAGrkGGCrsnn,JASPAR,7,38070823,G,G,0.6555,A,0.3445,gnoMADg:nfe,7_38070823_A_G,97,24,1,1,0.106237424547284,NME8,EPDR1,Heel bone mineral density	Sitting height	Standing height	Heel bone mineral density	Heel quantitative ultrasound index (qui) direct entry	Appendicular lean mass	Fasciitis	Osteoporosis | non-cancer illness code self-reported	Fractures	Trunk predicted mass	Heel bone mineral density (bmd)	Disorders of muscle ligament and fascia	Contracture of palmar fascia [dupuytren's disease]	Appendicular lean mass	Heel broadband ultrasound attenuation direct entry	Heel quantitative ultrasound index (qui) direct entry (right)	Heel bone mineral density (bmd) t-score automated	Fractured/broken bones in last 5 years	Heel broadband ultrasound attenuation (right)	Bone disorder	Osteoporosis	Heel bone mineral density (bmd) t-score automated (right)	Comparative height size at age 10	Heel bone mineral density (bmd) (right)
rs17256505,chr12,76742318,A,G,4,18,22,0.181818181818182,0.502585168926277,0.5345159,0.0684933833456885,0.342346216577964,0.0732127055196209,0.0648930580397032,0.418655794831331,0.205419799961826,True,True,AG04449,CTCF,True,True,High,MA0139.1_ynrCCAsyAGrkGGCrsyn,JASPAR,12,76348538,A,A,0.7838,G,0.2162,gnoMADg:nfe,12_76348538_A_G,47,0,2,0,0.179275653923541,BBS10	OSBPL8,,
rs2070873,chr12,120763440,C,A,34,15,49,0.693877551020408,0.502585168926277,0.4237663,0.631774287444627,0.843616471799008,0.0551347577211468,0.59460126622071,0.863956818019931,0.737695379621818,True,True,AG04449,CTCF,True,True,High,MA0139.1_ynrCCAsyAGrkGGCrsyn,JASPAR,12,120325637,C,C,0.8671,A,0.1329,gnoMADg:nfe,12_120325637_C_A,85,0,5,2,0.23420523138833,SIRT4	GCN1	PXN	RNF10	COQ5,MSI1	RPLP0,
rs2627319,chr15,81040330,C,T,1,12,13,0.0769230769230769,0.517779071481322,0.5268715,0.0225529662582791,0.334296036687079,0.087110701456644,0.0095018452905047,0.423734388928376,0.178424501472679,True,True,AG04449,CTCF,True,True,High,MA0139.1_ynrCCAsyAGrkGGCrsyn	MA1930.1_CTGCAGTnCnnnnnnnnnnCCAsyAGrkGGCrsyn,JASPAR,15,80747989,C,C,0.5238,T,0.4762,gnoMADg:nfe,15_80747989_C_T,178,35,1,0,0.212676056338028,ABHD17C,,White blood cell count	Arm fat-free mass (left)	Basal metabolic rate	Body mass index (bmi)	Number of treatments/medications taken	Weight	Whole body fat-free mass	Blood pressure medication | medication for cholesterol blood pressure diabetes or take exogenous hormones	Hypertension | non-cancer illness code self-reported	Leg fat-free mass (left)	Impedance of whole body	Cardiovascular disease	High blood pressure | vascular/heart problems diagnosed by doctor	Arm fat-free mass (right)	Leg predicted mass (left)	Essential hypertension	None of the above | vascular/heart problems diagnosed by doctor	Blood pressure medication | medication for cholesterol blood pressure or diabetes	Body mass index (bmi)	Hypertension	Hypertension	Amlodipine | treatment/medication code	Impedance of leg (right)	Weight	Waist circumference	Arm predicted mass (left)	Trunk predicted mass	Whole body water mass	Leg fat-free mass (right)	Trunk fat-free mass	Leg fat mass (right)	Leg fat mass (left)	Impedance of leg (left)	Leg predicted mass (right)	Arm predicted mass (right)
rs2306124,chr1,155059851,A,G,1,11,12,0.0833333333333333,0.495883775223799,0.5355677,0.0239044272165576,0.33731942653486,0.0886254039789971,0.0176854411307157,0.439077878034686,0.180611926875709,True,True,AG04450,CTCF,True,True,High,MA0139.1_ynrCCAsyAGrkGGCrsyn	MA1102.1_CnsCAGGGGGCrsn	MA1102.2_nsCAGGGGGCGs,JASPAR,1,155087375,A,G,0.5108,A,0.4892,gnoMADg:nfe,1_155087375_A_G,151,7,8,4,0.326961770623742,ZBTB7B	THBS3	MTX1	EFNA1	DPM3	KRTCAP2	ADAM15	EFNA3,EFNA1	ADAM15	MUC1	YY1AP1,Platelet count	Liver enzyme levels (alanine transaminase)	Appendicular lean mass	Appendicular lean mass	Platelet count	Plateletcrit	Urinary albumin excretion
rs381974,chr1,196692672,A,G,1,66,67,0.0149253731343284,0.495883775223799,0.5684059,0.0054691034853153,0.0713936143899636,0.0191445046890099,0.0062253650932047,0.0994047917756355,0.0384313589376395,True,True,AG04450,CTCF,True,True,High,MA0139.1_ynrCCAsyAGrkGGCrsyn	MA1102.2_nsCAGGGGGCGs,JASPAR,1,196723542,,G,0.5787,A,0.4213,gnoMADg:nfe,1_196723542_A_G,158,30,3,3,0.413883299798793,CFHR3	CFH	CFHR1,CFHR3	CFH	CFHR1,Macular degeneration (senile) of retina nos	Degeneration of macula and posterior pole of retina	Electron transfer flavoprotein subunit alpha mitochondrial measurement	Lung function (FVC)	Other retinal disorders	Disorders of choroid and retina	ERO1-like protein beta measurement	Peptidyl-prolyl cis-trans isomerase FKBP7 measurement	Age-related macular degeneration (whether dry or wet)	von Willebrand factor A domain-containing protein 2 measurement	Endoplasmic reticulum lectin 1 measurement	Diabetic retinopathy	Dry age-related macular degeneration (includes geographic atrophy)	Complement factor B measurement	Scavenger receptor class A member 5 measurement	Monocyte differentiation antigen CD14 measurement	Diabetic retinopathy (more control exclusions)	Degeneration of macula and posterior pole	Protein FAM162A measurement	Wet age-related macular degeneration	Macular degeneration | eye problems/disorders	Coagulation factor XIII measurement	GDP-fucose protein O-fucosyltransferase 1 measurement	Amino-terminal enhancer of split measurement	Fibulin-5 measurement	dCTP pyrophosphatase 1 measurement	Procollagen-lysine2-oxoglutarate 5-dioxygenase 2 measurement	Early age-related macular degeneration	Complement component C8 measurement	Complement component C8 gamma chain measurement
rs10200967,chr2,127841769,C,T,27,6,33,0.818181818181818,0.50582082769765,0.48149,0.673372507529664,0.907928549450485,0.0615601606086829,0.629642559563637,0.928020475961381,0.790650528490074,True,True,AG04450,CTCF,True,True,High,MA1102.1_CnsCAGGGGGCrsn,JASPAR,2,127084193,C,T,0.7492,C,0.2508,gnoMADg:nfe,2_127084193_C_T,86,1,1,0,0.232595573440644,BIN1,,Alzheimer's disease or family history of Alzhei…
rs9838517,chr3,53144363,T,C,25,55,80,0.3125,0.505655372168432,0.5251725,0.206929284600788,0.382627413951499,0.0465752815348814,0.189747061585386,0.423789202910118,0.294778349276144,True,True,AG04450,CTCF,True,True,High,SRR6845323_dedup.bam.motifs_2_ACTAGAkGGCns,NoPeak_denovo,3,53110347,T,T,0.6668,C,0.3332,gnoMADg:nfe,3_53110347_T_C,131,9,12,3,0.346881287726358,SPCS1	ITIH4	GLYCTK	STIMATE-MUSTN1	STAB1	NT5DC2	SFMBT1	TKT	STIMATE	GNL3	RFT1	ITIH3,ITIH4	STIMATE	RFT1,Inter-alpha-trypsin inhibitor heavy chain H3 measurement	Standing height	Impedance of arm (left)	Body mass index (bmi)	Impedance of whole body	Impedance of arm (right)	Impedance of leg (right)	Impedance of leg (left)	Body mass index (bmi)
rs12513181,chr4,123835656,C,A,36,22,58,0.620689655172414,0.495342260504538,0.3577918,0.637984990024047,0.824302318715354,0.0487301460991771,0.615878425464517,0.850997419755806,0.7311436543697,True,True,AG04450,CTCF,True,True,High,MA0139.1_ynrCCAsyAGrkGGCrsyn	MA1102.1_CnsCAGGGGGCrsn,JASPAR,4,122914501,C,A,0.7432,C,0.2571,gnoMADg:nfe,4_122914501_C_A,101,19,4,2,0.226559356136821,NUDT6	AFG2A	FGF2	BBS12,NUDT6	AFG2A,Whole body fat-free mass	Leg predicted mass (left)	Basal metabolic rate	Arm fat-free mass (left)	Arm fat-free mass (right)	Appendicular lean mass	Arm predicted mass (left)	Standing height	Leg fat-free mass (left)	Impedance of leg (left)	Leg predicted mass (right)	Impedance of leg (right)	Whole body water mass	Appendicular lean mass	Trunk predicted mass	Trunk fat-free mass	Leg fat-free mass (right)	Appendicular lean mass	Arm predicted mass (right)
rs12640135,chr4,57507741,T,C,2,18,20,0.1,0.505655372168432,0.486413,0.0435117656658468,0.316634572443846,0.0739490339818309,0.0326626992505784,0.394128249325768,0.180073169054846,True,True,AG04450,CTCF,True,True,High,SRR577849_dedup.bam.motifs_2_sCyCTGGTGGCCm,NoPeak_denovo,4,56641575,C,T,0.523,C,0.477,gnoMADg:nfe,4_56641575_T_C,108,3,3,1,0.340241448692153,ARL9	HOPX	SPINK2,HOPX,High light scatter reticulocyte percentage of red cells	Reticulocyte fraction of red cells	High light scatter reticulocyte count
rs10447377,chr6,54486278,G,T,24,2,26,0.923076923076923,0.52098924234001,0.4966716,0.759030098063466,0.967420412460091,0.0574120262065525,0.710786517380828,0.986365142951324,0.863225255261778,True,True,AG04450,CTCF,True,True,High,MA0139.1_ynrCCAsyAGrkGGCrsyn	MA1929.1_CTGCAnTnCCnnnnnnnnCCAsnAGrkGGCrsnn,JASPAR,6,54621480,G,T,0.554,G,0.446,gnoMADg:nfe,6_54621480_G_T,79,0,1,0,0.0995975855130785,FAM83B,,
rs12705300,chr7,104781644,G,A,7,30,37,0.189189189189189,0.498648021334541,0.4768329,0.111173312410094,0.37204993686551,0.0672532838236964,0.0884285480740888,0.425891796459342,0.241611624637802,True,True,AG04450,CTCF,True,True,High,Average_80_yCGnGTGsAGTksn,NoPeak_denovo,7,105141197,G,G,0.9057,A,0.09428,gnoMADg:nfe,7_105141197_G_A,43,0,1,0,0.132997987927565,SRPK2,,
rs7477274,chr10,98549577,T,C,2,113,115,0.0173913043478261,0.505655372168432,0.5579464,0.0052684669935929,0.047818448766715,0.0119757780080769,0.0052684669935929,0.061690235256768,0.026543457880154,True,True,AG04450,CTCF,True,True,High,MA0139.1_ynrCCAsyAGrkGGCrsyn	MA1102.1_CnsCAGGGGGCrsn	MA1930.1_CTGCAGTnCnnnnnnnnnnCCAsyAGrkGGCrsyn,JASPAR,10,96789820,C,T,0.9106,C,0.08938,gnoMADg:nfe,10_96789820_T_C,43,0,2,0,0.165995975855131,LCOR	PIK3AP1,,
rs1976938,chr12,53661925,C,T,15,2,17,0.882352941176471,0.50582082769765,0.550725,0.61467294941113,0.948952863042593,0.0897230938772435,0.516237353617085,0.967266096596921,0.781812906226862,True,True,AG04450,CTCF,True,True,High,MA1929.1_CTGCAnTnCCnnnnnnnnCCAsnAGrkGGCrsnn,JASPAR,12,53268141,T,T,0.6746,C,0.3254,gnoMADg:nfe,12_53268141_C_T,113,12,9,2,0.360160965794769,PFDN5	ESPL1	SP1	KRT1	SP7	ITGB7	ATP5MC2	MAP3K12	MFSD5,ESPL1	ATP5MC2,Mean corpuscular hemoglobin	Mean corpuscular haemoglobin	Total body bone mineral density (age 45-60)	Mean corpuscular volume	Mean corpuscular volume	Heel bone mineral density	Red blood cell count	Red blood cell (erythrocyte) count	Mean corpuscular hemoglobin	Mean corpuscular volume	Mean spheric corpuscular volume	Red blood cell count
rs4608269,chr14,86504916,C,A,66,39,105,0.628571428571429,0.495342260504538,0.408343,0.627422807884175,0.77970009639918,0.0393751012962284,0.605286499418667,0.795744248765279,0.703561452141677,True,True,AG04450,CTCF,True,True,High,ENCFF000PYD_dedup.bam.motifs_5_CwrGTGGCGCnm,NoPeak_denovo,14,86038572,C,C,0.5611,A,0.439,gnoMADg:nfe,14_86038572_C_A,50,0,0,0,0,,,
rs8009022,chr14,24423370,C,T,69,27,96,0.71875,0.50582082769765,0.5205519,0.605192236168698,0.776743886404006,0.0451816954132436,0.581099554022238,0.804122469422134,0.690968061286352,True,True,AG04450,CTCF,True,True,High,ENCFF000ONR_dedup.bam.motifs_0_GkGCAGCAsyTCC,NoPeak_denovo,14,23954161,,C,0.9512,T,0.04876,gnoMADg:nfe,14_23954161_C_T,48,0,3,3,0.400402414486922,DHRS4L2	DHRS4	CARMIL3,IPO4	DHRS4L2	DHRS4,
rs888652,chr16,87712366,C,T,13,2,15,0.866666666666667,0.50582082769765,0.4725453,0.652039991167833,0.958245994239263,0.081948629056614,0.566487105244783,0.968499217483089,0.805142992703548,True,True,AG04450,CTCF,True,True,High,MA0139.1_ynrCCAsyAGrkGGCrsyn	MA1929.1_CTGCAnTnCCnnnnnnnnCCAsnAGrkGGCrsnn	MA1930.1_CTGCAGTnCnnnnnnnnnnCCAsyAGrkGGCrsyn,JASPAR,16,87678760,T,T,0.7741,C,0.2259,gnoMADg:nfe,16_87678760_C_T,37,0,2,1,0.27364185110664,KLHDC4	SLC7A5,KLHDC4,
rs2952454,chr17,65599398,T,C,1,16,17,0.0588235294117647,0.505655372168432,0.4997935,0.0237402338919499,0.285498087146278,0.0715957181841887,0.0100096868244915,0.352089661390941,0.154619160519114,True,True,AG04450,CTCF,True,True,High,ENCFF000ONR_dedup.bam.motifs_0_GkGCAGCAsyTCC,NoPeak_denovo,17,67603282,C,T,0.7268,C,0.2732,gnoMADg:nfe,17_67603282_T_C,50,0,0,0,0.0997987927565392,,,
rs8006991,chr14,70070484,T,C,5,34,39,0.128205128205128,0.508177055236804,0.4755565,0.0728435166166822,0.285613577577638,0.0570423440149568,0.0503844474359873,0.330230825507155,0.17922854709716,True,True,AG09309,CTCF,True,True,High,MA0139.1_ynrCCAsyAGrkGGCrsyn,JASPAR,14,69603767,C,C,0.8477,T,0.1523,gnoMADg:nfe,14_69603767_T_C,78,3,2,0,0.172635814889336,SUSD6	PLEKHD1,,Mean reticulocyte volume	Mean spheric corpuscular volume	Mean reticulocyte volume
rs7164266,chr15,35262087,C,T,35,11,46,0.760869565217391,0.501490949660046,0.5165188,0.607350638389402,0.846289995959651,0.0629683969655139,0.552582715823443,0.868481893224773,0.726820317174526,True,True,AG09309,CTCF,True,True,High,MA0139.1_ynrCCAsyAGrkGGCrsyn	MA1929.1_CTGCAnTnCCnnnnnnnnCCAsnAGrkGGCrsnn,JASPAR,15,34969886,T,T,0.7657,C,0.2343,gnoMADg:nfe,15_34969886_C_T,80,6,1,1,0.293762575452716,AQR,AQR,Sex hormone-binding globulin levels adjusted for BMI	Sex hormone-binding globulin levels	Sex hormone-binding globulin levels	Sex hormone-binding globulin levels	Sex hormone-binding globulin levels adjusted for BMI	Sex hormone-binding globulin levels adjusted for BMI
rs5412,chr17,7184046,G,A,43,15,58,0.741379310344828,0.505808141961216,0.4753043,0.638076501302277,0.838503740546251,0.051811123316748,0.606504048244218,0.867929697867163,0.738290120924264,True,True,AG09309,CTCF,True,True,High,MA0139.1_ynrCCAsyAGrkGGCrsyn	MA1102.1_CnsCAGGGGGCrsn	MA1102.2_nsCAGGGGGCGs	MA1929.1_CTGCAnTnCCnnnnnnnnCCAsnAGrkGGCrsnn,JASPAR,17,7280727,G,G,0.8286,A,0.1714,gnoMADg:nfe,17_7280727_G_A,101,4,9,0,0.212474849094567,ACADVL	TP53	SLC2A4	ASGR2	ACAP1	ELP5	YBX2	PHF23	CLDN7,,Insulin-like growth factor 1 levels	Sex hormone-binding globulin levels adjusted for BMI	Sex hormone-binding globulin levels	Serum alkaline phosphatase levels
rs1041894,chr22,37679671,C,T,1,9,10,0.1,0.501490949660046,0.5243102,0.0373740424769123,0.398414200216872,0.100447111151892,0.0291405035318963,0.48164273137421,0.217894121346892,True,True,AG09309,CTCF,True,True,High,SRR3180009_dedup.bam.motifs_2_AyrGCGCCCyCTn	SRR6384340_dedup.bam.motifs_2_TGCmCCTGGTGGCrsy,NoPeak_denovo,22,37283630,C,C,0.7509,T,0.249,gnoMADg:nfe,22_37283630_C_T,60,0,2,0,0.232595573440644,CYTH4	RAC2,,
rs2480786,chr1,10567658,C,T,174,100,274,0.635036496350365,0.512090074253288,0.4426491,0.628220632980303,0.733356476456888,0.0274120166324076,0.612264085175709,0.753721428111336,0.680788554718595,True,True,AG09319,CTCF,True,True,High,MA1929.1_CTGCAnTnCCnnnnnnnnCCAsnAGrkGGCrsnn,JASPAR,1,10507601,T,T,0.8364,C,0.1636,gnoMADg:nfe,1_10507601_C_T,123,6,6,1,0.179678068410463,KIF1B	CENPS	PGD	CASZ1	DFFA	PEX14,PEX14,Mean platelet volume	Mean platelet volume	Mean platelet volume	Platelet count	Standing height	Mean platelet (thrombocyte) volume
rs4912347,chr1,59012691,G,A,36,12,48,0.75,0.513340101570678,0.5213106,0.607039102796389,0.848138534560105,0.0609197200807002,0.559992414188009,0.856641034016323,0.727588818678247,True,True,AG09319,CTCF,True,True,High,Average_123_TGGCCmyCTAGTGGyk,NoPeak_denovo,1,58547019,G,G,0.9013,A,0.09874,gnoMADg:nfe,1_58547019_G_A,45,1,3,2,0.346881287726358,OMA1	DAB1	TACSTD2,OMA1	DAB1,Protein FAM162A measurement
rs17009396,chr2,74054272,T,C,4,22,26,0.153846153846154,0.491823871550059,0.5023436,0.0749686915671873,0.338605549580439,0.0693191646759219,0.056922278436099,0.395803561466259,0.206787120573813,True,True,AG09319,CTCF,True,True,High,SRR357486_dedup.bam.motifs_0_TssCCyCwrGTGG	SRR6384338_dedup.bam.motifs_1_CmyCTGGTGGCrsy,NoPeak_denovo,2,73827145,T,T,0.9836,C,0.01636,gnoMADg:nfe,2_73827145_T_C,39,0,2,1,0.306639839034205,RAB11FIP5	STAMBP,STAMBP,
rs6710763,chr2,64068788,G,T,44,6,50,0.88,0.51096953874644,0.4913604,0.769237978435769,0.937735116736792,0.0447758343071162,0.730820071527879,0.945185782873386,0.853486547586281,True,True,AG09319,CTCF,True,True,High,ENCFF000ONR_dedup.bam.motifs_0_GkGCAGCAsyTCC	SRR227660_dedup.bam.motifs_2_CCTrsTGGsns	SRR6845320_dedup.bam.motifs_2_GCyACywGGnG,NoPeak_denovo,2,63841654,T,T,0.7903,G,0.2097,gnoMADg:nfe,2_63841654_G_T,53,0,3,1,0.367404426559356,UGP2	VPS54	OTX1,UGP2,
rs6806181,chr3,30176824,G,A,22,2,24,0.916666666666667,0.513340101570678,0.4202093,0.78830993305657,0.979408749918733,0.0515247774095798,0.733779039251105,0.983213938979296,0.883859341487652,True,True,AG09319,CTCF,True,True,High,MA0139.1_ynrCCAsyAGrkGGCrsyn,JASPAR,3,30135333,G,G,0.7156,A,0.2844,gnoMADg:nfe,3_30135333_G_A,51,0,0,0,0.0199195171026157,,,
rs13173842,chr5,168524685,T,C,2,12,14,0.142857142857143,0.491823871550059,0.5541438,0.0485496718117022,0.372393176152124,0.0859232531574391,0.0288362482404325,0.436174029152862,0.210471423981913,True,True,AG09319,CTCF,True,True,High,MA0139.1_ynrCCAsyAGrkGGCrsyn	MA1102.1_CnsCAGGGGGCrsn	MA1102.2_nsCAGGGGGCGs,JASPAR,5,169097680,C,C,0.6886,T,0.3114,gnoMADg:nfe,5_169097680_T_C,75,0,0,0,0.0599597585513078,,,
rs403084,chr5,148819714,T,C,14,2,16,0.875,0.491823871550059,0.4800982,0.657284722624078,0.963976610149577,0.0816427039483476,0.559909249693227,0.966800917177622,0.810630666386827,True,True,AG09319,CTCF,True,True,High,Average_178_TkynyCAGCCTGnGnT,NoPeak_denovo,5,149440151,T,C,0.7764,T,0.2236,gnoMADg:nfe,5_149440151_T_C,37,0,0,0,0.119517102615694,,,
rs476330,chr6,116433265,C,T,30,68,98,0.306122448979592,0.512090074253288,0.5512839,0.188029425121667,0.346796137734301,0.0411289591360746,0.167344597843252,0.374309126750167,0.267412781427984,True,True,AG09319,CTCF,True,True,High,MA0139.1_ynrCCAsyAGrkGGCrsyn	MA1929.1_CTGCAnTnCCnnnnnnnnCCAsnAGrkGGCrsnn,JASPAR,6,116112102,C,T,0.5784,C,0.4216,gnoMADg:nfe,6_116112102_C_T,150,13,6,1,0.206036217303823,NT5DC1	DSE	CALHM5	CALHM6	TSPYL4	FRK,NT5DC1,Alanine aminotransferase levels	Cystatin C levels	Total cholesterol levels	Apolipoprotein A1 levels	Low density lipoprotein cholesterol levels	HDL cholesterol levels	Height	Impedance of whole body	Serum alkaline phosphatase levels	C-reactive protein levels	Sitting height	Liver enzyme levels (alanine transaminase)	Aspartate aminotransferase levels
rs793688,chr6,24431414,T,C,24,55,79,0.30379746835443,0.491823871550059,0.539759,0.196157378851731,0.366819027929552,0.0466981943616015,0.160139932482233,0.396868846618359,0.281488203390641,True,True,AG09319,CTCF,True,True,High,MA1930.1_CTGCAGTnCnnnnnnnnnnCCAsyAGrkGGCrsyn,JASPAR,6,24431186,T,C,0.6814,T,0.3186,gnoMADg:nfe,6_24431186_T_C,55,1,6,1,0.320120724346076,C6orf62	ALDH5A1	MRS2	KIAA0319	GPLD1	DCDC2,MRS2,Serum alkaline phosphatase levels
rs739518,chr7,107384127,G,A,6,44,50,0.12,0.513340101570678,0.5074326,0.0657747534985541,0.230305661348391,0.0444963648261751,0.0444018816656815,0.26777465071255,0.148040207423473,True,True,AG09319,CTCF,True,True,High,SRR6384338_dedup.bam.motifs_1_CmyCTGGTGGCrsy,NoPeak_denovo,7,107743682,G,G,0.7453,A,0.2547,gnoMADg:nfe,7_107743682_G_A,73,2,3,2,0.300603621730382,COG5	SLC26A4	CBLL1,SLC26A4	CBLL1,Lymphocyte counts	Lymphocyte counts
rs746761,chr11,36453506,T,C,2,18,20,0.1,0.491823871550059,0.4046265,0.0683142067029423,0.393497643752029,0.0899178578186928,0.0342377144854562,0.470415206782357,0.230905925227486,True,True,AG09319,CTCF,True,True,High,Average_178_TkynyCAGCCTGnGnT,NoPeak_denovo,11,36431956,C,T,0.5975,C,0.4025,gnoMADg:nfe,11_36431956_T_C,75,0,0,0,0.139637826961771,,,
rs1866477,chr12,99119833,T,G,20,66,86,0.232558139534884,0.51096953874644,0.4728133,0.17985853345958,0.351561111566349,0.0467794616111589,0.163782560055976,0.390785038785045,0.265709822512964,True,True,AG09319,CTCF,True,True,High,MA1929.1_CTGCAnTnCCnnnnnnnnCCAsnAGrkGGCrsnn,JASPAR,12,98726055,G,G,0.8759,T,0.1241,gnoMADg:nfe,12_98726055_T_G,49,0,3,0,0.259154929577465,APAF1	IKBIP	SLC25A3,,
rs206084,chr13,32842173,A,G,26,8,34,0.764705882352941,0.521685130042422,0.4966075,0.609579874170246,0.877677701730714,0.0695149153136934,0.560846911949726,0.896131930843666,0.74362878795048,True,True,AG09319,CTCF,True,True,High,Average_22_CAnGGCAGnAGnk,NoPeak_denovo,13,32268036,G,G,0.9015,A,0.09846,gnoMADg:nfe,13_32268036_A_G,43,0,0,0,0.0597585513078471,,,
rs8006991,chr14,70070484,T,C,10,138,148,0.0675675675675676,0.491823871550059,0.4929677,0.0446421860519701,0.126914874688819,0.022393259625746,0.0266326206583348,0.139755461344356,0.0857785303703944,True,True,AG09319,CTCF,True,True,High,MA0139.1_ynrCCAsyAGrkGGCrsyn,JASPAR,14,69603767,C,C,0.8477,T,0.1523,gnoMADg:nfe,14_69603767_T_C,78,3,2,0,0.172635814889336,SUSD6	PLEKHD1,,Mean reticulocyte volume	Mean spheric corpuscular volume	Mean reticulocyte volume
rs11557249,chr15,41245676,G,A,50,5,55,0.909090909090909,0.513340101570678,0.4876203,0.808779184872478,0.960679316358059,0.039662365287905,0.782951255630351,0.963885510934199,0.884729250615268,True,True,AG09319,CTCF,True,True,High,ENCFF000PYD_dedup.bam.motifs_5_CwrGTGGCGCnm,NoPeak_denovo,15,40953478,G,G,0.5997,A,0.4003,gnoMADg:nfe,15_40953478_G_A,117,2,12,2,0.153521126760563,RTF1	RMDN3	NUSAP1	ZFYVE19	EHD4	INO80	GCHFR	NDUFAF1	CCDC32	KNSTRN	IVD	OIP5,NUSAP1	CCDC32,Creatinine levels	Cystatin C levels
rs4783504,chr16,20811092,G,T,44,12,56,0.785714285714286,0.51096953874644,0.5507132,0.63072551064481,0.849772677613441,0.0573574636052877,0.579237623842901,0.86138335039804,0.740249094129125,True,True,AG09319,CTCF,True,True,High,MA0139.1_ynrCCAsyAGrkGGCrsyn,JASPAR,16,20799770,G,T,0.5832,G,0.4168,gnoMADg:nfe,16_20799770_G_T,103,2,8,6,0.340442655935614,REXO5	THUMPD1	ACSM1	DCUN1D3	ACSM3	LYRM1	ERI2	ACSM5,REXO5	THUMPD1	ACSM1	ACSM3	LYRM1	LDAF1,Mean spheric corpuscular volume	Eosinophil counts
rs935200,chr17,77948791,C,T,1,12,13,0.0769230769230769,0.512090074253288,0.4599346,0.0407574242063886,0.394027073045356,0.0980083539090372,0.0195659684164953,0.476438293771503,0.217392248625872,True,True,AG09319,CTCF,True,True,High,Average_25_GnsTGCAGTGGnGCC	SRR577849_dedup.bam.motifs_2_sCyCTGGTGGCCm,NoPeak_denovo,17,79974992,T,C,0.6338,T,0.3662,gnoMADg:nfe,17_79974992_C_T,27,0,1,0,0.126156941649899,GAA,,
rs11081475,chr18,9366356,G,A,22,2,24,0.916666666666667,0.513340101570678,0.4374504,0.784279493728587,0.9747020291419,0.0521527663251394,0.739085115337066,0.982511591916455,0.879490761435244,True,True,AG09319,CTCF,True,True,High,SRR357493_dedup.bam.motifs_4_GGTGGCGCym,NoPeak_denovo,18,9366358,G,G,0.9185,A,0.08154,gnoMADg:nfe,18_9366358_G_A,65,1,1,0,0.0995975855130785,PPP4R1,,1-stearoyl-2-oleoyl-gp…
rs1041894,chr22,37679671,C,T,1,35,36,0.0277777777777778,0.512090074253288,0.533316,0.0127506446732817,0.135790085730645,0.0353122147541911,0.0088313694419215,0.173714351747172,0.0742703652019635,True,True,AG09319,CTCF,True,True,High,SRR3180009_dedup.bam.motifs_2_AyrGCGCCCyCTn	SRR6384340_dedup.bam.motifs_2_TGCmCCTGGTGGCrsy,NoPeak_denovo,22,37283630,C,C,0.7509,T,0.249,gnoMADg:nfe,22_37283630_C_T,60,0,2,0,0.232595573440644,CYTH4	RAC2,,
rs2280412,chr3,46600068,A,G,3,14,17,0.176470588235294,0.507334067719708,0.5205448,0.0765318862388225,0.392719900331819,0.0850325278735732,0.0626099072764876,0.480187012223599,0.234625893285321,True,True,AG10803,CTCF,True,True,High,MA1929.1_CTGCAnTnCCnnnnnnnnCCAsnAGrkGGCrsnn,JASPAR,3,46558578,C,A,0.632,G,0.368,gnoMADg:nfe,3_46558578_A_G,74,3,8,0,0.318712273641851,CRIPTO	LRRC2	ALS2CL	CCR1	CCR3	SCAP	CXCR6	LTF,,C-C motif chemokine 4 levels	Macrophage inflammatory protein 1b levels	Monocyte percentage of white cells
rs4610314,chr4,175240518,T,C,30,7,37,0.810810810810811,0.501502226824243,0.4989185,0.663194527658662,0.904346859348593,0.0626517974084534,0.604052099811024,0.913360029263382,0.783770693503627,True,True,AG10803,CTCF,True,True,High,MA0139.1_ynrCCAsyAGrkGGCrsyn,JASPAR,4,174319367,T,T,0.9884,C,0.01155,gnoMADg:nfe,4_174319367_T_C,29,0,0,0,0.0798792756539235,,,
rs4761815,chr12,51656651,C,A,1,14,15,0.0666666666666667,0.504152738934844,0.4564716,0.0228682003924909,0.350701904263874,0.0909423205625795,0.0162685410220029,0.444921693604172,0.186785052328183,True,True,AG10803,CTCF,True,True,High,MA1929.1_CTGCAnTnCCnnnnnnnnCCAsnAGrkGGCrsnn,JASPAR,12,51262867,C,A,0.854,C,0.146,gnoMADg:nfe,12_51262867_C_A,89,9,7,1,0.340241448692153,DAZAP2	CSRNP2	SMAGP	CELA1	BIN2	POU6F1	SLC4A8,BIN2,Platelet count	Mean platelet volume	Mean corpuscular volume	Platelet count	Mean platelet volume	Mean platelet volume	Platelet distribution width	Mean platelet (thrombocyte) volume	Platelet count
rs4608269,chr14,86504916,C,A,38,22,60,0.633333333333333,0.504152738934844,0.4028799,0.603466550906773,0.802626412905361,0.0518920305289887,0.563900812123557,0.825333096636528,0.703046481906067,True,True,AG10803,CTCF,True,True,High,ENCFF000PYD_dedup.bam.motifs_5_CwrGTGGCGCnm,NoPeak_denovo,14,86038572,C,C,0.5611,A,0.439,gnoMADg:nfe,14_86038572_C_A,50,0,0,0,0,,,
rs7251635,chr19,40926680,A,C,19,44,63,0.301587301587302,0.504152738934844,0.6815886,0.104875460161165,0.253528698568807,0.0380777050181741,0.0911403198612638,0.28185259453333,0.179202079364986,True,True,AG10803,CTCF,True,True,High,MA0139.1_ynrCCAsyAGrkGGCrsyn	MA1930.1_CTGCAGTnCnnnnnnnnnnCCAsyAGrkGGCrsyn,JASPAR,19,40420773,A,A,0.966,C,0.03398,gnoMADg:nfe,19_40420773_A_C,41,0,3,0,0.146076458752515,PLD3	BLVRB	SERTAD3,,
rs1281378,chr1,179852074,T,C,126,72,198,0.636363636363636,0.505018855080477,0.4580993,0.601713785458607,0.735375829330032,0.0346474032364718,0.577006670393097,0.753772401464813,0.668544807394319,True,True,GM12878,CTCF,True,True,High,MA0139.1_ynrCCAsyAGrkGGCrsyn	MA1929.1_CTGCAnTnCCnnnnnnnnCCAsnAGrkGGCrsnn	MA1930.1_CTGCAGTnCnnnnnnnnnnCCAsyAGrkGGCrsyn,JASPAR,1,179882939,T,C,0.6322,T,0.3678,gnoMADg:nfe,1_179882939_T_C,62,1,5,2,0.533199195171026,SOAT1	QSOX1	CEP350	TDRD5	TOR1AIP1,AXDND1	TOR1AIP1,Insulin-like growth factor 1 levels
rs16834931,chr1,32689521,A,G,22,89,111,0.198198198198198,0.501320508471117,0.4587189,0.159312099339654,0.317973652213685,0.0411910458406047,0.136119678675293,0.341365231481211,0.238642875776669,True,True,GM12878,CTCF,True,True,High,MA0139.1_ynrCCAsyAGrkGGCrsyn	MA1929.1_CTGCAnTnCCnnnnnnnnCCAsnAGrkGGCrsnn,JASPAR,1,32223920,G,A,0.9345,G,0.06545,gnoMADg:nfe,1_32223920_A_G,82,14,7,3,0.27364185110664,FAM167B	TXLNA	EIF3I	TMEM234	COL16A1	TMEM39B	KPNA6,EIF3I	TMEM234	COL16A1,Arm fat-free mass (left)	Standing height	Leg fat-free mass (left)	Arm predicted mass (right)	Arm predicted mass (left)	Trunk predicted mass	Sitting height	Arm fat-free mass (right)	Whole body fat-free mass	Basal metabolic rate	Comparative height size at age 10	Leg predicted mass (left)	Whole body water mass	Trunk fat-free mass
rs2000252,chr1,67727555,C,T,160,2,162,0.987654320987654,0.507361989439162,0.6315085,0.923667022770053,0.993094765471228,0.0183662764912795,0.895561829081506,0.992836875334638,0.958380894120641,True,True,GM12878,CTCF,True,True,High,MA0139.1_ynrCCAsyAGrkGGCrsyn	MA1102.2_nsCAGGGGGCGs,JASPAR,1,67261872,C,C,0.7275,T,0.2725,gnoMADg:nfe,1_67261872_C_T,67,4,3,0,0.0995975855130785,IL12RB2	IL23R	MIER1,,Crohn's disease [EA]	Inflammatory bowel disease	Crohn's disease	Inflammatory bowel disease [EA]
rs2774336,chr1,235747154,A,G,1,57,58,0.0172413793103448,0.501320508471117,0.50339275,0.0093648767947597,0.100765334430446,0.0257071597618926,0.0059485037336955,0.119835771809872,0.0550651056126028,True,True,GM12878,CTCF,True,True,High,MA0139.1_ynrCCAsyAGrkGGCrsyn,JASPAR,1,235583854,A,A,0.6275,G,0.3725,gnoMADg:nfe,1_235583854_A_G,48,0,1,0,0.126156941649899,B3GALNT2,,
rs381974,chr1,196692672,A,G,67,409,476,0.140756302521008,0.501320508471117,0.4578843,0.126900286069329,0.209324638413291,0.0203977309130397,0.107694469268289,0.218148454155049,0.16811246224131,True,True,GM12878,CTCF,True,True,High,MA0139.1_ynrCCAsyAGrkGGCrsyn	MA1102.2_nsCAGGGGGCGs,JASPAR,1,196723542,,G,0.5787,A,0.4213,gnoMADg:nfe,1_196723542_A_G,158,30,3,3,0.413883299798793,CFHR3	CFH	CFHR1,CFHR3	CFH	CFHR1,Macular degeneration (senile) of retina nos	Degeneration of macula and posterior pole of retina	Electron transfer flavoprotein subunit alpha mitochondrial measurement	Lung function (FVC)	Other retinal disorders	Disorders of choroid and retina	ERO1-like protein beta measurement	Peptidyl-prolyl cis-trans isomerase FKBP7 measurement	Age-related macular degeneration (whether dry or wet)	von Willebrand factor A domain-containing protein 2 measurement	Endoplasmic reticulum lectin 1 measurement	Diabetic retinopathy	Dry age-related macular degeneration (includes geographic atrophy)	Complement factor B measurement	Scavenger receptor class A member 5 measurement	Monocyte differentiation antigen CD14 measurement	Diabetic retinopathy (more control exclusions)	Degeneration of macula and posterior pole	Protein FAM162A measurement	Wet age-related macular degeneration	Macular degeneration | eye problems/disorders	Coagulation factor XIII measurement	GDP-fucose protein O-fucosyltransferase 1 measurement	Amino-terminal enhancer of split measurement	Fibulin-5 measurement	dCTP pyrophosphatase 1 measurement	Procollagen-lysine2-oxoglutarate 5-dioxygenase 2 measurement	Early age-related macular degeneration	Complement component C8 measurement	Complement component C8 gamma chain measurement
rs4652524,chr1,180600970,A,G,17,184,201,0.0845771144278607,0.501320508471117,0.462582,0.0674939822364718,0.15511233247421,0.0227875099050052,0.0548085173163079,0.173516253167149,0.111303157355341,True,True,GM12878,CTCF,True,True,High,Average_80_yCGnGTGsAGTksn,NoPeak_denovo,1,180631834,G,G,0.8321,A,0.1679,gnoMADg:nfe,1_180631834_A_G,51,0,0,1,0.0663983903420523,,TOR1AIP2,
rs6679226,chr1,117525458,C,A,79,3,82,0.963414634146341,0.510225317888383,0.4820557,0.903661147861952,0.987824924079787,0.0217706277813756,0.883971738971521,0.990331664937849,0.945743035970869,True,True,GM12878,CTCF,True,True,High,MA0139.1_ynrCCAsyAGrkGGCrsyn	MA1102.1_CnsCAGGGGGCrsn	MA1102.2_nsCAGGGGGCGs,JASPAR,1,116982836,C,C,0.7052,A,0.2948,gnoMADg:nfe,1_116982836_C_A,56,0,2,0,0.199195171026157,CD101	PTGFRN,,
rs713074,chr1,209763973,A,G,24,1,25,0.96,0.501320508471117,0.5067978,0.789959566031265,0.986772375523506,0.0549459719379927,0.720243784082829,0.992715598121163,0.888365970777386,True,True,GM12878,CTCF,True,True,High,MA0139.1_ynrCCAsyAGrkGGCrsyn	MA1929.1_CTGCAnTnCCnnnnnnnnCCAsnAGrkGGCrsnn	MA1930.1_CTGCAGTnCnnnnnnnnnnCCAsyAGrkGGCrsyn,JASPAR,1,209590628,G,G,0.6558,A,0.3442,gnoMADg:nfe,1_209590628_A_G,86,0,2,0,0.152917505030181,G0S2	CAMK1G,,
rs728447,chr1,35058148,A,C,20,75,95,0.210526315789474,0.503229315754797,0.4833388,0.152957048118915,0.31385575394189,0.0414855876761023,0.128406318992326,0.334043631180979,0.233406401030402,True,True,GM12878,CTCF,True,True,High,Average_123_TGGCCmyCTAGTGGyk,NoPeak_denovo,1,34592547,C,A,0.5934,C,0.4066,gnoMADg:nfe,1_34592547_A_C,47,0,0,0,0.0464788732394366,,,
rs9330298,chr1,153590254,C,A,416,1,417,0.997601918465228,0.510225317888383,0.5273854,0.979755214005157,0.998863383502605,0.0055365544945935,0.975384625008395,0.99954101209547,0.989309298753881,True,True,GM12878,CTCF,True,True,High,MA0139.1_ynrCCAsyAGrkGGCrsyn	MA1102.1_CnsCAGGGGGCrsn,JASPAR,1,153617778,C,C,0.5133,A,0.4867,gnoMADg:nfe,1_153617778_C_A,72,6,15,6,0.400402414486921,ILF2	S100A14	NPR1	SLC27A3	S100A16	CHTOP	S100A3	SNAPIN	DENND4B	S100A4	S100A1	NUP210L	SLC39A1	S100A13	S100A2,S100A14	NPR1	S100A16	CHTOP	S100A1	S100A13,Platelet count	Platelet count	Platelet distribution width	Platelet count	Plateletcrit	Platelet crit
rs2339849,chr2,23847383,T,G,135,109,244,0.55327868852459,0.505702736708083,0.33218015,0.658981886451947,0.764216641745953,0.0277913617227187,0.632610752021091,0.785147140848297,0.71159926409895,True,True,GM12878,CTCF,True,True,High,SRR6384340_dedup.bam.motifs_2_TGCmCCTGGTGGCrsy,NoPeak_denovo,2,23624513,T,T,0.5963,G,0.4037,gnoMADg:nfe,2_23624513_T_G,63,0,1,0,0.0796780684104628,UBXN2A,,
rs7561278,chr2,48954905,T,C,5,106,111,0.045045045045045,0.505018855080477,0.46761215,0.025561946469242,0.122419216390587,0.0250652805939261,0.0147838308774672,0.139696807031197,0.0739905814299145,True,True,GM12878,CTCF,True,True,High,MA0139.1_ynrCCAsyAGrkGGCrsyn,JASPAR,2,48727766,T,T,0.7825,C,0.2175,gnoMADg:nfe,2_48727766_T_C,72,1,1,1,0.239637826961771,LHCGR,LHCGR,Impedance of leg (right)
rs2249736,chr3,39195462,G,T,37,6,43,0.86046511627907,0.512095141373165,0.5363668,0.693329516383099,0.913835805457487,0.0579539928301338,0.661805840075026,0.942102071337499,0.803582660920293,True,True,GM12878,CTCF,True,True,High,SRR299320_dedup.bam.motifs_2_CywnGTGGCrsCC,NoPeak_denovo,3,39153971,G,G,0.5186,T,0.4814,gnoMADg:nfe,3_39153971_G_T,98,7,4,1,0.199195171026157,TTC21A	CX3CR1	WDR48	CSRNP1,CSRNP1,Platelet count	Monocyte count	White blood cell count	Lymphocyte counts	Platelet count	Lymphocyte counts	White blood cell count
rs4596167,chr3,128669652,C,T,86,25,111,0.774774774774775,0.507361989439162,0.5280031,0.658428877517131,0.823262106550726,0.0418147819518925,0.64260730671358,0.850134651834379,0.740845492033928,True,True,GM12878,CTCF,True,True,High,Average_22_CAnGGCAGnAGnk,NoPeak_denovo,3,128950809,C,C,0.8509,T,0.1491,gnoMADg:nfe,3_128950809_C_T,86,22,4,1,0.273440643863179,ACAD9	GATA2	CFAP92	RAB7A,ACAD9,Basophil percentage of white cells	Neutrophil percentage of white cells	Eosinophill count	Neutrophil count	Basophil count	Lymphocyte percentage of white cells	Basophil percentage of granulocytes	Eosinophil percentage of granulocytes	Eosinophil counts	Sum eosinophil basophil counts	White blood cell count (basophil)	Eosinophil counts	Basophil percentage of white cells	Neutrophil percentage of granulocytes	Eosinophil counts	Eosinophill percentage	Eosinophil percentage of white cells	Neutrophil count	Neutrophil percentage of white cells	Eosinophil percentage of white cells	Neutrophill percentage	Neutrophill count
rs4955806,chr3,178787131,C,T,274,492,766,0.357702349869452,0.507361989439162,0.51995675,0.300764784065748,0.381588529607221,0.0209667231762918,0.286411312744201,0.395122932103848,0.341176656836485,True,True,GM12878,CTCF,True,True,High,MA0139.1_ynrCCAsyAGrkGGCrsyn	MA1929.1_CTGCAnTnCCnnnnnnnnCCAsnAGrkGGCrsnn	MA1930.1_CTGCAGTnCnnnnnnnnnnCCAsyAGrkGGCrsyn,JASPAR,3,179069343,C,C,0.8177,T,0.1821,gnoMADg:nfe,3_179069343_C_T,37,0,2,0,0.206036217303823,ZMAT3	MFN1,,
rs12513181,chr4,123835656,C,A,487,209,696,0.699712643678161,0.510225317888383,0.4957949,0.66628849297244,0.747622782247946,0.0206738459208933,0.649815283170271,0.756220222968658,0.706955637610193,True,True,GM12878,CTCF,True,True,High,MA0139.1_ynrCCAsyAGrkGGCrsyn	MA1102.1_CnsCAGGGGGCrsn,JASPAR,4,122914501,C,A,0.7432,C,0.2571,gnoMADg:nfe,4_122914501_C_A,101,19,4,2,0.226559356136821,NUDT6	AFG2A	FGF2	BBS12,NUDT6	AFG2A,Whole body fat-free mass	Leg predicted mass (left)	Basal metabolic rate	Arm fat-free mass (left)	Arm fat-free mass (right)	Appendicular lean mass	Arm predicted mass (left)	Standing height	Leg fat-free mass (left)	Impedance of leg (left)	Leg predicted mass (right)	Impedance of leg (right)	Whole body water mass	Appendicular lean mass	Trunk predicted mass	Trunk fat-free mass	Leg fat-free mass (right)	Appendicular lean mass	Arm predicted mass (right)
rs2433324,chr4,95439956,A,C,2,27,29,0.0689655172413793,0.503229315754797,0.475932,0.0338634432194574,0.245611699923543,0.0581132891868206,0.0193969531413203,0.299285972638101,0.1397375715715,True,True,GM12878,CTCF,True,True,High,SRR357486_dedup.bam.motifs_0_TssCCyCwrGTGG,NoPeak_denovo,4,94518805,A,A,0.7028,C,0.2972,gnoMADg:nfe,4_94518805_A_C,55,1,2,1,0.313682092555332,SMARCAD1	PDLIM5,PDLIM5,Prostate cancer
rs3910054,chr4,149116534,A,G,81,1,82,0.98780487804878,0.501320508471117,0.49386435,0.924203064988226,0.994956103302037,0.019020022420262,0.905353913435762,0.998924266815637,0.959579584145131,True,True,GM12878,CTCF,True,True,High,MA0139.1_ynrCCAsyAGrkGGCrsyn,JASPAR,4,148195383,G,G,0.6583,A,0.3417,gnoMADg:nfe,4_148195383_A_G,62,0,0,0,0.0533199195171026,,,
rs258764,chr5,142576453,A,G,3,25,28,0.107142857142857,0.501320508471117,0.4892748,0.0529461336377219,0.293113987814191,0.0634309656265828,0.0304700924292013,0.33149061353899,0.173030060725957,True,True,GM12878,CTCF,True,True,High,SRR577849_dedup.bam.motifs_2_sCyCTGGTGGCCm,NoPeak_denovo,5,143196888,G,G,0.5733,A,0.4267,gnoMADg:nfe,5_143196888_A_G,61,0,0,0,0.0331991951710262,,,
rs10447377,chr6,54486278,G,T,155,2,157,0.987261146496815,0.512095141373165,0.50780385,0.944979154172853,0.989874763045921,0.0129247544154248,0.933748488236913,0.996958535378988,0.967426958609387,True,True,GM12878,CTCF,True,True,High,MA0139.1_ynrCCAsyAGrkGGCrsyn	MA1929.1_CTGCAnTnCCnnnnnnnnCCAsnAGrkGGCrsnn,JASPAR,6,54621480,G,T,0.554,G,0.446,gnoMADg:nfe,6_54621480_G_T,79,0,1,0,0.0995975855130785,FAM83B,,
rs17073338,chr6,144409135,G,A,26,258,284,0.0915492957746479,0.508830138967515,0.4782045,0.0715486825256461,0.142189883935985,0.0191170420989243,0.0541216185984582,0.153437642871071,0.106869283230816,True,True,GM12878,CTCF,True,True,High,MA0139.1_ynrCCAsyAGrkGGCrsyn,JASPAR,6,144087998,G,G,0.9062,A,0.09377,gnoMADg:nfe,6_144087998_G_A,47,0,2,0,0.172635814889336,SF3B5	PLAGL1,,
rs17584088,chr6,32935509,A,C,487,116,603,0.807628524046434,0.503229315754797,0.5240468,0.746796666262533,0.823637865951615,0.0194313777590989,0.73567744042025,0.833369409609556,0.785217266107074,True,True,GM12878,CTCF,True,True,High,MA0139.1_ynrCCAsyAGrkGGCrsyn	MA1102.1_CnsCAGGGGGCrsn,JASPAR,6,32967732,A,A,0.9647,C,0.03512,gnoMADg:nfe,6_32967732_A_C,101,1,2,1,0.287726358148893,HLA-DOA	PSMB8,HLA-DMA,Type 1 diabetes
rs2239713,chr6,3849305,T,C,92,5,97,0.948453608247423,0.505018855080477,0.48901595,0.890707417975544,0.979960618296852,0.0225123920129425,0.865006538249594,0.979960618296852,0.935334018136198,True,True,GM12878,CTCF,True,True,High,MA1929.1_CTGCAnTnCCnnnnnnnnCCAsnAGrkGGCrsnn,JASPAR,6,3849071,C,C,0.7015,T,0.2985,gnoMADg:nfe,6_3849071_T_C,26,0,0,0,0.0663983903420523,,,
rs1529661,chr7,3735435,T,G,12,38,50,0.24,0.505702736708083,0.4798872,0.159087295260863,0.396238018536708,0.061139189247687,0.133121439169461,0.437328388417354,0.277662656898785,True,True,GM12878,CTCF,True,True,High,MA0139.1_ynrCCAsyAGrkGGCrsyn	MA1929.1_CTGCAnTnCCnnnnnnnnCCAsnAGrkGGCrsnn	MA1930.1_CTGCAGTnCnnnnnnnnnnCCAsyAGrkGGCrsyn,JASPAR,7,3695803,T,G,0.8171,T,0.1829,gnoMADg:nfe,7_3695803_T_G,64,0,1,0,0.12635814889336,SDK1,,
rs940347,chr7,38110425,A,G,29,214,243,0.119341563786008,0.501320508471117,0.48829675,0.0909644277378739,0.176750100424877,0.0222494161009536,0.0670968591914573,0.189713919628558,0.133857264081376,True,True,GM12878,CTCF,True,True,High,MA1102.1_CnsCAGGGGGCrsn	MA1102.2_nsCAGGGGGCGs	MA1929.1_CTGCAnTnCCnnnnnnnnCCAsnAGrkGGCrsnn,JASPAR,7,38070823,G,G,0.6555,A,0.3445,gnoMADg:nfe,7_38070823_A_G,97,24,1,1,0.106237424547284,NME8,EPDR1,Heel bone mineral density	Sitting height	Standing height	Heel bone mineral density	Heel quantitative ultrasound index (qui) direct entry	Appendicular lean mass	Fasciitis	Osteoporosis | non-cancer illness code self-reported	Fractures	Trunk predicted mass	Heel bone mineral density (bmd)	Disorders of muscle ligament and fascia	Contracture of palmar fascia [dupuytren's disease]	Appendicular lean mass	Heel broadband ultrasound attenuation direct entry	Heel quantitative ultrasound index (qui) direct entry (right)	Heel bone mineral density (bmd) t-score automated	Fractured/broken bones in last 5 years	Heel broadband ultrasound attenuation (right)	Bone disorder	Osteoporosis	Heel bone mineral density (bmd) t-score automated (right)	Comparative height size at age 10	Heel bone mineral density (bmd) (right)
rs755951,chr8,27226790,A,C,1,95,96,0.0104166666666667,0.503229315754797,0.5830799,0.0033877673590926,0.0440252660940043,0.0117345690825919,0.0033877673590926,0.0578011164594615,0.0237065167265485,True,True,GM12878,CTCF,True,True,High,MA0139.1_ynrCCAsyAGrkGGCrsyn	MA1930.1_CTGCAGTnCnnnnnnnnnnCCAsyAGrkGGCrsyn,JASPAR,8,27369273,A,A,0.5998,C,0.4002,gnoMADg:nfe,8_27369273_A_C,118,5,3,1,0.293158953722334,TRIM35	PTK2B	CHRNA2,PTK2B,White blood cell count	Lymphocyte counts	Monocyte count	White blood cell count	Alzheimer's disease or family history of Alzheimer's disease
rs10817542,chr9,116725481,G,A,284,369,653,0.434915773353752,0.508830138967515,0.5953321,0.304361366833088,0.384059403105062,0.0209891868231758,0.283318678840936,0.394286878146246,0.344210384969075,True,True,GM12878,CTCF,True,True,High,SRR3180009_dedup.bam.motifs_2_AyrGCGCCCyCTn,NoPeak_denovo,9,113963201,G,G,0.7732,A,0.2268,gnoMADg:nfe,9_113963201_G_A,64,0,0,0,0.0798792756539235,,,
rs11103226,chr9,138817142,C,T,61,7,68,0.897058823529412,0.507361989439162,0.5627805,0.755663328545006,0.928423042453453,0.0454336021347772,0.712905866427403,0.946130416470581,0.84204318549923,True,True,GM12878,CTCF,True,True,High,SRR6845323_dedup.bam.motifs_6_AGGkGGCAGn,NoPeak_accessory_motif,9,135925296,C,T,0.5411,C,0.4589,gnoMADg:nfe,9_135925296_C_T,49,0,2,1,0.120120724346076,KCNT1	CAMSAP1,UBAC1,
rs11137568,chr9,80854608,G,A,162,2,164,0.98780487804878,0.508830138967515,0.4674299,0.956765216875244,0.994043540787621,0.0104049422661015,0.945528421343465,0.996491201791914,0.975404378831433,True,True,GM12878,CTCF,True,True,High,MA0139.1_ynrCCAsyAGrkGGCrsyn,JASPAR,9,78239692,G,G,0.608,A,0.392,gnoMADg:nfe,9_78239692_G_A,74,0,2,1,0.393963782696177,CEP78	PSAT1,CEP78,
rs2778255,chr9,111032311,A,G,4,41,45,0.0888888888888889,0.501320508471117,0.4552078,0.0536742976985215,0.242995240404225,0.0520104256320145,0.0417261982627421,0.297419693738932,0.148334769051373,True,True,GM12878,CTCF,True,True,High,MA1102.1_CnsCAGGGGGCrsn	MA1102.2_nsCAGGGGGCGs,JASPAR,9,108270031,G,G,0.5609,A,0.4091,gnoMADg:nfe,9_108270031_A_G,38,0,1,0,0.0663983903420523,TMEM245,,
rs6475120,chr9,1732880,G,A,89,354,443,0.200902934537246,0.508830138967515,0.5471379,0.142952652768895,0.208553301677358,0.0179384689652884,0.129587751969441,0.222687347324548,0.175752977223126,True,True,GM12878,CTCF,True,True,High,MA0139.1_ynrCCAsyAGrkGGCrsyn	MA1929.1_CTGCAnTnCCnnnnnnnnCCAsnAGrkGGCrsnn	MA1930.1_CTGCAGTnCnnnnnnnnnnCCAsyAGrkGGCrsyn,JASPAR,9,1732880,A,G,0.5007,A,0.4993,gnoMADg:nfe,9_1732880_G_A,56,0,0,0,0.0597585513078471,,,
rs7028391,chr9,7319116,G,A,120,5,125,0.96,0.508830138967515,0.48564325,0.911777454452289,0.977553395015412,0.0176943768248286,0.897145472339705,0.984572586179855,0.944665424733851,True,True,GM12878,CTCF,True,True,High,MA0139.1_ynrCCAsyAGrkGGCrsyn	MA1102.1_CnsCAGGGGGCrsn	MA1102.2_nsCAGGGGGCGs,JASPAR,9,7319116,A,A,0.825,G,0.175,gnoMADg:nfe,9_7319116_G_A,56,0,0,0,0,,,
rs11598494,chr10,6178941,T,C,10,83,93,0.10752688172043,0.505018855080477,0.3941037,0.101662626266087,0.260565807064731,0.0429491370524799,0.0723720038810896,0.286872985661366,0.181114216665409,True,True,GM12878,CTCF,True,True,High,MA0139.1_ynrCCAsyAGrkGGCrsyn	MA1102.2_nsCAGGGGGCGs,JASPAR,10,6136978,T,T,0.6467,C,0.3533,gnoMADg:nfe,10_6136978_T_C,117,18,2,0,0.179275653923541,RBM17	IL2RA,,Hayfever allergic rhinitis or eczema | blood clot dvt bronchitis emphysema asthma rhinitis eczema allergy diagnosed by doctor	None of the above | blood clot dvt bronchitis emphysema asthma rhinitis eczema allergy diagnosed by doctor	Lymphocyte percentage	Type 1 diabetes	Lymphocyte counts	Thyroid problem (not cancer)	Neutrophil percentage of white cells	Platelet count	Lymphocyte percentage of white cells	Lymphocyte counts	Neutrophill percentage	Lymphocyte counts	Type 1 diabetes	Interleukin-2 receptor antagonist levels	Serum total protein level	Diabetes or endocrine disease	Type 1 diabetes	Type 1 diabetes
rs17883887,chr10,44866247,T,C,1,91,92,0.0108695652173913,0.505018855080477,0.31704115,0.0122369255157587,0.128636229022149,0.0331800915203642,0.0087538006626314,0.161642275475877,0.0704365772689539,True,True,GM12878,CTCF,True,True,High,MA0139.1_ynrCCAsyAGrkGGCrsyn	MA1102.2_nsCAGGGGGCGs,JASPAR,10,44370799,T,T,0.7903,C,0.2097,gnoMADg:nfe,10_44370799_T_C,61,4,2,0,0.0865191146881288,RASSF4	ZNF239,,Neutrophil count	Neutrophil count	White blood cell count	White blood cell count
rs2185724,chr10,30316208,T,C,117,50,167,0.70059880239521,0.505018855080477,0.43591265,0.685499739665585,0.810722134639994,0.0329267520085606,0.659273060217331,0.820921564382585,0.74811093715279,True,True,GM12878,CTCF,True,True,High,MA0139.1_ynrCCAsyAGrkGGCrsyn,JASPAR,10,30027279,T,T,0.5838,C,0.4162,gnoMADg:nfe,10_30027279_T_C,109,10,1,1,0.386317907444668,JCAD,JCAD,Platelet count	Pulse pressure	Coronary artery disease	Mean platelet volume	Peak expiratory flow	Platelet count	Diastolic blood pressure	Peak expiratory flow (pef)	Mean platelet volume	Mean platelet volume
rs266093,chr10,44866208,C,G,52,1,53,0.981132075471698,0.507770907657754,0.61701355,0.843979243783942,0.993853083283031,0.0404570314742662,0.80372101400981,0.994142967239908,0.918916163533486,True,True,GM12878,CTCF,True,True,High,SRR6384340_dedup.bam.motifs_2_TGCmCCTGGTGGCrsy,NoPeak_denovo,10,44370760,C,G,0.6193,C,0.3807,gnoMADg:nfe,10_44370760_C_G,74,0,1,0,0.0997987927565392,CXCL12,,
rs6585679,chr10,85677421,A,C,15,188,203,0.0738916256157636,0.503229315754797,0.4832929,0.0525695859678108,0.129761247198231,0.020319693032876,0.0399986392965713,0.149158962967935,0.091165416583021,True,True,GM12878,CTCF,True,True,High,ENCFF000BAS_dedup.bam.motifs_0_TnGCGCCCTsTrGTG	SRR577849_dedup.bam.motifs_2_sCyCTGGTGGCCm	SRR6845320_dedup.bam.motifs_2_GCyACywGGnG	SRR6845323_dedup.bam.motifs_3_CrCCAGsnGGT,NoPeak_denovo,10,83917665,C,C,0.7848,A,0.2152,gnoMADg:nfe,10_83917665_A_C,36,0,1,0,0.0995975855130785,CDHR1,,
rs1675105,chr11,61963615,A,G,2,93,95,0.0210526315789474,0.501320508471117,0.48493505,0.0114945537955307,0.0866323589314678,0.0210487514370303,0.0077222746246607,0.109000708337449,0.0490634563634993,True,True,GM12878,CTCF,True,True,High,MA0139.1_ynrCCAsyAGrkGGCrsyn	MA1930.1_CTGCAGTnCnnnnnnnnnnCCAsyAGrkGGCrsyn,JASPAR,11,62196143,G,G,0.7253,A,0.2747,gnoMADg:nfe,11_62196143_A_G,57,2,7,0,0.185915492957746,INCENP	SCGB2A1	SCGB1D2	FADS1	ASRGL1	BEST1	FADS2,,Red cell distribution width	Red cell distribution width
rs4409785,chr11,95311422,T,C,4,203,207,0.0193236714975845,0.505018855080477,0.4689494,0.0114760695214412,0.0565342012618183,0.0121676021206807,0.0100247864401745,0.066021088445572,0.0340051353916298,True,True,GM12878,CTCF,True,True,High,MA0139.1_ynrCCAsyAGrkGGCrsyn	MA1930.1_CTGCAGTnCnnnnnnnnnnCCAsyAGrkGGCrsyn,JASPAR,11,95578258,T,T,0.826,C,0.174,gnoMADg:nfe,11_95578258_T_C,155,29,1,0,0.159356136820926,SESN3,,Eosinophil counts	Hypothyroidism strict autoimmune	Levothyroxine sodium | treatment/medication code	Sex hormone-binding globulin levels	Hyperthyroidism or thyrotoxicosis	Apolipoprotein A1 levels	Autoimmune diseases	Mean reticulocyte volume	Hypothyroidism nos	Sex hormone-binding globulin levels	Hypothyroidism strict autoimmune 3 medication purchases required	Eosinophil percentage of white cells	Eosinophil counts	Hypothyroidism other/unspecified	Sex hormone-binding globulin levels	Hypothyroidism or myxedema	Diabetes or endocrine disease	HDL cholesterol levels	Hypothyroidism/myxoedema | non-cancer illness code self-reported	Sex hormone-binding globulin levels adjusted for BMI	Mean reticulocyte volume	Serum albumin levels	Mean spheric corpuscular volume	Mean reticulocyte volume	Eosinophil counts	Disorders of the thyroid gland	Sex hormone-binding globulin levels adjusted for BMI	Thyroid problem (not cancer)	Hypothyroidism
rs10843543,chr12,30054753,T,G,99,14,113,0.876106194690266,0.505702736708083,0.4238097,0.843434753130231,0.93905380713239,0.0253548997727533,0.823903806271739,0.947346511174342,0.891244280131311,True,True,GM12878,CTCF,True,True,High,MA0139.1_ynrCCAsyAGrkGGCrsyn	MA1102.1_CnsCAGGGGGCrsn,JASPAR,12,29901820,G,T,0.5856,G,0.4144,gnoMADg:nfe,12_29901820_T_G,53,0,0,0,0.0531187122736418,,,
rs1976938,chr12,53661925,C,T,191,307,498,0.383534136546185,0.507361989439162,0.5497352,0.296197702568388,0.382101092517988,0.0226988046311462,0.280674677787303,0.397093341216023,0.339149397543188,True,True,GM12878,CTCF,True,True,High,MA0139.1_ynrCCAsyAGrkGGCrsyn,JASPAR,12,53268141,T,T,0.6746,C,0.3254,gnoMADg:nfe,12_53268141_C_T,113,12,9,2,0.360160965794769,PFDN5	ESPL1	SP1	KRT1	SP7	ITGB7	ATP5MC2	MAP3K12	MFSD5,ESPL1	ATP5MC2,Mean corpuscular hemoglobin	Mean corpuscular haemoglobin	Total body bone mineral density (age 45-60)	Mean corpuscular volume	Mean corpuscular volume	Heel bone mineral density	Red blood cell count	Red blood cell (erythrocyte) count	Mean corpuscular hemoglobin	Mean corpuscular volume	Mean spheric corpuscular volume	Red blood cell count
rs7967778,chr12,103096497,G,A,456,56,512,0.890625,0.508830138967515,0.5726651,0.815779720143135,0.887948304059947,0.0186090246706946,0.804940777745378,0.907142535547269,0.851864012101541,True,True,GM12878,CTCF,True,True,High,MA0139.1_ynrCCAsyAGrkGGCrsyn	MA1102.1_CnsCAGGGGGCrsn	MA1102.2_nsCAGGGGGCGs,JASPAR,12,102702719,G,G,0.8898,A,0.1102,gnoMADg:nfe,12_102702719_G_A,72,0,0,0,0.0398390342052314,,,
rs2274344,chr13,24415443,T,C,54,12,66,0.818181818181818,0.505018855080477,0.42442205,0.761079194458452,0.908507628919369,0.0385436493454644,0.740378633685632,0.930232847250193,0.83479341168891,True,True,GM12878,CTCF,True,True,High,MA1930.1_CTGCAGTnCnnnnnnnnnnCCAsyAGrkGGCrsyn,JASPAR,13,23841304,T,T,0.746,C,0.254,gnoMADg:nfe,13_23841304_T_C,41,0,1,2,0.293561368209255,MIPEP,C1QTNF9B	MIPEP,
rs3916952,chr13,105552973,C,A,28,1,29,0.96551724137931,0.510225317888383,0.50184295,0.807172037795798,0.991326901334433,0.0499514898663184,0.756674896994967,0.995873940278268,0.899249469565115,True,True,GM12878,CTCF,True,True,High,MA0139.1_ynrCCAsyAGrkGGCrsyn	MA1102.1_CnsCAGGGGGCrsn	MA1102.2_nsCAGGGGGCGs,JASPAR,13,104900622,C,C,0.5922,A,0.4078,gnoMADg:nfe,13_104900622_C_A,39,0,0,0,0,,,
rs217682,chr14,62356724,A,G,35,163,198,0.176767676767677,0.501320508471117,0.4900825,0.141352245979192,0.250584517913912,0.0285934492734671,0.120070421077881,0.267145880379083,0.195968381946552,True,True,GM12878,CTCF,True,True,High,Average_334_GCCmTCTAGTGGymy	SRR6384340_dedup.bam.motifs_2_TGCmCCTGGTGGCrsy	SRR6845320_dedup.bam.motifs_2_GCyACywGGnG,NoPeak_denovo,14,61890006,A,A,0.6074,G,0.3926,gnoMADg:nfe,14_61890006_A_G,41,0,1,0,0.086317907444668,SNAPC1,,
rs2273925,chr14,93142534,T,C,100,41,141,0.709219858156028,0.505018855080477,0.4309051,0.691114590795449,0.82463653026127,0.0348815941431012,0.668613942940151,0.843383791164758,0.75787556052836,True,True,GM12878,CTCF,True,True,High,MA0139.1_ynrCCAsyAGrkGGCrsyn,JASPAR,14,92676189,T,T,0.6438,C,0.3562,gnoMADg:nfe,14_92676189_T_C,72,0,2,1,0.192756539235412,RIN3	LGMN,LGMN,
rs7146599,chr14,24527672,G,A,890,212,1102,0.807622504537205,0.508830138967515,0.51620805,0.760106524714604,0.827258832020784,0.0170502721251932,0.746656970088638,0.834751951836336,0.793682678367694,True,True,GM12878,CTCF,True,True,High,MA0139.1_ynrCCAsyAGrkGGCrsyn	MA1102.1_CnsCAGGGGGCrsn	MA1102.2_nsCAGGGGGCGs,JASPAR,14,24058463,G,A,0.5085,G,0.4915,gnoMADg:nfe,14_24058463_G_A,82,0,11,1,0.31307847082495,RIPK3	GMPR2	PCK2	CBLN3	LTB4R	DCAF11	DHRS4L2	DHRS4	CARMIL3	CPNE6	REC8,CARMIL3,
rs4779165,chr15,80151013,A,G,93,50,143,0.65034965034965,0.501320508471117,0.42009495,0.648923979752721,0.78720747286041,0.0353498375703814,0.629441549628705,0.807155881154162,0.718065726306566,True,True,GM12878,CTCF,True,True,High,MA0139.1_ynrCCAsyAGrkGGCrsyn,JASPAR,15,79858671,A,A,0.8342,G,0.1658,gnoMADg:nfe,15_79858671_A_G,26,0,1,1,0.353521126760563,MTHFS,MTHFS,
rs12102827,chr16,10063593,A,G,30,87,117,0.256410256410256,0.501320508471117,0.506795,0.184970597258238,0.343314522890698,0.0408417641247854,0.164316573551656,0.376413837198495,0.264142560074468,True,True,GM12878,CTCF,True,True,High,MA0139.1_ynrCCAsyAGrkGGCrsyn	MA1102.1_CnsCAGGGGGCrsn	MA1102.2_nsCAGGGGGCGs,JASPAR,16,9969736,G,A,0.6894,G,0.3106,gnoMADg:nfe,16_9969736_A_G,52,0,1,0,0.0997987927565392,GRIN2A,,
rs13331995,chr16,89912063,T,C,46,23,69,0.666666666666667,0.505018855080477,0.44775255,0.601187848925278,0.792518558710357,0.0505947534014336,0.583362389029354,0.833711707576101,0.696853203817818,True,True,GM12878,CTCF,True,True,High,Average_25_GnsTGCAGTGGnGCC,NoPeak_denovo,16,89845655,T,T,0.6629,C,0.3371,gnoMADg:nfe,16_89845655_T_C,137,21,12,6,0.380482897384306,DBNDD1	SPIRE2	SPATA2L	CDK10	MC1R	SPATA33	DPEP1	VPS9D1	ZNF276	FANCA	GAS8	TCF25,CDK10	DEF8	SPATA33	CHMP1A	ZNF276	FANCA,Hematocrit	Childhood sunburn occasions	Had menopause	Mean corpuscular hemoglobin	Mean corpuscular volume	Malignant neoplasm of skin	Other malignant neoplasms of skin (=non-melanoma skin cancer)	Skin changes due to chronic exposure to nonionizing radiation	Red | hair colour (natural before greying)	Light brown | hair colour (natural before greying)	Dark brown | hair colour (natural before greying)	Ease of skin tanning	Mean corpuscular volume	Mean spheric corpuscular volume	Mean reticulocyte volume	Mean corpuscular hemoglobin	Skin colour	Age at menopause (last menstrual period)	Actinic keratosis	Black | hair colour (natural before greying)	Mean reticulocyte volume
rs17708638,chr16,31171174,C,T,414,2,416,0.995192307692308,0.507361989439162,0.52104985,0.974173926960603,0.99702929445797,0.0065873996548767,0.968006130290556,0.998161968346431,0.985601610709286,True,True,GM12878,CTCF,True,True,High,MA0139.1_ynrCCAsyAGrkGGCrsyn,JASPAR,16,31159853,C,C,0.6669,T,0.3331,gnoMADg:nfe,16_31159853_C_T,195,11,18,4,0.367002012072435,PYDC1	ZNF668	STX1B	KAT8	FUS	STX4	TRIM72	HSD3B7	PRSS36	ITGAX	PRSS53	ITGAD	TGFB1I1	VKORC1	BCKDK	ARMC5	ITGAL	ITGAM,FUS	TRIM72	ITGAX	PRSS53,Mean corpuscular volume	Mean corpuscular volume	Red blood cell (erythrocyte) count	Body mass index (bmi)	Red blood cell count	Red blood cell count	Red blood cell count	Mean corpuscular hemoglobin	Mean corpuscular hemoglobin	Mean corpuscular hemoglobin	Hip circumference
rs2941367,chr16,9254161,G,A,684,297,981,0.697247706422018,0.508830138967515,0.5014768,0.655126071668126,0.72480114096157,0.018477591599021,0.63244723306289,0.732858461127469,0.689963606314848,True,True,GM12878,CTCF,True,True,High,MA0139.1_ynrCCAsyAGrkGGCrsyn	MA1102.1_CnsCAGGGGGCrsn	MA1102.2_nsCAGGGGGCGs,JASPAR,16,9160304,G,A,0.8789,G,0.1211,gnoMADg:nfe,16_9160304_G_A,43,0,1,0,0.0597585513078471,HAPSTR1,,
rs2526354,chr17,57976658,T,C,3,354,357,0.0084033613445378,0.505018855080477,0.41210535,0.0086128089176422,0.0428686895877432,0.0089642611480748,0.0047159473683743,0.0448518323739608,0.0257407492526927,True,True,GM12878,CTCF,True,True,High,MA0139.1_ynrCCAsyAGrkGGCrsyn,JASPAR,17,59899297,T,T,0.8085,C,0.1915,gnoMADg:nfe,17_59899297_T_C,255,43,8,1,0.326559356136821,RPS6KB1	PRR11	SKA2	RNFT1	CA4	TRIM37	VMP1	HEATR6,RNFT1,White blood cell count	Eosinophil percentage of white cells	Red blood cell count	Haemoglobin concentration	Hemoglobin A1c levels	Hematocrit	White blood cell count	Hemoglobin levels	Red cell distribution width	Neutrophil count	Hemoglobin	Other and unspecified iron deficiency	Iron deficiency anaemia	Eosinophil percentage of granulocytes	Haematocrit percentage	Red blood cell (erythrocyte) distribution width	Lymphocyte counts	Red blood cell count	Mean platelet volume	Creatinine levels	Mean reticulocyte volume	Basophil count	Neutrophil count	Anaemias	Red cell distribution width	Neutrophil count	Serum phosphate levels	Platelet distribution width	Basophil count	Plateletcrit	C-reactive protein levels	White blood cell count	Red cell distribution width	Hematocrit	Mean reticulocyte volume	Triglyceride levels	Direct bilirubin levels	Red blood cell count	Hemoglobin concentration	Red cell distribution width	Red cell distribution width	Platelet distribution width	Bilirubin levels
rs6504833,chr17,45396087,A,G,9,96,105,0.0857142857142857,0.501320508471117,0.4923843,0.0565386924158088,0.161473091421892,0.0282295942805968,0.0356606751427868,0.176710129222768,0.10900589191885,True,True,GM12878,CTCF,True,True,High,MA0139.1_ynrCCAsyAGrkGGCrsyn,JASPAR,17,47318721,A,G,0.6484,A,0.3516,gnoMADg:nfe,17_47318721_A_G,129,10,6,2,0.387122736418511,SKAP1	EFCAB13	NPEPPS	SCRN2	COPZ2	TBKBP1,ITGB3	EFCAB13,Mean spheric corpuscular volume	Standing height	Low density lipoprotein cholesterol levels	Sex hormone-binding globulin levels adjusted for BMI	LDL cholesterol	Bioavailable testosterone levels	Sex hormone-binding globulin levels	Sex hormone-binding globulin levels	Sex hormone-binding globulin levels adjusted for BMI	Sex hormone-binding globulin levels adjusted for BMI
rs8076131,chr17,38080912,G,A,5,119,124,0.0403225806451613,0.508830138967515,0.53697175,0.0213037878943165,0.0821460837268025,0.0173427183289195,0.0138480592476576,0.100262239732645,0.0517249358105595,True,True,GM12878,CTCF,True,True,High,SRR6845323_dedup.bam.motifs_2_ACTAGAkGGCns,NoPeak_denovo,17,39924659,A,A,0.5475,G,0.4525,gnoMADg:nfe,17_39924659_G_A,280,76,14,7,0.400402414486922,ZPBP2	SMARCE1	IKZF3	MED1	MED24	PGAP3	GSDMA	GSDMB	PSMD3	ERBB2	MIEN1	CDK12	STARD3	ORMDL3,ZPBP2	THRA	MED24	PGAP3	GSDMB	PSMD3	STARD3,Asthma	Lymphocyte percentage of white cells	Monocyte percentage of white cells	Eosinophil percentage of white cells	Asthma hospital admissions main diagnosis only	Allergic asthma (mode) (more control exclusions)	Childhood asthma (age<16) (more control exclusions)	Sum neutrophil eosinophil counts	Ventolin 100micrograms inhaler | treatment/medication code	Inflammatory bowel disease	Monocyte count	Childhood asthma (age<16)	Monocyte percentage	Asthma	HDL cholesterol	Neutrophil count	Asthma (only as main-diagnosis)	Allergic asthma (mode)	Monocyte percentage of white cells	Lymphocyte percentage of white cells	Myeloid white cell count	Bronchitis | non-cancer illness code self-reported	Asthma	Ulcerative colitis	Ulcerative colitis	Mean reticulocyte volume	Asthma/COPD (KELA code 203)	Eosinophil percentage of granulocytes	White blood cell count	Neutrophill percentage	Emphysema or chronic bronchitis
rs1370905,chr18,24234510,A,C,8,33,41,0.195121951219512,0.503229315754797,0.47452085,0.126493062110283,0.367095105506799,0.0634248413805374,0.0936757281339503,0.41747328322625,0.246794083808541,True,True,GM12878,CTCF,True,True,High,Average_334_GCCmTCTAGTGGymy	Average_353_CCACyAGrk	SRR6845323_dedup.bam.motifs_2_ACTAGAkGGCns,NoPeak_denovo,18,26654546,C,C,0.5506,A,0.4494,gnoMADg:nfe,18_26654546_A_C,64,0,1,1,0.327162977867203,KCTD1,KCTD1,
rs17065639,chr18,56889787,T,C,12,150,162,0.0740740740740741,0.505018855080477,0.43169575,0.064984718257184,0.17038559672632,0.0272521304407966,0.0419974453758244,0.177201182216794,0.117685157491752,True,True,GM12878,CTCF,True,True,High,MA0139.1_ynrCCAsyAGrkGGCrsyn	MA1102.1_CnsCAGGGGGCrsn	MA1102.2_nsCAGGGGGCGs,JASPAR,18,59222555,T,T,0.9743,C,0.02565,gnoMADg:nfe,18_59222555_T_C,64,0,2,1,0.306639839034205,GRP	LMAN1,GRP,
rs2982414,chr20,48463058,A,G,235,131,366,0.64207650273224,0.501320508471117,0.42655645,0.659578276336622,0.753257796856102,0.0247733158139343,0.639930699769472,0.760362904209385,0.706418036596362,True,True,GM12878,CTCF,True,True,High,SRR6845320_dedup.bam.motifs_3_TrsCGGGCGCnnT,NoPeak_denovo,20,49846521,A,A,0.6147,G,0.3853,gnoMADg:nfe,20_49846521_A_G,94,0,3,1,0.192957746478873,RNF114	SLC9A8	SPATA2,SLC9A8,
rs2834482,chr21,35802223,C,G,319,154,473,0.674418604651163,0.507770907657754,0.4815808,0.646636170150995,0.732312136816113,0.0223994155271964,0.629608329986151,0.741023915396595,0.689474153483554,True,True,GM12878,CTCF,True,True,High,MA1930.1_CTGCAGTnCnnnnnnnnnnCCAsyAGrkGGCrsyn,JASPAR,21,34429925,C,G,0.796703296703297,C,0.203296703296703,1000GENOMES:phase_3:GBR,21_34429925_C_G,29,0,0,0,0.09295774…
rs1041894,chr22,37679671,C,T,76,463,539,0.14100185528757,0.507361989439162,0.54409775,0.096030863349252,0.154906140637855,0.0156709653745377,0.0936409702345324,0.165889519355457,0.125468501993553,True,True,GM12878,CTCF,True,True,High,SRR3180009_dedup.bam.motifs_2_AyrGCGCCCyCTn	SRR6384340_dedup.bam.motifs_2_TGCmCCTGGTGGCrsy,NoPeak_denovo,22,37283630,C,C,0.7509,T,0.249,gnoMADg:nfe,22_37283630_C_T,60,0,2,0,0.232595573440644,CYTH4	RAC2,,
rs649737,chr22,20144663,T,G,953,816,1769,0.53872244205766,0.505702736708083,0.37814375,0.62800187309148,0.690348663751765,0.0160862239323412,0.609361741387024,0.696368310712761,0.659175268421622,True,True,GM12878,CTCF,True,True,High,ENCFF000BAS_dedup.bam.motifs_0_TnGCGCCCTsTrGTG,NoPeak_denovo,22,20157140,G,G,0.8387,T,0.1613,gnoMADg:nfe,22_20157140_T_G,60,0,5,1,0.126760563380282,RTL10	COMT	DGCR8	TRMT2A	GNB1L,CCDC188,
rs5931975,chrX,126593909,T,C,21,1,22,0.954545454545455,0.505018855080477,0.4612102,0.796191738913374,0.987407907423698,0.0535047976568464,0.731841084282076,0.991177390513457,0.891799823168536,True,True,GM12878,CTCF,True,True,High,SRR357487_dedup.bam.motifs_2_CyAGGGGGCGsynG	SRR357493_dedup.bam.motifs_4_GGTGGCGCym,NoPeak_denovo,X,127459928,C,T,0.745,C,0.255,gnoMADg:nfe,X_127459928_T_C,20,0,0,0,0,,,
rs5960804,chrX,56815467,G,C,279,11,290,0.962068965517241,0.516020435398492,0.46364595,0.938526973997631,0.98252134722877,0.0116773285806446,0.928328271977108,0.984224594468368,0.960524160613201,True,True,GM12878,CTCF,True,True,High,MA0139.1_ynrCCAsyAGrkGGCrsyn,JASPAR,X,56789034,G,C,0.7756,G,0.2244,gnoMADg:nfe,X_56789034_G_C,128,37,0,0,0.0798792756539235,,,Haematocrit percentage	Hematocrit	Immature reticulocyte fraction	Bioavailable testosterone levels	Bioavailable testosterone levels	Immature fraction of reticulocytes	Reticulocyte fraction of red cells	Mean corpuscular volume	Mean corpuscular hemoglobin	Heel quantitative ultrasound index (qui) direct entry	Heel bone mineral density (bmd)	Sex hormone-binding globulin levels	Plateletcrit	Heel bone mineral density (bmd) t-score automated	Heel broadband ultrasound attenuation direct entry	Forced expiratory volume in 1-second (fev1) predicted	Mean corpuscular haemoglobin	Reticulocyte count	High light scatter reticulocyte count	Standing height	Age when periods started (menarche)	Reticulocyte count	Relative age of first facial hair	Platelet distribution width	High light scatter reticulocyte count	Haemoglobin concentration	Platelet crit	Total testosterone levels	Platelet distribution width	Mean spheric corpuscular volume	Red cell distribution width	High light scatter reticulocyte percentage of red cells	Total testosterone levels	Hemoglobin	Mean platelet volume	Mean platelet (thrombocyte) volume	Mean corpuscular volume
rs12043526,chr1,247537146,G,T,49,23,72,0.680555555555556,0.503044250658416,0.4535953,0.615168237849827,0.800217346832146,0.047871816537412,0.586312216780033,0.813626839895152,0.707692792340986,True,True,GM12891,CTCF,True,True,High,SRR357486_dedup.bam.motifs_3_myTGCnCTCCnGAG,NoPeak_denovo,1,247373844,G,G,0.697,T,0.303,gnoMADg:nfe,1_247373844_G_T,82,6,1,0,0.112877263581489,ZNF496,,Immature fraction…	Neutrophil count	White blood cell count	Neutrophil count	High light scatter reticulocyte count	White blood cell count
rs2774336,chr1,235747154,A,G,1,65,66,0.0151515151515152,0.501192281784581,0.5207127,0.0065786898409686,0.0770751961901851,0.0203284974127174,0.0076972663463421,0.105958198364626,0.0418269430155769,True,True,GM12891,CTCF,True,True,High,MA0139.1_ynrCCAsyAGrkGGCrsyn,JASPAR,1,235583854,A,A,0.6275,G,0.3725,gnoMADg:nfe,1_235583854_A_G,48,0,1,0,0.126156941649899,B3GALNT2,,
rs6679226,chr1,117525458,C,A,52,3,55,0.945454545454545,0.506463687880475,0.4459183,0.871921102675798,0.97771902672085,0.0288563581935289,0.84344522989318,0.982989233218561,0.924820064698324,True,True,GM12891,CTCF,True,True,High,MA0139.1_ynrCCAsyAGrkGGCrsyn	MA1102.1_CnsCAGGGGGCrsn	MA1102.2_nsCAGGGGGCGs,JASPAR,1,116982836,C,C,0.7052,A,0.2948,gnoMADg:nfe,1_116982836_C_A,56,0,2,0,0.199195171026157,CD101	PTGFRN,,
rs9330298,chr1,153590254,C,A,443,4,447,0.991051454138702,0.506463687880475,0.4449147,0.979053928159061,0.994868813565401,0.0043163013746951,0.979053928159061,0.996089059019449,0.986961370862231,True,True,GM12891,CTCF,True,True,High,MA0139.1_ynrCCAsyAGrkGGCrsyn	MA1102.1_CnsCAGGGGGCrsn,JASPAR,1,153617778,C,C,0.5133,A,0.4867,gnoMADg:nfe,1_153617778_C_A,72,6,15,6,0.400402414486921,ILF2	S100A14	NPR1	SLC27A3	S100A16	CHTOP	S100A3	SNAPIN	DENND4B	S100A4	S100A1	NUP210L	SLC39A1	S100A13	S100A2,S100A14	NPR1	S100A16	CHTOP	S100A1	S100A13,Platelet count	Platelet count	Platelet distribution width	Platelet count	Plateletcrit	Platelet crit
rs2303914,chr2,9983686,G,T,85,6,91,0.934065934065934,0.503044250658416,0.5413835,0.844217942230964,0.959408167993374,0.0307090469044074,0.807672991367786,0.962107852417599,0.901813055112169,True,True,GM12891,CTCF,True,True,High,MA0139.1_ynrCCAsyAGrkGGCrsyn	MA1102.1_CnsCAGGGGGCrsn,JASPAR,2,9843557,G,T,0.5235,G,0.4765,gnoMADg:nfe,2_9843557_G_T,86,2,3,1,0.472837022132797,GRHL1	KLF11	TAF1B,TAF1B,Serum phosphate levels	Calcium levels
rs2696398,chr2,236655152,A,G,192,377,569,0.337434094903339,0.501192281784581,0.5268224,0.280048896770301,0.359976454161841,0.0206173369306383,0.256747432008851,0.362657240529115,0.320012675466071,True,True,GM12891,CTCF,True,True,High,MA0139.1_ynrCCAsyAGrkGGCrsyn	MA1102.1_CnsCAGGGGGCrsn	MA1102.2_nsCAGGGGGCGs,JASPAR,2,235746508,G,G,0.7894,A,0.2111,gnoMADg:nfe,2_235746508_A_G,72,0,1,0,0.159557344064386,AGAP1,,
rs7561278,chr2,48954905,T,C,2,140,142,0.0140845070422535,0.500109728238934,0.5101184,0.0050670213150378,0.0509880353899204,0.0130233319482063,0.0040164433642999,0.06012485917654,0.0280275283524791,True,True,GM12891,CTCF,True,True,High,MA0139.1_ynrCCAsyAGrkGGCrsyn,JASPAR,2,48727766,T,T,0.7825,C,0.2175,gnoMADg:nfe,2_48727766_T_C,72,1,1,1,0.239637826961771,LHCGR,LHCGR,Impedance of leg (right)
rs7570750,chr2,98642160,T,C,18,114,132,0.136363636363636,0.500109728238934,0.513357,0.0941312545782002,0.206700998629048,0.0287671064445049,0.0602908736546735,0.211694927753688,0.150416126603624,True,True,GM12891,CTCF,True,True,High,SRR3180008_dedup.bam.motifs_2_ynTCTAGTrGnk,NoPeak_denovo,2,98025697,T,T,0.5415,C,0.4585,gnoMADg:nfe,2_98025697_T_C,67,2,3,2,0.119718309859155,ANKRD36B	ZAP70	C2orf92,ANKRD36	VWA3B,High light scatter reticulocyte count	Reticulocyte count
rs11929440,chr3,142756907,A,G,25,91,116,0.21551724137931,0.501192281784581,0.550246,0.127499228762499,0.265280859712558,0.035404941188155,0.101361015422089,0.278204689823245,0.196390044237528,True,True,GM12891,CTCF,True,True,High,MA1930.1_CTGCAGTnCnnnnnnnnnnCCAsyAGrkGGCrsyn,JASPAR,3,143038065,A,A,0.7602,G,0.2398,gnoMADg:nfe,3_143038065_A_G,86,7,1,1,0.133400402414487,U2SURP,U2SURP,Reticulocyte cou…	Mean platelet volume	Mean platelet volume	High light scatter reticulocyte percentage of red cells	High light scatter reticulocyte count	Mean platelet volume	High light scatter reticulocyte count
rs4596167,chr3,128669652,C,T,43,10,53,0.811320754716981,0.503760342476131,0.4949729,0.690271676683566,0.890272124544543,0.0508251155010893,0.658010852048056,0.910577896442521,0.790271900614054,True,True,GM12891,CTCF,True,True,High,Average_22_CAnGGCAGnAGnk,NoPeak_denovo,3,128950809,C,C,0.8509,T,0.1491,gnoMADg:nfe,3_128950809_C_T,86,22,4,1,0.273440643863179,ACAD9	GATA2	CFAP92	RAB7A,ACAD9,Basophil percentage of white cells	Neutrophil percentage of white cells	Eosinophill count	Neutrophil count	Basophil count	Lymphocyte percentage of white cells	Basophil percentage of granulocytes	Eosinophil percentage of granulocytes	Eosinophil counts	Sum eosinophil basophil counts	White blood cell count (basophil)	Eosinophil counts	Basophil percentage of white cells	Neutrophil percentage of granulocytes	Eosinophil counts	Eosinophill percentage	Eosinophil percentage of white cells	Neutrophil count	Neutrophil percentage of white cells	Eosinophil percentage of white cells	Neutrophill percentage	Neutrophill count
rs6781790,chr3,49044767,C,T,41,31,72,0.569444444444444,0.503760342476131,0.3326046,0.63574839863162,0.811516024491973,0.0460006450810394,0.584215886418929,0.827502101066904,0.723632211561797,True,True,GM12891,CTCF,True,True,High,SRR3180009_dedup.bam.motifs_2_AyrGCGCCCyCTn	SRR6384338_dedup.bam.motifs_1_CmyCTGGTGGCrsy,NoPeak_denovo,3,49007334,C,T,0.6462,C,0.3538,gnoMADg:nfe,3_49007334_C_T,240,36,29,13,0.353722334004024,C3orf62	ARIH2	INKA1	NME6	TCTA	IP6K2	MON1A	KLHDC8B	TREX1	NICN1	DALRD3	ZNF589	NDUFAF3	ATRIP	SLC26A6	PRKAR2A	AMT	CELSR3	LAMB2	USP4	UBA7	P4HTM	RBM6	IHO1	CCDC71	NCKIPSD	WDR6	QRICH1	USP19,ARIH2	TCTA	IP6K2	ZNF589	NDUFAF3	RHOA	RNF123	USP4	UBA7	IP6K1	P4HTM	IHO1	CDHR4,Sitting height	High light scatter reticulocyte percentage of red cells	Eosinophill count	Standing height	Eosinophil counts	High light scatter reticulocyte count	Eosinophill percentage	Impedance of arm (left)	Salt added to food
rs936266,chr3,108125614,C,T,391,2,393,0.994910941475827,0.503760342476131,0.4632559,0.983506760628844,0.99745744341541,0.0042352086875667,0.980675448671168,0.998191040969416,0.990482102022127,True,True,GM12891,CTCF,True,True,High,MA0139.1_ynrCCAsyAGrkGGCrsyn,JASPAR,3,108406767,C,C,0.733,T,0.267,gnoMADg:nfe,3_108406767_C_T,112,0,6,0,0.192756539235412,DZIP3	TRAT1	MYH15	IFT57	CD47	CIP2A,,
rs13146963,chr4,113558602,A,G,199,426,625,0.3184,0.501192281784581,0.5023475,0.276309283240651,0.358872547022326,0.0205389391560165,0.267265085171874,0.37311042192781,0.317590915131489,True,True,GM12891,CTCF,True,True,High,MA1930.1_CTGCAGTnCnnnnnnnnnnCCAsyAGrkGGCrsyn,JASPAR,4,112637446,G,G,0.5604,A,0.4396,gnoMADg:nfe,4_112637446_A_G,43,0,3,2,0.380281690140845,ZGRF1	NEUROG2	LARP7,ZGRF1	LARP7,
rs4689343,chr4,6136653,G,T,25,105,130,0.192307692307692,0.503044250658416,0.4977794,0.132458724784165,0.272631643824089,0.0365236748118852,0.109862277354301,0.286791871074508,0.202545184304127,True,True,GM12891,CTCF,True,True,High,Average_123_TGGCCmyCTAGTGGyk,NoPeak_denovo,4,6134926,T,T,0.77,G,0.23,gnoMADg:nfe,4_6134926_G_T,41,0,0,0,0.0798792756539235,,,
rs7671242,chr4,1339875,G,A,31,122,153,0.202614379084967,0.504909377913234,0.4312809,0.184018005345299,0.333907758478619,0.0379207790040834,0.166535118937249,0.347720141820673,0.258962881911959,True,True,GM12891,CTCF,True,True,High,SRR6384338_dedup.bam.motifs_1_CmyCTGGTGGCrsy,NoPeak_denovo,4,1346087,G,G,0.6129,A,0.3871,gnoMADg:nfe,4_1346087_G_A,89,0,8,3,0.38692152917505,DGKQ	SLC26A1	MAEA	SPON2	IDUA	PCGF3	CTBP1	UVSSA,MAEA	CTBP1	UVSSA,
rs2112556,chr5,167738356,C,T,30,3,33,0.909090909090909,0.503760342476131,0.4590999,0.784474057670414,0.963180480946907,0.0472066245501508,0.755455836706485,0.984392248003179,0.873827269308661,True,True,GM12891,CTCF,True,True,High,MA0139.1_ynrCCAsyAGrkGGCrsyn	MA1102.2_nsCAGGGGGCGs,JASPAR,5,168311351,T,C,0.6246,T,0.3754,gnoMADg:nfe,5_168311351_C_T,38,0,1,0,0.166197183098592,WWC1,,
rs17073338,chr6,144409135,G,A,7,329,336,0.0208333333333333,0.504909377913234,0.4656724,0.0115954223228454,0.0492435525928701,0.0106954714303686,0.0099308701122913,0.0590686266953453,0.0304194874578578,True,True,GM12891,CTCF,True,True,High,MA0139.1_ynrCCAsyAGrkGGCrsyn,JASPAR,6,144087998,G,G,0.9062,A,0.09377,gnoMADg:nfe,6_144087998_G_A,47,0,2,0,0.172635814889336,SF3B5	PLAGL1,,
rs17584088,chr6,32935509,A,C,351,98,449,0.78173719376392,0.496187954321849,0.5087918,0.737172068314462,0.816388374403401,0.0199834636782332,0.71768300017372,0.817035862015782,0.776780221358932,True,True,GM12891,CTCF,True,True,High,MA0139.1_ynrCCAsyAGrkGGCrsyn	MA1102.1_CnsCAGGGGGCrsn,JASPAR,6,32967732,A,A,0.9647,C,0.03512,gnoMADg:nfe,6_32967732_A_C,101,1,2,1,0.287726358148893,HLA-DOA	PSMB8,HLA-DMA,Type 1 diabetes
rs2281617,chr6,154487421,C,T,66,26,92,0.717391304347826,0.503760342476131,0.4733694,0.648003728275577,0.809398911388394,0.0423551059549374,0.622838569037038,0.827603054896115,0.728701319831985,True,True,GM12891,CTCF,True,True,High,MA0139.1_ynrCCAsyAGrkGGCrsyn	MA1929.1_CTGCAnTnCCnnnnnnnnCCAsnAGrkGGCrsnn,JASPAR,6,154166286,C,C,0.8682,T,0.1318,gnoMADg:nfe,6_154166286_C_T,48,0,0,0,0.0732394366197183,,,
rs3813708,chr7,65305632,C,A,26,448,474,0.0548523206751055,0.506463687880475,0.4600693,0.0462553039776706,0.0916129692480332,0.0125523907947689,0.0411384293960169,0.10502010114023,0.0689341366128519,True,True,GM12891,CTCF,True,True,High,MA0139.1_ynrCCAsyAGrkGGCrsyn	MA1930.1_CTGCAGTnCnnnnnnnnnnCCAsyAGrkGGCrsyn,JASPAR,7,65840645,,C,0.8953,A,0.1047,gnoMADg:nfe,7_65840645_C_A,82,9,8,3,0.192555331991952,GUSB	ASL	CRCP	VKORC1L1	KCTD7	ZNF117	TPST1	ERV3-1,ASL	CRCP	RABGEF1,Neutrophill count	Monocyte percentage of white cells	Neutrophil percentage of white cells	White blood cell count	Neutrophil count	Neutrophil count	Lymphocyte percentage	Neutrophill percentage	Lymphocyte percentage of white cells
rs10283122,chr8,117778570,C,A,450,350,800,0.5625,0.506463687880475,0.4200862,0.605947993076992,0.671299973554875,0.0172088568265425,0.595179437573031,0.680997106735908,0.638623983315933,True,True,GM12891,CTCF,True,True,High,MA1102.1_CnsCAGGGGGCrsn,JASPAR,8,116766331,C,A,0.6694,C,0.3306,gnoMADg:nfe,8_116766331_C_A,55,0,1,0,0.185915492957746,UTP23,,
rs755951,chr8,27226790,A,C,4,101,105,0.0380952380952381,0.496187954321849,0.5968837,0.0154132308312666,0.0708320090955895,0.0151631779884681,0.0095080284999632,0.0796641599591328,0.043122619963428,True,True,GM12891,CTCF,True,True,High,MA0139.1_ynrCCAsyAGrkGGCrsyn	MA1930.1_CTGCAGTnCnnnnnnnnnnCCAsyAGrkGGCrsyn,JASPAR,8,27369273,A,A,0.5998,C,0.4002,gnoMADg:nfe,8_27369273_A_C,118,5,3,1,0.293158953722334,TRIM35	PTK2B	CHRNA2,PTK2B,White blood cell count	Lymphocyte counts	Monocyte count	White blood cell count	Alzheimer's disease or family history of Alzheimer's disease
rs11137568,chr9,80854608,G,A,127,2,129,0.984496124031008,0.504909377913234,0.4832305,0.938555372331076,0.9917357581626,0.0145752767914893,0.926769857750294,0.995468245696141,0.965145565246838,True,True,GM12891,CTCF,True,True,High,MA0139.1_ynrCCAsyAGrkGGCrsyn,JASPAR,9,78239692,G,G,0.608,A,0.392,gnoMADg:nfe,9_78239692_G_A,74,0,2,1,0.393963782696177,CEP78	PSAT1,CEP78,
rs2778255,chr9,111032311,A,G,22,55,77,0.285714285714286,0.501192281784581,0.5104111,0.198888072665388,0.376151699635673,0.0476357214303326,0.170184797073062,0.41331489697182,0.28751988615053,True,True,GM12891,CTCF,True,True,High,MA1102.1_CnsCAGGGGGCrsn	MA1102.2_nsCAGGGGGCGs,JASPAR,9,108270031,G,G,0.5609,A,0.4091,gnoMADg:nfe,9_108270031_A_G,38,0,1,0,0.0663983903420523,TMEM245,,
rs6475120,chr9,1732880,G,A,48,337,385,0.124675324675325,0.504909377913234,0.5043552,0.10216871126613,0.164997998952569,0.0164603587035202,0.0881649885968337,0.165942186611585,0.13358335510935,True,True,GM12891,CTCF,True,True,High,MA0139.1_ynrCCAsyAGrkGGCrsyn	MA1929.1_CTGCAnTnCCnnnnnnnnCCAsnAGrkGGCrsnn	MA1930.1_CTGCAGTnCnnnnnnnnnnCCAsyAGrkGGCrsyn,JASPAR,9,1732880,A,G,0.5007,A,0.4993,gnoMADg:nfe,9_1732880_G_A,56,0,0,0,0.0597585513078471,,,
rs7028391,chr9,7319116,G,A,137,3,140,0.978571428571429,0.504909377913234,0.4651863,0.936027339747156,0.987060797242597,0.0140462506387276,0.927116434763292,0.994737608078727,0.961544068494877,True,True,GM12891,CTCF,True,True,High,MA0139.1_ynrCCAsyAGrkGGCrsyn	MA1102.1_CnsCAGGGGGCrsn	MA1102.2_nsCAGGGGGCGs,JASPAR,9,7319116,A,A,0.825,G,0.175,gnoMADg:nfe,9_7319116_G_A,56,0,0,0,0,,,
rs2475239,chr10,116283756,G,T,3,38,41,0.0731707317073171,0.503044250658416,0.4780962,0.0392157490624267,0.218817447322197,0.0493356254471311,0.0242349263911785,0.259342898510292,0.129016598192312,True,True,GM12891,CTCF,True,True,High,MA0139.1_ynrCCAsyAGrkGGCrsyn,JASPAR,10,114523997,T,G,1,,NA,gnoMADg:nfe,10_114523997_G_T,38,0,2,0,0.206036217303823,AFAP1L2	ABLIM1,,
rs12806663,chr11,62001414,C,A,105,2,107,0.981308411214953,0.506463687880475,0.5263028,0.921686895315622,0.991148280442611,0.0189763081980916,0.895022474441275,0.992179022765484,0.956417587879117,True,True,GM12891,CTCF,True,True,High,MA0139.1_ynrCCAsyAGrkGGCrsyn,JASPAR,11,62233942,C,C,0.7637,A,0.1955,gnoMADg:nfe,11_62233942_C_A,82,5,7,0,0.192555331991952,INCENP	SCGB2A1	SCGB1D2	TMEM258	FADS1	BEST1	FADS2,,Red cell distribution width	Red cell distribution width	Gamma glutamyl transferase levels	Red cell distribution width	Liver enzyme levels (alanine transaminase)
rs4409785,chr11,95311422,T,C,1,237,238,0.0042016806722689,0.500109728238934,0.5246374,0.0020038875297014,0.0225835562277168,0.0059402074813169,0.0020038875297014,0.0328321002000643,0.0122937218787091,True,True,GM12891,CTCF,True,True,High,MA0139.1_ynrCCAsyAGrkGGCrsyn	MA1930.1_CTGCAGTnCnnnnnnnnnnCCAsyAGrkGGCrsyn,JASPAR,11,95578258,T,T,0.826,C,0.174,gnoMADg:nfe,11_95578258_T_C,155,29,1,0,0.159356136820926,SESN3,,Eosinophil counts	Hypothyroidism strict autoimmune	Levothyroxine sodium | treatment/medication code	Sex hormone-binding globulin levels	Hyperthyroidism or thyrotoxicosis	Apolipoprotein A1 levels	Autoimmune diseases	Mean reticulocyte volume	Hypothyroidism nos	Sex hormone-binding globulin levels	Hypothyroidism strict autoimmune 3 medication purchases required	Eosinophil percentage of white cells	Eosinophil counts	Hypothyroidism other/unspecified	Sex hormone-binding globulin levels	Hypothyroidism or myxedema	Diabetes or endocrine disease	HDL cholesterol levels	Hypothyroidism/myxoedema | non-cancer illness code self-reported	Sex hormone-binding globulin levels adjusted for BMI	Mean reticulocyte volume	Serum albumin levels	Mean spheric corpuscular volume	Mean reticulocyte volume	Eosinophil counts	Disorders of the thyroid gland	Sex hormone-binding globulin levels adjusted for BMI	Thyroid problem (not cancer)	Hypothyroidism
rs4468361,chr11,132010117,T,C,31,7,38,0.815789473684211,0.500109728238934,0.4952091,0.675878086260427,0.903126698344792,0.059540952352524,0.634877999450292,0.919994883760308,0.78950239230261,True,True,GM12891,CTCF,True,True,High,Average_351_nTGCTsCCCC,NoPeak_denovo,11,132140223,C,C,0.6742,T,0.326,gnoMADg:nfe,11_132140223_T_C,38,0,0,0,0.0201207243460765,,,
rs1875470,chr12,75831752,G,A,44,21,65,0.676923076923077,0.504909377913234,0.4541658,0.600499892838806,0.798865875076269,0.0513117924496763,0.580390614803104,0.834460691197434,0.699682883957538,True,True,GM12891,CTCF,True,True,High,Average_340_ysnTkCCATynnC,NoPeak_denovo,12,75437972,G,G,0.6078,A,0.3925,gnoMADg:nfe,12_75437972_G_A,72,0,5,3,0.387122736418511,CAPS2	GLIPR1L1	GLIPR1	GLIPR1L2	KRR1,KCNC2	GLIPR1L1	GLIPR1L2,
rs7967778,chr12,103096497,G,A,280,58,338,0.828402366863905,0.504909377913234,0.4481892,0.818026174896556,0.890077637283013,0.0181046533898744,0.803991146713633,0.896187031127677,0.854051906089784,True,True,GM12891,CTCF,True,True,High,MA0139.1_ynrCCAsyAGrkGGCrsyn	MA1102.1_CnsCAGGGGGCrsn	MA1102.2_nsCAGGGGGCGs,JASPAR,12,102702719,G,G,0.8898,A,0.1102,gnoMADg:nfe,12_102702719_G_A,72,0,0,0,0.0398390342052314,,,
rs2274344,chr13,24415443,T,C,41,15,56,0.732142857142857,0.500109728238934,0.493192,0.622775115499135,0.836223618526777,0.0551938029572197,0.569705707691723,0.84579411036621,0.729499367012956,True,True,GM12891,CTCF,True,True,High,MA1930.1_CTGCAGTnCnnnnnnnnnnCCAsyAGrkGGCrsyn,JASPAR,13,23841304,T,T,0.746,C,0.254,gnoMADg:nfe,13_23841304_T_C,41,0,1,2,0.293561368209255,MIPEP,C1QTNF9B	MIPEP,
rs2382725,chr13,114909524,C,T,90,62,152,0.592105263157895,0.503760342476131,0.3680948,0.644479077252285,0.770996314454725,0.0338662985336876,0.6182044298669,0.784955670180676,0.707737695853505,True,True,GM12891,CTCF,True,True,High,MA1102.2_nsCAGGGGGCGs,JASPAR,13,114144049,C,T,0.7523,C,0.2477,gnoMADg:nfe,13_114144049_C_T,77,2,4,0,0.232394366197183,CHAMP1	CDC16	CFAP97D2	RASA3,,Lymphocyte counts	Lymphocyte counts
rs9535292,chr13,50244041,T,C,474,193,667,0.710644677661169,0.500109728238934,0.5011514,0.671568839766276,0.743057229784963,0.0186330739686331,0.659824693990161,0.756694703024196,0.707313034775619,True,True,GM12891,CTCF,True,True,High,MA0139.1_ynrCCAsyAGrkGGCrsyn,JASPAR,13,49669905,C,C,0.7314,T,0.2686,gnoMADg:nfe,13_49669905_T_C,100,2,7,3,0.246277665995976,RCBTB1	PHF11	KCNRG	KPNA3	TRIM13	EBPL	ARL11,KCNRG	TRIM13	EBPL,Forced expiratory volume in 1-second (fev1) best measure	Standing height
rs10141005,chr14,96150565,A,G,79,12,91,0.868131868131868,0.501192281784581,0.5106953,0.77464349114368,0.915127918893253,0.0365753655168557,0.751800854670584,0.927678716805803,0.844885705018467,True,True,GM12891,CTCF,True,True,High,SRR6845323_dedup.bam.motifs_3_CrCCAGsnGGT,NoPeak_denovo,14,95684228,A,A,0.9099,G,0.0901,gnoMADg:nfe,14_95684228_A_G,51,0,1,0,0.132796780684105,TCL1B,,
rs1191554,chr14,29998834,G,T,117,1,118,0.991525423728814,0.503044250658416,0.5353023,0.937820059719573,0.993618269155128,0.0158884916825455,0.924941958677451,0.997585227051279,0.965719164437351,True,True,GM12891,CTCF,True,True,High,MA1929.1_CTGCAnTnCCnnnnnnnnCCAsnAGrkGGCrsnn,JASPAR,14,29529628,G,G,0.551,T,0.449,gnoMADg:nfe,14_29529628_G_T,61,0,1,0,0.0663983903420523,PRKD1,,
rs217682,chr14,62356724,A,G,30,122,152,0.197368421052632,0.501192281784581,0.5178068,0.132831986574937,0.251379400207139,0.0309780751382888,0.108014474439544,0.27020724036212,0.192105693391038,True,True,GM12891,CTCF,True,True,High,Average_334_GCCmTCTAGTGGymy	SRR6384340_dedup.bam.motifs_2_TGCmCCTGGTGGCrsy	SRR6845320_dedup.bam.motifs_2_GCyACywGGnG,NoPeak_denovo,14,61890006,A,A,0.6074,G,0.3926,gnoMADg:nfe,14_61890006_A_G,41,0,1,0,0.086317907444668,SNAPC1,,
rs8006321,chr14,39886381,T,C,11,37,48,0.229166666666667,0.500109728238934,0.5168539,0.137315449440761,0.353421631011799,0.0569289038416857,0.112045530853964,0.396493728224812,0.24536854022628,True,True,GM12891,CTCF,True,True,High,MA0139.1_ynrCCAsyAGrkGGCrsyn,JASPAR,14,39417177,T,T,0.741,C,0.259,gnoMADg:nfe,14_39417177_T_C,43,0,4,1,0.346881287726358,FBXO33	MIA2	TRAPPC6B	PNN,MIA2,
rs8039278,chr15,35364792,G,T,35,3,38,0.921052631578947,0.503044250658416,0.4822392,0.798519252017318,0.966676761780213,0.0451514041234549,0.758876036810033,0.979212503656692,0.882598006898765,True,True,GM12891,CTCF,True,True,High,MA1929.1_CTGCAnTnCCnnnnnnnnCCAsnAGrkGGCrsnn,JASPAR,15,35072591,T,G,0.5456,T,0.4544,gnoMADg:nfe,15_35072591_G_T,44,0,0,0,0.0796780684104628,,,
rs17708638,chr16,31171174,C,T,228,7,235,0.970212765957447,0.503760342476131,0.5194038,0.931887985551086,0.983713639086944,0.0137982426434788,0.92373383768346,0.984067129175033,0.957800812319015,True,True,GM12891,CTCF,True,True,High,MA0139.1_ynrCCAsyAGrkGGCrsyn,JASPAR,16,31159853,C,C,0.6669,T,0.3331,gnoMADg:nfe,16_31159853_C_T,195,11,18,4,0.367002012072435,PYDC1	ZNF668	STX1B	KAT8	FUS	STX4	TRIM72	HSD3B7	PRSS36	ITGAX	PRSS53	ITGAD	TGFB1I1	VKORC1	BCKDK	ARMC5	ITGAL	ITGAM,FUS	TRIM72	ITGAX	PRSS53,Mean corpuscular volume	Mean corpuscular volume	Red blood cell (erythrocyte) count	Body mass index (bmi)	Red blood cell count	Red blood cell count	Red blood cell count	Mean corpuscular hemoglobin	Mean corpuscular hemoglobin	Mean corpuscular hemoglobin	Hip circumference
rs35238418,chr16,19421929,C,T,61,16,77,0.792207792207792,0.503760342476131,0.4401391,0.74251294360046,0.886819275089814,0.0380335663266005,0.708318666949255,0.892130895607206,0.814666109345137,True,True,GM12891,CTCF,True,True,High,Average_25_GnsTGCAGTGGnGCC	SRR299320_dedup.bam.motifs_2_CywnGTGGCrsCC	SRR6845320_dedup.bam.motifs_2_GCyACywGGnG	SRR6845323_dedup.bam.motifs_3_CrCCAGsnGGT,NoPeak_denovo,16,19410607,C,T,0.6092,C,0.3908,gnoMADg:nfe,16_19410607_C_T,54,0,4,0,0.219315895372233,GDE1	SYT17	TMC5	CCP110,,
rs2286519,chr17,26881730,G,A,4,94,98,0.0408163265306122,0.504909377913234,0.4576297,0.0282146763575486,0.121481145684591,0.0252120781861572,0.0248684915798241,0.144382284445209,0.07484791102107,True,True,GM12891,CTCF,True,True,High,MA0139.1_ynrCCAsyAGrkGGCrsyn,JASPAR,17,28554712,G,G,0.7666,A,0.2334,gnoMADg:nfe,17_28554712_G_A,84,15,9,4,0.232394366197183,SPAG5	ERAL1	FLOT2	PROCA1	TMEM97	DHRS13	RAB34	PIGS	ALDOC,FLOT2	BLTP2	RAB34	PIGS,Platelet count	Red cell distribution width	Mean reticulocyte volume	Mean platelet volume	Mean reticulocyte volume	Mean spheric corpuscular volume	Mean platelet volume	Platelet count	Mean corpuscular hemoglobin	Platelet count	Red cell distribution width	Mean corpuscular hemoglobin concentration	Red blood cell (erythrocyte) distribution width	Red cell distribution width	Mean corpuscular hemoglobin concentration
rs17065639,chr18,56889787,T,C,1,125,126,0.0079365079365079,0.500109728238934,0.4930777,0.003475351007067,0.0460899031337359,0.0127064269435969,0.003475351007067,0.0600541570027743,0.0247826270704015,True,True,GM12891,CTCF,True,True,High,MA0139.1_ynrCCAsyAGrkGGCrsyn	MA1102.1_CnsCAGGGGGCrsn	MA1102.2_nsCAGGGGGCGs,JASPAR,18,59222555,T,T,0.9743,C,0.02565,gnoMADg:nfe,18_59222555_T_C,64,0,2,1,0.306639839034205,GRP	LMAN1,GRP,
rs2036736,chr18,9047864,C,A,21,4,25,0.84,0.506463687880475,0.4723937,0.676275844046519,0.932267726816773,0.0666953541432053,0.628821433482805,0.949001930862698,0.804271785431646,True,True,GM12891,CTCF,True,True,High,MA0139.1_ynrCCAsyAGrkGGCrsyn,JASPAR,18,9047866,A,A,0.7079,C,0.2921,gnoMADg:nfe,18_9047866_C_A,43,3,2,0,0.0597585513078471,RALBP1	PPP4R1,,Mean platelet (thrombocyte) volume	Mean platelet volume	Mean platelet volume
rs6509194,chr19,45615857,T,C,75,3,78,0.961538461538462,0.500109728238934,0.5198821,0.886496738870674,0.983282382274897,0.0268066222686736,0.846935814004218,0.983282382274897,0.934889560572786,True,True,GM12891,CTCF,True,True,High,MA0139.1_ynrCCAsyAGrkGGCrsyn	MA1102.1_CnsCAGGGGGCrsn	MA1929.1_CTGCAnTnCCnnnnnnnnCCAsnAGrkGGCrsnn	MA1930.1_CTGCAGTnCnnnnnnnnnnCCAsyAGrkGGCrsyn,JASPAR,19,45112599,C,C,0.6677,T,0.3323,gnoMADg:nfe,19_45112599_T_C,80,14,4,0,0.165995975855131,BLOC1S3	TRAPPC6A	GEMIN7	ZNF296,,Any dementia (more control exclusions)	Low density lipoprotein cholesterol levels	Other degenerative diseases of the nervous system	Any dementia	Dementia	Dementia including avohilmo	Alzheimer disease (more control exclusions)	Alzheimer disease	Mean platelet volume	Organic including symptomatic mental disorders	Alzheimer’s disease wide definition (more control exclusions)	Alzheimer’s disease wide definition	Alzheimer disease including avohilmo	Mean platelet volume
rs7251635,chr19,40926680,A,C,399,417,816,0.488970588235294,0.496187954321849,0.6678961,0.293637827577289,0.355750365377314,0.0165100953913201,0.28100332444132,0.364826677567505,0.324694096477301,True,True,GM12891,CTCF,True,True,High,MA0139.1_ynrCCAsyAGrkGGCrsyn	MA1930.1_CTGCAGTnCnnnnnnnnnnCCAsyAGrkGGCrsyn,JASPAR,19,40420773,A,A,0.966,C,0.03398,gnoMADg:nfe,19_40420773_A_C,41,0,3,0,0.146076458752515,PLD3	BLVRB	SERTAD3,,
rs2050652,chr20,33733180,G,A,276,150,426,0.647887323943662,0.504909377913234,0.4977259,0.602529028607941,0.692884309489881,0.023165618140624,0.590846721332407,0.704384142174595,0.647706669048911,True,True,GM12891,CTCF,True,True,High,Average_22_CAnGGCAGnAGnk,NoPeak_denovo,20,35145377,G,G,0.7584,A,0.2416,gnoMADg:nfe,20_35145377_G_A,180,23,11,5,0.393762575452716,ACSS2	ASIP	NCOA6	MYH7B	EDEM2	TRPC4AP	MAP1LC3A	PROCR	GGT7	TP53INP2	EIF6,ACSS2	MYH7B	EDEM2	TRPC4AP	CEP250,Dark brown | hair colour (natural before greying)	6mm strong meridian (left)	Black | hair colour (natural before greying)	Mean platelet volume	Red cell distribution width	Childhood sunburn occasions	Skin colour	Mean corpuscular hemoglobin	Light brown | hair colour (natural before greying)	Ease of skin tanning	Red cell distribution width	Creatinine levels	Serum alkaline phosphatase levels	Mean corpuscular hemoglobin	3mm strong meridian (left)	Use of sun/uv protection	Red cell distribution width	3mm weak meridian (left)	Basal cell carcinoma	Mean corpuscular hemoglobin concentration	Red | hair colour (natural before greying)	Blonde | hair colour (natural before greying)	Skin cancer
rs290427,chr20,52673829,G,A,23,57,80,0.2875,0.504909377913234,0.5132443,0.203329498396451,0.38347247561287,0.0476162102829587,0.180956191652823,0.420396266305191,0.29340098700466,True,True,GM12891,CTCF,True,True,High,SRR513123_dedup.bam.motifs_0_nAnATATTTnnTk,NoPeak_denovo,20,54057290,G,G,0.5111,A,0.4889,gnoMADg:nfe,20_54057290_G_A,67,0,1,0,0.152917505030181,BCAS1,,
rs2832899,chr21,31836257,A,G,13,114,127,0.102362204724409,0.501192281784581,0.538983,0.0581757163084205,0.149643243254608,0.0238270909029574,0.0419085677288919,0.168234019356508,0.103909479781514,True,True,GM12891,CTCF,True,True,High,MA0139.1_ynrCCAsyAGrkGGCrsyn	MA1102.1_CnsCAGGGGGCrsn	MA1102.2_nsCAGGGGGCGs,JASPAR,21,30463938,G,G,0.5797,A,0.4203,gnoMADg:nfe,21_30463938_A_G,63,0,0,0,0.086317907444668,,,
rs1041894,chr22,37679671,C,T,34,295,329,0.103343465045593,0.503760342476131,0.4953374,0.0825208897551549,0.145700330791601,0.0172283083125266,0.070132231064522,0.147658285739304,0.114110610273378,True,True,GM12891,CTCF,True,True,High,SRR3180009_dedup.bam.motifs_2_AyrGCGCCCyCTn	SRR6384340_dedup.bam.motifs_2_TGCmCCTGGTGGCrsy,NoPeak_denovo,22,37283630,C,C,0.7509,T,0.249,gnoMADg:nfe,22_37283630_C_T,60,0,2,0,0.232595573440644,CYTH4	RAC2,,
rs696885,chr22,20181136,G,T,1,25,26,0.0384615384615385,0.503044250658416,0.4156449,0.018035511510834,0.25907306421691,0.0665796602580191,0.0153310526174531,0.325564482251683,0.138554287863872,True,True,GM12891,CTCF,True,True,High,MA0139.1_ynrCCAsyAGrkGGCrsyn,JASPAR,22,20193613,G,G,0.5768,T,0.4232,gnoMADg:nfe,22_20193613_G_T,65,0,5,0,0.146076458752515,CCDC188	ARVCF	DGCR8	ZDHHC8	TANGO2,,
rs11586313,chr1,152890470,G,A,124,28,152,0.815789473684211,0.504469215440233,0.4806035,0.763502376040703,0.881715020321923,0.0302657909504532,0.724892234988873,0.888445580099607,0.822608698181313,True,True,GM12892,CTCF,True,True,High,MA0139.1_ynrCCAsyAGrkGGCrsyn,JASPAR,1,152917994,G,A,0.5346,G,0.4657,gnoMADg:nfe,1_152917994_G_A,68,2,6,1,0.193963782696177,SPRR2B	SMCP	SPRR1B	LCE1D	LCE1E	LCE3C,SPRR3,Eczema/dermatitis | non-cancer illness code self-reported	Eczema or dermatitis
rs213499,chr1,54866285,A,C,6,32,38,0.157894736842105,0.501348385299183,0.5414592,0.0698151359862434,0.268316238945599,0.0534411639365197,0.0518647631581399,0.328947960878635,0.169065687465921,True,True,GM12892,CTCF,True,True,High,MA0139.1_ynrCCAsyAGrkGGCrsyn	MA1102.1_CnsCAGGGGGCrsn,JASPAR,1,54400612,C,A,0.5342,C,0.4658,gnoMADg:nfe,1_54400612_A_C,106,4,1,0,0.206036217303823,SSBP3,,Platelet count	Plateletcrit	Statin medication	Low density lipoprotein cholesterol levels
rs4652524,chr1,180600970,A,G,9,132,141,0.0638297872340425,0.499604574828026,0.5332196,0.0296521215993487,0.105483469617386,0.0203461873335059,0.0244967819991452,0.125450985599165,0.0675677956083674,True,True,GM12892,CTCF,True,True,High,Average_80_yCGnGTGsAGTksn,NoPeak_denovo,1,180631834,G,G,0.8321,A,0.1679,gnoMADg:nfe,1_180631834_A_G,51,0,0,1,0.0663983903420523,,TOR1AIP2,
rs728447,chr1,35058148,A,C,2,40,42,0.0476190476190476,0.501348385299183,0.4558536,0.0220492986403353,0.190380150743651,0.0467384788286971,0.0103555828093665,0.236658625299659,0.106214724691993,True,True,GM12892,CTCF,True,True,High,Average_123_TGGCCmyCTAGTGGyk,NoPeak_denovo,1,34592547,C,A,0.5934,C,0.4066,gnoMADg:nfe,1_34592547_A_C,47,0,0,0,0.0464788732394366,,,
rs9330298,chr1,153590254,C,A,404,5,409,0.987775061124694,0.502843885066044,0.405672,0.977824750199011,0.993627402040718,0.0046464613039782,0.97770621936718,0.997296229712897,0.985726076119865,True,True,GM12892,CTCF,True,True,High,MA0139.1_ynrCCAsyAGrkGGCrsyn	MA1102.1_CnsCAGGGGGCrsn,JASPAR,1,153617778,C,C,0.5133,A,0.4867,gnoMADg:nfe,1_153617778_C_A,72,6,15,6,0.400402414486921,ILF2	S100A14	NPR1	SLC27A3	S100A16	CHTOP	S100A3	SNAPIN	DENND4B	S100A4	S100A1	NUP210L	SLC39A1	S100A13	S100A2,S100A14	NPR1	S100A16	CHTOP	S100A1	S100A13,Platelet count	Platelet count	Platelet distribution width	Platelet count	Plateletcrit	Platelet crit
rs13030005,chr2,208678403,G,A,30,1,31,0.967741935483871,0.504469215440233,0.4423133,0.857936086635546,0.992728819236019,0.0382068835424017,0.805641766369529,0.996302347577247,0.925332452935782,True,True,GM12892,CTCF,True,True,High,MA0139.1_ynrCCAsyAGrkGGCrsyn	MA1930.1_CTGCAGTnCnnnnnnnnnnCCAsyAGrkGGCrsyn,JASPAR,2,207813679,G,G,0.7192,A,0.2808,gnoMADg:nfe,2_207813679_G_A,57,0,0,0,0.0597585513078471,,,
rs2303914,chr2,9983686,G,T,97,17,114,0.850877192982456,0.501453127990977,0.5261343,0.753956981907285,0.889417880887961,0.0346832917099629,0.740561051936342,0.905344664967286,0.821687431397623,True,True,GM12892,CTCF,True,True,High,MA0139.1_ynrCCAsyAGrkGGCrsyn	MA1102.1_CnsCAGGGGGCrsn,JASPAR,2,9843557,G,T,0.5235,G,0.4765,gnoMADg:nfe,2_9843557_G_T,86,2,3,1,0.472837022132797,GRHL1	KLF11	TAF1B,TAF1B,Serum phosphate levels	Calcium levels
rs7570750,chr2,98642160,T,C,12,121,133,0.0902255639097744,0.499722439884726,0.4885134,0.0580665429680339,0.161793221531597,0.0267094065874178,0.0409991830134789,0.174450412510141,0.109929882249815,True,True,GM12892,CTCF,True,True,High,SRR3180008_dedup.bam.motifs_2_ynTCTAGTrGnk,NoPeak_denovo,2,98025697,T,T,0.5415,C,0.4585,gnoMADg:nfe,2_98025697_T_C,67,2,3,2,0.119718309859155,ANKRD36B	ZAP70	C2orf92,ANKRD36	VWA3B,High light scatter reticulocyte count	Reticulocyte count
rs11929440,chr3,142756907,A,G,65,115,180,0.361111111111111,0.499604574828026,0.5474488,0.254794599271448,0.389787286115592,0.0358635373379412,0.241675696194253,0.407544560441277,0.32229094269352,True,True,GM12892,CTCF,True,True,High,MA1930.1_CTGCAGTnCnnnnnnnnnnCCAsyAGrkGGCrsyn,JASPAR,3,143038065,A,A,0.7602,G,0.2398,gnoMADg:nfe,3_143038065_A_G,86,7,1,1,0.133400402414487,U2SURP,U2SURP,Reticulocyte …	Mean platelet volume	Mean platelet volume	High light scatter reticulocyte percentage of red cells	High light scatter reticulocyte count	Mean platelet volume	High light scatter reticulocyte count
rs1978940,chr3,77369911,G,T,160,34,194,0.824742268041237,0.501453127990977,0.5515834,0.723766841888184,0.849816467815454,0.0329779385044538,0.697044904671621,0.858395878565555,0.786791654851819,True,True,GM12892,CTCF,True,True,High,MA1929.1_CTGCAnTnCCnnnnnnnnCCAsnAGrkGGCrsnn	MA1930.1_CTGCAGTnCnnnnnnnnnnCCAsyAGrkGGCrsyn,JASPAR,3,77320760,G,G,0.8283,T,0.1717,gnoMADg:nfe,3_77320760_G_T,48,0,0,0,0.0201207243460765,,,
rs4596167,chr3,128669652,C,T,71,5,76,0.934210526315789,0.502017416215495,0.4936599,0.860371613466201,0.966033674123361,0.0293191413861261,0.823227397206871,0.970543569814464,0.913202643794781,True,True,GM12892,CTCF,True,True,High,Average_22_CAnGGCAGnAGnk,NoPeak_denovo,3,128950809,C,C,0.8509,T,0.1491,gnoMADg:nfe,3_128950809_C_T,86,22,4,1,0.273440643863179,ACAD9	GATA2	CFAP92	RAB7A,ACAD9,Basophil percentage of white cells	Neutrophil percentage of white cells	Eosinophill count	Neutrophil count	Basophil count	Lymphocyte percentage of white cells	Basophil percentage of granulocytes	Eosinophil percentage of granulocytes	Eosinophil counts	Sum eosinophil basophil counts	White blood cell count (basophil)	Eosinophil counts	Basophil percentage of white cells	Neutrophil percentage of granulocytes	Eosinophil counts	Eosinophill percentage	Eosinophil percentage of white cells	Neutrophil count	Neutrophil percentage of white cells	Eosinophil percentage of white cells	Neutrophill percentage	Neutrophill count
rs936266,chr3,108125614,C,T,456,2,458,0.995633187772926,0.502017416215495,0.4744838,0.983538397523775,0.999117444783858,0.004709881317046,0.980834058825379,0.999117444783858,0.991327921153817,True,True,GM12892,CTCF,True,True,High,MA0139.1_ynrCCAsyAGrkGGCrsyn,JASPAR,3,108406767,C,C,0.733,T,0.267,gnoMADg:nfe,3_108406767_C_T,112,0,6,0,0.192756539235412,DZIP3	TRAT1	MYH15	IFT57	CD47	CIP2A,,
rs3910054,chr4,149116534,A,G,77,4,81,0.950617283950617,0.499604574828026,0.5201389,0.867714648755419,0.971463429728805,0.0282612044937704,0.832790855377853,0.974497125943301,0.919589039242112,True,True,GM12892,CTCF,True,True,High,MA0139.1_ynrCCAsyAGrkGGCrsyn,JASPAR,4,148195383,G,G,0.6583,A,0.3417,gnoMADg:nfe,4_148195383_A_G,62,0,0,0,0.0533199195171026,,,
rs4410586,chr4,1550535,C,T,36,85,121,0.297520661157025,0.502017416215495,0.4939961,0.233013028713184,0.390579067780293,0.0415684479667764,0.212381737463582,0.4176272902695,0.311796048246739,True,True,GM12892,CTCF,True,True,High,SRR357486_dedup.bam.motifs_3_myTGCnCTCCnGAG,NoPeak_denovo,4,1548808,C,C,0.6711,T,0.3289,gnoMADg:nfe,4_1548808_C_T,46,0,1,0,0.0995975855130785,FAM53A,,
rs7671242,chr4,1339875,G,A,23,91,114,0.201754385964912,0.504469215440233,0.4336328,0.184049169968887,0.340555629982563,0.0417885369045297,0.169743111861619,0.377002122526162,0.262302399975725,True,True,GM12892,CTCF,True,True,High,SRR6384338_dedup.bam.motifs_1_CmyCTGGTGGCrsy,NoPeak_denovo,4,1346087,G,G,0.6129,A,0.3871,gnoMADg:nfe,4_1346087_G_A,89,0,8,3,0.38692152917505,DGKQ	SLC26A1	MAEA	SPON2	IDUA	PCGF3	CTBP1	UVSSA,MAEA	CTBP1	UVSSA,
rs17073338,chr6,144409135,G,A,18,305,323,0.0557275541795666,0.504469215440233,0.467791,0.044016077770709,0.103522776290007,0.015788970222906,0.0375003937506526,0.110887768067529,0.0737694270303579,True,True,GM12892,CTCF,True,True,High,MA0139.1_ynrCCAsyAGrkGGCrsyn,JASPAR,6,144087998,G,G,0.9062,A,0.09377,gnoMADg:nfe,6_144087998_G_A,47,0,2,0,0.172635814889336,SF3B5	PLAGL1,,
rs2239713,chr6,3849305,T,C,70,1,71,0.985915492957746,0.499722439884726,0.5594336,0.896060878486042,0.993706607598539,0.0269816858527143,0.869702337368525,0.997107812907576,0.94488374304229,True,True,GM12892,CTCF,True,True,High,MA1929.1_CTGCAnTnCCnnnnnnnnCCAsnAGrkGGCrsnn,JASPAR,6,3849071,C,C,0.7015,T,0.2985,gnoMADg:nfe,6_3849071_T_C,26,0,0,0,0.0663983903420523,,,
rs2281617,chr6,154487421,C,T,84,30,114,0.736842105263158,0.502017416215495,0.4844626,0.660535136543268,0.81621087679796,0.0399459439360242,0.644920232228927,0.834969066115883,0.738373006670614,True,True,GM12892,CTCF,True,True,High,MA0139.1_ynrCCAsyAGrkGGCrsyn	MA1929.1_CTGCAnTnCCnnnnnnnnCCAsnAGrkGGCrsnn,JASPAR,6,154166286,C,C,0.8682,T,0.1318,gnoMADg:nfe,6_154166286_C_T,48,0,0,0,0.0732394366197183,,,
rs9355359,chr6,162170141,C,T,12,51,63,0.19047619047619,0.502017416215495,0.5098137,0.1168268089884,0.296038754359263,0.0484655255438554,0.0938109040246186,0.331070750350387,0.206432781673832,True,True,GM12892,CTCF,True,True,High,SRR299320_dedup.bam.motifs_2_CywnGTGGCrsCC,NoPeak_denovo,6,161749109,T,C,0.5191,T,0.4809,gnoMADg:nfe,6_161749109_C_T,17,0,0,0,0.0201207243460765,,,
rs9394265,chr6,34950274,T,G,131,33,164,0.798780487804878,0.50119561707505,0.4882674,0.734953692808569,0.855455310451405,0.0317839088558785,0.703420550112851,0.869013064905703,0.795204501629987,True,True,GM12892,CTCF,True,True,High,MA0139.1_ynrCCAsyAGrkGGCrsyn	MA1929.1_CTGCAnTnCCnnnnnnnnCCAsnAGrkGGCrsnn,JASPAR,6,34982497,T,T,0.8719,G,0.1281,gnoMADg:nfe,6_34982497_T_G,90,10,5,3,0.260160965794769,TAF11	SNRPC	ANKS1A	ILRUN	BLTP3A,SNRPC	ANKS1A	ILRUN,Mean platelet volume	Sex hormone-binding globulin levels	Arm fat percentage (right)	Arm fat percentage (left)	Sex hormone-binding globulin levels adjusted for BMI	Red cell distribution width	Standing height	Sex hormone-binding globulin levels adjusted for BMI	Red cell distribution width	Body fat percentage
rs2161001,chr7,134043175,A,G,316,373,689,0.458635703918723,0.499604574828026,0.7027841,0.239324292676807,0.303338694323067,0.0173926231307201,0.225850079031085,0.31462167135045,0.271331493499937,True,True,GM12892,CTCF,True,True,High,MA0139.1_ynrCCAsyAGrkGGCrsyn	MA1102.1_CnsCAGGGGGCrsn	MA1102.2_nsCAGGGGGCGs	MA1929.1_CTGCAnTnCCnnnnnnnnCCAsnAGrkGGCrsnn	MA1930.1_CTGCAGTnCnnnnnnnnnnCCAsyAGrkGGCrsyn,JASPAR,7,134358423,A,A,0.6583,G,0.3417,gnoMADg:nfe,7_134358423_A_G,28,0,2,2,0.159356136820926,AKR1B1	SLC35B4,AKR1B15	AKR1B10,
rs3813708,chr7,65305632,C,A,24,407,431,0.0556844547563805,0.502843885066044,0.4808978,0.0450149357912103,0.0938650766819022,0.0130074324380537,0.0392169022609293,0.0970042076030259,0.0694400062365562,True,True,GM12892,CTCF,True,True,High,MA0139.1_ynrCCAsyAGrkGGCrsyn	MA1930.1_CTGCAGTnCnnnnnnnnnnCCAsyAGrkGGCrsyn,JASPAR,7,65840645,,C,0.8953,A,0.1047,gnoMADg:nfe,7_65840645_C_A,82,9,8,3,0.192555331991952,GUSB	ASL	CRCP	VKORC1L1	KCTD7	ZNF117	TPST1	ERV3-1,ASL	CRCP	RABGEF1,Neutrophill count	Monocyte percentage of white cells	Neutrophil percentage of white cells	White blood cell count	Neutrophil count	Neutrophil count	Lymphocyte percentage	Neutrophill percentage	Lymphocyte percentage of white cells
rs7779566,chr7,37765688,A,C,3,26,29,0.103448275862069,0.501348385299183,0.5500588,0.0335432201108239,0.228472503904897,0.0527315295333842,0.0285788427630462,0.278883233693793,0.131007862007861,True,True,GM12892,CTCF,True,True,High,MA0139.1_ynrCCAsyAGrkGGCrsyn	MA1929.1_CTGCAnTnCCnnnnnnnnCCAsnAGrkGGCrsnn	MA1930.1_CTGCAGTnCnnnnnnnnnnCCAsyAGrkGGCrsyn,JASPAR,7,37726086,A,A,0.9123,C,0.08767,gnoMADg:nfe,7_37726086_A_C,60,0,1,0,0.159356136820926,NME8,,
rs940347,chr7,38110425,A,G,25,187,212,0.117924528301887,0.499604574828026,0.5390235,0.0746439938189773,0.154616089357498,0.0205502273154121,0.0622136836995549,0.161964912044333,0.114630041588237,True,True,GM12892,CTCF,True,True,High,MA1102.1_CnsCAGGGGGCrsn	MA1102.2_nsCAGGGGGCGs	MA1929.1_CTGCAnTnCCnnnnnnnnCCAsnAGrkGGCrsnn,JASPAR,7,38070823,G,G,0.6555,A,0.3445,gnoMADg:nfe,7_38070823_A_G,97,24,1,1,0.106237424547284,NME8,EPDR1,Heel bone mineral density	Sitting height	Standing height	Heel bone mineral density	Heel quantitative ultrasound index (qui) direct entry	Appendicular lean mass	Fasciitis	Osteoporosis | non-cancer illness code self-reported	Fractures	Trunk predicted mass	Heel bone mineral density (bmd)	Disorders of muscle ligament and fascia	Contracture of palmar fascia [dupuytren's disease]	Appendicular lean mass	Heel broadband ultrasound attenuation direct entry	Heel quantitative ultrasound index (qui) direct entry (right)	Heel bone mineral density (bmd) t-score automated	Fractured/broken bones in last 5 years	Heel broadband ultrasound attenuation (right)	Bone disorder	Osteoporosis	Heel bone mineral density (bmd) t-score automated (right)	Comparative height size at age 10	Heel bone mineral density (bmd) (right)
rs10283122,chr8,117778570,C,A,539,376,915,0.589071038251366,0.502843885066044,0.3560461,0.693525188653556,0.758958263081541,0.0171505859379288,0.678306026369649,0.762448348641406,0.726241725867548,True,True,GM12892,CTCF,True,True,High,MA1102.1_CnsCAGGGGGCrsn,JASPAR,8,116766331,C,A,0.6694,C,0.3306,gnoMADg:nfe,8_116766331_C_A,55,0,1,0,0.185915492957746,UTP23,,
rs16892437,chr8,108792197,C,T,289,142,431,0.670533642691415,0.502017416215495,0.491967,0.623891973686737,0.71932711860627,0.0249331723229752,0.615641986093605,0.742181856598143,0.671609546146503,True,True,GM12892,CTCF,True,True,High,MA0139.1_ynrCCAsyAGrkGGCrsyn	MA1102.1_CnsCAGGGGGCrsn	MA1929.1_CTGCAnTnCCnnnnnnnnCCAsnAGrkGGCrsnn	MA1930.1_CTGCAGTnCnnnnnnnnnnCCAsyAGrkGGCrsyn,JASPAR,8,107779969,C,C,0.9081,T,0.0919,gnoMADg:nfe,8_107779969_C_T,63,0,1,0,0.199195171026157,ANGPT1,,
rs16899467,chr8,125259569,A,G,9,40,49,0.183673469387755,0.499604574828026,0.5137476,0.102296532395333,0.299321701315464,0.0526853130709687,0.0950483076024753,0.362330581008362,0.200809116855399,True,True,GM12892,CTCF,True,True,High,SRR6845320_dedup.bam.motifs_3_TrsCGGGCGCnnT,NoPeak_denovo,8,124247328,G,A,0.8835,G,0.1165,gnoMADg:nfe,8_124247328_A_G,42,0,0,0,0.0464788732394366,,,
rs2466183,chr8,22872057,G,T,211,88,299,0.705685618729097,0.501453127990977,0.5161918,0.630609008870656,0.745350493801511,0.0293218141245079,0.616499674427841,0.770313777832085,0.687979751336084,True,True,GM12892,CTCF,True,True,High,MA1929.1_CTGCAnTnCCnnnnnnnnCCAsnAGrkGGCrsnn	MA1930.1_CTGCAGTnCnnnnnnnnnnCCAsyAGrkGGCrsyn,JASPAR,8,23014544,T,T,0.8431,G,0.1568,gnoMADg:nfe,8_23014544_G_T,69,1,1,1,0.287122736418511,RHOBTB2,RHOBTB2,TNF-related apoptosis-inducing ligand receptor 2 levels
rs2028003,chr9,136303123,C,G,286,8,294,0.972789115646258,0.505838259429162,0.4831942,0.945316410604766,0.983479335949174,0.0102014150698625,0.939649645612479,0.989329164506038,0.96439787327697,True,True,GM12892,CTCF,True,True,High,MA0139.1_ynrCCAsyAGrkGGCrsyn	MA1102.1_CnsCAGGGGGCrsn	MA1102.2_nsCAGGGGGCGs,JASPAR,9,133438003,G,C,0.5676,G,0.4324,gnoMADg:nfe,9_133438003_C_G,138,24,9,4,0.473038229376258,ADAMTS13	REXO4	MED22	ABO	RALGDS	SURF6	ADAMTSL2	CACFD1	SURF1,ADAMTS13	STKLD1	CACFD1	SURF1,Mean reticulocyte volume	Lymphocyte percentage	Red blood cell (erythrocyte) count	E-selectin levels	Mean corpuscular volume	Angiopoietin-1 receptor levels	Red blood cell count	Mean spheric corpuscular volume	Mean corpuscular volume	Neutrophil percentage of white cells	A disintegrin and metalloproteinase with thrombospondin motifs 13 levels	Red cell distribution width	Red blood cell count	Hematocrit	Red cell distribution width	Hemoglobin	Lymphocyte percentage of white cells	Sulfhydryl oxidase 2 measurement	Platelet endothelial cell adhesion molecule levels	Hemoglobin concentration	Hematocrit	Red cell distribution width	Mean reticulocyte volume	Haemoglobin concentration
rs2778255,chr9,111032311,A,G,7,91,98,0.0714285714285714,0.499604574828026,0.5125786,0.0415761074609657,0.139943514967391,0.0258698865206286,0.0339328994196369,0.164356234361688,0.0907598112141782,True,True,GM12892,CTCF,True,True,High,MA1102.1_CnsCAGGGGGCrsn	MA1102.2_nsCAGGGGGCGs,JASPAR,9,108270031,G,G,0.5609,A,0.4091,gnoMADg:nfe,9_108270031_A_G,38,0,1,0,0.0663983903420523,TMEM245,,
rs7028391,chr9,7319116,G,A,56,4,60,0.933333333333333,0.504469215440233,0.4343824,0.870791847580473,0.977395630578066,0.0287552417751061,0.837566903200041,0.980972143909247,0.92409373907927,True,True,GM12892,CTCF,True,True,High,MA0139.1_ynrCCAsyAGrkGGCrsyn	MA1102.1_CnsCAGGGGGCrsn	MA1102.2_nsCAGGGGGCGs,JASPAR,9,7319116,A,A,0.825,G,0.175,gnoMADg:nfe,9_7319116_G_A,56,0,0,0,0,,,
rs12573820,chr10,91315684,C,T,28,14,42,0.666666666666667,0.502017416215495,0.4002666,0.628046967274495,0.851413710937018,0.0588861919089774,0.568399810657512,0.86030958412635,0.739730339105757,True,True,GM12892,CTCF,True,True,High,MA1102.2_nsCAGGGGGCGs,JASPAR,10,89555927,C,C,0.9249,T,0.0751,gnoMADg:nfe,10_89555927_C_T,48,0,0,0,0.119718309859155,,,
rs17883887,chr10,44866247,T,C,7,130,137,0.0510948905109489,0.499722439884726,0.356674,0.0484480124392312,0.173059532893244,0.0329253528875864,0.0390276739634777,0.197957187535835,0.110753772666237,True,True,GM12892,CTCF,True,True,High,MA0139.1_ynrCCAsyAGrkGGCrsyn	MA1102.2_nsCAGGGGGCGs,JASPAR,10,44370799,T,T,0.7903,C,0.2097,gnoMADg:nfe,10_44370799_T_C,61,4,2,0,0.0865191146881288,RASSF4	ZNF239,,Neutrophil count	Neutrophil count	White blood cell count	White blood cell count
rs2185724,chr10,30316208,T,C,150,60,210,0.714285714285714,0.499722439884726,0.4867334,0.66030925365315,0.781482069105877,0.0325256380852952,0.627083489033834,0.789970043851429,0.720895661379514,True,True,GM12892,CTCF,True,True,High,MA0139.1_ynrCCAsyAGrkGGCrsyn,JASPAR,10,30027279,T,T,0.5838,C,0.4162,gnoMADg:nfe,10_30027279_T_C,109,10,1,1,0.386317907444668,JCAD,JCAD,Platelet count	Pulse pressure	Coronary artery disease	Mean platelet volume	Peak expiratory flow	Platelet count	Diastolic blood pressure	Peak expiratory flow (pef)	Mean platelet volume	Mean platelet volume
rs266093,chr10,44866208,C,G,93,6,99,0.939393939393939,0.505838259429162,0.4392592,0.89739572433816,0.975510065247249,0.0205271376436652,0.880879204884429,0.980978301156467,0.936452894792704,True,True,GM12892,CTCF,True,True,High,SRR6384340_dedup.bam.motifs_2_TGCmCCTGGTGGCrsy,NoPeak_denovo,10,44370760,C,G,0.6193,C,0.3807,gnoMADg:nfe,10_44370760_C_G,74,0,1,0,0.0997987927565392,CXCL12,,
rs6585679,chr10,85677421,A,C,22,66,88,0.25,0.501348385299183,0.5283444,0.161249454694328,0.318281341839183,0.0412446844356588,0.138730883714998,0.34630482125294,0.239765398266756,True,True,GM12892,CTCF,True,True,High,ENCFF000BAS_dedup.bam.motifs_0_TnGCGCCCTsTrGTG	SRR577849_dedup.bam.motifs_2_sCyCTGGTGGCCm	SRR6845320_dedup.bam.motifs_2_GCyACywGGnG	SRR6845323_dedup.bam.motifs_3_CrCCAGsnGGT,NoPeak_denovo,10,83917665,C,C,0.7848,A,0.2152,gnoMADg:nfe,10_83917665_A_C,36,0,1,0,0.0995975855130785,CDHR1,,
rs11228368,chr11,68593258,A,G,37,86,123,0.300813008130081,0.499604574828026,0.4936463,0.243713777765005,0.395081319083376,0.039643141197653,0.212986978606402,0.4150812449334,0.31939754842419,True,True,GM12892,CTCF,True,True,High,MA0139.1_ynrCCAsyAGrkGGCrsyn	MA1102.1_CnsCAGGGGGCrsn	MA1102.2_nsCAGGGGGCGs	MA1929.1_CTGCAnTnCCnnnnnnnnCCAsnAGrkGGCrsnn,JASPAR,11,68825790,A,G,0.539,A,0.461,gnoMADg:nfe,11_68825790_A_G,166,24,8,3,0.479879275653923,TPCN2	MRPL21	IGHMBP2	PPP6R3	MRGPRD	TESMIN	MRGPRF	CPT1A,MRPL21	IGHMBP2	CPT1A,Weight	Leg fat-free mass (left)	Heel bone mineral density	Impedance of whole body	Arm fat-free mass (right)	Weight	Dark brown | hair colour (natural before greying)	Leg fat-free mass (right)	Arm predicted mass (left)	Impedance of leg (right)	Trunk predicted mass	Arm predicted mass (right)	Skin colour	Arm fat-free mass (left)	Leg predicted mass (right)	Whole body water mass	Appendicular lean mass	Blonde | hair colour (natural before greying)	Leg predicted mass (left)	Basal metabolic rate	Appendicular lean mass	Trunk fat-free mass	Whole body fat-free mass	Impedance of leg (left)
rs7127978,chr11,122526501,A,C,43,57,100,0.43,0.501348385299183,0.6260479,0.234361796627358,0.3945439800358,0.0422393351560418,0.216430996135482,0.428897740057327,0.314452888331579,True,True,GM12892,CTCF,True,True,High,ENCFF000ONR_dedup.bam.motifs_0_GkGCAGCAsyTCC,NoPeak_denovo,11,122655793,C,A,0.6235,C,0.3765,gnoMADg:nfe,11_122655793_A_C,165,33,1,0,0.192756539235412,UBASH3B,,Monocyte count	Monocyte percentage of white cells	Lymphocyte percentage of white cells	Neutrophil percentage of white cells	Neutrophil percentage of white cells	Monocyte percentage	Reticulocyte fraction of red cells	Lymphocyte count	Neutrophill percentage	High light scatter reticulocyte count	Monocyte count	Lymphocyte percentage	Body mass index (bmi)	Lymphocyte counts	Lymphocyte counts	High light scatter reticulocyte count	Leg fat percentage (right)	Leg fat mass (left)	High light scatter reticulocyte percentage of red cells	Immature fraction of reticulocytes	Lymphocyte counts	Leg fat percentage (left)	Body mass index (bmi)	Low density lipoprotein cholesterol levels	Leg fat mass (right)	Immature reticulocyte fraction	Lymphocyte percentage of white cells	Monocyte count	Granulocyte percentage of myeloid white cells	Body fat percentage	HDL cholesterol	Cholesterol total	Cholesterol total
rs1018644,chr13,111096711,A,G,80,111,191,0.418848167539267,0.499604574828026,0.6213903,0.24794699413999,0.378910239662256,0.0332278991126563,0.216785927850912,0.388274180374687,0.313428616901123,True,True,GM12892,CTCF,True,True,High,SRR3180009_dedup.bam.motifs_2_AyrGCGCCCyCTn,NoPeak_denovo,13,110444364,A,G,0.8479,A,0.1521,gnoMADg:nfe,13_110444364_A_G,47,0,0,1,0.160362173038229,,COL4A2,
rs1933367,chr13,38992059,T,G,42,103,145,0.289655172413793,0.50119561707505,0.466925,0.238740099038685,0.392301928259894,0.0393138809042725,0.235820688573738,0.430756759674676,0.31552101364929,True,True,GM12892,CTCF,True,True,High,SRR357487_dedup.bam.motifs_2_CyAGGGGGCGsynG,NoPeak_denovo,13,38417922,T,T,0.8234,G,0.1766,gnoMADg:nfe,13_38417922_T_G,50,0,0,0,0.0597585513078471,,,
rs2627319,chr15,81040330,C,T,1,15,16,0.0625,0.502017416215495,0.5045642,0.0145504129925685,0.290711279447966,0.0768084908705902,0.0129440870149467,0.372027924995143,0.152630846220267,True,True,GM12892,CTCF,True,True,High,MA0139.1_ynrCCAsyAGrkGGCrsyn	MA1930.1_CTGCAGTnCnnnnnnnnnnCCAsyAGrkGGCrsyn,JASPAR,15,80747989,C,C,0.5238,T,0.4762,gnoMADg:nfe,15_80747989_C_T,178,35,1,0,0.212676056338028,ABHD17C,,White blood cell count	Arm fat-free mass (left)	Basal metabolic rate	Body mass index (bmi)	Number of treatments/medications taken	Weight	Whole body fat-free mass	Blood pressure medication | medication for cholesterol blood pressure diabetes or take exogenous hormones	Hypertension | non-cancer illness code self-reported	Leg fat-free mass (left)	Impedance of whole body	Cardiovascular disease	High blood pressure | vascular/heart problems diagnosed by doctor	Arm fat-free mass (right)	Leg predicted mass (left)	Essential hypertension	None of the above | vascular/heart problems diagnosed by doctor	Blood pressure medication | medication for cholesterol blood pressure or diabetes	Body mass index (bmi)	Hypertension	Hypertension	Amlodipine | treatment/medication code	Impedance of leg (right)	Weight	Waist circumference	Arm predicted mass (left)	Trunk predicted mass	Whole body water mass	Leg fat-free mass (right)	Trunk fat-free mass	Leg fat mass (right)	Leg fat mass (left)	Impedance of leg (left)	Leg predicted mass (right)	Arm predicted mass (right)
rs7495931,chr15,62457480,A,C,11,38,49,0.224489795918367,0.501348385299183,0.5780792,0.105526930412006,0.286429888525693,0.0485643244810777,0.0938711873668445,0.326610539089623,0.19597840946885,True,True,GM12892,CTCF,True,True,High,MA0139.1_ynrCCAsyAGrkGGCrsyn	MA1930.1_CTGCAGTnCnnnnnnnnnnCCAsyAGrkGGCrsyn,JASPAR,15,62165281,A,A,0.733,C,0.267,gnoMADg:nfe,15_62165281_A_C,48,0,0,0,0.0865191146881288,,,
rs8039278,chr15,35364792,G,T,33,1,34,0.970588235294118,0.501453127990977,0.5153623,0.822287223901997,0.987048980178522,0.0446131289878807,0.776290098061118,0.993378821914486,0.90466810204026,True,True,GM12892,CTCF,True,True,High,MA1929.1_CTGCAnTnCCnnnnnnnnCCAsnAGrkGGCrsnn,JASPAR,15,35072591,T,G,0.5456,T,0.4544,gnoMADg:nfe,15_35072591_G_T,44,0,0,0,0.0796780684104628,,,
rs9635398,chr15,86346055,G,A,80,31,111,0.720720720720721,0.504469215440233,0.4884987,0.648875465120356,0.806202060082032,0.0411402497080555,0.612501460595058,0.811864281958585,0.727538762601194,True,True,GM12892,CTCF,True,True,High,MA1929.1_CTGCAnTnCCnnnnnnnnCCAsnAGrkGGCrsnn,JASPAR,15,85802824,G,G,0.6854,A,0.3146,gnoMADg:nfe,15_85802824_G_A,61,0,2,0,0.0796780684104628,AKAP13	KLHL25,,
rs12102827,chr16,10063593,A,G,7,42,49,0.142857142857143,0.499604574828026,0.5507975,0.0704212988677248,0.231062572431188,0.0436797511047373,0.0571169165224766,0.266968364557476,0.150741935649456,True,True,GM12892,CTCF,True,True,High,MA0139.1_ynrCCAsyAGrkGGCrsyn	MA1102.1_CnsCAGGGGGCrsn	MA1102.2_nsCAGGGGGCGs,JASPAR,16,9969736,G,A,0.6894,G,0.3106,gnoMADg:nfe,16_9969736_A_G,52,0,1,0,0.0997987927565392,GRIN2A,,
rs17708638,chr16,31171174,C,T,285,5,290,0.982758620689655,0.502017416215495,0.4876844,0.95861984544646,0.993093010540692,0.0089363083243368,0.949080040154121,0.993093010540692,0.975856427993576,True,True,GM12892,CTCF,True,True,High,MA0139.1_ynrCCAsyAGrkGGCrsyn,JASPAR,16,31159853,C,C,0.6669,T,0.3331,gnoMADg:nfe,16_31159853_C_T,195,11,18,4,0.367002012072435,PYDC1	ZNF668	STX1B	KAT8	FUS	STX4	TRIM72	HSD3B7	PRSS36	ITGAX	PRSS53	ITGAD	TGFB1I1	VKORC1	BCKDK	ARMC5	ITGAL	ITGAM,FUS	TRIM72	ITGAX	PRSS53,Mean corpuscular volume	Mean corpuscular volume	Red blood cell (erythrocyte) count	Body mass index (bmi)	Red blood cell count	Red blood cell count	Red blood cell count	Mean corpuscular hemoglobin	Mean corpuscular hemoglobin	Mean corpuscular hemoglobin	Hip circumference
rs2941367,chr16,9254161,G,A,491,219,710,0.691549295774648,0.504469215440233,0.3895967,0.743980418311106,0.806573585239537,0.0164169303004419,0.727635256620733,0.814703824388031,0.775277001775321,True,True,GM12892,CTCF,True,True,High,MA0139.1_ynrCCAsyAGrkGGCrsyn	MA1102.1_CnsCAGGGGGCrsn	MA1102.2_nsCAGGGGGCGs,JASPAR,16,9160304,G,A,0.8789,G,0.1211,gnoMADg:nfe,16_9160304_G_A,43,0,1,0,0.0597585513078471,HAPSTR1,,
rs4783504,chr16,20811092,G,T,301,95,396,0.76010101010101,0.501453127990977,0.5158792,0.699787676349907,0.78985122742829,0.0241902762701782,0.681869012713913,0.797650686906361,0.744819451889098,True,True,GM12892,CTCF,True,True,High,MA0139.1_ynrCCAsyAGrkGGCrsyn,JASPAR,16,20799770,G,T,0.5832,G,0.4168,gnoMADg:nfe,16_20799770_G_T,103,2,8,6,0.340442655935614,REXO5	THUMPD1	ACSM1	DCUN1D3	ACSM3	LYRM1	ERI2	ACSM5,REXO5	THUMPD1	ACSM1	ACSM3	LYRM1	LDAF1,Mean spheric corpuscular volume	Eosinophil counts
rs15359,chr17,41843979,C,G,272,490,762,0.356955380577428,0.505838259429162,0.5076237,0.316678496911258,0.398643484935389,0.0211302590311988,0.30895045065682,0.415478011948726,0.357660990923323,True,True,GM12892,CTCF,True,True,High,MA0139.1_ynrCCAsyAGrkGGCrsyn	MA1930.1_CTGCAGTnCnnnnnnnnnnCCAsyAGrkGGCrsyn,JASPAR,17,43766611,G,G,0.7158,C,0.2845,gnoMADg:nfe,17_43766611_C_G,99,0,4,1,0.22635814889336,MPP3	CD300LG	MPP2	DUSP3,MPP3,
rs2526354,chr17,57976658,T,C,5,240,245,0.0204081632653061,0.499722439884726,0.5434664,0.0084832628867107,0.0430043968124821,0.0093220449951103,0.0066562680599486,0.0481642783721505,0.0257438298495964,True,True,GM12892,CTCF,True,True,High,MA0139.1_ynrCCAsyAGrkGGCrsyn,JASPAR,17,59899297,T,T,0.8085,C,0.1915,gnoMADg:nfe,17_59899297_T_C,255,43,8,1,0.326559356136821,RPS6KB1	PRR11	SKA2	RNFT1	CA4	TRIM37	VMP1	HEATR6,RNFT1,White blood cell count	Eosinophil percentage of white cells	Red blood cell count	Haemoglobin concentration	Hemoglobin A1c levels	Hematocrit	White blood cell count	Hemoglobin levels	Red cell distribution width	Neutrophil count	Hemoglobin	Other and unspecified iron deficiency	Iron deficiency anaemia	Eosinophil percentage of granulocytes	Haematocrit percentage	Red blood cell (erythrocyte) distribution width	Lymphocyte counts	Red blood cell count	Mean platelet volume	Creatinine levels	Mean reticulocyte volume	Basophil count	Neutrophil count	Anaemias	Red cell distribution width	Neutrophil count	Serum phosphate levels	Platelet distribution width	Basophil count	Plateletcrit	C-reactive protein levels	White blood cell count	Red cell distribution width	Hematocrit	Mean reticulocyte volume	Triglyceride levels	Direct bilirubin levels	Red blood cell count	Hemoglobin concentration	Red cell distribution width	Red cell distribution width	Platelet distribution width	Bilirubin levels
rs2701473,chr17,32078269,A,G,302,357,659,0.458270106221548,0.499604574828026,0.6114092,0.31060962621026,0.389160340888833,0.019777743532607,0.291846194888841,0.394300969232131,0.349884983549547,True,True,GM12892,CTCF,True,True,High,Average_178_TkynyCAGCCTGnGnT,NoPeak_denovo,17,33751250,G,A,0.5087,G,0.4913,gnoMADg:nfe,17_33751250_A_G,52,0,0,0,0.0400402414486922,,,
rs12462026,chr19,52158279,T,C,1,117,118,0.0084745762711864,0.499722439884726,0.5031732,0.0020446656026264,0.0471237398267953,0.0133025581362183,0.0020446656026264,0.0592287922670104,0.0245842027147109,True,True,GM12892,CTCF,True,True,High,MA0139.1_ynrCCAsyAGrkGGCrsyn,JASPAR,19,51655026,C,T,0.5968,C,0.4032,gnoMADg:nfe,19_51655026_T_C,61,0,5,0,0.27887323943662,HAS1	FPR1	FPR3	SIGLEC12	SIGLEC14,,
rs2228539,chr19,6926378,T,C,82,22,104,0.788461538461538,0.499722439884726,0.4933293,0.703334713451222,0.852116344948792,0.0388014892766358,0.682299123273328,0.871739147586761,0.777725529200006,True,True,GM12892,CTCF,True,True,High,Average_353_CCACyAGrk,NoPeak_denovo,19,6926367,C,T,0.7291,C,0.2709,gnoMADg:nfe,19_6926367_T_C,43,0,1,1,0.466197183098592,ADGRE1,ADGRE1,
rs6035515,chr20,259398,A,G,1,71,72,0.0138888888888889,0.499604574828026,0.5169969,0.0068582733448454,0.0769567484638166,0.0207648449750387,0.0074096831319294,0.107830543785389,0.041907510904331,True,True,GM12892,CTCF,True,True,High,SRR357486_dedup.bam.motifs_3_myTGCnCTCCnGAG,NoPeak_denovo,20,278757,A,A,0.5796,G,0.4204,gnoMADg:nfe,20_278757_A_G,47,0,1,1,0.367002012072435,C20orf96,C20orf96,
rs6139383,chr20,4270796,C,T,3,57,60,0.05,0.502017416215495,0.5605823,0.0231108884979849,0.112910093641472,0.0245830514700365,0.0154079179697298,0.136398774576709,0.0680104910697287,True,True,GM12892,CTCF,True,True,High,SRR6845323_dedup.bam.motifs_6_AGGkGGCAGn,NoPeak_accessory_motif,20,4290149,C,C,0.7691,T,0.2309,gnoMADg:nfe,20_4290149_C_T,32,0,0,0,0.0597585513078471,,,
rs2834482,chr21,35802223,C,G,262,83,345,0.759420289855072,0.505838259429162,0.5216662,0.692275964972629,0.78861061288604,0.0248889781586028,0.679887899222652,0.801722006929292,0.740443288929335,True,True,GM12892,CTCF,True,True,High,MA1930.1_CTGCAGTnCnnnnnnnnnnCCAsyAGrkGGCrsyn,JASPAR,21,34429925,C,G,0.796703296703297,C,0.203296703296703,1000GENOMES:phase_3:GBR,21_34429925_C_G,29,0,0,0,0.0929577464…
rs11479,chr22,50964236,G,A,167,138,305,0.547540983606557,0.504469215440233,0.376809,0.608261108588763,0.712681307348508,0.0271957456032067,0.594802585920619,0.739030683372658,0.660471207968635,True,True,GM12892,CTCF,True,True,High,MA1102.1_CnsCAGGGGGCrsn	MA1102.2_nsCAGGGGGCGs,JASPAR,22,50525807,G,G,0.9134,A,0.0866,gnoMADg:nfe,22_50525807_G_A,97,21,9,3,0.353722334004024,CIMAP1B	TYMP	CPT1B	ARSA	LMF2	CHKB-CPT1B	KLHDC7B	SCO2	CHKB,CPT1B	LMF2	CHKB,Mean corpuscular hemoglobin	Red blood cell count	Mean reticulocyte volume	Mean corpuscular volume	Reticulocyte count	Red blood cell count	Mean spheric corpuscular volume	Mean corpuscular volume	Mean corpuscular hemoglobin	Mean reticulocyte volume	Red blood cell (erythrocyte) count	Mean corpuscular volume	Mean reticulocyte volume	Red blood cell count	Mean sphered cell volume	Mean corpuscular haemoglobin	Mean corpuscular volume	Mean sphered cell volume	Mean corpuscular volume	Mean corpuscular hemoglobin	Mean corpuscular hemoglobin concentration
rs7284581,chr22,45497905,T,C,267,120,387,0.689922480620155,0.499722439884726,0.477859,0.663438540648535,0.750857320925905,0.0224604252472825,0.64919293141928,0.758230020678041,0.70714793078722,True,True,GM12892,CTCF,True,True,High,MA0139.1_ynrCCAsyAGrkGGCrsyn	MA1102.1_CnsCAGGGGGCrsn	MA1929.1_CTGCAnTnCCnnnnnnnnCCAsnAGrkGGCrsnn	MA1930.1_CTGCAGTnCnnnnnnnnnnCCAsyAGrkGGCrsyn,JASPAR,22,45102024,C,T,0.7379,C,0.2621,gnoMADg:nfe,22_45102024_T_C,58,0,3,0,0.112877263581489,FAM118A	KIAA0930	PHF21B,,
rs11091720,chrX,53106865,C,T,103,11,114,0.903508771929825,0.502017416215495,0.5066263,0.831950596861949,0.942024568405436,0.0299486669041023,0.803866885733867,0.957399429395794,0.886987582633693,True,True,GM12892,CTCF,True,True,High,MA0139.1_ynrCCAsyAGrkGGCrsyn	MA1102.2_nsCAGGGGGCGs,JASPAR,X,53077683,C,C,0.8004,T,0.1996,gnoMADg:nfe,X_53077683_C_T,73,5,0,0,0.126156941649899,,,Age at first sexual intercourse	Age at first sexual intercourse	Forced vital capacity (fvc) best measure	Sodium in urine	Salt added to food
rs5945157,chrX,152901900,C,T,33,114,147,0.224489795918367,0.502017416215495,0.4708224,0.187130521016926,0.328262281512055,0.0367749692009656,0.167842999958125,0.350465153143224,0.25769640126449,True,True,GM12892,CTCF,True,True,High,MA1930.1_CTGCAGTnCnnnnnnnnnnCCAsyAGrkGGCrsyn,JASPAR,X,153636445,C,C,0.5086,T,0.4914,gnoMADg:nfe,X_153636445_C_T,34,6,0,0,0.0663983903420523,,,Hemoglobin	Diabetes diagnosed by doctor	Haematocrit percentage	Haemoglobin concentration	Red blood cell count	Hematocrit
rs5960804,chrX,56815467,G,C,142,5,147,0.965986394557823,0.496124122648568,0.4239358,0.937970902002937,0.983505677599766,0.0121111262262989,0.925582352812993,0.988417016145796,0.960738289801352,True,True,GM12892,CTCF,True,True,High,MA0139.1_ynrCCAsyAGrkGGCrsyn,JASPAR,X,56789034,G,C,0.7756,G,0.2244,gnoMADg:nfe,X_56789034_G_C,128,37,0,0,0.0798792756539235,,,Haematocrit percentage	Hematocrit	Immature reticulocyte fraction	Bioavailable testosterone levels	Bioavailable testosterone levels	Immature fraction of reticulocytes	Reticulocyte fraction of red cells	Mean corpuscular volume	Mean corpuscular hemoglobin	Heel quantitative ultrasound index (qui) direct entry	Heel bone mineral density (bmd)	Sex hormone-binding globulin levels	Plateletcrit	Heel bone mineral density (bmd) t-score automated	Heel broadband ultrasound attenuation direct entry	Forced expiratory volume in 1-second (fev1) predicted	Mean corpuscular haemoglobin	Reticulocyte count	High light scatter reticulocyte count	Standing height	Age when periods started (menarche)	Reticulocyte count	Relative age of first facial hair	Platelet distribution width	High light scatter reticulocyte count	Haemoglobin concentration	Platelet crit	Total testosterone levels	Platelet distribution width	Mean spheric corpuscular volume	Red cell distribution width	High light scatter reticulocyte percentage of red cells	Total testosterone levels	Hemoglobin	Mean platelet volume	Mean platelet (thrombocyte) volume	Mean corpuscular volume
rs11586313,chr1,152890470,G,A,124,28,152,0.815789473684211,0.502936923519813,0.4825563,0.754574073878762,0.874771790778631,0.0312442892031338,0.724962250988086,0.890766504031246,0.814672932328696,True,True,GM19239,CTCF,True,True,High,MA0139.1_ynrCCAsyAGrkGGCrsyn,JASPAR,1,152917994,G,A,0.5346,G,0.4657,gnoMADg:nfe,1_152917994_G_A,68,2,6,1,0.193963782696177,SPRR2B	SMCP	SPRR1B	LCE1D	LCE1E	LCE3C,SPRR3,Eczema/dermatitis | non-cancer illness code self-reported	Eczema or dermatitis
rs2000252,chr1,67727555,C,T,100,7,107,0.934579439252336,0.501049212384606,0.5992801,0.81001885716818,0.946160308090193,0.035563059409579,0.781907395462813,0.955763265264308,0.878089582629186,True,True,GM19239,CTCF,True,True,High,MA0139.1_ynrCCAsyAGrkGGCrsyn	MA1102.2_nsCAGGGGGCGs,JASPAR,1,67261872,C,C,0.7275,T,0.2725,gnoMADg:nfe,1_67261872_C_T,67,4,3,0,0.0995975855130785,IL12RB2	IL23R	MIER1,,Crohn's disease [EA]	Inflammatory bowel disease	Crohn's disease	Inflammatory bowel disease [EA]
rs28373064,chr1,206223556,A,G,14,54,68,0.205882352941176,0.500006393220738,0.5113689,0.128485126124509,0.300109377495485,0.0460697938404436,0.11630141860042,0.347791026292681,0.214297251809997,True,True,GM19239,CTCF,True,True,High,MA0139.1_ynrCCAsyAGrkGGCrsyn	MA1102.1_CnsCAGGGGGCrsn	MA1102.2_nsCAGGGGGCGs,JASPAR,1,206117775,C,T,0.8491,C,0.1509,gnoMADg:nfe,1_206117775_A_G,14,0,0,0,0.0995975855130785,,,
rs11885876,chr2,20792472,C,T,4,65,69,0.0579710144927536,0.501049212384606,0.5591916,0.0248524485416069,0.119286282608002,0.0256106950820408,0.0112404749496862,0.136718189371101,0.0720693655748042,True,True,GM19239,CTCF,True,True,High,MA0139.1_ynrCCAsyAGrkGGCrsyn	MA1930.1_CTGCAGTnCnnnnnnnnnnCCAsyAGrkGGCrsyn,JASPAR,2,20592712,C,T,0.8698,C,0.1302,gnoMADg:nfe,2_20592712_C_T,52,0,1,0,0.112877263581489,LDAH,,
rs1839000,chr2,133610881,G,A,52,1,53,0.981132075471698,0.502936923519813,0.4992951,0.895377683597866,0.993926946136024,0.0275863823387317,0.861809406650136,0.9920373091877,0.944652314866945,True,True,GM19239,CTCF,True,True,High,SRR3180009_dedup.bam.motifs_2_AyrGCGCCCyCTn	SRR6845320_dedup.bam.motifs_3_TrsCGGGCGCnnT,NoPeak_denovo,2,132853308,G,G,0.7873,A,0.2128,gnoMADg:nfe,2_132853308_G_A,61,0,0,0,0.0398390342052314,,,
rs2696398,chr2,236655152,A,G,186,440,626,0.297124600638978,0.500006393220738,0.6231902,0.174265569792558,0.236938504819677,0.0161790097772255,0.165888333777691,0.249616514983634,0.205602037306118,True,True,GM19239,CTCF,True,True,High,MA0139.1_ynrCCAsyAGrkGGCrsyn	MA1102.1_CnsCAGGGGGCrsn	MA1102.2_nsCAGGGGGCGs,JASPAR,2,235746508,G,G,0.7894,A,0.2111,gnoMADg:nfe,2_235746508_A_G,72,0,1,0,0.159557344064386,AGAP1,,
rs1978940,chr3,77369911,G,T,108,15,123,0.878048780487805,0.502609575449794,0.5880747,0.739396180343722,0.885793060350535,0.0388193893765559,0.719667538087798,0.901834609209157,0.812594620347128,True,True,GM19239,CTCF,True,True,High,MA1929.1_CTGCAnTnCCnnnnnnnnCCAsnAGrkGGCrsnn	MA1930.1_CTGCAGTnCnnnnnnnnnnCCAsyAGrkGGCrsyn,JASPAR,3,77320760,G,G,0.8283,T,0.1717,gnoMADg:nfe,3_77320760_G_T,48,0,0,0,0.0201207243460765,,,
rs3749376,chr3,24538267,G,T,29,86,115,0.252173913043478,0.502609575449794,0.5292169,0.163621542575006,0.309553734353389,0.0381089207583733,0.15563121199856,0.344429651098385,0.236587638464198,True,True,GM19239,CTCF,True,True,High,MA1930.1_CTGCAGTnCnnnnnnnnnnCCAsyAGrkGGCrsyn,JASPAR,3,24496776,T,G,0.8913,T,0.1087,gnoMADg:nfe,3_24496776_G_T,66,4,0,0,0.0663983903420523,,,Mean corpuscular volume	Mean corpuscular hemoglobin	Mean corpuscular hemoglobin	Mean corpuscular volume
rs12513181,chr4,123835656,C,A,470,236,706,0.665722379603399,0.502925586204953,0.3926927,0.71926164692986,0.793560813581741,0.0194514630676111,0.704726316488479,0.803856940204967,0.7564112302558,True,True,GM19239,CTCF,True,True,High,MA0139.1_ynrCCAsyAGrkGGCrsyn	MA1102.1_CnsCAGGGGGCrsn,JASPAR,4,122914501,C,A,0.7432,C,0.2571,gnoMADg:nfe,4_122914501_C_A,101,19,4,2,0.226559356136821,NUDT6	AFG2A	FGF2	BBS12,NUDT6	AFG2A,Whole body fat-free mass	Leg predicted mass (left)	Basal metabolic rate	Arm fat-free mass (left)	Arm fat-free mass (right)	Appendicular lean mass	Arm predicted mass (left)	Standing height	Leg fat-free mass (left)	Impedance of leg (left)	Leg predicted mass (right)	Impedance of leg (right)	Whole body water mass	Appendicular lean mass	Trunk predicted mass	Trunk fat-free mass	Leg fat-free mass (right)	Appendicular lean mass	Arm predicted mass (right)
rs13146963,chr4,113558602,A,G,198,459,657,0.301369863013699,0.500006393220738,0.4943469,0.272678429402649,0.354383348351295,0.0203108317946215,0.251908605785651,0.354383348351295,0.313530888876972,True,True,GM19239,CTCF,True,True,High,MA1930.1_CTGCAGTnCnnnnnnnnnnCCAsyAGrkGGCrsyn,JASPAR,4,112637446,G,G,0.5604,A,0.4396,gnoMADg:nfe,4_112637446_A_G,43,0,3,2,0.380281690140845,ZGRF1	NEUROG2	LARP7,ZGRF1	LARP7,
rs1422673,chr5,150438988,C,T,97,30,127,0.763779527559055,0.501049212384606,0.4198193,0.746467098401664,0.868192028897566,0.0330549878869203,0.716228855915161,0.878177680638065,0.807329563649615,True,True,GM19239,CTCF,True,True,High,MA0139.1_ynrCCAsyAGrkGGCrsyn	MA1102.1_CnsCAGGGGGCrsn	MA1102.2_nsCAGGGGGCGs,JASPAR,5,151059427,T,C,0.807,T,0.193,gnoMADg:nfe,5_151059427_C_T,83,8,2,0,0.152917505030181,GPX3	TNIP1,,Eosinophil counts	Eosinophil counts	Eosinophill percentage	Systemic lupus erythematosus	Systemic lupus erythematosus	Eosinophil percentage of white cells	Eosinophil counts	Sum eosinophil basophil counts
rs1079687,chr6,30608273,A,G,6,16,22,0.272727272727273,0.500006393220738,0.5939505,0.105022637628958,0.388983200750077,0.0747149843114754,0.0718695094170504,0.435447795019679,0.247002919189518,True,True,GM19239,CTCF,True,True,High,ENCFF000ONR_dedup.bam.motifs_0_GkGCAGCAsyTCC,NoPeak_denovo,6,30640496,G,A,0.9627,G,0.03734,gnoMADg:nfe,6_30640496_A_G,91,9,5,2,0.225754527162978,FLOT1	HLA-G	C6orf136	ABCF1	DHX16,MDC1	DHX16,Red blood cell count	Hemoglobin	Mean corpuscular hemoglobin concentration	Type 1 diabetes	Type 1 diabetes	Hemoglobin concentration	Type 1 diabetes	Mean corpuscular hemoglobin concentration	Type 1 diabetes
rs10806098,chr6,78176009,G,A,120,40,160,0.75,0.502936923519813,0.4689536,0.696541374719223,0.828359152966418,0.0345038905854142,0.67857102322066,0.848252163063976,0.762450263842821,True,True,GM19239,CTCF,True,True,High,Average_178_TkynyCAGCCTGnGnT,NoPeak_denovo,6,77466292,G,G,0.7396,A,0.2604,gnoMADg:nfe,6_77466292_G_A,48,0,1,0,0.146076458752515,HTR1B,,
rs9401160,chr6,119949613,T,C,34,8,42,0.80952380952381,0.499062597695064,0.523571,0.64802216494922,0.890656850078421,0.0620122802479248,0.607558885729175,0.90839676049304,0.76933950751382,True,True,GM19239,CTCF,True,True,High,Average_80_yCGnGTGsAGTksn,NoPeak_denovo,6,119628449,C,T,0.6714,C,0.3287,gnoMADg:nfe,6_119628449_T_C,35,0,0,0,0.0265593561368209,,,
rs10950112,chr7,67642170,G,A,80,52,132,0.606060606060606,0.502936923519813,0.4160269,0.602696672500188,0.753457509378115,0.0384763105027052,0.578625270454669,0.765652217258736,0.678077090939151,True,True,GM19239,CTCF,True,True,High,MA1930.1_CTGCAGTnCnnnnnnnnnnCCAsyAGrkGGCrsyn,JASPAR,7,68177183,A,A,0.7125,G,0.2875,gnoMADg:nfe,7_68177183_G_A,47,0,0,0,0,,,
rs17168323,chr7,14677815,T,C,4,53,57,0.0701754385964912,0.499062597695064,0.4566765,0.0367380984532989,0.197539526769693,0.0432062120121743,0.0272801446491013,0.246324515567916,0.117138812611496,True,True,GM19239,CTCF,True,True,High,MA0139.1_ynrCCAsyAGrkGGCrsyn	MA1930.1_CTGCAGTnCnnnnnnnnnnCCAsyAGrkGGCrsyn,JASPAR,7,14638190,,T,0.9998,C,0.0001912,gnoMADg:nfe,7_14638190_T_C,4,0,0,0,0.0400402414486922,,,
rs2161001,chr7,134043175,A,G,301,310,611,0.492635024549918,0.500006393220738,0.7073781,0.254141547845532,0.328396915471108,0.0193926184139249,0.230835385248866,0.333273633392111,0.29126923165832,True,True,GM19239,CTCF,True,True,High,MA0139.1_ynrCCAsyAGrkGGCrsyn	MA1102.1_CnsCAGGGGGCrsn	MA1102.2_nsCAGGGGGCGs	MA1929.1_CTGCAnTnCCnnnnnnnnCCAsnAGrkGGCrsnn	MA1930.1_CTGCAGTnCnnnnnnnnnnCCAsyAGrkGGCrsyn,JASPAR,7,134358423,A,A,0.6583,G,0.3417,gnoMADg:nfe,7_134358423_A_G,28,0,2,2,0.159356136820926,AKR1B1	SLC35B4,AKR1B15	AKR1B10,
rs939958,chr7,150257768,C,A,30,8,38,0.789473684210526,0.502925586204953,0.5087565,0.626660888677317,0.883237920830731,0.0659562130442077,0.57357565934201,0.902793258066988,0.754949404754024,True,True,GM19239,CTCF,True,True,High,MA0139.1_ynrCCAsyAGrkGGCrsyn	MA1102.1_CnsCAGGGGGCrsn	MA1930.1_CTGCAGTnCnnnnnnnnnnCCAsyAGrkGGCrsyn,JASPAR,7,150560680,A,A,0.6122,C,0.388,gnoMADg:nfe,7_150560680_C_A,93,7,10,1,0.253319919517103,ZNF775	TMEM176A	TMEM176B	GIMAP8	GIMAP7	GIMAP1	GIMAP4	GIMAP6	GIMAP5	AOC1,TMEM176B,Lymphocyte counts	Lymphocyte percentage	Hematocrit	Lymphocyte counts	Red blood cell count	Hemoglobin concentration	Lymphocyte percentage of white cells
rs16924634,chr9,6495789,C,A,25,4,29,0.862068965517241,0.502925586204953,0.4661289,0.726531180064921,0.942461048710647,0.0587210479603939,0.672277530302967,0.963653574232179,0.834496114387784,True,True,GM19239,CTCF,True,True,High,MA1930.1_CTGCAGTnCnnnnnnnnnnCCAsyAGrkGGCrsyn,JASPAR,9,6495789,C,C,0.8806,A,0.1194,gnoMADg:nfe,9_6495789_C_A,106,4,1,0,0.0865191146881288,UHRF2,,Asthma	Respiratory or ear-nose-throat disease	Asthma | non-cancer illness code self-reported	Asthma | blood clot dvt bronchitis emphysema asthma rhinitis eczema allergy diagnosed by doctor
rs6415788,chr9,4118111,G,T,90,45,135,0.666666666666667,0.502609575449794,0.4666736,0.610686356767914,0.76061551778112,0.0386765335336151,0.592610683945531,0.782448915109267,0.685650937274517,True,True,GM19239,CTCF,True,True,High,MA1102.1_CnsCAGGGGGCrsn,JASPAR,9,4118111,T,T,0.5954,G,0.4046,gnoMADg:nfe,9_4118111_G_T,164,28,0,0,0.165995975855131,,,3mm weak meridian (right)	Hemoglobin levels	Hemoglobin concentration	Urate levels	Red blood cell count	Hematocrit	Hematocrit	Corneal resistance factor (right)	Red blood cell count	Bilirubin levels	Sex hormone-binding globulin levels	Hematocrit	Corneal hysteresis (right)	Haemoglobin concentration	FEV1	Hemoglobin	Red blood cell count	3mm weak meridian (left)	Red blood cell (erythrocyte) count	Lung function (FEV1/FVC)	Hemoglobin concentration	Corneal hysteresis (left)	Sex hormone-binding globulin levels adjusted for BMI	Sex hormone-binding globulin levels	Red blood cell count	Lung function (FEV1/FVC)	Corneal resistance factor (left)	Haematocrit percentage
rs6475120,chr9,1732880,G,A,33,242,275,0.12,0.502936923519813,0.4587895,0.105802812550983,0.195921915575075,0.0235367257638478,0.0933331423852607,0.212990147603313,0.150862364063029,True,True,GM19239,CTCF,True,True,High,MA0139.1_ynrCCAsyAGrkGGCrsyn	MA1929.1_CTGCAnTnCCnnnnnnnnCCAsnAGrkGGCrsnn	MA1930.1_CTGCAGTnCnnnnnnnnnnCCAsyAGrkGGCrsyn,JASPAR,9,1732880,A,G,0.5007,A,0.4993,gnoMADg:nfe,9_1732880_G_A,56,0,0,0,0.0597585513078471,,,
rs7018809,chr9,79627152,G,A,100,56,156,0.641025641025641,0.502936923519813,0.430508,0.629042966010425,0.766632224904862,0.0360388808805171,0.604273761462753,0.780509746905154,0.697837595457643,True,True,GM19239,CTCF,True,True,High,SRR299320_dedup.bam.motifs_2_CywnGTGGCrsCC,NoPeak_denovo,9,77012236,A,G,0.9278,A,0.07219,gnoMADg:nfe,9_77012236_G_A,41,0,0,0,0.0663983903420523,,,
rs1750737,chr10,11155332,A,G,362,124,486,0.744855967078189,0.500006393220738,0.5439674,0.667577482306849,0.752315109363077,0.0222465931944326,0.651189742090656,0.765371539669469,0.709946295834963,True,True,GM19239,CTCF,True,True,High,MA0139.1_ynrCCAsyAGrkGGCrsyn,JASPAR,10,11113369,A,A,0.901,G,0.09903,gnoMADg:nfe,10_11113369_A_G,61,0,0,0,0.0466800804828974,,,
rs2185724,chr10,30316208,T,C,126,52,178,0.707865168539326,0.499062597695064,0.5008924,0.632706820098262,0.771469062084747,0.0362368115387868,0.608958403769566,0.785724134841281,0.702087941091504,True,True,GM19239,CTCF,True,True,High,MA0139.1_ynrCCAsyAGrkGGCrsyn,JASPAR,10,30027279,T,T,0.5838,C,0.4162,gnoMADg:nfe,10_30027279_T_C,109,10,1,1,0.386317907444668,JCAD,JCAD,Platelet count	Pulse pressure	Coronary artery disease	Mean platelet volume	Peak expiratory flow	Platelet count	Diastolic blood pressure	Peak expiratory flow (pef)	Mean platelet volume	Mean platelet volume
rs2784774,chr10,81921553,T,C,14,44,58,0.241379310344828,0.499062597695064,0.4888796,0.164510571954831,0.377196287332471,0.0552742674111848,0.141740407634582,0.424856405839537,0.270853429643651,True,True,GM19239,CTCF,True,True,High,SRR357486_dedup.bam.motifs_0_TssCCyCwrGTGG	SRR357494_dedup.bam.motifs_2_CmnsGTGGCGCysT	SRR577849_dedup.bam.motifs_2_sCyCTGGTGGCCm	SRR6384338_dedup.bam.motifs_1_CmyCTGGTGGCrsy,NoPeak_denovo,10,80161797,C,C,0.9381,T,0.06193,gnoMADg:nfe,10_80161797_T_C,50,0,2,1,0.132796780684105,TMEM254	TSPAN14,TSPAN14,
rs7477274,chr10,98549577,T,C,56,519,575,0.0973913043478261,0.499062597695064,0.5463745,0.0637770582869854,0.107898512823231,0.0121777085736683,0.0604011800338867,0.114754374679256,0.085837785555108,True,True,GM19239,CTCF,True,True,High,MA0139.1_ynrCCAsyAGrkGGCrsyn	MA1102.1_CnsCAGGGGGCrsn	MA1930.1_CTGCAGTnCnnnnnnnnnnCCAsyAGrkGGCrsyn,JASPAR,10,96789820,C,T,0.9106,C,0.08938,gnoMADg:nfe,10_96789820_T_C,43,0,2,0,0.165995975855131,LCOR	PIK3AP1,,
rs7127978,chr11,122526501,A,C,45,71,116,0.387931034482759,0.499882604805573,0.6463003,0.190561904627956,0.333814665426211,0.036710516562447,0.174511534769185,0.353964836591281,0.262188285027084,True,True,GM19239,CTCF,True,True,High,ENCFF000ONR_dedup.bam.motifs_0_GkGCAGCAsyTCC,NoPeak_denovo,11,122655793,C,A,0.6235,C,0.3765,gnoMADg:nfe,11_122655793_A_C,165,33,1,0,0.192756539235412,UBASH3B,,Monocyte…	Monocyte percentage of white cells	Lymphocyte percentage of white cells	Neutrophil percentage of white cells	Neutrophil percentage of white cells	Monocyte percentage	Reticulocyte fraction of red cells	Lymphocyte count	Neutrophill percentage	High light scatter reticulocyte count	Monocyte count	Lymphocyte percentage	Body mass index (bmi)	Lymphocyte counts	Lymphocyte counts	High light scatter reticulocyte count	Leg fat percentage (right)	Leg fat mass (left)	High light scatter reticulocyte percentage of red cells	Immature fraction of reticulocytes	Lymphocyte counts	Leg fat percentage (left)	Body mass index (bmi)	Low density lipoprotein cholesterol levels	Leg fat mass (right)	Immature reticulocyte fraction	Lymphocyte percentage of white cells	Monocyte count	Granulocyte percentage of myeloid white cells	Body fat percentage	HDL cholesterol	Cholesterol total	Cholesterol total
rs947799,chr11,64851305,C,T,23,4,27,0.851851851851852,0.501049212384606,0.4069621,0.750029313662512,0.950676426407364,0.052869375722102,0.706526678046298,0.966705843810044,0.850352870034938,True,True,GM19239,CTCF,True,True,High,MA1102.1_CnsCAGGGGGCrsn,JASPAR,11,65083833,C,T,0.6462,C,0.3538,gnoMADg:nfe,11_65083833_C_T,126,9,15,5,0.267002012072435,CTSW	ARL2	NAALADL1	SF3B2	SAC3D1	RNASEH2C	DPF2	CDCA5	BANF1	SNX15	ARL2-SNX15	TM7SF2	SYVN1	CAPN1	SPDYC,ARL2	SAC3D1	SNX15	TM7SF2	CDC42BPG,High light scatter reticulocyte percentage of red cells	HDL cholesterol levels	Mean sphered cell volume	Reticulocyte count	Height	Mean spheric corpuscular volume	Mean sphered cell volume	High light scatter reticulocyte count	High light scatter reticulocyte count
rs3809250,chr12,6949011,A,C,3,197,200,0.015,0.499882604805573,0.5746572,0.0066452882563303,0.0334820855663757,0.0074391028123097,0.0047403863796403,0.0383102387688102,0.020063686911353,True,True,GM19239,CTCF,True,True,High,MA0139.1_ynrCCAsyAGrkGGCrsyn	MA1102.1_CnsCAGGGGGCrsn,JASPAR,12,6839847,A,A,0.9996,C,0.0003975,gnoMADg:nfe,12_6839847_A_C,0,0,3,0,0.132796780684105,GNB3	P3H3	CDCA3,,
rs4761815,chr12,51656651,C,A,43,144,187,0.229946524064171,0.502925586204953,0.4620351,0.191623848086622,0.334314252505839,0.0365332452892519,0.178897641916994,0.347766687987059,0.26296905029623,True,True,GM19239,CTCF,True,True,High,MA1929.1_CTGCAnTnCCnnnnnnnnCCAsnAGrkGGCrsnn,JASPAR,12,51262867,C,A,0.854,C,0.146,gnoMADg:nfe,12_51262867_C_A,89,9,7,1,0.340241448692153,DAZAP2	CSRNP2	SMAGP	CELA1	BIN2	POU6F1	SLC4A8,BIN2,Platelet count	Mean platelet volume	Mean corpuscular volume	Platelet count	Mean platelet volume	Mean platelet volume	Platelet distribution width	Mean platelet (thrombocyte) volume	Platelet count
rs7308641,chr12,4667910,A,C,69,7,76,0.907894736842105,0.499882604805573,0.5354008,0.794352539480555,0.937843722442649,0.0383566418153719,0.767012552974525,0.947777655018648,0.866098130961602,True,True,GM19239,CTCF,True,True,High,SRR6845321_dedup.bam.motifs_1_TnsyGCCCyCTrGT,NoPeak_denovo,12,4558744,C,A,0.774,C,0.226,gnoMADg:nfe,12_4558744_A_C,65,0,2,1,0.167002012072435,DYRK4	FERRY3,RAD51AP1,
rs9535292,chr13,50244041,T,C,541,194,735,0.736054421768708,0.499062597695064,0.4789433,0.711788020378808,0.783477077348815,0.0191513030748578,0.695634354027798,0.792031157954968,0.747632548863811,True,True,GM19239,CTCF,True,True,High,MA0139.1_ynrCCAsyAGrkGGCrsyn,JASPAR,13,49669905,C,C,0.7314,T,0.2686,gnoMADg:nfe,13_49669905_T_C,100,2,7,3,0.246277665995976,RCBTB1	PHF11	KCNRG	KPNA3	TRIM13	EBPL	ARL11,KCNRG	TRIM13	EBPL,Forced expiratory volume in 1-second (fev1) best measure	Standing height
rs10144612,chr14,56761044,T,C,7,86,93,0.0752688172043011,0.499062597695064,0.5027953,0.044831262665285,0.151743951745071,0.0279434415708064,0.0288033776465121,0.167583077308032,0.098287607205178,True,True,GM19239,CTCF,True,True,High,MA1929.1_CTGCAnTnCCnnnnnnnnCCAsnAGrkGGCrsnn,JASPAR,14,56294326,T,T,0.8367,C,0.1633,gnoMADg:nfe,14_56294326_T_C,52,0,1,0,0.0865191146881288,PELI2,,
rs1191554,chr14,29998834,G,T,101,13,114,0.885964912280702,0.502609575449794,0.542412,0.791706879172923,0.922855578565965,0.0344082539040795,0.76559344859039,0.938896936284154,0.857281228869444,True,True,GM19239,CTCF,True,True,High,MA1929.1_CTGCAnTnCCnnnnnnnnCCAsnAGrkGGCrsnn,JASPAR,14,29529628,G,G,0.551,T,0.449,gnoMADg:nfe,14_29529628_G_T,61,0,1,0,0.0663983903420523,PRKD1,,
rs1956228,chr14,29692277,T,C,26,64,90,0.288888888888889,0.499062597695064,0.5306545,0.189473850079556,0.355936069528133,0.0437942173352288,0.173617721759789,0.385053580615157,0.272704959803845,True,True,GM19239,CTCF,True,True,High,SRR6845323_dedup.bam.motifs_3_CrCCAGsnGGT,NoPeak_denovo,14,29223071,T,T,0.5301,C,0.4699,gnoMADg:nfe,14_29223071_T_C,98,1,0,0,0.00663983903420523,,,Sodium in urine
rs2281824,chr14,103800071,C,T,30,15,45,0.666666666666667,0.501049212384606,0.3497739,0.662942694282152,0.85730746912868,0.0509633231607345,0.631924930450911,0.881129379022338,0.760125081705416,True,True,GM19239,CTCF,True,True,High,MA1102.1_CnsCAGGGGGCrsn	MA1102.2_nsCAGGGGGCGs,JASPAR,14,103333734,C,C,0.7164,T,0.2836,gnoMADg:nfe,14_103333734_C_T,123,4,7,1,0.360160965794769,XRCC3	CKB	TDRD9	MARK3	KLC1	EIF5	TRMT61A,EIF5,White blood cell count	Red blood cell count	Monocyte count	White blood cell count
rs8015548,chr14,47121179,G,A,20,11,31,0.645161290322581,0.502936923519813,0.3616409,0.602331367977131,0.858938167876585,0.0655147691079827,0.560442663238488,0.891018658458472,0.730634767926858,True,True,GM19239,CTCF,True,True,High,SRR6845323_dedup.bam.motifs_3_CrCCAGsnGGT,NoPeak_denovo,14,46651976,G,A,0.55,G,0.45,gnoMADg:nfe,14_46651976_G_A,72,0,0,0,0.0663983903420523,,,
rs13331995,chr16,89912063,T,C,21,2,23,0.91304347826087,0.499062597695064,0.5131896,0.718584746582678,0.964025152996426,0.0660766886546135,0.667233095966083,0.975788615266525,0.841304949789552,True,True,GM19239,CTCF,True,True,High,Average_25_GnsTGCAGTGGnGCC,NoPeak_denovo,16,89845655,T,T,0.6629,C,0.3371,gnoMADg:nfe,16_89845655_T_C,137,21,12,6,0.380482897384306,DBNDD1	SPIRE2	SPATA2L	CDK10	MC1R	SPATA33	DPEP1	VPS9D1	ZNF276	FANCA	GAS8	TCF25,CDK10	DEF8	SPATA33	CHMP1A	ZNF276	FANCA,Hematocrit	Childhood sunburn occasions	Had menopause	Mean corpuscular hemoglobin	Mean corpuscular volume	Malignant neoplasm of skin	Other malignant neoplasms of skin (=non-melanoma skin cancer)	Skin changes due to chronic exposure to nonionizing radiation	Red | hair colour (natural before greying)	Light brown | hair colour (natural before greying)	Dark brown | hair colour (natural before greying)	Ease of skin tanning	Mean corpuscular volume	Mean spheric corpuscular volume	Mean reticulocyte volume	Mean corpuscular hemoglobin	Skin colour	Age at menopause (last menstrual period)	Actinic keratosis	Black | hair colour (natural before greying)	Mean reticulocyte volume
rs2941367,chr16,9254161,G,A,441,209,650,0.678461538461538,0.502936923519813,0.4129306,0.711207441719216,0.784003499768173,0.0190826537058958,0.691908366917722,0.79352383575199,0.747605470743695,True,True,GM19239,CTCF,True,True,High,MA0139.1_ynrCCAsyAGrkGGCrsyn	MA1102.1_CnsCAGGGGGCrsn	MA1102.2_nsCAGGGGGCGs,JASPAR,16,9160304,G,A,0.8789,G,0.1211,gnoMADg:nfe,16_9160304_G_A,43,0,1,0,0.0597585513078471,HAPSTR1,,
rs4273077,chr17,16849139,A,G,16,54,70,0.228571428571429,0.500006393220738,0.5318096,0.140254644277522,0.312070843832392,0.0456097309879911,0.114793859372667,0.346591131908549,0.226162744054957,True,True,GM19239,CTCF,True,True,High,MA0139.1_ynrCCAsyAGrkGGCrsyn	MA1930.1_CTGCAGTnCnnnnnnnnnnCCAsyAGrkGGCrsyn,JASPAR,17,16945825,A,A,0.9008,G,0.09922,gnoMADg:nfe,17_16945825_A_G,107,9,2,1,0.126559356136821,COPS3	NT5M,COPS3,Neutrophil count	Lymphocyte percentage	Red blood cell count	Serum albumin levels	Red blood cell count	Apolipoprotein A1 levels	Lymphocyte percentage of white cells	Red blood cell count	Serum total protein level
rs7210250,chr17,8126809,A,G,196,41,237,0.827004219409283,0.500006393220738,0.5118628,0.761220498896467,0.861572294197758,0.0266961867060559,0.740929949096548,0.87807121119591,0.811396396547113,True,True,GM19239,CTCF,True,True,High,MA1102.1_CnsCAGGGGGCrsn	MA1929.1_CTGCAnTnCCnnnnnnnnCCAsnAGrkGGCrsnn,JASPAR,17,8223491,G,A,0.9806,G,0.01935,gnoMADg:nfe,17_8223491_A_G,40,0,4,2,0.160160965794769,BORCS6	TMEM107	CTC1	RANGRF,SLC25A35	NLGN2,
rs35149963,chr19,14134498,G,T,227,2,229,0.991266375545852,0.502609575449794,0.5512099,0.951336881935406,0.991918560613337,0.01139698357048,0.943008959388316,0.99825967604017,0.971627721274371,True,True,GM19239,CTCF,True,True,High,SRR577849_dedup.bam.motifs_2_sCyCTGGTGGCCm,NoPeak_denovo,19,14023686,G,G,0.9871,T,0.01294,gnoMADg:nfe,19_14023686_G_T,22,0,0,0,0.0663983903420523,,,
rs8103534,chr19,47083252,T,C,4,39,43,0.0930232558139535,0.499062597695064,0.5250688,0.0407230834964159,0.202728445730517,0.0441453501230981,0.0324404415742603,0.243067430491607,0.121725764613466,True,True,GM19239,CTCF,True,True,High,SRR6845320_dedup.bam.motifs_0_rkrGTGCAGTGGsT,NoPeak_denovo,19,46579995,T,T,0.696,C,0.304,gnoMADg:nfe,19_46579995_T_C,68,0,7,2,0.259758551307847,DACT3	GNG8	PTGIR	PPP5C	CALM3	PNMA8A	PNMA8B,PTGIR	CALM3,
rs2205783,chr20,8000386,A,G,80,31,111,0.720720720720721,0.500006393220738,0.4475176,0.679475224817114,0.823450136641319,0.0374114127867995,0.653919108288491,0.839168290929222,0.751462680729217,True,True,GM19239,CTCF,True,True,High,SRR6845320_dedup.bam.motifs_2_GCyACywGGnG,NoPeak_denovo,20,8019739,G,A,0.5581,G,0.4419,gnoMADg:nfe,20_8019739_A_G,51,0,1,1,0.367002012072435,TMX4,TMX4,
rs7268399,chr20,45988957,T,C,4,35,39,0.102564102564103,0.499062597695064,0.5570924,0.0385724672387914,0.197888915391013,0.0439378162136741,0.0255675907001603,0.244663806142106,0.118230691314902,True,True,GM19239,CTCF,True,True,High,MA0139.1_ynrCCAsyAGrkGGCrsyn	MA1102.1_CnsCAGGGGGCrsn	MA1102.2_nsCAGGGGGCGs	MA1930.1_CTGCAGTnCnnnnnnnnnnCCAsyAGrkGGCrsyn,JASPAR,20,47360213,C,T,0.8301,C,0.1699,gnoMADg:nfe,20_47360213_T_C,69,1,2,0,0.0929577464788732,SULF2	ZMYND8,,Sex hormone-binding globulin levels adjusted for BMI
rs2832899,chr21,31836257,A,G,7,101,108,0.0648148148148148,0.500006393220738,0.5410371,0.0287596383776307,0.113790483830804,0.0226737499716233,0.0234743219362589,0.141460268796352,0.0712750611042171,True,True,GM19239,CTCF,True,True,High,MA0139.1_ynrCCAsyAGrkGGCrsyn	MA1102.1_CnsCAGGGGGCrsn	MA1102.2_nsCAGGGGGCGs,JASPAR,21,30463938,G,G,0.5797,A,0.4203,gnoMADg:nfe,21_30463938_A_G,63,0,0,0,0.086317907444668,,,
rs1041894,chr22,37679671,C,T,42,316,358,0.11731843575419,0.501049212384606,0.5115073,0.0906241883445795,0.156029542720353,0.0177934768939333,0.0785990341802945,0.164512690709195,0.123326865532466,True,True,GM19239,CTCF,True,True,High,SRR3180009_dedup.bam.motifs_2_AyrGCGCCCyCTn	SRR6384340_dedup.bam.motifs_2_TGCmCCTGGTGGCrsy,NoPeak_denovo,22,37283630,C,C,0.7509,T,0.249,gnoMADg:nfe,22_37283630_C_T,60,0,2,0,0.232595573440644,CYTH4	RAC2,,
rs15996,chr22,37711078,C,G,150,4,154,0.974025974025974,0.498365277397508,0.495137,0.935173833309669,0.987881052747397,0.0145044183108035,0.922499859107029,0.987881052747397,0.961527443028533,True,True,GM19239,CTCF,True,True,High,Average_334_GCCmTCTAGTGGymy	SRR351734_dedup.bam.motifs_1_GnGCnACAkGGyG	SRR357494_dedup.bam.motifs_2_CmnsGTGGCGCysT,NoPeak_denovo,22,37315037,G,C,0.6328,G,0.3674,gnoMADg:nfe,22_37315037_C_G,31,0,3,1,0.373038229376258,CYTH4	CDC42EP1	LGALS2,CYTH4,
rs28373064,chr1,206223556,A,G,4,16,20,0.2,0.506099982154589,0.5436956,0.0858994806008086,0.380989345336879,0.0790027143679002,0.0669429458981497,0.443356454350459,0.233444412968844,True,True,H1-hESC,CTCF,True,True,High,MA0139.1_ynrCCAsyAGrkGGCrsyn	MA1102.1_CnsCAGGGGGCrsn	MA1102.2_nsCAGGGGGCGs,JASPAR,1,206117775,C,T,0.8491,C,0.1509,gnoMADg:nfe,1_206117775_A_G,14,0,0,0,0.0995975855130785,,,
rs4655155,chr1,20427541,C,T,65,23,88,0.738636363636364,0.499648522984996,0.4766901,0.660437238957486,0.824270135559906,0.042544652248979,0.639887735140648,0.852786600298761,0.742353687258696,True,True,H1-hESC,CTCF,True,True,High,SRR357487_dedup.bam.motifs_2_CyAGGGGGCGsynG,NoPeak_denovo,1,20101048,C,C,0.5897,T,0.4103,gnoMADg:nfe,1_20101048_C_T,46,0,1,0,0.265593561368209,PLA2G2A,,
rs7517310,chr1,182079986,T,G,1,22,23,0.0434782608695652,0.505797259806881,0.4980492,0.0173209258324053,0.225419922035519,0.0600521559759156,0.0127567430454229,0.301065211713488,0.121370423933962,True,True,H1-hESC,CTCF,True,True,High,MA0139.1_ynrCCAsyAGrkGGCrsyn	MA1102.1_CnsCAGGGGGCrsn	MA1929.1_CTGCAnTnCCnnnnnnnnCCAsnAGrkGGCrsnn,JASPAR,1,182110851,T,T,0.7094,G,0.2906,gnoMADg:nfe,1_182110851_T_G,34,0,0,0,0.132796780684105,,,
rs1014497,chr2,200241229,C,T,14,2,16,0.875,0.499648522984996,0.4371327,0.682802381320574,0.950483298375155,0.0722511583494284,0.634834351567626,0.976094341326458,0.816642839847864,True,True,H1-hESC,CTCF,True,True,High,SRR357487_dedup.bam.motifs_2_CyAGGGGGCGsynG,NoPeak_denovo,2,199376506,C,T,0.7633,C,0.2367,gnoMADg:nfe,2_199376506_C_T,120,2,1,0,0.0732394366197183,FTCDNL1,,Plays computer games	Heel bone mineral density
rs2241764,chr2,133174764,C,T,17,1,18,0.944444444444444,0.499648522984996,0.4557879,0.75994417943388,0.980094374376964,0.0599896604240154,0.702699015451492,0.989157375797855,0.870019276905422,True,True,H1-hESC,CTCF,True,True,High,ENCFF000ONR_dedup.bam.motifs_0_GkGCAGCAsyTCC	SRR3180009_dedup.bam.motifs_2_AyrGCGCCCyCTn	SRR357494_dedup.bam.motifs_2_CmnsGTGGCGCysT	SRR6384340_dedup.bam.motifs_2_TGCmCCTGGTGGCrsy,NoPeak_denovo,2,132417191,T,C,0.668,T,0.332,gnoMADg:nfe,2_132417191_C_T,69,2,0,0,0.199195171026157,,,Serum alkaline phosphatase levels	Gamma glutamyl transferase levels
rs2696398,chr2,236655152,A,G,51,88,139,0.366906474820144,0.506099982154589,0.5795798,0.231065211220647,0.372313911096675,0.0367872880926966,0.204824216814697,0.390622399206907,0.301689561158661,True,True,H1-hESC,CTCF,True,True,High,MA0139.1_ynrCCAsyAGrkGGCrsyn	MA1102.1_CnsCAGGGGGCrsn	MA1102.2_nsCAGGGGGCGs,JASPAR,2,235746508,G,G,0.7894,A,0.2111,gnoMADg:nfe,2_235746508_A_G,72,0,1,0,0.159557344064386,AGAP1,,
rs11921607,chr3,141512513,A,G,106,23,129,0.821705426356589,0.506099982154589,0.567888,0.692424338119968,0.844123611814518,0.0394559580393755,0.668150540053499,0.856633991325108,0.768273974967243,True,True,H1-hESC,CTCF,True,True,High,MA0139.1_ynrCCAsyAGrkGGCrsyn	MA1102.1_CnsCAGGGGGCrsn	MA1102.2_nsCAGGGGGCGs	MA1929.1_CTGCAnTnCCnnnnnnnnCCAsnAGrkGGCrsnn	MA1930.1_CTGCAGTnCnnnnnnnnnnCCAsyAGrkGGCrsyn,JASPAR,3,141793671,G,A,0.8077,G,0.1923,gnoMADg:nfe,3_141793671_A_G,45,1,2,0,0.15271629778672,RNF7	ATP1B3,,Mean corpuscular volume
rs283381,chr3,115411847,C,T,45,20,65,0.692307692307692,0.499648522984996,0.4728389,0.600320676087774,0.80733616180376,0.0529511798250549,0.55852824886659,0.822903665829607,0.703828418945767,True,True,H1-hESC,CTCF,True,True,High,SRR6845320_dedup.bam.motifs_3_TrsCGGGCGCnnT,NoPeak_denovo,3,115693000,C,C,0.8929,T,0.1071,gnoMADg:nfe,3_115693000_C_T,71,0,0,0,0.0798792756539235,,,
rs4596167,chr3,128669652,C,T,30,2,32,0.9375,0.499648522984996,0.510138,0.783926595530152,0.973300868166815,0.051555479390696,0.728152439901732,0.977223685449151,0.878613731848483,True,True,H1-hESC,CTCF,True,True,High,Average_22_CAnGGCAGnAGnk,NoPeak_denovo,3,128950809,C,C,0.8509,T,0.1491,gnoMADg:nfe,3_128950809_C_T,86,22,4,1,0.273440643863179,ACAD9	GATA2	CFAP92	RAB7A,ACAD9,Basophil percentage of white cells	Neutrophil percentage of white cells	Eosinophill count	Neutrophil count	Basophil count	Lymphocyte percentage of white cells	Basophil percentage of granulocytes	Eosinophil percentage of granulocytes	Eosinophil counts	Sum eosinophil basophil counts	White blood cell count (basophil)	Eosinophil counts	Basophil percentage of white cells	Neutrophil percentage of granulocytes	Eosinophil counts	Eosinophill percentage	Eosinophil percentage of white cells	Neutrophil count	Neutrophil percentage of white cells	Eosinophil percentage of white cells	Neutrophill percentage	Neutrophill count
rs7626426,chr3,37727933,C,T,50,14,64,0.78125,0.499648522984996,0.4258938,0.734453891569968,0.887304401348876,0.0417678499432567,0.708343817425718,0.899393469853286,0.810879146459422,True,True,H1-hESC,CTCF,True,True,High,ENCFF000BAS_dedup.bam.motifs_0_TnGCGCCCTsTrGTG	SRR6845321_dedup.bam.motifs_1_TnsyGCCCyCTrGT,NoPeak_denovo,3,37686442,C,C,0.8918,T,0.1082,gnoMADg:nfe,3_37686442_C_T,40,0,2,0,0.0533199195171026,PLCD1	DLEC1,,
rs13146963,chr4,113558602,A,G,23,69,92,0.25,0.506099982154589,0.5633776,0.14294962356582,0.296067410190179,0.0408122489492973,0.119362378961318,0.321180764382702,0.219508516877999,True,True,H1-hESC,CTCF,True,True,High,MA1930.1_CTGCAGTnCnnnnnnnnnnCCAsyAGrkGGCrsyn,JASPAR,4,112637446,G,G,0.5604,A,0.4396,gnoMADg:nfe,4_112637446_A_G,43,0,3,2,0.380281690140845,ZGRF1	NEUROG2	LARP7,ZGRF1	LARP7,
rs2082382,chr5,148200553,G,A,37,15,52,0.711538461538462,0.500275693416533,0.4514946,0.628336644979068,0.832976272155482,0.0532872711862267,0.593439450251732,0.857874829160895,0.730656458567275,True,True,H1-hESC,CTCF,True,True,High,SRR357493_dedup.bam.motifs_4_GGTGGCGCym,NoPeak_denovo,5,148820990,A,A,0.5666,G,0.4334,gnoMADg:nfe,5_148820990_G_A,92,32,1,0,0.172635814889336,ADRB2,,Neutrophil count	Myeloid white cell count	Eosinophil percentage of white cells	White blood cell count	Eosinophil percentage of granulocytes	Monocyte percentage of white cells	Neutrophill count	Lymphocyte percentage	White blood cell (leukocyte) count	Eosinophill percentage	Neutrophil count	Eosinophil counts	Sum neutrophil eosinophil counts	Eosinophil counts	Granulocyte count	Lymphocyte percentage of white cells	White blood cell count	Neutrophil percentage of white cells	Neutrophil percentage of white cells	Neutrophil count	Eosinophil counts	Neutrophil percentage of granulocytes	Monocyte percentage	Neutrophill percentage	White blood cell count	Monocyte percentage of white cells	Lymphocyte percentage of white cells	Sum eosinophil basophil counts	Eosinophil percentage of white cells	Sum basophil neutrophil counts	Granulocyte percentage of myeloid white cells	Eosinophill count
rs2112556,chr5,167738356,C,T,50,1,51,0.980392156862745,0.499648522984996,0.460544,0.908151854304473,0.995064940423835,0.0257811713697131,0.871917318487947,0.997249275469227,0.951608397364154,True,True,H1-hESC,CTCF,True,True,High,MA0139.1_ynrCCAsyAGrkGGCrsyn	MA1102.2_nsCAGGGGGCGs,JASPAR,5,168311351,T,C,0.6246,T,0.3754,gnoMADg:nfe,5_168311351_C_T,38,0,1,0,0.166197183098592,WWC1,,
rs2229575,chr5,31317952,T,C,32,82,114,0.280701754385965,0.504201635342047,0.5135337,0.204891072339393,0.361307037425117,0.0403048872847404,0.175696421812436,0.380918889543453,0.283099054882255,True,True,H1-hESC,CTCF,True,True,High,MA0139.1_ynrCCAsyAGrkGGCrsyn	MA1929.1_CTGCAnTnCCnnnnnnnnCCAsnAGrkGGCrsnn,JASPAR,5,31317845,T,C,0.5403,T,0.4597,gnoMADg:nfe,5_31317845_T_C,53,0,1,0,0.205835010060362,CDH6,,
rs3779522,chr7,127707175,T,C,2,27,29,0.0689655172413793,0.504201635342047,0.5243721,0.0238488031660329,0.211517492153299,0.0517110765270334,0.0170434872127801,0.260146020427152,0.117683147659666,True,True,H1-hESC,CTCF,True,True,High,MA1929.1_CTGCAnTnCCnnnnnnnnCCAsnAGrkGGCrsnn,JASPAR,7,128067123,C,C,0.651,T,0.3478,gnoMADg:nfe,7_128067123_T_C,103,0,4,1,0.165995975855131,LRRC4	SND1	GCC1	RBM28,SND1,
rs11137568,chr9,80854608,G,A,15,1,16,0.9375,0.500275693416533,0.4456001,0.749242463659957,0.985255782514729,0.064949884632107,0.680082237706086,0.985255782514729,0.867249123087343,True,True,H1-hESC,CTCF,True,True,High,MA0139.1_ynrCCAsyAGrkGGCrsyn,JASPAR,9,78239692,G,G,0.608,A,0.392,gnoMADg:nfe,9_78239692_G_A,74,0,2,1,0.393963782696177,CEP78	PSAT1,CEP78,
rs2394784,chr10,73019759,G,A,31,1,32,0.96875,0.500275693416533,0.4962099,0.834194269389825,0.989332934738334,0.0420250479951911,0.791753573706159,0.995781917984343,0.911763602064079,True,True,H1-hESC,CTCF,True,True,High,MA0139.1_ynrCCAsyAGrkGGCrsyn	MA1930.1_CTGCAGTnCnnnnnnnnnnCCAsyAGrkGGCrsyn,JASPAR,10,71260002,G,G,0.5266,A,0.4734,gnoMADg:nfe,10_71260002_G_A,46,0,1,0,0.199396378269618,UNC5B,,
rs3750580,chr10,134650440,T,C,7,30,37,0.189189189189189,0.504201635342047,0.497515,0.10966243010228,0.350956407435626,0.0637709266956937,0.0850748807878909,0.402335426213477,0.230309418768953,True,True,H1-hESC,CTCF,True,True,High,MA0139.1_ynrCCAsyAGrkGGCrsyn	MA1929.1_CTGCAnTnCCnnnnnnnnCCAsnAGrkGGCrsnn,JASPAR,10,132836936,T,T,0.6042,C,0.3958,gnoMADg:nfe,10_132836936_T_C,49,0,1,1,0.367404426559356,CFAP46,CFAP46,
rs6585679,chr10,85677421,A,C,2,61,63,0.0317460317460317,0.503765491949878,0.557272,0.0133131094757149,0.0921104759881468,0.02188538318613,0.009257320140617,0.109971837614969,0.0527117927319308,True,True,H1-hESC,CTCF,True,True,High,ENCFF000BAS_dedup.bam.motifs_0_TnGCGCCCTsTrGTG	SRR577849_dedup.bam.motifs_2_sCyCTGGTGGCCm	SRR6845320_dedup.bam.motifs_2_GCyACywGGnG	SRR6845323_dedup.bam.motifs_3_CrCCAGsnGGT,NoPeak_denovo,10,83917665,C,C,0.7848,A,0.2152,gnoMADg:nfe,10_83917665_A_C,36,0,1,0,0.0995975855130785,CDHR1,,
rs7477274,chr10,98549577,T,C,6,71,77,0.0779220779220779,0.504201635342047,0.5492501,0.0406160091872052,0.148772136070863,0.0274232650155378,0.0186776148884093,0.15779540705658,0.094694072629034,True,True,H1-hESC,CTCF,True,True,High,MA0139.1_ynrCCAsyAGrkGGCrsyn	MA1102.1_CnsCAGGGGGCrsn	MA1930.1_CTGCAGTnCnnnnnnnnnnCCAsyAGrkGGCrsyn,JASPAR,10,96789820,C,T,0.9106,C,0.08938,gnoMADg:nfe,10_96789820_T_C,43,0,2,0,0.165995975855131,LCOR	PIK3AP1,,
rs4409785,chr11,95311422,T,C,1,44,45,0.0222222222222222,0.504201635342047,0.5316806,0.0093733103442125,0.108086651065158,0.027774440827398,0.0092474362630624,0.135453270253031,0.0587299807046852,True,True,H1-hESC,CTCF,True,True,High,MA0139.1_ynrCCAsyAGrkGGCrsyn	MA1930.1_CTGCAGTnCnnnnnnnnnnCCAsyAGrkGGCrsyn,JASPAR,11,95578258,T,T,0.826,C,0.174,gnoMADg:nfe,11_95578258_T_C,155,29,1,0,0.159356136820926,SESN3,,Eosinophil counts	Hypothyroidism strict autoimmune	Levothyroxine sodium | treatment/medication code	Sex hormone-binding globulin levels	Hyperthyroidism or thyrotoxicosis	Apolipoprotein A1 levels	Autoimmune diseases	Mean reticulocyte volume	Hypothyroidism nos	Sex hormone-binding globulin levels	Hypothyroidism strict autoimmune 3 medication purchases required	Eosinophil percentage of white cells	Eosinophil counts	Hypothyroidism other/unspecified	Sex hormone-binding globulin levels	Hypothyroidism or myxedema	Diabetes or endocrine disease	HDL cholesterol levels	Hypothyroidism/myxoedema | non-cancer illness code self-reported	Sex hormone-binding globulin levels adjusted for BMI	Mean reticulocyte volume	Serum albumin levels	Mean spheric corpuscular volume	Mean reticulocyte volume	Eosinophil counts	Disorders of the thyroid gland	Sex hormone-binding globulin levels adjusted for BMI	Thyroid problem (not cancer)	Hypothyroidism
rs4539352,chr11,74407269,G,A,11,1,12,0.916666666666667,0.500275693416533,0.4299542,0.701552928720615,0.982031423689897,0.07828092229203,0.612097931151641,0.987024148584222,0.841792176205256,True,True,H1-hESC,CTCF,True,True,High,ENCFF000ONR_dedup.bam.motifs_0_GkGCAGCAsyTCC,NoPeak_denovo,11,74696224,G,A,0.542,G,0.458,gnoMADg:nfe,11_74696224_G_A,45,0,2,1,0.13943661971831,XRRA1	PAAF1,PAAF1,
rs17031019,chr12,101511833,T,C,2,21,23,0.0869565217391304,0.504201635342047,0.5163178,0.0353713046457136,0.26995021676395,0.062202061924932,0.0182800196038811,0.323360835304775,0.152660760704832,True,True,H1-hESC,CTCF,True,True,High,MA0139.1_ynrCCAsyAGrkGGCrsyn	MA1102.1_CnsCAGGGGGCrsn	MA1929.1_CTGCAnTnCCnnnnnnnnCCAsnAGrkGGCrsnn,JASPAR,12,101118055,T,T,0.8508,C,0.1492,gnoMADg:nfe,12_101118055_T_C,28,0,0,0,0.0531187122736418,,,
rs735722,chr13,105224274,C,T,25,6,31,0.806451612903226,0.499648522984996,0.51237,0.620793344587663,0.891759232219776,0.0703764354579183,0.575080067949839,0.920320452068679,0.75627628840372,True,True,H1-hESC,CTCF,True,True,High,SRR7686901_dedup.bam.motifs_3_GrnsTCAGCCwCnny,NoPeak_denovo,13,104571923,C,C,0.7178,T,0.2822,gnoMADg:nfe,13_104571923_C_T,54,0,0,0,0.0663983903420523,,,
rs10144612,chr14,56761044,T,C,20,46,66,0.303030303030303,0.504201635342047,0.5333067,0.192964681064614,0.382890190314847,0.0517545263385853,0.161875056022207,0.427649195987426,0.287927435689731,True,True,H1-hESC,CTCF,True,True,High,MA1929.1_CTGCAnTnCCnnnnnnnnCCAsnAGrkGGCrsnn,JASPAR,14,56294326,T,T,0.8367,C,0.1633,gnoMADg:nfe,14_56294326_T_C,52,0,1,0,0.0865191146881288,PELI2,,
rs217682,chr14,62356724,A,G,1,16,17,0.0588235294117647,0.506099982154589,0.5697903,0.0266449255779912,0.246833232787692,0.0610792089870889,0.0078002461711013,0.299835063265837,0.136739079182841,True,True,H1-hESC,CTCF,True,True,High,Average_334_GCCmTCTAGTGGymy	SRR6384340_dedup.bam.motifs_2_TGCmCCTGGTGGCrsy	SRR6845320_dedup.bam.motifs_2_GCyACywGGnG,NoPeak_denovo,14,61890006,A,A,0.6074,G,0.3926,gnoMADg:nfe,14_61890006_A_G,41,0,1,0,0.086317907444668,SNAPC1,,
rs7146599,chr14,24527672,G,A,123,55,178,0.691011235955056,0.500275693416533,0.4867446,0.629496201885275,0.758205007050325,0.0344207262957397,0.61534735712987,0.787774100489008,0.6938506044678,True,True,H1-hESC,CTCF,True,True,High,MA0139.1_ynrCCAsyAGrkGGCrsyn	MA1102.1_CnsCAGGGGGCrsn	MA1102.2_nsCAGGGGGCGs,JASPAR,14,24058463,G,A,0.5085,G,0.4915,gnoMADg:nfe,14_24058463_G_A,82,0,11,1,0.31307847082495,RIPK3	GMPR2	PCK2	CBLN3	LTB4R	DCAF11	DHRS4L2	DHRS4	CARMIL3	CPNE6	REC8,CARMIL3,
rs2627319,chr15,81040330,C,T,15,47,62,0.241935483870968,0.499648522984996,0.474699,0.175116882379273,0.385314226152636,0.055470750315999,0.152766712338432,0.434463644145657,0.280215554265955,True,True,H1-hESC,CTCF,True,True,High,MA0139.1_ynrCCAsyAGrkGGCrsyn	MA1930.1_CTGCAGTnCnnnnnnnnnnCCAsyAGrkGGCrsyn,JASPAR,15,80747989,C,C,0.5238,T,0.4762,gnoMADg:nfe,15_80747989_C_T,178,35,1,0,0.212676056338028,ABHD17C,,White blood cell count	Arm fat-free mass (left)	Basal metabolic rate	Body mass index (bmi)	Number of treatments/medications taken	Weight	Whole body fat-free mass	Blood pressure medication | medication for cholesterol blood pressure diabetes or take exogenous hormones	Hypertension | non-cancer illness code self-reported	Leg fat-free mass (left)	Impedance of whole body	Cardiovascular disease	High blood pressure | vascular/heart problems diagnosed by doctor	Arm fat-free mass (right)	Leg predicted mass (left)	Essential hypertension	None of the above | vascular/heart problems diagnosed by doctor	Blood pressure medication | medication for cholesterol blood pressure or diabetes	Body mass index (bmi)	Hypertension	Hypertension	Amlodipine | treatment/medication code	Impedance of leg (right)	Weight	Waist circumference	Arm predicted mass (left)	Trunk predicted mass	Whole body water mass	Leg fat-free mass (right)	Trunk fat-free mass	Leg fat mass (right)	Leg fat mass (left)	Impedance of leg (left)	Leg predicted mass (right)	Arm predicted mass (right)
rs9635398,chr15,86346055,G,A,25,7,32,0.78125,0.500275693416533,0.4560822,0.655822747713618,0.898362872065206,0.0629683544656567,0.601693205532686,0.909977431033132,0.777092809889412,True,True,H1-hESC,CTCF,True,True,High,MA1929.1_CTGCAnTnCCnnnnnnnnCCAsnAGrkGGCrsnn,JASPAR,15,85802824,G,G,0.6854,A,0.3146,gnoMADg:nfe,15_85802824_G_A,61,0,2,0,0.0796780684104628,AKAP13	KLHL25,,
rs12102827,chr16,10063593,A,G,3,27,30,0.1,0.506099982154589,0.5619467,0.0346171616031054,0.214415428326946,0.0505576622963388,0.0224826596956071,0.267034363951785,0.124516294965025,True,True,H1-hESC,CTCF,True,True,High,MA0139.1_ynrCCAsyAGrkGGCrsyn	MA1102.1_CnsCAGGGGGCrsn	MA1102.2_nsCAGGGGGCGs,JASPAR,16,9969736,G,A,0.6894,G,0.3106,gnoMADg:nfe,16_9969736_A_G,52,0,1,0,0.0997987927565392,GRIN2A,,
rs179603,chr16,13814182,C,A,33,9,42,0.785714285714286,0.505613582059069,0.4629697,0.669685983155627,0.884715407347584,0.0551559828063938,0.637325417872133,0.915003451062099,0.777200695251605,True,True,H1-hESC,CTCF,True,True,High,MA0139.1_ynrCCAsyAGrkGGCrsyn	MA1930.1_CTGCAGTnCnnnnnnnnnnCCAsyAGrkGGCrsyn,JASPAR,16,13720325,C,C,0.6391,A,0.3611,gnoMADg:nfe,16_13720325_C_A,65,0,0,0,0.0398390342052314,,,
rs9911968,chr17,6558329,G,A,24,4,28,0.857142857142857,0.500275693416533,0.4322461,0.743254139210105,0.94901334594142,0.0562444225797233,0.685123458509738,0.958381577593123,0.846133742575763,True,True,H1-hESC,CTCF,True,True,High,MA0139.1_ynrCCAsyAGrkGGCrsyn	MA1929.1_CTGCAnTnCCnnnnnnnnCCAsnAGrkGGCrsnn	MA1930.1_CTGCAGTnCnnnnnnnnnnCCAsyAGrkGGCrsyn,JASPAR,17,6655010,G,G,0.5117,A,0.4883,gnoMADg:nfe,17_6655010_G_A,81,0,7,4,0.380281690140845,SLC13A5	C17orf100	TXNDC17	KIAA0753	MED31	XAF1	PITPNM3,C17orf100	KIAA0753	MED31	PITPNM3,
rs9946682,chr18,51531405,A,G,36,6,42,0.857142857142857,0.506099982154589,0.5333595,0.706497446408987,0.918473858820488,0.0567758602315435,0.656502117756431,0.931230931662246,0.812485652614738,True,True,H1-hESC,CTCF,True,True,High,SRR6845320_dedup.bam.motifs_2_GCyACywGGnG,NoPeak_denovo,18,54005035,G,A,0.7272,G,0.2728,gnoMADg:nfe,18_54005035_A_G,85,0,1,1,0.0935613682092555,MBD2,POLI,
rs2227278,chr19,36206050,A,C,17,30,47,0.361702127659574,0.503765491949878,0.6155543,0.169982529682946,0.394123434175062,0.0585280040529099,0.142971709488023,0.443303770660011,0.282052981929004,True,True,H1-hESC,CTCF,True,True,High,MA0139.1_ynrCCAsyAGrkGGCrsyn	MA1102.1_CnsCAGGGGGCrsn,JASPAR,19,35715148,C,A,0.8934,C,0.1066,gnoMADg:nfe,19_35715148_A_C,67,1,7,4,0.492354124748491,ARHGAP33	PROSER3	PSENEN	COX6B1	UPK1A	ZBTB32	IGFLR1,ARHGAP33	KMT2B	ZBTB32	IGFLR1,Height
rs1041894,chr22,37679671,C,T,1,58,59,0.0169491525423729,0.499648522984996,0.4850728,0.0092622220822888,0.101566159468065,0.0261290285745789,0.006951490308245,0.12945079204999,0.0554141907751768,True,True,H1-hESC,CTCF,True,True,High,SRR3180009_dedup.bam.motifs_2_AyrGCGCCCyCTn	SRR6384340_dedup.bam.motifs_2_TGCmCCTGGTGGCrsy,NoPeak_denovo,22,37283630,C,C,0.7509,T,0.249,gnoMADg:nfe,22_37283630_C_T,60,0,2,0,0.232595573440644,CYTH4	RAC2,,
rs2303914,chr2,9983686,G,T,16,1,17,0.941176470588235,0.507846377275608,0.54414775,0.683841703823556,0.977257847599276,0.0812161418247712,0.587981700789521,0.984098755557842,0.830549775711416,True,True,HCM,CTCF,True,True,High,MA0139.1_ynrCCAsyAGrkGGCrsyn	MA1102.1_CnsCAGGGGGCrsn,JASPAR,2,9843557,G,T,0.5235,G,0.4765,gnoMADg:nfe,2_9843557_G_T,86,2,3,1,0.472837022132797,GRHL1	KLF11	TAF1B,TAF1B,Serum phosphate levels	Calcium levels
rs17031019,chr12,101511833,T,C,1,11,12,0.0833333333333333,0.512779280808951,0.5328309,0.0241524719891979,0.345736156743767,0.091100450742293,0.0187138575016738,0.447318563035163,0.184944314366483,True,True,HCM,CTCF,True,True,High,MA0139.1_ynrCCAsyAGrkGGCrsyn	MA1102.1_CnsCAGGGGGCrsn	MA1929.1_CTGCAnTnCCnnnnnnnnCCAsnAGrkGGCrsnn,JASPAR,12,101118055,T,T,0.8508,C,0.1492,gnoMADg:nfe,12_101118055_T_C,28,0,0,0,0.0531187122736418,,,
rs7206590,chr16,85120500,C,T,23,4,27,0.851851851851852,0.515972061311283,0.52062455,0.658291782514619,0.930405175263613,0.0694881409335833,0.6058078675226,0.948139353030044,0.794348478889116,True,True,HCM,CTCF,True,True,High,MA0139.1_ynrCCAsyAGrkGGCrsyn	MA1102.1_CnsCAGGGGGCrsn	MA1102.2_nsCAGGGGGCGs,JASPAR,16,85086894,C,C,0.6144,T,0.3856,gnoMADg:nfe,16_85086894_C_T,57,0,2,0,0.212676056338028,KIAA0513	ZDHHC7,,
rs713074,chr1,209763973,A,G,53,13,66,0.803030303030303,0.51275966234742,0.55043555,0.647768421216629,0.847802302922377,0.0525919679767499,0.613331406916716,0.873323386202681,0.747785362069503,True,True,HCPEpiC,CTCF,True,True,High,MA0139.1_ynrCCAsyAGrkGGCrsyn	MA1929.1_CTGCAnTnCCnnnnnnnnCCAsnAGrkGGCrsnn	MA1930.1_CTGCAGTnCnnnnnnnnnnCCAsyAGrkGGCrsyn,JASPAR,1,209590628,G,G,0.6558,A,0.3442,gnoMADg:nfe,1_209590628_A_G,86,0,2,0,0.152917505030181,G0S2	CAMK1G,,
rs7566506,chr2,25419473,C,A,74,75,149,0.496644295302013,0.508894566205752,0.3203586,0.603104427424238,0.742534621242333,0.0361089163691259,0.58812684101558,0.76921765807534,0.672819524333285,True,True,HCPEpiC,CTCF,True,True,High,MA0139.1_ynrCCAsyAGrkGGCrsyn	MA1102.1_CnsCAGGGGGCrsn	MA1102.2_nsCAGGGGGCGs,JASPAR,2,25196604,C,C,0.9485,A,0.05149,gnoMADg:nfe,2_25196604_C_A,91,0,2,0,0.179275653923541,DNAJC27	POMC,,
rs3828867,chr6,16722436,T,C,1,11,12,0.0833333333333333,0.49389936447018,0.4848297,0.0364305727191029,0.395816097746044,0.099851442737434,0.0054215962587353,0.470251946914611,0.216123335232573,True,True,HCPEpiC,CTCF,True,True,High,MA1929.1_CTGCAnTnCCnnnnnnnnCCAsnAGrkGGCrsnn,JASPAR,6,16722205,C,T,0.6372,C,0.3628,gnoMADg:nfe,6_16722205_T_C,53,0,1,0,0.093158953722334,ATXN1,,
rs2778255,chr9,111032311,A,G,2,16,18,0.111111111111111,0.51275966234742,0.51012385,0.0462173036079224,0.325978828062892,0.0758947279739643,0.0312287011395639,0.400662742645511,0.186098065835407,True,True,HCPEpiC,CTCF,True,True,High,MA1102.1_CnsCAGGGGGCrsn	MA1102.2_nsCAGGGGGCGs,JASPAR,9,108270031,G,G,0.5609,A,0.4091,gnoMADg:nfe,9_108270031_A_G,38,0,1,0,0.0663983903420523,TMEM245,,
rs206084,chr13,32842173,A,G,47,15,62,0.758064516129032,0.51275966234742,0.52071415,0.627265133082443,0.834087497262787,0.0531816505788186,0.587374440236639,0.853474630898311,0.730676315172615,True,True,HCPEpiC,CTCF,True,True,High,Average_22_CAnGGCAGnAGnk,NoPeak_denovo,13,32268036,G,G,0.9015,A,0.09846,gnoMADg:nfe,13_32268036_A_G,43,0,0,0,0.0597585513078471,,,
rs7146599,chr14,24527672,G,A,53,16,69,0.768115942028985,0.508232355512108,0.47874545,0.663686487733228,0.854695331769919,0.0481384419170229,0.630079242740793,0.878120868118071,0.759190909751574,True,True,HCPEpiC,CTCF,True,True,High,MA0139.1_ynrCCAsyAGrkGGCrsyn	MA1102.1_CnsCAGGGGGCrsn	MA1102.2_nsCAGGGGGCGs,JASPAR,14,24058463,G,A,0.5085,G,0.4915,gnoMADg:nfe,14_24058463_G_A,82,0,11,1,0.31307847082495,RIPK3	GMPR2	PCK2	CBLN3	LTB4R	DCAF11	DHRS4L2	DHRS4	CARMIL3	CPNE6	REC8,CARMIL3,
rs7206590,chr16,85120500,C,T,68,22,90,0.755555555555556,0.510853023504297,0.5118162,0.650767454761013,0.825885950111759,0.0452625429671545,0.622817909946847,0.845304568924528,0.738326702436386,True,True,HCPEpiC,CTCF,True,True,High,MA0139.1_ynrCCAsyAGrkGGCrsyn	MA1102.1_CnsCAGGGGGCrsn	MA1102.2_nsCAGGGGGCGs,JASPAR,16,85086894,C,C,0.6144,T,0.3856,gnoMADg:nfe,16_85086894_C_T,57,0,2,0,0.212676056338028,KIAA0513	ZDHHC7,,
rs2050652,chr20,33733180,G,A,12,2,14,0.857142857142857,0.508232355512108,0.48788655,0.616579339179884,0.9578447665641,0.090585104808274,0.519517275517798,0.968361765844366,0.787212052871992,True,True,HCPEpiC,CTCF,True,True,High,Average_22_CAnGGCAGnAGnk,NoPeak_denovo,20,35145377,G,G,0.7584,A,0.2416,gnoMADg:nfe,20_35145377_G_A,180,23,11,5,0.393762575452716,ACSS2	ASIP	NCOA6	MYH7B	EDEM2	TRPC4AP	MAP1LC3A	PROCR	GGT7	TP53INP2	EIF6,ACSS2	MYH7B	EDEM2	TRPC4AP	CEP250,Dark brown | hair colour (natural before greying)	6mm strong meridian (left)	Black | hair colour (natural before greying)	Mean platelet volume	Red cell distribution width	Childhood sunburn occasions	Skin colour	Mean corpuscular hemoglobin	Light brown | hair colour (natural before greying)	Ease of skin tanning	Red cell distribution width	Creatinine levels	Serum alkaline phosphatase levels	Mean corpuscular hemoglobin	3mm strong meridian (left)	Use of sun/uv protection	Red cell distribution width	3mm weak meridian (left)	Basal cell carcinoma	Mean corpuscular hemoglobin concentration	Red | hair colour (natural before greying)	Blonde | hair colour (natural before greying)	Skin cancer
rs11208559,chr1,65435283,C,G,17,5,22,0.772727272727273,0.520175618966136,0.3832165,0.674621840379353,0.926970861403192,0.0649281877010533,0.629842667047057,0.950938136250698,0.800796350891273,True,True,HEK293,CTCF,True,True,High,Average_339_GGTGAAACCCyrT,NoPeak_denovo,1,64969600,G,C,0.7492,G,0.2508,gnoMADg:nfe,1_64969600_C_G,59,4,3,1,0.239839034205231,RAVER2	JAK1	LEPROT,JAK1,White blood cell count	Monocyte percentage of white cells	Lymphocyte counts	Lymphocyte counts
rs17875991,chr1,11809415,C,T,39,23,62,0.629032258064516,0.502941642182216,0.3988222,0.610702853006803,0.805240479579905,0.0512080782513578,0.586134003725901,0.835592845066888,0.707971666293354,True,True,HEK293,CTCF,True,True,High,MA0139.1_ynrCCAsyAGrkGGCrsyn	MA1102.1_CnsCAGGGGGCrsn	MA1929.1_CTGCAnTnCCnnnnnnnnCCAsnAGrkGGCrsnn	MA1930.1_CTGCAGTnCnnnnnnnnnnCCAsyAGrkGGCrsyn,JASPAR,1,11749358,C,C,0.9851,T,0.01489,gnoMADg:nfe,1_11749358_C_T,15,0,3,0,0.15271629778672,MFN2	PLOD1	MTHFR,,
rs3817870,chr1,209849002,T,C,6,41,47,0.127659574468085,0.497377336552481,0.3826717,0.106539286157652,0.351145887525575,0.0635512841431289,0.0792684090404965,0.401396517541937,0.228842586841613,True,True,HEK293,CTCF,True,True,High,SRR357487_dedup.bam.motifs_2_CyAGGGGGCGsynG,NoPeak_denovo,1,209675657,C,C,0.7414,T,0.2586,gnoMADg:nfe,1_209675657_T_C,72,0,2,0,0.199195171026157,TRAF3IP3	IRF6,,
rs7570750,chr2,98642160,T,C,2,9,11,0.181818181818182,0.497377336552481,0.6657448,0.0421649612852298,0.336325832273674,0.0815982571430332,0.0104297209229082,0.415837158212132,0.189245396779452,True,True,HEK293,CTCF,True,True,High,SRR3180008_dedup.bam.motifs_2_ynTCTAGTrGnk,NoPeak_denovo,2,98025697,T,T,0.5415,C,0.4585,gnoMADg:nfe,2_98025697_T_C,67,2,3,2,0.119718309859155,ANKRD36B	ZAP70	C2orf92,ANKRD36	VWA3B,High light scatter reticulocyte count	Reticulocyte count
rs2280412,chr3,46600068,A,G,5,27,32,0.15625,0.498920077522669,0.5195222,0.0750584685512933,0.304168554851171,0.0603058105313684,0.0665058474915146,0.351143150957904,0.189613511701232,True,True,HEK293,CTCF,True,True,High,MA1929.1_CTGCAnTnCCnnnnnnnnCCAsnAGrkGGCrsnn,JASPAR,3,46558578,C,A,0.632,G,0.368,gnoMADg:nfe,3_46558578_A_G,74,3,8,0,0.318712273641851,CRIPTO	LRRC2	ALS2CL	CCR1	CCR3	SCAP	CXCR6	LTF,,C-C motif chemokine 4 levels	Macrophage inflammatory protein 1b levels	Monocyte percentage of white cells
rs13190937,chr6,28411244,G,A,2,52,54,0.037037037037037,0.510886963649225,0.3776663,0.024030981056276,0.192394491192911,0.048059445896093,0.0150868153319081,0.253388855456162,0.108212736124594,True,True,HEK293,CTCF,True,True,High,SRR357486_dedup.bam.motifs_3_myTGCnCTCCnGAG,NoPeak_denovo,6,28443467,G,G,0.6894,A,0.3106,gnoMADg:nfe,6_28443467_G_A,454,133,15,4,0.280080482897384,ZNF165	ZSCAN23	ZSCAN16	ZSCAN31	ZSCAN9	ZKSCAN3	H4C13	ZSCAN12	TRIM27	ZKSCAN4	ZKSCAN8P1	ZSCAN26	PGBD1	ZNF184	ZKSCAN8,ZSCAN9	ZKSCAN4	ZKSCAN8P1	ZSCAN26,Platelet count	Neutrophil count	Eosinophil counts	Coeliac disease	Mean corpuscular hemoglobin concentration	Reactive arthropathies	Hyperthyroidism/thyrotoxicosis | non-cancer illness code self-reported	High light scatter reticulocyte percentage	Mean corpuscular volume	Monocyte count	White blood cell count	Lymphocyte counts	Mean corpuscular volume	Eosinophil percentage of white cells	Mean reticulocyte volume	First line medication for Crohns disease	Acute and subacute iridocyclitis	Red cell distribution width	Myeloid white cell count	Other specified/unspecified inflammatory spondylopathies	Leg fat percentage (left)	Disorders of mineral metabolism	Intestinal malabsorption (non-celiac)	Reticulocyte count	Hemoglobin levels	Hemoglobin concentration	Red blood cell count	Mean spheric corpuscular volume	Disorders of sclera cornea iris and ciliary body	Ankylosing spondylitis	Lymphocyte counts	Monocyte count	Granulocyte count
rs1726118,chr6,111963865,T,C,62,13,75,0.826666666666667,0.497377336552481,0.6283353,0.621359683506359,0.840282147632588,0.0561950604190733,0.570131928722528,0.853758065566604,0.730820915569474,True,True,HEK293,CTCF,True,True,High,Average_80_yCGnGTGsAGTksn,NoPeak_denovo,6,111642662,C,T,0.6067,C,0.3933,gnoMADg:nfe,6_111642662_T_C,59,0,3,0,0.165995975855131,TRAF3IP2	FYN	REV3L,,
rs2234185,chr6,42897074,T,C,1,37,38,0.0263157894736842,0.497377336552481,0.4062619,0.0107868344491413,0.198946687869283,0.0543089825416873,0.0092538156777724,0.274270693553023,0.104866761159212,True,True,HEK293,CTCF,True,True,High,Average_340_ysnTkCCATynnC,NoPeak_denovo,6,42929336,C,T,0.5192,C,0.4808,gnoMADg:nfe,6_42929336_T_C,101,10,9,4,0.419517102615694,GNMT	PEX6	BICRAL	RPL7L1	C6orf226	MEA1	MRPL2	CNPY3	PPP2R5D,GNMT	PEX6	RPL7L1	CNPY3,Liver enzyme levels (alanine transaminase)	Creatinine levels	Insulin-like growth factor 1 levels	Mean spheric corpuscular volume	HDL cholesterol levels	Apolipoprotein B levels	Apolipoprotein A1 levels	Cystatin C levels	Alanine aminotransferase levels	Bilirubin levels
rs2804925,chr6,13574935,C,T,60,1,61,0.983606557377049,0.502941642182216,0.5811424,0.875008807380233,0.992930330237907,0.0317508184413314,0.848519964363153,0.996655159377661,0.93396956880907,True,True,HEK293,CTCF,True,True,High,Average_334_GCCmTCTAGTGGymy,NoPeak_denovo,6,13574703,C,C,0.7609,T,0.2391,gnoMADg:nfe,6_13574703_C_T,41,1,2,1,0.206036217303823,SIRT5	RANBP9,SIRT5,Platelet count
rs3132668,chr6,30187164,T,A,126,36,162,0.777777777777778,0.505617307865304,0.6051841,0.624452686503228,0.779927275570027,0.0406384613716477,0.598592112931619,0.793815848212428,0.702189981036627,True,True,HEK293,CTCF,True,True,High,SRR6845321_dedup.bam.motifs_1_TnsyGCCCyCTrGT,NoPeak_denovo,6,30219387,T,T,0.5526,A,0.4474,gnoMADg:nfe,6_30219387_T_A,453,110,12,7,0.333601609657948,RPP21	GABBR1	HLA-F	FLOT1	HLA-G	TRIM31	HLA-A	TRIM10	IER3	TRIM26	POLR1H	TRIM40,RPP21	PSORS1C1	FLOT1	HLA-G	TRIM31	HLA-A	TRIM26,Hematocrit	White blood cell count	Lymphocyte counts	Mean reticulocyte volume	Hematocrit	First line medication for Crohns disease	Proliferative diabetic retinopathy	Type 1 diabetes wide definition	Type1 diabetes definitions combined	White blood cell count	High light scatter reticulocyte count	Intestinal malabsorption (non-celiac)	Hemoglobin levels	Red blood cell count	Immature fraction of reticulocytes	Rheumatoid arthritis including avohilmo	Seropositive rheumatoid arthritis wide	Type 1 diabetes with coma	Lymphocyte counts	Malabsorption/coeliac disease | non-cancer illness code self-reported	Mean corpuscular hemoglobin concentration	Monocyte count	Basophil count	Hemoglobin	Red cell distribution width	Reticulocyte fraction of red cells	Type 1 diabetes wide definition subgroup 1	Type 1 diabetes without complications	Background diabetic retinopathy	Hemoglobin concentration	Insulin product | treatment/medication code	Reticulocyte count	Type 1 diabetes
rs4713244,chr6,29721146,G,A,74,6,80,0.925,0.510886963649225,0.5607626,0.803363722254828,0.94885745256737,0.0389692209295373,0.776108524771998,0.957380351971677,0.876110587411099,True,True,HEK293,CTCF,True,True,High,SRR357486_dedup.bam.motifs_3_myTGCnCTCCnGAG,NoPeak_denovo,6,29753369,G,G,0.7754,A,0.2246,gnoMADg:nfe,6_29753369_G_A,196,66,9,0,0.192555331991952,RPP21	HLA-F	HLA-G	TRIM31	HLA-E	HLA-A	TRIM26	ZFP57	POLR1H,,Mean corpuscular hemoglobin	Platelet count	Plateletcrit	High light scatter reticulocyte count	Eosinophil percentage of granulocytes	Plateletcrit	Platelet count	Neuronal pentraxin-1 measurement	Mean corpuscular volume	White blood cell count	Lymphocyte counts	Mean corpuscular volume	Eosinophil percentage of white cells	Myeloid white cell count	Eosinophil percentage of white cells	High light scatter reticulocyte count	Intestinal malabsorption (non-celiac)	Mean spheric corpuscular volume	Immature fraction of reticulocytes	White blood cell count	Malabsorption/coeliac disease | non-cancer illness code self-reported	Mean sphered cell volume	Hyperthyroidism or thyrotoxicosis	Ulcerative colitis	Monocyte count	Platelet count	Hemoglobin	Red cell distribution width	Neutrophil count	Eosinophil counts	Reticulocyte fraction of red cells	Immature fraction of reticulocytes	Type 1 diabetes	Celiac disease	Type 1 diabetes	Lung function (FEV1/FVC)	Ulcerative colitis	Neutrophil count	Lymphocyte counts	Hemoglobin concentration	Mean platelet volume	Reticulocyte count
rs533201,chr6,147606395,A,G,3,34,37,0.0810810810810811,0.498920077522669,0.421298,0.0584918124486032,0.281345222201847,0.0589906176017925,0.0392028952122537,0.327364414504214,0.169918517325225,True,True,HEK293,CTCF,True,True,High,Average_22_CAnGGCAGnAGnk	Average_340_ysnTkCCATynnC,NoPeak_denovo,6,147285259,A,A,0.5939,G,0.4061,gnoMADg:nfe,6_147285259_A_G,120,8,1,0,0.166197183098592,STXBP5,,Neutrophil percentage of white cells	White blood cell count	Lymphocyte percentage of white cells	White blood cell count	Mean platelet volume	Neutrophil count	Mean platelet volume	Neutrophil count
rs6457742,chr6,33820059,C,T,28,2,30,0.933333333333333,0.502941642182216,0.677159,0.640096047745739,0.948950640160976,0.0826244381928749,0.560816887594648,0.965859725779396,0.794523343953357,True,True,HEK293,CTCF,True,True,High,Average_80_yCGnGTGsAGTksn,NoPeak_denovo,6,33852282,C,C,0.5668,T,0.4332,gnoMADg:nfe,6_33852282_C_T,106,6,1,0,0.086317907444668,ITPR3,,Celiac disease	Other diseases of the digestive system	Celiac disease	Malabsorption/coeliac disease | non-cancer illness code self-reported	Coeliac disease	Intestinal malabsorption (non-celiac)
rs6920321,chr6,2403974,T,C,4,19,23,0.173913043478261,0.497377336552481,0.5007605,0.083988028330681,0.378377144622676,0.0775774383851105,0.0678265727346555,0.442374550429874,0.231182586476678,True,True,HEK293,CTCF,True,True,High,MA1930.1_CTGCAGTnCnnnnnnnnnnCCAsyAGrkGGCrsyn,JASPAR,6,2403740,C,T,0.658,C,0.342,gnoMADg:nfe,6_2403740_T_C,84,5,0,0,0.0464788732394366,,,Hematocrit	Red blood cell (erythrocyte) count	Mean corpuscular hemoglobin	Red blood cell count	Red blood cell count
rs6937877,chr6,168533648,G,A,1,31,32,0.03125,0.510886963649225,0.3644188,0.0322043947813064,0.270000728578593,0.065129343288407,0.0146395483090843,0.323997058089333,0.151102561679949,True,True,HEK293,CTCF,True,True,High,SRR357487_dedup.bam.motifs_2_CyAGGGGGCGsynG,NoPeak_denovo,6,168132968,G,G,0.8146,A,0.1854,gnoMADg:nfe,6_168132968_G_A,38,0,0,0,0.0597585513078471,,,
rs9471653,chr6,41755410,C,G,25,182,207,0.120772946859903,0.520175618966136,0.5659284,0.0712321736776052,0.136822627897184,0.0180195430107179,0.0632426039715369,0.157187732110958,0.104027400787395,True,True,HEK293,CTCF,True,True,High,SRR6384338_dedup.bam.motifs_1_CmyCTGGTGGCrsy,NoPeak_denovo,6,41787672,C,C,0.7425,G,0.2576,gnoMADg:nfe,6_41787672_C_G,142,44,5,1,0.225754527162978,BYSL	MED20	FRS3	USP49	CCND3,TOMM6,Red blood cell (erythrocyte) count	Mean corpuscular hemoglobin concentration	Mean sphered cell volume	Mean corpuscular hemoglobin concentration	Monocyte count	Mean corpuscular haemoglobin	Reticulocyte count	Red cell distribution width	Monocyte count	Mean corpuscular volume	Red blood cell count	Mean corpuscular volume	Reticulocyte count	Red blood cell count	Mean corpuscular volume	Reticulocyte fraction of red cells	Reticulocyte count	Mean reticulocyte volume	Mean reticulocyte volume	Mean corpuscular hemoglobin	Mean spheric corpuscular volume	Red cell distribution width	Reticulocyte fraction of red cells	High light scatter reticulocyte count	Red blood cell (erythrocyte) distribution width	Reticulocyte percentage	Red blood cell count	Mean corpuscular hemoglobin concentration	Mean corpuscular hemoglobin	Red blood cell count	Red cell distribution width	Red cell distribution width	Reticulocyte count	Red cell distribution width	High light scatter reticulocyte percentage of red cells	Mean reticulocyte volume	High light scatter reticulocyte count	Mean corpuscular volume	High light scatter reticulocyte count	Mean sphered cell volume	High light scatter reticulocyte count	Mean corpuscular hemoglobin	Monocyte percentage of white cells	Mean corpuscular volume
rs12235009,chr8,28491418,C,T,23,3,26,0.884615384615385,0.502941642182216,0.5346194,0.686573436792086,0.955589671887103,0.0697369791521259,0.633210384364994,0.957483693601466,0.821081554339595,True,True,HEK293,CTCF,True,True,High,MA0139.1_ynrCCAsyAGrkGGCrsyn	MA1102.1_CnsCAGGGGGCrsn	MA1102.2_nsCAGGGGGCGs,JASPAR,8,28633901,C,C,0.7207,T,0.2793,gnoMADg:nfe,8_28633901_C_T,41,0,1,0,0.106438631790744,EXTL3,,
rs17031019,chr12,101511833,T,C,2,23,25,0.08,0.497377336552481,0.3580214,0.0570969835771026,0.377678934911962,0.0863887753880729,0.0462322078101777,0.463338173048472,0.217387959244532,True,True,HEK293,CTCF,True,True,High,MA0139.1_ynrCCAsyAGrkGGCrsyn	MA1102.1_CnsCAGGGGGCrsn	MA1929.1_CTGCAnTnCCnnnnnnnnCCAsnAGrkGGCrsnn,JASPAR,12,101118055,T,T,0.8508,C,0.1492,gnoMADg:nfe,12_101118055_T_C,28,0,0,0,0.0531187122736418,,,
rs7333011,chr13,114216892,T,C,20,78,98,0.204081632653061,0.497377336552481,0.5413445,0.118453032398614,0.263930762283514,0.0374839861727069,0.103869657517998,0.287423722348198,0.191191897341064,True,True,HEK293,CTCF,True,True,High,MA1929.1_CTGCAnTnCCnnnnnnnnCCAsnAGrkGGCrsnn,JASPAR,13,113562577,T,T,0.6731,C,0.3269,gnoMADg:nfe,13_113562577_T_C,90,4,4,2,0.360362173038229,DCUN1D2	ADPRHL1	TMCO3	ATP4B,TMCO3	TFDP1,Monocyte percentage of white cells	Neutrophil count	White blood cell count	Neutrophil count
rs7984269,chr13,113585898,A,G,59,21,80,0.7375,0.498920077522669,0.4903037,0.643823578489261,0.821482221688018,0.0458402990759595,0.62426560902011,0.849922316236084,0.732652900088639,True,True,HEK293,CTCF,True,True,High,MA1929.1_CTGCAnTnCCnnnnnnnnCCAsnAGrkGGCrsnn,JASPAR,13,112931584,G,G,0.7502,A,0.2498,gnoMADg:nfe,13_112931584_A_G,53,0,1,0,0.139637826961771,MCF2L,,
rs9535292,chr13,50244041,T,C,40,97,137,0.291970802919708,0.497377336552481,0.4979787,0.220714890400762,0.374137242293592,0.0390285690097673,0.19225615621907,0.386924039741983,0.297426066347177,True,True,HEK293,CTCF,True,True,High,SRR3180009_dedup.bam.motifs_2_AyrGCGCCCyCTn,NoPeak_denovo,13,49669905,C,C,0.7314,T,0.2686,gnoMADg:nfe,13_49669905_T_C,100,2,7,3,0.246277665995976,RCBTB1	PHF11	KCNRG	KPNA3	TRIM13	EBPL	ARL11,KCNRG	TRIM13	EBPL,Forced expiratory volume in 1-second (fev1) best measure	Standing height
rs2151763,chr14,64307847,G,T,6,6,12,0.5,0.49930627663247,0.856576,0.063466424909662,0.338919584224721,0.0753430225981326,0.0357942689679318,0.413592823068376,0.201193004567192,True,True,HEK293,CTCF,True,True,High,Average_351_nTGCTsCCCC	SRR6384338_dedup.bam.motifs_1_CmyCTGGTGGCrsy	SRR6384340_dedup.bam.motifs_2_TGCmCCTGGTGGCrsy,NoPeak_denovo,14,63841129,G,T,0.6245,G,0.3755,gnoMADg:nfe,14_63841129_G_T,53,0,1,1,0.179879275653924,SYNE2,SYNE2,
rs2627319,chr15,81040330,C,T,27,63,90,0.3,0.502941642182216,0.5286258,0.203909128046326,0.370279587411626,0.0432093123774793,0.178326152621356,0.393937341067613,0.287094357728976,True,True,HEK293,CTCF,True,True,High,MA0139.1_ynrCCAsyAGrkGGCrsyn	MA1930.1_CTGCAGTnCnnnnnnnnnnCCAsyAGrkGGCrsyn,JASPAR,15,80747989,C,C,0.5238,T,0.4762,gnoMADg:nfe,15_80747989_C_T,178,35,1,0,0.212676056338028,ABHD17C,,White blood cell count	Arm fat-free mass (left)	Basal metabolic rate	Body mass index (bmi)	Number of treatments/medications taken	Weight	Whole body fat-free mass	Blood pressure medication | medication for cholesterol blood pressure diabetes or take exogenous hormones	Hypertension | non-cancer illness code self-reported	Leg fat-free mass (left)	Impedance of whole body	Cardiovascular disease	High blood pressure | vascular/heart problems diagnosed by doctor	Arm fat-free mass (right)	Leg predicted mass (left)	Essential hypertension	None of the above | vascular/heart problems diagnosed by doctor	Blood pressure medication | medication for cholesterol blood pressure or diabetes	Body mass index (bmi)	Hypertension	Hypertension	Amlodipine | treatment/medication code	Impedance of leg (right)	Weight	Waist circumference	Arm predicted mass (left)	Trunk predicted mass	Whole body water mass	Leg fat-free mass (right)	Trunk fat-free mass	Leg fat mass (right)	Leg fat mass (left)	Impedance of leg (left)	Leg predicted mass (right)	Arm predicted mass (right)
rs17836908,chr17,72004495,C,A,33,7,40,0.825,0.501791927568453,0.4175338,0.742272953447016,0.925245756228368,0.0478849845754144,0.711597740215535,0.935219980222565,0.833759354837692,True,True,HEK293,CTCF,True,True,High,MA0139.1_ynrCCAsyAGrkGGCrsyn	MA1102.1_CnsCAGGGGGCrsn,JASPAR,17,74008356,C,C,0.8669,A,0.1331,gnoMADg:nfe,17_74008356_C_A,46,0,0,0,0.0597585513078471,,,
rs4793645,chr17,48347817,C,A,13,5,18,0.722222222222222,0.501791927568453,0.3002059,0.68618971287281,0.938538733896649,0.0663573458506536,0.640870018801904,0.956070562659024,0.81236422338473,True,True,HEK293,CTCF,True,True,High,MA1102.1_CnsCAGGGGGCrsn	MA1102.2_nsCAGGGGGCGs,JASPAR,17,50270456,C,C,0.9134,A,0.08658,gnoMADg:nfe,17_50270456_C_A,70,0,0,0,0.126156941649899,,,
rs737629,chr17,74965412,G,A,19,5,24,0.791666666666667,0.510886963649225,0.4379421,0.649726203189196,0.930059238213137,0.0728504196908278,0.592264498922389,0.95189760651112,0.789892720701166,True,True,HEK293,CTCF,True,True,High,ENCFF000PYD_dedup.bam.motifs_5_CwrGTGGCGCnm,NoPeak_denovo,17,76969330,G,G,0.6773,A,0.3227,gnoMADg:nfe,17_76969330_G_A,35,0,0,0,0.0531187122736418,,,
rs9911968,chr17,6558329,G,A,72,1,73,0.986301369863014,0.510886963649225,0.4222756,0.941060777513943,0.996114723618571,0.015673620783592,0.923353259825149,0.996114723618571,0.968587750566257,True,True,HEK293,CTCF,True,True,High,MA0139.1_ynrCCAsyAGrkGGCrsyn	MA1929.1_CTGCAnTnCCnnnnnnnnCCAsnAGrkGGCrsnn	MA1930.1_CTGCAGTnCnnnnnnnnnnCCAsyAGrkGGCrsyn,JASPAR,17,6655010,G,G,0.5117,A,0.4883,gnoMADg:nfe,17_6655010_G_A,81,0,7,4,0.380281690140845,SLC13A5	C17orf100	TXNDC17	KIAA0753	MED31	XAF1	PITPNM3,C17orf100	KIAA0753	MED31	PITPNM3,
rs12963641,chr18,47866631,C,T,32,4,36,0.888888888888889,0.502941642182216,0.486258,0.753086198495791,0.947185230152607,0.0519093260127019,0.717032719660496,0.962995203008194,0.850135714324199,True,True,HEK293,CTCF,True,True,High,MA1930.1_CTGCAGTnCnnnnnnnnnnCCAsyAGrkGGCrsyn,JASPAR,18,50340261,C,C,0.6404,T,0.3596,gnoMADg:nfe,18_50340261_C_T,43,0,0,0,0.0597585513078471,,,
rs11555274,chr19,13207284,G,C,21,16,37,0.567567567567568,0.505010539063891,0.2224884,0.706676680902264,0.890957528361364,0.0477936509250272,0.673688549445449,0.901293353538195,0.798817104631814,True,True,HEK293,CTCF,True,True,High,Average_25_GnsTGCAGTGGnGCC	SRR6384338_dedup.bam.motifs_1_CmyCTGGTGGCrsy	SRR6384340_dedup.bam.motifs_2_TGCmCCTGGTGGCrsy,NoPeak_denovo,19,13096470,G,G,0.8832,C,0.1168,gnoMADg:nfe,19_13096470_G_C,144,19,7,1,0.207243460764587,FBXW9	DNASE2	GCDH	RAD23A	RNASEH2A	LYL1	FARSA,LYL1,Monocyte count	Mean corpuscular hemoglobin	Platelet count	Monocyte percentage of white cells	Sex hormone-binding globulin levels adjusted for BMI	Average total household income before tax	Mean reticulocyte volume	Red cell distribution width	Mean spheric corpuscular volume	Mean corpuscular hemoglobin	Mean corpuscular volume	Red cell distribution width	Mean corpuscular hemoglobin	Mean corpuscular volume	Mean reticulocyte volume	Plateletcrit	Mean corpuscular volume	Platelet crit	Mean corpuscular haemoglobin
rs2205783,chr20,8000386,A,G,59,35,94,0.627659574468085,0.498920077522669,0.4054885,0.622052137462688,0.78169518185967,0.0417431438577171,0.603119121748079,0.811506156772394,0.701873659661179,True,True,HEK293,CTCF,True,True,High,SRR6845320_dedup.bam.motifs_2_GCyACywGGnG,NoPeak_denovo,20,8019739,G,A,0.5581,G,0.4419,gnoMADg:nfe,20_8019739_A_G,51,0,1,1,0.367002012072435,TMX4,TMX4,
rs2295414,chr20,13975842,C,T,18,10,28,0.642857142857143,0.502941642182216,0.2933764,0.672577043756178,0.887297627348742,0.0577069258814955,0.640948592439122,0.925481865902407,0.77993733555246,True,True,HEK293,CTCF,True,True,High,ENCFF000PYD_dedup.bam.motifs_5_CwrGTGGCGCnm,NoPeak_denovo,20,13995196,C,C,0.8493,T,0.1507,gnoMADg:nfe,20_13995196_C_T,50,0,2,1,0.152917505030181,NDUFAF5	SEL1L2,MACROD2,
rs237730,chr20,47940490,T,G,12,24,36,0.333333333333333,0.499730353622178,0.6246949,0.147493335288253,0.383693423067823,0.0618330490633962,0.123538752716653,0.423985802185979,0.265593379178038,True,True,HEK293,CTCF,True,True,High,Average_80_yCGnGTGsAGTksn,NoPeak_denovo,20,49323953,G,T,0.715,G,0.285,gnoMADg:nfe,20_49323953_T_G,120,7,4,1,0.219114688128773,ARFGEF2	ZNFX1	CSE1L	KCNB1,STAU1,Mean corpuscular hemoglobin concentration	Red blood cell count	Red blood cell count	Red blood cell count	Standing height	Appendicular lean mass	Height
rs4809393,chr20,62701092,A,C,35,17,52,0.673076923076923,0.499957749736458,0.4448537,0.608392483833309,0.826744834771528,0.0563975865416906,0.561657468590527,0.836913912056521,0.717568659302418,True,True,HEK293,CTCF,True,True,High,MA0139.1_ynrCCAsyAGrkGGCrsyn,JASPAR,20,64069739,C,A,0.6644,C,0.3356,gnoMADg:nfe,20_64069739_A_C,107,8,6,1,0.293360160965795,OPRL1	SAMD10	C20orf204	RGS19	PRPF6	TCEA2,TCEA2,Cardiovascular disease	Creatinine levels	Serum alkaline phosphatase levels	Hypertension	Systolic blood pressure automated reading	Systolic blood pressure	Insulin-like growth factor 1 levels	Diastolic blood pressure
rs12482221,chr21,44512286,A,G,5,31,36,0.138888888888889,0.498920077522669,0.4968572,0.07803869040401,0.294301106195924,0.056928841494797,0.0554965885405956,0.34071864836884,0.186169898299967,True,True,HEK293,CTCF,True,True,High,Average_353_CCACyAGrk	SRR6845323_dedup.bam.motifs_3_CrCCAGsnGGT,NoPeak_denovo,21,43092176,,A,0.796703296703297,G,0.203296703296703,1000GENOMES:phase_3:GBR,21_43092176_A_G,31,1,5,0,0.199195171026157,CBS	PKNOX1	WDR4	NDUFV3	U2AF1,,Sitting height
rs2832899,chr21,31836257,A,G,23,58,81,0.283950617283951,0.498920077522669,0.5381616,0.184247138259493,0.347981751089496,0.0440415624262,0.16539369821654,0.382333463551986,0.266114444674495,True,True,HEK293,CTCF,True,True,High,MA0139.1_ynrCCAsyAGrkGGCrsyn	MA1102.1_CnsCAGGGGGCrsn	MA1102.2_nsCAGGGGGCGs,JASPAR,21,30463938,G,G,0.5797,A,0.4203,gnoMADg:nfe,21_30463938_A_G,63,0,0,0,0.086317907444668,,,
rs3746951,chr21,44846016,C,T,50,15,65,0.769230769230769,0.502941642182216,0.4754273,0.669734678160676,0.857298293440116,0.0485706433040337,0.64209917281254,0.892100577042115,0.763516485800396,True,True,HEK293,CTCF,True,True,High,MA1930.1_CTGCAGTnCnnnnnnnnnnCCAsyAGrkGGCrsyn,JASPAR,21,43426136,C,C,0.741758241758242,T,0.258241758241758,1000GENOMES:phase_3:GBR,21_43426136_C_T,54,0,3,0,0.3253521126760…	PDXK	SIK1,,
rs649737,chr22,20144663,T,G,218,128,346,0.630057803468208,0.499730353622178,0.4252775,0.648532603070655,0.737854460522558,0.0229756295633778,0.635107856427023,0.750022515255478,0.693193531796606,True,True,HEK293,CTCF,True,True,High,ENCFF000BAS_dedup.bam.motifs_0_TnGCGCCCTsTrGTG,NoPeak_denovo,22,20157140,G,G,0.8387,T,0.1613,gnoMADg:nfe,22_20157140_T_G,60,0,5,1,0.126760563380282,RTL10	COMT	DGCR8	TRMT2A	GNB1L,CCDC188,
rs17247681,chrX,108718338,G,A,21,5,26,0.807692307692308,0.510886963649225,0.4139974,0.70963591704405,0.936986086799588,0.0612458564809258,0.642527324099015,0.937978428316752,0.823311001921819,True,True,HEK293,CTCF,True,True,High,ENCFF000ONR_dedup.bam.motifs_0_GkGCAGCAsyTCC,NoPeak_denovo,X,109475109,G,G,0.9762,A,0.0238,gnoMADg:nfe,X_109475109_G_A,9,0,0,0,0.0995975855130785,,,
rs6571298,chrX,152704232,G,T,44,16,60,0.733333333333333,0.49930627663247,0.4656306,0.646311926976142,0.840721832897794,0.0513398774943523,0.619890049327478,0.878747705712155,0.743516879936968,True,True,HEK293,CTCF,True,True,High,SRR6845320_dedup.bam.motifs_2_GCyACywGGnG	SRR6845323_dedup.bam.motifs_3_CrCCAGsnGGT,NoPeak_denovo,X,153438774,T,G,1,C,1.886e-05,gnoMADg:nfe,X_153438774_G_T,26,0,0,0,0.0597585513078471,,,
rs11586313,chr1,152890470,G,A,46,10,56,0.821428571428571,0.508022882373518,0.4576553,0.735359252495758,0.907077852547528,0.0454711433938947,0.701376154415053,0.92609055573098,0.821218552521643,True,True,HMEC,CTCF,True,True,High,MA0139.1_ynrCCAsyAGrkGGCrsyn,JASPAR,1,152917994,G,A,0.5346,G,0.4657,gnoMADg:nfe,1_152917994_G_A,68,2,6,1,0.193963782696177,SPRR2B	SMCP	SPRR1B	LCE1D	LCE1E	LCE3C,SPRR3,Eczema/dermatitis | non-cancer illness code self-reported	Eczema or dermatitis
rs2480786,chr1,10567658,C,T,104,53,157,0.662420382165605,0.503620224327912,0.4371654,0.641229630731903,0.777114085305874,0.0358926733816672,0.616521209884807,0.792165300690745,0.709171858018888,True,True,HMEC,CTCF,True,True,High,MA1929.1_CTGCAnTnCCnnnnnnnnCCAsnAGrkGGCrsnn,JASPAR,1,10507601,T,T,0.8364,C,0.1636,gnoMADg:nfe,1_10507601_C_T,123,6,6,1,0.179678068410463,KIF1B	CENPS	PGD	CASZ1	DFFA	PEX14,PEX14,Mean platelet volume	Mean platelet volume	Mean platelet volume	Platelet count	Standing height	Mean platelet (thrombocyte) volume
rs7570750,chr2,98642160,T,C,1,15,16,0.0625,0.492376047119423,0.5311736,0.0291250785587085,0.282318219623507,0.0713887261247655,0.0019633106994134,0.337295693427514,0.155721649091108,True,True,HMEC,CTCF,True,True,High,SRR3180008_dedup.bam.motifs_2_ynTCTAGTrGnk,NoPeak_denovo,2,98025697,T,T,0.5415,C,0.4585,gnoMADg:nfe,2_98025697_T_C,67,2,3,2,0.119718309859155,ANKRD36B	ZAP70	C2orf92,ANKRD36	VWA3B,High light scatter reticulocyte count	Reticulocyte count
rs2280412,chr3,46600068,A,G,2,15,17,0.117647058823529,0.497389067013884,0.5554606,0.0413973422924936,0.318665075883747,0.0745902800468186,0.0237042983443331,0.387490059358952,0.18003120908812,True,True,HMEC,CTCF,True,True,High,MA1929.1_CTGCAnTnCCnnnnnnnnCCAsnAGrkGGCrsnn,JASPAR,3,46558578,C,A,0.632,G,0.368,gnoMADg:nfe,3_46558578_A_G,74,3,8,0,0.318712273641851,CRIPTO	LRRC2	ALS2CL	CCR1	CCR3	SCAP	CXCR6	LTF,,C-C motif chemokine 4 levels	Macrophage inflammatory protein 1b levels	Monocyte percentage of white cells
rs17584088,chr6,32935509,A,C,28,7,35,0.8,0.505293915628329,0.5120551,0.623799998257474,0.882436513633135,0.0673864491987022,0.582151034618128,0.913185461520918,0.753118255945304,True,True,HMEC,CTCF,True,True,High,MA0139.1_ynrCCAsyAGrkGGCrsyn	MA1102.1_CnsCAGGGGGCrsn,JASPAR,6,32967732,A,A,0.9647,C,0.03512,gnoMADg:nfe,6_32967732_A_C,101,1,2,1,0.287726358148893,HLA-DOA	PSMB8,HLA-DMA,Type 1 diabetes
rs2161001,chr7,134043175,A,G,34,40,74,0.459459459459459,0.497389067013884,0.6760802,0.214498440090805,0.383355904129168,0.0451403452191669,0.191124571793582,0.411270767671271,0.298927172109987,True,True,HMEC,CTCF,True,True,High,MA0139.1_ynrCCAsyAGrkGGCrsyn	MA1102.1_CnsCAGGGGGCrsn	MA1102.2_nsCAGGGGGCGs	MA1929.1_CTGCAnTnCCnnnnnnnnCCAsnAGrkGGCrsnn	MA1930.1_CTGCAGTnCnnnnnnnnnnCCAsyAGrkGGCrsyn,JASPAR,7,134358423,A,A,0.6583,G,0.3417,gnoMADg:nfe,7_134358423_A_G,28,0,2,2,0.159356136820926,AKR1B1	SLC35B4,AKR1B15	AKR1B10,
rs940347,chr7,38110425,A,G,4,29,33,0.121212121212121,0.497389067013884,0.5287617,0.0553090740452138,0.253182463343649,0.0539353514827035,0.0432636748595404,0.318999608056213,0.154245768694432,True,True,HMEC,CTCF,True,True,High,MA1102.1_CnsCAGGGGGCrsn	MA1102.2_nsCAGGGGGCGs	MA1929.1_CTGCAnTnCCnnnnnnnnCCAsnAGrkGGCrsnn,JASPAR,7,38070823,G,G,0.6555,A,0.3445,gnoMADg:nfe,7_38070823_A_G,97,24,1,1,0.106237424547284,NME8,EPDR1,Heel bone mineral density	Sitting height	Standing height	Heel bone mineral density	Heel quantitative ultrasound index (qui) direct entry	Appendicular lean mass	Fasciitis	Osteoporosis | non-cancer illness code self-reported	Fractures	Trunk predicted mass	Heel bone mineral density (bmd)	Disorders of muscle ligament and fascia	Contracture of palmar fascia [dupuytren's disease]	Appendicular lean mass	Heel broadband ultrasound attenuation direct entry	Heel quantitative ultrasound index (qui) direct entry (right)	Heel bone mineral density (bmd) t-score automated	Fractured/broken bones in last 5 years	Heel broadband ultrasound attenuation (right)	Bone disorder	Osteoporosis	Heel bone mineral density (bmd) t-score automated (right)	Comparative height size at age 10	Heel bone mineral density (bmd) (right)
rs7028391,chr9,7319116,G,A,11,1,12,0.916666666666667,0.508022882373518,0.4357053,0.695934808959659,0.979820826235235,0.0771004447116074,0.620649172895433,0.985816103132456,0.837877817597447,True,True,HMEC,CTCF,True,True,High,MA0139.1_ynrCCAsyAGrkGGCrsyn	MA1102.1_CnsCAGGGGGCrsn	MA1102.2_nsCAGGGGGCGs,JASPAR,9,7319116,A,A,0.825,G,0.175,gnoMADg:nfe,9_7319116_G_A,56,0,0,0,0,,,
rs12419103,chr11,64764371,C,T,2,12,14,0.142857142857143,0.503620224327912,0.5256865,0.0500155150996425,0.385491813350207,0.091433201768487,0.0293100552342909,0.468591262694611,0.217753664224925,True,True,HMEC,CTCF,True,True,High,Average_351_nTGCTsCCCC,NoPeak_denovo,11,64996899,C,C,0.9755,T,0.02453,gnoMADg:nfe,11_64996899_C_T,66,0,2,1,0.199195171026157,SPDYC	CCDC85B,VPS51,
rs7967778,chr12,103096497,G,A,26,1,27,0.962962962962963,0.508022882373518,0.443504,0.846817770056278,0.992368947055849,0.0411783434789541,0.805975444385203,0.994816941877928,0.919593358556064,True,True,HMEC,CTCF,True,True,High,MA0139.1_ynrCCAsyAGrkGGCrsyn	MA1102.1_CnsCAGGGGGCrsn	MA1102.2_nsCAGGGGGCGs,JASPAR,12,102702719,G,G,0.8898,A,0.1102,gnoMADg:nfe,12_102702719_G_A,72,0,0,0,0.0398390342052314,,,
rs4471651,chr15,39605344,A,G,2,14,16,0.125,0.497389067013884,0.5035097,0.0499980831099277,0.366595381516012,0.08559587613255,0.0333137895445429,0.442230483781816,0.20829673231297,True,True,HMEC,CTCF,True,True,High,SRR094275_dedup.bam.motifs_0_sCAyTCCATCTrG	SRR227660_dedup.bam.motifs_2_CCTrsTGGsns	SRR299320_dedup.bam.motifs_2_CywnGTGGCrsCC,NoPeak_denovo,15,39313143,A,A,0.612,G,0.388,gnoMADg:nfe,15_39313143_A_G,68,3,1,0,0.219114688128773,THBS1,,Platelet count	Plateletcrit	Platelet count
rs292332,chr18,5073442,G,T,33,3,36,0.916666666666667,0.502141480584994,0.5470391,0.750661180890721,0.952987764897005,0.0555277740057066,0.695806997770247,0.96806101625575,0.851824472893863,True,True,HMEC,CTCF,True,True,High,MA0139.1_ynrCCAsyAGrkGGCrsyn	MA1929.1_CTGCAnTnCCnnnnnnnnCCAsnAGrkGGCrsnn	MA1930.1_CTGCAGTnCnnnnnnnnnnCCAsyAGrkGGCrsyn,JASPAR,18,5073443,G,G,0.7244,T,0.2756,gnoMADg:nfe,18_5073443_G_T,43,0,0,0,0.0796780684104628,,,
rs2832899,chr21,31836257,A,G,13,42,55,0.236363636363636,0.497389067013884,0.5159093,0.136391585661953,0.344016348898621,0.05371839452863,0.12159965847347,0.395462868086788,0.240203967280287,True,True,HMEC,CTCF,True,True,High,MA0139.1_ynrCCAsyAGrkGGCrsyn	MA1102.1_CnsCAGGGGGCrsn	MA1102.2_nsCAGGGGGCGs,JASPAR,21,30463938,G,G,0.5797,A,0.4203,gnoMADg:nfe,21_30463938_A_G,63,0,0,0,0.086317907444668,,,
rs1041894,chr22,37679671,C,T,2,14,16,0.125,0.503620224327912,0.5261536,0.0481868368925457,0.35068099881618,0.0824537815627466,0.0348884125650421,0.432810365882758,0.199433917854363,True,True,HMEC,CTCF,True,True,High,SRR3180009_dedup.bam.motifs_2_AyrGCGCCCyCTn	SRR6384340_dedup.bam.motifs_2_TGCmCCTGGTGGCrsy,NoPeak_denovo,22,37283630,C,C,0.7509,T,0.249,gnoMADg:nfe,22_37283630_C_T,60,0,2,0,0.232595573440644,CYTH4	RAC2,,
rs8142462,chr22,39377482,C,T,49,10,59,0.830508474576271,0.503620224327912,0.4692683,0.73839041023683,0.903521519428013,0.0444275714032057,0.705310688257403,0.930754329288462,0.820955964832421,True,True,HMEC,CTCF,True,True,High,SRR6384338_dedup.bam.motifs_1_CmyCTGGTGGCrsy	SRR6384340_dedup.bam.motifs_2_TGCmCCTGGTGGCrsy,NoPeak_denovo,22,38981477,C,C,0.9327,T,0.06726,gnoMADg:nfe,22_38981477_C_T,30,0,2,0,0.13943661971831,CBX6	APOBEC3C,,
rs381974,chr1,196692672,A,G,1,16,17,0.0588235294117647,0.514506418853845,0.4892602,0.0286140893120164,0.30635829172109,0.0770020885455752,0.0110140714269128,0.375034986062066,0.167486190516553,True,True,HRPEpiC,CTCF,True,True,High,MA0139.1_ynrCCAsyAGrkGGCrsyn	MA1102.2_nsCAGGGGGCGs,JASPAR,1,196723542,,G,0.5787,A,0.4213,gnoMADg:nfe,1_196723542_A_G,158,30,3,3,0.413883299798793,CFHR3	CFH	CFHR1,CFHR3	CFH	CFHR1,Macular degeneration (senile) of retina nos	Degeneration of macula and posterior pole of retina	Electron transfer flavoprotein subunit alpha mitochondrial measurement	Lung function (FVC)	Other retinal disorders	Disorders of choroid and retina	ERO1-like protein beta measurement	Peptidyl-prolyl cis-trans isomerase FKBP7 measurement	Age-related macular degeneration (whether dry or wet)	von Willebrand factor A domain-containing protein 2 measurement	Endoplasmic reticulum lectin 1 measurement	Diabetic retinopathy	Dry age-related macular degeneration (includes geographic atrophy)	Complement factor B measurement	Scavenger receptor class A member 5 measurement	Monocyte differentiation antigen CD14 measurement	Diabetic retinopathy (more control exclusions)	Degeneration of macula and posterior pole	Protein FAM162A measurement	Wet age-related macular degeneration	Macular degeneration | eye problems/disorders	Coagulation factor XIII measurement	GDP-fucose protein O-fucosyltransferase 1 measurement	Amino-terminal enhancer of split measurement	Fibulin-5 measurement	dCTP pyrophosphatase 1 measurement	Procollagen-lysine2-oxoglutarate 5-dioxygenase 2 measurement	Early age-related macular degeneration	Complement component C8 measurement	Complement component C8 gamma chain measurement
rs651480,chr1,208171368,C,T,23,3,26,0.884615384615385,0.513355541708525,0.50700585,0.699117446867535,0.944496802423611,0.0660652299407019,0.652176462652426,0.971148817148402,0.821807124645573,True,True,HRPEpiC,CTCF,True,True,High,SRR6845323_dedup.bam.motifs_3_CrCCAGsnGGT,NoPeak_denovo,1,207998023,C,C,0.8292,T,0.1708,gnoMADg:nfe,1_207998023_C_T,52,0,0,0,0.086317907444668,,,
rs713074,chr1,209763973,A,G,19,6,25,0.76,0.514506418853845,0.45575195,0.613158135198536,0.900724181984758,0.0760102670837471,0.537953278937053,0.924538493694821,0.756941158591647,True,True,HRPEpiC,CTCF,True,True,High,MA0139.1_ynrCCAsyAGrkGGCrsyn	MA1929.1_CTGCAnTnCCnnnnnnnnCCAsnAGrkGGCrsnn	MA1930.1_CTGCAGTnCnnnnnnnnnnCCAsyAGrkGGCrsyn,JASPAR,1,209590628,G,G,0.6558,A,0.3442,gnoMADg:nfe,1_209590628_A_G,86,0,2,0,0.152917505030181,G0S2	CAMK1G,,
rs2125904,chr2,107199075,A,C,12,1,13,0.923076923076923,0.510449529300489,0.5406865,0.614547649711893,0.975741066141995,0.0972959266315184,0.516088508868021,0.98722250659489,0.795144357926944,True,True,HRPEpiC,CTCF,True,True,High,SRR6384338_dedup.bam.motifs_1_CmyCTGGTGGCrsy,NoPeak_denovo,2,106582619,,A,0.5169,C,0.4831,gnoMADg:nfe,2_106582619_A_C,48,0,0,0,0.0730382293762575,,,
rs2466154,chr2,231577363,A,G,2,19,21,0.0952380952380952,0.514506418853845,0.5060385,0.0383828672945975,0.295891615890308,0.0685777713137388,0.0244204517058506,0.352642505444142,0.167137241592453,True,True,HRPEpiC,CTCF,True,True,High,SRR7686901_dedup.bam.motifs_3_GrnsTCAGCCwCnny,NoPeak_denovo,2,230712648,G,G,0.7763,A,0.2237,gnoMADg:nfe,2_230712648_A_G,70,0,2,0,0.126156941649899,ITM2C	CAB39,,
rs11744119,chr5,40904992,G,A,35,110,145,0.241379310344828,0.513165828957941,0.5018633,0.173033802846912,0.314889593684892,0.0366998761603161,0.148738184615902,0.327820498054062,0.243961698265902,True,True,HRPEpiC,CTCF,True,True,High,MA1930.1_CTGCAGTnCnnnnnnnnnnCCAsyAGrkGGCrsyn,JASPAR,5,40904890,G,G,0.7989,A,0.2011,gnoMADg:nfe,5_40904890_G_A,60,1,2,0,0.106237424547284,CARD6	PRKAA1,,Serum urea levels
rs2112556,chr5,167738356,C,T,17,1,18,0.944444444444444,0.513355541708525,0.57107105,0.674277340141654,0.973794323129131,0.0800830191444433,0.607296758456509,0.989993036104498,0.824035831635392,True,True,HRPEpiC,CTCF,True,True,High,MA0139.1_ynrCCAsyAGrkGGCrsyn	MA1102.2_nsCAGGGGGCGs,JASPAR,5,168311351,T,C,0.6246,T,0.3754,gnoMADg:nfe,5_168311351_C_T,38,0,1,0,0.166197183098592,WWC1,,
rs18,chr7,11597475,A,G,17,1,18,0.944444444444444,0.514506418853845,0.49703935,0.73257366977804,0.983080041458061,0.0679309854280143,0.673567916705759,0.990388224705386,0.85782685561805,True,True,HRPEpiC,CTCF,True,True,High,MA0139.1_ynrCCAsyAGrkGGCrsyn,JASPAR,7,11557848,G,G,0.5471,A,0.4529,gnoMADg:nfe,7_11557848_A_G,41,0,0,0,0.0665995975855131,,,
rs940347,chr7,38110425,A,G,1,14,15,0.0666666666666667,0.514506418853845,0.457085,0.0242530749458639,0.346490767248153,0.0889966147407792,0.0075230615456709,0.437257404050872,0.185371921097008,True,True,HRPEpiC,CTCF,True,True,High,MA1102.1_CnsCAGGGGGCrsn	MA1102.2_nsCAGGGGGCGs	MA1929.1_CTGCAnTnCCnnnnnnnnCCAsnAGrkGGCrsnn,JASPAR,7,38070823,G,G,0.6555,A,0.3445,gnoMADg:nfe,7_38070823_A_G,97,24,1,1,0.106237424547284,NME8,EPDR1,Heel bone mineral density	Sitting height	Standing height	Heel bone mineral density	Heel quantitative ultrasound index (qui) direct entry	Appendicular lean mass	Fasciitis	Osteoporosis | non-cancer illness code self-reported	Fractures	Trunk predicted mass	Heel bone mineral density (bmd)	Disorders of muscle ligament and fascia	Contracture of palmar fascia [dupuytren's disease]	Appendicular lean mass	Heel broadband ultrasound attenuation direct entry	Heel quantitative ultrasound index (qui) direct entry (right)	Heel bone mineral density (bmd) t-score automated	Fractured/broken bones in last 5 years	Heel broadband ultrasound attenuation (right)	Bone disorder	Osteoporosis	Heel bone mineral density (bmd) t-score automated (right)	Comparative height size at age 10	Heel bone mineral density (bmd) (right)
rs9595988,chr13,49324008,A,G,16,2,18,0.888888888888889,0.514506418853845,0.4714051,0.689699599931714,0.965830574928227,0.0734536501893294,0.617107333489294,0.968849035387184,0.82776508742997,True,True,HRPEpiC,CTCF,True,True,High,MA1930.1_CTGCAGTnCnnnnnnnnnnCCAsyAGrkGGCrsyn,JASPAR,13,48749872,G,A,0.8939,G,0.1061,gnoMADg:nfe,13_48749872_A_G,57,0,0,0,0.0531187122736418,,,
rs4608269,chr14,86504916,C,A,9,41,50,0.18,0.510449529300489,0.4580236,0.131422519175341,0.35381243838017,0.0578505907086628,0.105734940399954,0.386819097392271,0.242617478777756,True,True,HRPEpiC,CTCF,True,True,High,SRR577849_dedup.bam.motifs_2_sCyCTGGTGGCCm,NoPeak_denovo,14,86038572,C,C,0.5611,A,0.439,gnoMADg:nfe,14_86038572_C_A,50,0,0,0,0,,,
rs2288606,chr15,34028128,C,A,15,4,19,0.789473684210526,0.510449529300489,0.41770945,0.64974639758139,0.93568626982098,0.0752537769999969,0.578197286853072,0.963116432621586,0.792716333701185,True,True,HRPEpiC,CTCF,True,True,High,ENCFF000ONR_dedup.bam.motifs_0_GkGCAGCAsyTCC,NoPeak_denovo,15,33735927,C,C,0.787,A,0.213,gnoMADg:nfe,15_33735927_C_A,39,0,0,0,0.0929577464788732,,,
rs266387,chr15,67239285,G,A,40,6,46,0.869565217391304,0.513165828957941,0.4852885,0.757288760236398,0.942296917150929,0.0482998440575528,0.717036181340556,0.946703808775053,0.849792838693664,True,True,HRPEpiC,CTCF,True,True,High,SRR094275_dedup.bam.motifs_0_sCAyTCCATCTrG,NoPeak_denovo,15,66946947,A,A,0.5297,G,0.4703,gnoMADg:nfe,15_66946947_G_A,48,0,1,0,0.0929577464788732,SNAPC5,,
rs8037593,chr15,34028019,C,T,30,6,36,0.833333333333333,0.513355541708525,0.5773629,0.619397667178842,0.893848324537514,0.0700559244719495,0.564859907755191,0.907403849355499,0.756622995858178,True,True,HRPEpiC,CTCF,True,True,High,MA1930.1_CTGCAGTnCnnnnnnnnnnCCAsyAGrkGGCrsyn,JASPAR,15,33735818,C,C,0.7852,T,0.2146,gnoMADg:nfe,15_33735818_C_T,41,0,0,0,0.0929577464788732,,,
rs2832899,chr21,31836257,A,G,2,14,16,0.125,0.515406423904668,0.5123978,0.0488520131746143,0.360080077758693,0.08505869706884,0.028855563919585,0.440801740536899,0.204466045466654,True,True,HSMM,CTCF,True,True,High,MA0139.1_ynrCCAsyAGrkGGCrsyn	MA1102.1_CnsCAGGGGGCrsn	MA1102.2_nsCAGGGGGCGs,JASPAR,21,30463938,G,G,0.5797,A,0.4203,gnoMADg:nfe,21_30463938_A_G,63,0,0,0,0.086317907444668,,,
rs11586313,chr1,152890470,G,A,32,2,34,0.941176470588235,0.530586628907459,0.4551903,0.83955581473932,0.981531182950695,0.0396584351151458,0.793913037820508,0.990671827601707,0.910543498845007,True,True,HUVEC,CTCF,True,True,High,MA0139.1_ynrCCAsyAGrkGGCrsyn,JASPAR,1,152917994,G,A,0.5346,G,0.4657,gnoMADg:nfe,1_152917994_G_A,68,2,6,1,0.193963782696177,SPRR2B	SMCP	SPRR1B	LCE1D	LCE1E	LCE3C,SPRR3,Eczema/dermatitis | non-cancer illness code self-reported	Eczema or dermatitis
rs197374,chr1,112289983,C,T,30,81,111,0.27027027027027,0.511890913746869,0.5025961,0.198658662348623,0.357412315702166,0.0408928632249022,0.175096916154135,0.383689823895384,0.278035489025394,True,True,HUVEC,CTCF,True,True,High,Average_339_GGTGAAACCCyrT,NoPeak_denovo,1,111747361,T,C,0.6116,T,0.3884,gnoMADg:nfe,1_111747361_C_T,189,14,2,0,0.172635814889336,DDX20	INKA2,,High light scatter reticulocyte count	Body mass index (bmi)	Impedance of arm (right)	Leg fat mass (left)	Arm fat mass (left)	Whole body fat mass	Leg fat percentage (left)	Arm fat mass (right)	Body mass index (bmi)	Weight	Arm fat percentage (left)	Waist circumference	Weight	Leg fat mass (right)
rs6701018,chr1,248100333,G,A,26,5,31,0.838709677419355,0.530586628907459,0.4606659,0.718461064210635,0.939953763323737,0.0582564906831404,0.653600220997156,0.944122286533443,0.829207413767186,True,True,HUVEC,CTCF,True,True,High,MA0139.1_ynrCCAsyAGrkGGCrsyn	MA1929.1_CTGCAnTnCCnnnnnnnnCCAsnAGrkGGCrsnn	MA1930.1_CTGCAGTnCnnnnnnnnnnCCAsyAGrkGGCrsyn,JASPAR,1,247937031,G,G,0.5908,A,0.4092,gnoMADg:nfe,1_247937031_G_A,40,4,17,0,0.225754527162978,OR2M7	OR2M2	OR2L2	OR2W3	OR2T6	OR2M3	OR2AK2	TRIM58	OR2L5	OR2AJ1	OR2M4	OR2T33	OR2L13	OR2T12	OR2M5	OR2L3	OR2L8,,Reticulocyte fraction of red cells	High light scatter reticulocyte percentage of red cells	High light scatter reticulocyte count	Reticulocyte count
rs9330298,chr1,153590254,C,A,67,2,69,0.971014492753623,0.523168195933614,0.4202974,0.924330176495378,0.993243391705286,0.0188670776340155,0.895552812030301,0.993243391705286,0.958786784100332,True,True,HUVEC,CTCF,True,True,High,MA0139.1_ynrCCAsyAGrkGGCrsyn	MA1102.1_CnsCAGGGGGCrsn,JASPAR,1,153617778,C,C,0.5133,A,0.4867,gnoMADg:nfe,1_153617778_C_A,72,6,15,6,0.400402414486921,ILF2	S100A14	NPR1	SLC27A3	S100A16	CHTOP	S100A3	SNAPIN	DENND4B	S100A4	S100A1	NUP210L	SLC39A1	S100A13	S100A2,S100A14	NPR1	S100A16	CHTOP	S100A1	S100A13,Platelet count	Platelet count	Platelet distribution width	Platelet count	Plateletcrit	Platelet crit
rs2195116,chr2,171785428,C,T,129,26,155,0.832258064516129,0.511890913746869,0.5150691,0.750155238617027,0.875450038804012,0.0328556523179408,0.722907614751099,0.885906017553103,0.812802638710519,True,True,HUVEC,CTCF,True,True,High,MA1929.1_CTGCAnTnCCnnnnnnnnCCAsnAGrkGGCrsnn	MA1930.1_CTGCAGTnCnnnnnnnnnnCCAsyAGrkGGCrsyn,JASPAR,2,170928918,C,T,0.6711,C,0.3289,gnoMADg:nfe,2_170928918_C_T,106,17,4,2,0.327162977867203,GAD1	GORASP2	TLK1	CYBRD1,GORASP2	TLK1,Leg fat-free mass (right)	Leg predicted mass (right)	Trunk fat-free mass	Whole body water mass	Comparative height size at age 10	Sitting height	Basal metabolic rate	Appendicular lean mass	Appendicular lean mass	Age at menopause (last menstrual period)	Standing height	Leg fat-free mass (left)	Arm predicted mass (right)	Trunk predicted mass	Appendicular lean mass	Whole body fat-free mass	Forced vital capacity (fvc) best measure
rs2339849,chr2,23847383,T,G,24,7,31,0.774193548387097,0.523168195933614,0.3824179,0.713219973618218,0.91658094838709,0.0539550728293904,0.672315575063047,0.947804838808993,0.814900461002654,True,True,HUVEC,CTCF,True,True,High,SRR6384340_dedup.bam.motifs_2_TGCmCCTGGTGGCrsy,NoPeak_denovo,2,23624513,T,T,0.5963,G,0.4037,gnoMADg:nfe,2_23624513_T_G,63,0,1,0,0.0796780684104628,UBXN2A,,
rs13068018,chr3,61922213,A,G,78,18,96,0.8125,0.525502758948247,0.4796378,0.73684533643691,0.880865102860792,0.0372586795529642,0.704410275935256,0.892093718417006,0.808855219648851,True,True,HUVEC,CTCF,True,True,High,MA1930.1_CTGCAGTnCnnnnnnnnnnCCAsyAGrkGGCrsyn,JASPAR,3,61936539,A,A,0.7582,G,0.2418,gnoMADg:nfe,3_61936539_A_G,57,0,0,0,0.0665995975855131,,,
rs6439663,chr3,136537044,T,C,35,10,45,0.777777777777778,0.52308853492043,0.5339456,0.607107994762849,0.852948091302691,0.0641579839852223,0.57241284468283,0.886418036507039,0.73002804303277,True,True,HUVEC,CTCF,True,True,High,MA1930.1_CTGCAGTnCnnnnnnnnnnCCAsyAGrkGGCrsyn,JASPAR,3,136818202,C,C,0.6882,T,0.3118,gnoMADg:nfe,3_136818202_T_C,183,22,5,2,0.320321931589537,PCCB	IL20RB	STAG1	SLC35G2	NCK1,SLC35G2	NCK1,Sex hormone-binding globulin levels adjusted for BMI	Bioavailable testosterone levels	Lymphocyte counts	Platelet count	Sex hormone-binding globulin levels adjusted for BMI	Lymphocyte counts	Standing height	Bioavailable testosterone levels	Sex hormone-binding globulin levels	Monocyte count	Platelet count	Sex hormone-binding globulin levels adjusted for BMI	Liver enzyme levels (alanine transaminase)	White blood cell count	Platelet crit	Platelet count	White blood cell (leukocyte) count	Total testosterone levels	Sex hormone-binding globulin levels	Sex hormone-binding globulin levels	Plateletcrit	White blood cell count
rs6805832,chr3,27753688,T,C,115,20,135,0.851851851851852,0.52308853492043,0.5558121,0.735245000834937,0.870658789560897,0.0352012912005302,0.725502787322428,0.902944446137098,0.802951895197917,True,True,HUVEC,CTCF,True,True,High,SRR6845320_dedup.bam.motifs_0_rkrGTGCAGTGGsT,NoPeak_denovo,3,27712197,C,T,0.787,C,0.213,gnoMADg:nfe,3_27712197_T_C,55,0,1,0,0.159356136820926,EOMES,,
rs12513181,chr4,123835656,C,A,101,53,154,0.655844155844156,0.523168195933614,0.3734976,0.695178644209582,0.815626936450615,0.0321033054557336,0.663828958080599,0.826606080799363,0.755402790330098,True,True,HUVEC,CTCF,True,True,High,MA0139.1_ynrCCAsyAGrkGGCrsyn	MA1102.1_CnsCAGGGGGCrsn,JASPAR,4,122914501,C,A,0.7432,C,0.2571,gnoMADg:nfe,4_122914501_C_A,101,19,4,2,0.226559356136821,NUDT6	AFG2A	FGF2	BBS12,NUDT6	AFG2A,Whole body fat-free mass	Leg predicted mass (left)	Basal metabolic rate	Arm fat-free mass (left)	Arm fat-free mass (right)	Appendicular lean mass	Arm predicted mass (left)	Standing height	Leg fat-free mass (left)	Impedance of leg (left)	Leg predicted mass (right)	Impedance of leg (right)	Whole body water mass	Appendicular lean mass	Trunk predicted mass	Trunk fat-free mass	Leg fat-free mass (right)	Appendicular lean mass	Arm predicted mass (right)
rs4693115,chr4,86339453,G,A,40,5,45,0.888888888888889,0.530586628907459,0.4351295,0.808840434488389,0.954580033873123,0.0390152093216419,0.779618406920298,0.967392533100788,0.881710234180756,True,True,HUVEC,CTCF,True,True,High,MA0139.1_ynrCCAsyAGrkGGCrsyn,JASPAR,4,85418300,G,G,0.9128,A,0.08721,gnoMADg:nfe,4_85418300_G_A,27,0,0,0,0.106237424547284,,,
rs7659054,chr4,1124678,C,T,18,4,22,0.818181818181818,0.511890913746869,0.4729055,0.63894778768273,0.926223711484015,0.0765063721389686,0.580257307951387,0.962787318292004,0.782585749583373,True,True,HUVEC,CTCF,True,True,High,ENCFF000BAS_dedup.bam.motifs_0_TnGCGCCCTsTrGTG,NoPeak_denovo,4,1130890,T,C,0.8104,T,0.1896,gnoMADg:nfe,4_1130890_C_T,84,0,7,2,0.367002012072435,DGKQ	MAEA	SPON2	RNF212	CTBP1	UVSSA	FGFRL1,SPON2	RNF212,
rs2400439,chr5,147266794,G,A,82,6,88,0.931818181818182,0.530586628907459,0.4562775,0.878578140907185,0.969448144233479,0.0238646542037657,0.866378665365004,0.981902981896729,0.924013142570332,True,True,HUVEC,CTCF,True,True,High,MA0139.1_ynrCCAsyAGrkGGCrsyn	MA1102.2_nsCAGGGGGCGs,JASPAR,5,147887231,G,G,0.918,A,0.08198,gnoMADg:nfe,5_147887231_G_A,56,0,1,1,0.227364185110664,SCGB3A2,C5orf46,
rs10499306,chr6,154996850,C,T,226,92,318,0.710691823899371,0.511890913746869,0.4996218,0.65191801448435,0.747206341102077,0.0251060220232904,0.63992362603117,0.76398612708524,0.699562177793213,True,True,HUVEC,CTCF,True,True,High,MA0139.1_ynrCCAsyAGrkGGCrsyn,JASPAR,6,154675716,C,C,0.8691,T,0.1309,gnoMADg:nfe,6_154675716_C_T,35,0,1,0,0.146076458752515,SCAF8,,
rs942643,chr6,33668370,A,G,112,28,140,0.8,0.525502758948247,0.4795939,0.741740647308317,0.865289308573785,0.0324375995964166,0.712485393738172,0.871349180379961,0.803514977941051,True,True,HUVEC,CTCF,True,True,High,SRR094275_dedup.bam.motifs_0_sCAyTCCATCTrG,NoPeak_denovo,6,33700593,G,A,0.5508,G,0.4492,gnoMADg:nfe,6_33700593_A_G,216,54,7,3,0.420523138832998,ITPR3	HLA-DPB1	IP6K3	LEMD2	UQCC2	MLN	BAK1,ITPR3	IP6K3	UQCC2,Eosinophil counts	Coeliac disease	Standing height	Dermatitis herpetiformis	Eosinophil percentage of white cells	Second line medication for Crohns disease	Other (seronegative) rheumatoid arthritis wide	Eosinophil counts	Platelet count	Eosinophil counts	Rheumatoid arthritis including avohilmo	Seropositive rheumatoid arthritis wide	Eosinophil percentage of white cells	Platelet count	Plateletcrit	Creatinine levels	Platelet count	Eosinophil counts	Other diseases of the digestive system	Biological medication for rheuma	Platelet crit	Celiac disease	Platelet distribution width	Seropositive rheumatoid arthritis	Rheumatoid arthritis	KELA_REIMBURSEMENT_202	Adult-onset Still disease	Spondylopathies (FG)	Eosinophil percentage of granulocytes	Malabsorption/coeliac disease | non-cancer illness code self-reported	Forced expiratory volume in 1-second (fev1) predicted	Eosinophill count	Appendicular lean mass	Height	Other/unspecified seropositiverheumatoid arthritis	Ankylosing spondylitis	Appendicular lean mass	Platelet count	Platelet count	Plateletcrit	Finngen Rheumatological endpoints	Ohter specific/unspecified arthritis
rs17171051,chr7,148272945,T,C,46,12,58,0.793103448275862,0.52308853492043,0.5045431,0.673526769582064,0.872709058574743,0.0521346889622356,0.630370632919885,0.894272688400242,0.773117914078403,True,True,HUVEC,CTCF,True,True,High,ENCFF000BAS_dedup.bam.motifs_0_TnGCGCCCTsTrGTG,NoPeak_denovo,7,148575853,T,T,0.8279,C,0.1721,gnoMADg:nfe,7_148575853_T_C,43,0,0,0,0.112877263581489,,,
rs4723008,chr7,30780217,C,T,157,48,205,0.765853658536585,0.511890913746869,0.5307158,0.664726933701236,0.795702927253748,0.0335676939715395,0.651393456845731,0.820626264058496,0.730214930477492,True,True,HUVEC,CTCF,True,True,High,MA1102.1_CnsCAGGGGGCrsn,JASPAR,7,30740601,C,C,0.6494,T,0.3506,gnoMADg:nfe,7_30740601_C_T,59,0,3,2,0.240845070422535,MINDY4	INMT-MINDY4	CRHR2,MINDY4	INMT,
rs9690074,chr7,47932935,G,C,29,8,37,0.783783783783784,0.523168195933614,0.4262811,0.696638780350841,0.898763203322058,0.0536567790123268,0.657833183785164,0.924296729697388,0.79770099183645,True,True,HUVEC,CTCF,True,True,High,Average_25_GnsTGCAGTGGnGCC,NoPeak_denovo,7,47893338,C,G,0.5455,C,0.4545,gnoMADg:nfe,7_47893338_G_C,43,0,2,0,0.119718309859155,UPP1	PKD1L1,,
rs10503767,chr8,24923256,A,C,120,36,156,0.769230769230769,0.523168195933614,0.5510501,0.653639951535851,0.796359735625375,0.0367003215644187,0.630094127588748,0.806859858660464,0.724999843580613,True,True,HUVEC,CTCF,True,True,High,MA1930.1_CTGCAGTnCnnnnnnnnnnCCAsyAGrkGGCrsyn,JASPAR,8,25065741,A,A,0.6639,C,0.3361,gnoMADg:nfe,8_25065741_A_C,48,0,0,0,0.0995975855130785,,,
rs34445647,chr8,32404790,G,A,32,2,34,0.941176470588235,0.530586628907459,0.5033671,0.800436816852648,0.983214530539956,0.0492043087704066,0.755220908081393,0.990591028478059,0.891825673696302,True,True,HUVEC,CTCF,True,True,High,MA0139.1_ynrCCAsyAGrkGGCrsyn,JASPAR,8,32547272,G,G,0.9062,A,0.09375,gnoMADg:nfe,8_32547272_G_A,51,0,1,0,0.139637826961771,NRG1,,
rs372225,chr9,128024049,A,G,12,2,14,0.857142857142857,0.525502758948247,0.4901584,0.604872886522183,0.948958903214347,0.0900315567903343,0.522467233363993,0.973317507014334,0.776915894868265,True,True,HUVEC,CTCF,True,True,High,Average_25_GnsTGCAGTGGnGCC,NoPeak_denovo,9,125261770,G,A,0.5134,G,0.4866,gnoMADg:nfe,9_125261770_A_G,182,21,8,5,0.319919517102616,GAPVD1	RPL35	MAPKAP1	GOLGA1	RABEPK	SCAI	PBX3	PPP6C,GAPVD1	MAPKAP1	RABEPK	ARPC5L	PPP6C,Platelet distribution width	Whole body water mass	Impedance of leg (right)	Impedance of whole body	Never | smoking status	Leg fat-free mass (right)	Leg fat-free mass (left)	Arm fat-free mass (left)	Arm predicted mass (right)	Arm predicted mass (left)	Leg predicted mass (left)	Appendicular lean mass	Appendicular lean mass	Leg predicted mass (right)	Impedance of leg (left)	Arm fat-free mass (right)	Appendicular lean mass	Trunk fat-free mass	Whole body fat-free mass	Basal metabolic rate	Trunk predicted mass
rs12217742,chr10,13414068,G,A,145,66,211,0.687203791469194,0.530586628907459,0.4731022,0.635486521203615,0.760331361484192,0.0321116583108715,0.618580226879762,0.789902668315605,0.697908941343904,True,True,HUVEC,CTCF,True,True,High,MA0139.1_ynrCCAsyAGrkGGCrsyn	MA1102.1_CnsCAGGGGGCrsn	MA1930.1_CTGCAGTnCnnnnnnnnnnCCAsyAGrkGGCrsyn,JASPAR,10,13372068,G,G,0.8417,A,0.1583,gnoMADg:nfe,10_13372068_G_A,40,0,1,0,0.0730382293762575,BEND7,,
rs11228368,chr11,68593258,A,G,2,35,37,0.0540540540540541,0.525502758948247,0.5263605,0.0168184476981017,0.168569049224214,0.0410452908158671,0.008440182847493,0.21138953317796,0.0926937484611579,True,True,HUVEC,CTCF,True,True,High,MA0139.1_ynrCCAsyAGrkGGCrsyn	MA1102.1_CnsCAGGGGGCrsn	MA1102.2_nsCAGGGGGCGs	MA1929.1_CTGCAnTnCCnnnnnnnnCCAsnAGrkGGCrsnn,JASPAR,11,68825790,A,G,0.539,A,0.461,gnoMADg:nfe,11_68825790_A_G,166,24,8,3,0.479879275653923,TPCN2	MRPL21	IGHMBP2	PPP6R3	MRGPRD	TESMIN	MRGPRF	CPT1A,MRPL21	IGHMBP2	CPT1A,Weight	Leg fat-free mass (left)	Heel bone mineral density	Impedance of whole body	Arm fat-free mass (right)	Weight	Dark brown | hair colour (natural before greying)	Leg fat-free mass (right)	Arm predicted mass (left)	Impedance of leg (right)	Trunk predicted mass	Arm predicted mass (right)	Skin colour	Arm fat-free mass (left)	Leg predicted mass (right)	Whole body water mass	Appendicular lean mass	Blonde | hair colour (natural before greying)	Leg predicted mass (left)	Basal metabolic rate	Appendicular lean mass	Trunk fat-free mass	Whole body fat-free mass	Impedance of leg (left)
rs12806663,chr11,62001414,C,A,30,5,35,0.857142857142857,0.523168195933614,0.4710798,0.731536272863575,0.927315915864526,0.0525408411660508,0.69666161049163,0.947228962251256,0.829426094364051,True,True,HUVEC,CTCF,True,True,High,MA0139.1_ynrCCAsyAGrkGGCrsyn,JASPAR,11,62233942,C,C,0.7637,A,0.1955,gnoMADg:nfe,11_62233942_C_A,82,5,7,0,0.192555331991952,INCENP	SCGB2A1	SCGB1D2	TMEM258	FADS1	BEST1	FADS2,,Red cell distribution width	Red cell distribution width	Gamma glutamyl transferase levels	Red cell distribution width	Liver enzyme levels (alanine transaminase)
rs2298724,chr11,120823721,A,G,61,20,81,0.753086419753086,0.525502758948247,0.5241517,0.631021880317861,0.816825047368547,0.0481154140957368,0.600960748037972,0.836601572752638,0.723923463843204,True,True,HUVEC,CTCF,True,True,High,MA0139.1_ynrCCAsyAGrkGGCrsyn	MA1930.1_CTGCAGTnCnnnnnnnnnnCCAsyAGrkGGCrsyn,JASPAR,11,120953012,A,A,0.67,G,0.33,gnoMADg:nfe,11_120953012_A_G,51,0,2,0,0.0730382293762575,TBCEL	GRIK4,,
rs3923808,chr11,44117122,G,A,62,26,88,0.704545454545455,0.530586628907459,0.4474372,0.65168727702565,0.8156732448441,0.0422833026808309,0.632133540732017,0.848154604213216,0.733680260934875,True,True,HUVEC,CTCF,True,True,High,SRR357486_dedup.bam.motifs_3_myTGCnCTCCnGAG,NoPeak_denovo,11,44095572,G,A,0.5787,G,0.4213,gnoMADg:nfe,11_44095572_G_A,57,0,2,2,0.326760563380282,EXT2	ACCS,EXT2	ACCS,
rs7160073,chr14,65450630,G,T,36,90,126,0.285714285714286,0.523168195933614,0.4834903,0.234860271344211,0.389765739971686,0.0400498385948301,0.211540552738423,0.423637816385262,0.312313005657948,True,True,HUVEC,CTCF,True,True,High,MA0139.1_ynrCCAsyAGrkGGCrsyn	MA1930.1_CTGCAGTnCnnnnnnnnnnCCAsyAGrkGGCrsyn,JASPAR,14,64983912,T,G,0.6428,T,0.3572,gnoMADg:nfe,14_64983912_G_T,112,23,5,4,0.353319919517103,ZBTB25	FNTB	CHURC1	RAB15	MAX,FNTB	CHURC1	SPTB	MAX,Mean corpuscular volume	Red blood cell count	Mean platelet volume	Mean sphered cell volume	Mean platelet (thrombocyte) volume	Red blood cell count	Mean corpuscular hemoglobin	Mean corpuscular hemoglobin	Standing height	Mean corpuscular hemoglobin	Mean corpuscular hemoglobin concentration	Mean spheric corpuscular volume	Mean platelet volume	Platelet count	Mean corpuscular volume	Mean corpuscular hemoglobin concentration	Mean platelet volume	Mean corpuscular volume	Platelet count	Mean reticulocyte volume	Mean corpuscular haemoglobin	Mean corpuscular volume	Mean reticulocyte volume
rs9635398,chr15,86346055,G,A,18,4,22,0.818181818181818,0.530586628907459,0.4899815,0.623571065900056,0.918410903188204,0.0770678908324123,0.568070719311183,0.942182148297078,0.77099098454413,True,True,HUVEC,CTCF,True,True,High,MA1929.1_CTGCAnTnCCnnnnnnnnCCAsnAGrkGGCrsnn,JASPAR,15,85802824,G,G,0.6854,A,0.3146,gnoMADg:nfe,15_85802824_G_A,61,0,2,0,0.0796780684104628,AKAP13	KLHL25,,
rs2239332,chr16,22824579,A,G,29,6,35,0.828571428571429,0.525502758948247,0.4504553,0.718208765455226,0.922676628767203,0.0544210441927681,0.665102134225274,0.944438382699896,0.820442697111215,True,True,HUVEC,CTCF,True,True,High,Average_334_GCCmTCTAGTGGymy	ENCFF000BAS_dedup.bam.motifs_0_TnGCGCCCTsTrGTG	SRR6384340_dedup.bam.motifs_0_nTTCTAGTG,NoPeak_denovo,16,22813258,A,A,0.8992,G,0.1008,gnoMADg:nfe,16_22813258_A_G,43,0,0,0,0.0663983903420523,,,
rs2863981,chr16,68295598,A,G,89,32,121,0.735537190082645,0.525502758948247,0.5046637,0.640025634806352,0.797877924134584,0.0407461773285038,0.620623810395002,0.818893100511898,0.718951779470468,True,True,HUVEC,CTCF,True,True,High,SRR6384338_dedup.bam.motifs_1_CmyCTGGTGGCrsy,NoPeak_denovo,16,68261695,A,G,0.5904,A,0.4096,gnoMADg:nfe,16_68261695_A_G,199,21,16,5,0.360362173038229,PLA2G15	DPEP2	SMPD3	ESRP2	SLC7A6	ACD	C16orf86	ZDHHC1	DPEP3	ZFP90	ATP6V0D1	NFATC3	PRMT7	SLC7A6OS	DUS2	LCAT,SLC7A6	ZDHHC1	NFATC3	PRMT7	DUS2,High light scatter reticulocyte percentage of red cells	High light scatter reticulocyte count	Hemoglobin levels	HDL cholesterol levels	Hemoglobin concentration	Red blood cell (erythrocyte) count	Eosinophil counts	Apolipoprotein A1 levels	Lung function (FEV1/FVC)	Hematocrit	Creatinine levels	Red blood cell count	Hematocrit	Red blood cell count	Red blood cell count	Urate levels	HDL cholesterol	Red blood cell count	Reticulocyte fraction of red cells	High light scatter reticulocyte count	Hemoglobin
rs12797,chr17,72766993,G,A,34,12,46,0.739130434782609,0.530586628907459,0.495997,0.615163149114179,0.852797083220838,0.0600568367068938,0.572536319369307,0.862210967865436,0.733980116167509,True,True,HUVEC,CTCF,True,True,High,SRR299320_dedup.bam.motifs_2_CywnGTGGCrsCC	SRR357487_dedup.bam.motifs_2_CyAGGGGGCGsynG,NoPeak_denovo,17,74770854,G,G,0.5482,A,0.4518,gnoMADg:nfe,17_74770854_G_A,73,9,8,0,0.185915492957746,MRPS7	TMEM104	CD300LF	NHERF1	RAB37	NAT9	NUP85	GPRC5C,,White blood cell count	Monocyte percentage of white cells	Red cell distribution width	Monocyte percentage	Monocyte count	Monocyte percentage of white cells	Monocyte count	Neutrophil count	Monocyte count
rs12937410,chr17,7977105,A,G,30,168,198,0.151515151515152,0.525502758948247,0.5767574,0.0859279725761926,0.168409187690581,0.0210304479880691,0.0764362849200515,0.188003739907798,0.127168580133387,True,True,HUVEC,CTCF,True,True,High,Average_25_GnsTGCAGTGGnGCC,NoPeak_denovo,17,8073787,G,G,0.8137,A,0.1863,gnoMADg:nfe,17_8073787_A_G,61,0,1,0,0.0929577464788732,CNTROB,,
rs2286519,chr17,26881730,G,A,2,43,45,0.0444444444444444,0.530586628907459,0.4503428,0.0217290579976397,0.18238061157799,0.0447860909712431,0.0112400704137151,0.234567358387001,0.102054834787815,True,True,HUVEC,CTCF,True,True,High,MA0139.1_ynrCCAsyAGrkGGCrsyn,JASPAR,17,28554712,G,G,0.7666,A,0.2334,gnoMADg:nfe,17_28554712_G_A,84,15,9,4,0.232394366197183,SPAG5	ERAL1	FLOT2	PROCA1	TMEM97	DHRS13	RAB34	PIGS	ALDOC,FLOT2	BLTP2	RAB34	PIGS,Platelet count	Red cell distribution width	Mean reticulocyte volume	Mean platelet volume	Mean reticulocyte volume	Mean spheric corpuscular volume	Mean platelet volume	Platelet count	Mean corpuscular hemoglobin	Platelet count	Red cell distribution width	Mean corpuscular hemoglobin concentration	Red blood cell (erythrocyte) distribution width	Red cell distribution width	Mean corpuscular hemoglobin concentration
rs617870,chr17,75263087,A,G,26,2,28,0.928571428571429,0.525502758948247,0.493723,0.772458067194258,0.970898753363881,0.0542970956086964,0.72602482116491,0.98825624331127,0.871678410279069,True,True,HUVEC,CTCF,True,True,High,MA1929.1_CTGCAnTnCCnnnnnnnnCCAsnAGrkGGCrsnn,JASPAR,17,77267005,A,A,0.7316,G,0.2684,gnoMADg:nfe,17_77267005_A_G,58,0,0,1,0.187122736418511,,SEPTIN9,
rs8076302,chr17,79265701,C,T,47,12,59,0.796610169491525,0.511890913746869,0.4885602,0.684949175427257,0.877736072509546,0.0501183116047899,0.646955851706444,0.898203123454489,0.781342623968401,True,True,HUVEC,CTCF,True,True,High,MA1929.1_CTGCAnTnCCnnnnnnnnCCAsnAGrkGGCrsnn,JASPAR,17,81291901,C,C,0.774,T,0.226,gnoMADg:nfe,17_81291901_C_T,55,0,5,2,0.353722334004024,TEPSIN	SLC38A10	NDUFAF8	CEP131	AATK,SLC38A10	NDUFAF8,
rs889164,chr19,54312206,C,T,6,28,34,0.176470588235294,0.511890913746869,0.5084726,0.0996117178359223,0.339697710756951,0.0644425525732848,0.0684969972295268,0.372902397350838,0.219654714296437,True,True,HUVEC,CTCF,True,True,High,SRR094275_dedup.bam.motifs_0_sCAyTCCATCTrG,NoPeak_denovo,19,53808952,T,T,0.8193,C,0.1807,gnoMADg:nfe,19_53808952_C_T,63,4,2,1,0.179476861167002,ZNF888	NLRP12,LILRB2,Monocyte count	Monocyte count	Monocyte percentage of white cells	Monocyte percentage of white cells
rs1406858,chr20,37360159,T,C,16,2,18,0.888888888888889,0.52308853492043,0.5073,0.65900493147743,0.955488998349745,0.0786828411815289,0.587008834247111,0.978121317116399,0.807246964913587,True,True,HUVEC,CTCF,True,True,High,SRR299320_dedup.bam.motifs_2_CywnGTGGCrsCC	SRR357487_dedup.bam.motifs_2_CyAGGGGGCGsynG,NoPeak_denovo,20,38731516,T,C,0.6272,T,0.3729,gnoMADg:nfe,20_38731516_T_C,39,0,1,0,0.159356136820926,ACTR5,,
rs2243999,chr21,45534032,C,T,14,67,81,0.172839506172839,0.511890913746869,0.4620478,0.128794325891596,0.297084943410532,0.0453679008079975,0.101331145153433,0.32637688769761,0.212939634651064,True,True,HUVEC,CTCF,True,True,High,SRR3180009_dedup.bam.motifs_2_AyrGCGCCCyCTn	SRR357494_dedup.bam.motifs_2_CmnsGTGGCGCysT,NoPeak_denovo,21,44114151,C,T,0.835164835164835,C,0.164835164835165,1000GENOMES:phase_3:GBR,21_44114151_C_T,43,0,6,0,0.219315895372233,PFKL	LRRC3	TRAPPC10	PDXK	PWP2	GATD3,,
rs2836195,chr21,39591149,C,T,119,18,137,0.868613138686131,0.511890913746869,0.5727031,0.749613907404907,0.886287510305866,0.0352188970604724,0.734300210342971,0.913158112050064,0.817950708855386,True,True,HUVEC,CTCF,True,True,High,MA0139.1_ynrCCAsyAGrkGGCrsyn	MA1929.1_CTGCAnTnCCnnnnnnnnCCAsnAGrkGGCrsnn,JASPAR,21,38219227,C,C,0.9783,T,0.02175,gnoMADg:nfe,21_38219227_C_T,43,0,1,0,0.159557344064386,KCNJ15,,
rs28491012,chr22,46402436,T,A,106,20,126,0.841269841269841,0.523168195933614,0.5295166,0.746239632888836,0.880275367064463,0.0351900867138023,0.724412434931214,0.897001336385909,0.81325749997665,True,True,HUVEC,CTCF,True,True,High,ENCFF000BAS_dedup.bam.motifs_0_TnGCGCCCTsTrGTG,NoPeak_denovo,22,46006556,A,A,0.6306,T,0.3694,gnoMADg:nfe,22_46006556_T_A,84,15,0,0,0.086317907444668,,,Hemoglobin concen…	3mm strong meridian (left)	Fasciitis	Contracture of palmar fascia [dupuytren's disease]	Hematocrit	6mm strong meridian (right)	6mm weak meridian (right)	3mm weak meridian (right)	Red blood cell count	Hematocrit	6mm strong meridian (left)	6mm weak meridian (left)	3mm strong meridian (right)	Disorders of muscle ligament and fascia	3mm weak meridian (left)
rs12118033,chr1,39558211,G,A,130,3,133,0.977443609022556,0.519535676839209,0.4214513,0.946497200001058,0.99160562726618,0.0123441522692197,0.933062781928738,0.99160562726618,0.969051413633619,True,True,HeLa-S3,CTCF,True,True,High,MA0139.1_ynrCCAsyAGrkGGCrsyn	MA1102.1_CnsCAGGGGGCrsn	MA1102.2_nsCAGGGGGCGs,JASPAR,1,39092539,G,G,0.9066,A,0.09345,gnoMADg:nfe,1_39092539_G_A,61,0,6,1,0.180080482897384,HPCAL4	PABPC4	PPT1	PPIE	BMP8B	NDUFS5,PABPC4,
rs2000252,chr1,67727555,C,T,20,2,22,0.909090909090909,0.514310595266048,0.4368837,0.771924455279422,0.976288227941182,0.0566323835025059,0.713261407089526,0.985890704613937,0.874106341610302,True,True,HeLa-S3,CTCF,True,True,High,MA0139.1_ynrCCAsyAGrkGGCrsyn	MA1102.2_nsCAGGGGGCGs,JASPAR,1,67261872,C,C,0.7275,T,0.2725,gnoMADg:nfe,1_67261872_C_T,67,4,3,0,0.0995975855130785,IL12RB2	IL23R	MIER1,,Crohn's disease [EA]	Inflammatory bowel disease	Crohn's disease	Inflammatory bowel disease [EA]
rs2774336,chr1,235747154,A,G,4,26,30,0.133333333333333,0.49093611983422,0.5678752,0.0547152423063244,0.256783319596845,0.0539343419077177,0.0418952559631052,0.306141919255754,0.155749280951585,True,True,HeLa-S3,CTCF,True,True,High,MA0139.1_ynrCCAsyAGrkGGCrsyn,JASPAR,1,235583854,A,A,0.6275,G,0.3725,gnoMADg:nfe,1_235583854_A_G,48,0,1,0,0.126156941649899,B3GALNT2,,
rs357044,chr1,180239473,C,T,76,38,114,0.666666666666667,0.514310595266048,0.379955,0.690218158431749,0.825382398356303,0.0358601779013568,0.668502207273358,0.844113746409046,0.757800278394026,True,True,HeLa-S3,CTCF,True,True,High,SRR3180009_dedup.bam.motifs_2_AyrGCGCCCyCTn	SRR351734_dedup.bam.motifs_1_GnGCnACAkGGyG,NoPeak_denovo,1,180270338,T,T,0.9245,C,0.07551,gnoMADg:nfe,1_180270338_C_T,36,0,1,0,0.086317907444668,ACBD6,,
rs701608,chr1,208623475,T,G,18,66,84,0.214285714285714,0.497777454080695,0.6089908,0.098013970510935,0.233737593841965,0.0343294304237052,0.0706679634976399,0.251409810092205,0.16587578217645,True,True,HeLa-S3,CTCF,True,True,High,MA1102.1_CnsCAGGGGGCrsn	MA1102.2_nsCAGGGGGCGs,JASPAR,1,208450130,T,T,0.5745,G,0.4255,gnoMADg:nfe,1_208450130_T_G,52,0,1,0,0.0929577464788732,PLXNA2,,
rs3749376,chr3,24538267,G,T,20,81,101,0.198019801980198,0.501661099853462,0.3971412,0.203715164855062,0.380184692998949,0.0469722230244678,0.175317744589494,0.411333559483998,0.291949928927006,True,True,HeLa-S3,CTCF,True,True,High,MA1930.1_CTGCAGTnCnnnnnnnnnnCCAsyAGrkGGCrsyn,JASPAR,3,24496776,T,G,0.8913,T,0.1087,gnoMADg:nfe,3_24496776_G_T,66,4,0,0,0.0663983903420523,,,Mean corpuscular volume	Mean corpuscular hemoglobin	Mean corpuscular hemoglobin	Mean corpuscular volume
rs6806181,chr3,30176824,G,A,44,2,46,0.956521739130435,0.519535676839209,0.5586958,0.821727145250322,0.982828023509237,0.044138583217238,0.775916331600315,0.993479953997222,0.902277584379779,True,True,HeLa-S3,CTCF,True,True,High,MA0139.1_ynrCCAsyAGrkGGCrsyn,JASPAR,3,30135333,G,G,0.7156,A,0.2844,gnoMADg:nfe,3_30135333_G_A,51,0,0,0,0.0199195171026157,,,
rs9857333,chr3,58293551,G,C,31,56,87,0.35632183908046,0.501538999212429,0.6663213,0.156257381114179,0.296914844446654,0.0372739984242122,0.144773850598533,0.330193283382047,0.226586112780416,True,True,HeLa-S3,CTCF,True,True,High,MA1929.1_CTGCAnTnCCnnnnnnnnCCAsnAGrkGGCrsnn,JASPAR,3,58307824,C,G,0.9158,C,0.08416,gnoMADg:nfe,3_58307824_G_C,114,8,5,1,0.239034205231388,DNASE1L3	ACOX2	RPP14	PXK	PDHB,KCTD6,Platelet count	Low density lipoprotein cholesterol levels	Hemoglobin concentration	Mean platelet volume	Statin medication	Hematocrit	Mean platelet volume	Platelet count
rs12513181,chr4,123835656,C,A,33,19,52,0.634615384615385,0.523476064981816,0.3844466,0.618796796795399,0.820617760474152,0.0530118189779923,0.58701569437319,0.854811910421657,0.719707278634776,True,True,HeLa-S3,CTCF,True,True,High,MA0139.1_ynrCCAsyAGrkGGCrsyn	MA1102.1_CnsCAGGGGGCrsn,JASPAR,4,122914501,C,A,0.7432,C,0.2571,gnoMADg:nfe,4_122914501_C_A,101,19,4,2,0.226559356136821,NUDT6	AFG2A	FGF2	BBS12,NUDT6	AFG2A,Whole body fat-free mass	Leg predicted mass (left)	Basal metabolic rate	Arm fat-free mass (left)	Arm fat-free mass (right)	Appendicular lean mass	Arm predicted mass (left)	Standing height	Leg fat-free mass (left)	Impedance of leg (left)	Leg predicted mass (right)	Impedance of leg (right)	Whole body water mass	Appendicular lean mass	Trunk predicted mass	Trunk fat-free mass	Leg fat-free mass (right)	Appendicular lean mass	Arm predicted mass (right)
rs13146963,chr4,113558602,A,G,25,71,96,0.260416666666667,0.49093611983422,0.4960404,0.191301379023889,0.356774704092643,0.0427160631037386,0.168549122702487,0.382277477564447,0.274038041558266,True,True,HeLa-S3,CTCF,True,True,High,MA1930.1_CTGCAGTnCnnnnnnnnnnCCAsyAGrkGGCrsyn,JASPAR,4,112637446,G,G,0.5604,A,0.4396,gnoMADg:nfe,4_112637446_A_G,43,0,3,2,0.380281690140845,ZGRF1	NEUROG2	LARP7,ZGRF1	LARP7,
rs2400439,chr5,147266794,G,A,89,10,99,0.898989898989899,0.519535676839209,0.5699832,0.774222437869805,0.919522236466072,0.0375922574835,0.746783507223407,0.927913737961802,0.846872337167939,True,True,HeLa-S3,CTCF,True,True,High,MA0139.1_ynrCCAsyAGrkGGCrsyn	MA1102.2_nsCAGGGGGCGs,JASPAR,5,147887231,G,G,0.918,A,0.08198,gnoMADg:nfe,5_147887231_G_A,56,0,1,1,0.227364185110664,SCGB3A2,C5orf46,
rs6969424,chr7,64201,A,C,26,3,29,0.896551724137931,0.483991119860566,0.3850954,0.809470675514189,0.970978254301857,0.0426743193479793,0.776723033999449,0.977037254415734,0.890224464908023,True,True,HeLa-S3,CTCF,True,True,High,Average_123_TGGCCmyCTAGTGGyk,NoPeak_denovo,7,64201,,A,0.8,C,0.2,gnoMADg:nfe,7_64201_A_C,39,0,1,0,0.165995975855131,FAM20C,,
rs7811473,chr7,158947104,T,C,57,3,60,0.95,0.495914110816007,0.6905983,0.734323794072502,0.951107116032081,0.0575385013835939,0.681805959186404,0.967399163606222,0.842715455052292,True,True,HeLa-S3,CTCF,True,True,High,MA0139.1_ynrCCAsyAGrkGGCrsyn	MA1929.1_CTGCAnTnCCnnnnnnnnCCAsnAGrkGGCrsnn,JASPAR,7,159154412,C,C,0.5183,T,0.4817,gnoMADg:nfe,7_159154412_T_C,48,0,3,0,0.159356136820926,NCAPG2	VIPR2	ESYT2,,
rs940347,chr7,38110425,A,G,12,75,87,0.137931034482759,0.49093611983422,0.3557026,0.151818886950551,0.358238512410372,0.053422934193412,0.125178895473125,0.399677234359236,0.255028699680461,True,True,HeLa-S3,CTCF,True,True,High,MA1102.1_CnsCAGGGGGCrsn	MA1102.2_nsCAGGGGGCGs	MA1929.1_CTGCAnTnCCnnnnnnnnCCAsnAGrkGGCrsnn,JASPAR,7,38070823,G,G,0.6555,A,0.3445,gnoMADg:nfe,7_38070823_A_G,97,24,1,1,0.106237424547284,NME8,EPDR1,Heel bone mineral density	Sitting height	Standing height	Heel bone mineral density	Heel quantitative ultrasound index (qui) direct entry	Appendicular lean mass	Fasciitis	Osteoporosis | non-cancer illness code self-reported	Fractures	Trunk predicted mass	Heel bone mineral density (bmd)	Disorders of muscle ligament and fascia	Contracture of palmar fascia [dupuytren's disease]	Appendicular lean mass	Heel broadband ultrasound attenuation direct entry	Heel quantitative ultrasound index (qui) direct entry (right)	Heel bone mineral density (bmd) t-score automated	Fractured/broken bones in last 5 years	Heel broadband ultrasound attenuation (right)	Bone disorder	Osteoporosis	Heel bone mineral density (bmd) t-score automated (right)	Comparative height size at age 10	Heel bone mineral density (bmd) (right)
rs2778255,chr9,111032311,A,G,10,18,28,0.357142857142857,0.49093611983422,0.6453972,0.132096829015155,0.390238060571586,0.0674887943291835,0.118080889877645,0.462023414745184,0.261167444793371,True,True,HeLa-S3,CTCF,True,True,High,MA1102.1_CnsCAGGGGGCrsn	MA1102.2_nsCAGGGGGCGs,JASPAR,9,108270031,G,G,0.5609,A,0.4091,gnoMADg:nfe,9_108270031_A_G,38,0,1,0,0.0663983903420523,TMEM245,,
rs1675105,chr11,61963615,A,G,3,57,60,0.05,0.49093611983422,0.519678,0.0252194805091182,0.129791513898778,0.0292511661568498,0.0196631900306346,0.158395025987261,0.0775054972039478,True,True,HeLa-S3,CTCF,True,True,High,MA0139.1_ynrCCAsyAGrkGGCrsyn	MA1930.1_CTGCAGTnCnnnnnnnnnnCCAsyAGrkGGCrsyn,JASPAR,11,62196143,G,G,0.7253,A,0.2747,gnoMADg:nfe,11_62196143_A_G,57,2,7,0,0.185915492957746,INCENP	SCGB2A1	SCGB1D2	FADS1	ASRGL1	BEST1	FADS2,,Red cell distribution width	Red cell distribution width
rs658126,chr11,74099892,T,C,3,91,94,0.0319148936170213,0.495914110816007,0.5257922,0.0153047407673946,0.0875443667292841,0.0204954108461483,0.010904821376258,0.112183255089046,0.0514245537483393,True,True,HeLa-S3,CTCF,True,True,High,MA0139.1_ynrCCAsyAGrkGGCrsyn	MA1102.1_CnsCAGGGGGCrsn	MA1929.1_CTGCAnTnCCnnnnnnnnCCAsnAGrkGGCrsnn,JASPAR,11,74388847,C,C,0.9793,T,0.0207,gnoMADg:nfe,11_74388847_T_C,30,0,3,1,0.166197183098592,C2CD3	MRPL48	PGM2L1,KCNE3,
rs7931324,chr11,8382106,C,T,26,5,31,0.838709677419355,0.514310595266048,0.4893477,0.684912485444332,0.923070375093688,0.0628202138445069,0.640143857509903,0.941084043272607,0.80399143026901,True,True,HeLa-S3,CTCF,True,True,High,ENCFF000ONR_dedup.bam.motifs_0_GkGCAGCAsyTCC,NoPeak_denovo,11,8360559,T,C,0.892,T,0.108,gnoMADg:nfe,11_8360559_C_T,59,0,4,0,0.106237424547284,TRIM66	STK33	TMEM41B	AKIP1,,
rs10774910,chr12,117674339,C,T,112,21,133,0.842105263157895,0.514310595266048,0.630565,0.659966255639733,0.819211251538607,0.0432234592054979,0.64025792309666,0.845359446906895,0.73958875358917,True,True,HeLa-S3,CTCF,True,True,High,ENCFF000ONR_dedup.bam.motifs_0_GkGCAGCAsyTCC,NoPeak_denovo,12,117236534,T,C,0.6786,T,0.3214,gnoMADg:nfe,12_117236534_C_T,100,0,1,1,0.0730382293762575,FBXO21,FBXO21,
rs2159898,chr12,8012985,C,G,12,23,35,0.342857142857143,0.508677338714142,0.6678774,0.119244437523007,0.340524095504317,0.0583757991790722,0.104905915110538,0.395959379892827,0.229884266513662,True,True,HeLa-S3,CTCF,True,True,High,SRR227660_dedup.bam.motifs_2_CCTrsTGGsns	SRR577849_dedup.bam.motifs_2_sCyCTGGTGGCCm,NoPeak_denovo,12,7860389,C,C,0.8551,G,0.1449,gnoMADg:nfe,12_7860389_C_G,34,0,2,0,0.146076458752515,CLEC4C	C3AR1,,
rs10144612,chr14,56761044,T,C,8,72,80,0.1,0.495914110816007,0.3885631,0.0865906329726617,0.263148434815751,0.0478694489208641,0.0667139208838536,0.309558473939992,0.174869533894206,True,True,HeLa-S3,CTCF,True,True,High,MA1929.1_CTGCAnTnCCnnnnnnnnCCAsnAGrkGGCrsnn,JASPAR,14,56294326,T,T,0.8367,C,0.1633,gnoMADg:nfe,14_56294326_T_C,52,0,1,0,0.0865191146881288,PELI2,,
rs736066,chr14,105435649,A,G,39,6,45,0.866666666666667,0.49093611983422,0.4281114,0.788833820989897,0.947705876202441,0.0419643017877954,0.754933395724629,0.964771403529267,0.868269848596169,True,True,HeLa-S3,CTCF,True,True,High,MA0139.1_ynrCCAsyAGrkGGCrsyn,JASPAR,14,104969312,G,G,0.6956,A,0.3044,gnoMADg:nfe,14_104969312_A_G,68,0,7,1,0.206438631790744,AHNAK2	CLBA1	PLD4	CEP170B	GPR132	CDCA4	IGHD5-18,AHNAK2,
rs9635398,chr15,86346055,G,A,60,20,80,0.75,0.519535676839209,0.4426569,0.694363655091066,0.850793146886076,0.0409678977526409,0.67795187019537,0.867185022234571,0.772578400988571,True,True,HeLa-S3,CTCF,True,True,High,MA1929.1_CTGCAnTnCCnnnnnnnnCCAsnAGrkGGCrsnn,JASPAR,15,85802824,G,G,0.6854,A,0.3146,gnoMADg:nfe,15_85802824_G_A,61,0,2,0,0.0796780684104628,AKAP13	KLHL25,,
rs12447701,chr16,87219195,C,G,3,19,22,0.136363636363636,0.508677338714142,0.6940869,0.0247083937332969,0.193305491767848,0.0460837191411245,0.0145712157781448,0.242468398963586,0.109006942750572,True,True,HeLa-S3,CTCF,True,True,High,SRR6845323_dedup.bam.motifs_2_ACTAGAkGGCns	SRR7686901_dedup.bam.motifs_3_GrnsTCAGCCwCnny,NoPeak_denovo,16,87185589,C,G,0.5304,C,0.4696,gnoMADg:nfe,16_87185589_C_G,43,0,0,0,0.0665995975855131,,,
rs35238418,chr16,19421929,C,T,104,17,121,0.859504132231405,0.514310595266048,0.6133404,0.698041737550432,0.852943232576777,0.0411521119796639,0.672523262742125,0.883304646288119,0.775492485063605,True,True,HeLa-S3,CTCF,True,True,High,Average_25_GnsTGCAGTGGnGCC	SRR299320_dedup.bam.motifs_2_CywnGTGGCrsCC	SRR6845320_dedup.bam.motifs_2_GCyACywGGnG	SRR6845323_dedup.bam.motifs_3_CrCCAGsnGGT,NoPeak_denovo,16,19410607,C,T,0.6092,C,0.3908,gnoMADg:nfe,16_19410607_C_T,54,0,4,0,0.219315895372233,GDE1	SYT17	TMC5	CCP110,,
rs888652,chr16,87712366,C,T,80,2,82,0.975609756097561,0.514310595266048,0.6193311,0.864068387878336,0.979490763269304,0.0314836422228532,0.841295708793263,0.987790068390059,0.92177957557382,True,True,HeLa-S3,CTCF,True,True,High,MA0139.1_ynrCCAsyAGrkGGCrsyn	MA1929.1_CTGCAnTnCCnnnnnnnnCCAsnAGrkGGCrsnn	MA1930.1_CTGCAGTnCnnnnnnnnnnCCAsyAGrkGGCrsyn,JASPAR,16,87678760,T,T,0.7741,C,0.2259,gnoMADg:nfe,16_87678760_C_T,37,0,2,1,0.27364185110664,KLHDC4	SLC7A5,KLHDC4,
rs15359,chr17,41843979,C,G,84,199,283,0.296819787985866,0.508677338714142,0.6492598,0.154002427695843,0.231454336469259,0.0198686951330035,0.128862189887949,0.237967281650137,0.192728382082551,True,True,HeLa-S3,CTCF,True,True,High,MA0139.1_ynrCCAsyAGrkGGCrsyn	MA1930.1_CTGCAGTnCnnnnnnnnnnCCAsyAGrkGGCrsyn,JASPAR,17,43766611,G,G,0.7158,C,0.2845,gnoMADg:nfe,17_43766611_C_G,99,0,4,1,0.22635814889336,MPP3	CD300LG	MPP2	DUSP3,MPP3,
rs617870,chr17,75263087,A,G,43,24,67,0.641791044776119,0.49093611983422,0.3808463,0.628065054587564,0.813856235722187,0.0474985672786361,0.600750785495927,0.847192278174191,0.720960645154876,True,True,HeLa-S3,CTCF,True,True,High,MA1929.1_CTGCAnTnCCnnnnnnnnCCAsnAGrkGGCrsnn,JASPAR,17,77267005,A,A,0.7316,G,0.2684,gnoMADg:nfe,17_77267005_A_G,58,0,0,1,0.187122736418511,,SEPTIN9,
rs8069926,chr17,64711817,G,A,33,4,37,0.891891891891892,0.519535676839209,0.6263202,0.640072073113167,0.92267490712071,0.0737572922244325,0.581052385085073,0.944186096931942,0.781373490116938,True,True,HeLa-S3,CTCF,True,True,High,SRR351529_dedup.bam.motifs_3_CACCmrrGTGs,NoPeak_denovo,17,66715699,A,G,0.7133,A,0.2867,gnoMADg:nfe,17_66715699_G_A,77,0,0,0,0.0531187122736418,,,
rs12462026,chr19,52158279,T,C,1,17,18,0.0555555555555556,0.495914110816007,0.5614789,0.0167605296782712,0.231209139755729,0.0602551553659659,0.0097361179055749,0.299470105808473,0.123984834717,True,True,HeLa-S3,CTCF,True,True,High,MA0139.1_ynrCCAsyAGrkGGCrsyn,JASPAR,19,51655026,C,T,0.5968,C,0.4032,gnoMADg:nfe,19_51655026_T_C,61,0,5,0,0.27887323943662,HAS1	FPR1	FPR3	SIGLEC12	SIGLEC14,,
rs8103534,chr19,47083252,T,C,2,15,17,0.117647058823529,0.495914110816007,0.5185185,0.0449091689903026,0.327759173098904,0.0762700338587857,0.0379268188939181,0.413431875015098,0.186334171044603,True,True,HeLa-S3,CTCF,True,True,High,SRR6845320_dedup.bam.motifs_0_rkrGTGCAGTGGsT,NoPeak_denovo,19,46579995,T,T,0.696,C,0.304,gnoMADg:nfe,19_46579995_T_C,68,0,7,2,0.259758551307847,DACT3	GNG8	PTGIR	PPP5C	CALM3	PNMA8A	PNMA8B,PTGIR	CALM3,
rs2205783,chr20,8000386,A,G,30,9,39,0.769230769230769,0.49093611983422,0.4698843,0.661192864023731,0.897101818848622,0.0604520859705664,0.598244158369209,0.902043307836808,0.779147341436176,True,True,HeLa-S3,CTCF,True,True,High,SRR6845320_dedup.bam.motifs_2_GCyACywGGnG,NoPeak_denovo,20,8019739,G,A,0.5581,G,0.4419,gnoMADg:nfe,20_8019739_A_G,51,0,1,1,0.367002012072435,TMX4,TMX4,
rs7281733,chr21,42655515,G,A,49,4,53,0.924528301886792,0.519535676839209,0.5420046,0.798767389213501,0.961931842467788,0.0432443853812099,0.764517779288723,0.971361793609291,0.880349615840645,True,True,HeLa-S3,CTCF,True,True,High,Average_123_TGGCCmyCTAGTGGyk	SRR094275_dedup.bam.motifs_0_sCAyTCCATCTrG,NoPeak_denovo,21,41283588,G,G,0.8579,A,0.1421,gnoMADg:nfe,21_41283588_G_A,47,0,3,0,0.172635814889336,FAM3B	BACE2	MX2,,
rs1430779,chr2,67878108,T,C,192,39,231,0.831168831168831,0.494958522142122,0.6299324,0.665328120428454,0.803933237121086,0.0363773837881195,0.642284073849706,0.821436896861278,0.73463067877477,True,True,HepG2,CTCF,True,True,High,Average_80_yCGnGTGsAGTksn	SRR357487_dedup.bam.motifs_2_CyAGGGGGCGsynG,NoPeak_denovo,2,67650976,T,C,0.7417,T,0.2583,gnoMADg:nfe,2_67650976_T_C,77,0,0,0,0.0331991951710262,,,
rs2541408,chr2,217633814,T,C,52,4,56,0.928571428571429,0.494958522142122,0.6093664,0.742684534017222,0.942018476814216,0.051430299085632,0.716820808142775,0.968637765374687,0.842351505415719,True,True,HepG2,CTCF,True,True,High,Average_340_ysnTkCCATynnC,NoPeak_denovo,2,216769091,T,C,0.83,T,0.17,gnoMADg:nfe,2_216769091_T_C,93,9,1,0,0.132796780684105,TNP1,,3mm weak meridian (left)	3mm strong meridian (left)	3mm weak meridian (right)	6mm weak meridian (left)	6mm strong meridian (right)	6mm weak meridian (right)	FEV1	3mm strong meridian (right)	6mm strong meridian (left)
rs3820720,chr2,121741811,C,T,70,3,73,0.958904109589041,0.507229926289509,0.608327,0.82682141931729,0.972445868783163,0.038011179597551,0.806884947051916,0.982122804886053,0.899633644050227,True,True,HepG2,CTCF,True,True,High,SRR6845320_dedup.bam.motifs_2_GCyACywGGnG,NoPeak_denovo,2,120984235,C,T,0.7318,C,0.2682,gnoMADg:nfe,2_120984235_C_T,76,0,0,0,0.0533199195171026,,,
rs11921607,chr3,141512513,A,G,21,3,24,0.875,0.504239749789633,0.4690387,0.715839164985764,0.957488874154932,0.0637015097048772,0.653349871610832,0.967275174760636,0.836664019570348,True,True,HepG2,CTCF,True,True,High,MA0139.1_ynrCCAsyAGrkGGCrsyn	MA1102.1_CnsCAGGGGGCrsn	MA1102.2_nsCAGGGGGCGs	MA1929.1_CTGCAnTnCCnnnnnnnnCCAsnAGrkGGCrsnn	MA1930.1_CTGCAGTnCnnnnnnnnnnCCAsyAGrkGGCrsyn,JASPAR,3,141793671,G,A,0.8077,G,0.1923,gnoMADg:nfe,3_141793671_A_G,45,1,2,0,0.15271629778672,RNF7	ATP1B3,,Mean corpuscular volume
rs6806181,chr3,30176824,G,A,68,4,72,0.944444444444444,0.501501918120361,0.5375449,0.843542529609444,0.96940253027365,0.0331698951594917,0.823227370015697,0.978168277696972,0.906472529941547,True,True,HepG2,CTCF,True,True,High,MA0139.1_ynrCCAsyAGrkGGCrsyn,JASPAR,3,30135333,G,G,0.7156,A,0.2844,gnoMADg:nfe,3_30135333_G_A,51,0,0,0,0.0199195171026157,,,
rs4693115,chr4,86339453,G,A,76,24,100,0.76,0.501501918120361,0.5502177,0.622686670752836,0.798695204814221,0.0459070368236884,0.601307267964257,0.819919715925527,0.710690937783529,True,True,HepG2,CTCF,True,True,High,MA0139.1_ynrCCAsyAGrkGGCrsyn,JASPAR,4,85418300,G,G,0.9128,A,0.08721,gnoMADg:nfe,4_85418300_G_A,27,0,0,0,0.106237424547284,,,
rs7656735,chr4,65040161,G,A,25,5,30,0.833333333333333,0.501501918120361,0.4782639,0.68381415474626,0.923210933910184,0.0631647877937494,0.638729886344109,0.947516129336026,0.803512544328222,True,True,HepG2,CTCF,True,True,High,MA0139.1_ynrCCAsyAGrkGGCrsyn,JASPAR,4,64174443,A,G,0.6075,A,0.3925,gnoMADg:nfe,4_64174443_G_A,52,0,0,0,0.0331991951710262,,,
rs2072640,chr6,167188463,G,T,21,9,30,0.7,0.507042830053389,0.3923153,0.632807245534144,0.87123990318214,0.0615510112693203,0.587136175723018,0.892471101939564,0.752023574358142,True,True,HepG2,CTCF,True,True,High,MA1102.1_CnsCAGGGGGCrsn	MA1102.2_nsCAGGGGGCGs,JASPAR,6,166774975,G,G,0.9197,T,0.08029,gnoMADg:nfe,6_166774975_G_T,31,0,1,0,0.15271629778672,RNASET2,,
rs2281617,chr6,154487421,C,T,44,9,53,0.830188679245283,0.507229926289509,0.6036306,0.613075536435024,0.854660464889982,0.0632767400683742,0.56070489456617,0.887372606708337,0.733868000662503,True,True,HepG2,CTCF,True,True,High,MA0139.1_ynrCCAsyAGrkGGCrsyn	MA1929.1_CTGCAnTnCCnnnnnnnnCCAsnAGrkGGCrsnn,JASPAR,6,154166286,C,C,0.8682,T,0.1318,gnoMADg:nfe,6_154166286_C_T,48,0,0,0,0.0732394366197183,,,
rs805305,chr6,31697387,C,G,37,101,138,0.268115942028986,0.498416863226584,0.6533841,0.126919141897641,0.225152446562372,0.0253151105347039,0.110914020962195,0.235313226319603,0.176035794230007,True,True,HepG2,CTCF,True,True,High,SRR577849_dedup.bam.motifs_2_sCyCTGGTGGCCm,NoPeak_denovo,6,31729610,G,C,0.6414,G,0.3586,gnoMADg:nfe,6_31729610_C_G,640,153,38,17,0.353722334004024,NOTCH4	RNF5	HLA-C	CSNK2B	GPANK1	AGER	PBX2	DDAH2	C4A	MPIG6B	CCHCR1	DXO	CYP21A2	VWA7	LY6G5C	TNXB	FLOT1	AIF1	TNF	NEU1	HSPA1B	HLA-DQB1	HLA-DRB1	PPT2	SAPCD1	IER3	LY6G6C	MICB	HLA-DRB5	C4B	BAG6	ATP6V1G2	VARS2	PRRC2A	HSPA1L	LY6G5B	SKIC2	APOM,HLA-C	HLA-DQA1	GPANK1	CCHCR1	STK19	CYP21A2	LY6G5C	FLOT1	AIF1	DDX39B	HLA-DQB1	HLA-DRB1	VARS1
rs9375186,chr6,123131515,A,C,1,22,23,0.0434782608695652,0.502151145189137,0.3550608,0.0272599319724621,0.340557017480958,0.0869274689143411,0.013750443015848,0.418607863773447,0.18390847472671,True,True,HepG2,CTCF,True,True,High,MA1929.1_CTGCAnTnCCnnnnnnnnCCAsnAGrkGGCrsnn,JASPAR,6,122810370,C,A,0.5726,C,0.4274,gnoMADg:nfe,6_122810370_A_C,35,0,1,1,0.466398390342052,SMPDL3A,SMPDL3A,
rs2161001,chr7,134043175,A,G,91,31,122,0.745901639344262,0.504239749789633,0.488517,0.667368139052461,0.812619354032595,0.037779819864065,0.649314941653211,0.836069242733243,0.739993746542528,True,True,HepG2,CTCF,True,True,High,ENCFF000BAS_dedup.bam.motifs_0_TnGCGCCCTsTrGTG	SRR357493_dedup.bam.motifs_4_GGTGGCGCym	SRR6845323_dedup.bam.motifs_3_CrCCAGsnGGT,NoPeak_denovo,7,134358423,A,A,0.6583,G,0.3417,gnoMADg:nfe,7_134358423_A_G,28,0,2,2,0.159356136820926,AKR1B1	SLC35B4,AKR1B15	AKR1B10,
rs12235009,chr8,28491418,C,T,103,3,106,0.971698113207547,0.507229926289509,0.4979656,0.916084111974779,0.987339705852849,0.0187604514061799,0.903271475501562,0.992565331483921,0.951711908913814,True,True,HepG2,CTCF,True,True,High,MA0139.1_ynrCCAsyAGrkGGCrsyn	MA1102.1_CnsCAGGGGGCrsn	MA1102.2_nsCAGGGGGCGs,JASPAR,8,28633901,C,C,0.7207,T,0.2793,gnoMADg:nfe,8_28633901_C_T,41,0,1,0,0.106438631790744,EXTL3,,
rs10972023,chr9,34253720,T,C,24,6,30,0.8,0.494958522142122,0.5214804,0.608203890661595,0.889962130938998,0.0728668103772394,0.549959097066466,0.908201579471113,0.749083010800296,True,True,HepG2,CTCF,True,True,High,SRR6845321_dedup.bam.motifs_1_TnsyGCCCyCTrGT,NoPeak_denovo,9,34253722,T,T,0.8205,C,0.1795,gnoMADg:nfe,9_34253722_T_C,76,0,8,3,0.226760563380282,GALT	MYORG	KIF24	DCAF12	RPP25L	IL11RA	UBAP1	NUDT2,SPMIP6	UBE2R2	UBAP1,
rs1888909,chr9,6197392,T,C,3,14,17,0.176470588235294,0.494958522142122,0.5322368,0.0745946558748846,0.382283103202818,0.0816160242247735,0.0457357620099669,0.450363528681746,0.228438879538851,True,True,HepG2,CTCF,True,True,High,Average_80_yCGnGTGsAGTksn,NoPeak_denovo,9,6197392,C,C,0.749,T,0.251,gnoMADg:nfe,9_6197392_T_C,173,54,1,0,0.132796780684105,ERMP1,,Diseases of the respiratory system	Asthma-related pneumonia	Hayfever allergic rhinitis or eczema | blood clot dvt bronchitis emphysema asthma rhinitis eczema allergy diagnosed by doctor	Doctor diagnosed hayfever or allergic rhinitis	None of the above | blood clot dvt bronchitis emphysema asthma rhinitis eczema allergy diagnosed by doctor	Eosinophill percentage	Nasal or sinus disorder	Nasal polyps	Asthma	Chronic lower respiratory diseases	Asthma-related pneumonia or sepsis	Sum eosinophil basophil counts	Allergic disease (asthma hay fever or eczema)	Asthma (mode)	Asthma-related acute respiratory infections	Childhood asthma (age<16) (more control exclusions)	Eosinophil percentage of white cells	Ventolin 100micrograms inhaler | treatment/medication code	Eosinophill count	Asthma	Respiratory or ear-nose-throat disease	Eosinophil counts	Eosinophil percentage of white cells	Asthma hospital admissions main diagnosis only	Other diseases of upper respiratory tract	Childhood asthma (age<16)	Eosinophil percentage of granulocytes	Wheeze or whistling in the chest in last year	Age asthma diagnosed	Allergic rhinitis	Eosinophil counts	Asthma (only as main-diagnosis) (more control exclusions)	Asthma	Asthma-related infections	Asthma	Immunological or systemic disorder	Asthma (more control exclusions)	Allergic asthma (mode)	Asthma | non-cancer illness code self-reported	Nasal polyps | non-cancer illness code self-reported	Asthma (only as main-diagnosis)	Chronic sinusitis	Allergic asthma (mode) (more control exclusions)	Asthma | blood clot dvt bronchitis emphysema asthma rhinitis eczema allergy diagnosed by doctor	Neutrophil percentage of granulocytes	Suggestive for eosinophilic asthma	Asthma	Asthma including avohilmo	Asthma/COPD (KELA code 203)	Nasal polyp
rs7028391,chr9,7319116,G,A,38,2,40,0.95,0.501501918120361,0.4922443,0.818517949197058,0.975694270999706,0.0414927362245179,0.803815760334242,0.989609340157056,0.897106110098382,True,True,HepG2,CTCF,True,True,High,MA0139.1_ynrCCAsyAGrkGGCrsyn	MA1102.1_CnsCAGGGGGCrsn	MA1102.2_nsCAGGGGGCGs,JASPAR,9,7319116,A,A,0.825,G,0.175,gnoMADg:nfe,9_7319116_G_A,56,0,0,0,0,,,
rs2185724,chr10,30316208,T,C,41,5,46,0.891304347826087,0.494958522142122,0.522054,0.745002243096702,0.942138058912642,0.0505968572910984,0.709744057306882,0.960000249307629,0.843570151004672,True,True,HepG2,CTCF,True,True,High,MA0139.1_ynrCCAsyAGrkGGCrsyn,JASPAR,10,30027279,T,T,0.5838,C,0.4162,gnoMADg:nfe,10_30027279_T_C,109,10,1,1,0.386317907444668,JCAD,JCAD,Platelet count	Pulse pressure	Coronary artery disease	Mean platelet volume	Peak expiratory flow	Platelet count	Diastolic blood pressure	Peak expiratory flow (pef)	Mean platelet volume	Mean platelet volume
rs2482069,chr10,12889696,T,C,3,18,21,0.142857142857143,0.494958522142122,0.5313526,0.0548557557873959,0.319601656042977,0.0707938199136817,0.0375394238936919,0.387368284954953,0.187228705915187,True,True,HepG2,CTCF,True,True,High,SRR094275_dedup.bam.motifs_0_sCAyTCCATCTrG,NoPeak_denovo,10,12847696,C,T,0.7825,C,0.2175,gnoMADg:nfe,10_12847696_T_C,53,0,1,0,0.086317907444668,CCDC3,,
rs2812588,chr10,71399247,C,A,29,80,109,0.26605504587156,0.498927989444532,0.4745171,0.208153600325152,0.373449335372463,0.0434838233620416,0.194037165757867,0.415942891683157,0.290801467848807,True,True,HepG2,CTCF,True,True,High,SRR299320_dedup.bam.motifs_2_CywnGTGGCrsCC,NoPeak_denovo,10,69639491,C,A,0.6704,C,0.3296,gnoMADg:nfe,10_69639491_C_A,47,0,1,0,0.185915492957746,FAM241B,,
rs12223742,chr11,131984267,T,C,24,64,88,0.272727272727273,0.494958522142122,0.5038156,0.194617485404587,0.370987307938038,0.0470680645886787,0.179001970278137,0.407812061183768,0.282802396671312,True,True,HepG2,CTCF,True,True,High,MA1929.1_CTGCAnTnCCnnnnnnnnCCAsnAGrkGGCrsnn,JASPAR,11,132114373,T,T,0.8292,C,0.1708,gnoMADg:nfe,11_132114373_T_C,73,0,1,0,0.0334004024144869,NTM,,
rs12806663,chr11,62001414,C,A,100,6,106,0.943396226415094,0.498927989444532,0.5190912,0.869343281776751,0.96602350535384,0.0253706343791734,0.854067013443975,0.978013687403552,0.917683393565295,True,True,HepG2,CTCF,True,True,High,MA0139.1_ynrCCAsyAGrkGGCrsyn,JASPAR,11,62233942,C,C,0.7637,A,0.1955,gnoMADg:nfe,11_62233942_C_A,82,5,7,0,0.192555331991952,INCENP	SCGB2A1	SCGB1D2	TMEM258	FADS1	BEST1	FADS2,,Red cell distribution width	Red cell distribution width	Gamma glutamyl transferase levels	Red cell distribution width	Liver enzyme levels (alanine transaminase)
rs3809033,chr11,111845933,C,A,46,17,63,0.73015873015873,0.498927989444532,0.4992429,0.609785478850039,0.807060049812171,0.052199560576492,0.578026862872684,0.841100176307474,0.708422764331105,True,True,HepG2,CTCF,True,True,High,SRR357486_dedup.bam.motifs_3_myTGCnCTCCnGAG,NoPeak_denovo,11,111975209,C,C,0.6368,A,0.3632,gnoMADg:nfe,11_111975209_C_A,136,6,9,4,0.367203219315895,BCO2	TIMM8B	CRYAB	PPP2R1B	CFAP68	DLAT	NKAPD1	DIXDC1	SIK2,C11orf52	PPP2R1B	HSPB2	DLAT,Waist-to-hip ratio adjusted for BMI	Triglyceride levels	Cystatin C levels	Gamma glutamyl transferase levels	Mean spheric corpuscular volume	HDL cholesterol levels
rs10845886,chr12,14270081,C,A,22,4,26,0.846153846153846,0.498927989444532,0.5567555,0.628245750492449,0.920248415161852,0.0774279057448293,0.538019883195675,0.935068083309549,0.77424708282715,True,True,HepG2,CTCF,True,True,High,SRR299320_dedup.bam.motifs_2_CywnGTGGCrsCC	SRR6845320_dedup.bam.motifs_2_GCyACywGGnG,NoPeak_denovo,12,14117147,A,C,0.6346,A,0.3652,gnoMADg:nfe,12_14117147_C_A,47,0,1,0,0.0464788732394366,ERP27,,
rs28493612,chr12,132969540,T,C,43,1,44,0.977272727272727,0.494958522142122,0.5094407,0.871249865143979,0.993873311529556,0.0337370968128683,0.840572040997403,0.995321434044513,0.932561588336767,True,True,HepG2,CTCF,True,True,High,MA0139.1_ynrCCAsyAGrkGGCrsyn	MA1102.1_CnsCAGGGGGCrsn,JASPAR,12,132392954,T,C,0.6728,T,0.3272,gnoMADg:nfe,12_132392954_T_C,47,0,1,2,0.0597585513078471,ZNF84,ANKLE2	GOLGA3,
rs9315299,chr13,35041156,A,G,3,19,22,0.136363636363636,0.504239749789633,0.4902635,0.0663869812827739,0.348646052057196,0.0747969262433501,0.0479481966521276,0.402165636872503,0.207516516669985,True,True,HepG2,CTCF,True,True,High,Average_340_ysnTkCCATynnC	SRR357493_dedup.bam.motifs_4_GGTGGCGCym,NoPeak_denovo,13,34467019,G,A,0.8682,G,0.1318,gnoMADg:nfe,13_34467019_A_G,48,0,0,0,0,,,
rs2863981,chr16,68295598,A,G,415,111,526,0.788973384030418,0.504239749789633,0.6231168,0.636035137445178,0.73158910241602,0.0246951199320642,0.6278315885163,0.752321878496948,0.683812119930599,True,True,HepG2,CTCF,True,True,High,SRR6384338_dedup.bam.motifs_1_CmyCTGGTGGCrsy,NoPeak_denovo,16,68261695,A,G,0.5904,A,0.4096,gnoMADg:nfe,16_68261695_A_G,199,21,16,5,0.360362173038229,PLA2G15	DPEP2	SMPD3	ESRP2	SLC7A6	ACD	C16orf86	ZDHHC1	DPEP3	ZFP90	ATP6V0D1	NFATC3	PRMT7	SLC7A6OS	DUS2	LCAT,SLC7A6	ZDHHC1	NFATC3	PRMT7	DUS2,High light scatter reticulocyte percentage of red cells	High light scatter reticulocyte count	Hemoglobin levels	HDL cholesterol levels	Hemoglobin concentration	Red blood cell (erythrocyte) count	Eosinophil counts	Apolipoprotein A1 levels	Lung function (FEV1/FVC)	Hematocrit	Creatinine levels	Red blood cell count	Hematocrit	Red blood cell count	Red blood cell count	Urate levels	HDL cholesterol	Red blood cell count	Reticulocyte fraction of red cells	High light scatter reticulocyte count	Hemoglobin
rs888652,chr16,87712366,C,T,136,9,145,0.937931034482759,0.507229926289509,0.3458107,0.939191743046965,0.983127665908044,0.0118601444112174,0.930427940125361,0.983127665908044,0.961159704477504,True,True,HepG2,CTCF,True,True,High,MA0139.1_ynrCCAsyAGrkGGCrsyn	MA1929.1_CTGCAnTnCCnnnnnnnnCCAsnAGrkGGCrsnn	MA1930.1_CTGCAGTnCnnnnnnnnnnCCAsyAGrkGGCrsyn,JASPAR,16,87678760,T,T,0.7741,C,0.2259,gnoMADg:nfe,16_87678760_C_T,37,0,2,1,0.27364185110664,KLHDC4	SLC7A5,KLHDC4,
rs9635539,chr16,89250882,T,C,59,3,62,0.951612903225806,0.494958522142122,0.67381,0.751442566417617,0.952592406186834,0.0535564228009758,0.709041693228538,0.962904344433545,0.852017486302226,True,True,HepG2,CTCF,True,True,High,Average_334_GCCmTCTAGTGGymy,NoPeak_denovo,16,89184474,C,T,0.5746,C,0.4254,gnoMADg:nfe,16_89184474_T_C,92,10,9,3,0.387122736418511,CBFA2T3	RPL13	CDK10	VPS9D1	CPNE7	SLC22A31	CDH15	ACSF3	ZNF778,SLC22A31	CDH15	ACSF3,Mean corpuscular volume	Red | hair colour (natural before greying)	Dark brown | hair colour (natural before greying)	Ease of skin tanning	Blonde | hair colour (natural before greying)	Mean corpuscular volume	Childhood sunburn occasions	Skin colour	Use of sun/uv protection	Black | hair colour (natural before greying)
rs15359,chr17,41843979,C,G,86,226,312,0.275641025641026,0.498416863226584,0.6010293,0.169497439629472,0.253736608680623,0.0218232159517993,0.149549510359032,0.258748764747047,0.211617024155048,True,True,HepG2,CTCF,True,True,High,MA0139.1_ynrCCAsyAGrkGGCrsyn	MA1930.1_CTGCAGTnCnnnnnnnnnnCCAsyAGrkGGCrsyn,JASPAR,17,43766611,G,G,0.7158,C,0.2845,gnoMADg:nfe,17_43766611_C_G,99,0,4,1,0.22635814889336,MPP3	CD300LG	MPP2	DUSP3,MPP3,
[truncated: 1,658 more rows]
[truncated: 200 more columns]
