# Supplementary material for: baal-nf identifies motif-disrupting variants that decrease transcription factor binding affinity
Source: Genome Biol. 2026 Jan 13;27:24. doi: 10.1186/s13059-025-03916-9 (PMC12888418; doi:10.1186/s13059-025-03916-9)
Supplement: Supplementary file 8 — Additional file 8: Table S7. Median non-ASB comparator set for high-quality ASBs with ENSEMBL/OpenTargets annotation. [file 13059_2025_3916_MOESM8_ESM.csv]

RSID,CHR_hg19,POS_hg19,REF,ALT,REF.counts,ALT.counts,Total.counts,AR,RMbias,RAF,Bayes_lower,Bayes_upper,Bayes_SD,conf_0.99_lower,conf_0.99_upper,Corrected.AR,isASB,peak,cell_line,tf,High_quality_motif,Concordant,ASB_quality,Motifs,CHR_hg38,POS_hg38,pos_hg38,ancestral_allele,major_allele,major_allele_frequency,minor_allele,minor_allele_frequency,source,VarID,CHR_hg38,POS_hg38,REF,ALT,VarID,n_trait…
rs11243755,chr9,135257703,C,T,122,106,228,0.535087719298246,0.505986531258221,0.52376355,0.445181913124435,0.57823472766572,0.0348613494013064,0.420846138801834,0.591300200634068,0.511708320395078,False,True,GM12878,SPI1,,NA,NA,,,9,132382316,C,C,0.8171,T,0.1829,gnoMADg:nfe,9_132382316_C_T,9,132382316,C,T,9_132382316_C_T,29,0,2,1,0.300402414486921,SETX	NTNG2,SETX,
rs12708923,chr16,72020134,T,C,35,69,104,0.336538461538462,0.525918856145059,0.30827015,0.437286278267498,0.626898618902464,0.0498621225115208,0.412516861541995,0.653887465450751,0.532092448584981,False,False,MCF-7,FOXA1,,NA,NA,,,16,71986235,T,C,0.5151,T,0.4849,gnoMADg:nfe,16_71986235_T_C,16,71986235,T,C,16_71986235_T_C,155,10,9,1,0.285513078470825,IST1	HP	AP1G1	HPR	PKD1L3	TXNL4B	PHLPP2	ZNF23	DHODH,PHLPP2,Haptoglobin measurement	Total cholesterol levels	Apolipoprotein B levels	Low density lipoprotein cholesterol levels	Height	Direct low density lipoprotein cholesterol levels	Urate levels	Serum albumin levels	Haptoglobin measurement	Hemoglobin A1c levels
rs2577022,chr15,96734947,T,C,68,58,126,0.53968253968254,0.529411337425034,0.57500765,0.383507634326429,0.546227678186983,0.0432607471951382,0.367590664530765,0.581128712792758,0.464867656256706,False,False,MCF-7,ESR1,,NA,NA,,,15,96191718,C,C,0.7196,T,0.2804,gnoMADg:nfe,15_96191718_T_C,15,96191718,T,C,15_96191718_T_C,63,4,0,0,0.0464788732394366,,,Sex hormone-binding globulin levels	Sex hormone-binding globulin levels	Sex hormone-binding globulin levels adjusted for BMI	Sex hormone-binding globulin levels adjusted for BMI
rs11737460,chr4,185928779,A,G,127,126,253,0.50197628458498,0.501320508471117,0.4886974,0.446508417110069,0.57998535998,0.0346958958290889,0.419183493202666,0.589542943063649,0.513246888545034,False,True,GM12878,CTCF,,NA,NA,,,4,185007625,A,A,0.7595,G,0.2405,gnoMADg:nfe,4_185007625_A_G,4,185007625,A,G,4_185007625_A_G,38,0,1,1,0.353722334004024,HELT,HELT,
rs6712182,chr2,6492438,C,A,56,58,114,0.491228070175439,0.518150567834138,0.50280235,0.402431600939396,0.57049170190627,0.0445019987360306,0.383397156061003,0.599447879947219,0.486461651422833,False,True,GM12878,EP300,,NA,NA,,,2,6352306,A,C,0.5166,A,0.4835,gnoMADg:nfe,2_6352306_C_A,2,6352306,C,A,2_6352306_C_A,53,0,0,0,0,,,
rs11736451,chr4,977022,A,G,38,73,111,0.342342342342342,0.517705224728837,0.34375795,0.405349746603929,0.590390728836411,0.0480303801421541,0.390693000533466,0.619402682765617,0.49787023772017,False,False,MCF-7,ESR1,,NA,NA,,,4,983234,G,A,0.842,G,0.158,gnoMADg:nfe,4_983234_A_G,4,983234,A,G,4_983234_A_G,71,3,5,2,0.306639839034205,DGKQ	SLC49A3	SLC26A1	GAK	IDUA,IDUA	TMEM175,Sex hormone-binding globulin levels	Sex hormone-binding globulin levels adjusted for BMI	Sex hormone-binding globulin levels adjusted for BMI
rs12446725,chr16,73932590,T,C,89,35,124,0.717741935483871,0.529411337425034,0.7028597,0.434241154873579,0.618819312040597,0.0484646379236324,0.402317863016326,0.652430509630028,0.526530233457088,False,False,MCF-7,ESR1,,NA,NA,,,16,73898691,T,T,0.6103,C,0.3897,gnoMADg:nfe,16_73898691_T_C,16,73898691,T,C,16_73898691_T_C,45,0,0,0,0.0663983903420523,,,
rs17157759,chr10,2189259,T,C,49,64,113,0.433628318584071,0.529411337425034,0.4205518,0.430210448303831,0.605496884477018,0.0450567216014988,0.406041392126015,0.62568653910176,0.517853666390424,False,False,MCF-7,ESR1,,NA,NA,,,10,2147065,C,T,0.8512,C,0.1488,gnoMADg:nfe,10_2147065_T_C,10,2147065,T,C,10_2147065_T_C,43,0,0,0,0.0132796780684105,,,
rs7312048,chr12,70806027,G,A,57,94,151,0.377483443708609,0.497919124321278,0.38019085,0.424477614836378,0.578875228269673,0.0408873221051652,0.40358109887246,0.597645069962426,0.501676421553025,False,False,MCF-7,ESR1,,NA,NA,,,12,70412247,A,G,0.6316,A,0.3684,gnoMADg:nfe,12_70412247_G_A,12,70412247,G,A,12_70412247_G_A,49,0,1,1,0.180482897384306,CNOT2,KCNMB4,
rs12614588,chr2,79229271,C,T,63,48,111,0.567567567567568,0.488080552783458,0.5260639,0.459647914757179,0.629492640338105,0.0448903647131914,0.430528063390937,0.647307626812576,0.544570277547642,False,False,MCF-7,ESR1,True,NA,NA,SRR7755833_dedup.bam.motifs_1_TsnnGCCCyCTrGTG,NoPeak,2,79002145,C,T,0.5401,C,0.4599,gnoMADg:nfe,2_79002145_C_T,2,79002145,C,T,2_79002145_C_T,47,0,1,1,0.313883299798793,REG…
rs9861373,chr3,177527363,A,G,65,67,132,0.492424242424242,0.503853973992421,0.5097453,0.39743452869311,0.552976663464256,0.0406943827110548,0.377958103601757,0.581219001415209,0.475205596078683,False,True,LNCaP,FOXA1,,NA,NA,,,3,177809575,A,A,0.578,G,0.422,gnoMADg:nfe,3_177809575_A_G,3,177809575,A,G,3_177809575_A_G,51,0,0,0,0.0199195171026157,,,
rs12614588,chr2,79229271,C,T,63,48,111,0.567567567567568,0.488080552783458,0.5260639,0.459647914757179,0.629492640338105,0.0448903647131914,0.430528063390937,0.647307626812576,0.544570277547642,False,False,MCF-7,ESR1,True,NA,NA,SRR7755833_dedup.bam.motifs_1_TsnnGCCCyCTrGTG,NoPeak,2,79002145,C,T,0.5401,C,0.4599,gnoMADg:nfe,2_79002145_C_T,2,79002145,C,T,2_79002145_C_T,47,0,1,1,0.313883299798793,REG…
rs13023556,chr2,140549533,C,T,60,52,112,0.535714285714286,0.488080552783458,0.572461,0.378727722228831,0.552118610561988,0.0448760842030217,0.354050654432655,0.573605642629988,0.46542316639541,False,False,MCF-7,ESR1,,NA,NA,,,2,139791964,T,C,0.6575,T,0.3425,gnoMADg:nfe,2_139791964_C_T,2,139791964,C,T,2_139791964_C_T,61,0,0,0,0,,,
rs12590112,chr14,35364015,T,C,75,67,142,0.528169014084507,0.529411337425034,0.5645656,0.391289365939823,0.544302279632046,0.040617524076229,0.370259496008669,0.565747716799412,0.467795822785935,False,False,MCF-7,ESR1,,NA,NA,,,14,34894809,T,T,0.6263,C,0.3737,gnoMADg:nfe,14_34894809_T_C,14,34894809,T,C,14_34894809_T_C,70,4,4,2,0.280080482897384,PPP2R3C	FAM177A1	NFKBIA	SRP54,BAZ1A	SRP54,Heel bone mineral density	Lymphocyte counts	Lymphocyte counts	Heel broadband ultrasound attenuation direct entry
rs4242623,chr9,86321477,C,A,67,107,174,0.385057471264368,0.503582165596104,0.38218695,0.421583086622484,0.574416640786512,0.0402975102174453,0.40342730731105,0.597841590751723,0.497999863704498,False,False,MCF-7,ESR1,,NA,NA,,,9,83706562,A,A,0.6202,C,0.3798,gnoMADg:nfe,9_83706562_C_A,9,83706562,C,A,9_83706562_C_A,75,8,5,2,0.339839034205231,UBQLN1	KIF27	IDNK	QNG1	RMI1,HNRNPK	IDNK,Sex hormone-binding globulin levels adjusted for BMI	Sex hormone-binding globulin levels	Sex hormone-binding globulin levels adjusted for BMI	Eosinophil percentage of white cells	Sex hormone-binding globulin levels adjusted for BMI	Sex hormone-binding globulin levels	Eosinophil counts	Sex hormone-binding globulin levels
rs6602809,chr10,15132822,T,C,54,66,120,0.45,0.529411337425034,0.4329368,0.437281591732701,0.600957609703625,0.0436226404672456,0.410245335031559,0.613044303641346,0.519119600718163,False,False,MCF-7,ESR1,,NA,NA,,,10,15090823,C,T,0.6433,C,0.3567,gnoMADg:nfe,10_15090823_T_C,10,15090823,T,C,10_15090823_T_C,33,0,4,0,0.172635814889336,RPP38	OLAH	FAM171A1	ACBD7,,
rs10732378,chr9,117022513,G,A,63,87,150,0.42,0.497919124321278,0.39433885,0.449178694228933,0.604847038621666,0.0403976374246032,0.427064393654155,0.628733124073566,0.5270128664253,False,False,MCF-7,ESR1,,NA,NA,,,9,114260233,A,A,0.521,G,0.479,gnoMADg:nfe,9_114260233_G_A,9,114260233,G,A,9_114260233_G_A,45,0,0,0,0.119718309859155,,,
rs10988156,chr9,131690509,C,T,336,318,654,0.513761467889908,0.501123443112638,0.520557,0.453539732779329,0.534971070528248,0.021245767436846,0.436515942860146,0.548290383228933,0.494255401653789,False,True,GM12892,STAG1,,NA,NA,,,9,128928230,C,C,0.7333,T,0.2667,gnoMADg:nfe,9_128928230_C_T,9,128928230,C,T,9_128928230_C_T,58,0,10,2,0.300603621730382,ZDHHC12	TBC1D13	ZER1	SH3GLB2	CRAT	PHYHD1	ENDOG	KYAT1	LRRC8A	PKN3,ZER1	PHYHD1,
rs16989035,chr20,39045004,A,G,48,65,113,0.424778761061947,0.496458273023053,0.38316215,0.460022081875612,0.625814823856258,0.0445974706008588,0.431052268123385,0.64898792025783,0.542918452865935,False,True,MCF10,FOS,,NA,NA,,,20,40416364,A,A,0.8958,G,0.1042,gnoMADg:nfe,20_40416364_A_G,20,40416364,A,G,20_40416364_A_G,63,1,1,0,0.0730382293762575,MAFB,,Low density lipoprotein cholesterol levels
rs17026757,chr2,102813912,A,C,38,78,116,0.327586206896552,0.504149136979191,0.3518859,0.386302280635742,0.566296321266426,0.0471545657325432,0.366337659098802,0.599690620243097,0.476299300951084,False,True,K562,NFE2,,NA,NA,,,2,102197452,A,A,0.9172,C,0.08258,gnoMADg:nfe,2_102197452_A_C,2,102197452,A,C,2_102197452_A_C,53,1,5,0,0.259154929577465,IL18RAP	IL1RL1	IL1R1	IL18R1	IL1RL2,,Interleukin-1 receptor-like 2 measurement
rs3129860,chr6,32401079,A,G,79,40,119,0.663865546218487,0.517705224728837,0.62875385,0.454303163003417,0.624680491581025,0.0462065030148834,0.43183525692431,0.664051870564885,0.539491827292221,False,False,MCF-7,ESR1,,NA,NA,,,6,32433302,G,G,0.855,A,0.145,gnoMADg:nfe,6_32433302_A_G,6,32433302,A,G,6_32433302_A_G,703,262,30,12,0.433601609657948,NOTCH4	RNF5	HLA-DQA2	LTA	HLA-DQA1	BRD2	ATF6B	HLA-DQB2	AGER	DDAH2	PSMB9	C4A	CYP21A2	LY6G5C	TNXB	AGPAT1	TNF	HLA-DRA	DDX39B	HSPA1B	HLA-DQB1	HLA-DRB1	PRRT1	C2	HLA-DRB5	C4B	ATP6V1G2	HLA-DOB	LY6G5B	SKIC2,NOTCH4	HLA-DQA2	HLA-DQA1	HLA-DQB2	C4A	HLA-DRA	DDX39B	HLA-DQB1	HLA-DRB1	VARS1	HLA-DMA	HLA-DRB5,Mean corpuscular hemoglobin	Hypothyroidism strict autoimmune 3 medication purchases required	Monocyte percentage of white cells	Diabetes insuline treatment (Kela reimbursement) (more control exclusions)	Diabetic retinopathy (more control exclusions)	Proliferative diabetic retinopathy	Diabetic ketoacidosis	Other/unspecified seropositiverheumatoid arthritis	Diabetic retinopathy	Type 1 diabetes strict definition subgroup 1
rs1007832,chr2,8684493,C,T,68,77,145,0.468965517241379,0.488080552783458,0.49042685,0.401172580712089,0.561034934495805,0.0412465786526849,0.37745986230079,0.581705621608969,0.481103757603947,False,False,MCF-7,ESR1,,NA,NA,,,2,8544363,C,T,0.7469,C,0.2531,gnoMADg:nfe,2_8544363_C_T,2,8544363,C,T,2_8544363_C_T,48,0,0,0,0.112877263581489,,,
rs832585,chr5,56125904,T,C,76,79,155,0.490322580645161,0.498604196914453,0.485554,0.415205955796967,0.571023163616179,0.0401847889767835,0.415205955796967,0.616090067321149,0.493114559706573,False,False,T-47D,PGR,,NA,NA,,,5,56830077,T,C,0.6489,T,0.3511,gnoMADg:nfe,5_56830077_T_C,5,56830077,T,C,5_56830077_T_C,112,13,2,1,0.367002012072435,MAP3K1	SETD9,SETD9,"Malignant neoplasm of breast HER2-negative"	Impedance of whole body	Malignant neoplasm of breast HER2-negative (controls excluding all cancers)	Forced expiratory volume in 1-second (fev1)	Standing height	Malignant neoplasm of breast (controls excluding all cancers)	Malignant neoplasm of breast	Breast cancer	Impedance of leg (left)	Comparative height size at age 10	Sitting height	Impedance of leg (right)	Breast cancer
rs152265,chr5,150599974,G,A,95,32,127,0.748031496062992,0.497919124321278,0.72185635,0.439905560825784,0.62982358838742,0.0499186041981123,0.411817343718343,0.666769913399942,0.534864574606602,False,False,MCF-7,ESR1,,NA,NA,,,5,151220413,G,A,0.658,G,0.342,gnoMADg:nfe,5_151220413_G_A,5,151220413,G,A,5_151220413_G_A,58,0,4,2,0.319919517102616,SLC36A1	ANXA6	CCDC69	GM2A,SLC36A3	GM2A,
rs1431756,chr8,88155628,A,G,52,116,168,0.30952380952381,0.517705224728837,0.3272599,0.396557288379832,0.552720437722025,0.041205230372458,0.385565908165921,0.591006373105728,0.474638863050929,False,False,MCF-7,ESR1,,NA,NA,,,8,87143400,G,A,0.5259,G,0.4741,gnoMADg:nfe,8_87143400_A_G,8,87143400,A,G,8_87143400_A_G,61,0,0,0,0.0466800804828974,,,
rs13023556,chr2,140549533,C,T,60,52,112,0.535714285714286,0.488080552783458,0.572461,0.378727722228831,0.552118610561988,0.0448760842030217,0.354050654432655,0.573605642629988,0.46542316639541,False,False,MCF-7,ESR1,,NA,NA,,,2,139791964,T,C,0.6575,T,0.3425,gnoMADg:nfe,2_139791964_C_T,2,139791964,C,T,2_139791964_C_T,61,0,0,0,0,,,
rs2778902,chr9,101332459,C,T,47,72,119,0.394957983193277,0.488080552783458,0.432063,0.378021121681402,0.548548933375799,0.0446483465061023,0.359044705634488,0.575037400689225,0.463285027528601,False,False,MCF-7,ESR1,,NA,NA,,,9,98570177,C,C,0.7008,T,0.2992,gnoMADg:nfe,9_98570177_C_T,9,98570177,C,T,9_98570177_C_T,41,0,0,0,0.0665995975855131,,,
rs2062550,chr16,85164601,T,C,132,57,189,0.698412698412698,0.529411337425034,0.72932555,0.381809271305773,0.533119678632309,0.0397952248051474,0.376343202751381,0.57187950745535,0.457464474969041,False,False,MCF-7,ESR1,,NA,NA,,,16,85130995,T,T,0.58,C,0.42,gnoMADg:nfe,16_85130995_T_C,16,85130995,T,C,16_85130995_T_C,56,0,0,0,0.0663983903420523,,,
rs179883,chr7,106021254,G,A,65,91,156,0.416666666666667,0.497919124321278,0.38224155,0.458084094096916,0.614352564203596,0.0405886118388234,0.428135024184524,0.637008304001886,0.536218329150256,False,False,MCF-7,ESR1,,NA,NA,,,7,106380808,A,G,0.6254,A,0.3746,gnoMADg:nfe,7_106380808_G_A,7,106380808,G,A,7_106380808_G_A,46,0,0,0,0.0597585513078471,,,
rs17641003,chr1,185293197,T,C,65,51,116,0.560344827586207,0.529411337425034,0.5229737,0.456423455316074,0.623154218463969,0.0443000532130466,0.430221025061309,0.644667555377048,0.539788836890022,False,False,MCF-7,ESR1,,NA,NA,,,1,185324065,T,T,0.5782,C,0.4218,gnoMADg:nfe,1_185324065_T_C,1,185324065,T,C,1_185324065_T_C,129,9,5,1,0.293963782696177,RNF2	TRMT1L	EDEM3	IVNS1ABP	SWT1,SWT1,High light scatter reticulocyte count	Plateletcrit	Platelet count	Platelet count	Platelet crit	Platelet count	Reticulocyte count	Appendicular lean mass	Reticulocyte fraction of red cells
rs12442208,chr15,70101224,T,C,48,56,104,0.461538461538462,0.525918856145059,0.43549165,0.436939179965924,0.615888979549397,0.0467623181861562,0.415907030773271,0.643771927318898,0.526414079757661,False,True,MCF-7,FOXA1,,NA,NA,,,15,69808885,C,T,0.7435,C,0.2565,gnoMADg:nfe,15_69808885_T_C,15,69808885,T,C,15_69808885_T_C,62,0,0,0,0.0265593561368209,,,
rs2456051,chr15,76477323,G,A,87,75,162,0.537037037037037,0.497919124321278,0.57486885,0.388689096872263,0.545941926023771,0.0395462484995418,0.361043619561599,0.567934173686381,0.467315511448017,False,False,MCF-7,ESR1,,NA,NA,,,15,76184982,A,G,0.7473,A,0.2527,gnoMADg:nfe,15_76184982_G_A,15,76184982,G,A,15_76184982_G_A,59,1,8,1,0.359154929577465,PSTPIP1	COMMD4	SCAPER	ISL2	SNX33	UBE2Q2	TSPAN3	ETFA,ETFA,Electron transfer flavoprotein subunit alpha mitochondrial measurement
rs4437459,chr6,24856323,T,G,106,55,161,0.658385093167702,0.506804998402958,0.6359836,0.449339993081072,0.60072673923927,0.0399357179310787,0.425489089374431,0.623393591904446,0.525033366160171,False,True,HepG2,RAD21,,NA,NA,,,6,24856095,G,G,0.8391,T,0.1609,gnoMADg:nfe,6_24856095_T_G,6,24856095,T,G,6_24856095_T_G,63,0,3,1,0.367203219315895,RIPOR2	ACOT13	ARMH2,RIPOR2,
rs9410214,chr9,91434617,T,G,79,45,124,0.637096774193548,0.530455893596286,0.65877125,0.388517429252385,0.558000537020241,0.0452748511767218,0.371501143268309,0.589360774897664,0.473258983136313,False,False,MCF-7,ESR1,,NA,NA,,,9,88819702,G,T,0.8239,G,0.1761,gnoMADg:nfe,9_88819702_T_G,9,88819702,T,G,9_88819702_T_G,126,27,0,0,0.0464788732394366,,,Mean corpuscular hemoglobin concentration	Lymphocyte percentage of white cells	Lymphocyte counts	Lymphocyte counts	Platelet distribution width	Plateletcrit	Platelet crit	Mean corpuscular hemoglobin concentration	Plateletcrit	Platelet count	Monocyte count	Mean spheric corpuscular volume	Red cell distribution width	White blood cell count	Mean sphered cell volume	White blood cell count	Lymphocyte counts	Platelet count	Platelet count	Monocyte count	Monocyte count	Red cell distribution width	Neutrophil percentage of white cells	Mean reticulocyte volume	Monocyte percentage of white cells	Platelet distribution width	Platelet count
rs257630,chr16,58755176,C,T,172,99,271,0.634686346863469,0.487317015689623,0.6034903,0.471111084031717,0.600765695512604,0.0339820970561498,0.440823812794759,0.609093203964367,0.53593838977216,False,True,MCF-7,FOXA1,,NA,NA,,,16,58721272,C,T,0.6252,C,0.3748,gnoMADg:nfe,16_58721272_C_T,16,58721272,C,T,16_58721272_C_T,57,0,2,0,0.219315895372233,GOT2	SLC38A7,,
rs17739831,chr5,135330054,T,C,90,114,204,0.441176470588235,0.503534183386101,0.46815065,0.403088635606185,0.54297913057595,0.0361833187426036,0.385780092304865,0.56234980290207,0.473033883091067,False,True,SK-N-SH,EP300,,NA,NA,,,5,135994365,T,T,0.661,C,0.339,gnoMADg:nfe,5_135994365_T_C,5,135994365,T,C,5_135994365_T_C,44,0,1,0,0.172635814889336,TGFBI,,
rs489846,chr11,58703734,A,G,73,83,156,0.467948717948718,0.502464747586233,0.488964,0.406244654641793,0.563582595946258,0.0402153214879199,0.387043917446131,0.591735381675858,0.484913625294025,False,False,LNCaP,AR,,NA,NA,,,11,58936261,,A,0.5255,G,0.4747,gnoMADg:nfe,11_58936261_A_G,11,58936261,A,G,11_58936261_A_G,41,0,4,0,0.146076458752515,GLYATL1	GLYATL2	FAM111A	FAM111B,,
rs770996,chr3,3355544,C,T,55,98,153,0.359477124183007,0.512183988223044,0.3675762,0.41554571454028,0.573606774616369,0.041174973734286,0.390347209915966,0.594523623982606,0.494576244578325,False,True,T-47D,PGR,,NA,NA,,,3,3313860,T,C,0.5187,T,0.4813,gnoMADg:nfe,3_3313860_C_T,3,3313860,C,T,3_3313860_C_T,50,0,0,0,0.0464788732394366,,,
rs6710656,chr2,43566941,C,T,86,67,153,0.562091503267974,0.487317015689623,0.5349171,0.448495784696447,0.606197159391049,0.0411962501559695,0.421541667686228,0.627043933618012,0.527346472043748,False,True,MCF-7,FOXA1,,NA,NA,,,2,43339802,T,C,0.8003,T,0.1997,gnoMADg:nfe,2_43339802_C_T,2,43339802,C,T,2_43339802_C_T,236,34,3,1,0.106438631790744,THADA	ZFP36L2	PLEKHH2,MTA3,Platelet count	Mean corpuscular hemoglobin	Neutrophil count	Lymphocyte percentage	Lymphocyte percentage of white cells	Impedance of leg (left)	Comparative height size at age 10	Heel bone mineral density	Platelet count	Lymphocyte percentage of white cells	Neutrophil percentage of white cells	Mean reticulocyte volume	Neutrophill percentage	Lymphocyte counts	Immature fraction of reticulocytes	Impedance of leg (right)	Impedance of whole body	Platelet crit	Total testosterone levels	Plateletcrit	Pattern 1 | hair/balding pattern	Type 2 diabetes	Crohn's disease [EA]	Neutrophil percentage of white cells	Neutrophill count	Total testosterone levels	Inflammatory bowel disease [EA]	Neutrophil count	Lymphocyte counts	Mean reticulocyte volume	Lymphocyte counts	Platelet count	Appendicular lean mass	Peak expiratory flow
rs1268843,chr14,93644379,A,C,163,160,323,0.504643962848297,0.503229315754797,0.4628396,0.48911843819914,0.602704494546844,0.0300805520732173,0.456756259395061,0.60872399285073,0.545911466372992,False,True,GM12878,CTCF,,NA,NA,,,14,93178034,C,C,0.7282,A,0.2718,gnoMADg:nfe,14_93178034_A_C,14,93178034,A,C,14_93178034_A_C,49,0,6,0,0.185915492957746,LYSET	GON7	UBR7	ITPK1	MOAP1	BTBD7,,
rs7192541,chr16,15915858,T,C,237,211,448,0.529017857142857,0.499062597695064,0.5477598,0.422955753099363,0.531145011891006,0.0264438224929667,0.412447880196093,0.544389819374781,0.477050382495185,False,True,GM19239,CTCF,,NA,NA,,,16,15822001,C,T,0.7527,C,0.2473,gnoMADg:nfe,16_15822001_T_C,16,15822001,T,C,16_15822001_T_C,78,2,3,0,0.093158953722334,NPIPA5	NDE1	MYH11,,Pulse rate automated reading	Pulse rate
rs7555134,chr1,25161662,C,T,268,257,525,0.510476190476191,0.502017416215495,0.5051711,0.457975090135409,0.550242530753446,0.0242678521336566,0.44221733070293,0.560908903426441,0.504108810444427,False,True,GM12892,CTCF,,NA,NA,,,1,24835171,C,C,0.7098,T,0.2902,gnoMADg:nfe,1_24835171_C_T,1,24835171,C,T,1_24835171_C_T,169,17,2,1,0.192756539235412,NIPAL3	CLIC4,NCMAP,Red blood cell count	Platelet count	Platelet distribution width	Hypertension	Hemoglobin concentration	Hemoglobin	Plateletcrit	Mean platelet volume	Platelet distribution width	Platelet crit	Platelet distribution width	Platelet count	Mean platelet volume	Plateletcrit	Red blood cell count	Cardiovascular disease	Appendicular lean mass
rs806792,chr6,26198916,A,G,42,64,106,0.39622641509434,0.486719102548402,0.3947198,0.40911418790992,0.592502350975434,0.0480278523447382,0.389594244955701,0.620838304141764,0.500808269442677,False,False,T-47D,PGR,,NA,NA,,,6,26198688,A,A,0.9873,G,0.01269,gnoMADg:nfe,6_26198688_A_G,6,26198688,A,G,6_26198688_A_G,62,6,2,1,0.119517102615694,BTN2A2	BTN2A1,BTN3A3,Red cell distribution width	Mean corpuscular hemoglobin concentration	Mean corpuscular hemoglobin concentration	Red cell distribution width	Mean corpuscular hemoglobin	Mean corpuscular hemoglobin concentration
rs152265,chr5,150599974,G,A,95,32,127,0.748031496062992,0.497919124321278,0.72185635,0.439905560825784,0.62982358838742,0.0499186041981123,0.411817343718343,0.666769913399942,0.534864574606602,False,False,MCF-7,ESR1,,NA,NA,,,5,151220413,G,A,0.658,G,0.342,gnoMADg:nfe,5_151220413_G_A,5,151220413,G,A,5_151220413_G_A,58,0,4,2,0.319919517102616,SLC36A1	ANXA6	CCDC69	GM2A,SLC36A3	GM2A,
rs7555134,chr1,25161662,C,T,268,257,525,0.510476190476191,0.502017416215495,0.5051711,0.457975090135409,0.550242530753446,0.0242678521336566,0.44221733070293,0.560908903426441,0.504108810444427,False,True,GM12892,CTCF,,NA,NA,,,1,24835171,C,C,0.7098,T,0.2902,gnoMADg:nfe,1_24835171_C_T,1,24835171,C,T,1_24835171_C_T,169,17,2,1,0.192756539235412,NIPAL3	CLIC4,NCMAP,Red blood cell count	Platelet count	Platelet distribution width	Hypertension	Hemoglobin concentration	Hemoglobin	Plateletcrit	Mean platelet volume	Platelet distribution width	Platelet crit	Platelet distribution width	Platelet count	Mean platelet volume	Plateletcrit	Red blood cell count	Cardiovascular disease	Appendicular lean mass
rs2295529,chr14,91581043,G,T,66,62,128,0.515625,0.507344512471879,0.5209253,0.413894015114866,0.572139417020408,0.0410410229873223,0.385517035774645,0.59053289069048,0.493016716067637,False,True,T-47D,ESR1,,NA,NA,,,14,91114699,G,G,0.8857,T,0.1143,gnoMADg:nfe,14_91114699_G_T,14,91114699,G,T,14_91114699_G_T,47,0,1,1,0.333199195171026,DGLUCY,DGLUCY,
rs2280177,chr17,72667520,G,T,556,966,1522,0.365308804204993,0.503324199573458,0.3995019,0.432877179253001,0.498294268803603,0.0176331711793779,0.407810518196565,0.498294268803603,0.465585724028302,False,True,SK-N-SH,REST,,NA,NA,,,17,74671381,G,G,0.8775,T,0.1225,gnoMADg:nfe,17_74671381_G_T,17,74671381,G,T,17_74671381_G_T,47,0,6,0,0.219315895372233,CD300LB	CD300LF	CD300LD	RAB37	GPRC5C	CD300C,,
rs4652663,chr1,181516101,T,C,65,113,178,0.365168539325843,0.529411337425034,0.3659936,0.424828965174331,0.578385873497076,0.0403798372567585,0.400998125495628,0.599825354415942,0.501607419335704,False,False,MCF-7,ESR1,,NA,NA,,,1,181546965,C,T,0.9225,C,0.0775,gnoMADg:nfe,1_181546965_T_C,1,181546965,T,C,1_181546965_T_C,42,0,0,0,0.0533199195171026,,,
rs10936601,chr3,169528449,C,T,54,50,104,0.519230769230769,0.488080552783458,0.5257346,0.412688304342288,0.581674088750702,0.0457785359211105,0.370135567621263,0.600489889536772,0.497181196546495,False,False,MCF-7,ESR1,,NA,NA,,,3,169810661,T,C,0.7335,T,0.2665,gnoMADg:nfe,3_169810661_C_T,3,169810661,C,T,3_169810661_C_T,196,27,3,0,0.192555331991952,ACTRT3	LRRC34	MYNN,,Eosinophil counts	Mean sphered cell volume	Eosinophill percentage	Sex hormone-binding globulin levels adjusted for BMI	Benign neoplasm of skin	Eosinophil counts	Leiomyoma of uterus	Eosinophil percentage of granulocytes	Leiomyoma of uterus (controls excluding all cancers)	Mean corpuscular volume	Mean corpuscular hemoglobin	Mean spheric corpuscular volume	Sex hormone-binding globulin levels	Benign neoplasms (controls excluding all cancers)	Eosinophil counts	Red blood cell (erythrocyte) count	Eosinophill count	Mean corpuscular volume	Sex hormone-binding globulin levels	Mean corpuscular volume	Eosinophil percentage of white cells	Benign neoplasms	Eosinophil percentage of white cells	Sum eosinophil basophil counts	Mean corpuscular haemoglobin	Sex hormone-binding globulin levels adjusted for BMI	Neutrophil percentage of granulocytes
rs2456051,chr15,76477323,G,A,87,75,162,0.537037037037037,0.497919124321278,0.57486885,0.388689096872263,0.545941926023771,0.0395462484995418,0.361043619561599,0.567934173686381,0.467315511448017,False,False,MCF-7,ESR1,,NA,NA,,,15,76184982,A,G,0.7473,A,0.2527,gnoMADg:nfe,15_76184982_G_A,15,76184982,G,A,15_76184982_G_A,59,1,8,1,0.359154929577465,PSTPIP1	COMMD4	SCAPER	ISL2	SNX33	UBE2Q2	TSPAN3	ETFA,ETFA,Electron transfer flavoprotein subunit alpha mitochondrial measurement
rs4073396,chr2,238111471,C,A,82,48,130,0.630769230769231,0.503582165596104,0.6458334,0.404386065616958,0.570061786021317,0.0433857688606846,0.378535371741894,0.591796927431835,0.487223925819137,False,False,MCF-7,ESR1,,NA,NA,,,2,237202828,C,A,0.7767,C,0.2233,gnoMADg:nfe,2_237202828_C_A,2,237202828,C,A,2_237202828_C_A,35,0,1,0,0.0796780684104628,COPS8,,
rs4076653,chr15,96617128,C,T,67,80,147,0.45578231292517,0.488080552783458,0.48148565,0.403945116894562,0.555990018347132,0.0394384174534239,0.373520900427602,0.571267000257393,0.479967567620847,False,False,MCF-7,ESR1,,NA,NA,,,15,96073899,T,C,0.5408,T,0.4592,gnoMADg:nfe,15_96073899_C_T,15,96073899,C,T,15_96073899_C_T,37,0,0,0,0.0331991951710262,,,
rs822349,chr9,5442487,C,T,128,122,250,0.512,0.499177425231183,0.53050165,0.418654503118063,0.540483502594702,0.0318234101620479,0.392407986474015,0.556700362348281,0.479569002856382,False,True,GM12878,STAG1,,NA,NA,,,9,5442487,C,T,0.5204,C,0.4796,gnoMADg:nfe,9_5442487_C_T,9,5442487,C,T,9_5442487_C_T,62,1,3,0,0.185915492957746,CD274	PLGRKT	PDCD1LG2,,Platelet count
rs257630,chr16,58755176,C,T,172,99,271,0.634686346863469,0.487317015689623,0.6034903,0.471111084031717,0.600765695512604,0.0339820970561498,0.440823812794759,0.609093203964367,0.53593838977216,False,True,MCF-7,FOXA1,,NA,NA,,,16,58721272,C,T,0.6252,C,0.3748,gnoMADg:nfe,16_58721272_C_T,16,58721272,C,T,16_58721272_C_T,57,0,2,0,0.219315895372233,GOT2	SLC38A7,,
rs6060563,chr20,30248803,C,T,52,72,124,0.419354838709677,0.488080552783458,0.4129451,0.425768789035873,0.587651146489622,0.0427029874597018,0.404726001153009,0.610357115051697,0.506709967762748,False,False,MCF-7,ESR1,,NA,NA,,,20,31661000,C,C,0.6835,T,0.3165,gnoMADg:nfe,20_31661000_C_T,20,31661000,C,T,20_31661000_C_T,108,23,7,2,0.246680080482897,TPX2	MYLK2	COX4I2	DEFB124	HM13	PLAGL2	HCK,COX4I2	BCL2L1,Mean corpuscular volume	Mean corpuscular hemoglobin	Monocyte percentage of white cells	Mean spheric corpuscular volume	Mean corpuscular haemoglobin	Plateletcrit	Mean reticulocyte volume	Platelet crit	Monocyte count	Mean corpuscular volume	Mean corpuscular volume	Mean corpuscular hemoglobin	Red blood cell count	Platelet count	Mean corpuscular volume	Platelet count	Mean reticulocyte volume	Sitting height	Red blood cell count	Heme oxygenase 1 measurement	Platelet count	Mean corpuscular hemoglobin	Mean sphered cell volume
rs10431295,chr12,10343011,G,A,42,73,115,0.365217391304348,0.497919124321278,0.3686604,0.41404003492228,0.586659563397432,0.0468138021704898,0.379604666360475,0.616188523802011,0.500349799159856,False,False,MCF-7,ESR1,,NA,NA,,,12,10190412,G,G,0.8076,A,0.1924,gnoMADg:nfe,12_10190412_G_A,12,10190412,G,A,12_10190412_G_A,40,0,9,1,0.340442655935614,CLEC7A	CLEC12B	OLR1	CLEC9A	CLEC2A	TMEM52B	CLEC1B	GABARAPL1	CLEC12A,GABARAPL1,
rs225386,chr21,43682938,A,G,53,100,153,0.34640522875817,0.488355764817809,0.3586426,0.412470759915211,0.571492020705116,0.0414917514838218,0.390835913386873,0.597021911965719,0.491981390310164,False,True,T-47D,ESR1,,NA,NA,,,21,42262828,G,G,0.522,A,0.478,gnoMADg:nfe,21_42262828_A_G,21,42262828,A,G,21_42262828_A_G,44,0,1,0,0.132997987927565,ABCG1,,
rs942016,chr14,103018554,A,C,60,77,137,0.437956204379562,0.497191658379361,0.420550275,0.439064374534912,0.59347279865525,0.0409470010154615,0.426860818320303,0.627245953621538,0.516268586595081,False,True,MCF10,FOS,,NA,NA,,,14,102552217,A,A,0.6827,C,0.3173,gnoMADg:nfe,14_102552217_A_C,14,102552217,A,C,14_102552217_A_C,83,11,3,2,0.13943661971831,RCOR1	TRAF3	EIF5,ANKRD9	MARK3,Eosinophill percentage	Immature fraction of reticulocytes	Immature reticulocyte fraction	High light scatter reticulocyte percentage of red cells	Eosinophil counts	Eosinophil counts	Eosinophill count	High light scatter reticulocyte count	High light scatter reticulocyte count	Eosinophil percentage of white cells	Immature fraction of reticulocytes
rs393861,chr12,5749047,G,A,62,39,101,0.613861386138614,0.497919124321278,0.6550819,0.366890458630432,0.548900076223941,0.0479671984178019,0.343152545732826,0.584249043626146,0.457895267427187,False,False,MCF-7,ESR1,,NA,NA,,,12,5639881,A,A,0.5375,G,0.4627,gnoMADg:nfe,12_5639881_G_A,12,5639881,G,A,12_5639881_G_A,33,0,0,1,0.0668008048289738,,ANO2,
rs2295529,chr14,91581043,G,T,66,62,128,0.515625,0.507344512471879,0.5209253,0.413894015114866,0.572139417020408,0.0410410229873223,0.385517035774645,0.59053289069048,0.493016716067637,False,True,T-47D,ESR1,,NA,NA,,,14,91114699,G,G,0.8857,T,0.1143,gnoMADg:nfe,14_91114699_G_T,14,91114699,G,T,14_91114699_G_T,47,0,1,1,0.333199195171026,DGLUCY,DGLUCY,
rs833760,chr2,36186152,C,T,53,54,107,0.495327102803738,0.488080552783458,0.51988615,0.39152740594949,0.565128780216979,0.0460928481484438,0.366112378603303,0.58747435498019,0.478328093083234,False,False,MCF-7,ESR1,True,NA,NA,Average_405_nnrGGTCA,NoPeak,2,35961047,C,T,0.5885,C,0.4116,gnoMADg:nfe,2_35961047_C_T,2,35961047,C,T,2_35961047_C_T,17,0,0,0,0.0663983903420523,,,
rs4696883,chr4,8644223,A,G,58,85,143,0.405594405594406,0.517705224728837,0.35921845,0.467070171195611,0.621215186129555,0.0409935978214748,0.45747012469698,0.661870438830621,0.544142678662583,False,False,MCF-7,ESR1,True,NA,NA,MA0112.1_CCAGGTCACCrTGrCCym,JASPAR,4,8642497,G,G,0.7236,A,0.2764,gnoMADg:nfe,4_8642497_A_G,4,8642497,A,G,4_8642497_A_G,31,0,0,0,0.0597585513078471,,,
rs932267,chr8,116959520,T,C,69,100,169,0.408284023668639,0.529411337425034,0.38330885,0.448722736031332,0.605492363031308,0.040585375647287,0.425391168822644,0.625853132358113,0.52710754953132,False,False,MCF-7,ESR1,,NA,NA,,,8,115947295,C,C,0.8322,T,0.1678,gnoMADg:nfe,8_115947295_T_C,8,115947295,T,C,8_115947295_T_C,129,5,0,0,0.0464788732394366,,,Serum 25-Hydroxyvitamin D levels	Serum 25-Hydroxyvitamin D levels	Serum 25-Hydroxyvitamin D levels	Serum 25-Hydroxyvitamin D levels	Arm fat percentage (right)
rs16841568,chr3,99364270,A,G,136,223,359,0.37883008356546,0.487168519229015,0.3535452,0.479987369342227,0.589876737815756,0.029205696873097,0.454223460386308,0.616620622434229,0.534932053578992,False,True,T-47D,CTCF,,NA,NA,,,3,99645426,A,A,0.8915,G,0.1085,gnoMADg:nfe,3_99645426_A_G,3,99645426,A,G,3_99645426_A_G,56,0,1,0,0.11307847082495,COL8A1,,
rs7659184,chr4,45133240,A,G,149,158,307,0.485342019543974,0.503853973992421,0.5118415,0.417356934212579,0.536887345183343,0.0306819956287587,0.390673240815011,0.548583068644302,0.477122139697961,False,True,LNCaP,FOXA1,,NA,NA,,,4,45131223,A,A,0.6908,G,0.3092,gnoMADg:nfe,4_45131223_A_G,4,45131223,A,G,4_45131223_A_G,108,11,0,0,0.0132796780684105,,,Body mass index (bmi)	Hip circumference	Arm fat mass (left)	Leg fat mass (right)	Leg fat percentage (right)	Body mass index (bmi)	Leg fat mass (left)	Comparative body size at age 10	Arm fat percentage (left)	Leg fat percentage (left)	Body mass index
rs1002142,chr8,131489046,A,C,73,93,166,0.439759036144578,0.510991599136595,0.4084656,0.46086810500393,0.612394445849944,0.039387856041442,0.437944148907581,0.634953648130017,0.536631275426937,False,True,MCF-7,FOXA1,,NA,NA,,,8,130476800,C,A,0.5289,C,0.4711,gnoMADg:nfe,8_130476800_A_C,8,130476800,A,C,8_130476800_A_C,57,0,1,0,0.0995975855130785,ASAP1,,
rs2956355,chr2,48980375,A,G,42,59,101,0.415841584158416,0.517705224728837,0.43797995,0.388390032355003,0.572071821715077,0.0486671787223325,0.366193707590279,0.60254630489036,0.48023092703504,False,False,MCF-7,ESR1,,NA,NA,,,2,48753236,G,G,0.9143,A,0.08574,gnoMADg:nfe,2_48753236_A_G,2,48753236,A,G,2_48753236_A_G,35,0,0,0,0.0865191146881288,,,
rs4871697,chr8,127408360,A,C,135,62,197,0.685279187817259,0.514362825199442,0.66701875,0.442175377212469,0.601737831462932,0.0396067668928525,0.412327084184738,0.613556952806156,0.521956604337701,False,False,MCF-7,ESR1,,NA,NA,,,8,126396115,C,A,0.5148,C,0.4852,gnoMADg:nfe,8_126396115_A_C,8,126396115,A,C,8_126396115_A_C,36,0,1,0,0.086317907444668,LRATD2,,
rs12133122,chr1,181139190,T,C,83,152,235,0.353191489361702,0.529411337425034,0.3995606,0.386277214714565,0.525591638447136,0.0365174857621023,0.355114362088399,0.538571083790605,0.455934426580851,False,False,MCF-7,ESR1,,NA,NA,,,1,181170054,T,T,0.7933,C,0.2067,gnoMADg:nfe,1_181170054_T_C,1,181170054,T,C,1_181170054_T_C,30,0,2,0,0.119517102615694,IER5	MR1,,
rs7605009,chr2,21540399,G,A,85,100,185,0.459459459459459,0.504469215440233,0.466449,0.423688650228444,0.569277334897049,0.0369230955860156,0.388895084428104,0.579419155186137,0.496482992562747,False,True,GM12892,CTCF,,NA,NA,,,2,21317527,A,G,0.887,A,0.113,gnoMADg:nfe,2_21317527_G_A,2,21317527,G,A,2_21317527_G_A,61,1,0,0,0.0398390342052314,,,Low density lipoprotein cholesterol levels
rs917303,chr5,135418032,G,A,103,106,209,0.492822966507177,0.501853127671895,0.46838245,0.445113858024812,0.585999389040062,0.035615438354224,0.424028588929076,0.606709564140842,0.515556623532437,False,True,PANC-1,CTCF,,NA,NA,,,5,136082343,G,G,0.654,A,0.346,gnoMADg:nfe,5_136082343_G_A,5,136082343,G,A,5_136082343_G_A,48,0,2,1,0.419919517102616,TGFBI	SMAD5,TGFBI,
rs17293817,chr10,1452786,G,A,59,58,117,0.504273504273504,0.497919124321278,0.53803555,0.384356857687137,0.548543950263034,0.0428938971427211,0.355023968826117,0.566310256435163,0.466450403975086,False,False,MCF-7,ESR1,,NA,NA,,,10,1410591,G,G,0.6523,A,0.3477,gnoMADg:nfe,10_1410591_G_A,10,1410591,G,A,10_1410591_G_A,43,0,1,0,0.093158953722334,ADARB2,,
rs13415523,chr2,159587256,T,C,72,87,159,0.452830188679245,0.529411337425034,0.46882805,0.405766470680287,0.557861294647855,0.0395680040340692,0.393634309919911,0.594146976017348,0.481813882664071,False,False,MCF-7,ESR1,,NA,NA,,,2,158730744,T,T,0.9112,C,0.08881,gnoMADg:nfe,2_158730744_T_C,2,158730744,T,C,2_158730744_T_C,24,0,0,0,0.0597585513078471,,,
rs1469265,chr8,133764321,G,A,60,41,101,0.594059405940594,0.497919124321278,0.57240045,0.433351255184168,0.619638749301948,0.0485830914266406,0.410506590017112,0.644858275614348,0.526495002243058,False,False,MCF-7,ESR1,,NA,NA,,,8,132752075,G,G,0.6662,A,0.3338,gnoMADg:nfe,8_132752075_G_A,8,132752075,G,A,8_132752075_G_A,121,2,4,2,0.266398390342052,PHF20L1	TMEM71	DNAAF11	TG,TMEM71	TG,Thyroid problem (not cancer)	Hypothyroidism or myxedema
rs6728759,chr2,192086890,A,G,58,60,118,0.491525423728814,0.517705224728837,0.47573725,0.435728086447955,0.60176917636206,0.0436515316201686,0.415766888839484,0.629169613160912,0.518748631405008,False,False,MCF-7,ESR1,,NA,NA,,,2,191222164,A,G,0.5983,A,0.4017,gnoMADg:nfe,2_191222164_A_G,2,191222164,A,G,2_191222164_A_G,66,0,2,2,0.367002012072435,MYO1B	STAT4,MYO1B	STAT4,
rs1692761,chr12,130774189,A,G,59,65,124,0.475806451612903,0.517705224728837,0.5276135,0.369475670500221,0.534693341332186,0.0427854480670546,0.342782055414895,0.558473131476306,0.452084505916203,False,False,MCF-7,ESR1,,NA,NA,,,12,130289644,G,A,0.5689,G,0.431,gnoMADg:nfe,12_130289644_A_G,12,130289644,A,G,12_130289644_A_G,69,0,0,0,0.0597585513078471,,,
rs2268545,chr1,168369018,T,C,51,62,113,0.451327433628319,0.529411337425034,0.42655575,0.439932134383345,0.611418170900924,0.0446998611892396,0.418877095948472,0.636897751372439,0.525675152642135,False,False,MCF-7,ESR1,,NA,NA,,,1,168399780,T,C,0.6657,T,0.3344,gnoMADg:nfe,1_168399780_T_C,1,168399780,T,C,1_168399780_T_C,30,0,0,0,0.0531187122736418,,,
rs643634,chr11,63585804,C,A,69,71,140,0.492857142857143,0.503582165596104,0.52555705,0.391635621035327,0.547994395417113,0.0406296664214372,0.359423802886076,0.559381620139969,0.46981500822622,False,False,MCF-7,ESR1,,NA,NA,,,11,63818332,C,C,0.5351,A,0.4649,gnoMADg:nfe,11_63818332_C_A,11,63818332,C,A,11_63818332_C_A,61,0,4,1,0.172635814889336,PLAAT3	RTN3	NAA40	PRDX5,MARK2,
rs11233691,chr11,83310263,A,G,51,64,115,0.443478260869565,0.517705224728837,0.4148924,0.444777350152806,0.614665557896607,0.0440984148203288,0.425318033132387,0.640083408951579,0.529721454024707,False,False,MCF-7,ESR1,,NA,NA,,,11,83599220,A,A,0.9497,G,0.05029,gnoMADg:nfe,11_83599220_A_G,11,83599220,A,G,11_83599220_A_G,40,0,1,1,0.0398390342052314,CCDC90B,DDIAS,
rs4883627,chr12,133207412,T,C,51,56,107,0.476635514018692,0.529411337425034,0.52819605,0.368850077029402,0.538848279903144,0.0465050958977305,0.351278489131061,0.58916468578677,0.453849178466273,False,False,MCF-7,ESR1,,NA,NA,,,12,132630826,T,C,0.5884,T,0.4116,gnoMADg:nfe,12_132630826_T_C,12,132630826,T,C,12_132630826_T_C,72,0,8,6,0.413883299798793,ANKLE2	P2RX2	LRCOL1	PXMP2	ZNF605	PGAM5	POLE	GOLGA3,ANKLE2	P2RX2	FBRSL1	PXMP2	PGAM5	POLE,
rs11840615,chr13,90633462,C,T,120,67,187,0.641711229946524,0.512267139021963,0.5992449,0.473953455117869,0.624333526684562,0.0382402211402296,0.438219644781704,0.634059254066884,0.549143490901215,False,True,LNCaP,AR,,NA,NA,,,13,89981208,T,C,0.7737,T,0.2263,gnoMADg:nfe,13_89981208_C_T,13,89981208,C,T,13_89981208_C_T,40,0,0,0,0,,,
rs8061528,chr16,3656482,C,T,83,55,138,0.601449275362319,0.488080552783458,0.55786935,0.465489026097336,0.628609265368893,0.0427017578608284,0.433048235120969,0.644240228146669,0.547049145733115,False,False,MCF-7,ESR1,,NA,NA,,,16,3606481,C,C,0.7948,T,0.2052,gnoMADg:nfe,16_3606481_C_T,16,3606481,C,T,16_3606481_C_T,175,12,7,1,0.247082494969819,ZNF597	TRAP1	DNASE1	CLUAP1	NAA60	SLX4	NLRC3,TRAP1,Neutrophil count	FEV1	Body mass index	Neutrophil count	Forced vital capacity (fvc)	Forced expiratory volume in 1-second (fev1) best measure	Lung function (FVC)	Forced vital capacity (fvc) best measure	Forced expiratory volume in 1-second (fev1)	Lung function (FVC)	White blood cell count	Neutrophil count
rs4868489,chr5,168133829,A,G,97,92,189,0.513227513227513,0.499798319826468,0.5154541,0.429607066248896,0.568525650947615,0.0367010454348388,0.407748895548812,0.584514626620528,0.499066358598255,False,True,GM12892,STAG1,,NA,NA,,,5,168706824,G,A,0.5732,G,0.4268,gnoMADg:nfe,5_168706824_A_G,5,168706824,A,G,5_168706824_A_G,65,0,3,1,0.167002012072435,RARS1	FBLL1	PANK3,RARS1,
rs337875,chr5,78194997,C,T,31,76,107,0.289719626168224,0.488080552783458,0.3193533,0.367523668874301,0.557498163292463,0.0502827511997945,0.347902361176729,0.593967645807031,0.462510916083382,False,False,MCF-7,ESR1,,NA,NA,,,5,78899174,T,T,0.6505,C,0.3495,gnoMADg:nfe,5_78899174_C_T,5,78899174,C,T,5_78899174_C_T,63,0,1,1,0.339637826961771,ARSB,ARSB,
rs4125973,chr2,180946075,T,C,51,55,106,0.481132075471698,0.529411337425034,0.4663171,0.427747633598089,0.604947627481357,0.0476470689710577,0.406061841728703,0.641828082416177,0.516347630539723,False,False,MCF-7,ESR1,,NA,NA,,,2,180081348,T,T,0.5369,C,0.4631,gnoMADg:nfe,2_180081348_T_C,2,180081348,T,C,2_180081348_T_C,94,0,0,0,0.0597585513078471,,,
rs9843097,chr3,150197676,C,T,71,42,113,0.628318584070796,0.488080552783458,0.58423485,0.463085769672048,0.635177749388917,0.0451544351582137,0.430711801047845,0.650801554297101,0.549131759530483,False,False,MCF-7,ESR1,,NA,NA,,,3,150479889,C,C,0.7694,T,0.2306,gnoMADg:nfe,3_150479889_C_T,3,150479889,C,T,3_150479889_C_T,72,0,2,0,0.179275653923541,TSC22D2	EIF2A,,
rs4247463,chr9,140667227,A,G,53,52,105,0.504761904761905,0.501320508471117,0.4597473,0.460010091335951,0.632743303566231,0.0454700138523058,0.42662497436684,0.64812767221708,0.546376697451091,False,True,GM12878,CTCF,True,NA,NA,Average_351_nTGCTsCCCC	ENCFF000ONR_dedup.bam.motifs_0_GkGCAGCAsyTCC	MA1102.2_nsCAGGGGGCGs	SRR357494_dedup.bam.motifs_2_CmnsGTGGCGCysT,JASPAR and NoPeak,9,137772775,G,A,0.6873,G,0.3127,gnoMADg:nfe,9_137772775_A_G,9,137772775,A,G,9_137772775_A_G,48,0,4,3,0.367203219315895,EHMT1	ARRDC1	MRPL41	PNPLA7,EHMT1	ENTPD8	ZMYND19,
rs3923745,chr3,77089395,T,C,50,73,123,0.40650406504065,0.529411337425034,0.4485051,0.382562042140456,0.544361959306985,0.0435123603952099,0.3600393094183,0.57422325887192,0.46346200072372,False,False,MCF-7,ESR1,,NA,NA,,,3,77040244,C,T,0.652,C,0.348,gnoMADg:nfe,3_77040244_T_C,3,77040244,T,C,3_77040244_T_C,47,0,0,0,0.0201207243460765,,,
rs8178870,chr17,64206696,T,A,88,102,190,0.463157894736842,0.513358810513805,0.42791415,0.469681572756373,0.613406298749862,0.0365343382095497,0.431403027602142,0.618854757592196,0.541543935753118,False,False,MCF-7,ESR1,,NA,NA,,,17,66210578,T,T,0.5738,A,0.4262,gnoMADg:nfe,17_66210578_T_A,17,66210578,T,A,17_66210578_T_A,91,1,1,0,0.146076458752515,PRKCA,,Sitting height
rs10082903,chr12,132078060,C,T,58,54,112,0.517857142857143,0.488080552783458,0.5629928,0.375613621920116,0.543673378569176,0.0446519567185731,0.348008364717369,0.570886150969325,0.459643500244646,False,False,MCF-7,ESR1,,NA,NA,,,12,131593515,C,T,0.6835,C,0.3165,gnoMADg:nfe,12_131593515_C_T,12,131593515,C,T,12_131593515_C_T,45,0,0,0,0.0531187122736418,,,
rs7135208,chr12,75834064,C,T,44,61,105,0.419047619047619,0.488080552783458,0.43359085,0.391231729336685,0.570522804872036,0.0468486295825776,0.371484830065155,0.606763840893155,0.480877267104361,False,False,MCF-7,ESR1,,NA,NA,,,12,75440284,C,C,0.6072,T,0.3928,gnoMADg:nfe,12_75440284_C_T,12,75440284,C,T,12_75440284_C_T,73,0,5,3,0.387122736418511,CAPS2	GLIPR1L1	GLIPR1	GLIPR1L2	KRR1,KCNC2	GLIPR1L1	GLIPR1L2,
rs7912121,chr10,32228995,T,G,42,64,106,0.39622641509434,0.530455893596286,0.4213901,0.392722065208817,0.578055220329558,0.0478635466905437,0.368337835877883,0.602655104356899,0.485388642769187,False,False,MCF-7,ESR1,,NA,NA,,,10,31940067,G,G,0.5378,T,0.4622,gnoMADg:nfe,10_31940067_T_G,10,31940067,T,G,10_31940067_T_G,82,2,2,1,0.219315895372233,ARHGAP12	KIF5B,ARHGAP12,FEV1	Low density lipoprotein cholesterol levels
rs7745174,chr6,32266795,G,A,56,56,112,0.5,0.49909643377893,0.536997,0.383930560232297,0.550700397618874,0.0447604759247557,0.361924235353311,0.578655638798623,0.467315478925586,False,True,BJ,FOXA2,True,NA,NA,ENCFF414KXU_dedup.bam.motifs_1_knTGTTTACwTwAs,NoPeak,6,32299018,G,G,0.8301,A,0.1699,gnoMADg:nfe,6_32299018_G_A,6,32299018,G,A,6_32299018_G_A,658,224,30,15,0.313682092555332,NOTCH4	TAP2	RNF5	HLA-DQA1	ATF6B	HLA-DQB2	AGER	PBX2	PSMB9	C4A	STK19	CYP21A2	LY6G5C	TNXB	BTNL2	NEU1	HLA-DRA	HLA-DQB1	HLA-DRB1	PPT2	HLA-DMA	LY6G6C	MICB	HLA-DRB5	C4B	HLA-B	HLA-DMB	LY6G5B	SKIC2	APOM,EGFL8	HLA-DQB2	C4A	CYP21A2	TSBP1	HLA-DPB1	MICA	HLA-DQB1	HLA-DRB1	PPT2	HLA-DMA	GPSM3	HLA-DRB5	HLA-B	HLA-DMB,Neutrophil count	Lymphocyte counts	Hemoglobin concentration	Reticulocyte count	Disorders of the thyroid gland	Autoimmune diseases	Hypothyroidism other/unspecified
rs7642318,chr3,194329285,G,T,55,71,126,0.436507936507937,0.484575745000887,0.4346852,0.422418324945693,0.584024813357376,0.0421156869221273,0.394584927268072,0.598294085103696,0.503221569151534,False,False,MCF-7,ESR1,,NA,NA,,,3,194608556,G,G,0.6965,T,0.3035,gnoMADg:nfe,3_194608556_G_T,3,194608556,G,T,3_194608556_G_T,44,0,3,1,0.340643863179074,FAM43A	LSG1	TMEM44,TMEM44,
rs1010658,chr2,25595194,T,C,67,61,128,0.5234375,0.529411337425034,0.50485475,0.438686612690319,0.600341965777583,0.0426954576324108,0.411706793869067,0.618452358511129,0.519514289233951,False,False,MCF-7,ESR1,,NA,NA,,,2,25372325,C,C,0.7194,T,0.2806,gnoMADg:nfe,2_25372325_T_C,2,25372325,T,C,2_25372325_T_C,56,0,1,0,0.0663983903420523,POMC,,
rs2240194,chr12,113319600,C,T,54,58,112,0.482142857142857,0.488080552783458,0.5178349,0.379677866453432,0.545751657263353,0.0440141417405885,0.36186134586358,0.575587801772452,0.462714761858393,False,False,MCF-7,ESR1,,NA,NA,,,12,112881795,C,C,0.5988,T,0.4012,gnoMADg:nfe,12_112881795_C_T,12,112881795,C,T,12_112881795_C_T,52,0,3,1,0.306237424547284,RPH3A	OAS3	OAS1,RPH3A,
rs105147,chr11,67793014,T,C,91,89,180,0.505555555555556,0.529411337425034,0.5254954,0.41051721256955,0.557664179190355,0.0376380392133209,0.380470907163719,0.569499958666616,0.484090695879953,False,False,MCF-7,ESR1,,NA,NA,,,11,68025546,,T,0.5632,C,0.4368,gnoMADg:nfe,11_68025546_T_C,11,68025546,T,C,11_68025546_T_C,49,0,5,2,0.280482897384306,UNC93B1	ALDH3B1	TCIRG1	CHKA	NDUFS8,ALDH3B1	TCIRG1,
rs16977622,chr15,87059006,T,C,54,142,196,0.275510204081633,0.500236570088844,0.3145254,0.371883569114985,0.531316027629306,0.0414541283254936,0.353272204348181,0.551790215860569,0.451599798372145,False,True,T-47D,FOXA1,,NA,NA,,,15,86515775,T,T,0.6437,C,0.3563,gnoMADg:nfe,15_86515775_T_C,15,86515775,T,C,15_86515775_T_C,81,0,0,0,0.00663983903420523,,,
rs4964996,chr12,132270458,T,C,57,65,122,0.467213114754098,0.529411337425034,0.5024401,0.389326100823178,0.549154854280802,0.0425797286793535,0.371726252397094,0.579748252710287,0.46924047755199,False,False,MCF-7,ESR1,,NA,NA,,,12,131785913,T,T,0.5622,C,0.4378,gnoMADg:nfe,12_131785913_T_C,12,131785913,T,C,12_131785913_T_C,41,0,2,2,0.246478873239437,MMP17	EP400,MMP17	SFSWAP,
rs4768900,chr12,50734199,T,A,79,50,129,0.612403100775194,0.513358810513805,0.59766345,0.434168694978966,0.596960215868714,0.0424538318320791,0.40704820725325,0.614482592428861,0.51556445542384,False,False,MCF-7,ESR1,,NA,NA,,,12,50340416,T,A,0.6598,T,0.3402,gnoMADg:nfe,12_50340416_T_A,12,50340416,T,A,12_50340416_T_A,170,32,10,5,0.360362173038229,TMT1A	LIMA1	DIP2B	CERS5	TFCP2	ASIC1	ATF1	LARP4	COX14	SMARCD1,CERS5	ATF1	FAM186A	COX14	SMARCD1,White blood cell count	Mean corpuscular volume	Red cell distribution width	Red cell distribution width	Platelet crit	Plateletcrit	Impedance of leg (right)	White blood cell (leukocyte) count	Neutrophill count	Lung function (FVC)	Red cell distribution width	Neutrophil count	Immature reticulocyte fraction	Impedance of leg (left)	Impedance of whole body	Sex hormone-binding globulin levels adjusted for BMI	Sex hormone-binding globulin levels adjusted for BMI	Heel bone mineral density	White blood cell count	Sitting height	Low density lipoprotein cholesterol levels	Platelet count	Mean corpuscular volume	Pattern 1 | hair/balding pattern	Platelet count	Sex hormone-binding globulin levels	Neutrophil count	Platelet count	Red blood cell (erythrocyte) distribution width	Sex hormone-binding globulin levels	Sex hormone-binding globulin levels adjusted for BMI	Liver enzyme levels (alanine transaminase)
rs7021333,chr9,98823528,T,G,119,101,220,0.540909090909091,0.499720582957149,0.5820409,0.391472659856898,0.522924573060369,0.0348358137279595,0.367839730471777,0.538293792304011,0.457198616458634,False,True,GM19239,STAG1,,NA,NA,,,9,96061246,G,G,0.5791,T,0.4208,gnoMADg:nfe,9_96061246_T_G,9,96061246,T,G,9_96061246_T_G,53,0,2,0,0.119517102615694,PTCH1	ERCC6L2,,
rs7397730,chr12,86416212,T,C,73,30,103,0.70873786407767,0.529411337425034,0.67155675,0.443643537155989,0.643840373250462,0.0525262140162016,0.412930243818637,0.668894176774131,0.543741955203226,False,False,MCF-7,ESR1,,NA,NA,,,12,86022434,G,T,0.5454,C,0.4545,gnoMADg:nfe,12_86022434_T_C,12,86022434,T,C,12_86022434_T_C,64,0,3,0,0.15271629778672,RASSF9	NTS	MGAT4C,,
rs465530,chr12,65330766,G,T,61,51,112,0.544642857142857,0.484575745000887,0.5327787,0.428880390987238,0.6037148092518,0.0453986625079815,0.403633841704127,0.617739088714805,0.516297600119519,False,False,MCF-7,ESR1,True,NA,NA,SRR5735132_dedup.bam.motifs_1_GmCATTCCATTCkCA,NoPeak,12,64936986,G,G,0.5558,T,0.4442,gnoMADg:nfe,12_64936986_G_T,12,64936986,G,T,12_64936986_G_T,49,0,3,0,0.172635814889336,TB…	LEMD3	WIF1,,
rs4696883,chr4,8644223,A,G,58,85,143,0.405594405594406,0.517705224728837,0.35921845,0.467070171195611,0.621215186129555,0.0409935978214748,0.45747012469698,0.661870438830621,0.544142678662583,False,False,MCF-7,ESR1,True,NA,NA,MA0112.1_CCAGGTCACCrTGrCCym,JASPAR,4,8642497,G,G,0.7236,A,0.2764,gnoMADg:nfe,4_8642497_A_G,4,8642497,A,G,4_8642497_A_G,31,0,0,0,0.0597585513078471,,,
rs10405064,chr19,37861861,C,T,32,71,103,0.310679611650485,0.49128524496665,0.320265,0.385903468912713,0.578214594816757,0.0505324726979218,0.373064025916848,0.616239168254665,0.482059031864735,False,True,MCF-7,NRF1,,NA,NA,,,19,37370959,C,C,0.8422,T,0.1578,gnoMADg:nfe,19_37370959_C_T,19,37370959,C,T,19_37370959_C_T,91,1,17,6,0.380281690140845,WDR87	ZNF573	ZFP82	ZNF568	ZNF260	ZNF540	ZFP30	ZNF420	ZNF571	ZNF790	ZNF607	ZNF875	ZNF793	ZNF585B	ZNF585A	ZNF569	ZNF529,ZNF570	ZNF568	ZFP30	ZNF875	ZNF793	ZNF585A,Hypertension
rs904640,chr12,33140884,T,G,62,72,134,0.462686567164179,0.530455893596286,0.4789759,0.40822216385949,0.567514300114619,0.0409181187179928,0.379253924004389,0.58658164348119,0.487868231987054,False,False,MCF-7,ESR1,,NA,NA,,,12,32987950,G,G,0.515,T,0.485,gnoMADg:nfe,12_32987950_T_G,12,32987950,T,G,12_32987950_T_G,36,0,0,0,0.0531187122736418,,,
rs4657570,chr1,166554578,C,T,119,289,408,0.291666666666667,0.505138236778584,0.301287,0.439375485282968,0.555869098300589,0.0298719216574721,0.407954842119572,0.559152355550055,0.497622291791778,False,True,K562,NFE2,,NA,NA,,,1,166585341,C,C,0.6487,T,0.3513,gnoMADg:nfe,1_166585341_C_T,1,166585341,C,T,1_166585341_C_T,47,0,3,0,0.0796780684104628,ILDR2	POGK	MAEL,,
rs12404753,chr1,232564013,C,T,77,40,117,0.658119658119658,0.488080552783458,0.63956555,0.432613164583208,0.605996535168394,0.0473997507610264,0.402483382733618,0.629740858205759,0.519304849875801,False,False,MCF-7,ESR1,,NA,NA,,,1,232428267,C,C,0.8981,T,0.1019,gnoMADg:nfe,1_232428267_C_T,1,232428267,C,T,1_232428267_C_T,53,0,0,0,0.0599597585513078,,,
rs7176010,chr15,81384836,G,A,75,78,153,0.490196078431373,0.507119138077369,0.5254736,0.387531307031238,0.548648237046651,0.0402423917058696,0.366949291078479,0.568570425330632,0.468089772038944,False,True,MCF10,FOS,,NA,NA,,,15,81092495,G,G,0.9193,A,0.08073,gnoMADg:nfe,15_81092495_G_A,15,81092495,G,A,15_81092495_G_A,43,0,1,0,0.179476861167002,CFAP161,,
rs7902261,chr10,15117672,G,T,81,47,128,0.6328125,0.484575745000887,0.5952776,0.458977909778493,0.621268152975972,0.0424574105151161,0.424848097819418,0.633409146991649,0.540123031377232,False,False,MCF-7,ESR1,,NA,NA,,,10,15075673,T,G,0.8589,T,0.1411,gnoMADg:nfe,10_15075673_G_T,10,15075673,G,T,10_15075673_G_T,30,0,3,0,0.112877263581489,OLAH	NMT2	ACBD7,,
rs10091158,chr8,40809189,C,T,66,61,127,0.519685039370079,0.501123443112638,0.4705878,0.462622435334068,0.622717445796587,0.0419594406072959,0.456812911024087,0.663528210379362,0.542669940565327,False,True,GM12892,STAG1,,NA,NA,,,8,40951670,C,C,0.8608,T,0.1392,gnoMADg:nfe,8_40951670_C_T,8,40951670,C,T,8_40951670_C_T,55,0,0,0,0.0597585513078471,,,
rs16893225,chr8,129990217,A,G,65,56,121,0.537190082644628,0.517705224728837,0.5559115,0.402284179232078,0.562472774455701,0.042338677843998,0.377410299610302,0.581105241543158,0.48237847684389,False,False,MCF-7,ESR1,,NA,NA,,,8,128977971,A,A,0.6353,G,0.3646,gnoMADg:nfe,8_128977971_A_G,8,128977971,A,G,8_128977971_A_G,144,4,0,0,0,,,Heel bone mineral density	Appendicular lean mass	Neutrophil count	Eosinophil percentage of white cells
rs2268545,chr1,168369018,T,C,51,62,113,0.451327433628319,0.529411337425034,0.42655575,0.439932134383345,0.611418170900924,0.0446998611892396,0.418877095948472,0.636897751372439,0.525675152642135,False,False,MCF-7,ESR1,,NA,NA,,,1,168399780,T,C,0.6657,T,0.3344,gnoMADg:nfe,1_168399780_T_C,1,168399780,T,C,1_168399780_T_C,30,0,0,0,0.0531187122736418,,,
rs6499092,chr16,66595842,G,A,140,109,249,0.562248995983936,0.507630796254283,0.54078465,0.445757746876297,0.581089084776795,0.0348240442698309,0.423942309657813,0.593226341904058,0.513423415826546,False,True,Jurkat,MYB,,NA,NA,,,16,66561939,A,G,0.8803,A,0.1197,gnoMADg:nfe,16_66561939_G_A,16,66561939,G,A,16_66561939_G_A,67,0,9,0,0.199195171026157,TK2	PDP2	CMTM3	CMTM1	BEAN1	CKLF	CES2	NAE1	LRRC36,,
rs17069507,chr3,63924956,A,G,12,108,120,0.1,0.507981001766851,0.11064515,0.34061613772123,0.616677209952705,0.0730042388081492,0.290628848902086,0.657251676409156,0.478646673836967,False,False,MCF-7,NFIB,,NA,NA,,,3,63939280,A,A,0.8772,G,0.1228,gnoMADg:nfe,3_63939280_A_G,3,63939280,A,G,3_63939280_A_G,98,2,0,1,0.119919517102616,,PSMD6,Red cell distribution width	Red cell distribution width
rs7912121,chr10,32228995,T,G,42,64,106,0.39622641509434,0.530455893596286,0.4213901,0.392722065208817,0.578055220329558,0.0478635466905437,0.368337835877883,0.602655104356899,0.485388642769187,False,False,MCF-7,ESR1,,NA,NA,,,10,31940067,G,G,0.5378,T,0.4622,gnoMADg:nfe,10_31940067_T_G,10,31940067,T,G,10_31940067_T_G,82,2,2,1,0.219315895372233,ARHGAP12	KIF5B,ARHGAP12,FEV1	Low density lipoprotein cholesterol levels
rs1924027,chr9,105097422,C,T,129,94,223,0.57847533632287,0.488080552783458,0.6147125,0.396448567809256,0.534358872581953,0.0371294986619511,0.36389174905435,0.548226950468017,0.465403720195605,False,True,MCF-7,ESR1,,NA,NA,,,9,102335140,C,C,0.5658,T,0.4342,gnoMADg:nfe,9_102335140_C_T,9,102335140,C,T,9_102335140_C_T,40,0,0,0,0,,,
rs12878560,chr14,43084486,A,G,54,47,101,0.534653465346535,0.517705224728837,0.56670895,0.377326483457478,0.559657304480489,0.0485527065026912,0.359185668158549,0.596258229727191,0.468491893968983,False,False,MCF-7,ESR1,,NA,NA,,,14,42615283,A,A,0.6633,G,0.3367,gnoMADg:nfe,14_42615283_A_G,14,42615283,A,G,14_42615283_A_G,46,0,0,0,0,,,
rs11232448,chr11,80775068,C,T,48,56,104,0.461538461538462,0.488080552783458,0.4440999,0.428730638402554,0.606778867406871,0.0471046228509661,0.405096968044391,0.633863293278655,0.517754752904712,False,False,MCF-7,ESR1,,NA,NA,,,11,81064025,C,C,0.7611,T,0.2389,gnoMADg:nfe,11_81064025_C_T,11,81064025,C,T,11_81064025_C_T,50,0,0,0,0,,,
rs8141797,chr22,24582041,A,G,96,39,135,0.711111111111111,0.517705224728837,0.67277105,0.461724601129989,0.631157464947606,0.0451076537564934,0.433963754291331,0.657163894660787,0.546441033038798,False,False,MCF-7,ESR1,,NA,NA,,,22,24186073,A,A,0.9381,G,0.06194,gnoMADg:nfe,22_24186073_A_G,22,24186073,A,G,22_24186073_A_G,61,1,5,2,0.338832997987928,SUSD2	CABIN1	GGT5	SMARCB1	UPB1,SUSD2	GGT5,Gamma glutamyl transferase levels
rs4903482,chr14,77209399,G,A,65,106,171,0.380116959064327,0.497919124321278,0.419504,0.378815532981156,0.531518722937406,0.0398702115746193,0.368845398309101,0.568511690668958,0.455167127959281,False,False,MCF-7,ESR1,,NA,NA,,,14,76743056,A,A,0.8291,G,0.1709,gnoMADg:nfe,14_76743056_G_A,14,76743056,G,A,14_76743056_G_A,51,0,2,0,0.199195171026157,ANGEL1	VASH1,,
rs7516080,chr1,16067904,T,C,424,514,938,0.452025586353945,0.498919481824008,0.4686482,0.444863968757576,0.513525094088286,0.0179358001152566,0.431682540828447,0.524132751217911,0.479194531422931,False,True,GM19239,STAG1,,NA,NA,,,1,15741409,T,T,0.9991,C,0.0008525,gnoMADg:nfe,1_15741409_T_C,1,15741409,T,C,1_15741409_T_C,0,0,1,0,0.172635814889336,TMEM82,,
rs7397730,chr12,86416212,T,C,73,30,103,0.70873786407767,0.529411337425034,0.67155675,0.443643537155989,0.643840373250462,0.0525262140162016,0.412930243818637,0.668894176774131,0.543741955203226,False,False,MCF-7,ESR1,,NA,NA,,,12,86022434,G,T,0.5454,C,0.4545,gnoMADg:nfe,12_86022434_T_C,12,86022434,T,C,12_86022434_T_C,64,0,3,0,0.15271629778672,RASSF9	NTS	MGAT4C,,
rs766348,chr9,87847392,G,A,64,40,104,0.615384615384615,0.497919124321278,0.61457615,0.416388425177291,0.60237833871612,0.0492533945290691,0.373524113860642,0.623756704903136,0.509383381946705,False,False,MCF-7,ESR1,,NA,NA,,,9,85232477,G,G,0.8726,A,0.1274,gnoMADg:nfe,9_85232477_G_A,9,85232477,G,A,9_85232477_G_A,50,0,0,0,0,,,
rs3769427,chr2,168813708,A,G,49,58,107,0.457943925233645,0.517705224728837,0.428011,0.444618777056404,0.619364976534493,0.0466656096529063,0.423119166939374,0.659364500840087,0.531991876795448,False,True,MCF-7,ESR1,,NA,NA,,,2,167957198,A,A,0.8726,G,0.1275,gnoMADg:nfe,2_167957198_A_G,2,167957198,A,G,2_167957198_A_G,35,0,2,1,0.153319919517103,NOSTRIN	STK39,STK39,
rs12594991,chr15,93516427,A,G,89,64,153,0.581699346405229,0.517705224728837,0.58487355,0.420763333755779,0.57691119321648,0.0406137368502214,0.398302694595244,0.602973335273886,0.49883726348613,False,False,MCF-7,ESR1,,NA,NA,,,15,92973197,A,A,0.5297,G,0.4703,gnoMADg:nfe,15_92973197_A_G,15,92973197,A,G,15_92973197_A_G,80,0,1,1,0.31307847082495,CHD2,CHD2,
rs8061528,chr16,3656482,C,T,83,55,138,0.601449275362319,0.488080552783458,0.55786935,0.465489026097336,0.628609265368893,0.0427017578608284,0.433048235120969,0.644240228146669,0.547049145733115,False,False,MCF-7,ESR1,,NA,NA,,,16,3606481,C,C,0.7948,T,0.2052,gnoMADg:nfe,16_3606481_C_T,16,3606481,C,T,16_3606481_C_T,175,12,7,1,0.247082494969819,ZNF597	TRAP1	DNASE1	CLUAP1	NAA60	SLX4	NLRC3,TRAP1,Neutrophil count	FEV1	Body mass index	Neutrophil count	Forced vital capacity (fvc)	Forced expiratory volume in 1-second (fev1) best measure	Lung function (FVC)	Forced vital capacity (fvc) best measure	Forced expiratory volume in 1-second (fev1)	Lung function (FVC)	White blood cell count	Neutrophil count
rs17735360,chr4,71554246,T,G,122,111,233,0.523605150214592,0.492938799465091,0.4898827,0.466444560361038,0.598220965724717,0.0342774662429532,0.446763546432994,0.614087593411638,0.532332763042877,False,True,HepG2,THAP11,,NA,NA,,,4,70688529,T,T,0.9781,G,0.02187,gnoMADg:nfe,4_70688529_T_G,4,70688529,T,G,4_70688529_T_G,29,0,1,0,0.126156941649899,GRSF1,,
rs10746261,chr12,83325530,G,A,114,89,203,0.561576354679803,0.502664161148717,0.57672945,0.416420679525805,0.555596840450608,0.037088492666577,0.395862213741909,0.574800969700044,0.486008759988207,False,True,MCF-7,GATA3,,NA,NA,,,12,82931751,G,A,0.7371,G,0.2629,gnoMADg:nfe,12_82931751_G_A,12,82931751,G,A,12_82931751_G_A,71,0,1,0,0.119718309859155,TMTC2,,
rs1888073,chr9,82377443,T,G,44,83,127,0.346456692913386,0.530455893596286,0.3913678,0.371568551042694,0.541981285259641,0.0440518899113234,0.345949673513981,0.565894647021391,0.456774918151168,False,False,MCF-7,ESR1,,NA,NA,,,9,79762528,G,G,0.7419,T,0.2581,gnoMADg:nfe,9_79762528_T_G,9,79762528,T,G,9_79762528_T_G,51,0,0,0,0.0398390342052314,,,
rs7642318,chr3,194329285,G,T,55,71,126,0.436507936507937,0.484575745000887,0.4346852,0.422418324945693,0.584024813357376,0.0421156869221273,0.394584927268072,0.598294085103696,0.503221569151534,False,False,MCF-7,ESR1,,NA,NA,,,3,194608556,G,G,0.6965,T,0.3035,gnoMADg:nfe,3_194608556_G_T,3,194608556,G,T,3_194608556_G_T,44,0,3,1,0.340643863179074,FAM43A	LSG1	TMEM44,TMEM44,
rs4734827,chr8,105899347,G,A,146,77,223,0.654708520179372,0.497919124321278,0.6738515,0.397908888380793,0.543082519468552,0.0372566368899608,0.393240440664318,0.570848930263542,0.470495703924672,False,False,MCF-7,ESR1,,NA,NA,,,8,104887119,A,A,0.6907,G,0.3096,gnoMADg:nfe,8_104887119_G_A,8,104887119,G,A,8_104887119_G_A,86,0,0,0,0.0265593561368209,,,
rs11751325,chr6,24522794,A,C,146,142,288,0.506944444444444,0.508939686479346,0.4968571,0.443350917645648,0.563498611963956,0.0310418077650081,0.416387577777173,0.577263760307198,0.503424764804802,False,True,Jurkat,MYB,,NA,NA,,,6,24522566,A,A,0.5673,C,0.4335,gnoMADg:nfe,6_24522566_A_C,6,24522566,A,C,6_24522566_A_C,44,0,4,0,0.199396378269618,C6orf62	ALDH5A1	MRS2	GPLD1,,
rs105147,chr11,67793014,T,C,91,89,180,0.505555555555556,0.529411337425034,0.5254954,0.41051721256955,0.557664179190355,0.0376380392133209,0.380470907163719,0.569499958666616,0.484090695879953,False,False,MCF-7,ESR1,,NA,NA,,,11,68025546,,T,0.5632,C,0.4368,gnoMADg:nfe,11_68025546_T_C,11,68025546,T,C,11_68025546_T_C,49,0,5,2,0.280482897384306,UNC93B1	ALDH3B1	TCIRG1	CHKA	NDUFS8,ALDH3B1	TCIRG1,
rs16977622,chr15,87059006,T,C,54,142,196,0.275510204081633,0.500236570088844,0.3145254,0.371883569114985,0.531316027629306,0.0414541283254936,0.353272204348181,0.551790215860569,0.451599798372145,False,True,T-47D,FOXA1,,NA,NA,,,15,86515775,T,T,0.6437,C,0.3563,gnoMADg:nfe,15_86515775_T_C,15,86515775,T,C,15_86515775_T_C,81,0,0,0,0.00663983903420523,,,
rs4964996,chr12,132270458,T,C,57,65,122,0.467213114754098,0.529411337425034,0.5024401,0.389326100823178,0.549154854280802,0.0425797286793535,0.371726252397094,0.579748252710287,0.46924047755199,False,False,MCF-7,ESR1,,NA,NA,,,12,131785913,T,T,0.5622,C,0.4378,gnoMADg:nfe,12_131785913_T_C,12,131785913,T,C,12_131785913_T_C,41,0,2,2,0.246478873239437,MMP17	EP400,MMP17	SFSWAP,
rs4768900,chr12,50734199,T,A,79,50,129,0.612403100775194,0.513358810513805,0.59766345,0.434168694978966,0.596960215868714,0.0424538318320791,0.40704820725325,0.614482592428861,0.51556445542384,False,False,MCF-7,ESR1,,NA,NA,,,12,50340416,T,A,0.6598,T,0.3402,gnoMADg:nfe,12_50340416_T_A,12,50340416,T,A,12_50340416_T_A,170,32,10,5,0.360362173038229,TMT1A	LIMA1	DIP2B	CERS5	TFCP2	ASIC1	ATF1	LARP4	COX14	SMARCD1,CERS5	ATF1	FAM186A	COX14	SMARCD1,White blood cell count	Mean corpuscular volume	Red cell distribution width	Red cell distribution width	Platelet crit	Plateletcrit	Impedance of leg (right)	White blood cell (leukocyte) count	Neutrophill count	Lung function (FVC)	Red cell distribution width	Neutrophil count	Immature reticulocyte fraction	Impedance of leg (left)	Impedance of whole body	Sex hormone-binding globulin levels adjusted for BMI	Sex hormone-binding globulin levels adjusted for BMI	Heel bone mineral density	White blood cell count	Sitting height	Low density lipoprotein cholesterol levels	Platelet count	Mean corpuscular volume	Pattern 1 | hair/balding pattern	Platelet count	Sex hormone-binding globulin levels	Neutrophil count	Platelet count	Red blood cell (erythrocyte) distribution width	Sex hormone-binding globulin levels	Sex hormone-binding globulin levels adjusted for BMI	Liver enzyme levels (alanine transaminase)
rs4871634,chr8,120818483,G,A,69,80,149,0.463087248322148,0.497919124321278,0.45878265,0.426918565579423,0.586983747091716,0.0414598512707129,0.391419815770258,0.604540174610223,0.50695115633557,False,False,MCF-7,ESR1,,NA,NA,,,8,119806243,A,G,0.6718,A,0.3282,gnoMADg:nfe,8_119806243_G_A,8,119806243,G,A,8_119806243_G_A,72,0,3,0,0.165995975855131,DSCC1	DEPTOR	TAF2,,
rs8015695,chr14,76697900,A,G,63,54,117,0.538461538461538,0.517705224728837,0.58182405,0.376139819538953,0.543584810120969,0.0451529385976339,0.355524596933536,0.570746686531662,0.459862314829961,False,False,MCF-7,ESR1,,NA,NA,,,14,76231557,A,A,0.7704,G,0.2296,gnoMADg:nfe,14_76231557_A_G,14,76231557,A,G,14_76231557_A_G,39,0,1,0,0.0929577464788732,ESRRB,,
rs1539725,chr1,193153682,T,C,63,61,124,0.508064516129032,0.529411337425034,0.5252288,0.400997448257952,0.563850043574821,0.0429636080605146,0.382528972156888,0.594508050782365,0.482423745916386,False,False,MCF-7,ESR1,,NA,NA,,,1,193184552,T,T,0.5936,C,0.4064,gnoMADg:nfe,1_193184552_T_C,1,193184552,T,C,1_193184552_T_C,68,0,3,1,0.260362173038229,B3GALT2	GLRX2	RO60,GLRX2,
rs3790127,chr16,10624442,T,C,59,55,114,0.517543859649123,0.529411337425034,0.5398097,0.399429789665456,0.563960137185991,0.0441533365093383,0.371172160896099,0.589788839654806,0.481694963425724,False,False,MCF-7,ESR1,,NA,NA,,,16,10530585,T,T,0.9041,C,0.09591,gnoMADg:nfe,16_10530585_T_C,16,10530585,T,C,16_10530585_T_C,52,0,2,0,0.186116700201207,EMP2	ATF7IP2,,
rs3731806,chr2,178479661,C,T,48,54,102,0.470588235294118,0.488080552783458,0.5263837,0.364265717956644,0.536319719699891,0.046328622026626,0.333439632067624,0.564270897429989,0.450292718828267,False,False,MCF-7,ESR1,,NA,NA,,,2,177614933,C,C,0.9432,T,0.05676,gnoMADg:nfe,2_177614933_C_T,2,177614933,C,T,2_177614933_C_T,41,0,2,0,0.152917505030181,AGPS	IFT70A,,
rs4657570,chr1,166554578,C,T,119,289,408,0.291666666666667,0.505138236778584,0.301287,0.439375485282968,0.555869098300589,0.0298719216574721,0.407954842119572,0.559152355550055,0.497622291791778,False,True,K562,NFE2,,NA,NA,,,1,166585341,C,C,0.6487,T,0.3513,gnoMADg:nfe,1_166585341_C_T,1,166585341,C,T,1_166585341_C_T,47,0,3,0,0.0796780684104628,ILDR2	POGK	MAEL,,
rs227437,chr14,70454272,G,A,57,64,121,0.471074380165289,0.497919124321278,0.4322032,0.460587475501459,0.625104461488662,0.0436160617962341,0.439408747451717,0.651922717757688,0.54284596849506,False,False,MCF-7,ESR1,,NA,NA,,,14,69987555,G,G,0.8174,A,0.1826,gnoMADg:nfe,14_69987555_G_A,14,69987555,G,A,14_69987555_G_A,91,4,1,2,0.260160965794769,SMOC1,SMOC1	COX16,Standing height	Forced expiratory volume in 1-second (fev1) predicted	Appendicular lean mass	Appendicular lean mass
rs7912121,chr10,32228995,T,G,42,64,106,0.39622641509434,0.530455893596286,0.4213901,0.392722065208817,0.578055220329558,0.0478635466905437,0.368337835877883,0.602655104356899,0.485388642769187,False,False,MCF-7,ESR1,,NA,NA,,,10,31940067,G,G,0.5378,T,0.4622,gnoMADg:nfe,10_31940067_T_G,10,31940067,T,G,10_31940067_T_G,82,2,2,1,0.219315895372233,ARHGAP12	KIF5B,ARHGAP12,FEV1	Low density lipoprotein cholesterol levels
rs16842240,chr3,134619724,C,A,51,52,103,0.495145631067961,0.503582165596104,0.54494085,0.369158690469771,0.539152973074611,0.0455960031627462,0.344173262777138,0.565489843002693,0.454155831772191,False,False,MCF-7,ESR1,True,NA,NA,MA0112.1_CCAGGTCACCrTGrCCym,JASPAR,3,134900882,C,C,0.8897,A,0.1103,gnoMADg:nfe,3_134900882_C_A,3,134900882,C,A,3_134900882_C_A,42,0,0,0,0.0732394366197183,,,
rs4775899,chr15,50967723,T,C,54,46,100,0.54,0.500109728238934,0.4902369,0.46056298037687,0.63663997927216,0.0459484324019894,0.434623055427592,0.66080507180139,0.548601479824515,False,True,GM12891,CTCF,,NA,NA,,,15,50675526,C,C,0.5575,T,0.4425,gnoMADg:nfe,15_50675526_T_C,15,50675526,T,C,15_50675526_T_C,131,4,4,1,0.259959758551308,USP8	AP4E1	TRPM7	SPPL2A,TRPM7,White blood cell count	White blood cell count	Neutrophil count	Neutrophil count
rs4264315,chr14,51728356,G,A,58,83,141,0.411347517730496,0.497919124321278,0.43787,0.396440784551631,0.557849675202393,0.042205376318964,0.378597727933841,0.590985071945615,0.477145229877012,False,False,MCF-7,ESR1,,NA,NA,,,14,51261638,G,G,0.7899,A,0.2101,gnoMADg:nfe,14_51261638_G_A,14,51261638,G,A,14_51261638_G_A,53,0,2,0,0.15271629778672,TMX1	TRIM9,,
rs105147,chr11,67793014,T,C,91,89,180,0.505555555555556,0.529411337425034,0.5254954,0.41051721256955,0.557664179190355,0.0376380392133209,0.380470907163719,0.569499958666616,0.484090695879953,False,False,MCF-7,ESR1,,NA,NA,,,11,68025546,,T,0.5632,C,0.4368,gnoMADg:nfe,11_68025546_T_C,11,68025546,T,C,11_68025546_T_C,49,0,5,2,0.280482897384306,UNC93B1	ALDH3B1	TCIRG1	CHKA	NDUFS8,ALDH3B1	TCIRG1,
rs337547,chr9,101460267,G,A,71,45,116,0.612068965517241,0.497919124321278,0.5830257,0.443450478435523,0.619475725201473,0.0457417242530053,0.421003822093331,0.638489901698509,0.531463101818498,False,False,MCF-7,ESR1,,NA,NA,,,9,98697985,G,A,0.7887,G,0.2113,gnoMADg:nfe,9_98697985_G_A,9,98697985,G,A,9_98697985_G_A,61,0,1,0,0.159356136820926,ANKS6,,
rs4964996,chr12,132270458,T,C,57,65,122,0.467213114754098,0.529411337425034,0.5024401,0.389326100823178,0.549154854280802,0.0425797286793535,0.371726252397094,0.579748252710287,0.46924047755199,False,False,MCF-7,ESR1,,NA,NA,,,12,131785913,T,T,0.5622,C,0.4378,gnoMADg:nfe,12_131785913_T_C,12,131785913,T,C,12_131785913_T_C,41,0,2,2,0.246478873239437,MMP17	EP400,MMP17	SFSWAP,
rs892747,chr2,154032484,A,G,73,94,167,0.437125748502994,0.517705224728837,0.48152995,0.384776193234418,0.5359476413255,0.0390045754990997,0.357179628884063,0.559598269071903,0.460361917279959,False,False,MCF-7,ESR1,,NA,NA,,,2,153175970,A,A,0.6453,G,0.3547,gnoMADg:nfe,2_153175970_A_G,2,153175970,A,G,2_153175970_A_G,44,0,1,0,0.126156941649899,RPRM,,
rs1444506,chr8,93262882,A,G,72,50,122,0.590163934426229,0.517705224728837,0.56954685,0.44217216226337,0.605020677558864,0.0437494710361285,0.419269078660265,0.630938065967448,0.523596419911117,False,False,MCF-7,ESR1,,NA,NA,,,8,92250654,A,A,0.6612,G,0.3388,gnoMADg:nfe,8_92250654_A_G,8,92250654,A,G,8_92250654_A_G,100,0,0,0,0.0464788732394366,,,
rs12156358,chr8,74283845,G,A,40,64,104,0.384615384615385,0.49669684472095,0.3596154,0.443087436662467,0.617483919736668,0.0467736037350924,0.411291185918759,0.641960668502407,0.530285678199567,False,True,K562,CEBPB,,NA,NA,,,8,73371610,G,G,0.6477,A,0.3523,gnoMADg:nfe,8_73371610_G_A,8,73371610,G,A,8_73371610_G_A,67,0,0,2,0.173843058350101,,RPL7	RDH10,
rs4696883,chr4,8644223,A,G,58,85,143,0.405594405594406,0.517705224728837,0.35921845,0.467070171195611,0.621215186129555,0.0409935978214748,0.45747012469698,0.661870438830621,0.544142678662583,False,False,MCF-7,ESR1,True,NA,NA,MA0112.1_CCAGGTCACCrTGrCCym,JASPAR,4,8642497,G,G,0.7236,A,0.2764,gnoMADg:nfe,4_8642497_A_G,4,8642497,A,G,4_8642497_A_G,31,0,0,0,0.0597585513078471,,,
rs7555134,chr1,25161662,C,T,268,257,525,0.510476190476191,0.502017416215495,0.5051711,0.457975090135409,0.550242530753446,0.0242678521336566,0.44221733070293,0.560908903426441,0.504108810444427,False,True,GM12892,CTCF,,NA,NA,,,1,24835171,C,C,0.7098,T,0.2902,gnoMADg:nfe,1_24835171_C_T,1,24835171,C,T,1_24835171_C_T,169,17,2,1,0.192756539235412,NIPAL3	CLIC4,NCMAP,Red blood cell count	Platelet count	Platelet distribution width	Hypertension	Hemoglobin concentration	Hemoglobin	Plateletcrit	Mean platelet volume	Platelet distribution width	Platelet crit	Platelet distribution width	Platelet count	Mean platelet volume	Plateletcrit	Red blood cell count	Cardiovascular disease	Appendicular lean mass
rs1320153,chr3,193033383,C,T,47,60,107,0.439252336448598,0.488080552783458,0.4050678,0.444347768841285,0.61702792324503,0.0454857367552374,0.422637083188308,0.648433953299136,0.530687846043157,False,False,MCF-7,ESR1,,NA,NA,,,3,193315594,C,T,0.6446,C,0.3554,gnoMADg:nfe,3_193315594_C_T,3,193315594,C,T,3_193315594_C_T,54,0,2,1,0.093158953722334,ATP13A4	PLAAT1,PLAAT1,
rs2956355,chr2,48980375,A,G,42,59,101,0.415841584158416,0.517705224728837,0.43797995,0.388390032355003,0.572071821715077,0.0486671787223325,0.366193707590279,0.60254630489036,0.48023092703504,False,False,MCF-7,ESR1,,NA,NA,,,2,48753236,G,G,0.9143,A,0.08574,gnoMADg:nfe,2_48753236_A_G,2,48753236,A,G,2_48753236_A_G,35,0,0,0,0.0865191146881288,,,
rs10091158,chr8,40809189,C,T,66,61,127,0.519685039370079,0.501123443112638,0.4705878,0.462622435334068,0.622717445796587,0.0419594406072959,0.456812911024087,0.663528210379362,0.542669940565327,False,True,GM12892,STAG1,,NA,NA,,,8,40951670,C,C,0.8608,T,0.1392,gnoMADg:nfe,8_40951670_C_T,8,40951670,C,T,8_40951670_C_T,55,0,0,0,0.0597585513078471,,,
rs1011870,chr12,29557168,G,A,116,43,159,0.729559748427673,0.497919124321278,0.7068711,0.43801820378224,0.60759008055682,0.0437331416795977,0.421093344863421,0.634248633966837,0.52280414216953,False,True,MCF-7,ESR1,,NA,NA,,,12,29404235,A,G,0.5883,A,0.4117,gnoMADg:nfe,12_29404235_G_A,12,29404235,G,A,12_29404235_G_A,61,7,1,0,0.106237424547284,ERGIC2,,Platelet count	Mean platelet volume	Platelet count	Platelet count	Mean platelet volume	Mean platelet volume	Mean platelet (thrombocyte) volume
rs1136644,chr3,188590446,A,G,65,66,131,0.49618320610687,0.517705224728837,0.5407253,0.374764514732498,0.534228270683866,0.0417024846690096,0.351504408746798,0.556481771642339,0.454496392708182,False,False,MCF-7,ESR1,True,NA,NA,SRR5735132_dedup.bam.motifs_1_GmCATTCCATTCkCA,NoPeak,3,188872658,A,G,0.5181,A,0.4819,gnoMADg:nfe,3_188872658_A_G,3,188872658,A,G,3_188872658_A_G,43,0,1,0,0.185915492957746,…
rs7135208,chr12,75834064,C,T,44,61,105,0.419047619047619,0.488080552783458,0.43359085,0.391231729336685,0.570522804872036,0.0468486295825776,0.371484830065155,0.606763840893155,0.480877267104361,False,False,MCF-7,ESR1,,NA,NA,,,12,75440284,C,C,0.6072,T,0.3928,gnoMADg:nfe,12_75440284_C_T,12,75440284,C,T,12_75440284_C_T,73,0,5,3,0.387122736418511,CAPS2	GLIPR1L1	GLIPR1	GLIPR1L2	KRR1,KCNC2	GLIPR1L1	GLIPR1L2,
rs12425539,chr12,54612871,G,A,63,66,129,0.488372093023256,0.497919124321278,0.50705305,0.399259386458392,0.561635796953951,0.0427432844195836,0.373284527570039,0.587197149692685,0.480447591706172,False,False,MCF-7,ESR1,,NA,NA,,,12,54219087,G,G,0.6696,A,0.3304,gnoMADg:nfe,12_54219087_G_A,12,54219087,G,A,12_54219087_G_A,99,6,5,1,0.165995975855131,GPR84	NFE2	GTSF1	PDE1B	SMUG1,SMUG1,Red blood cell (erythrocyte) distribution width	Red cell distribution width	Platelet count	Platelet count	Plateletcrit	Red cell distribution width
rs17026339,chr2,85672330,C,G,49,60,109,0.44954128440367,0.506119779856526,0.4928703,0.374943411185934,0.547470534862215,0.0456946267512756,0.353328677393239,0.574073297478226,0.461206973024074,False,False,MCF-7,ESR1,,NA,NA,,,2,85445207,C,C,0.8217,G,0.1783,gnoMADg:nfe,2_85445207_C_G,2,85445207,C,G,2_85445207_C_G,57,0,4,0,0.165995975855131,CAPG	ATOH8	RETSAT	VAMP5,,
rs28693845,chr7,100737872,C,T,61,49,110,0.554545454545455,0.490008686519679,0.5083352,0.458717362833351,0.629540863684956,0.0447636883402214,0.437318352468509,0.653730311105036,0.544129113259154,False,False,PANC-1,CTCF,,NA,NA,,,7,101094591,C,C,0.9292,T,0.0708,gnoMADg:nfe,7_101094591_C_T,7,101094591,C,T,7_101094591_C_T,49,2,5,0,0.179275653923541,MUC17	TRIM56	EPHB4	UFSP1	PILRB,,Dark brown | hair colour (natural before greying)	Blonde | hair colour (natural before greying)
rs13430431,chr2,19753663,C,T,60,40,100,0.6,0.488080552783458,0.55788145,0.444951080628563,0.629662960914289,0.0485513747021808,0.430655267289746,0.664847774099122,0.537307020771426,False,False,MCF-7,ESR1,,NA,NA,,,2,19553902,C,C,0.878,T,0.122,gnoMADg:nfe,2_19553902_C_T,2,19553902,C,T,2_19553902_C_T,54,3,0,0,0.0398390342052314,,,Hernia	Hernia of abodminal wall	Ventral hernia
rs4905769,chr14,99337087,T,C,45,56,101,0.445544554455446,0.502755106154083,0.4940957,0.368658102292474,0.551592040428151,0.0482329355617716,0.333843486772158,0.565595004809518,0.460125071360313,False,True,LNCaP,FOXA1,,NA,NA,,,14,98870750,T,T,0.7614,C,0.2386,gnoMADg:nfe,14_98870750_T_C,14,98870750,T,C,14_98870750_T_C,47,0,0,0,0.0132796780684105,,,
rs9843097,chr3,150197676,C,T,71,42,113,0.628318584070796,0.488080552783458,0.58423485,0.463085769672048,0.635177749388917,0.0451544351582137,0.430711801047845,0.650801554297101,0.549131759530483,False,False,MCF-7,ESR1,,NA,NA,,,3,150479889,C,C,0.7694,T,0.2306,gnoMADg:nfe,3_150479889_C_T,3,150479889,C,T,3_150479889_C_T,72,0,2,0,0.179275653923541,TSC22D2	EIF2A,,
rs1888073,chr9,82377443,T,G,44,83,127,0.346456692913386,0.530455893596286,0.3913678,0.371568551042694,0.541981285259641,0.0440518899113234,0.345949673513981,0.565894647021391,0.456774918151168,False,False,MCF-7,ESR1,,NA,NA,,,9,79762528,G,G,0.7419,T,0.2581,gnoMADg:nfe,9_79762528_T_G,9,79762528,T,G,9_79762528_T_G,51,0,0,0,0.0398390342052314,,,
rs12575533,chr11,125594258,T,C,256,147,403,0.635235732009926,0.495398300901185,0.669837,0.407267881639685,0.514781702638495,0.0285834179783908,0.374643411714226,0.524343568156951,0.46102479213909,False,True,T-47D,CTCF,,NA,NA,,,11,125724363,T,T,0.9073,C,0.09268,gnoMADg:nfe,11_125724363_T_C,11,125724363,T,C,11_125724363_T_C,81,0,6,1,0.287122736418511,VSIG10L2	CHEK1	PUS3	EI24	DDX25	FEZ1,FEZ1,
rs7642318,chr3,194329285,G,T,55,71,126,0.436507936507937,0.484575745000887,0.4346852,0.422418324945693,0.584024813357376,0.0421156869221273,0.394584927268072,0.598294085103696,0.503221569151534,False,False,MCF-7,ESR1,,NA,NA,,,3,194608556,G,G,0.6965,T,0.3035,gnoMADg:nfe,3_194608556_G_T,3,194608556,G,T,3_194608556_G_T,44,0,3,1,0.340643863179074,FAM43A	LSG1	TMEM44,TMEM44,
rs11751325,chr6,24522794,A,C,146,142,288,0.506944444444444,0.508939686479346,0.4968571,0.443350917645648,0.563498611963956,0.0310418077650081,0.416387577777173,0.577263760307198,0.503424764804802,False,True,Jurkat,MYB,,NA,NA,,,6,24522566,A,A,0.5673,C,0.4335,gnoMADg:nfe,6_24522566_A_C,6,24522566,A,C,6_24522566_A_C,44,0,4,0,0.199396378269618,C6orf62	ALDH5A1	MRS2	GPLD1,,
rs105147,chr11,67793014,T,C,91,89,180,0.505555555555556,0.529411337425034,0.5254954,0.41051721256955,0.557664179190355,0.0376380392133209,0.380470907163719,0.569499958666616,0.484090695879953,False,False,MCF-7,ESR1,,NA,NA,,,11,68025546,,T,0.5632,C,0.4368,gnoMADg:nfe,11_68025546_T_C,11,68025546,T,C,11_68025546_T_C,49,0,5,2,0.280482897384306,UNC93B1	ALDH3B1	TCIRG1	CHKA	NDUFS8,ALDH3B1	TCIRG1,
rs4964996,chr12,132270458,T,C,57,65,122,0.467213114754098,0.529411337425034,0.5024401,0.389326100823178,0.549154854280802,0.0425797286793535,0.371726252397094,0.579748252710287,0.46924047755199,False,False,MCF-7,ESR1,,NA,NA,,,12,131785913,T,T,0.5622,C,0.4378,gnoMADg:nfe,12_131785913_T_C,12,131785913,T,C,12_131785913_T_C,41,0,2,2,0.246478873239437,MMP17	EP400,MMP17	SFSWAP,
rs3818337,chr9,104295764,G,T,182,149,331,0.549848942598187,0.502750278585592,0.53357965,0.467744938546606,0.57425557610546,0.0287042334180807,0.431656759349613,0.586574994107251,0.521000257326033,False,True,GM12878,PBX3,,NA,NA,,,9,101533482,T,T,0.5749,G,0.4251,gnoMADg:nfe,9_101533482_G_T,9,101533482,G,T,9_101533482_G_T,51,0,3,0,0.159356136820926,GRIN3A	RNF20	ZNF189,,
rs2295529,chr14,91581043,G,T,66,62,128,0.515625,0.507344512471879,0.5209253,0.413894015114866,0.572139417020408,0.0410410229873223,0.385517035774645,0.59053289069048,0.493016716067637,False,True,T-47D,ESR1,,NA,NA,,,14,91114699,G,G,0.8857,T,0.1143,gnoMADg:nfe,14_91114699_G_T,14,91114699,G,T,14_91114699_G_T,47,0,1,1,0.333199195171026,DGLUCY,DGLUCY,
rs393861,chr12,5749047,G,A,62,39,101,0.613861386138614,0.497919124321278,0.6550819,0.366890458630432,0.548900076223941,0.0479671984178019,0.343152545732826,0.584249043626146,0.457895267427187,False,False,MCF-7,ESR1,,NA,NA,,,12,5639881,A,A,0.5375,G,0.4627,gnoMADg:nfe,12_5639881_G_A,12,5639881,G,A,12_5639881_G_A,33,0,0,1,0.0668008048289738,,ANO2,
rs4264315,chr14,51728356,G,A,58,83,141,0.411347517730496,0.497919124321278,0.43787,0.396440784551631,0.557849675202393,0.042205376318964,0.378597727933841,0.590985071945615,0.477145229877012,False,False,MCF-7,ESR1,,NA,NA,,,14,51261638,G,G,0.7899,A,0.2101,gnoMADg:nfe,14_51261638_G_A,14,51261638,G,A,14_51261638_G_A,53,0,2,0,0.15271629778672,TMX1	TRIM9,,
rs7659184,chr4,45133240,A,G,149,158,307,0.485342019543974,0.503853973992421,0.5118415,0.417356934212579,0.536887345183343,0.0306819956287587,0.390673240815011,0.548583068644302,0.477122139697961,False,True,LNCaP,FOXA1,,NA,NA,,,4,45131223,A,A,0.6908,G,0.3092,gnoMADg:nfe,4_45131223_A_G,4,45131223,A,G,4_45131223_A_G,108,11,0,0,0.0132796780684105,,,Body mass index (bmi)	Hip circumference	Arm fat mass (left)	Leg fat mass (right)	Leg fat percentage (right)	Body mass index (bmi)	Leg fat mass (left)	Comparative body size at age 10	Arm fat percentage (left)	Leg fat percentage (left)	Body mass index
rs1320153,chr3,193033383,C,T,47,60,107,0.439252336448598,0.488080552783458,0.4050678,0.444347768841285,0.61702792324503,0.0454857367552374,0.422637083188308,0.648433953299136,0.530687846043157,False,False,MCF-7,ESR1,,NA,NA,,,3,193315594,C,T,0.6446,C,0.3554,gnoMADg:nfe,3_193315594_C_T,3,193315594,C,T,3_193315594_C_T,54,0,2,1,0.093158953722334,ATP13A4	PLAAT1,PLAAT1,
rs10091158,chr8,40809189,C,T,66,61,127,0.519685039370079,0.501123443112638,0.4705878,0.462622435334068,0.622717445796587,0.0419594406072959,0.456812911024087,0.663528210379362,0.542669940565327,False,True,GM12892,STAG1,,NA,NA,,,8,40951670,C,C,0.8608,T,0.1392,gnoMADg:nfe,8_40951670_C_T,8,40951670,C,T,8_40951670_C_T,55,0,0,0,0.0597585513078471,,,
rs10751328,chr10,44142466,G,A,48,57,105,0.457142857142857,0.497919124321278,0.4926714,0.385700311901077,0.554907661044111,0.0461149836907237,0.343369139914673,0.573764719027914,0.470303986472594,False,False,MCF-7,ESR1,,NA,NA,,,10,43647018,A,G,0.7021,A,0.2979,gnoMADg:nfe,10_43647018_G_A,10,43647018,G,A,10_43647018_G_A,44,0,1,1,0.280684104627767,ZNF239,ZNF485,
rs12116592,chr1,108330285,T,C,52,61,113,0.460176991150442,0.497840275894871,0.4751608,0.407404986885759,0.569880443444631,0.0431822859074228,0.387106801945439,0.596081388024611,0.488642715165195,False,True,GM12878,STAG1,,NA,NA,,,1,107787663,C,C,0.6083,T,0.392,gnoMADg:nfe,1_107787663_T_C,1,107787663,T,C,1_107787663_T_C,74,1,1,0,0.179476861167002,VAV3,,Hypothyroidism or myxedema
rs10174692,chr2,28662228,G,A,84,28,112,0.75,0.507607538864029,0.7187368,0.437838027457732,0.639959006081436,0.053408187834754,0.398877453214444,0.670448948843464,0.538898516769584,False,True,HepG2,CREB1,,NA,NA,,,2,28439361,G,G,0.7832,A,0.2168,gnoMADg:nfe,2_28439361_G_A,2,28439361,G,A,2_28439361_G_A,109,2,0,1,0.1,,FOSL2,Triglycerides	Triglycerides
rs7647253,chr3,167062663,A,G,47,53,100,0.47,0.517705224728837,0.46014865,0.419878341765055,0.605572507021144,0.0486733577240179,0.397378100855074,0.632350341169041,0.5127254243931,False,False,MCF-7,ESR1,,NA,NA,,,3,167344875,A,G,0.7847,A,0.2153,gnoMADg:nfe,3_167344875_A_G,3,167344875,A,G,3_167344875_A_G,44,0,0,1,0.086317907444668,,ZBBX,
rs2619508,chr3,10215950,T,G,59,55,114,0.517543859649123,0.522551083644064,0.509162,0.428438433019638,0.597420809633748,0.0446265216716024,0.398202789944042,0.618914716535488,0.512929621326693,False,False,HUVEC,NOTCH1,,NA,NA,,,3,10174266,G,G,0.5705,T,0.4295,gnoMADg:nfe,3_10174266_T_G,3,10174266,T,G,3_10174266_T_G,61,0,9,1,0.179476861167002,BRK1	TATDN2	SEC13	GHRL	VHL	PRRT3	FANCD2	CRELD1	IRAK2,SEC13,
rs798756,chr4,1707447,T,C,32,76,108,0.296296296296296,0.529411337425034,0.2980028,0.390220914131641,0.590630988321554,0.0519365423075151,0.378084420764792,0.633157127547809,0.490425951226598,False,False,MCF-7,ESR1,,NA,NA,,,4,1705720,C,C,0.8013,T,0.1987,gnoMADg:nfe,4_1705720_T_C,4,1705720,T,C,4_1705720_T_C,161,8,5,4,0.387122736418511,TACC3	FGFR3	TMEM129	FAM53A	SLBP,TACC3	TMEM129	FAM193A	FAM53A,Osteoarthritis of the hip or knee	Mean reticulocyte volume	Mean reticulocyte volume	Mean sphered cell volume	Mean spheric corpuscular volume	Osteoarthritis (hip)	Mean corpuscular volume	Usual walking pace
rs12590112,chr14,35364015,T,C,75,67,142,0.528169014084507,0.529411337425034,0.5645656,0.391289365939823,0.544302279632046,0.040617524076229,0.370259496008669,0.565747716799412,0.467795822785935,False,False,MCF-7,ESR1,,NA,NA,,,14,34894809,T,T,0.6263,C,0.3737,gnoMADg:nfe,14_34894809_T_C,14,34894809,T,C,14_34894809_T_C,70,4,4,2,0.280080482897384,PPP2R3C	FAM177A1	NFKBIA	SRP54,BAZ1A	SRP54,Heel bone mineral density	Lymphocyte counts	Lymphocyte counts	Heel broadband ultrasound attenuation direct entry
rs4881479,chr10,5602880,A,G,55,62,117,0.47008547008547,0.506270081913898,0.4826007,0.410145074319326,0.570908808123168,0.0419828614050773,0.377059481608902,0.583073016081321,0.490526941221247,False,True,HepG2,RAD21,True,NA,NA,Average_24_CmCCTGGTGGynCT	SRR2184500_dedup.bam.motifs_1_TAGAGGkCAsTCA,NoPeak,10,5560917,G,G,0.7092,A,0.2908,gnoMADg:nfe,10_5560917_A_G,10,5560917,A,G,10_5560917_A_G,48,0,0,0,0.0663983903420523,,,
rs229617,chr14,65293386,A,G,68,101,169,0.402366863905325,0.517705224728837,0.41286715,0.41220476318207,0.56890392993987,0.0406781669339974,0.390506132333662,0.596258947650046,0.49055434656097,False,True,MCF-7,ESR1,,NA,NA,,,14,64826668,A,A,0.9741,G,0.02585,gnoMADg:nfe,14_64826668_A_G,14,64826668,A,G,14_64826668_A_G,42,0,3,0,0.172635814889336,FNTB	CHURC1	RAB15,,
rs3129860,chr6,32401079,A,G,79,40,119,0.663865546218487,0.517705224728837,0.62875385,0.454303163003417,0.624680491581025,0.0462065030148834,0.43183525692431,0.664051870564885,0.539491827292221,False,False,MCF-7,ESR1,,NA,NA,,,6,32433302,G,G,0.855,A,0.145,gnoMADg:nfe,6_32433302_A_G,6,32433302,A,G,6_32433302_A_G,703,262,30,12,0.433601609657948,NOTCH4	RNF5	HLA-DQA2	LTA	HLA-DQA1	BRD2	ATF6B	HLA-DQB2	AGER	DDAH2	PSMB9	C4A	CYP21A2	LY6G5C	TNXB	AGPAT1	TNF	HLA-DRA	DDX39B	HSPA1B	HLA-DQB1	HLA-DRB1	PRRT1	C2	HLA-DRB5	C4B	ATP6V1G2	HLA-DOB	LY6G5B	SKIC2,NOTCH4	HLA-DQA2	HLA-DQA1	HLA-DQB2	C4A	HLA-DRA	DDX39B	HLA-DQB1	HLA-DRB1	VARS1	HLA-DMA	HLA-DRB5,Mean corpuscular hemoglobin	Hypothyroidism strict autoimmune 3 medication purchases required	Monocyte percentage of white cells	Diabetes insuline treatment (Kela reimbursement) (more control exclusions)	Diabetic retinopathy (more control exclusions)	Proliferative diabetic retinopathy	Diabetic ketoacidosis	Other/unspecified seropositiverheumatoid arthritis	Diabetic retinopathy	Type 1 diabetes strict definition subgroup 1
rs17363371,chr15,48847615,C,A,38,65,103,0.368932038834951,0.497525479597381,0.3784062,0.401255837364258,0.581591414650089,0.0476881681210436,0.378662944667081,0.616361478796095,0.491423626007174,False,True,K562,MEIS2,,NA,NA,,,15,48555418,C,C,0.852,A,0.148,gnoMADg:nfe,15_48555418_C_A,15,48555418,C,A,15_48555418_C_A,85,1,4,1,0.293360160965795,SLC12A1	MYEF2	DUT	FBN1,FBN1,Lung function (FEV1/FVC)
rs2067845,chr20,19498645,C,T,63,63,126,0.5,0.488080552783458,0.479212,0.437517436424667,0.59888577186507,0.0424269119839046,0.412388892077133,0.618003915625311,0.518201604144869,False,False,MCF-7,ESR1,,NA,NA,,,20,19518001,C,C,0.7401,T,0.2599,gnoMADg:nfe,20_19518001_C_T,20,19518001,C,T,20_19518001_C_T,26,0,0,0,0.0865191146881288,,,
rs13023556,chr2,140549533,C,T,60,52,112,0.535714285714286,0.488080552783458,0.572461,0.378727722228831,0.552118610561988,0.0448760842030217,0.354050654432655,0.573605642629988,0.46542316639541,False,False,MCF-7,ESR1,,NA,NA,,,2,139791964,T,C,0.6575,T,0.3425,gnoMADg:nfe,2_139791964_C_T,2,139791964,C,T,2_139791964_C_T,61,0,0,0,0,,,
rs2778902,chr9,101332459,C,T,47,72,119,0.394957983193277,0.488080552783458,0.432063,0.378021121681402,0.548548933375799,0.0446483465061023,0.359044705634488,0.575037400689225,0.463285027528601,False,False,MCF-7,ESR1,,NA,NA,,,9,98570177,C,C,0.7008,T,0.2992,gnoMADg:nfe,9_98570177_C_T,9,98570177,C,T,9_98570177_C_T,41,0,0,0,0.0665995975855131,,,
rs17641003,chr1,185293197,T,C,65,51,116,0.560344827586207,0.529411337425034,0.5229737,0.456423455316074,0.623154218463969,0.0443000532130466,0.430221025061309,0.644667555377048,0.539788836890022,False,False,MCF-7,ESR1,,NA,NA,,,1,185324065,T,T,0.5782,C,0.4218,gnoMADg:nfe,1_185324065_T_C,1,185324065,T,C,1_185324065_T_C,129,9,5,1,0.293963782696177,RNF2	TRMT1L	EDEM3	IVNS1ABP	SWT1,SWT1,High light scatter reticulocyte count	Plateletcrit	Platelet count	Platelet count	Platelet crit	Platelet count	Reticulocyte count	Appendicular lean mass	Reticulocyte fraction of red cells
rs1460246,chr8,105852461,A,C,89,56,145,0.613793103448276,0.514362825199442,0.6526151,0.374679605373001,0.537813247839592,0.0418385390142335,0.358253927542438,0.576791095883451,0.456246426606296,False,False,MCF-7,ESR1,,NA,NA,,,8,104840233,A,A,0.7444,C,0.2557,gnoMADg:nfe,8_104840233_A_C,8,104840233,A,C,8_104840233_A_C,60,2,0,0,0.0331991951710262,,,Total testosterone levels	Total testosterone levels
rs17224858,chr3,124205297,G,A,184,133,317,0.580441640378549,0.527614067138501,0.54992815,0.468224163456944,0.590333091876188,0.0312656992609922,0.440664727544134,0.60154091007416,0.529278627666566,False,True,MCF-7,CTCF,,NA,NA,,,3,124486450,A,G,0.7708,A,0.2292,gnoMADg:nfe,3_124486450_G_A,3,124486450,G,A,3_124486450_G_A,34,2,0,0,0.0331991951710262,,,Platelet distribution width	Platelet distribution width
rs4904699,chr14,90961694,G,A,554,543,1097,0.505013673655424,0.517815083026645,0.5129425,0.454216413191622,0.534594149189148,0.0205730065635894,0.441086361259925,0.548821397930023,0.494405281190385,False,True,GM12878,REST,True,NA,NA,SRR1176041_dedup.bam.motifs_2_AATGGAmwGGnnm,NoPeak,14,90495350,G,G,0.719,A,0.281,gnoMADg:nfe,14_90495350_G_A,14,90495350,G,A,14_90495350_G_A,34,0,0,0,0.053118712273641…
rs1419102,chr1,101951395,C,T,97,78,175,0.554285714285714,0.512018017422256,0.59847585,0.386624307937468,0.531314451352585,0.0365507562157635,0.357584143124499,0.550535478870704,0.458969379645027,False,True,SK-N-SH,EP300,,NA,NA,,,1,101485839,C,T,0.7601,C,0.2399,gnoMADg:nfe,1_101485839_C_T,1,101485839,C,T,1_101485839_C_T,39,1,0,0,0.0531187122736418,,,Total testosterone levels
rs6055103,chr20,7530600,A,G,54,53,107,0.504672897196262,0.517705224728837,0.5468912,0.369879865460764,0.540039450467707,0.0449672545354385,0.350018989288177,0.568995628508655,0.454959657964235,False,False,MCF-7,ESR1,,NA,NA,,,20,7549953,G,A,0.7173,G,0.2827,gnoMADg:nfe,20_7549953_A_G,20,7549953,A,G,20_7549953_A_G,48,0,0,0,0.0132796780684105,,,
rs1002142,chr8,131489046,A,C,73,93,166,0.439759036144578,0.510991599136595,0.4084656,0.46086810500393,0.612394445849944,0.039387856041442,0.437944148907581,0.634953648130017,0.536631275426937,False,True,MCF-7,FOXA1,,NA,NA,,,8,130476800,C,A,0.5289,C,0.4711,gnoMADg:nfe,8_130476800_A_C,8,130476800,A,C,8_130476800_A_C,57,0,1,0,0.0995975855130785,ASAP1,,
rs6684921,chr1,154464945,A,C,54,71,125,0.432,0.514362825199442,0.47349125,0.381919336726797,0.547123215324657,0.0433159358751885,0.348474285109913,0.56530432875001,0.464521276025727,False,False,MCF-7,ESR1,,NA,NA,,,1,154492469,A,C,0.6262,A,0.3738,gnoMADg:nfe,1_154492469_A_C,1,154492469,A,C,1_154492469_A_C,132,12,6,2,0.34728370221328,AQP10	UBE2Q1	TDRD10	SHE	ATP8B2	NUP210L,TDRD10	SHE,Red cell distribution width	Mean corpuscular volume	C-reactive protein measurement	Mean corpuscular volume	Interleukin-6 receptor subunit alpha levels	Red cell distribution width	Interleukin-6 receptor subunit alpha levels	Interleukin-6 receptor subunit alpha measurement	Interleukin-6 levels	Mean corpuscular hemoglobin	Mean corpuscular volume	Mean corpuscular hemoglobin
rs819557,chr5,72822097,A,G,74,30,104,0.711538461538462,0.517705224728837,0.679672,0.437402459300193,0.637599295394666,0.0525262140162016,0.406689165962841,0.662653098918335,0.53750087734743,False,False,MCF-7,ESR1,,NA,NA,,,5,73526272,G,A,0.5963,G,0.4037,gnoMADg:nfe,5_73526272_A_G,5,73526272,A,G,5_73526272_A_G,66,0,2,0,0.165995975855131,ANKRA2	FCHO2,,
rs798756,chr4,1707447,T,C,32,76,108,0.296296296296296,0.529411337425034,0.2980028,0.390220914131641,0.590630988321554,0.0519365423075151,0.378084420764792,0.633157127547809,0.490425951226598,False,False,MCF-7,ESR1,,NA,NA,,,4,1705720,C,C,0.8013,T,0.1987,gnoMADg:nfe,4_1705720_T_C,4,1705720,T,C,4_1705720_T_C,161,8,5,4,0.387122736418511,TACC3	FGFR3	TMEM129	FAM53A	SLBP,TACC3	TMEM129	FAM193A	FAM53A,Osteoarthritis of the hip or knee	Mean reticulocyte volume	Mean reticulocyte volume	Mean sphered cell volume	Mean spheric corpuscular volume	Osteoarthritis (hip)	Mean corpuscular volume	Usual walking pace
rs4677925,chr3,124125522,T,C,43,58,101,0.425742574257426,0.529411337425034,0.42227255,0.423045255531418,0.608699367400235,0.0480196919319409,0.396382002271307,0.63621415948966,0.515872311465827,False,False,MCF-7,ESR1,,NA,NA,,,3,124406675,T,C,0.673,T,0.327,gnoMADg:nfe,3_124406675_T_C,3,124406675,T,C,3_124406675_T_C,37,2,0,0,0.0400402414486922,,,Mean platelet volume	Mean platelet volume
rs1888230,chr13,94503872,G,A,91,81,172,0.529069767441861,0.508708748881968,0.5269455,0.433116312870043,0.582482201458683,0.0370923635455261,0.419106771798062,0.608576169452093,0.507799257164363,False,True,HEK293,FOXA1,,NA,NA,,,13,93851619,G,G,0.6793,A,0.3207,gnoMADg:nfe,13_93851619_G_A,13,93851619,G,A,13_93851619_G_A,57,0,1,0,0.139637826961771,GPC6,,
rs12540557,chr7,68523481,G,A,58,46,104,0.557692307692308,0.497919124321278,0.59276685,0.372318361453095,0.549224292810125,0.0469420546717149,0.358684588289642,0.59145951793159,0.46077132713161,False,False,MCF-7,ESR1,,NA,NA,,,7,69058494,G,G,0.8553,A,0.1447,gnoMADg:nfe,7_69058494_G_A,7,69058494,G,A,7_69058494_G_A,43,0,0,0,0,,,
rs7312048,chr12,70806027,G,A,57,94,151,0.377483443708609,0.497919124321278,0.38019085,0.424477614836378,0.578875228269673,0.0408873221051652,0.40358109887246,0.597645069962426,0.501676421553025,False,False,MCF-7,ESR1,,NA,NA,,,12,70412247,A,G,0.6316,A,0.3684,gnoMADg:nfe,12_70412247_G_A,12,70412247,G,A,12_70412247_G_A,49,0,1,1,0.180482897384306,CNOT2,KCNMB4,
rs4877746,chr9,85861197,T,C,78,61,139,0.561151079136691,0.529411337425034,0.576858,0.415119973057966,0.56763592977675,0.0405043390124721,0.388271330061037,0.578656364626139,0.491377951417358,False,False,MCF-7,ESR1,,NA,NA,,,9,83246282,C,C,0.801,T,0.199,gnoMADg:nfe,9_83246282_T_C,9,83246282,T,C,9_83246282_T_C,50,0,1,0,0.166197183098592,FRMD3,,
rs12442208,chr15,70101224,T,C,48,56,104,0.461538461538462,0.525918856145059,0.43549165,0.436939179965924,0.615888979549397,0.0467623181861562,0.415907030773271,0.643771927318898,0.526414079757661,False,True,MCF-7,FOXA1,,NA,NA,,,15,69808885,C,T,0.7435,C,0.2565,gnoMADg:nfe,15_69808885_T_C,15,69808885,T,C,15_69808885_T_C,62,0,0,0,0.0265593561368209,,,
rs7469155,chr9,90479285,A,G,65,74,139,0.467625899280576,0.517705224728837,0.4173499,0.46676525143537,0.620795971172546,0.0405936943640493,0.456386906069776,0.650152953582626,0.543780611303958,False,False,MCF-7,ESR1,,NA,NA,,,9,87864370,,A,0.7761,G,0.2239,gnoMADg:nfe,9_87864370_A_G,9,87864370,A,G,9_87864370_A_G,44,0,1,0,0.165995975855131,CTSL,,
rs11251434,chr10,2729235,G,A,66,46,112,0.589285714285714,0.497919124321278,0.56456565,0.438870205419857,0.612262262406018,0.0467606422282135,0.408276566673549,0.6356355665542,0.525566233912938,False,False,MCF-7,ESR1,,NA,NA,,,10,2687043,G,G,0.6527,A,0.3473,gnoMADg:nfe,10_2687043_G_A,10,2687043,G,A,10_2687043_G_A,48,0,0,0,0.0132796780684105,,,
rs17121101,chr14,73282818,C,T,93,64,157,0.592356687898089,0.488080552783458,0.6215728,0.390072756037078,0.54498391861964,0.0401181864179042,0.380585077912413,0.579234013031717,0.467528337328359,False,False,MCF-7,ESR1,,NA,NA,,,14,72816110,T,T,0.5265,C,0.4735,gnoMADg:nfe,14_72816110_C_T,14,72816110,C,T,14_72816110_C_T,89,1,3,0,0.159356136820926,DCAF4	PSEN1	ACOT4,,Impedance of arm (right)
rs6060563,chr20,30248803,C,T,52,72,124,0.419354838709677,0.488080552783458,0.4129451,0.425768789035873,0.587651146489622,0.0427029874597018,0.404726001153009,0.610357115051697,0.506709967762748,False,False,MCF-7,ESR1,,NA,NA,,,20,31661000,C,C,0.6835,T,0.3165,gnoMADg:nfe,20_31661000_C_T,20,31661000,C,T,20_31661000_C_T,108,23,7,2,0.246680080482897,TPX2	MYLK2	COX4I2	DEFB124	HM13	PLAGL2	HCK,COX4I2	BCL2L1,Mean corpuscular volume	Mean corpuscular hemoglobin	Monocyte percentage of white cells	Mean spheric corpuscular volume	Mean corpuscular haemoglobin	Plateletcrit	Mean reticulocyte volume	Platelet crit	Monocyte count	Mean corpuscular volume	Mean corpuscular volume	Mean corpuscular hemoglobin	Red blood cell count	Platelet count	Mean corpuscular volume	Platelet count	Mean reticulocyte volume	Sitting height	Red blood cell count	Heme oxygenase 1 measurement	Platelet count	Mean corpuscular hemoglobin	Mean sphered cell volume
rs4868489,chr5,168133829,A,G,97,92,189,0.513227513227513,0.499798319826468,0.5154541,0.429607066248896,0.568525650947615,0.0367010454348388,0.407748895548812,0.584514626620528,0.499066358598255,False,True,GM12892,STAG1,,NA,NA,,,5,168706824,G,A,0.5732,G,0.4268,gnoMADg:nfe,5_168706824_A_G,5,168706824,A,G,5_168706824_A_G,65,0,3,1,0.167002012072435,RARS1	FBLL1	PANK3,RARS1,
rs897325,chr14,69777216,A,G,67,57,124,0.540322580645161,0.517705224728837,0.5504629,0.407596430003316,0.571783522579213,0.042764352826727,0.38156209100981,0.587697100725393,0.489689976291265,False,False,MCF-7,ESR1,,NA,NA,,,14,69310499,G,G,0.659,A,0.341,gnoMADg:nfe,14_69310499_A_G,14,69310499,A,G,14_69310499_A_G,119,0,2,0,0.106237424547284,ACTN1	EXD2,,
rs10082903,chr12,132078060,C,T,58,54,112,0.517857142857143,0.488080552783458,0.5629928,0.375613621920116,0.543673378569176,0.0446519567185731,0.348008364717369,0.570886150969325,0.459643500244646,False,False,MCF-7,ESR1,,NA,NA,,,12,131593515,C,T,0.6835,C,0.3165,gnoMADg:nfe,12_131593515_C_T,12,131593515,C,T,12_131593515_C_T,45,0,0,0,0.0531187122736418,,,
rs12577738,chr11,42955957,C,T,85,65,150,0.566666666666667,0.506088001070735,0.5849738,0.397231777613396,0.551594320155927,0.0400418362676488,0.385600949175727,0.581935598261066,0.474413048884661,False,True,LNCaP,FOXA1,,NA,NA,,,11,42934407,A,C,0.826,T,0.174,gnoMADg:nfe,11_42934407_C_T,11,42934407,C,T,11_42934407_C_T,51,0,0,0,0.0132796780684105,,,
rs833760,chr2,36186152,C,T,53,54,107,0.495327102803738,0.488080552783458,0.51988615,0.39152740594949,0.565128780216979,0.0460928481484438,0.366112378603303,0.58747435498019,0.478328093083234,False,False,MCF-7,ESR1,True,NA,NA,Average_405_nnrGGTCA,NoPeak,2,35961047,C,T,0.5885,C,0.4116,gnoMADg:nfe,2_35961047_C_T,2,35961047,C,T,2_35961047_C_T,17,0,0,0,0.0663983903420523,,,
rs9816189,chr3,162287573,C,T,126,115,241,0.522821576763486,0.487317015689623,0.5720838,0.389850444889623,0.520043374121689,0.0333272678886129,0.367330471336412,0.532871057569063,0.454946909505656,False,True,MCF-7,FOXA1,,NA,NA,,,3,162569785,T,C,0.7591,T,0.2409,gnoMADg:nfe,3_162569785_C_T,3,162569785,C,T,3_162569785_C_T,52,0,0,0,0,,,
rs17121101,chr14,73282818,C,T,93,64,157,0.592356687898089,0.488080552783458,0.6215728,0.390072756037078,0.54498391861964,0.0401181864179042,0.380585077912413,0.579234013031717,0.467528337328359,False,False,MCF-7,ESR1,,NA,NA,,,14,72816110,T,T,0.5265,C,0.4735,gnoMADg:nfe,14_72816110_C_T,14,72816110,C,T,14_72816110_C_T,89,1,3,0,0.159356136820926,DCAF4	PSEN1	ACOT4,,Impedance of arm (right)
rs17146441,chr11,64663227,C,T,78,57,135,0.577777777777778,0.488080552783458,0.54954715,0.447673995171807,0.609889234866341,0.0422173546993071,0.42521459402926,0.639898887919548,0.528781615019074,False,False,MCF-7,ESR1,,NA,NA,,,11,64895755,C,C,0.7607,T,0.2393,gnoMADg:nfe,11_64895755_C_T,11,64895755,C,T,11_64895755_C_T,61,0,7,1,0.233601609657948,POLA2	FAM89B	RNASEH2C	CAPN1	LTBP3	SPDYC	PPP2R5B,CDC42BPG,
rs4334820,chr4,6601742,A,G,69,51,120,0.575,0.517705224728837,0.60070365,0.389254506510243,0.559883605722256,0.0458626144251026,0.369181463270027,0.587652543327052,0.47456905611625,False,False,MCF-7,ESR1,True,NA,NA,Average_301_AsTGCCmCCTGsTG	SRR7755829_dedup.bam.motifs_1_syGCCmyCTGGTGG,NoPeak,4,6600015,G,A,0.5263,G,0.4737,gnoMADg:nfe,4_6600015_A_G,4,6600015,A,G,4_6600015_A_G,42,0,2,0,0.245875251509054,S100P	MAN2B2,,
rs7399207,chr12,62104219,A,C,39,62,101,0.386138613861386,0.514362825199442,0.4052868,0.386279543766968,0.574279836437085,0.0492822827526051,0.373861504187799,0.607599281195367,0.480279690102027,False,False,MCF-7,ESR1,,NA,NA,,,12,61710438,A,A,0.5607,C,0.4393,gnoMADg:nfe,12_61710438_A_C,12,61710438,A,C,12_61710438_A_C,54,0,0,0,0.0201207243460765,,,
rs1485272,chr3,3727589,T,C,155,203,358,0.432960893854749,0.5047715901125,0.4154994,0.460696207946754,0.572706914296162,0.0291101612209998,0.44469192291706,0.602594633091848,0.516701561121458,False,True,LNCaP,AR,,NA,NA,,,3,3685905,C,T,0.6536,C,0.3465,gnoMADg:nfe,3_3685905_T_C,3,3685905,T,C,3_3685905_T_C,58,0,0,0,0.0531187122736418,,,
rs6055103,chr20,7530600,A,G,54,53,107,0.504672897196262,0.517705224728837,0.5468912,0.369879865460764,0.540039450467707,0.0449672545354385,0.350018989288177,0.568995628508655,0.454959657964235,False,False,MCF-7,ESR1,,NA,NA,,,20,7549953,G,A,0.7173,G,0.2827,gnoMADg:nfe,20_7549953_A_G,20,7549953,A,G,20_7549953_A_G,48,0,0,0,0.0132796780684105,,,
rs7600786,chr2,981487,G,A,104,46,150,0.693333333333333,0.507630796254283,0.7240159,0.376047070170249,0.53811128558967,0.0426782954676758,0.372256047629107,0.576513605648895,0.45707917787996,False,True,Jurkat,MYB,,NA,NA,,,2,985801,A,G,0.6074,A,0.3926,gnoMADg:nfe,2_985801_G_A,2,985801,G,A,2_985801_G_A,73,1,1,0,0.199396378269618,SNTG2,,Impedance of leg (left)
rs12823926,chr12,104948566,G,A,34,73,107,0.317757009345794,0.497919124321278,0.2910017,0.428114754084509,0.624066919321777,0.0511205115065848,0.413192221668472,0.667674375516532,0.526090836703143,False,False,MCF-7,ESR1,,NA,NA,,,12,104554788,G,G,0.6125,A,0.3875,gnoMADg:nfe,12_104554788_G_A,12,104554788,G,A,12_104554788_G_A,40,0,1,0,0.0732394366197183,CHST11,,
rs6805929,chr3,66638886,T,C,98,83,181,0.541436464088398,0.499777415341534,0.5188912,0.45237819941674,0.598646082826253,0.0372704260621203,0.420224267842365,0.615711976366555,0.525512141121497,False,True,T-47D,ESR1,,NA,NA,,,3,66588462,T,T,0.6238,C,0.3762,gnoMADg:nfe,3_66588462_T_C,3,66588462,T,C,3_66588462_T_C,57,0,1,0,0.0663983903420523,LRIG1,,
rs1531750,chr8,72919626,T,C,175,175,350,0.5,0.494745874188348,0.5097379,0.437378453622001,0.552494010435009,0.0298815814993349,0.398761075003426,0.55959485645455,0.494936232028505,False,True,GM12891,STAG1,,NA,NA,,,8,72007391,C,C,0.6024,T,0.3976,gnoMADg:nfe,8_72007391_T_C,8,72007391,T,C,8_72007391_T_C,46,0,1,0,0.146076458752515,MSC,,
rs10125974,chr9,117476623,T,C,75,51,126,0.595238095238095,0.529411337425034,0.60719595,0.408068000419517,0.573727235833046,0.0433824139455418,0.388747794455849,0.601035806484137,0.490897618126281,False,False,MCF-7,ESR1,,NA,NA,,,9,114714343,C,C,0.5624,T,0.4376,gnoMADg:nfe,9_114714343_T_C,9,114714343,T,C,9_114714343_T_C,43,0,6,2,0.233601609657948,TEX48	ORM2	ORM1	ATP6V1G1	AKNA	WHRN,TEX48	AKNA,
rs12890859,chr14,81418088,T,C,54,47,101,0.534653465346535,0.529411337425034,0.5537593,0.39819263152869,0.581811877277224,0.0487675848762138,0.372705915742167,0.607057601339403,0.490002254402957,False,False,MCF-7,ESR1,,NA,NA,,,14,80951744,T,T,0.8488,C,0.1512,gnoMADg:nfe,14_80951744_T_C,14,80951744,T,C,14_80951744_T_C,62,0,1,0,0.0997987927565392,CEP128,,
rs2391467,chr1,94850443,A,G,61,54,115,0.530434782608696,0.500472985239411,0.5080478,0.44316476364365,0.605929532115323,0.0428430477861088,0.410250476539485,0.624033330437912,0.524547147879487,False,True,HepG2,FOXA2,,NA,NA,,,1,94384887,A,G,0.5471,A,0.4529,gnoMADg:nfe,1_94384887_A_G,1,94384887,A,G,1_94384887_A_G,78,8,1,1,0.179275653923541,ABCD3,F3,Plateletcrit	Platelet distribution width	Platelet distribution width	Platelet count	Platelet count	Platelet distribution width	Platelet crit	Platelet count
rs4551970,chr14,98486406,G,A,71,38,109,0.651376146788991,0.497919124321278,0.64571615,0.420847115759607,0.600323699034323,0.0472228171335172,0.391648527875835,0.634918703858243,0.510585407396965,False,False,MCF-7,ESR1,,NA,NA,,,14,98020069,G,A,0.5193,G,0.4807,gnoMADg:nfe,14_98020069_G_A,14,98020069,G,A,14_98020069_G_A,72,1,0,0,0,,,Ankle spacing width
rs2204181,chr2,138898229,G,T,54,46,100,0.54,0.484575745000887,0.5674749,0.379165686861629,0.56408924599768,0.0487613614200556,0.357864099510855,0.600800312927023,0.471627466429654,False,False,MCF-7,ESR1,,NA,NA,,,2,138140659,G,G,0.8799,T,0.1201,gnoMADg:nfe,2_138140659_G_T,2,138140659,G,T,2_138140659_G_T,39,0,0,0,0.0398390342052314,,,
rs4937598,chr11,130934617,G,A,131,155,286,0.458041958041958,0.501866063082524,0.4741988,0.419100259912902,0.550064354396087,0.0331976341565099,0.395490215865447,0.560652088386868,0.484582307154494,False,True,GM12891,STAG1,,NA,NA,,,11,131064722,G,G,0.6037,A,0.3963,gnoMADg:nfe,11_131064722_G_A,11,131064722,G,A,11_131064722_G_A,66,0,0,0,0.0531187122736418,,,
rs15672,chr1,206669958,G,A,492,425,917,0.536532170119956,0.546291228520431,0.5074748,0.48720009431331,0.573626136758699,0.0221267731988204,0.474187005747265,0.58519777758752,0.530413115536005,False,True,HUVEC,RELA,,NA,NA,,,1,206496625,G,G,0.5236,A,0.4765,gnoMADg:nfe,1_206496625_G_A,1,206496625,G,A,1_206496625_G_A,97,1,3,2,0.380281690140845,RASSF5	IKBKE	EIF2D,RASSF5	IKBKE,Lymphocyte counts
rs1779228,chr10,18474727,T,C,66,75,141,0.468085106382979,0.498614135174075,0.430055375,0.458158660763066,0.61621497268773,0.0413627908666632,0.434898554777366,0.632662850017891,0.537186816725398,False,False,MCF10,FOS,,NA,NA,,,10,18185798,C,C,0.7683,T,0.2317,gnoMADg:nfe,10_18185798_T_C,10,18185798,T,C,10_18185798_T_C,71,8,1,0,0.106438631790744,CACNB2,,Antihypertensive medication - note that there …	Hypertension | non-cancer illness code self-reported	None of the above | vascular/heart problems diagnosed by doctor	Hypertensive diseases	Cardiovascular disease	Hypertension	High blood pressure | vascular/heart problems diagnosed by doctor	Hypertension
rs13042428,chr20,24394770,A,G,67,41,108,0.62037037037037,0.517705224728837,0.6177137,0.418983912094167,0.601823245158682,0.0479222650943001,0.38962363487358,0.620124888586387,0.510403578626424,False,False,MCF-7,ESR1,,NA,NA,,,20,24414134,A,A,0.7,G,0.3,gnoMADg:nfe,20_24414134_A_G,20,24414134,A,G,20_24414134_A_G,34,0,0,0,0.0597585513078471,,,
rs1386821,chr1,154382049,T,G,47,53,100,0.47,0.530455893596286,0.4566235,0.42105631498807,0.60396483830388,0.0479107819477344,0.405722020204783,0.640757622801709,0.512510576645975,False,False,MCF-7,ESR1,,NA,NA,,,1,154409573,T,T,0.8056,G,0.1944,gnoMADg:nfe,1_154409573_T_G,1,154409573,T,G,1_154409573_T_G,108,15,3,0,0.15271629778672,AQP10	UBAP2L	CHTOP,,Mean corpuscular volume	Mean sphered cell volume	Mean corpuscular haemoglobin	Mean corpuscular volume	Red cell distribution width	C-reactive protein levels	Mean corpuscular hemoglobin concentration	Mean corpuscular volume	Red cell distribution width	Interleukin-6 receptor subunit alpha levels	Mean corpuscular hemoglobin	Mean corpuscular volume	Mean spheric corpuscular volume	Mean corpuscular hemoglobin	Serum alkaline phosphatase levels
rs7963954,chr12,50064928,A,G,125,119,244,0.512295081967213,0.502116039740299,0.50662605,0.440975999550917,0.571539841869706,0.0335029378814827,0.418191390693136,0.590583007012645,0.506257920710311,False,True,Jurkat,GABPA,,NA,NA,,,12,49671145,G,A,0.8002,G,0.1998,gnoMADg:nfe,12_49671145_A_G,12,49671145,A,G,12_49671145_A_G,148,1,6,1,0.320321931589537,KCNH3	SPATS2	FMNL3	TUBA1C	TMBIM6	ARF3,TMBIM6,Bread intake
rs7751388,chr6,37401003,C,T,846,837,1683,0.502673796791444,0.503155770707267,0.5135208,0.463192762624829,0.518611616682379,0.0149429310515212,0.454542305442741,0.527623013503926,0.490902189653604,False,True,GM19239,STAG1,,NA,NA,,,6,37433227,C,C,0.9626,T,0.0374,gnoMADg:nfe,6_37433227_C_T,6,37433227,C,T,6_37433227_C_T,38,0,1,0,0.179275653923541,CCDC167,,
rs942016,chr14,103018554,A,C,60,77,137,0.437956204379562,0.497191658379361,0.420550275,0.439064374534912,0.59347279865525,0.0409470010154615,0.426860818320303,0.627245953621538,0.516268586595081,False,True,MCF10,FOS,,NA,NA,,,14,102552217,A,A,0.6827,C,0.3173,gnoMADg:nfe,14_102552217_A_C,14,102552217,A,C,14_102552217_A_C,83,11,3,2,0.13943661971831,RCOR1	TRAF3	EIF5,ANKRD9	MARK3,Eosinophill percentage	Immature fraction of reticulocytes	Immature reticulocyte fraction	High light scatter reticulocyte percentage of red cells	Eosinophil counts	Eosinophil counts	Eosinophill count	High light scatter reticulocyte count	High light scatter reticulocyte count	Eosinophil percentage of white cells	Immature fraction of reticulocytes
rs2740,chr16,15132108,A,G,56,71,127,0.440944881889764,0.517705224728837,0.4626272,0.399694416185508,0.562602840097852,0.0431331236586325,0.381367449334547,0.588782331955503,0.48114862814168,False,False,MCF-7,ESR1,True,NA,NA,Average_301_AsTGCCmCCTGsTG	SRR7755833_dedup.bam.motifs_1_TsnnGCCCyCTrGTG,NoPeak,16,15038251,A,A,0.6957,G,0.3042,gnoMADg:nfe,16_15038251_A_G,16,15038251,A,G,16_15038251_A_G,190,34,7,4,0.367404426559356,RRN3	NPIPA1	NPIPA3	NPIPA5	NTAN1	PDXDC1	NPIPA2,RRN3	NPIPA1	NTAN1	PDXDC1,Leg fat-free mass (left)	Sitting height	Standing height	Leg predicted mass (left)	Sex hormone-binding globulin levels	Sex hormone-binding globulin levels adjusted for BMI	Leg fat-free mass (right)	Comparative height size at age 10	Arm predicted mass (left)	Arm fat-free mass (right)	Height	Mean corpuscular volume	Red blood cell count	Whole body water mass	Trunk fat-free mass	Arm fat-free mass (left)	Sex hormone-binding globulin levels	Weight	Arm predicted mass (right)	Serum albumin levels	Whole body fat-free mass	Weight	Basal metabolic rate	Apolipoprotein A1 levels	HDL cholesterol levels	Trunk predicted mass	Appendicular lean mass	Appendicular lean mass	Red blood cell count	Leg predicted mass (right)	Sex hormone-binding globulin levels adjusted for BMI	Appendicular lean mass	Triglyceride levels	Serum total protein level
rs363053,chr20,10235585,T,C,69,51,120,0.575,0.529411337425034,0.60876215,0.387776164770666,0.55481298139877,0.0445791972781806,0.358053492990741,0.579584015728745,0.471294573084718,False,False,MCF-7,ESR1,,NA,NA,,,20,10254937,T,T,0.9516,C,0.04841,gnoMADg:nfe,20_10254937_T_C,20,10254937,T,C,20_10254937_T_C,37,0,1,0,0.0732394366197183,MKKS,,
rs10911830,chr1,172467044,T,C,70,77,147,0.476190476190476,0.529411337425034,0.44253945,0.448930806765864,0.608547026636522,0.0411033877116979,0.434341341349325,0.639227602265102,0.528738916701193,False,False,MCF-7,ESR1,,NA,NA,,,1,172497904,T,T,0.8431,C,0.1569,gnoMADg:nfe,1_172497904_T_C,1,172497904,T,C,1_172497904_T_C,51,0,1,0,0.165995975855131,SUCO,,
rs2292724,chr2,233749678,T,G,88,54,142,0.619718309859155,0.530455893596286,0.6286294,0.417200021638963,0.574742135998169,0.0407268136742521,0.386473888044481,0.590987675633338,0.495971078818566,False,False,MCF-7,ESR1,,NA,NA,,,2,232884968,T,T,0.7833,G,0.2167,gnoMADg:nfe,2_232884968_T_G,2,232884968,T,G,2_232884968_T_G,65,1,3,1,0.213682092555332,NGEF	GIGYF2	SNORC,GIGYF2,Heel bone mineral density
rs6488520,chr12,12540702,T,C,60,41,101,0.594059405940594,0.529411337425034,0.619197,0.38221858061796,0.570085951950983,0.0499182353889458,0.362489797244363,0.610177430388906,0.476152266284471,False,False,MCF-7,ESR1,,NA,NA,,,12,12387768,T,T,0.7844,C,0.2156,gnoMADg:nfe,12_12387768_T_C,12,12387768,T,C,12_12387768_T_C,65,0,2,0,0.199195171026157,BORCS5	DUSP16,,
rs1409272,chr10,21147520,T,C,83,77,160,0.51875,0.499062597695064,0.4724094,0.470257365614818,0.624887145722812,0.0400442064251212,0.452727894657139,0.649700894113595,0.547572255668815,False,True,GM19239,CTCF,,NA,NA,,,10,20858591,C,C,0.7331,T,0.2669,gnoMADg:nfe,10_20858591_T_C,10,20858591,T,C,10_20858591_T_C,79,0,0,1,0.0468812877263581,,NEBL,
rs3935304,chr9,130266245,A,G,127,105,232,0.547413793103448,0.500006393220738,0.5216726,0.454672394223594,0.592203223167002,0.035801026923585,0.438590718184561,0.616244466567295,0.523437808695298,False,True,GM19239,CTCF,,NA,NA,,,9,127503966,A,A,0.8991,G,0.1009,gnoMADg:nfe,9_127503966_A_G,9,127503966,A,G,9_127503966_A_G,55,0,7,2,0.28692152917505,SLC2A8	ZNF79	TTC16	LRSAM1	RPL12	RALGPS1	ST6GALNAC6,SLC2A8	GARNL3,
rs7135208,chr12,75834064,C,T,44,61,105,0.419047619047619,0.488080552783458,0.43359085,0.391231729336685,0.570522804872036,0.0468486295825776,0.371484830065155,0.606763840893155,0.480877267104361,False,False,MCF-7,ESR1,,NA,NA,,,12,75440284,C,C,0.6072,T,0.3928,gnoMADg:nfe,12_75440284_C_T,12,75440284,C,T,12_75440284_C_T,73,0,5,3,0.387122736418511,CAPS2	GLIPR1L1	GLIPR1	GLIPR1L2	KRR1,KCNC2	GLIPR1L1	GLIPR1L2,
rs7550488,chr1,12278932,A,G,96,114,210,0.457142857142857,0.49478357970559,0.4531404,0.436643426873944,0.580838112139121,0.0368953352224076,0.4130448415747,0.589966943922176,0.508740769506533,False,True,K562,TAL1,,NA,NA,,,1,12218875,G,G,0.7727,A,0.2273,gnoMADg:nfe,1_12218875_A_G,1,12218875,A,G,1_12218875_A_G,46,0,0,0,0.0663983903420523,,,
rs3136456,chr11,46745861,C,A,85,63,148,0.574324324324324,0.503582165596104,0.5722729,0.425106307331053,0.581869722183987,0.0407989602845857,0.393091540832605,0.594552241424576,0.50348801475752,False,False,MCF-7,ESR1,,NA,NA,,,11,46724311,C,C,0.931,A,0.06895,gnoMADg:nfe,11_46724311_C_A,11,46724311,C,A,11_46724311_C_A,114,1,8,3,0.287525150905433,ATG13	MADD	MYBPC3	PSMC3	NR1H3	PACSIN3	ARFGAP2	DDB2,ACP2	DGKZ	PACSIN3,Lectin-like oxidized LDL receptor 1 levels
rs7961894,chr12,122365583,C,T,92,88,180,0.511111111111111,0.517208700558877,0.5051359,0.438539440816389,0.588853982537753,0.0376998709251797,0.401300680431333,0.595016290005366,0.513696711677071,False,True,GM12891,SPI1,,NA,NA,,,12,121927677,C,C,0.8943,T,0.1057,gnoMADg:nfe,12_121927677_C_T,12,121927677,C,T,12_121927677_C_T,119,22,5,0,0.225754527162978,CFAP251	HPD	MORN3	RHOF	BCL7A,,Mean corpuscular volume	Platelet distribution width	Proheparin-binding EGF-like growth factor levels	Plateletcrit	Mean platelet (thrombocyte) volume	Mean platelet volume	Mean corpuscular volume	Plateletcrit	Mean platelet volume	Platelet count	Platelet distribution width	Platelet count	Platelet distribution width	Mean platelet volume	Reticulocyte fraction of red cells	Mean platelet volume	Platelet crit	Platelet count	Red blood cell count	Platelet count	Platelet count	Red blood cell count
rs4757718,chr11,18804934,A,G,65,40,105,0.619047619047619,0.517705224728837,0.65047495,0.383238682228161,0.570043226046837,0.0483467617556095,0.359268132531116,0.608028612520075,0.476640954137499,False,False,MCF-7,ESR1,,NA,NA,,,11,18783387,A,A,0.668,G,0.332,gnoMADg:nfe,11_18783387_A_G,11,18783387,A,G,11_18783387_A_G,32,0,2,0,0.192756539235412,PTPN5	LDHC,,
rs932246,chr14,78666619,A,G,62,84,146,0.424657534246575,0.517705224728837,0.4535694,0.401285099344673,0.554725784218684,0.0405090629742469,0.376782110241645,0.576273040275775,0.478005441781679,False,False,MCF-7,ESR1,,NA,NA,,,14,78200276,A,A,0.6964,G,0.3036,gnoMADg:nfe,14_78200276_A_G,14,78200276,A,G,14_78200276_A_G,53,0,0,0,0.0597585513078471,,,
rs941208,chr12,56983252,C,T,50,50,100,0.5,0.488080552783458,0.5488356,0.363744468272613,0.544397339733074,0.0485847550033798,0.343077384895255,0.580048663540929,0.454070904002843,False,False,MCF-7,ESR1,,NA,NA,,,12,56589468,T,T,0.6579,C,0.3421,gnoMADg:nfe,12_56589468_C_T,12,56589468,C,T,12_56589468_C_T,150,15,6,3,0.259154929577465,PRIM1	PTGES3	SPRYD4	RBMS2	BAZ2A	NACA,PTGES3	RBMS2	NACA,Platelet count	Platelet distribution width	Mean platelet (thrombocyte) volume	Platelet count	Mean platelet volume	Mean platelet volume	Platelet count	Mean platelet volume	Platelet count	Heel bone mineral density T score	Mean platelet volume	Platelet count	Platelet distribution width	Platelet distribution width	Aspartate aminotransferase levels
rs7021333,chr9,98823528,T,G,119,101,220,0.540909090909091,0.499720582957149,0.5820409,0.391472659856898,0.522924573060369,0.0348358137279595,0.367839730471777,0.538293792304011,0.457198616458634,False,True,GM19239,STAG1,,NA,NA,,,9,96061246,G,G,0.5791,T,0.4208,gnoMADg:nfe,9_96061246_T_G,9,96061246,T,G,9_96061246_T_G,53,0,2,0,0.119517102615694,PTCH1	ERCC6L2,,
rs11699714,chr20,1613011,T,C,81,71,152,0.532894736842105,0.501866344387068,0.49013415,0.464821402822201,0.622818048615424,0.0416928596668309,0.439770806557227,0.63846547073951,0.543819725718812,False,True,GM12878,EP300,,NA,NA,,,20,1632365,T,T,0.9485,C,0.05147,gnoMADg:nfe,20_1632365_T_C,20,1632365,T,C,20_1632365_T_C,60,7,2,2,0.306639839034205,SIRPD	SIRPB1,SIRPD	SIRPB1,Mean platelet volume	Mean platelet volume	Plateletcrit	Mean platelet volume	Mean platelet (thrombocyte) volume	Plateletcrit	Platelet crit
rs2615938,chr11,33522613,C,T,328,310,638,0.5141065830721,0.513510527078612,0.54326945,0.43657342436072,0.52017048811921,0.0218129748022294,0.419858609008416,0.524555408273581,0.478371956239965,False,True,Jurkat,REST,,NA,NA,,,11,33501067,C,T,0.6556,C,0.3444,gnoMADg:nfe,11_33501067_C_T,11,33501067,C,T,11_33501067_C_T,52,0,1,0,0.126156941649899,KIAA1549L,,
rs899116,chr14,98425432,T,G,71,49,120,0.591666666666667,0.530455893596286,0.6238479,0.386370400237364,0.550433895114137,0.0444626894404562,0.364750999434051,0.586164728769925,0.46840214767575,False,False,MCF-7,ESR1,,NA,NA,,,14,97959095,T,G,0.7842,T,0.2158,gnoMADg:nfe,14_97959095_T_G,14,97959095,T,G,14_97959095_T_G,48,1,0,0,0,,,Ankle spacing width
rs12050393,chr14,68130536,T,C,67,53,120,0.558333333333333,0.529411337425034,0.5797901,0.399726470761209,0.564746117799144,0.0430752623210422,0.379717573208452,0.589437293394094,0.482236294280177,False,False,MCF-7,ESR1,,NA,NA,,,14,67663819,T,T,0.8669,C,0.1331,gnoMADg:nfe,14_67663819_T_C,14,67663819,T,C,14_67663819_T_C,46,0,4,2,0.260965794768612,PIGH	VTI1B	RDH11	ARG2,PLEKHH1	RDH12,
rs6732426,chr2,43587504,C,T,130,121,251,0.51792828685259,0.498164026756504,0.5012179,0.450901692310852,0.580268790772067,0.0335561849755811,0.429098415051397,0.592918286236222,0.51558524154146,False,True,BJ,FOXA2,,NA,NA,,,2,43360365,T,T,0.523,C,0.477,gnoMADg:nfe,2_43360365_C_T,2,43360365,C,T,2_43360365_C_T,157,25,1,0,0.0663983903420523,PLEKHH2,,Platelet count	Diastolic blood pressure	Comparative height size at age 10	Systolic blood pressure	Mean corpuscular volume	Platelet count	Lymphocyte percentage of white cells	Neutrophil percentage of white cells	Standing height	Lymphocyte counts	Red blood cell count	Platelet crit	Total testosterone levels	Height	Plateletcrit	Pattern 1 | hair/balding pattern	Lymphocyte counts	Male-pattern baldness	Red blood cell count	Diastolic blood pressure	Lymphocyte counts	Mean reticulocyte volume	Pattern 4 | hair/balding pattern	Platelet count	Platelet count
rs2127995,chr17,14338397,G,T,65,45,110,0.590909090909091,0.484575745000887,0.5962052,0.410676656801072,0.582645737901125,0.0465317763502827,0.388965971148095,0.620895105745329,0.496661197351099,False,False,MCF-7,ESR1,,NA,NA,,,17,14435080,G,G,0.5193,T,0.4807,gnoMADg:nfe,17_14435080_G_T,17,14435080,G,T,17_14435080_G_T,36,0,0,0,0.0464788732394366,,,
rs7021333,chr9,98823528,T,G,119,101,220,0.540909090909091,0.499720582957149,0.5820409,0.391472659856898,0.522924573060369,0.0348358137279595,0.367839730471777,0.538293792304011,0.457198616458634,False,True,GM19239,STAG1,,NA,NA,,,9,96061246,G,G,0.5791,T,0.4208,gnoMADg:nfe,9_96061246_T_G,9,96061246,T,G,9_96061246_T_G,53,0,2,0,0.119517102615694,PTCH1	ERCC6L2,,
rs6023019,chr20,52816330,T,C,308,320,628,0.490445859872611,0.494745874188348,0.4919245,0.452860914460148,0.542356785498919,0.0233216178943901,0.441539643036164,0.562421896096521,0.497608849979533,False,True,GM12891,STAG1,,NA,NA,,,20,54199791,C,T,0.7484,C,0.2516,gnoMADg:nfe,20_54199791_T_C,20,54199791,T,C,20_54199791_T_C,44,0,1,0,0.172635814889336,CYP24A1,,
rs10185419,chr2,220828626,T,G,48,57,105,0.457142857142857,0.530455893596286,0.45770245,0.411030364263488,0.595120707669586,0.0476969259655415,0.384129833165419,0.620487859794508,0.503075535966537,False,False,MCF-7,ESR1,,NA,NA,,,2,219963905,T,T,0.6682,G,0.3318,gnoMADg:nfe,2_219963905_T_G,2,219963905,T,G,2_219963905_T_G,34,0,0,0,0.0199195171026157,,,
rs1888073,chr9,82377443,T,G,44,83,127,0.346456692913386,0.530455893596286,0.3913678,0.371568551042694,0.541981285259641,0.0440518899113234,0.345949673513981,0.565894647021391,0.456774918151168,False,False,MCF-7,ESR1,,NA,NA,,,9,79762528,G,G,0.7419,T,0.2581,gnoMADg:nfe,9_79762528_T_G,9,79762528,T,G,9_79762528_T_G,51,0,0,0,0.0398390342052314,,,
rs2185493,chr14,69770440,C,T,67,46,113,0.592920353982301,0.488080552783458,0.61237435,0.386330872882686,0.558915753715172,0.0452004747848627,0.368982096976837,0.58896805249615,0.472623313298929,False,False,MCF-7,ESR1,,NA,NA,,,14,69303723,T,C,0.5228,T,0.4772,gnoMADg:nfe,14_69303723_C_T,14,69303723,C,T,14_69303723_C_T,110,2,2,0,0.0798792756539235,ACTN1	EXD2,,Red blood cell count	Red blood cell count
rs2274611,chr9,90342675,C,T,83,60,143,0.58041958041958,0.488080552783458,0.6119044,0.391967102260846,0.554556047380308,0.0417238936703795,0.357951035112574,0.565676774200679,0.473261574820577,False,False,MCF-7,ESR1,,NA,NA,,,9,87727760,C,C,0.5533,T,0.4467,gnoMADg:nfe,9_87727760_C_T,9,87727760,C,T,9_87727760_C_T,53,1,1,0,0.325553319919517,CTSL,,Cathepsin L1 levels
rs4382540,chr9,71183181,C,T,172,205,377,0.456233421750663,0.503155770707267,0.4769144,0.430556320148756,0.528924044514453,0.0259468965221079,0.418682950641242,0.5470162875238,0.479740182331605,False,True,GM19239,STAG1,,NA,NA,,,9,68568265,T,T,0.9055,C,0.09448,gnoMADg:nfe,9_68568265_C_T,9,68568265,C,T,9_68568265_C_T,47,0,2,0,0.165995975855131,PGM5	TMEM252,,
rs12120605,chr1,169522554,G,T,65,74,139,0.467625899280576,0.484575745000887,0.46464435,0.416705102166658,0.580493047871904,0.0427487744211854,0.392101784591891,0.60475471139853,0.498599075019281,False,False,MCF-7,ESR1,,NA,NA,,,1,169553316,G,G,0.9104,T,0.08959,gnoMADg:nfe,1_169553316_G_T,1,169553316,G,T,1_169553316_G_T,43,0,3,0,0.186116700201207,SELL	CCDC181	F5,,
rs7525753,chr1,231111922,A,C,39,68,107,0.364485981308411,0.514362825199442,0.3512813,0.422164461202628,0.608666681628812,0.0480528093839841,0.405342821019014,0.634748381507147,0.51541557141572,False,False,MCF-7,ESR1,,NA,NA,,,1,230976176,A,A,0.6747,C,0.3253,gnoMADg:nfe,1_230976176_A_C,1,230976176,A,C,1_230976176_A_C,85,5,5,2,0.259557344064386,CAPN9	TTC13	ARV1	FAM89A	C1orf198,TTC13	ARV1,Hematocrit	Hemoglobin	Red blood cell count	Hematocrit	Hemoglobin concentration
rs9969804,chr9,95429120,A,C,87,117,204,0.426470588235294,0.514362825199442,0.4680099,0.385305601232551,0.533966980801404,0.0380071444120155,0.369915933255964,0.552722972031294,0.459636291016977,False,False,MCF-7,ESR1,,NA,NA,,,9,92666838,C,C,0.5625,A,0.4375,gnoMADg:nfe,9_92666838_A_C,9,92666838,A,C,9_92666838_A_C,100,12,11,3,0.239637826961771,IARS1	SUSD3	NOL8	CARD19	ASPN	FGD3	ECM2	OGN	BICD2	IPPK	CENPP,ECM2	BICD2	CENPP,Plateletcrit	Standing height	Platelet crit	Comparative height size at age 10	Sitting height	White blood cell count	Platelet count	Platelet count	Platelet count	Platelet count	Appendicular lean mass	Height
rs363053,chr20,10235585,T,C,69,51,120,0.575,0.529411337425034,0.60876215,0.387776164770666,0.55481298139877,0.0445791972781806,0.358053492990741,0.579584015728745,0.471294573084718,False,False,MCF-7,ESR1,,NA,NA,,,20,10254937,T,T,0.9516,C,0.04841,gnoMADg:nfe,20_10254937_T_C,20,10254937,T,C,20_10254937_T_C,37,0,1,0,0.0732394366197183,MKKS,,
rs11840615,chr13,90633462,C,T,120,67,187,0.641711229946524,0.512267139021963,0.5992449,0.473953455117869,0.624333526684562,0.0382402211402296,0.438219644781704,0.634059254066884,0.549143490901215,False,True,LNCaP,AR,,NA,NA,,,13,89981208,T,C,0.7737,T,0.2263,gnoMADg:nfe,13_89981208_C_T,13,89981208,C,T,13_89981208_C_T,40,0,0,0,0,,,
rs2286465,chr4,10532634,G,A,69,56,125,0.552,0.506136279349424,0.5696433,0.403044940219247,0.56588860733616,0.0425864767276303,0.37202937759454,0.576964100718675,0.484466773777704,False,True,LNCaP,GATA2,,NA,NA,,,4,10531010,G,A,0.7267,G,0.2733,gnoMADg:nfe,4_10531010_G_A,4,10531010,G,A,4_10531010_G_A,62,6,2,0,0.15271629778672,SLC2A9	ZNF518B,,Urate levels	Allopurinol | treatment/medication code	Urate levels	Gout | non-cancer illness code self-reported	Gout	Height
rs11965794,chr6,6495031,G,A,387,395,782,0.494884910485934,0.507897037125996,0.50594955,0.452015814422216,0.525626557565761,0.0190713310899192,0.432706354653033,0.535927379073028,0.488821185993989,False,True,GM12878,STAG1,,NA,NA,,,6,6494798,G,G,0.8477,A,0.1523,gnoMADg:nfe,6_6494798_G_A,6,6494798,G,A,6_6494798_G_A,65,0,1,0,0.0929577464788732,LY86,,
rs12542146,chr8,10447763,A,G,96,95,191,0.50261780104712,0.51275966234742,0.51182905,0.420715997025869,0.565417813622189,0.0373853479924653,0.394473644779525,0.57541781271383,0.493066905324029,False,True,HCPEpiC,CTCF,,NA,NA,,,8,10590253,A,A,0.7649,G,0.2351,gnoMADg:nfe,8_10590253_A_G,8,10590253,A,G,8_10590253_A_G,49,0,1,1,0.106237424547284,FAM167A,PRSS55,
rs5996761,chr22,25199298,T,C,105,116,221,0.475113122171946,0.499062597695064,0.5125002,0.397890160023935,0.535250320607687,0.0364361779103776,0.371992881737476,0.552810286362758,0.466570240315811,False,True,GM19239,CTCF,,NA,NA,,,22,24803331,C,T,0.8282,C,0.1718,gnoMADg:nfe,22_24803331_T_C,22,24803331,T,C,22_24803331_T_C,42,0,2,0,0.106237424547284,SGSM1	DDT,,
rs9848597,chr3,166889466,C,T,59,50,109,0.541284403669725,0.488080552783458,0.55021625,0.40635024190818,0.577109428997593,0.0455992555450929,0.390878547494882,0.614357639471734,0.491729835452887,False,False,MCF-7,ESR1,,NA,NA,,,3,167171678,C,C,0.7513,T,0.2487,gnoMADg:nfe,3_167171678_C_T,3,167171678,C,T,3_167171678_C_T,54,0,0,1,0.0935613682092555,,ZBBX,
rs425407,chr2,196768764,A,G,59,65,124,0.475806451612903,0.517705224728837,0.4972199,0.400980774423573,0.561047649019756,0.0418040136507334,0.375794596663056,0.57693981836445,0.481014211721664,False,False,MCF-7,ESR1,,NA,NA,,,2,195904040,A,A,0.8369,G,0.1631,gnoMADg:nfe,2_195904040_A_G,2,195904040,A,G,2_195904040_A_G,68,0,3,0,0.172837022132797,SLC39A10	DNAH7	STK17B,,
rs17036320,chr2,47387187,T,C,57,74,131,0.435114503816794,0.529411337425034,0.4865628,0.376529326773976,0.534826195142068,0.0407264192647018,0.348942987379633,0.552254392168655,0.455677760958022,False,False,MCF-7,ESR1,,NA,NA,,,2,47160048,T,T,0.9013,C,0.09867,gnoMADg:nfe,2_47160048_T_C,2,47160048,T,C,2_47160048_T_C,53,0,0,0,0.0663983903420523,,,
rs742505,chr1,6408060,C,T,70,72,142,0.492957746478873,0.503155770707267,0.5342238,0.376482238260404,0.5298018966277,0.039934413500654,0.35349546895613,0.550012678738762,0.453142067444052,False,True,GM19239,STAG1,,NA,NA,,,1,6348000,C,C,0.9832,T,0.01677,gnoMADg:nfe,1_6348000_C_T,1,6348000,C,T,1_6348000_C_T,25,0,1,1,0.159356136820926,ESPN,RPL22,
rs9456318,chr6,158957104,A,G,150,145,295,0.508474576271186,0.492245252168635,0.5262952,0.421186869531127,0.536401497091096,0.0296501899134809,0.395580790745828,0.547762394523617,0.478794183311112,False,True,A549,REST,,NA,NA,,,6,158536072,G,A,0.7909,G,0.2091,gnoMADg:nfe,6_158536072_A_G,6,158536072,A,G,6_158536072_A_G,54,0,0,0,0.0663983903420523,,,
rs9666546,chr11,131983998,T,G,51,54,105,0.485714285714286,0.516369371368043,0.4755162,0.426121837009115,0.602862823533023,0.0458428823869459,0.398579621330084,0.624746599059881,0.514492330271069,False,True,PANC-1,CTCF,,NA,NA,,,11,132114104,G,G,0.715,T,0.285,gnoMADg:nfe,11_132114104_T_G,11,132114104,T,G,11_132114104_T_G,82,2,1,0,0.139637826961771,NTM,,Forced expiratory volume in 1-second (fev1)	Lung function (FEV1/FVC)
rs41216,chr14,71851912,C,T,71,102,173,0.410404624277457,0.488080552783458,0.44026985,0.398848393000703,0.547035866039982,0.0386804399389029,0.366124718936366,0.559989096017606,0.472942129520342,False,False,MCF-7,ESR1,,NA,NA,,,14,71385195,T,T,0.6886,C,0.3114,gnoMADg:nfe,14_71385195_C_T,14,71385195,C,T,14_71385195_C_T,91,1,1,1,0.213480885311871,PCNX1,SIPA1L1,High blood pressure | vascular/heart pro…
rs1874647,chr4,55721469,G,A,64,37,101,0.633663366336634,0.497919124321278,0.6669753,0.375438055524883,0.558027794005146,0.0499586783704437,0.339524708533623,0.584990441814377,0.466732924765015,False,False,MCF-7,ESR1,,NA,NA,,,4,54855303,A,A,0.7758,G,0.2242,gnoMADg:nfe,4_54855303_G_A,4,54855303,G,A,4_54855303_G_A,68,2,0,0,0.0398390342052314,,,Hematocrit	Hemoglobin concentration
rs2228654,chr12,69265578,A,G,108,163,271,0.398523985239852,0.517705224728837,0.430005,0.409284735570476,0.538634327703014,0.0335611828929724,0.385227165561924,0.545783149478232,0.473959531636745,False,False,MCF-7,ESR1,,NA,NA,,,12,68871798,A,G,0.5788,A,0.4212,gnoMADg:nfe,12_68871798_A_G,12,68871798,A,G,12_68871798_A_G,48,0,3,0,0.165995975855131,NUP107	SLC35E3	MDM2,,
rs7651090,chr3,185513392,A,G,69,51,120,0.575,0.517705224728837,0.5801687,0.412765890149297,0.579730474800215,0.0438434365582747,0.386977341860082,0.602673667007692,0.496248182474756,False,False,MCF-7,ESR1,,NA,NA,,,3,185795604,A,A,0.6815,G,0.3185,gnoMADg:nfe,3_185795604_A_G,3,185795604,A,G,3_185795604_A_G,269,61,2,1,0.180482897384306,LIPH	EHHADH,IGF2BP2,Type 2 diabetes without complications	Gliclazide | treatment/medication code	Ankle spacing width	Sex hormone-binding globulin levels adjusted for BMI	Diabetes mellitus	Type 2 diabetes	Heel bone mineral density T score	Reticulocyte count	HDL cholesterol levels	Type 2 diabetes	Platelet count	Platelet count	Mean reticulocyte volume	Diabetes | non-cancer illness code self-reported	Metformin | treatment/medication code	Platelet crit	Type 2 diabetes	Diabetes or endocrine disease	Diabetes	Peak expiratory flow	Type 2 diabetes	Mean corpuscular volume	Sex hormone-binding globulin levels	Blood glucose levels	Lung function (FEV1/FVC)	Mean spheric corpuscular volume	Type 2 diabetes	Type 2 diabetes definitions combined including avohilmo	Plateletcrit	Diabetes diagnosed by doctor	Hemoglobin A1c levels	Mean corpuscular volume	Plateletcrit	Type 2 diabetes strict (exclude DM1)	Diabetes mellitus	Heel bone mineral density	Two-hour glucose	Platelet count	High light scatter reticulocyte count	Type 2 diabetes definitions combined	Diabetes insuline treatment (Kela reimbursement) (more control exclusions)	Other diabetes wide definition	Diabetes | illnesses of siblings	Diabetes | illnesses of father	Ankle spacing width (right)	Mean sphered cell volume	Waist-to-hip ratio adjusted for BMI	Urate levels	Mean corpuscular volume
rs11673827,chr2,195414927,C,A,70,71,141,0.49645390070922,0.503582165596104,0.51929425,0.401786523184805,0.558379133352493,0.0404598890252365,0.371154287140118,0.569510490847555,0.480082828268649,False,False,MCF-7,ESR1,,NA,NA,,,2,194550203,A,C,0.7448,A,0.2552,gnoMADg:nfe,2_194550203_C_A,2,194550203,C,A,2_194550203_C_A,43,0,0,0,0.0132796780684105,,,
rs150925,chr16,2324069,T,G,107,70,177,0.604519774011299,0.530455893596286,0.60645845,0.41290391410181,0.566881650769402,0.0394877849623443,0.393072501932016,0.597856761845372,0.489892782435606,False,False,MCF-7,ESR1,,NA,NA,,,16,2274068,G,G,0.5958,T,0.4042,gnoMADg:nfe,16_2274068_T_G,16,2274068,T,G,16_2274068_T_G,33,0,4,2,0.199597585513078,MLST8	RNPS1	BRICD5	ECI1,MLST8	RNPS1,
rs10441520,chr8,126732991,T,G,135,69,204,0.661764705882353,0.530455893596286,0.61664315,0.47491151868538,0.617273698394331,0.0364397595873933,0.447837421944617,0.634905181430328,0.546092608539855,False,False,MCF-7,ESR1,,NA,NA,,,8,125720747,T,T,0.8752,G,0.1248,gnoMADg:nfe,8_125720747_T_G,8,125720747,T,G,8_125720747_T_G,40,0,0,0,0.0929577464788732,,,
rs2273320,chr20,13796900,T,C,69,54,123,0.560975609756098,0.529411337425034,0.5104113,0.468521342671425,0.63027332725625,0.0417580532905134,0.448146789367909,0.654062482262083,0.549397334963837,False,False,MCF-7,ESR1,,NA,NA,,,20,13816254,T,T,0.9017,C,0.09832,gnoMADg:nfe,20_13816254_T_C,20,13816254,T,C,20_13816254_T_C,42,0,0,0,0.0798792756539235,,,
rs11965794,chr6,6495031,G,A,387,395,782,0.494884910485934,0.507897037125996,0.50594955,0.452015814422216,0.525626557565761,0.0190713310899192,0.432706354653033,0.535927379073028,0.488821185993989,False,True,GM12878,STAG1,,NA,NA,,,6,6494798,G,G,0.8477,A,0.1523,gnoMADg:nfe,6_6494798_G_A,6,6494798,G,A,6_6494798_G_A,65,0,1,0,0.0929577464788732,LY86,,
rs2240194,chr12,113319600,C,T,54,58,112,0.482142857142857,0.488080552783458,0.5178349,0.379677866453432,0.545751657263353,0.0440141417405885,0.36186134586358,0.575587801772452,0.462714761858393,False,False,MCF-7,ESR1,,NA,NA,,,12,112881795,C,C,0.5988,T,0.4012,gnoMADg:nfe,12_112881795_C_T,12,112881795,C,T,12_112881795_C_T,52,0,3,1,0.306237424547284,RPH3A	OAS3	OAS1,RPH3A,
rs2256139,chr9,130486915,T,C,71,94,165,0.43030303030303,0.529411337425034,0.4818341,0.378705748272192,0.53121131287772,0.0397584173149953,0.345198097050738,0.541417399362121,0.454958530574956,False,False,MCF-7,ESR1,,NA,NA,,,9,127724636,C,C,0.5849,T,0.4151,gnoMADg:nfe,9_127724636_T_C,9,127724636,T,C,9_127724636_T_C,75,0,9,7,0.387122736418511,TTC16	FPGS	LRSAM1	RPL12	CFAP157	STXBP1	SH2D3C	PTRH1	TOR2A,NIBAN2	TTC16	FPGS	CDK9	CFAP157	SH2D3C	TOR2A,
rs7350438,chr10,5643511,C,T,54,85,139,0.388489208633094,0.488080552783458,0.41940425,0.387453044825101,0.5517497991006,0.0421679323489194,0.358801157564711,0.568347981658227,0.469601421962851,False,False,MCF-7,ESR1,,NA,NA,,,10,5601548,C,C,0.6342,T,0.3658,gnoMADg:nfe,10_5601548_C_T,10,5601548,C,T,10_5601548_C_T,67,0,2,1,0.0995975855130785,GDI2	ASB13,NET1,
rs16925085,chr9,108739271,G,A,54,78,132,0.409090909090909,0.497919124321278,0.44198565,0.389618258619285,0.547925400168551,0.0411876440750235,0.369560636441292,0.568853483084976,0.468771829393918,False,False,MCF-7,ESR1,,NA,NA,,,9,105976990,A,G,0.9183,A,0.08172,gnoMADg:nfe,9_105976990_G_A,9,105976990,G,A,9_105976990_G_A,34,0,1,0,0.0796780684104628,TMEM38B,,
rs9848597,chr3,166889466,C,T,59,50,109,0.541284403669725,0.488080552783458,0.55021625,0.40635024190818,0.577109428997593,0.0455992555450929,0.390878547494882,0.614357639471734,0.491729835452887,False,False,MCF-7,ESR1,,NA,NA,,,3,167171678,C,C,0.7513,T,0.2487,gnoMADg:nfe,3_167171678_C_T,3,167171678,C,T,3_167171678_C_T,54,0,0,1,0.0935613682092555,,ZBBX,
rs4453038,chr1,116347890,C,T,76,190,266,0.285714285714286,0.488080552783458,0.2993026,0.419722922167176,0.556651841019676,0.036149151361134,0.385515877291246,0.56536253531112,0.488187381593426,False,False,MCF-7,ESR1,True,NA,NA,SRR5687490_dedup.bam.motifs_3_GCkTGAGCCACCGC,NoPeak,1,115805269,T,T,0.6324,C,0.3676,gnoMADg:nfe,1_115805269_C_T,1,115805269,C,T,1_115805269_C_T,52,0,2,0,0.179275653923541,S…	NHLH2,,
rs6587068,chr17,19151651,T,C,66,46,112,0.589285714285714,0.499777415341534,0.5630526,0.440841122831903,0.614747614588928,0.0450609423306555,0.414948177797337,0.6351672188106,0.527794368710415,False,True,T-47D,ESR1,,NA,NA,,,17,19248338,,T,0.9884,C,0.01164,gnoMADg:nfe,17_19248338_T_C,17,19248338,T,C,17_19248338_T_C,17,0,3,0,0.126156941649899,RNF112	GRAP	MAPK7,,
rs25943,chr5,14648689,A,C,53,60,113,0.469026548672566,0.501512188251042,0.4754357,0.414323976122136,0.583743874328547,0.0450115336706144,0.384256273044684,0.606572413756174,0.499033925225342,False,True,SK-N-SH,CTCF,,NA,NA,,,5,14648580,C,A,0.8533,C,0.1467,gnoMADg:nfe,5_14648580_A_C,5,14648580,A,C,5_14648580_A_C,85,2,0,0,0.112877263581489,,,Ankle spacing width	Serum phosphate levels
rs9969804,chr9,95429120,A,C,87,117,204,0.426470588235294,0.514362825199442,0.4680099,0.385305601232551,0.533966980801404,0.0380071444120155,0.369915933255964,0.552722972031294,0.459636291016977,False,False,MCF-7,ESR1,,NA,NA,,,9,92666838,C,C,0.5625,A,0.4375,gnoMADg:nfe,9_92666838_A_C,9,92666838,A,C,9_92666838_A_C,100,12,11,3,0.239637826961771,IARS1	SUSD3	NOL8	CARD19	ASPN	FGD3	ECM2	OGN	BICD2	IPPK	CENPP,ECM2	BICD2	CENPP,Plateletcrit	Standing height	Platelet crit	Comparative height size at age 10	Sitting height	White blood cell count	Platelet count	Platelet count	Platelet count	Platelet count	Appendicular lean mass	Height
rs11264577,chr1,156836967,A,G,65,79,144,0.451388888888889,0.517705224728837,0.4984773,0.373933175094384,0.53504006970678,0.0417012815380216,0.353633746538439,0.55832849340592,0.454486622400582,False,False,MCF-7,ESR1,,NA,NA,,,1,156867175,G,A,0.9657,G,0.03431,gnoMADg:nfe,1_156867175_A_G,1,156867175,A,G,1_156867175_A_G,50,0,2,1,0.126156941649899,CRABP2	SEMA4A,MEF2D,
rs778736,chr7,65813848,C,T,56,76,132,0.424242424242424,0.512183988223044,0.4479448,0.391771026590996,0.558512304258371,0.0432095900185369,0.37307932453907,0.585906949868644,0.475141665424684,False,True,T-47D,PGR,,NA,NA,,,7,66348861,C,C,0.6323,T,0.3677,gnoMADg:nfe,7_66348861_C_T,7,66348861,C,T,7_66348861_C_T,125,4,8,7,0.392756539235412,GUSB	TYW1	ASL	CRCP	RABGEF1	VKORC1L1	KCTD7	TPST1,GUSB	TYW1	ASL	CRCP	RABGEF1	KCTD7	TPST1,White blood cell count	White blood cell count	Neutrophil count	Neutrophil count
rs2295116,chr1,32671030,C,T,70,59,129,0.542635658914729,0.503923948083899,0.509519,0.445263524081103,0.610257089527074,0.0424234946004716,0.42485160652609,0.633321549077752,0.527760306804088,False,True,GM12891,STAG1,,NA,NA,,,1,32205429,C,C,0.9349,T,0.06512,gnoMADg:nfe,1_32205429_C_T,1,32205429,C,T,1_32205429_C_T,77,12,7,2,0.27364185110664,FAM167B	TXLNA	EIF3I	TMEM234	COL16A1	TMEM39B	KPNA6,EIF3I	ADGRB2,Arm fat-free mass (left)	Standing height	Arm predicted mass (right)	Arm predicted mass (left)	Trunk predicted mass	Sitting height	Arm fat-free mass (right)	Whole body fat-free mass	Basal metabolic rate	Comparative height size at age 10	Whole body water mass	Trunk fat-free mass
rs2126630,chr8,119023819,C,T,174,292,466,0.373390557939914,0.505505013215962,0.339182325,0.480403717057883,0.578992217331751,0.0254747828213335,0.468412837965349,0.595609997413384,0.529697967194817,False,True,MCF10,FOS,True,NA,NA,MA1141.1_nnATGAGTCATnn,JASPAR,8,118011580,C,C,0.7279,T,0.2721,gnoMADg:nfe,8_118011580_C_T,8,118011580,C,T,8_118011580_C_T,74,0,1,0,0.179476861167002,EXT1,,
rs6684921,chr1,154464945,A,C,54,71,125,0.432,0.514362825199442,0.47349125,0.381919336726797,0.547123215324657,0.0433159358751885,0.348474285109913,0.56530432875001,0.464521276025727,False,False,MCF-7,ESR1,,NA,NA,,,1,154492469,A,C,0.6262,A,0.3738,gnoMADg:nfe,1_154492469_A_C,1,154492469,A,C,1_154492469_A_C,132,12,6,2,0.34728370221328,AQP10	UBE2Q1	TDRD10	SHE	ATP8B2	NUP210L,TDRD10	SHE,Red cell distribution width	Mean corpuscular volume	C-reactive protein measurement	Mean corpuscular volume	Interleukin-6 receptor subunit alpha levels	Red cell distribution width	Interleukin-6 receptor subunit alpha levels	Interleukin-6 receptor subunit alpha measurement	Interleukin-6 levels	Mean corpuscular hemoglobin	Mean corpuscular volume	Mean corpuscular hemoglobin
rs7021333,chr9,98823528,T,G,119,101,220,0.540909090909091,0.499720582957149,0.5820409,0.391472659856898,0.522924573060369,0.0348358137279595,0.367839730471777,0.538293792304011,0.457198616458634,False,True,GM19239,STAG1,,NA,NA,,,9,96061246,G,G,0.5791,T,0.4208,gnoMADg:nfe,9_96061246_T_G,9,96061246,T,G,9_96061246_T_G,53,0,2,0,0.119517102615694,PTCH1	ERCC6L2,,
rs11828056,chr11,134478435,T,C,84,36,120,0.7,0.499777415341534,0.6617112,0.451916373587533,0.632897913167625,0.0485100668611991,0.427475907371833,0.661725549333148,0.542407143377579,False,True,T-47D,ESR1,,NA,NA,,,11,134608541,T,T,0.8316,C,0.1684,gnoMADg:nfe,11_134608541_T_C,11,134608541,T,C,11_134608541_T_C,50,0,0,0,0.0398390342052314,,,
rs11258041,chr10,12918662,C,A,67,74,141,0.475177304964539,0.503582165596104,0.4957588,0.396097743884516,0.554661402861473,0.0409319831919655,0.375536325360345,0.577704928637719,0.475379573372994,False,False,MCF-7,ESR1,True,NA,NA,SRR6652022_dedup.bam.motifs_0_syrTTCCAknsm,NoPeak,10,12876662,C,C,0.7049,A,0.2951,gnoMADg:nfe,10_12876662_C_A,10,12876662,C,A,10_12876662_C_A,69,3,0,0,0.0398390342052314,…	Sitting height	Standing height
rs11147281,chr12,133757954,T,C,341,370,711,0.479606188466948,0.497370251157303,0.5048544,0.438768784287637,0.515691432850324,0.0205663607026516,0.421564080068561,0.52758636965616,0.477230108568981,False,True,HepG2,CREB1,,NA,NA,,,12,133181368,C,T,0.6567,C,0.3433,gnoMADg:nfe,12_133181368_T_C,12,133181368,T,C,12_133181368_T_C,98,4,9,6,0.346881287726358,ANKLE2	ZNF891	ZNF26	ZNF140	ZNF605	ZNF84	CHFR	ZNF268	ZNF10,ZNF891	ZNF140	ZNF605	ZNF84	ANHX	ZNF268,Mean corpuscular hemoglobin	Mean corpuscular volume	Mean corpuscular hemoglobin	Mean corpuscular volume
rs4733792,chr8,128840276,T,C,94,185,279,0.336917562724014,0.529411337425034,0.3104368,0.467895963262615,0.604339592771689,0.0349609774977784,0.442017117259412,0.618782848331128,0.536117778017152,False,False,MCF-7,ESR1,,NA,NA,,,8,127828030,C,C,0.5919,T,0.4081,gnoMADg:nfe,8_127828030_T_C,8,127828030,T,C,8_127828030_T_C,77,5,0,0,0.0531187122736418,,,Platelet count	Platelet count	Platelet count	Platelet crit	Plateletcrit
rs4551970,chr14,98486406,G,A,71,38,109,0.651376146788991,0.497919124321278,0.64571615,0.420847115759607,0.600323699034323,0.0472228171335172,0.391648527875835,0.634918703858243,0.510585407396965,False,False,MCF-7,ESR1,,NA,NA,,,14,98020069,G,A,0.5193,G,0.4807,gnoMADg:nfe,14_98020069_G_A,14,98020069,G,A,14_98020069_G_A,72,1,0,0,0,,,Ankle spacing width
rs4733653,chr8,129844671,C,T,70,131,201,0.348258706467662,0.488080552783458,0.34490565,0.433886493680489,0.584929920615069,0.037200511817905,0.398852871527982,0.592027328180826,0.509408207147779,False,False,MCF-7,ESR1,,NA,NA,,,8,128832425,C,T,0.5948,C,0.4052,gnoMADg:nfe,8_128832425_C_T,8,128832425,C,T,8_128832425_C_T,69,1,0,0,0,,,Pattern 1 | hair/balding pattern
rs10174692,chr2,28662228,G,A,84,28,112,0.75,0.507607538864029,0.7187368,0.437838027457732,0.639959006081436,0.053408187834754,0.398877453214444,0.670448948843464,0.538898516769584,False,True,HepG2,CREB1,,NA,NA,,,2,28439361,G,G,0.7832,A,0.2168,gnoMADg:nfe,2_28439361_G_A,2,28439361,G,A,2_28439361_G_A,109,2,0,1,0.1,,FOSL2,Triglycerides	Triglycerides
rs225386,chr21,43682938,A,G,53,100,153,0.34640522875817,0.488355764817809,0.3586426,0.412470759915211,0.571492020705116,0.0414917514838218,0.390835913386873,0.597021911965719,0.491981390310164,False,True,T-47D,ESR1,,NA,NA,,,21,42262828,G,G,0.522,A,0.478,gnoMADg:nfe,21_42262828_A_G,21,42262828,A,G,21_42262828_A_G,44,0,1,0,0.132997987927565,ABCG1,,
rs2034850,chr5,116223322,C,T,34,68,102,0.333333333333333,0.487317015689623,0.29770205,0.434444138301392,0.629000111153678,0.0520027832289212,0.418433829654574,0.661019238346579,0.531722124727535,False,True,MCF-7,FOXA1,,NA,NA,,,5,116887626,C,C,0.8498,T,0.1502,gnoMADg:nfe,5_116887626_C_T,5,116887626,C,T,5_116887626_C_T,64,0,0,0,0.0265593561368209,,,
rs4908932,chr1,6639847,G,T,72,90,162,0.444444444444444,0.508644288185156,0.4596769,0.406171813369065,0.563184570629779,0.0401832457985614,0.382321410787326,0.586835198376183,0.484678191999422,False,True,HepG2,CREB1,True,NA,NA,Average_13_GTGACGTC,NoPeak,1,6579787,G,G,0.8179,T,0.1821,gnoMADg:nfe,1_6579787_G_T,1,6579787,G,T,1_6579787_G_T,83,0,2,0,0.185915492957746,CAMTA1	PHF13,,
rs1888073,chr9,82377443,T,G,44,83,127,0.346456692913386,0.530455893596286,0.3913678,0.371568551042694,0.541981285259641,0.0440518899113234,0.345949673513981,0.565894647021391,0.456774918151168,False,False,MCF-7,ESR1,,NA,NA,,,9,79762528,G,G,0.7419,T,0.2581,gnoMADg:nfe,9_79762528_T_G,9,79762528,T,G,9_79762528_T_G,51,0,0,0,0.0398390342052314,,,
rs17200369,chr3,16592134,T,G,53,73,126,0.420634920634921,0.491672903349935,0.425918,0.415187564496023,0.580232326570818,0.0435076054264064,0.39485022521373,0.605794037781441,0.497709945533421,False,False,GM12891,STAG1,,NA,NA,,,3,16550627,T,T,0.7037,G,0.2963,gnoMADg:nfe,3_16550627_T_G,3,16550627,T,G,3_16550627_T_G,59,0,1,0,0.15271629778672,RFTN1,,
rs3791334,chr2,113941769,A,C,53,52,105,0.504761904761905,0.514362825199442,0.4954808,0.425195291738252,0.598747374716926,0.0471417681010077,0.391660232563675,0.628482496921811,0.511971333227589,False,False,MCF-7,ESR1,,NA,NA,,,2,113184192,C,C,0.6581,A,0.3419,gnoMADg:nfe,2_113184192_A_C,2,113184192,A,C,2_113184192_A_C,135,5,3,2,0.37364185110664,PAX8	PSD4	IL1RN,PAX8	PSD4,White blood cell count	Neutrophil count	White blood cell count	Neutrophil count	Interleukin-1 receptor antagonist protein measurement
rs916711,chr7,95190248,G,T,71,44,115,0.617391304347826,0.513222326104881,0.5749045,0.458838289559927,0.632419407406928,0.0451940361628103,0.43200317741483,0.65163627296861,0.545628848483428,False,True,LNCaP,AR,,NA,NA,,,7,95560936,G,G,0.5743,T,0.4257,gnoMADg:nfe,7_95560936_G_T,7,95560936,G,T,7_95560936_G_T,52,0,1,0,0.179275653923541,PDK4,,
rs2274611,chr9,90342675,C,T,83,60,143,0.58041958041958,0.488080552783458,0.6119044,0.391967102260846,0.554556047380308,0.0417238936703795,0.357951035112574,0.565676774200679,0.473261574820577,False,False,MCF-7,ESR1,,NA,NA,,,9,87727760,C,C,0.5533,T,0.4467,gnoMADg:nfe,9_87727760_C_T,9,87727760,C,T,9_87727760_C_T,53,1,1,0,0.325553319919517,CTSL,,Cathepsin L1 levels
rs499061,chr3,170408158,T,C,137,136,273,0.501831501831502,0.499722439884726,0.526024,0.411620145648596,0.543577366412319,0.0329951499524709,0.388544803566335,0.556863993604212,0.477598756030458,False,True,GM12892,CTCF,True,NA,NA,SRR357486_dedup.bam.motifs_0_TssCCyCwrGTGG,NoPeak,3,170690369,C,T,0.9064,C,0.09356,gnoMADg:nfe,3_170690369_T_C,3,170690369,T,C,3_170690369_T_C,42,0,0,1,0.133802816901408,…
rs10519163,chr15,48377513,C,T,114,60,174,0.655172413793103,0.490008686519679,0.6633479,0.414253858633259,0.568709691272289,0.0397571975706314,0.384466479130161,0.581402819198847,0.491481774952774,False,True,PANC-1,CTCF,,NA,NA,,,15,48085316,C,C,0.9653,T,0.03465,gnoMADg:nfe,15_48085316_C_T,15,48085316,C,T,15_48085316_C_T,22,0,0,0,0.0597585513078471,,,
rs10751328,chr10,44142466,G,A,48,57,105,0.457142857142857,0.497919124321278,0.4926714,0.385700311901077,0.554907661044111,0.0461149836907237,0.343369139914673,0.573764719027914,0.470303986472594,False,False,MCF-7,ESR1,,NA,NA,,,10,43647018,A,G,0.7021,A,0.2979,gnoMADg:nfe,10_43647018_G_A,10,43647018,G,A,10_43647018_G_A,44,0,1,1,0.280684104627767,ZNF239,ZNF485,
rs704700,chr11,33743534,A,G,43,107,150,0.286666666666667,0.517705224728837,0.3284532,0.376803404427897,0.53663569952457,0.0416783152817279,0.355207718098904,0.5604341136252,0.456719551976234,False,False,MCF-7,ESR1,,NA,NA,,,11,33721988,A,A,0.8172,G,0.1828,gnoMADg:nfe,11_33721988_A_G,11,33721988,A,G,11_33721988_A_G,56,0,1,1,0.298993963782696,CD59,FBXO3,
rs2615938,chr11,33522613,C,T,328,310,638,0.5141065830721,0.513510527078612,0.54326945,0.43657342436072,0.52017048811921,0.0218129748022294,0.419858609008416,0.524555408273581,0.478371956239965,False,True,Jurkat,REST,,NA,NA,,,11,33501067,C,T,0.6556,C,0.3444,gnoMADg:nfe,11_33501067_C_T,11,33501067,C,T,11_33501067_C_T,52,0,1,0,0.126156941649899,KIAA1549L,,
rs6728759,chr2,192086890,A,G,58,60,118,0.491525423728814,0.517705224728837,0.47573725,0.435728086447955,0.60176917636206,0.0436515316201686,0.415766888839484,0.629169613160912,0.518748631405008,False,False,MCF-7,ESR1,,NA,NA,,,2,191222164,A,G,0.5983,A,0.4017,gnoMADg:nfe,2_191222164_A_G,2,191222164,A,G,2_191222164_A_G,66,0,2,2,0.367002012072435,MYO1B	STAT4,MYO1B	STAT4,
rs1741485,chr14,65246350,A,G,63,94,157,0.401273885350318,0.517705224728837,0.4012632,0.417938015962781,0.57426361347286,0.0408078386098181,0.392663252046616,0.593126212870933,0.496100814717821,False,False,MCF-7,ESR1,,NA,NA,,,14,64779632,G,A,0.7718,G,0.2282,gnoMADg:nfe,14_64779632_A_G,14,64779632,A,G,14_64779632_A_G,63,0,3,1,0.0933601609657948,FNTB	PLEKHG3	MAX,SPTB,
rs1879688,chr8,106010200,C,T,77,124,201,0.383084577114428,0.488080552783458,0.37336965,0.432656462756649,0.580407487870542,0.036754806099337,0.418328384903706,0.601832816389561,0.506531975313595,False,False,MCF-7,ESR1,True,NA,NA,MA0112.1_CCAGGTCACCrTGrCCym,JASPAR,8,104997972,T,T,0.5412,C,0.4588,gnoMADg:nfe,8_104997972_C_T,8,104997972,C,T,8_104997972_C_T,49,0,0,0,0.0132796780684105,,,
rs10110245,chr8,69670445,C,T,493,501,994,0.495975855130785,0.509250737921139,0.4848682,0.47546233317318,0.550939762515416,0.0195312247465694,0.456241016345742,0.559356934619808,0.513201047844298,False,True,T-47D,FOXA1,,NA,NA,,,8,68758210,T,C,0.606,T,0.394,gnoMADg:nfe,8_68758210_C_T,8,68758210,C,T,8_68758210_C_T,38,0,1,0,0.0400402414486922,C8orf34,,
rs2378945,chr14,32300790,G,A,77,56,133,0.578947368421053,0.497919124321278,0.60167615,0.392058095924027,0.550345544611087,0.0417171157756,0.375156913392231,0.57977485160611,0.471201820267557,False,False,MCF-7,ESR1,,NA,NA,,,14,31831584,G,G,0.5908,A,0.4092,gnoMADg:nfe,14_31831584_G_A,14,31831584,G,A,14_31831584_G_A,51,0,1,3,0.227162977867203,NUBPL,NUBPL	DTD2	HEATR5A,
rs724921,chr11,84379671,A,G,41,65,106,0.386792452830189,0.517705224728837,0.39262135,0.404287513265414,0.585934284232014,0.0478406697730803,0.383842864425942,0.61410540986903,0.495110898748714,False,False,MCF-7,ESR1,,NA,NA,,,11,84668628,A,G,0.5143,A,0.4857,gnoMADg:nfe,11_84668628_A_G,11,84668628,A,G,11_84668628_A_G,78,0,0,0,0.0201207243460765,,,
rs17116988,chr1,58602197,G,A,116,110,226,0.513274336283186,0.507630796254283,0.50607185,0.440445696683024,0.567802944429098,0.0334734080216197,0.418987588904913,0.585005790913531,0.504124320556061,False,True,Jurkat,MYB,,NA,NA,,,1,58136525,C,G,0.8249,A,0.1751,gnoMADg:nfe,1_58136525_G_A,1,58136525,G,A,1_58136525_G_A,30,0,0,0,0.0334004024144869,,,
rs6032238,chr20,44120651,A,G,55,51,106,0.518867924528302,0.517705224728837,0.5046677,0.433164271899991,0.603669879477164,0.0452801633315581,0.399742571020216,0.622119597258804,0.518417075688577,False,False,MCF-7,ESR1,True,NA,NA,SRR7755829_dedup.bam.motifs_0_GnCnnCTwGTnG,NoPeak,20,45492011,A,G,0.6475,A,0.3525,gnoMADg:nfe,20_45492011_A_G,20,45492011,A,G,20_45492011_A_G,73,3,14,8,0.307042253521127,W…	DNTTIP1	SPINT4	PLTP	SPINT3	WFDC6	EPPIN-WFDC6	ZSWIM1	CTSA	WFDC13	SNX21	WFDC3	UBE2C	TNNC2,WFDC10B	WFDC6	WFDC11	SNX21	ACOT8	EPPIN	WFDC3	TNNC2,Mean platelet volume	Mean reticulocyte volume	Mean platelet volume
rs9456318,chr6,158957104,A,G,150,145,295,0.508474576271186,0.492245252168635,0.5262952,0.421186869531127,0.536401497091096,0.0296501899134809,0.395580790745828,0.547762394523617,0.478794183311112,False,True,A549,REST,,NA,NA,,,6,158536072,G,A,0.7909,G,0.2091,gnoMADg:nfe,6_158536072_A_G,6,158536072,A,G,6_158536072_A_G,54,0,0,0,0.0663983903420523,,,
rs5999125,chr22,34263325,G,A,174,247,421,0.413301662707838,0.493784570328569,0.3869113,0.468302596430249,0.572294068185749,0.0271459763036392,0.455387994449923,0.59519395419711,0.520298332307999,False,True,MCF-7,FOXA1,,NA,NA,,,22,33867337,A,A,0.5847,G,0.4153,gnoMADg:nfe,22_33867337_G_A,22,33867337,G,A,22_33867337_G_A,60,0,1,1,0.146277665995976,LARGE1,LARGE1,
rs1893922,chr11,75878041,G,T,71,71,142,0.5,0.484575745000887,0.4475174,0.464351789482019,0.622957142124943,0.041624297896908,0.444913318843818,0.648290901961859,0.543654465803481,False,False,MCF-7,ESR1,,NA,NA,,,11,76166997,G,G,0.6204,T,0.3796,gnoMADg:nfe,11_76166997_G_T,11,76166997,G,T,11_76166997_G_T,68,0,2,1,0.22635814889336,UVRAG	WNT11,WNT11,
rs31565,chr5,135216112,G,A,80,79,159,0.50314465408805,0.501501918120361,0.5002952,0.424725478364362,0.579917931974621,0.0395963238091592,0.404022734436042,0.602128122637666,0.502321705169491,False,True,HepG2,CTCF,,NA,NA,,,5,135880423,A,A,0.7857,G,0.2146,gnoMADg:nfe,5_135880423_G_A,5,135880423,G,A,5_135880423_G_A,50,0,2,1,0.126156941649899,TGFBI	SMAD5,SLC25A48,
rs1377613,chr12,61922878,T,G,50,70,120,0.416666666666667,0.530455893596286,0.3986754,0.431239530073029,0.605103870455133,0.0452963739321631,0.417728089920568,0.631202073845585,0.518171700264081,False,False,MCF-7,ESR1,,NA,NA,,,12,61529097,T,T,0.7248,G,0.2752,gnoMADg:nfe,12_61529097_T_G,12,61529097,T,G,12_61529097_T_G,77,0,0,0,0,,,
rs12619383,chr2,102741718,A,G,60,68,128,0.46875,0.517705224728837,0.5218588,0.37156339982727,0.532041208038695,0.0411645074876996,0.346476257094132,0.548685625008037,0.451802303932983,False,False,MCF-7,ESR1,,NA,NA,,,2,102125258,A,A,0.8256,G,0.1744,gnoMADg:nfe,2_102125258_A_G,2,102125258,A,G,2_102125258_A_G,154,48,6,0,0.172635814889336,IL18RAP	IL1RL1	IL1R1	MFSD9	SLC9A2	IL18R1,,"Asthma hospital admissions main diagnosis only"	Neutrophil percentage of granulocytes	Asthma | blood clot dvt bronchitis emphysema asthma rhinitis eczema allergy diagnosed by doctor	Wheeze or whistling in the chest in last year	Doctor diagnosed asthma	Ventolin 100micrograms inhaler | treatment/medication code	Allergic rhinitis	Asthma (mode)	Eosinophil percentage of white cells	Asthma (more control exclusions)	Asthma-related acute respiratory infections	Sum eosinophil basophil counts	Childhood asthma (age<16)	Age hay fever rhinitis or eczema diagnosed	Respiratory or ear-nose-throat disease	ST2 protein levels	Asthma including avohilmo	Asthma | non-cancer illness code self-reported	Asthma	Asthma	Conjunctivitis	Hayfever allergic rhinitis or eczema | blood clot dvt bronchitis emphysema asthma rhinitis eczema allergy diagnosed by doctor	Eosinophill count	Allergic disease (asthma hay fever or eczema)	Asthma	Eosinophil counts	Asthma	Allergic conjunctivitis	Chronic lower respiratory diseases	Eosinophil counts	Diseases of the respiratory system	Use of eye-antiallergens (taken as indicator of allergic/atopic conjunctivitis)	Eosinophil percentage of white cells	Doctor diagnosed hayfever or allergic rhinitis	Eosinophill percentage	Interleukin-1 receptor-like 2 measurement	Asthma (only as main-diagnosis)	Asthma/COPD (KELA code 203)	Childhood asthma (age<16) (more control exclusions)	Eosinophil percentage of granulocytes	Eosinophil counts	Number of self-reported non-cancer illnesses	Allergy hypersensitivity or anaphylaxis	Asthma (only as main-diagnosis) (more control exclusions)	Asthma-related infections
rs7837605,chr8,97447424,T,C,54,80,134,0.402985074626866,0.529411337425034,0.43566485,0.389417566100411,0.547200877290007,0.0413156726219719,0.365161497679084,0.568465771680781,0.468309221695209,False,False,MCF-7,ESR1,,NA,NA,,,8,96435196,C,C,0.5853,T,0.4147,gnoMADg:nfe,8_96435196_T_C,8,96435196,T,C,8_96435196_T_C,95,1,0,0,0.0597585513078471,,,Peak expiratory flow (pef)
rs7525753,chr1,231111922,A,C,39,68,107,0.364485981308411,0.514362825199442,0.3512813,0.422164461202628,0.608666681628812,0.0480528093839841,0.405342821019014,0.634748381507147,0.51541557141572,False,False,MCF-7,ESR1,,NA,NA,,,1,230976176,A,A,0.6747,C,0.3253,gnoMADg:nfe,1_230976176_A_C,1,230976176,A,C,1_230976176_A_C,85,5,5,2,0.259557344064386,CAPN9	TTC13	ARV1	FAM89A	C1orf198,TTC13	ARV1,Hematocrit	Hemoglobin	Red blood cell count	Hematocrit	Hemoglobin concentration
rs16842240,chr3,134619724,C,A,51,52,103,0.495145631067961,0.503582165596104,0.54494085,0.369158690469771,0.539152973074611,0.0455960031627462,0.344173262777138,0.565489843002693,0.454155831772191,False,False,MCF-7,ESR1,True,NA,NA,MA0112.1_CCAGGTCACCrTGrCCym,JASPAR,3,134900882,C,C,0.8897,A,0.1103,gnoMADg:nfe,3_134900882_C_A,3,134900882,C,A,3_134900882_C_A,42,0,0,0,0.0732394366197183,,,
rs7180940,chr15,87477584,T,C,133,156,289,0.460207612456747,0.5047715901125,0.4726822,0.420970525517445,0.55058114780394,0.0326447527224905,0.399280891412861,0.569479575432736,0.485775836660692,False,True,LNCaP,AR,,NA,NA,,,15,86934353,T,C,0.7459,T,0.2541,gnoMADg:nfe,15_86934353_T_C,15,86934353,T,C,15_86934353_T_C,65,0,0,0,0,,,
rs4757071,chr11,13011847,T,C,156,258,414,0.376811594202899,0.497765128888065,0.3868272,0.436225231735245,0.538870469289229,0.0254723588526327,0.425427558747766,0.554338458063931,0.487547850512237,False,True,K562,REST,,NA,NA,,,11,12990300,C,T,0.5909,C,0.4091,gnoMADg:nfe,11_12990300_T_C,11,12990300,T,C,11_12990300_T_C,40,0,1,0,0.0929577464788732,BMAL1,,
rs7620420,chr3,161542671,C,T,57,43,100,0.57,0.488080552783458,0.59142135,0.395567176279594,0.580224068514019,0.0487658079291363,0.359123742253605,0.606254072854357,0.487895622396806,False,False,MCF-7,ESR1,,NA,NA,,,3,161824883,T,C,0.6056,T,0.3944,gnoMADg:nfe,3_161824883_C_T,3,161824883,C,T,3_161824883_C_T,74,0,0,0,0.0199195171026157,,,
rs2064929,chr14,68025260,T,C,86,67,153,0.562091503267974,0.529411337425034,0.57917695,0.395333637555703,0.553654123295015,0.0401646550853388,0.378997448269981,0.583140936366299,0.474493880425359,False,True,MCF-7,ESR1,,NA,NA,,,14,67558543,C,C,0.6457,T,0.3543,gnoMADg:nfe,14_67558543_T_C,14,67558543,T,C,14_67558543_T_C,66,0,2,1,0.226760563380282,PLEKHH1	PIGH,PLEKHH1,
rs6753830,chr2,20329353,C,T,107,82,189,0.566137566137566,0.488080552783458,0.51954055,0.476677470934739,0.620354438614084,0.0371058079393451,0.443183655652946,0.632649471506377,0.548515954774412,False,True,MCF-7,ESR1,,NA,NA,,,2,20129592,C,T,0.5183,C,0.4817,gnoMADg:nfe,2_20129592_C_T,2,20129592,C,T,2_20129592_C_T,56,1,4,0,0.179275653923541,TTC32	SDC1	WDR35	MATN3,,Total testosterone levels
rs4313958,chr2,34023020,T,C,59,62,121,0.487603305785124,0.529411337425034,0.44981045,0.460568667584366,0.625847842169535,0.0428845990067958,0.43325804553514,0.64664927377584,0.54320825487695,False,False,MCF-7,ESR1,,NA,NA,,,2,33797953,C,C,0.834,T,0.1663,gnoMADg:nfe,2_33797953_T_C,2,33797953,T,C,2_33797953_T_C,33,0,0,0,0.0398390342052314,,,
rs993521,chr3,145758307,T,G,50,54,104,0.480769230769231,0.530455893596286,0.5314906,0.367988259140848,0.538093533128172,0.0468262640953408,0.333756707457056,0.563902362844628,0.45304089613451,False,False,MCF-7,ESR1,,NA,NA,,,3,146040520,T,G,0.6906,T,0.3094,gnoMADg:nfe,3_146040520_T_G,3,146040520,T,G,3_146040520_T_G,59,3,0,1,0.166197183098592,,PLOD2,Standing height	Sitting height	Procollagen-lysine2-oxoglutarate 5-dioxygenase 2 measurement
rs1532513,chr11,39299569,G,C,71,30,101,0.702970297029703,0.499307219758444,0.68665585,0.417401946697489,0.620399014050939,0.0534218321004303,0.390080603190245,0.662209776627396,0.518900480374214,False,False,MCF-7,ESR1,,NA,NA,,,11,39278019,G,C,0.6624,G,0.3377,gnoMADg:nfe,11_39278019_G_C,11,39278019,G,C,11_39278019_G_C,67,0,0,0,0,,,
rs1487128,chr11,11388890,C,T,103,112,215,0.47906976744186,0.517955476100447,0.4846494,0.423613693494143,0.56526752848425,0.0364031058126776,0.395007569817277,0.577675488667888,0.494440610989197,False,False,GM12878,REST,,NA,NA,,,11,11367343,T,T,0.6684,C,0.3316,gnoMADg:nfe,11_11367343_C_T,11,11367343,C,T,11_11367343_C_T,45,0,0,1,0.174044265593561,,GALNT18,
rs17105481,chr12,68822840,A,G,49,74,123,0.398373983739837,0.517705224728837,0.3771222,0.439370898943013,0.60478324720786,0.0433679470895276,0.416051516502597,0.628438220168039,0.522077073075436,False,False,MCF-7,ESR1,,NA,NA,,,12,68429060,A,A,0.8788,G,0.1212,gnoMADg:nfe,12_68429060_A_G,12,68429060,A,G,12_68429060_A_G,51,0,1,0,0.0531187122736418,MDM1,,
rs1972848,chr2,201102953,T,G,62,63,125,0.496,0.530455893596286,0.47400285,0.437539069293905,0.603009729424652,0.0428029508541652,0.42240850191592,0.630892279556079,0.520274399359278,False,False,MCF-7,ESR1,,NA,NA,,,2,200238230,T,T,0.8091,G,0.1909,gnoMADg:nfe,2_200238230_T_G,2,200238230,T,G,2_200238230_T_G,100,1,1,0,0.0730382293762575,SPATS2L,,Age at first sexual intercourse
rs4657570,chr1,166554578,C,T,119,289,408,0.291666666666667,0.505138236778584,0.301287,0.439375485282968,0.555869098300589,0.0298719216574721,0.407954842119572,0.559152355550055,0.497622291791778,False,True,K562,NFE2,,NA,NA,,,1,166585341,C,C,0.6487,T,0.3513,gnoMADg:nfe,1_166585341_C_T,1,166585341,C,T,1_166585341_C_T,47,0,3,0,0.0796780684104628,ILDR2	POGK	MAEL,,
rs10873029,chr14,50471875,A,G,106,107,213,0.497652582159624,0.517705224728837,0.47221585,0.445758973572315,0.588188846047691,0.0364863064603454,0.439423499882441,0.619737366316731,0.516973909810003,False,False,MCF-7,ESR1,,NA,NA,,,14,50005157,G,G,0.5482,A,0.4518,gnoMADg:nfe,14_50005157_A_G,14,50005157,A,G,14_50005157_A_G,41,0,0,0,0.119517102615694,,,
rs3886110,chr2,75207832,G,T,58,54,112,0.517857142857143,0.484575745000887,0.53611555,0.400892728965203,0.566922504713513,0.0452242974746344,0.370985380797289,0.592751207182328,0.483907616839358,False,False,MCF-7,ESR1,,NA,NA,,,2,74980705,G,G,0.5508,T,0.4492,gnoMADg:nfe,2_74980705_G_T,2,74980705,G,T,2_74980705_G_T,48,0,4,1,0.360160965794769,HK2	TACR1	POLE4	SEMA4F,POLE4,
rs1169017,chr14,36346552,C,T,62,71,133,0.466165413533835,0.498554345863704,0.48628655,0.400366452417296,0.557985007714129,0.0412855771345683,0.36923206199596,0.574693757858936,0.479175730065712,False,True,MCF-7,KMT2C,,NA,NA,,,14,35877346,C,C,0.9743,T,0.02574,gnoMADg:nfe,14_35877346_C_T,14,35877346,C,T,14_35877346_C_T,40,0,0,0,0.0798792756539235,,,
rs236471,chr6,36695661,A,C,286,123,409,0.699266503667482,0.486263376116541,0.6871837,0.452032772300274,0.577310957022968,0.0311553692076876,0.429997604015587,0.593089878876741,0.514671864661621,False,True,T-47D,PGR,,NA,NA,,,6,36727884,C,A,0.6146,C,0.3856,gnoMADg:nfe,6_36727884_A_C,6,36727884,A,C,6_36727884_A_C,108,1,3,1,0.233601609657948,ETV7	RAB44	CDKN1A,CPNE5,Mean platelet volume
rs12588815,chr14,95944792,C,T,82,63,145,0.56551724137931,0.488080552783458,0.59182405,0.383168700619231,0.542366073685126,0.0409620459676871,0.366033261924196,0.573373466332636,0.462767387152178,False,False,MCF-7,ESR1,,NA,NA,,,14,95478455,C,C,0.7978,T,0.2022,gnoMADg:nfe,14_95478455_C_T,14,95478455,C,T,14_95478455_C_T,61,0,0,0,0.0597585513078471,,,
rs9848597,chr3,166889466,C,T,59,50,109,0.541284403669725,0.488080552783458,0.55021625,0.40635024190818,0.577109428997593,0.0455992555450929,0.390878547494882,0.614357639471734,0.491729835452887,False,False,MCF-7,ESR1,,NA,NA,,,3,167171678,C,C,0.7513,T,0.2487,gnoMADg:nfe,3_167171678_C_T,3,167171678,C,T,3_167171678_C_T,54,0,0,1,0.0935613682092555,,ZBBX,
rs11048478,chr12,26505495,C,T,70,31,101,0.693069306930693,0.488080552783458,0.6717603,0.427984881756795,0.621255892126466,0.0511449177577964,0.404709706955778,0.647614544694104,0.524620386941631,False,False,MCF-7,ESR1,,NA,NA,,,12,26352562,T,C,0.8388,T,0.1612,gnoMADg:nfe,12_26352562_C_T,12,26352562,C,T,12_26352562_C_T,82,0,1,0,0.0865191146881288,ITPR2,,
rs12079196,chr1,40648698,G,A,164,158,322,0.509316770186335,0.504909377913234,0.502436,0.450968343723036,0.555466920660009,0.0281868044605567,0.434157327945311,0.579485506205214,0.503217632191522,False,True,GM12891,CTCF,,NA,NA,,,1,40183026,A,G,0.7445,A,0.2555,gnoMADg:nfe,1_40183026_G_A,1,40183026,G,A,1_40183026_G_A,73,0,5,2,0.212877263581489,ZMPSTE24	PPT1	COL9A2	PPIE	CAP1,ZMPSTE24	PPT1,
rs11622713,chr14,78237776,G,A,50,76,126,0.396825396825397,0.497919124321278,0.43531965,0.385032324537842,0.545796058341684,0.0419828614050772,0.351946731827417,0.557960266299837,0.465414191439763,False,False,MCF-7,ESR1,,NA,NA,,,14,77771433,G,G,0.7751,A,0.2249,gnoMADg:nfe,14_77771433_G_A,14,77771433,G,A,14_77771433_G_A,60,0,5,3,0.3,SNW1	SPTLC2	GSTZ1	ADCK1	ALKBH1,SNW1	ADCK1	SLIRP,
rs8149,chr20,45187241,A,G,87,59,146,0.595890410958904,0.517705224728837,0.56381215,0.453063330388742,0.609453626652104,0.040177189896393,0.431127804463841,0.629822706320146,0.531258478520423,False,True,MCF-7,ESR1,,NA,NA,,,20,46558602,G,G,0.6981,A,0.3021,gnoMADg:nfe,20_46558602_A_G,20,46558602,A,G,20_46558602_A_G,72,1,4,1,0.246478873239437,SLC2A10	ZNF334	SLC13A3	TP53RK,SLC13A3,N-acetylglutamate levels
rs6684921,chr1,154464945,A,C,54,71,125,0.432,0.514362825199442,0.47349125,0.381919336726797,0.547123215324657,0.0433159358751885,0.348474285109913,0.56530432875001,0.464521276025727,False,False,MCF-7,ESR1,,NA,NA,,,1,154492469,A,C,0.6262,A,0.3738,gnoMADg:nfe,1_154492469_A_C,1,154492469,A,C,1_154492469_A_C,132,12,6,2,0.34728370221328,AQP10	UBE2Q1	TDRD10	SHE	ATP8B2	NUP210L,TDRD10	SHE,Red cell distribution width	Mean corpuscular volume	C-reactive protein measurement	Mean corpuscular volume	Interleukin-6 receptor subunit alpha levels	Red cell distribution width	Interleukin-6 receptor subunit alpha levels	Interleukin-6 receptor subunit alpha measurement	Interleukin-6 levels	Mean corpuscular hemoglobin	Mean corpuscular volume	Mean corpuscular hemoglobin
rs11258041,chr10,12918662,C,A,67,74,141,0.475177304964539,0.503582165596104,0.4957588,0.396097743884516,0.554661402861473,0.0409319831919655,0.375536325360345,0.577704928637719,0.475379573372994,False,False,MCF-7,ESR1,True,NA,NA,SRR6652022_dedup.bam.motifs_0_syrTTCCAknsm,NoPeak,10,12876662,C,C,0.7049,A,0.2951,gnoMADg:nfe,10_12876662_C_A,10,12876662,C,A,10_12876662_C_A,69,3,0,0,0.0398390342052314,…	Sitting height	Standing height
rs4551970,chr14,98486406,G,A,71,38,109,0.651376146788991,0.497919124321278,0.64571615,0.420847115759607,0.600323699034323,0.0472228171335172,0.391648527875835,0.634918703858243,0.510585407396965,False,False,MCF-7,ESR1,,NA,NA,,,14,98020069,G,A,0.5193,G,0.4807,gnoMADg:nfe,14_98020069_G_A,14,98020069,G,A,14_98020069_G_A,72,1,0,0,0,,,Ankle spacing width
rs2998081,chr10,32493108,A,C,80,74,154,0.519480519480519,0.514362825199442,0.4829185,0.462351811752352,0.616073804700446,0.0403481608652242,0.435313826570714,0.632267806758793,0.539212808226399,False,False,MCF-7,ESR1,,NA,NA,,,10,32204180,A,C,0.5226,A,0.4774,gnoMADg:nfe,10_32204180_A_C,10,32204180,A,C,10_32204180_A_C,37,0,1,0,0.0929577464788732,ARHGAP12,,
rs337547,chr9,101460267,G,A,71,45,116,0.612068965517241,0.497919124321278,0.5830257,0.443450478435523,0.619475725201473,0.0457417242530053,0.421003822093331,0.638489901698509,0.531463101818498,False,False,MCF-7,ESR1,,NA,NA,,,9,98697985,G,A,0.7887,G,0.2113,gnoMADg:nfe,9_98697985_G_A,9,98697985,G,A,9_98697985_G_A,61,0,1,0,0.159356136820926,ANKS6,,
rs10174692,chr2,28662228,G,A,84,28,112,0.75,0.507607538864029,0.7187368,0.437838027457732,0.639959006081436,0.053408187834754,0.398877453214444,0.670448948843464,0.538898516769584,False,True,HepG2,CREB1,,NA,NA,,,2,28439361,G,G,0.7832,A,0.2168,gnoMADg:nfe,2_28439361_G_A,2,28439361,G,A,2_28439361_G_A,109,2,0,1,0.1,,FOSL2,Triglycerides	Triglycerides
rs13251663,chr8,141841577,A,G,372,354,726,0.512396694214876,0.499798319826468,0.5446664,0.427818903107361,0.507093071475231,0.0204948139246608,0.414951033353201,0.520631923002864,0.467455987291296,False,True,GM12892,STAG1,,NA,NA,,,8,140831478,G,G,0.5415,A,0.4585,gnoMADg:nfe,8_140831478_A_G,8,140831478,A,G,8_140831478_A_G,190,4,3,2,0.407042253521127,AGO2	CHRAC1	PTK2,AGO2	PTK2,Impedance of leg (right)	Appendicular lean mass	Impedance of leg (left)	Atrial fibrillation
rs2905608,chr5,137028029,T,C,78,32,110,0.709090909090909,0.529411337425034,0.7256224,0.379707081219363,0.570491229072141,0.0499306249977138,0.357948494633061,0.600071141080656,0.475099155145752,False,False,MCF-7,ESR1,,NA,NA,,,5,137692340,C,C,0.7611,T,0.2391,gnoMADg:nfe,5_137692340_T_C,5,137692340,T,C,5_137692340_T_C,105,4,2,0,0.351911468812877,KLHL3	CDC23,,Hemoglobin	Red blood cell count	Red blood cell count	Hemoglobin concentration
rs2034850,chr5,116223322,C,T,34,68,102,0.333333333333333,0.487317015689623,0.29770205,0.434444138301392,0.629000111153678,0.0520027832289212,0.418433829654574,0.661019238346579,0.531722124727535,False,True,MCF-7,FOXA1,,NA,NA,,,5,116887626,C,C,0.8498,T,0.1502,gnoMADg:nfe,5_116887626_C_T,5,116887626,C,T,5_116887626_C_T,64,0,0,0,0.0265593561368209,,,
rs4855712,chr3,108995034,G,A,114,120,234,0.487179487179487,0.501853127671895,0.45992605,0.463564244383864,0.591808476206491,0.0333225398796685,0.439280691067764,0.60323105377479,0.527686360295177,False,True,PANC-1,CTCF,,NA,NA,,,3,109276187,G,G,0.6464,A,0.3536,gnoMADg:nfe,3_109276187_G_A,3,109276187,G,A,3_109276187_G_A,37,0,0,0,0.0597585513078471,,,
rs1409272,chr10,21147520,T,C,83,77,160,0.51875,0.499062597695064,0.4724094,0.470257365614818,0.624887145722812,0.0400442064251212,0.452727894657139,0.649700894113595,0.547572255668815,False,True,GM19239,CTCF,,NA,NA,,,10,20858591,C,C,0.7331,T,0.2669,gnoMADg:nfe,10_20858591_T_C,10,20858591,T,C,10_20858591_T_C,79,0,0,1,0.0468812877263581,,NEBL,
rs4964996,chr12,132270458,T,C,57,65,122,0.467213114754098,0.529411337425034,0.5024401,0.389326100823178,0.549154854280802,0.0425797286793535,0.371726252397094,0.579748252710287,0.46924047755199,False,False,MCF-7,ESR1,,NA,NA,,,12,131785913,T,T,0.5622,C,0.4378,gnoMADg:nfe,12_131785913_T_C,12,131785913,T,C,12_131785913_T_C,41,0,2,2,0.246478873239437,MMP17	EP400,MMP17	SFSWAP,
rs9843097,chr3,150197676,C,T,71,42,113,0.628318584070796,0.488080552783458,0.58423485,0.463085769672048,0.635177749388917,0.0451544351582137,0.430711801047845,0.650801554297101,0.549131759530483,False,False,MCF-7,ESR1,,NA,NA,,,3,150479889,C,C,0.7694,T,0.2306,gnoMADg:nfe,3_150479889_C_T,3,150479889,C,T,3_150479889_C_T,72,0,2,0,0.179275653923541,TSC22D2	EIF2A,,
rs12823926,chr12,104948566,G,A,34,73,107,0.317757009345794,0.497919124321278,0.2910017,0.428114754084509,0.624066919321777,0.0511205115065848,0.413192221668472,0.667674375516532,0.526090836703143,False,False,MCF-7,ESR1,,NA,NA,,,12,104554788,G,G,0.6125,A,0.3875,gnoMADg:nfe,12_104554788_G_A,12,104554788,G,A,12_104554788_G_A,40,0,1,0,0.0732394366197183,CHST11,,
rs6805929,chr3,66638886,T,C,98,83,181,0.541436464088398,0.499777415341534,0.5188912,0.45237819941674,0.598646082826253,0.0372704260621203,0.420224267842365,0.615711976366555,0.525512141121497,False,True,T-47D,ESR1,,NA,NA,,,3,66588462,T,T,0.6238,C,0.3762,gnoMADg:nfe,3_66588462_T_C,3,66588462,T,C,3_66588462_T_C,57,0,1,0,0.0663983903420523,LRIG1,,
rs499061,chr3,170408158,T,C,137,136,273,0.501831501831502,0.499722439884726,0.526024,0.411620145648596,0.543577366412319,0.0329951499524709,0.388544803566335,0.556863993604212,0.477598756030458,False,True,GM12892,CTCF,True,NA,NA,SRR357486_dedup.bam.motifs_0_TssCCyCwrGTGG,NoPeak,3,170690369,C,T,0.9064,C,0.09356,gnoMADg:nfe,3_170690369_T_C,3,170690369,T,C,3_170690369_T_C,42,0,0,1,0.133802816901408,…
rs10519163,chr15,48377513,C,T,114,60,174,0.655172413793103,0.490008686519679,0.6633479,0.414253858633259,0.568709691272289,0.0397571975706314,0.384466479130161,0.581402819198847,0.491481774952774,False,True,PANC-1,CTCF,,NA,NA,,,15,48085316,C,C,0.9653,T,0.03465,gnoMADg:nfe,15_48085316_C_T,15,48085316,C,T,15_48085316_C_T,22,0,0,0,0.0597585513078471,,,
rs9592234,chr13,63571494,G,A,188,237,425,0.442352941176471,0.507630796254283,0.48443955,0.408046560585295,0.511260369654022,0.0266357423457488,0.389953876535671,0.526054626887262,0.459653465119659,False,True,Jurkat,MYB,,NA,NA,,,13,62997361,G,G,0.8687,A,0.1313,gnoMADg:nfe,13_62997361_G_A,13,62997361,G,A,13_62997361_G_A,49,0,0,0,0,,,
rs2305100,chr13,44448934,C,T,75,71,146,0.513698630136986,0.501049212384606,0.50372,0.436313450741536,0.595662786930628,0.0412571953388884,0.402343714198566,0.61036704956491,0.515988118836082,False,True,GM19239,CTCF,,NA,NA,,,13,43874798,C,C,0.896,T,0.104,gnoMADg:nfe,13_43874798_C_T,13,43874798,C,T,13_43874798_C_T,53,0,2,1,0.286519114688129,LACC1	CCDC122,CCDC122,
rs12425539,chr12,54612871,G,A,63,66,129,0.488372093023256,0.497919124321278,0.50705305,0.399259386458392,0.561635796953951,0.0427432844195836,0.373284527570039,0.587197149692685,0.480447591706172,False,False,MCF-7,ESR1,,NA,NA,,,12,54219087,G,G,0.6696,A,0.3304,gnoMADg:nfe,12_54219087_G_A,12,54219087,G,A,12_54219087_G_A,99,6,5,1,0.165995975855131,GPR84	NFE2	GTSF1	PDE1B	SMUG1,SMUG1,Red blood cell (erythrocyte) distribution width	Red cell distribution width	Platelet count	Platelet count	Plateletcrit	Red cell distribution width
rs6728759,chr2,192086890,A,G,58,60,118,0.491525423728814,0.517705224728837,0.47573725,0.435728086447955,0.60176917636206,0.0436515316201686,0.415766888839484,0.629169613160912,0.518748631405008,False,False,MCF-7,ESR1,,NA,NA,,,2,191222164,A,G,0.5983,A,0.4017,gnoMADg:nfe,2_191222164_A_G,2,191222164,A,G,2_191222164_A_G,66,0,2,2,0.367002012072435,MYO1B	STAT4,MYO1B	STAT4,
rs10110245,chr8,69670445,C,T,493,501,994,0.495975855130785,0.509250737921139,0.4848682,0.47546233317318,0.550939762515416,0.0195312247465694,0.456241016345742,0.559356934619808,0.513201047844298,False,True,T-47D,FOXA1,,NA,NA,,,8,68758210,T,C,0.606,T,0.394,gnoMADg:nfe,8_68758210_C_T,8,68758210,C,T,8_68758210_C_T,38,0,1,0,0.0400402414486922,C8orf34,,
rs2378945,chr14,32300790,G,A,77,56,133,0.578947368421053,0.497919124321278,0.60167615,0.392058095924027,0.550345544611087,0.0417171157756,0.375156913392231,0.57977485160611,0.471201820267557,False,False,MCF-7,ESR1,,NA,NA,,,14,31831584,G,G,0.5908,A,0.4092,gnoMADg:nfe,14_31831584_G_A,14,31831584,G,A,14_31831584_G_A,51,0,1,3,0.227162977867203,NUBPL,NUBPL	DTD2	HEATR5A,
rs724921,chr11,84379671,A,G,41,65,106,0.386792452830189,0.517705224728837,0.39262135,0.404287513265414,0.585934284232014,0.0478406697730803,0.383842864425942,0.61410540986903,0.495110898748714,False,False,MCF-7,ESR1,,NA,NA,,,11,84668628,A,G,0.5143,A,0.4857,gnoMADg:nfe,11_84668628_A_G,11,84668628,A,G,11_84668628_A_G,78,0,0,0,0.0201207243460765,,,
rs17116988,chr1,58602197,G,A,116,110,226,0.513274336283186,0.507630796254283,0.50607185,0.440445696683024,0.567802944429098,0.0334734080216197,0.418987588904913,0.585005790913531,0.504124320556061,False,True,Jurkat,MYB,,NA,NA,,,1,58136525,C,G,0.8249,A,0.1751,gnoMADg:nfe,1_58136525_G_A,1,58136525,G,A,1_58136525_G_A,30,0,0,0,0.0334004024144869,,,
rs17705416,chr19,35966584,C,T,36,82,118,0.305084745762712,0.488080552783458,0.3037342,0.408910242741257,0.592873338122485,0.0481041213066134,0.392443657080919,0.62621443274061,0.500891790431871,False,False,MCF-7,ESR1,,NA,NA,,,19,35475682,T,C,0.8038,T,0.1962,gnoMADg:nfe,19_35475682_C_T,19,35475682,C,T,19_35475682_C_T,34,0,2,1,0.220724346076459,ARHGAP33	DMKN,DMKN,
rs12619383,chr2,102741718,A,G,60,68,128,0.46875,0.517705224728837,0.5218588,0.37156339982727,0.532041208038695,0.0411645074876996,0.346476257094132,0.548685625008037,0.451802303932983,False,False,MCF-7,ESR1,,NA,NA,,,2,102125258,A,A,0.8256,G,0.1744,gnoMADg:nfe,2_102125258_A_G,2,102125258,A,G,2_102125258_A_G,154,48,6,0,0.172635814889336,IL18RAP	IL1RL1	IL1R1	MFSD9	SLC9A2	IL18R1,,"Asthma hospital admissions main diagnosis only"	Neutrophil percentage of granulocytes	Asthma | blood clot dvt bronchitis emphysema asthma rhinitis eczema allergy diagnosed by doctor	Wheeze or whistling in the chest in last year	Doctor diagnosed asthma	Ventolin 100micrograms inhaler | treatment/medication code	Allergic rhinitis	Asthma (mode)	Eosinophil percentage of white cells	Asthma (more control exclusions)	Asthma-related acute respiratory infections	Sum eosinophil basophil counts	Childhood asthma (age<16)	Age hay fever rhinitis or eczema diagnosed	Respiratory or ear-nose-throat disease	ST2 protein levels	Asthma including avohilmo	Asthma | non-cancer illness code self-reported	Asthma	Asthma	Conjunctivitis	Hayfever allergic rhinitis or eczema | blood clot dvt bronchitis emphysema asthma rhinitis eczema allergy diagnosed by doctor	Eosinophill count	Allergic disease (asthma hay fever or eczema)	Asthma	Eosinophil counts	Asthma	Allergic conjunctivitis	Chronic lower respiratory diseases	Eosinophil counts	Diseases of the respiratory system	Use of eye-antiallergens (taken as indicator of allergic/atopic conjunctivitis)	Eosinophil percentage of white cells	Doctor diagnosed hayfever or allergic rhinitis	Eosinophill percentage	Interleukin-1 receptor-like 2 measurement	Asthma (only as main-diagnosis)	Asthma/COPD (KELA code 203)	Childhood asthma (age<16) (more control exclusions)	Eosinophil percentage of granulocytes	Eosinophil counts	Number of self-reported non-cancer illnesses	Allergy hypersensitivity or anaphylaxis	Asthma (only as main-diagnosis) (more control exclusions)	Asthma-related infections
rs10936592,chr3,169425402,A,G,52,53,105,0.495238095238095,0.517705224728837,0.45511475,0.454872903751988,0.628847240181516,0.0463353075497871,0.424443523524744,0.652559303655128,0.541860071966752,False,False,MCF-7,ESR1,,NA,NA,,,3,169707614,G,A,0.6737,G,0.3263,gnoMADg:nfe,3_169707614_A_G,3,169707614,A,G,3_169707614_A_G,102,0,3,0,0.126156941649899,ACTRT3	LRRC34	GPR160,,
rs3217926,chr12,4411683,T,C,67,36,103,0.650485436893204,0.529411337425034,0.6109646,0.449132128549908,0.633357978215658,0.0483285089743122,0.428497243433628,0.66799698897638,0.541245053382783,False,False,MCF-7,ESR1,,NA,NA,,,12,4302517,T,T,0.6068,C,0.3932,gnoMADg:nfe,12_4302517_T_C,12,4302517,T,C,12_4302517_T_C,93,7,1,0,0.0798792756539235,TIGAR,,Mean corpuscular hemoglobin	Mean corpuscular hemoglobin concentration	Red blood cell count	Mean corpuscular hemoglobin	Mean corpuscular volume	Mean corpuscular volume	Hemoglobin A1c levels
rs16842240,chr3,134619724,C,A,51,52,103,0.495145631067961,0.503582165596104,0.54494085,0.369158690469771,0.539152973074611,0.0455960031627462,0.344173262777138,0.565489843002693,0.454155831772191,False,False,MCF-7,ESR1,True,NA,NA,MA0112.1_CCAGGTCACCrTGrCCym,JASPAR,3,134900882,C,C,0.8897,A,0.1103,gnoMADg:nfe,3_134900882_C_A,3,134900882,C,A,3_134900882_C_A,42,0,0,0,0.0732394366197183,,,
rs7180940,chr15,87477584,T,C,133,156,289,0.460207612456747,0.5047715901125,0.4726822,0.420970525517445,0.55058114780394,0.0326447527224905,0.399280891412861,0.569479575432736,0.485775836660692,False,True,LNCaP,AR,,NA,NA,,,15,86934353,T,C,0.7459,T,0.2541,gnoMADg:nfe,15_86934353_T_C,15,86934353,T,C,15_86934353_T_C,65,0,0,0,0,,,
rs11845926,chr14,67276310,A,G,60,51,111,0.540540540540541,0.517705224728837,0.5664572,0.388941764691539,0.56261279022946,0.0452239503604421,0.364313890378674,0.58861329606192,0.475777277460499,False,False,MCF-7,ESR1,,NA,NA,,,14,66809592,A,A,0.7529,G,0.2471,gnoMADg:nfe,14_66809592_A_G,14,66809592,A,G,14_66809592_A_G,67,0,1,1,0.247082494969819,GPHN,GPHN,
rs2584382,chr8,108207576,C,T,95,39,134,0.708955223880597,0.488080552783458,0.6728575,0.455140975322603,0.627795581288026,0.0452367591853785,0.431079210084546,0.65346313201402,0.541468278305314,False,False,MCF-7,ESR1,,NA,NA,,,8,107195348,C,T,0.7312,C,0.2688,gnoMADg:nfe,8_107195348_C_T,8,107195348,C,T,8_107195348_C_T,47,0,1,0,0.0531187122736418,ANGPT1,,
rs1043481,chr19,16633950,T,C,79,30,109,0.724770642201835,0.529411337425034,0.72604025,0.402544234267883,0.6072847380969,0.0524689142029492,0.373396064993359,0.644787689291037,0.504914486182392,False,False,MCF-7,ESR1,,NA,NA,,,19,16523139,C,C,0.9101,T,0.08992,gnoMADg:nfe,19_16523139_T_C,19,16523139,T,C,19_16523139_T_C,56,8,3,0,0.179275653923541,C19orf44	TMEM38A	SMIM7,,Lymphocyte counts	Lymphocyte percentage of white cells	Lymphocyte percentage	Lymphocyte counts	Lymphocyte counts	Neutrophil percentage of white cells	Lymphocyte percentage of white cells	Lymphocyte counts
rs12459064,chr19,30109195,C,T,26,76,102,0.254901960784314,0.488080552783458,0.2792588,0.362228915148809,0.57336866994455,0.0544435872534895,0.335263394912153,0.604019393770084,0.46779879254668,False,False,MCF-7,ESR1,,NA,NA,,,19,29618288,C,T,0.5516,C,0.4484,gnoMADg:nfe,19_29618288_C_T,19,29618288,C,T,19_29618288_C_T,54,0,2,0,0.185915492957746,C19orf12	POP4,,
rs7620420,chr3,161542671,C,T,57,43,100,0.57,0.488080552783458,0.59142135,0.395567176279594,0.580224068514019,0.0487658079291363,0.359123742253605,0.606254072854357,0.487895622396806,False,False,MCF-7,ESR1,,NA,NA,,,3,161824883,T,C,0.6056,T,0.3944,gnoMADg:nfe,3_161824883_C_T,3,161824883,C,T,3_161824883_C_T,74,0,0,0,0.0199195171026157,,,
rs6958141,chr7,86721155,A,G,76,79,155,0.490322580645161,0.486719102548402,0.5222496,0.392229253865352,0.550416235188947,0.0400553433554762,0.371581416107598,0.569550271522496,0.471322744527149,False,True,T-47D,PGR,,NA,NA,,,7,87091839,G,A,0.7412,G,0.2588,gnoMADg:nfe,7_87091839_A_G,7,87091839,A,G,7_87091839_A_G,63,0,1,0,0.126156941649899,TMEM243,,
rs1440150,chr3,98536571,T,C,214,215,429,0.498834498834499,0.499722439884726,0.4918883,0.448492620304045,0.551656925296494,0.0269328043018776,0.419522815168914,0.572748800297748,0.50007477280027,False,True,GM12892,CTCF,,NA,NA,,,3,98817727,T,T,0.5466,C,0.4534,gnoMADg:nfe,3_98817727_T_C,3,98817727,T,C,3_98817727_T_C,108,7,3,2,0.473239436619718,ST3GAL6	CLDND1	DCBLD2,ST3GAL6	DCBLD2,Appendicular lean mass	Insulin-like growth factor 1 levels	Comparative height size at age 10	Low density lipoprotein cholesterol levels	Serum alkaline phosphatase levels	Apolipoprotein B levels	Hand grip strength (right)
rs1487128,chr11,11388890,C,T,103,112,215,0.47906976744186,0.517955476100447,0.4846494,0.423613693494143,0.56526752848425,0.0364031058126776,0.395007569817277,0.577675488667888,0.494440610989197,False,False,GM12878,REST,,NA,NA,,,11,11367343,T,T,0.6684,C,0.3316,gnoMADg:nfe,11_11367343_C_T,11,11367343,C,T,11_11367343_C_T,45,0,0,1,0.174044265593561,,GALNT18,
rs7135208,chr12,75834064,C,T,44,61,105,0.419047619047619,0.488080552783458,0.43359085,0.391231729336685,0.570522804872036,0.0468486295825776,0.371484830065155,0.606763840893155,0.480877267104361,False,False,MCF-7,ESR1,,NA,NA,,,12,75440284,C,C,0.6072,T,0.3928,gnoMADg:nfe,12_75440284_C_T,12,75440284,C,T,12_75440284_C_T,73,0,5,3,0.387122736418511,CAPS2	GLIPR1L1	GLIPR1	GLIPR1L2	KRR1,KCNC2	GLIPR1L1	GLIPR1L2,
rs7032940,chr9,112945405,G,A,125,192,317,0.394321766561514,0.497919124321278,0.42017475,0.416052587835925,0.534441593404175,0.0311169825219285,0.386456549305614,0.548920079845031,0.47524709062005,False,False,MCF-7,ESR1,,NA,NA,,,9,110183125,G,G,0.7659,A,0.2341,gnoMADg:nfe,9_110183125_G_A,9,110183125,G,A,9_110183125_G_A,74,0,1,0,0.165995975855131,C9orf152,,
rs1169017,chr14,36346552,C,T,62,71,133,0.466165413533835,0.498554345863704,0.48628655,0.400366452417296,0.557985007714129,0.0412855771345683,0.36923206199596,0.574693757858936,0.479175730065712,False,True,MCF-7,KMT2C,,NA,NA,,,14,35877346,C,C,0.9743,T,0.02574,gnoMADg:nfe,14_35877346_C_T,14,35877346,C,T,14_35877346_C_T,40,0,0,0,0.0798792756539235,,,
rs1807405,chr8,137678751,T,C,80,65,145,0.551724137931034,0.529411337425034,0.5658319,0.415681014655703,0.56780373563518,0.0401480706921115,0.385418961829522,0.587746350168493,0.491742375145441,False,False,MCF-7,ESR1,,NA,NA,,,8,136666508,T,T,0.7076,C,0.2924,gnoMADg:nfe,8_136666508_T_C,8,136666508,T,C,8_136666508_T_C,72,0,0,0,0,,,
rs4757718,chr11,18804934,A,G,65,40,105,0.619047619047619,0.517705224728837,0.65047495,0.383238682228161,0.570043226046837,0.0483467617556095,0.359268132531116,0.608028612520075,0.476640954137499,False,False,MCF-7,ESR1,,NA,NA,,,11,18783387,A,A,0.668,G,0.332,gnoMADg:nfe,11_18783387_A_G,11,18783387,A,G,11_18783387_A_G,32,0,2,0,0.192756539235412,PTPN5	LDHC,,
rs11264577,chr1,156836967,A,G,65,79,144,0.451388888888889,0.517705224728837,0.4984773,0.373933175094384,0.53504006970678,0.0417012815380216,0.353633746538439,0.55832849340592,0.454486622400582,False,False,MCF-7,ESR1,,NA,NA,,,1,156867175,G,A,0.9657,G,0.03431,gnoMADg:nfe,1_156867175_A_G,1,156867175,A,G,1_156867175_A_G,50,0,2,1,0.126156941649899,CRABP2	SEMA4A,MEF2D,
rs1362006,chr12,111742222,T,C,113,97,210,0.538095238095238,0.529411337425034,0.49062785,0.479161266832458,0.618823996537162,0.0371250091672896,0.456918737832165,0.629117724807339,0.54899263168481,False,False,MCF-7,ESR1,,NA,NA,,,12,111304418,C,T,0.7592,C,0.2408,gnoMADg:nfe,12_111304418_T_C,12,111304418,T,C,12_111304418_T_C,318,102,9,2,0.159356136820926,PHETA1	NAA25	SH2B3	TCTN1	ALDH2	TMEM116	ERP29	ACAD10	MAPKAPK5,TRAFD1	TMEM116,Hemoglobin concentration	Neutrophil percentage of white cells	Neutrophil count	Red blood cell count	Reticulocyte count	Platelet count	Neutrophil percentage of white cells	Lymphocyte counts	Lymphocyte percentage of white cells	Reticulocyte fraction of red cells	Neutrophill percentage	Red cell distribution width	Hemoglobin	Eosinophil counts	Eosinophil percentage of white cells	Red cell distribution width	Hematocrit	Plateletcrit	Reticulocyte percentage	Lymphocyte percentage	Essential hypertension	Sex hormone-binding globulin levels	Sex hormone-binding globulin levels	Liver enzyme levels (alanine transaminase)	Type 1 diabetes	Eosinophil counts	Plateletcrit	Type 1 diabetes	Immature fraction of reticulocytes	Neutrophil percentage of granulocytes	Sum eosinophil basophil counts	White blood cell count	Eosinophill count	Arm fat-free mass (left)	Arm fat-free mass (right)	High light scatter reticulocyte count	Mean sphered cell volume	Arm predicted mass (right)	Haematocrit percentage	Haemoglobin concentration	High light scatter reticulocyte percentage
rs438824,chr9,102016891,A,G,45,63,108,0.416666666666667,0.517705224728837,0.39166425,0.439381434781083,0.6164576867011,0.0470921992880932,0.414711414655927,0.645913050730981,0.527919560741091,False,False,MCF-7,ESR1,,NA,NA,,,9,99254609,A,G,0.5196,A,0.4804,gnoMADg:nfe,9_99254609_A_G,9,99254609,A,G,9_99254609_A_G,48,0,0,0,0.0597585513078471,,,
rs2062550,chr16,85164601,T,C,132,57,189,0.698412698412698,0.529411337425034,0.72932555,0.381809271305773,0.533119678632309,0.0397952248051474,0.376343202751381,0.57187950745535,0.457464474969041,False,False,MCF-7,ESR1,,NA,NA,,,16,85130995,T,T,0.58,C,0.42,gnoMADg:nfe,16_85130995_T_C,16,85130995,T,C,16_85130995_T_C,56,0,0,0,0.0663983903420523,,,
rs9848597,chr3,166889466,C,T,59,50,109,0.541284403669725,0.488080552783458,0.55021625,0.40635024190818,0.577109428997593,0.0455992555450929,0.390878547494882,0.614357639471734,0.491729835452887,False,False,MCF-7,ESR1,,NA,NA,,,3,167171678,C,C,0.7513,T,0.2487,gnoMADg:nfe,3_167171678_C_T,3,167171678,C,T,3_167171678_C_T,54,0,0,1,0.0935613682092555,,ZBBX,
rs2044308,chr12,69278369,G,A,120,212,332,0.36144578313253,0.504992039972236,0.40478495,0.393738119951131,0.514753401923079,0.0312788929377841,0.367008904254852,0.536233795479088,0.454245760937105,False,True,MCF-7,GRHL2,,NA,NA,,,12,68884589,G,A,0.5787,G,0.4213,gnoMADg:nfe,12_68884589_G_A,12,68884589,G,A,12_68884589_G_A,43,0,3,0,0.159356136820926,NUP107	SLC35E3	MDM2,,
rs4646529,chr19,15735126,C,G,185,164,349,0.530085959885387,0.5074605308523,0.5099624,0.464236435141801,0.578849910839385,0.0303168165480339,0.427521350204321,0.584812106274076,0.521543172990593,False,True,GM12878,REST,,NA,NA,,,19,15624316,,G,0.5329,C,0.4671,gnoMADg:nfe,19_15624316_C_G,19,15624316,C,G,19_15624316_C_G,44,0,4,0,0.199195171026157,CYP4F2	CYP4F22	CYP4F3	CYP4F12,,
rs676296,chr6,17850142,A,G,105,63,168,0.625,0.497088798067032,0.5964999,0.449386915710562,0.599445907411725,0.0390498621823024,0.424700407242,0.614033256238799,0.524416411561144,False,True,HepG2,ATF2,,NA,NA,,,6,17849911,A,A,0.5336,G,0.4664,gnoMADg:nfe,6_17849911_A_G,6,17849911,A,G,6_17849911_A_G,66,0,1,1,0.333601609657948,KIF13A,KIF13A,
rs11828056,chr11,134478435,T,C,84,36,120,0.7,0.499777415341534,0.6617112,0.451916373587533,0.632897913167625,0.0485100668611991,0.427475907371833,0.661725549333148,0.542407143377579,False,True,T-47D,ESR1,,NA,NA,,,11,134608541,T,T,0.8316,C,0.1684,gnoMADg:nfe,11_134608541_T_C,11,134608541,T,C,11_134608541_T_C,50,0,0,0,0.0398390342052314,,,
rs4733792,chr8,128840276,T,C,94,185,279,0.336917562724014,0.529411337425034,0.3104368,0.467895963262615,0.604339592771689,0.0349609774977784,0.442017117259412,0.618782848331128,0.536117778017152,False,False,MCF-7,ESR1,,NA,NA,,,8,127828030,C,C,0.5919,T,0.4081,gnoMADg:nfe,8_127828030_T_C,8,127828030,T,C,8_127828030_T_C,77,5,0,0,0.0531187122736418,,,Platelet count	Platelet count	Platelet count	Platelet crit	Plateletcrit
rs4551970,chr14,98486406,G,A,71,38,109,0.651376146788991,0.497919124321278,0.64571615,0.420847115759607,0.600323699034323,0.0472228171335172,0.391648527875835,0.634918703858243,0.510585407396965,False,False,MCF-7,ESR1,,NA,NA,,,14,98020069,G,A,0.5193,G,0.4807,gnoMADg:nfe,14_98020069_G_A,14,98020069,G,A,14_98020069_G_A,72,1,0,0,0,,,Ankle spacing width
rs399672,chr20,44438299,G,A,46,54,100,0.46,0.497919124321278,0.4711866,0.398157946405451,0.579406978276468,0.0480950431715887,0.376180495088755,0.600738132481545,0.488782462340959,False,False,MCF-7,ESR1,,NA,NA,,,20,45809660,A,A,0.72,G,0.28,gnoMADg:nfe,20_45809660_G_A,20,45809660,G,A,20_45809660_G_A,81,5,18,10,0.380281690140845,WFDC10B	DNTTIP1	SPINT4	PLTP	SPINT3	WFDC6	EPPIN-WFDC6	SYS1	ZSWIM1	CTSA	WFDC13	SNX21	ACOT8	EPPIN	WFDC3	UBE2C	ZSWIM3	TNNC2,WFDC10B	DNTTIP1	WFDC6	WFDC11	CTSA	SNX21	ACOT8	EPPIN	WFDC3	TNNC2,Mean platelet volume	Mean platelet (thrombocyte) volume	Mean platelet volume	Mean reticulocyte volume	Mean spheric corpuscular volume
rs2998081,chr10,32493108,A,C,80,74,154,0.519480519480519,0.514362825199442,0.4829185,0.462351811752352,0.616073804700446,0.0403481608652242,0.435313826570714,0.632267806758793,0.539212808226399,False,False,MCF-7,ESR1,,NA,NA,,,10,32204180,A,C,0.5226,A,0.4774,gnoMADg:nfe,10_32204180_A_C,10,32204180,A,C,10_32204180_A_C,37,0,1,0,0.0929577464788732,ARHGAP12,,
rs13251663,chr8,141841577,A,G,372,354,726,0.512396694214876,0.499798319826468,0.5446664,0.427818903107361,0.507093071475231,0.0204948139246608,0.414951033353201,0.520631923002864,0.467455987291296,False,True,GM12892,STAG1,,NA,NA,,,8,140831478,G,G,0.5415,A,0.4585,gnoMADg:nfe,8_140831478_A_G,8,140831478,A,G,8_140831478_A_G,190,4,3,2,0.407042253521127,AGO2	CHRAC1	PTK2,AGO2	PTK2,Impedance of leg (right)	Appendicular lean mass	Impedance of leg (left)	Atrial fibrillation
rs2905608,chr5,137028029,T,C,78,32,110,0.709090909090909,0.529411337425034,0.7256224,0.379707081219363,0.570491229072141,0.0499306249977138,0.357948494633061,0.600071141080656,0.475099155145752,False,False,MCF-7,ESR1,,NA,NA,,,5,137692340,C,C,0.7611,T,0.2391,gnoMADg:nfe,5_137692340_T_C,5,137692340,T,C,5_137692340_T_C,105,4,2,0,0.351911468812877,KLHL3	CDC23,,Hemoglobin	Red blood cell count	Red blood cell count	Hemoglobin concentration
rs10876450,chr12,53811034,T,C,67,107,174,0.385057471264368,0.529411337425034,0.38601415,0.424352555843539,0.582485861223686,0.0412940169137891,0.400415128781119,0.605852587488453,0.503419208533612,False,False,MCF-7,ESR1,True,NA,NA,MA0112.3_nrGGTCACnrTGACCTk,JASPAR,12,53417250,C,T,0.8274,C,0.1726,gnoMADg:nfe,12_53417250_T_C,12,53417250,T,C,12_53417250_T_C,185,30,8,5,0.333802816901408,PCBP2	SP1	PRR13	ATP5MC2	MAP3K12	TARBP2	AMHR2	MFSD5,PCBP2	SP1	PRR13	ATP5MC2	AMHR2,Monocyte percentage of white cells	Mean corpuscular hemoglobin	Mean corpuscular hemoglobin	Mean corpuscular haemoglobin	Mean sphered cell volume	Red blood cell count	High light scatter reticulocyte count	Sex hormone-binding globulin levels adjusted for BMI	Monocyte count	Hemoglobin concentration	Mean corpuscular volume	Mean corpuscular volume	Mean corpuscular volume	Red blood cell count	Reticulocyte fraction of red cells	Red blood cell (erythrocyte) count	Low density lipoprotein cholesterol levels	Mean platelet volume	Mean corpuscular hemoglobin	Reticulocyte count	Reticulocyte count	Mean reticulocyte volume	Sex hormone-binding globulin levels	Mean corpuscular volume	Mean spheric corpuscular volume	Red blood cell count	Hematocrit	Mean reticulocyte volume	High light scatter reticulocyte count	Haemoglobin concentration
rs2034850,chr5,116223322,C,T,34,68,102,0.333333333333333,0.487317015689623,0.29770205,0.434444138301392,0.629000111153678,0.0520027832289212,0.418433829654574,0.661019238346579,0.531722124727535,False,True,MCF-7,FOXA1,,NA,NA,,,5,116887626,C,C,0.8498,T,0.1502,gnoMADg:nfe,5_116887626_C_T,5,116887626,C,T,5_116887626_C_T,64,0,0,0,0.0265593561368209,,,
rs1409272,chr10,21147520,T,C,83,77,160,0.51875,0.499062597695064,0.4724094,0.470257365614818,0.624887145722812,0.0400442064251212,0.452727894657139,0.649700894113595,0.547572255668815,False,True,GM19239,CTCF,,NA,NA,,,10,20858591,C,C,0.7331,T,0.2669,gnoMADg:nfe,10_20858591_T_C,10,20858591,T,C,10_20858591_T_C,79,0,0,1,0.0468812877263581,,NEBL,
rs3791334,chr2,113941769,A,C,53,52,105,0.504761904761905,0.514362825199442,0.4954808,0.425195291738252,0.598747374716926,0.0471417681010077,0.391660232563675,0.628482496921811,0.511971333227589,False,False,MCF-7,ESR1,,NA,NA,,,2,113184192,C,C,0.6581,A,0.3419,gnoMADg:nfe,2_113184192_A_C,2,113184192,A,C,2_113184192_A_C,135,5,3,2,0.37364185110664,PAX8	PSD4	IL1RN,PAX8	PSD4,White blood cell count	Neutrophil count	White blood cell count	Neutrophil count	Interleukin-1 receptor antagonist protein measurement
rs9341768,chr6,80002510,G,T,86,99,185,0.464864864864865,0.502473456852878,0.4529203,0.439598202460503,0.587396353860154,0.0377442172305009,0.419036445986119,0.602428851506595,0.513497278160328,False,True,LNCaP,FOXA1,,NA,NA,,,6,79292793,G,G,0.6724,T,0.3276,gnoMADg:nfe,6_79292793_G_T,6,79292793,G,T,6_79292793_G_T,47,0,1,0,0.0663983903420523,PHIP,,
rs12823926,chr12,104948566,G,A,34,73,107,0.317757009345794,0.497919124321278,0.2910017,0.428114754084509,0.624066919321777,0.0511205115065848,0.413192221668472,0.667674375516532,0.526090836703143,False,False,MCF-7,ESR1,,NA,NA,,,12,104554788,G,G,0.6125,A,0.3875,gnoMADg:nfe,12_104554788_G_A,12,104554788,G,A,12_104554788_G_A,40,0,1,0,0.0732394366197183,CHST11,,
rs499061,chr3,170408158,T,C,137,136,273,0.501831501831502,0.499722439884726,0.526024,0.411620145648596,0.543577366412319,0.0329951499524709,0.388544803566335,0.556863993604212,0.477598756030458,False,True,GM12892,CTCF,True,NA,NA,SRR357486_dedup.bam.motifs_0_TssCCyCwrGTGG,NoPeak,3,170690369,C,T,0.9064,C,0.09356,gnoMADg:nfe,3_170690369_T_C,3,170690369,T,C,3_170690369_T_C,42,0,0,1,0.133802816901408,…
rs10751328,chr10,44142466,G,A,48,57,105,0.457142857142857,0.497919124321278,0.4926714,0.385700311901077,0.554907661044111,0.0461149836907237,0.343369139914673,0.573764719027914,0.470303986472594,False,False,MCF-7,ESR1,,NA,NA,,,10,43647018,A,G,0.7021,A,0.2979,gnoMADg:nfe,10_43647018_G_A,10,43647018,G,A,10_43647018_G_A,44,0,1,1,0.280684104627767,ZNF239,ZNF485,
rs9592234,chr13,63571494,G,A,188,237,425,0.442352941176471,0.507630796254283,0.48443955,0.408046560585295,0.511260369654022,0.0266357423457488,0.389953876535671,0.526054626887262,0.459653465119659,False,True,Jurkat,MYB,,NA,NA,,,13,62997361,G,G,0.8687,A,0.1313,gnoMADg:nfe,13_62997361_G_A,13,62997361,G,A,13_62997361_G_A,49,0,0,0,0,,,
rs1106572,chr13,81946571,A,G,58,58,116,0.5,0.49815359762599,0.4918883,0.431234627855905,0.592033315857087,0.0423774608203732,0.398825366930412,0.607551399814202,0.511633971856496,False,True,HEK293,FOXA1,,NA,NA,,,13,81372436,A,A,0.5226,G,0.4774,gnoMADg:nfe,13_81372436_A_G,13,81372436,A,G,13_81372436_A_G,32,0,0,0,0,,,
rs6759270,chr2,173069236,T,C,58,63,121,0.479338842975207,0.529411337425034,0.49878575,0.40497740236896,0.565741136172802,0.0419828614050772,0.371891809658536,0.577905344130956,0.485359269270881,False,False,MCF-7,ESR1,,NA,NA,,,2,172204508,T,C,0.8725,T,0.1277,gnoMADg:nfe,2_172204508_T_C,2,172204508,T,C,2_172204508_T_C,53,0,0,0,0.0995975855130785,,,
rs3791334,chr2,113941769,A,C,53,52,105,0.504761904761905,0.514362825199442,0.4954808,0.425195291738252,0.598747374716926,0.0471417681010077,0.391660232563675,0.628482496921811,0.511971333227589,False,False,MCF-7,ESR1,,NA,NA,,,2,113184192,C,C,0.6581,A,0.3419,gnoMADg:nfe,2_113184192_A_C,2,113184192,A,C,2_113184192_A_C,135,5,3,2,0.37364185110664,PAX8	PSD4	IL1RN,PAX8	PSD4,White blood cell count	Neutrophil count	White blood cell count	Neutrophil count	Interleukin-1 receptor antagonist protein measurement
rs2305100,chr13,44448934,C,T,75,71,146,0.513698630136986,0.501049212384606,0.50372,0.436313450741536,0.595662786930628,0.0412571953388884,0.402343714198566,0.61036704956491,0.515988118836082,False,True,GM19239,CTCF,,NA,NA,,,13,43874798,C,C,0.896,T,0.104,gnoMADg:nfe,13_43874798_C_T,13,43874798,C,T,13_43874798_C_T,53,0,2,1,0.286519114688129,LACC1	CCDC122,CCDC122,
rs7323361,chr13,79834785,A,G,54,84,138,0.391304347826087,0.503853973992421,0.4293851,0.385787680496716,0.546528739547617,0.0417670681947673,0.356165143660568,0.564347371272469,0.466158210022166,False,True,LNCaP,FOXA1,,NA,NA,,,13,79260650,G,G,0.9122,A,0.08784,gnoMADg:nfe,13_79260650_A_G,13,79260650,A,G,13_79260650_A_G,39,0,0,0,0.0464788732394366,,,
rs2615938,chr11,33522613,C,T,328,310,638,0.5141065830721,0.513510527078612,0.54326945,0.43657342436072,0.52017048811921,0.0218129748022294,0.419858609008416,0.524555408273581,0.478371956239965,False,True,Jurkat,REST,,NA,NA,,,11,33501067,C,T,0.6556,C,0.3444,gnoMADg:nfe,11_33501067_C_T,11,33501067,C,T,11_33501067_C_T,52,0,1,0,0.126156941649899,KIAA1549L,,
rs12425539,chr12,54612871,G,A,63,66,129,0.488372093023256,0.497919124321278,0.50705305,0.399259386458392,0.561635796953951,0.0427432844195836,0.373284527570039,0.587197149692685,0.480447591706172,False,False,MCF-7,ESR1,,NA,NA,,,12,54219087,G,G,0.6696,A,0.3304,gnoMADg:nfe,12_54219087_G_A,12,54219087,G,A,12_54219087_G_A,99,6,5,1,0.165995975855131,GPR84	NFE2	GTSF1	PDE1B	SMUG1,SMUG1,Red blood cell (erythrocyte) distribution width	Red cell distribution width	Platelet count	Platelet count	Plateletcrit	Red cell distribution width
rs17019580,chr1,108183847,T,C,89,196,285,0.312280701754386,0.529411337425034,0.32016885,0.419837192082521,0.559104118433123,0.0353973955363632,0.404056307620951,0.579522438593659,0.489470655257822,False,False,MCF-7,ESR1,,NA,NA,,,1,107641225,T,T,0.9088,C,0.09124,gnoMADg:nfe,1_107641225_T_C,1,107641225,T,C,1_107641225_T_C,69,0,1,0,0.0865191146881288,VAV3,,
rs4809802,chr20,49279742,A,G,77,69,146,0.527397260273973,0.486719102548402,0.5091445,0.443169124729117,0.601145676170286,0.0414096509270678,0.41106888514802,0.618035111843914,0.522157400449701,False,True,T-47D,PGR,,NA,NA,,,20,50663205,G,G,0.8837,A,0.1166,gnoMADg:nfe,20_50663205_A_G,20,50663205,A,G,20_50663205_A_G,59,0,1,0,0.13943661971831,BCAS4,,
rs12450102,chr17,76248280,T,C,52,59,111,0.468468468468468,0.506161313319778,0.43592875,0.447403069547448,0.617291277291249,0.0440984148203288,0.427943752527028,0.64270912834622,0.532347173419348,False,True,Jurkat,MYB,,NA,NA,,,17,78252199,T,T,0.8428,C,0.1572,gnoMADg:nfe,17_78252199_T_C,17,78252199,T,C,17_78252199_T_C,50,0,0,0,0.0663983903420523,,,
rs1320334,chr2,692784,G,A,75,70,145,0.517241379310345,0.497919124321278,0.51533335,0.430611295093114,0.583720523896405,0.0399643530033629,0.405174270061801,0.602288982837012,0.50716590949476,False,False,MCF-7,ESR1,,NA,NA,,,2,692784,G,G,0.5669,A,0.4331,gnoMADg:nfe,2_692784_G_A,2,692784,G,A,2_692784_G_A,44,0,2,1,0.259959758551308,TMEM18	ALKAL2,TMEM18,
rs2378945,chr14,32300790,G,A,77,56,133,0.578947368421053,0.497919124321278,0.60167615,0.392058095924027,0.550345544611087,0.0417171157756,0.375156913392231,0.57977485160611,0.471201820267557,False,False,MCF-7,ESR1,,NA,NA,,,14,31831584,G,G,0.5908,A,0.4092,gnoMADg:nfe,14_31831584_G_A,14,31831584,G,A,14_31831584_G_A,51,0,1,3,0.227162977867203,NUBPL,NUBPL	DTD2	HEATR5A,
rs17116988,chr1,58602197,G,A,116,110,226,0.513274336283186,0.507630796254283,0.50607185,0.440445696683024,0.567802944429098,0.0334734080216197,0.418987588904913,0.585005790913531,0.504124320556061,False,True,Jurkat,MYB,,NA,NA,,,1,58136525,C,G,0.8249,A,0.1751,gnoMADg:nfe,1_58136525_G_A,1,58136525,G,A,1_58136525_G_A,30,0,0,0,0.0334004024144869,,,
rs6743458,chr2,126468891,G,A,65,45,110,0.590909090909091,0.497919124321278,0.558313,0.450092192644266,0.620909981827751,0.045400416476664,0.41822918233664,0.639047518003079,0.535501087236008,False,True,MCF-7,ESR1,,NA,NA,,,2,125711314,G,G,0.9244,A,0.07561,gnoMADg:nfe,2_125711314_G_A,2,125711314,G,A,2_125711314_G_A,45,0,0,0,0,,,
rs9456318,chr6,158957104,A,G,150,145,295,0.508474576271186,0.492245252168635,0.5262952,0.421186869531127,0.536401497091096,0.0296501899134809,0.395580790745828,0.547762394523617,0.478794183311112,False,True,A549,REST,,NA,NA,,,6,158536072,G,A,0.7909,G,0.2091,gnoMADg:nfe,6_158536072_A_G,6,158536072,A,G,6_158536072_A_G,54,0,0,0,0.0663983903420523,,,
rs5999125,chr22,34263325,G,A,174,247,421,0.413301662707838,0.493784570328569,0.3869113,0.468302596430249,0.572294068185749,0.0271459763036392,0.455387994449923,0.59519395419711,0.520298332307999,False,True,MCF-7,FOXA1,,NA,NA,,,22,33867337,A,A,0.5847,G,0.4153,gnoMADg:nfe,22_33867337_G_A,22,33867337,G,A,22_33867337_G_A,60,0,1,1,0.146277665995976,LARGE1,LARGE1,
rs1893922,chr11,75878041,G,T,71,71,142,0.5,0.484575745000887,0.4475174,0.464351789482019,0.622957142124943,0.041624297896908,0.444913318843818,0.648290901961859,0.543654465803481,False,False,MCF-7,ESR1,,NA,NA,,,11,76166997,G,G,0.6204,T,0.3796,gnoMADg:nfe,11_76166997_G_T,11,76166997,G,T,11_76166997_G_T,68,0,2,1,0.22635814889336,UVRAG	WNT11,WNT11,
rs31565,chr5,135216112,G,A,80,79,159,0.50314465408805,0.501501918120361,0.5002952,0.424725478364362,0.579917931974621,0.0395963238091592,0.404022734436042,0.602128122637666,0.502321705169491,False,True,HepG2,CTCF,,NA,NA,,,5,135880423,A,A,0.7857,G,0.2146,gnoMADg:nfe,5_135880423_G_A,5,135880423,G,A,5_135880423_G_A,50,0,2,1,0.126156941649899,TGFBI	SMAD5,SLC25A48,
rs13189004,chr5,43561694,T,G,80,33,113,0.707964601769911,0.530455893596286,0.67285295,0.437773993164579,0.632195190431295,0.0508834278041817,0.416927653968567,0.672307650440962,0.534984591797937,False,False,MCF-7,ESR1,,NA,NA,,,5,43561592,T,T,0.537,G,0.463,gnoMADg:nfe,5_43561592_T_G,5,43561592,T,G,5_43561592_T_G,135,9,6,2,0.293158953722334,TMEM267	ANXA2R	C5orf34	NNT	PAIP1	CCL28,NNT	PAIP1,High light scatter reticulocyte count	Reticulocyte count	High light scatter reticulocyte count	Lymphocyte counts	Red cell distribution width	Red cell distribution width	High light scatter reticulocyte percentage of red cells	Red cell distribution width	FEV1
rs7797620,chr7,112862269,G,A,66,70,136,0.485294117647059,0.505989982090816,0.5045301,0.405923068885126,0.566377433406605,0.0422433309085535,0.386833365775623,0.600849014539238,0.486150251145866,False,True,LNCaP,FOXA1,,NA,NA,,,7,113222214,G,A,0.6238,G,0.3762,gnoMADg:nfe,7_113222214_G_A,7,113222214,G,A,7_113222214_G_A,93,3,2,0,0.086317907444668,SMIM30	GPR85,,Eosinophil percentage of white cells	Eosinophil counts	Eosinophil counts
rs11965794,chr6,6495031,G,A,387,395,782,0.494884910485934,0.507897037125996,0.50594955,0.452015814422216,0.525626557565761,0.0190713310899192,0.432706354653033,0.535927379073028,0.488821185993989,False,True,GM12878,STAG1,,NA,NA,,,6,6494798,G,G,0.8477,A,0.1523,gnoMADg:nfe,6_6494798_G_A,6,6494798,G,A,6_6494798_G_A,65,0,1,0,0.0929577464788732,LY86,,
rs9410214,chr9,91434617,T,G,79,45,124,0.637096774193548,0.530455893596286,0.65877125,0.388517429252385,0.558000537020241,0.0452748511767218,0.371501143268309,0.589360774897664,0.473258983136313,False,False,MCF-7,ESR1,,NA,NA,,,9,88819702,G,T,0.8239,G,0.1761,gnoMADg:nfe,9_88819702_T_G,9,88819702,T,G,9_88819702_T_G,126,27,0,0,0.0464788732394366,,,Mean corpuscular hemoglobin concentration	Lymphocyte percentage of white cells	Lymphocyte counts	Lymphocyte counts	Platelet distribution width	Plateletcrit	Platelet crit	Mean corpuscular hemoglobin concentration	Plateletcrit	Platelet count	Monocyte count	Mean spheric corpuscular volume	Red cell distribution width	White blood cell count	Mean sphered cell volume	White blood cell count	Lymphocyte counts	Platelet count	Platelet count	Monocyte count	Monocyte count	Red cell distribution width	Neutrophil percentage of white cells	Mean reticulocyte volume	Monocyte percentage of white cells	Platelet distribution width	Platelet count
rs6732426,chr2,43587504,C,T,130,121,251,0.51792828685259,0.498164026756504,0.5012179,0.450901692310852,0.580268790772067,0.0335561849755811,0.429098415051397,0.592918286236222,0.51558524154146,False,True,BJ,FOXA2,,NA,NA,,,2,43360365,T,T,0.523,C,0.477,gnoMADg:nfe,2_43360365_C_T,2,43360365,C,T,2_43360365_C_T,157,25,1,0,0.0663983903420523,PLEKHH2,,Platelet count	Diastolic blood pressure	Comparative height size at age 10	Systolic blood pressure	Mean corpuscular volume	Platelet count	Lymphocyte percentage of white cells	Neutrophil percentage of white cells	Standing height	Lymphocyte counts	Red blood cell count	Platelet crit	Total testosterone levels	Height	Plateletcrit	Pattern 1 | hair/balding pattern	Lymphocyte counts	Male-pattern baldness	Red blood cell count	Diastolic blood pressure	Lymphocyte counts	Mean reticulocyte volume	Pattern 4 | hair/balding pattern	Platelet count	Platelet count
rs1409272,chr10,21147520,T,C,83,77,160,0.51875,0.499062597695064,0.4724094,0.470257365614818,0.624887145722812,0.0400442064251212,0.452727894657139,0.649700894113595,0.547572255668815,False,True,GM19239,CTCF,,NA,NA,,,10,20858591,C,C,0.7331,T,0.2669,gnoMADg:nfe,10_20858591_T_C,10,20858591,T,C,10_20858591_T_C,79,0,0,1,0.0468812877263581,,NEBL,
rs1440150,chr3,98536571,T,C,214,215,429,0.498834498834499,0.499722439884726,0.4918883,0.448492620304045,0.551656925296494,0.0269328043018776,0.419522815168914,0.572748800297748,0.50007477280027,False,True,GM12892,CTCF,,NA,NA,,,3,98817727,T,T,0.5466,C,0.4534,gnoMADg:nfe,3_98817727_T_C,3,98817727,T,C,3_98817727_T_C,108,7,3,2,0.473239436619718,ST3GAL6	CLDND1	DCBLD2,ST3GAL6	DCBLD2,Appendicular lean mass	Insulin-like growth factor 1 levels	Comparative height size at age 10	Low density lipoprotein cholesterol levels	Serum alkaline phosphatase levels	Apolipoprotein B levels	Hand grip strength (right)
rs358707,chr3,155420808,A,C,70,72,142,0.492957746478873,0.514362825199442,0.4959076,0.424993015277437,0.581928593208162,0.0409569304200202,0.393195543925563,0.596627628322756,0.5034608042428,False,False,MCF-7,ESR1,True,NA,NA,Average_405_nnrGGTCA,NoPeak,3,155703019,C,A,0.6854,C,0.3146,gnoMADg:nfe,3_155703019_A_C,3,155703019,A,C,3_155703019_A_C,94,0,2,2,0.172837022132797,PLCH1	SLC33A1,SLC33A1	KCNAB1,
rs993521,chr3,145758307,T,G,50,54,104,0.480769230769231,0.530455893596286,0.5314906,0.367988259140848,0.538093533128172,0.0468262640953408,0.333756707457056,0.563902362844628,0.45304089613451,False,False,MCF-7,ESR1,,NA,NA,,,3,146040520,T,G,0.6906,T,0.3094,gnoMADg:nfe,3_146040520_T_G,3,146040520,T,G,3_146040520_T_G,59,3,0,1,0.166197183098592,,PLOD2,Standing height	Sitting height	Procollagen-lysine2-oxoglutarate 5-dioxygenase 2 measurement
rs1487128,chr11,11388890,C,T,103,112,215,0.47906976744186,0.517955476100447,0.4846494,0.423613693494143,0.56526752848425,0.0364031058126776,0.395007569817277,0.577675488667888,0.494440610989197,False,False,GM12878,REST,,NA,NA,,,11,11367343,T,T,0.6684,C,0.3316,gnoMADg:nfe,11_11367343_C_T,11,11367343,C,T,11_11367343_C_T,45,0,0,1,0.174044265593561,,GALNT18,
rs17105481,chr12,68822840,A,G,49,74,123,0.398373983739837,0.517705224728837,0.3771222,0.439370898943013,0.60478324720786,0.0433679470895276,0.416051516502597,0.628438220168039,0.522077073075436,False,False,MCF-7,ESR1,,NA,NA,,,12,68429060,A,A,0.8788,G,0.1212,gnoMADg:nfe,12_68429060_A_G,12,68429060,A,G,12_68429060_A_G,51,0,1,0,0.0531187122736418,MDM1,,
rs2256139,chr9,130486915,T,C,71,94,165,0.43030303030303,0.529411337425034,0.4818341,0.378705748272192,0.53121131287772,0.0397584173149953,0.345198097050738,0.541417399362121,0.454958530574956,False,False,MCF-7,ESR1,,NA,NA,,,9,127724636,C,C,0.5849,T,0.4151,gnoMADg:nfe,9_127724636_T_C,9,127724636,T,C,9_127724636_T_C,75,0,9,7,0.387122736418511,TTC16	FPGS	LRSAM1	RPL12	CFAP157	STXBP1	SH2D3C	PTRH1	TOR2A,NIBAN2	TTC16	FPGS	CDK9	CFAP157	SH2D3C	TOR2A,
rs9666546,chr11,131983998,T,G,51,54,105,0.485714285714286,0.516369371368043,0.4755162,0.426121837009115,0.602862823533023,0.0458428823869459,0.398579621330084,0.624746599059881,0.514492330271069,False,True,PANC-1,CTCF,,NA,NA,,,11,132114104,G,G,0.715,T,0.285,gnoMADg:nfe,11_132114104_T_G,11,132114104,T,G,11_132114104_T_G,82,2,1,0,0.139637826961771,NTM,,Forced expiratory volume in 1-second (fev1)	Lung function (FEV1/FVC)
rs1972848,chr2,201102953,T,G,62,63,125,0.496,0.530455893596286,0.47400285,0.437539069293905,0.603009729424652,0.0428029508541652,0.42240850191592,0.630892279556079,0.520274399359278,False,False,MCF-7,ESR1,,NA,NA,,,2,200238230,T,T,0.8091,G,0.1909,gnoMADg:nfe,2_200238230_T_G,2,200238230,T,G,2_200238230_T_G,100,1,1,0,0.0730382293762575,SPATS2L,,Age at first sexual intercourse
rs4128230,chr9,103094561,A,C,39,65,104,0.375,0.514362825199442,0.39061005,0.396455995552566,0.58365219699936,0.0488010766768495,0.36949318977636,0.609208979742623,0.490054096275963,False,False,MCF-7,ESR1,,NA,NA,,,9,100332279,C,A,0.517,C,0.483,gnoMADg:nfe,9_100332279_A_C,9,100332279,A,C,9_100332279_A_C,125,29,4,3,0.293360160965795,INVS	ERP44	STX17	TEX10,INVS	STX17	TEX10,Whole body fat mass	Trunk fat mass	Leg fat percentage (right)	Arm fat-free mass (left)	Trunk fat-free mass	Weight	Leg fat-free mass (right)	Hip circumference	Arm predicted mass (right)	Whole body water mass	Arm fat mass (right)	Arm fat percentage (left)	Whole body fat-free mass	Arm fat mass (left)	Body mass index (bmi)	Basal metabolic rate	Weight	Arm predicted mass (left)	Waist circumference	Leg fat mass (right)	Arm fat percentage (right)	Body fat percentage	Leg fat-free mass (left)	Body mass index (bmi)	Trunk predicted mass	Arm fat-free mass (right)	Leg predicted mass (left)	Leg fat mass (left)	Leg predicted mass (right)
rs1249528,chr11,68624898,T,C,212,171,383,0.553524804177546,0.529411337425034,0.5250576,0.474962382023605,0.581212144797695,0.0283591950587436,0.440866505416639,0.592046742292737,0.52808726341065,False,True,MCF-7,ESR1,,NA,NA,,,11,68857430,C,C,0.5941,T,0.4059,gnoMADg:nfe,11_68857430_T_C,11,68857430,T,C,11_68857430_T_C,69,0,7,2,0.353521126760563,TPCN2	MRPL21	TCIRG1	IGHMBP2	TESMIN	MRGPRF	CPT1A,MRPL21	IGHMBP2,
rs1268843,chr14,93644379,A,C,163,160,323,0.504643962848297,0.503229315754797,0.4628396,0.48911843819914,0.602704494546844,0.0300805520732173,0.456756259395061,0.60872399285073,0.545911466372992,False,True,GM12878,CTCF,,NA,NA,,,14,93178034,C,C,0.7282,A,0.2718,gnoMADg:nfe,14_93178034_A_C,14,93178034,A,C,14_93178034_A_C,49,0,6,0,0.185915492957746,LYSET	GON7	UBR7	ITPK1	MOAP1	BTBD7,,
rs6568544,chr6,108774972,A,G,82,69,151,0.543046357615894,0.501320508471117,0.48846415,0.468052283168538,0.622119792244824,0.0399894504563393,0.458225047817662,0.653972026190578,0.545086037706681,False,True,GM12878,CTCF,True,NA,NA,MA1930.1_CTGCAGTnCnnnnnnnnnnCCAsyAGrkGGCrsyn,JASPAR,6,108453769,G,G,0.581,A,0.419,gnoMADg:nfe,6_108453769_A_G,6,108453769,A,G,6_108453769_A_G,102,11,0,0,0.06659959758551…	Appendicular lean mass	Trunk predicted mass	Arm predicted mass (left)	Arm fat-free mass (right)	Standing height	Sitting height	Basal metabolic rate	Whole body fat-free mass	Arm predicted mass (right)	Whole body water mass
rs12713431,chr2,61249676,A,G,51,59,110,0.463636363636364,0.517705224728837,0.46689945,0.413296651070544,0.584625977355891,0.0448895298732737,0.393085850161952,0.612421344517375,0.498961314213217,False,False,MCF-7,ESR1,,NA,NA,,,2,61022541,A,A,0.7681,G,0.2319,gnoMADg:nfe,2_61022541_A_G,2,61022541,A,G,2_61022541_A_G,141,14,5,2,0.353521126760563,USP34	C2orf74	SANBR	PEX13	PUS10,C2orf74	SANBR,Immature fraction of reticulocytes	Papulosquamous disorders	Inflammatory bowel disease [EA]	White blood cell count	Mean sphered cell volume	Immature fraction of reticulocytes	Inflammatory bowel disease	Immature reticulocyte fraction	Crohn's disease [EA]	White blood cell count	Lymphocyte counts	Lymphocyte counts	Psoriasis	Mean spheric corpuscular volume
rs12588815,chr14,95944792,C,T,82,63,145,0.56551724137931,0.488080552783458,0.59182405,0.383168700619231,0.542366073685126,0.0409620459676871,0.366033261924196,0.573373466332636,0.462767387152178,False,False,MCF-7,ESR1,,NA,NA,,,14,95478455,C,C,0.7978,T,0.2022,gnoMADg:nfe,14_95478455_C_T,14,95478455,C,T,14_95478455_C_T,61,0,0,0,0.0597585513078471,,,
rs736449,chr14,102388182,C,T,57,104,161,0.354037267080745,0.487317015689623,0.3607102,0.420738874765954,0.5765487956353,0.0405668714999186,0.391999648961075,0.598751870508995,0.498643835200627,False,True,MCF-7,FOXA1,,NA,NA,,,14,101921845,T,C,0.9128,T,0.08716,gnoMADg:nfe,14_101921845_C_T,14,101921845,C,T,14_101921845_C_T,54,0,2,2,0.260362173038229,PPP2R5C	HSP90AA1,PPP2R5C	DYNC1H1,
rs12409048,chr1,170699149,G,A,54,67,121,0.446280991735537,0.497919124321278,0.43552755,0.433317300445054,0.596759347041242,0.0428098458113736,0.405380717665684,0.616108924352699,0.515038323743148,False,False,MCF-7,ESR1,,NA,NA,,,1,170730008,G,G,0.7378,A,0.2622,gnoMADg:nfe,1_170730008_G_A,1,170730008,G,A,1_170730008_G_A,92,10,1,0,0.159557344064386,PRRX1,,Heel bone mineral density (bmd)	Heel bone mineral density	Heel broadband ultrasound attenuation (right)	Heel quantitative ultrasound index (qui) direct entry	Sitting height	Heel broadband ultrasound attenuation direct entry	Heel bone mineral density T score	Heel bone mineral density (bmd) t-score automated	Heel bone mineral density	Height
rs6068509,chr20,51942899,T,C,50,74,124,0.403225806451613,0.529411337425034,0.39250935,0.431492480651458,0.598091390594351,0.0439458553528715,0.403861136511302,0.616562334987937,0.514791935622904,False,False,MCF-7,ESR1,,NA,NA,,,20,53326360,T,T,0.8007,C,0.1993,gnoMADg:nfe,20_53326360_T_C,20,53326360,T,C,20_53326360_T_C,49,0,0,0,0.0400402414486922,,,
rs9875299,chr3,139724111,G,A,57,45,102,0.558823529411765,0.513456188311032,0.5250375,0.443618233192825,0.623444745597503,0.0481978538645544,0.419579409001275,0.656690447037195,0.533531489395164,False,True,LNCaP,AR,,NA,NA,,,3,140005269,G,G,0.5179,A,0.4821,gnoMADg:nfe,3_140005269_G_A,3,140005269,G,A,3_140005269_G_A,81,1,0,0,0.0798792756539235,,,Age first had sexual intercourse
rs11622713,chr14,78237776,G,A,50,76,126,0.396825396825397,0.497919124321278,0.43531965,0.385032324537842,0.545796058341684,0.0419828614050772,0.351946731827417,0.557960266299837,0.465414191439763,False,False,MCF-7,ESR1,,NA,NA,,,14,77771433,G,G,0.7751,A,0.2249,gnoMADg:nfe,14_77771433_G_A,14,77771433,G,A,14_77771433_G_A,60,0,5,3,0.3,SNW1	SPTLC2	GSTZ1	ADCK1	ALKBH1,SNW1	ADCK1	SLIRP,
rs4646529,chr19,15735126,C,G,185,164,349,0.530085959885387,0.5074605308523,0.5099624,0.464236435141801,0.578849910839385,0.0303168165480339,0.427521350204321,0.584812106274076,0.521543172990593,False,True,GM12878,REST,,NA,NA,,,19,15624316,,G,0.5329,C,0.4671,gnoMADg:nfe,19_15624316_C_G,19,15624316,C,G,19_15624316_C_G,44,0,4,0,0.199195171026157,CYP4F2	CYP4F22	CYP4F3	CYP4F12,,
rs2126630,chr8,119023819,C,T,174,292,466,0.373390557939914,0.505505013215962,0.339182325,0.480403717057883,0.578992217331751,0.0254747828213335,0.468412837965349,0.595609997413384,0.529697967194817,False,True,MCF10,FOS,True,NA,NA,MA1141.1_nnATGAGTCATnn,JASPAR,8,118011580,C,C,0.7279,T,0.2721,gnoMADg:nfe,8_118011580_C_T,8,118011580,C,T,8_118011580_C_T,74,0,1,0,0.179476861167002,EXT1,,
rs12890859,chr14,81418088,T,C,54,47,101,0.534653465346535,0.529411337425034,0.5537593,0.39819263152869,0.581811877277224,0.0487675848762138,0.372705915742167,0.607057601339403,0.490002254402957,False,False,MCF-7,ESR1,,NA,NA,,,14,80951744,T,T,0.8488,C,0.1512,gnoMADg:nfe,14_80951744_T_C,14,80951744,T,C,14_80951744_T_C,62,0,1,0,0.0997987927565392,CEP128,,
rs4683419,chr3,141791408,T,C,81,59,140,0.578571428571429,0.529411337425034,0.5819821,0.427441249304429,0.579957206023213,0.0405043390124722,0.4005926063075,0.590977640872601,0.503699227663821,False,False,MCF-7,ESR1,True,NA,NA,Average_405_nnrGGTCA,NoPeak,3,142072566,T,T,0.8709,C,0.1291,gnoMADg:nfe,3_142072566_T_C,3,142072566,T,C,3_142072566_T_C,76,11,2,1,0.313883299798793,TFDP2	GK5,TFDP2,Serum 25-Hydroxyvitamin D levels	Mean reticulocyte volume	Mean corpuscular hemoglobin	Mean corpuscular hemoglobin	Serum 25-Hydroxyvitamin D levels	Mean corpuscular volume	Mean spheric corpuscular volume	Mean corpuscular volume	Serum 25-Hydroxyvitamin D levels	Serum 25-Hydroxyvitamin D levels	Serum 25-Hydroxyvitamin D levels
rs1990185,chr17,69906256,T,G,34,76,110,0.309090909090909,0.530455893596286,0.3218317,0.384477044700696,0.579288143008445,0.0516115137704815,0.353638729760546,0.607143052107923,0.48188259385457,False,False,MCF-7,ESR1,,NA,NA,,,17,71910115,G,G,0.7869,T,0.2131,gnoMADg:nfe,17_71910115_T_G,17,71910115,T,G,17_71910115_T_G,65,1,0,0,0.0398390342052314,,,Sitting height
rs337547,chr9,101460267,G,A,71,45,116,0.612068965517241,0.497919124321278,0.5830257,0.443450478435523,0.619475725201473,0.0457417242530053,0.421003822093331,0.638489901698509,0.531463101818498,False,False,MCF-7,ESR1,,NA,NA,,,9,98697985,G,A,0.7887,G,0.2113,gnoMADg:nfe,9_98697985_G_A,9,98697985,G,A,9_98697985_G_A,61,0,1,0,0.159356136820926,ANKS6,,
rs10876450,chr12,53811034,T,C,67,107,174,0.385057471264368,0.529411337425034,0.38601415,0.424352555843539,0.582485861223686,0.0412940169137891,0.400415128781119,0.605852587488453,0.503419208533612,False,False,MCF-7,ESR1,True,NA,NA,MA0112.3_nrGGTCACnrTGACCTk,JASPAR,12,53417250,C,T,0.8274,C,0.1726,gnoMADg:nfe,12_53417250_T_C,12,53417250,T,C,12_53417250_T_C,185,30,8,5,0.333802816901408,PCBP2	SP1	PRR13	ATP5MC2	MAP3K12	TARBP2	AMHR2	MFSD5,PCBP2	SP1	PRR13	ATP5MC2	AMHR2,Monocyte percentage of white cells	Mean corpuscular hemoglobin	Mean corpuscular hemoglobin	Mean corpuscular haemoglobin	Mean sphered cell volume	Red blood cell count	High light scatter reticulocyte count	Sex hormone-binding globulin levels adjusted for BMI	Monocyte count	Hemoglobin concentration	Mean corpuscular volume	Mean corpuscular volume	Mean corpuscular volume	Red blood cell count	Reticulocyte fraction of red cells	Red blood cell (erythrocyte) count	Low density lipoprotein cholesterol levels	Mean platelet volume	Mean corpuscular hemoglobin	Reticulocyte count	Reticulocyte count	Mean reticulocyte volume	Sex hormone-binding globulin levels	Mean corpuscular volume	Mean spheric corpuscular volume	Red blood cell count	Hematocrit	Mean reticulocyte volume	High light scatter reticulocyte count	Haemoglobin concentration
rs4679954,chr3,151653029,T,C,61,69,130,0.469230769230769,0.529411337425034,0.50735445,0.386544566084711,0.547098469427518,0.0412022850914345,0.362184716188011,0.563732738580019,0.466821517756114,False,False,MCF-7,ESR1,,NA,NA,,,3,151935241,T,T,0.8919,C,0.1081,gnoMADg:nfe,3_151935241_T_C,3,151935241,T,C,3_151935241_T_C,47,0,1,0,0.086317907444668,SUCNR1,,
rs1888073,chr9,82377443,T,G,44,83,127,0.346456692913386,0.530455893596286,0.3913678,0.371568551042694,0.541981285259641,0.0440518899113234,0.345949673513981,0.565894647021391,0.456774918151168,False,False,MCF-7,ESR1,,NA,NA,,,9,79762528,G,G,0.7419,T,0.2581,gnoMADg:nfe,9_79762528_T_G,9,79762528,T,G,9_79762528_T_G,51,0,0,0,0.0398390342052314,,,
rs4964996,chr12,132270458,T,C,57,65,122,0.467213114754098,0.529411337425034,0.5024401,0.389326100823178,0.549154854280802,0.0425797286793535,0.371726252397094,0.579748252710287,0.46924047755199,False,False,MCF-7,ESR1,,NA,NA,,,12,131785913,T,T,0.5622,C,0.4378,gnoMADg:nfe,12_131785913_T_C,12,131785913,T,C,12_131785913_T_C,41,0,2,2,0.246478873239437,MMP17	EP400,MMP17	SFSWAP,
rs1572828,chr1,164504860,C,T,33,72,105,0.314285714285714,0.488080552783458,0.35594995,0.362219404953864,0.547881353914146,0.0491058422546094,0.336719868562418,0.581353111833831,0.455050379434005,False,False,MCF-7,ESR1,,NA,NA,,,1,164535623,C,C,0.8067,T,0.1933,gnoMADg:nfe,1_164535623_C_T,1,164535623,C,T,1_164535623_C_T,49,0,0,0,0.0663983903420523,,,
rs823243,chr2,2848102,T,C,145,138,283,0.512367491166078,0.500109728238934,0.4805124,0.478307581728115,0.596187522237311,0.0304135814874694,0.445707040043126,0.599126805366886,0.537247551982713,False,True,GM12891,CTCF,,NA,NA,,,2,2844330,C,C,0.9623,T,0.03773,gnoMADg:nfe,2_2844330_T_C,2,2844330,T,C,2_2844330_T_C,38,0,0,0,0,,,
rs1131862,chr8,102700328,T,C,130,82,212,0.613207547169811,0.529411337425034,0.6116915,0.433468094003705,0.576566094351221,0.0367625724604345,0.402351801090834,0.587633092181232,0.505017094177463,False,False,MCF-7,ESR1,,NA,NA,,,8,101688100,T,T,0.7394,C,0.2606,gnoMADg:nfe,8_101688100_T_C,8,101688100,T,C,8_101688100_T_C,64,3,1,1,0.206639839034205,NCALD,NCALD,Hematocrit	Red blood cell count	Red blood cell count
rs11887316,chr2,220864455,G,A,73,61,134,0.544776119402985,0.497919124321278,0.5166719,0.442181223309391,0.605925183542618,0.0424992238246515,0.423090330594545,0.638477559102812,0.524053203426004,False,False,MCF-7,ESR1,,NA,NA,,,2,219999734,A,G,0.6717,A,0.3284,gnoMADg:nfe,2_219999734_G_A,2,219999734,G,A,2_219999734_G_A,51,0,0,0,0.0199195171026157,,,
rs9966040,chr18,61245851,T,G,50,58,108,0.462962962962963,0.506804998402958,0.4933681,0.386024526337628,0.558430481153849,0.0445214681095785,0.364366994410626,0.582392581862212,0.472227503745738,False,True,HepG2,RAD21,,NA,NA,,,18,63578618,T,G,0.7118,T,0.2882,gnoMADg:nfe,18_63578618_T_G,18,63578618,T,G,18_63578618_T_G,54,10,5,3,0.28672032193159,SERPINB11	SERPINB10	SERPINB3	SERPINB8	SERPINB2,SERPINB11	SERPINB13	SERPINB3,Eosinophill count	Sum eosinophil basophil counts	Eosinophil percentage of white cells	Eosinophil counts	Eosinophil percentage of white cells	Eosinophil counts	Neutrophil percentage of granulocytes	Eosinophil counts	Eosinophil percentage of granulocytes	Eosinophill percentage
rs9914309,chr17,40976458,G,A,178,162,340,0.523529411764706,0.501620278819636,0.482642,0.482709201555582,0.589221332339389,0.0275957139339764,0.453933799656038,0.598535822264166,0.535965266947485,False,True,GM19239,STAG1,,NA,NA,,,17,42824441,G,G,0.9998,A,0.0001911,gnoMADg:nfe,17_42824441_G_A,17,42824441,G,A,17_42824441_G_A,0,0,0,0,0.0995975855130785,,,
rs3791334,chr2,113941769,A,C,53,52,105,0.504761904761905,0.514362825199442,0.4954808,0.425195291738252,0.598747374716926,0.0471417681010077,0.391660232563675,0.628482496921811,0.511971333227589,False,False,MCF-7,ESR1,,NA,NA,,,2,113184192,C,C,0.6581,A,0.3419,gnoMADg:nfe,2_113184192_A_C,2,113184192,A,C,2_113184192_A_C,135,5,3,2,0.37364185110664,PAX8	PSD4	IL1RN,PAX8	PSD4,White blood cell count	Neutrophil count	White blood cell count	Neutrophil count	Interleukin-1 receptor antagonist protein measurement
rs324768,chr12,83969100,A,G,54,47,101,0.534653465346535,0.517705224728837,0.5434607,0.402300285993362,0.580911563507654,0.0479511614006396,0.36863024933223,0.607754185247677,0.491605924750508,False,False,MCF-7,ESR1,,NA,NA,,,12,83575321,A,A,0.61,G,0.39,gnoMADg:nfe,12_83575321_A_G,12,83575321,A,G,12_83575321_A_G,188,9,0,0,0,,,Vertical cup-disc ratio	Age at first birth	Age at first sexual intercourse	Usual walking pace	Forced expiratory volume in 1-second (fev1)	Age first had sexual intercourse	Age at first birth	College or university degree | qualifications	Overall health rating
rs16902654,chr8,129126887,A,G,49,51,100,0.49,0.515145364389299,0.50682175,0.400611679667079,0.586291243060259,0.048431153771669,0.374008295049552,0.608325563528567,0.493451461363669,False,False,MCF-7,FOXA1,,NA,NA,,,8,128114641,A,A,0.8796,G,0.1204,gnoMADg:nfe,8_128114641_A_G,8,128114641,A,G,8_128114641_A_G,48,0,0,0,0.0132796780684105,,,
rs2374377,chr2,42120306,A,G,56,56,112,0.5,0.517705224728837,0.51642225,0.407999530065104,0.575005354101633,0.045130700723117,0.373174496075337,0.596877553406066,0.491502442083369,False,False,MCF-7,ESR1,,NA,NA,,,2,41893166,G,A,0.593,G,0.407,gnoMADg:nfe,2_41893166_A_G,2,41893166,A,G,2_41893166_A_G,54,0,2,0,0.146076458752515,EML4	PKDCC,,
rs724921,chr11,84379671,A,G,41,65,106,0.386792452830189,0.517705224728837,0.39262135,0.404287513265414,0.585934284232014,0.0478406697730803,0.383842864425942,0.61410540986903,0.495110898748714,False,False,MCF-7,ESR1,,NA,NA,,,11,84668628,A,G,0.5143,A,0.4857,gnoMADg:nfe,11_84668628_A_G,11,84668628,A,G,11_84668628_A_G,78,0,0,0,0.0201207243460765,,,
rs1550858,chr2,149293831,G,A,70,57,127,0.551181102362205,0.497919124321278,0.50104755,0.461631595025959,0.623976909393388,0.0428700160673399,0.447813995717789,0.657444800020819,0.542804252209674,False,False,MCF-7,ESR1,,NA,NA,,,2,148536262,G,G,0.9288,A,0.07124,gnoMADg:nfe,2_148536262_G_A,2,148536262,G,A,2_148536262_G_A,42,0,0,0,0.0663983903420523,,,
rs1532485,chr3,180319981,G,T,42,127,169,0.248520710059172,0.507344512471879,0.2245823,0.453793549659864,0.616064520587585,0.0430872725460244,0.429118809927673,0.64389491151724,0.534929035123724,False,True,T-47D,ESR1,,NA,NA,,,3,180602193,G,G,0.9011,T,0.09889,gnoMADg:nfe,3_180602193_G_T,3,180602193,G,T,3_180602193_G_T,66,0,2,0,0.192756539235412,TTC14	CCDC39,,
rs5999125,chr22,34263325,G,A,174,247,421,0.413301662707838,0.493784570328569,0.3869113,0.468302596430249,0.572294068185749,0.0271459763036392,0.455387994449923,0.59519395419711,0.520298332307999,False,True,MCF-7,FOXA1,,NA,NA,,,22,33867337,A,A,0.5847,G,0.4153,gnoMADg:nfe,22_33867337_G_A,22,33867337,G,A,22_33867337_G_A,60,0,1,1,0.146277665995976,LARGE1,LARGE1,
rs8066556,chr17,63444042,C,T,110,78,188,0.585106382978723,0.488080552783458,0.5967995,0.414574392319575,0.557682012548628,0.0375498027659405,0.405391901718238,0.593801424057559,0.486128202434102,False,False,MCF-7,ESR1,,NA,NA,,,17,65447924,T,T,0.938,C,0.06197,gnoMADg:nfe,17_65447924_C_T,17,65447924,C,T,17_65447924_C_T,53,0,1,0,0.106237424547284,AXIN2,,
rs12120605,chr1,169522554,G,T,65,74,139,0.467625899280576,0.484575745000887,0.46464435,0.416705102166658,0.580493047871904,0.0427487744211854,0.392101784591891,0.60475471139853,0.498599075019281,False,False,MCF-7,ESR1,,NA,NA,,,1,169553316,G,G,0.9104,T,0.08959,gnoMADg:nfe,1_169553316_G_T,1,169553316,G,T,1_169553316_G_T,43,0,3,0,0.186116700201207,SELL	CCDC181	F5,,
rs7797620,chr7,112862269,G,A,66,70,136,0.485294117647059,0.505989982090816,0.5045301,0.405923068885126,0.566377433406605,0.0422433309085535,0.386833365775623,0.600849014539238,0.486150251145866,False,True,LNCaP,FOXA1,,NA,NA,,,7,113222214,G,A,0.6238,G,0.3762,gnoMADg:nfe,7_113222214_G_A,7,113222214,G,A,7_113222214_G_A,93,3,2,0,0.086317907444668,SMIM30	GPR85,,Eosinophil percentage of white cells	Eosinophil counts	Eosinophil counts
rs4855712,chr3,108995034,G,A,114,120,234,0.487179487179487,0.501853127671895,0.45992605,0.463564244383864,0.591808476206491,0.0333225398796685,0.439280691067764,0.60323105377479,0.527686360295177,False,True,PANC-1,CTCF,,NA,NA,,,3,109276187,G,G,0.6464,A,0.3536,gnoMADg:nfe,3_109276187_G_A,3,109276187,G,A,3_109276187_G_A,37,0,0,0,0.0597585513078471,,,
rs7540439,chr1,205628428,C,G,270,268,538,0.50185873605948,0.495826629580035,0.5410627,0.413168868425728,0.50215728481516,0.0228262866541569,0.401324292406415,0.512041003305493,0.457663076620444,False,True,GM19239,STAG1,,NA,NA,,,1,205659300,C,C,0.9996,G,0.0003968,gnoMADg:nfe,1_205659300_C_G,1,205659300,C,G,1_205659300_C_G,7,1,1,0,0.225754527162978,SLC45A3,,Microalbumin in urine
rs25943,chr5,14648689,A,C,53,60,113,0.469026548672566,0.501512188251042,0.4754357,0.414323976122136,0.583743874328547,0.0450115336706144,0.384256273044684,0.606572413756174,0.499033925225342,False,True,SK-N-SH,CTCF,,NA,NA,,,5,14648580,C,A,0.8533,C,0.1467,gnoMADg:nfe,5_14648580_A_C,5,14648580,A,C,5_14648580_A_C,85,2,0,0,0.112877263581489,,,Ankle spacing width	Serum phosphate levels
rs7550488,chr1,12278932,A,G,96,114,210,0.457142857142857,0.49478357970559,0.4531404,0.436643426873944,0.580838112139121,0.0368953352224076,0.4130448415747,0.589966943922176,0.508740769506533,False,True,K562,TAL1,,NA,NA,,,1,12218875,G,G,0.7727,A,0.2273,gnoMADg:nfe,1_12218875_A_G,1,12218875,A,G,1_12218875_A_G,46,0,0,0,0.0663983903420523,,,
rs2584382,chr8,108207576,C,T,95,39,134,0.708955223880597,0.488080552783458,0.6728575,0.455140975322603,0.627795581288026,0.0452367591853785,0.431079210084546,0.65346313201402,0.541468278305314,False,False,MCF-7,ESR1,,NA,NA,,,8,107195348,C,T,0.7312,C,0.2688,gnoMADg:nfe,8_107195348_C_T,8,107195348,C,T,8_107195348_C_T,47,0,1,0,0.0531187122736418,ANGPT1,,
rs6058069,chr20,30130775,A,C,68,66,134,0.507462686567164,0.514362825199442,0.47272435,0.448926238431443,0.610349438036636,0.0423203592049503,0.429674416357091,0.636272871542231,0.529637838234039,False,False,MCF-7,ESR1,True,NA,NA,SRR5735132_dedup.bam.motifs_1_GmCATTCCATTCkCA,NoPeak,20,31542972,A,A,0.8368,C,0.1632,gnoMADg:nfe,20_31542972_A_C,20,31542972,A,C,20_31542972_A_C,169,24,6,4,0.313279678068…	COX4I2	DEFB124	HM13	HCK	BCL2L1,DUSP15	COX4I2	HM13	BCL2L1,Mean corpuscular volume	Mean corpuscular hemoglobin	Red blood cell (erythrocyte) count	Monocyte percentage of white cells	Mean spheric corpuscular volume	Mean corpuscular haemoglobin	Plateletcrit	Mean reticulocyte volume	Platelet crit	Mean corpuscular volume	Mean corpuscular volume	Mean corpuscular hemoglobin	Red blood cell count	Platelet count	Mean corpuscular volume	Platelet count	Mean reticulocyte volume	Sitting height	Red blood cell count	Red blood cell count	Heme oxygenase 1 measurement	Platelet count	Mean corpuscular hemoglobin	Mean sphered cell volume
rs12459064,chr19,30109195,C,T,26,76,102,0.254901960784314,0.488080552783458,0.2792588,0.362228915148809,0.57336866994455,0.0544435872534895,0.335263394912153,0.604019393770084,0.46779879254668,False,False,MCF-7,ESR1,,NA,NA,,,19,29618288,C,T,0.5516,C,0.4484,gnoMADg:nfe,19_29618288_C_T,19,29618288,C,T,19_29618288_C_T,54,0,2,0,0.185915492957746,C19orf12	POP4,,
rs1263117,chr2,191613379,G,A,65,62,127,0.511811023622047,0.497919124321278,0.5606024,0.372578316743363,0.53407377865387,0.0417070037972541,0.356491715689324,0.564794201980802,0.453326047698616,False,False,MCF-7,ESR1,,NA,NA,,,2,190748653,A,G,0.5292,A,0.4708,gnoMADg:nfe,2_190748653_G_A,2,190748653,G,A,2_190748653_G_A,113,5,6,0,0.185915492957746,MFSD6	NEMP2	HIBCH	NAB1	INPP1	GLS,,Mean platelet volume	High light scatter reticulocyte percentage of red cells	High light scatter reticulocyte count	Mean platelet (thrombocyte) volume	Mean platelet volume
rs6732528,chr2,127456021,C,T,73,58,131,0.557251908396947,0.488080552783458,0.5371826,0.438613392516167,0.602292862117582,0.0427090158323748,0.411641551290772,0.620111493842434,0.520453127316875,False,False,MCF-7,ESR1,,NA,NA,,,2,126698445,C,C,0.7158,T,0.2842,gnoMADg:nfe,2_126698445_C_T,2,126698445,C,T,2_126698445_C_T,34,0,1,0,0.112877263581489,GYPC,,
rs9777051,chr9,136415608,A,G,36,68,104,0.346153846153846,0.517705224728837,0.3978438,0.357677131108936,0.545369720473674,0.0491440980241574,0.338801810699319,0.569871757085423,0.451523425791305,False,False,MCF-7,ESR1,True,NA,NA,SRR6652022_dedup.bam.motifs_0_syrTTCCAknsm,NoPeak,9,133550486,G,G,0.5482,A,0.4518,gnoMADg:nfe,9_133550486_A_G,9,133550486,A,G,9_133550486_A_G,70,1,0,1,0.146881287726358,,A…
rs1532513,chr11,39299569,G,C,71,30,101,0.702970297029703,0.499307219758444,0.68665585,0.417401946697489,0.620399014050939,0.0534218321004303,0.390080603190245,0.662209776627396,0.518900480374214,False,False,MCF-7,ESR1,,NA,NA,,,11,39278019,G,C,0.6624,G,0.3377,gnoMADg:nfe,11_39278019_G_C,11,39278019,G,C,11_39278019_G_C,67,0,0,0,0,,,
rs17105481,chr12,68822840,A,G,49,74,123,0.398373983739837,0.517705224728837,0.3771222,0.439370898943013,0.60478324720786,0.0433679470895276,0.416051516502597,0.628438220168039,0.522077073075436,False,False,MCF-7,ESR1,,NA,NA,,,12,68429060,A,A,0.8788,G,0.1212,gnoMADg:nfe,12_68429060_A_G,12,68429060,A,G,12_68429060_A_G,51,0,1,0,0.0531187122736418,MDM1,,
rs238533,chr18,3451762,C,T,88,79,167,0.526946107784431,0.506526117587277,0.4770389,0.470833129577582,0.621356038191484,0.0374981296002815,0.446684655609742,0.639886259988046,0.546094583884533,False,True,K562,MLLT1,,NA,NA,,,18,3451764,T,C,0.901,T,0.09902,gnoMADg:nfe,18_3451764_C_T,18,3451764,C,T,18_3451764_C_T,43,0,1,1,0.548289738430583,TGIF1,TGIF1,
rs16921976,chr10,22278857,G,A,102,93,195,0.523076923076923,0.501620278819636,0.4970962,0.451155724785472,0.593696981666533,0.036552687449126,0.4284908368742,0.606688958627919,0.522426353226002,False,True,GM19239,STAG1,,NA,NA,,,10,21989928,G,G,0.9804,A,0.01959,gnoMADg:nfe,10_21989928_G_A,10,21989928,G,A,10_21989928_G_A,46,1,0,1,0.187122736418511,,DNAJC1,Breast cancer
rs806792,chr6,26198916,A,G,42,64,106,0.39622641509434,0.486719102548402,0.3947198,0.40911418790992,0.592502350975434,0.0480278523447382,0.389594244955701,0.620838304141764,0.500808269442677,False,False,T-47D,PGR,,NA,NA,,,6,26198688,A,A,0.9873,G,0.01269,gnoMADg:nfe,6_26198688_A_G,6,26198688,A,G,6_26198688_A_G,62,6,2,1,0.119517102615694,BTN2A2	BTN2A1,BTN3A3,Red cell distribution width	Mean corpuscular hemoglobin concentration	Mean corpuscular hemoglobin concentration	Red cell distribution width	Mean corpuscular hemoglobin	Mean corpuscular hemoglobin concentration
rs932246,chr14,78666619,A,G,62,84,146,0.424657534246575,0.517705224728837,0.4535694,0.401285099344673,0.554725784218684,0.0405090629742469,0.376782110241645,0.576273040275775,0.478005441781679,False,False,MCF-7,ESR1,,NA,NA,,,14,78200276,A,A,0.6964,G,0.3036,gnoMADg:nfe,14_78200276_A_G,14,78200276,A,G,14_78200276_A_G,53,0,0,0,0.0597585513078471,,,
rs7132048,chr12,116444807,C,T,53,51,104,0.509615384615385,0.488080552783458,0.53243325,0.392770816033397,0.565716720689273,0.0462175512769029,0.355148627182145,0.585298315738666,0.479243768361335,False,False,MCF-7,ESR1,,NA,NA,,,12,116007002,T,C,0.5599,T,0.4401,gnoMADg:nfe,12_116007002_C_T,12,116007002,C,T,12_116007002_C_T,113,0,0,0,0.106438631790744,,,
rs4903482,chr14,77209399,G,A,65,106,171,0.380116959064327,0.497919124321278,0.419504,0.378815532981156,0.531518722937406,0.0398702115746193,0.368845398309101,0.568511690668958,0.455167127959281,False,False,MCF-7,ESR1,,NA,NA,,,14,76743056,A,A,0.8291,G,0.1709,gnoMADg:nfe,14_76743056_G_A,14,76743056,G,A,14_76743056_G_A,51,0,2,0,0.199195171026157,ANGEL1	VASH1,,
rs2062550,chr16,85164601,T,C,132,57,189,0.698412698412698,0.529411337425034,0.72932555,0.381809271305773,0.533119678632309,0.0397952248051474,0.376343202751381,0.57187950745535,0.457464474969041,False,False,MCF-7,ESR1,,NA,NA,,,16,85130995,T,T,0.58,C,0.42,gnoMADg:nfe,16_85130995_T_C,16,85130995,T,C,16_85130995_T_C,56,0,0,0,0.0663983903420523,,,
rs9848597,chr3,166889466,C,T,59,50,109,0.541284403669725,0.488080552783458,0.55021625,0.40635024190818,0.577109428997593,0.0455992555450929,0.390878547494882,0.614357639471734,0.491729835452887,False,False,MCF-7,ESR1,,NA,NA,,,3,167171678,C,C,0.7513,T,0.2487,gnoMADg:nfe,3_167171678_C_T,3,167171678,C,T,3_167171678_C_T,54,0,0,1,0.0935613682092555,,ZBBX,
rs534100,chr2,21321158,A,G,58,56,114,0.508771929824561,0.517705224728837,0.4985253,0.424295425075402,0.592203890693803,0.0445221085314227,0.405346582326809,0.621275946959083,0.508249657884603,False,False,MCF-7,ESR1,,NA,NA,,,2,21098286,A,A,0.6329,G,0.3671,gnoMADg:nfe,2_21098286_A_G,2,21098286,A,G,2_21098286_A_G,76,7,1,0,0.165995975855131,APOB,,Statin medication	Platelet count	Plateletcrit	High cholesterol	High cholesterol | non-cancer illness code self-reported	Low density lipoprotein cholesterol levels	Platelet count
rs12890859,chr14,81418088,T,C,54,47,101,0.534653465346535,0.529411337425034,0.5537593,0.39819263152869,0.581811877277224,0.0487675848762138,0.372705915742167,0.607057601339403,0.490002254402957,False,False,MCF-7,ESR1,,NA,NA,,,14,80951744,T,T,0.8488,C,0.1512,gnoMADg:nfe,14_80951744_T_C,14,80951744,T,C,14_80951744_T_C,62,0,1,0,0.0997987927565392,CEP128,,
rs3764625,chr19,49649051,T,G,100,103,203,0.492610837438424,0.505702736708083,0.49340625,0.43186565142405,0.57422610290128,0.0369070408434585,0.401499180587385,0.583575552819856,0.503045877162665,False,True,GM12878,CTCF,,NA,NA,,,19,49145794,T,G,0.59,T,0.41,gnoMADg:nfe,19_49145794_T_G,19,49145794,T,G,19_49145794_T_G,109,0,3,2,0.340241448692153,TRPM4	HRC	PPFIA3,LIN7B	PPFIA3,
rs3802493,chr9,115649520,C,T,117,80,197,0.593908629441624,0.488080552783458,0.61092,0.399874649988216,0.552688830942761,0.0381433597001732,0.381973181026017,0.574554964970944,0.476281740465488,False,False,MCF-7,ESR1,,NA,NA,,,9,112887240,C,C,0.7094,T,0.2906,gnoMADg:nfe,9_112887240_C_T,9,112887240,C,T,9_112887240_C_T,60,5,5,0,0.206036217303823,INIP	HSDL2	SNX30	SLC46A2	SUSD1,,Red blood cell count	Hemoglobin	Hematocrit	Hematocrit	Hemoglobin concentration
rs17676218,chr19,5288875,C,T,61,42,103,0.592233009708738,0.488080552783458,0.54873635,0.452227215858437,0.631450188602817,0.0485137582115513,0.416683103543142,0.652942726523033,0.541838702230627,False,False,MCF-7,ESR1,,NA,NA,,,19,5288864,C,C,0.7643,T,0.2357,gnoMADg:nfe,19_5288864_C_T,19,5288864,C,T,19_5288864_C_T,54,0,2,0,0.186116700201207,KDM4B	PTPRS,,
rs832724,chr12,47613175,A,G,69,69,138,0.5,0.517705224728837,0.5053392,0.425810465853725,0.578290548186617,0.0404637387873276,0.400253951594254,0.598583061310621,0.502050507020171,False,False,MCF-7,ESR1,,NA,NA,,,12,47219392,G,A,0.6692,G,0.3308,gnoMADg:nfe,12_47219392_A_G,12,47219392,A,G,12_47219392_A_G,40,0,0,1,0.240845070422535,,PCED1B,
rs337547,chr9,101460267,G,A,71,45,116,0.612068965517241,0.497919124321278,0.5830257,0.443450478435523,0.619475725201473,0.0457417242530053,0.421003822093331,0.638489901698509,0.531463101818498,False,False,MCF-7,ESR1,,NA,NA,,,9,98697985,G,A,0.7887,G,0.2113,gnoMADg:nfe,9_98697985_G_A,9,98697985,G,A,9_98697985_G_A,61,0,1,0,0.159356136820926,ANKS6,,
rs6471684,chr8,59020169,G,A,108,99,207,0.521739130434783,0.505989982090816,0.5266474,0.429030298970252,0.566943463668016,0.0359216753890521,0.407656198766328,0.58260514747374,0.497986881319134,False,True,LNCaP,FOXA1,,NA,NA,,,8,58107610,A,G,0.8073,A,0.1927,gnoMADg:nfe,8_58107610_G_A,8,58107610,G,A,8_58107610_G_A,48,0,0,0,0.0732394366197183,,,
rs6724472,chr2,32041735,G,A,60,50,110,0.545454545454545,0.497919124321278,0.5540543,0.410773605273523,0.581526092009358,0.0448843142525241,0.384604577522617,0.607984572047393,0.49614984864144,False,False,MCF-7,ESR1,,NA,NA,,,2,31816666,,G,0.8942,A,0.1058,gnoMADg:nfe,2_31816666_G_A,2,31816666,G,A,2_31816666_G_A,69,2,4,0,0.0730382293762575,SPAST	SLC30A6	NLRC4	BIRC6,,Male-pattern baldness	Pattern 1 | hair/balding pattern
rs2034850,chr5,116223322,C,T,34,68,102,0.333333333333333,0.487317015689623,0.29770205,0.434444138301392,0.629000111153678,0.0520027832289212,0.418433829654574,0.661019238346579,0.531722124727535,False,True,MCF-7,FOXA1,,NA,NA,,,5,116887626,C,C,0.8498,T,0.1502,gnoMADg:nfe,5_116887626_C_T,5,116887626,C,T,5_116887626_C_T,64,0,0,0,0.0265593561368209,,,
rs16904215,chr8,131203755,T,C,74,67,141,0.524822695035461,0.529411337425034,0.57559,0.378653763808908,0.532971780293122,0.0403999218965069,0.359296915717859,0.558732045105571,0.455812772051015,False,False,MCF-7,ESR1,,NA,NA,,,8,130191509,T,T,0.8923,C,0.1077,gnoMADg:nfe,8_130191509_T_C,8,130191509,T,C,8_130191509_T_C,97,2,1,0,0.225955734406439,ASAP1,,Mean platelet volume	Mean platelet volume
rs4964996,chr12,132270458,T,C,57,65,122,0.467213114754098,0.529411337425034,0.5024401,0.389326100823178,0.549154854280802,0.0425797286793535,0.371726252397094,0.579748252710287,0.46924047755199,False,False,MCF-7,ESR1,,NA,NA,,,12,131785913,T,T,0.5622,C,0.4378,gnoMADg:nfe,12_131785913_T_C,12,131785913,T,C,12_131785913_T_C,41,0,2,2,0.246478873239437,MMP17	EP400,MMP17	SFSWAP,
rs2062499,chr3,177391196,G,A,44,56,100,0.44,0.497919124321278,0.4517332,0.407107158136245,0.590730109318253,0.0484257566735223,0.37794637320724,0.615571021829783,0.498918633727249,False,False,MCF-7,ESR1,,NA,NA,,,3,177673408,A,G,0.5651,A,0.4349,gnoMADg:nfe,3_177673408_G_A,3,177673408,G,A,3_177673408_G_A,69,0,0,0,0.0531187122736418,,,
rs6805929,chr3,66638886,T,C,98,83,181,0.541436464088398,0.499777415341534,0.5188912,0.45237819941674,0.598646082826253,0.0372704260621203,0.420224267842365,0.615711976366555,0.525512141121497,False,True,T-47D,ESR1,,NA,NA,,,3,66588462,T,T,0.6238,C,0.3762,gnoMADg:nfe,3_66588462_T_C,3,66588462,T,C,3_66588462_T_C,57,0,1,0,0.0663983903420523,LRIG1,,
rs12717986,chr5,139803877,C,T,28,73,101,0.277227722772277,0.488080552783458,0.30368175,0.362772372861012,0.573480954742291,0.0538147559007655,0.331773325393021,0.605246479297167,0.468126663801651,False,False,MCF-7,ESR1,,NA,NA,,,5,140424292,C,C,0.5408,T,0.4592,gnoMADg:nfe,5_140424292_C_T,5,140424292,C,T,5_140424292_C_T,134,0,22,4,0.367203219315895,PCDHA7	HARS2	WDR55	ANKHD1	PCDHA4	PCDHB8	PCDHAC1	TMCO6	APBB3	NDUFA2	PCDHA11	ZMAT2	SRA1	PCDHA9	IK	SLC4A9	PCDHA13	HBEGF	CD14	PCDHA10	PCDHA1	SLC35A4,HARS1	TMCO6	APBB3	SRA1,
rs3923745,chr3,77089395,T,C,50,73,123,0.40650406504065,0.529411337425034,0.4485051,0.382562042140456,0.544361959306985,0.0435123603952099,0.3600393094183,0.57422325887192,0.46346200072372,False,False,MCF-7,ESR1,,NA,NA,,,3,77040244,C,T,0.652,C,0.348,gnoMADg:nfe,3_77040244_T_C,3,77040244,T,C,3_77040244_T_C,47,0,0,0,0.0201207243460765,,,
rs10110245,chr8,69670445,C,T,493,501,994,0.495975855130785,0.509250737921139,0.4848682,0.47546233317318,0.550939762515416,0.0195312247465694,0.456241016345742,0.559356934619808,0.513201047844298,False,True,T-47D,FOXA1,,NA,NA,,,8,68758210,T,C,0.606,T,0.394,gnoMADg:nfe,8_68758210_C_T,8,68758210,C,T,8_68758210_C_T,38,0,1,0,0.0400402414486922,C8orf34,,
rs1431756,chr8,88155628,A,G,52,116,168,0.30952380952381,0.517705224728837,0.3272599,0.396557288379832,0.552720437722025,0.041205230372458,0.385565908165921,0.591006373105728,0.474638863050929,False,False,MCF-7,ESR1,,NA,NA,,,8,87143400,G,A,0.5259,G,0.4741,gnoMADg:nfe,8_87143400_A_G,8,87143400,A,G,8_87143400_A_G,61,0,0,0,0.0466800804828974,,,
rs4937598,chr11,130934617,G,A,131,155,286,0.458041958041958,0.501866063082524,0.4741988,0.419100259912902,0.550064354396087,0.0331976341565099,0.395490215865447,0.560652088386868,0.484582307154494,False,True,GM12891,STAG1,,NA,NA,,,11,131064722,G,G,0.6037,A,0.3963,gnoMADg:nfe,11_131064722_G_A,11,131064722,G,A,11_131064722_G_A,66,0,0,0,0.0531187122736418,,,
rs31565,chr5,135216112,G,A,80,79,159,0.50314465408805,0.501501918120361,0.5002952,0.424725478364362,0.579917931974621,0.0395963238091592,0.404022734436042,0.602128122637666,0.502321705169491,False,True,HepG2,CTCF,,NA,NA,,,5,135880423,A,A,0.7857,G,0.2146,gnoMADg:nfe,5_135880423_G_A,5,135880423,G,A,5_135880423_G_A,50,0,2,1,0.126156941649899,TGFBI	SMAD5,SLC25A48,
rs12120605,chr1,169522554,G,T,65,74,139,0.467625899280576,0.484575745000887,0.46464435,0.416705102166658,0.580493047871904,0.0427487744211854,0.392101784591891,0.60475471139853,0.498599075019281,False,False,MCF-7,ESR1,,NA,NA,,,1,169553316,G,G,0.9104,T,0.08959,gnoMADg:nfe,1_169553316_G_T,1,169553316,G,T,1_169553316_G_T,43,0,3,0,0.186116700201207,SELL	CCDC181	F5,,
rs12619383,chr2,102741718,A,G,60,68,128,0.46875,0.517705224728837,0.5218588,0.37156339982727,0.532041208038695,0.0411645074876996,0.346476257094132,0.548685625008037,0.451802303932983,False,False,MCF-7,ESR1,,NA,NA,,,2,102125258,A,A,0.8256,G,0.1744,gnoMADg:nfe,2_102125258_A_G,2,102125258,A,G,2_102125258_A_G,154,48,6,0,0.172635814889336,IL18RAP	IL1RL1	IL1R1	MFSD9	SLC9A2	IL18R1,,"Asthma hospital admissions main diagnosis only"	Neutrophil percentage of granulocytes	Asthma | blood clot dvt bronchitis emphysema asthma rhinitis eczema allergy diagnosed by doctor	Wheeze or whistling in the chest in last year	Doctor diagnosed asthma	Ventolin 100micrograms inhaler | treatment/medication code	Allergic rhinitis	Asthma (mode)	Eosinophil percentage of white cells	Asthma (more control exclusions)	Asthma-related acute respiratory infections	Sum eosinophil basophil counts	Childhood asthma (age<16)	Age hay fever rhinitis or eczema diagnosed	Respiratory or ear-nose-throat disease	ST2 protein levels	Asthma including avohilmo	Asthma | non-cancer illness code self-reported	Asthma	Asthma	Conjunctivitis	Hayfever allergic rhinitis or eczema | blood clot dvt bronchitis emphysema asthma rhinitis eczema allergy diagnosed by doctor	Eosinophill count	Allergic disease (asthma hay fever or eczema)	Asthma	Eosinophil counts	Asthma	Allergic conjunctivitis	Chronic lower respiratory diseases	Eosinophil counts	Diseases of the respiratory system	Use of eye-antiallergens (taken as indicator of allergic/atopic conjunctivitis)	Eosinophil percentage of white cells	Doctor diagnosed hayfever or allergic rhinitis	Eosinophill percentage	Interleukin-1 receptor-like 2 measurement	Asthma (only as main-diagnosis)	Asthma/COPD (KELA code 203)	Childhood asthma (age<16) (more control exclusions)	Eosinophil percentage of granulocytes	Eosinophil counts	Number of self-reported non-cancer illnesses	Allergy hypersensitivity or anaphylaxis	Asthma (only as main-diagnosis) (more control exclusions)	Asthma-related infections
rs10896390,chr11,68749540,T,C,70,52,122,0.573770491803279,0.529411337425034,0.57162765,0.424993079659344,0.589483820435844,0.0441330557758328,0.399211146499552,0.613223455145366,0.507238450047594,False,False,MCF-7,ESR1,True,NA,NA,SRR6652022_dedup.bam.motifs_0_syrTTCCAknsm,NoPeak,11,68982071,T,C,0.5412,T,0.4588,gnoMADg:nfe,11_68982071_T_C,11,68982071,T,C,11_68982071_T_C,158,17,7,3,0.34688128772635…	MRPL21	IGHMBP2	MRGPRD	TESMIN	MRGPRF	CPT1A,MRPL21	IGHMBP2	CPT1A,Weight	Leg fat-free mass (left)	Calcium levels	Arm fat-free mass (right)	Leg fat-free mass (right)	Arm predicted mass (left)	Trunk predicted mass	Leg predicted mass (right)	Whole body water mass	Appendicular lean mass	Blonde | hair colour (natural before greying)	Leg predicted mass (left)	Basal metabolic rate	Appendicular lean mass	Trunk fat-free mass	Whole body fat-free mass	Impedance of leg (left)
rs10177060,chr2,20062043,G,A,88,66,154,0.571428571428571,0.497919124321278,0.5426634,0.452740073175735,0.613559472550425,0.0418394400113223,0.430675574598752,0.639274962480343,0.53314977286308,False,False,MCF-7,ESR1,,NA,NA,,,2,19862282,A,G,0.8502,A,0.1498,gnoMADg:nfe,2_19862282_G_A,2,19862282,G,A,2_19862282_G_A,29,0,0,0,0.0730382293762575,,,
rs2301249,chr15,75092384,T,C,52,66,118,0.440677966101695,0.498919481824008,0.4953164,0.366510941405587,0.533587575247491,0.0440513200549221,0.355208768014968,0.570956264255274,0.450049258326539,False,False,GM19239,STAG1,,NA,NA,,,15,74800043,C,C,0.7171,T,0.2829,gnoMADg:nfe,15_74800043_T_C,15,74800043,T,C,15_74800043_T_C,202,36,10,4,0.393762575452716,FAM219B	MPI	CYP1A1	CSK	LMAN1L	ULK3	COX5A	SCAMP5	SCAMP2	RPP25,MPI	LMAN1L	ULK3	CPLX3,Red blood cell count	High blood pressure | vascular/heart problems diagnosed by doctor	Essential hypertension	Urinary albumin excretion	Hematocrit	Neutrophil percentage of white cells	Monocyte percentage of white cells	Tea intake	Red blood cell count	Platelet distribution width	Lymphocyte percentage of white cells	Blood pressure medication | medication for cholesterol blood pressure diabetes or take exogenous hormones	None of the above | medication for cholesterol blood pressure or diabetes	Hypertension | non-cancer illness code self-reported	Haemoglobin concentration	Monocyte count	Hemoglobin	None of the above | vascular/heart problems diagnosed by doctor	Blood pressure medication | medication for cholesterol blood pressure or diabetes	Haematocrit percentage	Hypertension	Lymphocyte counts	Red blood cell count	Lymphocyte counts	Coffee intake	Water intake	Cardiovascular disease	Peak expiratory flow	Hemoglobin concentration	Monocyte percentage of white cells	Platelet distribution width	Hypertension	Hematocrit	Granulocyte percentage of myeloid white cells	Red blood cell (erythrocyte) count	Monocyte count
rs6058069,chr20,30130775,A,C,68,66,134,0.507462686567164,0.514362825199442,0.47272435,0.448926238431443,0.610349438036636,0.0423203592049503,0.429674416357091,0.636272871542231,0.529637838234039,False,False,MCF-7,ESR1,True,NA,NA,SRR5735132_dedup.bam.motifs_1_GmCATTCCATTCkCA,NoPeak,20,31542972,A,A,0.8368,C,0.1632,gnoMADg:nfe,20_31542972_A_C,20,31542972,A,C,20_31542972_A_C,169,24,6,4,0.313279678068…	COX4I2	DEFB124	HM13	HCK	BCL2L1,DUSP15	COX4I2	HM13	BCL2L1,Mean corpuscular volume	Mean corpuscular hemoglobin	Red blood cell (erythrocyte) count	Monocyte percentage of white cells	Mean spheric corpuscular volume	Mean corpuscular haemoglobin	Plateletcrit	Mean reticulocyte volume	Platelet crit	Mean corpuscular volume	Mean corpuscular volume	Mean corpuscular hemoglobin	Red blood cell count	Platelet count	Mean corpuscular volume	Platelet count	Mean reticulocyte volume	Sitting height	Red blood cell count	Red blood cell count	Heme oxygenase 1 measurement	Platelet count	Mean corpuscular hemoglobin	Mean sphered cell volume
rs7620420,chr3,161542671,C,T,57,43,100,0.57,0.488080552783458,0.59142135,0.395567176279594,0.580224068514019,0.0487658079291363,0.359123742253605,0.606254072854357,0.487895622396806,False,False,MCF-7,ESR1,,NA,NA,,,3,161824883,T,C,0.6056,T,0.3944,gnoMADg:nfe,3_161824883_C_T,3,161824883,C,T,3_161824883_C_T,74,0,0,0,0.0199195171026157,,,
rs6753830,chr2,20329353,C,T,107,82,189,0.566137566137566,0.488080552783458,0.51954055,0.476677470934739,0.620354438614084,0.0371058079393451,0.443183655652946,0.632649471506377,0.548515954774412,False,True,MCF-7,ESR1,,NA,NA,,,2,20129592,C,T,0.5183,C,0.4817,gnoMADg:nfe,2_20129592_C_T,2,20129592,C,T,2_20129592_C_T,56,1,4,0,0.179275653923541,TTC32	SDC1	WDR35	MATN3,,Total testosterone levels
rs6732426,chr2,43587504,C,T,130,121,251,0.51792828685259,0.498164026756504,0.5012179,0.450901692310852,0.580268790772067,0.0335561849755811,0.429098415051397,0.592918286236222,0.51558524154146,False,True,BJ,FOXA2,,NA,NA,,,2,43360365,T,T,0.523,C,0.477,gnoMADg:nfe,2_43360365_C_T,2,43360365,C,T,2_43360365_C_T,157,25,1,0,0.0663983903420523,PLEKHH2,,Platelet count	Diastolic blood pressure	Comparative height size at age 10	Systolic blood pressure	Mean corpuscular volume	Platelet count	Lymphocyte percentage of white cells	Neutrophil percentage of white cells	Standing height	Lymphocyte counts	Red blood cell count	Platelet crit	Total testosterone levels	Height	Plateletcrit	Pattern 1 | hair/balding pattern	Lymphocyte counts	Male-pattern baldness	Red blood cell count	Diastolic blood pressure	Lymphocyte counts	Mean reticulocyte volume	Pattern 4 | hair/balding pattern	Platelet count	Platelet count
rs358707,chr3,155420808,A,C,70,72,142,0.492957746478873,0.514362825199442,0.4959076,0.424993015277437,0.581928593208162,0.0409569304200202,0.393195543925563,0.596627628322756,0.5034608042428,False,False,MCF-7,ESR1,True,NA,NA,Average_405_nnrGGTCA,NoPeak,3,155703019,C,A,0.6854,C,0.3146,gnoMADg:nfe,3_155703019_A_C,3,155703019,A,C,3_155703019_A_C,94,0,2,2,0.172837022132797,PLCH1	SLC33A1,SLC33A1	KCNAB1,
rs993521,chr3,145758307,T,G,50,54,104,0.480769230769231,0.530455893596286,0.5314906,0.367988259140848,0.538093533128172,0.0468262640953408,0.333756707457056,0.563902362844628,0.45304089613451,False,False,MCF-7,ESR1,,NA,NA,,,3,146040520,T,G,0.6906,T,0.3094,gnoMADg:nfe,3_146040520_T_G,3,146040520,T,G,3_146040520_T_G,59,3,0,1,0.166197183098592,,PLOD2,Standing height	Sitting height	Procollagen-lysine2-oxoglutarate 5-dioxygenase 2 measurement
rs4238844,chr16,3010466,C,T,98,138,236,0.415254237288136,0.488080552783458,0.39286575,0.45825239793306,0.59084265372879,0.0344904088461332,0.437151729149345,0.604769825827504,0.524547525830925,False,False,MCF-7,ESR1,,NA,NA,,,16,2960465,T,C,0.6391,T,0.3608,gnoMADg:nfe,16_2960465_C_T,16,2960465,C,T,16_2960465_C_T,64,0,10,3,0.300201207243461,PKMYT1	IL32	GREP1	THOC6	CLDN9	MMP25	BICDL2	FLYWCH1	PAQR4	KREMEN2,MMP25	BICDL2	FLYWCH1,
rs3828188,chr2,113954247,G,A,49,52,101,0.485148514851485,0.497919124321278,0.48851145,0.406039189190666,0.586665450280346,0.0475847930989518,0.383842864425942,0.608400501818732,0.496352319735506,False,False,MCF-7,ESR1,,NA,NA,,,2,113196670,G,G,0.5185,A,0.4815,gnoMADg:nfe,2_113196670_G_A,2,113196670,G,A,2_113196670_G_A,155,31,4,2,0.400603621730382,RABL2A	PAX8	PSD4	IL1RN,PAX8	PSD4,White blood cell count	Hydrocele	Spermatocele	Leg fat-free mass (left)	Whole body fat-free mass	Trunk fat-free mass	Hematocrit	Leg fat-free mass (right)	Weight	Arm fat-free mass (right)	Arm predicted mass (left)	Weight	Arm fat-free mass (left)	Neutrophil count	Lymphocyte counts	Red blood cell count	White blood cell count	Arm predicted mass (right)	Hemoglobin	White blood cell count	Lymphocyte counts	Leg predicted mass (right)	Monocyte count	Hematocrit	Hemoglobin concentration	Red blood cell count	Lymphocyte counts	Leg predicted mass (left)	Whole body water mass	Waist circumference	Basal metabolic rate
rs11941989,chr4,86130542,T,C,189,215,404,0.467821782178218,0.498614135174075,0.4292475,0.490091532459756,0.584447282249174,0.0252116821821449,0.480088887625806,0.602841895504984,0.537269407354465,False,True,MCF10,FOS,,NA,NA,,,4,85209389,T,T,0.728,C,0.272,gnoMADg:nfe,4_85209389_T_C,4,85209389,T,C,4_85209389_T_C,39,0,1,0,0.0597585513078471,WDFY3,,
rs11549705,chr3,17132005,A,G,49,77,126,0.388888888888889,0.484816489473303,0.3474022,0.455604695766003,0.620159807313019,0.04349799595434,0.440501745787881,0.650223055815663,0.537882251539511,False,True,A549,MAFK,,NA,NA,,,3,17090513,A,A,0.8944,G,0.1056,gnoMADg:nfe,3_17090513_A_G,3,17090513,A,G,3_17090513_A_G,103,5,1,1,0.14728370221328,PLCL2,PLCL2,Mean corpuscular volume	Mean corpuscular hemoglobin concentration	Mean corpuscular volume	Mean corpuscular hemoglobin	Mean corpuscular volume
rs9848597,chr3,166889466,C,T,59,50,109,0.541284403669725,0.488080552783458,0.55021625,0.40635024190818,0.577109428997593,0.0455992555450929,0.390878547494882,0.614357639471734,0.491729835452887,False,False,MCF-7,ESR1,,NA,NA,,,3,167171678,C,C,0.7513,T,0.2487,gnoMADg:nfe,3_167171678_C_T,3,167171678,C,T,3_167171678_C_T,54,0,0,1,0.0935613682092555,,ZBBX,
rs2998081,chr10,32493108,A,C,80,74,154,0.519480519480519,0.514362825199442,0.4829185,0.462351811752352,0.616073804700446,0.0403481608652242,0.435313826570714,0.632267806758793,0.539212808226399,False,False,MCF-7,ESR1,,NA,NA,,,10,32204180,A,C,0.5226,A,0.4774,gnoMADg:nfe,10_32204180_A_C,10,32204180,A,C,10_32204180_A_C,37,0,1,0,0.0929577464788732,ARHGAP12,,
rs10177060,chr2,20062043,G,A,88,66,154,0.571428571428571,0.497919124321278,0.5426634,0.452740073175735,0.613559472550425,0.0418394400113223,0.430675574598752,0.639274962480343,0.53314977286308,False,False,MCF-7,ESR1,,NA,NA,,,2,19862282,A,G,0.8502,A,0.1498,gnoMADg:nfe,2_19862282_G_A,2,19862282,G,A,2_19862282_G_A,29,0,0,0,0.0730382293762575,,,
rs7120765,chr11,121122021,A,G,100,51,151,0.662251655629139,0.488355764817809,0.6670946,0.416844407567895,0.574410559015045,0.0411199861108642,0.396471189199031,0.604121612623419,0.49562748329147,False,True,T-47D,ESR1,,NA,NA,,,11,121251312,G,G,0.6157,A,0.3846,gnoMADg:nfe,11_121251312_A_G,11,121251312,A,G,11_121251312_A_G,28,0,2,0,0.165995975855131,GRIK4	SC5D,,
rs11147281,chr12,133757954,T,C,341,370,711,0.479606188466948,0.497370251157303,0.5048544,0.438768784287637,0.515691432850324,0.0205663607026516,0.421564080068561,0.52758636965616,0.477230108568981,False,True,HepG2,CREB1,,NA,NA,,,12,133181368,C,T,0.6567,C,0.3433,gnoMADg:nfe,12_133181368_T_C,12,133181368,T,C,12_133181368_T_C,98,4,9,6,0.346881287726358,ANKLE2	ZNF891	ZNF26	ZNF140	ZNF605	ZNF84	CHFR	ZNF268	ZNF10,ZNF891	ZNF140	ZNF605	ZNF84	ANHX	ZNF268,Mean corpuscular hemoglobin	Mean corpuscular volume	Mean corpuscular hemoglobin	Mean corpuscular volume
rs11699714,chr20,1613011,T,C,81,71,152,0.532894736842105,0.501866344387068,0.49013415,0.464821402822201,0.622818048615424,0.0416928596668309,0.439770806557227,0.63846547073951,0.543819725718812,False,True,GM12878,EP300,,NA,NA,,,20,1632365,T,T,0.9485,C,0.05147,gnoMADg:nfe,20_1632365_T_C,20,1632365,T,C,20_1632365_T_C,60,7,2,2,0.306639839034205,SIRPD	SIRPB1,SIRPD	SIRPB1,Mean platelet volume	Mean platelet volume	Plateletcrit	Mean platelet volume	Mean platelet (thrombocyte) volume	Plateletcrit	Platelet crit
rs7130932,chr11,69266710,G,A,98,61,159,0.616352201257862,0.497919124321278,0.618238,0.423170367458335,0.579160643754516,0.0401877896758571,0.399331349282027,0.600469095091553,0.501165505606425,False,False,MCF-7,ESR1,,NA,NA,,,11,69451942,A,A,0.6371,G,0.3629,gnoMADg:nfe,11_69451942_G_A,11,69451942,G,A,11_69451942_G_A,92,7,0,0,0.0663983903420523,,,Sex hormone-binding globulin levels	Sex hormone-binding globulin levels	Sex hormone-binding globulin levels adjusted for BMI	Standing height	Appendicular lean mass	Sex hormone-binding globulin levels adjusted for BMI	Breast cancer
rs2378945,chr14,32300790,G,A,77,56,133,0.578947368421053,0.497919124321278,0.60167615,0.392058095924027,0.550345544611087,0.0417171157756,0.375156913392231,0.57977485160611,0.471201820267557,False,False,MCF-7,ESR1,,NA,NA,,,14,31831584,G,G,0.5908,A,0.4092,gnoMADg:nfe,14_31831584_G_A,14,31831584,G,A,14_31831584_G_A,51,0,1,3,0.227162977867203,NUBPL,NUBPL	DTD2	HEATR5A,
rs2273320,chr20,13796900,T,C,69,54,123,0.560975609756098,0.529411337425034,0.5104113,0.468521342671425,0.63027332725625,0.0417580532905134,0.448146789367909,0.654062482262083,0.549397334963837,False,False,MCF-7,ESR1,,NA,NA,,,20,13816254,T,T,0.9017,C,0.09832,gnoMADg:nfe,20_13816254_T_C,20,13816254,T,C,20_13816254_T_C,42,0,0,0,0.0798792756539235,,,
rs6753830,chr2,20329353,C,T,107,82,189,0.566137566137566,0.488080552783458,0.51954055,0.476677470934739,0.620354438614084,0.0371058079393451,0.443183655652946,0.632649471506377,0.548515954774412,False,True,MCF-7,ESR1,,NA,NA,,,2,20129592,C,T,0.5183,C,0.4817,gnoMADg:nfe,2_20129592_C_T,2,20129592,C,T,2_20129592_C_T,56,1,4,0,0.179275653923541,TTC32	SDC1	WDR35	MATN3,,Total testosterone levels
rs7120765,chr11,121122021,A,G,100,51,151,0.662251655629139,0.488355764817809,0.6670946,0.416844407567895,0.574410559015045,0.0411199861108642,0.396471189199031,0.604121612623419,0.49562748329147,False,True,T-47D,ESR1,,NA,NA,,,11,121251312,G,G,0.6157,A,0.3846,gnoMADg:nfe,11_121251312_A_G,11,121251312,A,G,11_121251312_A_G,28,0,2,0,0.165995975855131,GRIK4	SC5D,,
rs1362006,chr12,111742222,T,C,113,97,210,0.538095238095238,0.529411337425034,0.49062785,0.479161266832458,0.618823996537162,0.0371250091672896,0.456918737832165,0.629117724807339,0.54899263168481,False,False,MCF-7,ESR1,,NA,NA,,,12,111304418,C,T,0.7592,C,0.2408,gnoMADg:nfe,12_111304418_T_C,12,111304418,T,C,12_111304418_T_C,318,102,9,2,0.159356136820926,PHETA1	NAA25	SH2B3	TCTN1	ALDH2	TMEM116	ERP29	ACAD10	MAPKAPK5,TRAFD1	TMEM116,Hemoglobin concentration	Neutrophil percentage of white cells	Neutrophil count	Red blood cell count	Reticulocyte count	Platelet count	Neutrophil percentage of white cells	Lymphocyte counts	Lymphocyte percentage of white cells	Reticulocyte fraction of red cells	Neutrophill percentage	Red cell distribution width	Hemoglobin	Eosinophil counts	Eosinophil percentage of white cells	Red cell distribution width	Hematocrit	Plateletcrit	Reticulocyte percentage	Lymphocyte percentage	Essential hypertension	Sex hormone-binding globulin levels	Sex hormone-binding globulin levels	Liver enzyme levels (alanine transaminase)	Type 1 diabetes	Eosinophil counts	Plateletcrit	Type 1 diabetes	Immature fraction of reticulocytes	Neutrophil percentage of granulocytes	Sum eosinophil basophil counts	White blood cell count	Eosinophill count	Arm fat-free mass (left)	Arm fat-free mass (right)	High light scatter reticulocyte count	Mean sphered cell volume	Arm predicted mass (right)	Haematocrit percentage	Haemoglobin concentration	High light scatter reticulocyte percentage
rs6023019,chr20,52816330,T,C,308,320,628,0.490445859872611,0.494745874188348,0.4919245,0.452860914460148,0.542356785498919,0.0233216178943901,0.441539643036164,0.562421896096521,0.497608849979533,False,True,GM12891,STAG1,,NA,NA,,,20,54199791,C,T,0.7484,C,0.2516,gnoMADg:nfe,20_54199791_T_C,20,54199791,T,C,20_54199791_T_C,44,0,1,0,0.172635814889336,CYP24A1,,
rs10412464,chr19,7432176,T,C,107,107,214,0.5,0.498919481824008,0.489427,0.44327306509487,0.579267183027129,0.0345482855743242,0.419826924589736,0.595521651781358,0.511270124061,False,True,GM19239,STAG1,,NA,NA,,,19,7367290,C,T,0.985,C,0.01503,gnoMADg:nfe,19_7367290_T_C,19,7367290,T,C,19_7367290_T_C,31,0,1,1,0.0796780684104628,ARHGEF18,STXBP2,
rs4458741,chr7,73245179,G,A,70,73,143,0.48951048951049,0.522346631338752,0.4588442,0.445878716579092,0.605129380290628,0.0413686637972697,0.425141260014271,0.629888482786793,0.52550404843486,False,False,T-47D,ESR1,,NA,NA,,,7,73830849,G,A,0.7417,G,0.2587,gnoMADg:nfe,7_73830849_G_A,7,73830849,G,A,7_73830849_G_A,75,3,5,3,0.380281690140845,CLDN3	ABHD11	TMEM270	CLDN4	METTL27,ABHD11	TMEM270	METTL27,Platelet distribution width	Platelet distribution width	Platelet distribution width
rs13251663,chr8,141841577,A,G,372,354,726,0.512396694214876,0.499798319826468,0.5446664,0.427818903107361,0.507093071475231,0.0204948139246608,0.414951033353201,0.520631923002864,0.467455987291296,False,True,GM12892,STAG1,,NA,NA,,,8,140831478,G,G,0.5415,A,0.4585,gnoMADg:nfe,8_140831478_A_G,8,140831478,A,G,8_140831478_A_G,190,4,3,2,0.407042253521127,AGO2	CHRAC1	PTK2,AGO2	PTK2,Impedance of leg (right)	Appendicular lean mass	Impedance of leg (left)	Atrial fibrillation
rs4453038,chr1,116347890,C,T,76,190,266,0.285714285714286,0.488080552783458,0.2993026,0.419722922167176,0.556651841019676,0.036149151361134,0.385515877291246,0.56536253531112,0.488187381593426,False,False,MCF-7,ESR1,True,NA,NA,SRR5687490_dedup.bam.motifs_3_GCkTGAGCCACCGC,NoPeak,1,115805269,T,T,0.6324,C,0.3676,gnoMADg:nfe,1_115805269_C_T,1,115805269,C,T,1_115805269_C_T,52,0,2,0,0.179275653923541,S…	NHLH2,,
rs993521,chr3,145758307,T,G,50,54,104,0.480769230769231,0.530455893596286,0.5314906,0.367988259140848,0.538093533128172,0.0468262640953408,0.333756707457056,0.563902362844628,0.45304089613451,False,False,MCF-7,ESR1,,NA,NA,,,3,146040520,T,G,0.6906,T,0.3094,gnoMADg:nfe,3_146040520_T_G,3,146040520,T,G,3_146040520_T_G,59,3,0,1,0.166197183098592,,PLOD2,Standing height	Sitting height	Procollagen-lysine2-oxoglutarate 5-dioxygenase 2 measurement
rs10753196,chr1,171797810,A,G,49,52,101,0.485148514851485,0.517705224728837,0.4662367,0.428351422417934,0.612252085226036,0.0478513147467991,0.407012551587344,0.637964204707593,0.520301753821985,False,False,MCF-7,ESR1,True,NA,NA,SRR7755833_dedup.bam.motifs_1_TsnnGCCCyCTrGTG,NoPeak,1,171828670,G,G,0.6059,A,0.3942,gnoMADg:nfe,1_171828670_A_G,1,171828670,A,G,1_171828670_A_G,78,14,3,2,0.2867203219315…	MYOC	DNM3,METTL13	MYOC,Mean platelet volume	Mean platelet volume	Platelet count	Platelet count	Platelet count	Mean platelet (thrombocyte) volume	Platelet count	Platelet distribution width	Mean platelet volume	Platelet distribution width	Comparative height size at age 10	Platelet distribution width	Mean platelet volume	Height
rs2238777,chr22,19758228,A,G,76,38,114,0.666666666666667,0.517705224728837,0.63541395,0.440271491041295,0.622496688436891,0.0483018782106456,0.414326025169811,0.653881757806583,0.531384089739093,False,False,MCF-7,ESR1,,NA,NA,,,22,19770705,G,A,0.5227,G,0.4773,gnoMADg:nfe,22_19770705_A_G,22,19770705,A,G,22_19770705_A_G,89,0,5,4,0.253118712273642,RTL10	TXNRD2	COMT	TBX1	GNB1L,RTL10	TBX1	SCARF2	GNB1L,
rs7297186,chr12,111778178,T,C,56,63,119,0.470588235294118,0.529411337425034,0.4422594,0.446569082623608,0.615148930983029,0.0442587752900216,0.4212312136096,0.638397065944031,0.530859006803319,False,False,MCF-7,ESR1,True,NA,NA,Average_301_AsTGCCmCCTGsTG,NoPeak,12,111340374,C,T,0.7611,C,0.2389,gnoMADg:nfe,12_111340374_T_C,12,111340374,T,C,12_111340374_T_C,351,134,9,1,0.165995975855131,PHETA1	NAA25	SH2B3	TCTN1	ALDH2	TMEM116	ATXN2	ACAD10	MAPKAPK5,TMEM116,Neutrophil count	Red cell distribution width	Hemoglobin	Eosinophil counts	Eosinophil percentage of white cells	Red cell distribution width	Hematocrit	Plateletcrit	Reticulocyte percentage	Lymphocyte percentage	Essential hypertension	Sex hormone-binding globulin levels	Liver enzyme levels (alanine transaminase)	Type 1 diabetes	Lymphocyte counts	Neutrophil count	Eosinophil counts	Mean corpuscular hemoglobin	Plateletcrit	Hypothyroidism strict autoimmune	Type 1 diabetes	Immature fraction of reticulocytes	Neutrophil percentage of granulocytes	Sum eosinophil basophil counts	White blood cell count	Eosinophill count	Arm fat-free mass (left)	High light scatter reticulocyte count	Mean sphered cell volume	Haematocrit percentage	Haemoglobin concentration	High light scatter reticulocyte percentage	Sex hormone-binding globulin levels adjusted for BMI	Type 1 diabetes	Eosinophil counts	Hemoglobin A1c levels	Urate levels	Diastolic blood pressure	HDL cholesterol levels	Sex hormone-binding globulin levels	Monocyte count	Platelet count
rs1574248,chr2,228018785,A,C,62,39,101,0.613861386138614,0.514362825199442,0.62778055,0.393026229696692,0.57627694326782,0.048422475449659,0.370616875327173,0.616150494006186,0.484651586482256,False,False,MCF-7,ESR1,,NA,NA,,,2,227154069,C,C,0.5529,A,0.4473,gnoMADg:nfe,2_227154069_A_C,2,227154069,A,C,2_227154069_A_C,38,0,2,0,0.192756539235412,COL4A3	COL4A4,,
rs10149939,chr14,103345467,G,A,249,171,420,0.592857142857143,0.497919124321278,0.62465075,0.418312843483831,0.525473134296814,0.0272069398929391,0.398359137743678,0.539265544440553,0.471892988890322,False,True,MCF-7,ESR1,,NA,NA,,,14,102879130,G,G,0.7754,A,0.2246,gnoMADg:nfe,14_102879130_G_A,14,102879130,G,A,14_102879130_G_A,206,26,3,1,0.206237424547284,TRAF3	AMN	EIF5,TRAF3,Lymphocyte counts	Mean platelet volume	Lymphocyte counts	Body mass index (bmi)	Weight	Waist circumference	Leg fat percentage (left)	Neutrophil percentage of white cells	Age first had sexual intercourse	Leg fat mass (left)	Lymphocyte counts	Weight	Whole body fat mass	Neutrophill percentage	Leg fat mass (right)	Lymphocyte percentage of white cells	Hayfever allergic rhinitis or eczema | blood clot dvt bronchitis emphysema asthma rhinitis eczema allergy diagnosed by doctor	Leg fat percentage (right)	Age at first sexual intercourse	Gastroesophageal reflux disease	Lymphocyte percentage of white cells	Body mass index (bmi)	Lymphocyte percentage	Mean platelet volume	Lymphocyte count	Age at first sexual intercourse
rs6102233,chr20,39589222,C,T,60,67,127,0.47244094488189,0.502568979648856,0.49263885,0.401006377737941,0.564477691176385,0.0426794938784248,0.378665208564157,0.588183140635094,0.482742034457163,False,False,MCF-7,KDM5B,,NA,NA,,,20,40960582,C,C,0.5918,T,0.4082,gnoMADg:nfe,20_40960582_C_T,20,40960582,C,T,20_40960582_C_T,87,1,0,0,0.0929577464788732,,,Apolipoprotein B levels
rs405875,chr6,32215188,T,C,65,40,105,0.619047619047619,0.529411337425034,0.6164669,0.40952836626732,0.590070056871988,0.0477019128666242,0.396247976684611,0.637936429436647,0.499799211569654,False,False,MCF-7,ESR1,,NA,NA,,,6,32247411,T,T,0.5667,C,0.4333,gnoMADg:nfe,6_32247411_T_C,6,32247411,T,C,6_32247411_T_C,510,171,21,13,0.31327967806841,TAP2	HLA-C	HLA-DQA2	NCR3	HLA-DQA1	HLA-DQB2	DDAH2	LST1	CYP21A2	TSBP1	LY6G5C	TNXB	HLA-DRA	MICA	HLA-DQB1	HLA-DRB1	MICB	HLA-DRB5	BAG6	HLA-DOB	LY6G5B,HLA-C	HLA-DQA2	HLA-DQA1	LST1	STK19	CYP21A2	TSBP1	AIF1	HLA-DRA	HLA-DRB1	HLA-DRB5	BAG6	HLA-B,Mean corpuscular hemoglobin	Platelet count	Other diabetes wide definition	Disorders of choroid and retina	Endocrine nutritional and metabolic diseases	Type 1 diabetes strict (exclude DM2)	Background diabetic retinopathy	Glomerular disorders in diseases classified elsewhere	Granulocyte count	Proliferative diabetic retinopathy	Seropositive rheumatoid arthritis strict definition	Other type of bread | bread type	Rheumatoid arthritis | non-cancer illness code self-reported	Severe non-proliferative background diabetic retinopathy	Hand grip strength (left)	Forced vital capacity (fvc)	Arm fat-free mass (right)	Mean sphered cell volume
rs4389423,chr3,67164591,C,T,177,179,356,0.497191011235955,0.501049212384606,0.5085574,0.430017576129399,0.548562564237591,0.0300316359749292,0.397567676144287,0.558580859291692,0.489290070183495,False,True,GM19239,CTCF,,NA,NA,,,3,67114167,T,C,0.6577,T,0.3423,gnoMADg:nfe,3_67114167_C_T,3,67114167,C,T,3_67114167_C_T,55,0,0,0,0.106237424547284,,,
rs644866,chr6,150364009,C,T,69,61,130,0.530769230769231,0.506088001070735,0.5345449,0.412824405628974,0.577555664129907,0.0428893831514795,0.391209670488923,0.606147243457068,0.495190034879441,False,True,LNCaP,FOXA1,,NA,NA,,,6,150042873,T,T,0.8149,C,0.1851,gnoMADg:nfe,6_150042873_C_T,6,150042873,C,T,6_150042873_C_T,26,0,4,0,0.119517102615694,ULBP3	ULBP1	ULBP2	LATS1,,
rs1888073,chr9,82377443,T,G,44,83,127,0.346456692913386,0.530455893596286,0.3913678,0.371568551042694,0.541981285259641,0.0440518899113234,0.345949673513981,0.565894647021391,0.456774918151168,False,False,MCF-7,ESR1,,NA,NA,,,9,79762528,G,G,0.7419,T,0.2581,gnoMADg:nfe,9_79762528_T_G,9,79762528,T,G,9_79762528_T_G,51,0,0,0,0.0398390342052314,,,
rs4983162,chr14,26840443,G,A,60,48,108,0.555555555555556,0.497919124321278,0.60369995,0.364016614677078,0.538019329680201,0.045756025661498,0.339320638490081,0.569083238380138,0.451017972178639,False,False,MCF-7,ESR1,,NA,NA,,,14,26371237,A,A,0.7206,G,0.2794,gnoMADg:nfe,14_26371237_G_A,14,26371237,G,A,14_26371237_G_A,25,0,0,0,0.0331991951710262,,,
rs10177060,chr2,20062043,G,A,88,66,154,0.571428571428571,0.497919124321278,0.5426634,0.452740073175735,0.613559472550425,0.0418394400113223,0.430675574598752,0.639274962480343,0.53314977286308,False,False,MCF-7,ESR1,,NA,NA,,,2,19862282,A,G,0.8502,A,0.1498,gnoMADg:nfe,2_19862282_G_A,2,19862282,G,A,2_19862282_G_A,29,0,0,0,0.0730382293762575,,,
rs2128535,chr3,156789192,C,T,57,61,118,0.483050847457627,0.487317015689623,0.49513,0.410704302997033,0.576623725251867,0.0435697311526604,0.374783999853191,0.590904821437348,0.49366401412445,False,True,MCF-7,FOXA1,,NA,NA,,,3,157071403,C,T,0.6727,C,0.3273,gnoMADg:nfe,3_157071403_C_T,3,157071403,C,T,3_157071403_C_T,72,0,0,0,0.0995975855130785,,,
rs10190598,chr2,1955017,T,C,57,50,107,0.532710280373832,0.529411337425034,0.4939725,0.454954967667529,0.628304226841106,0.0467572426504468,0.422783252734951,0.65317317919096,0.541629597254318,False,False,MCF-7,ESR1,,NA,NA,,,2,1951245,T,T,0.75,C,0.25,gnoMADg:nfe,2_1951245_T_C,2,1951245,T,C,2_1951245_T_C,43,0,0,0,0.0398390342052314,,,
rs2584382,chr8,108207576,C,T,95,39,134,0.708955223880597,0.488080552783458,0.6728575,0.455140975322603,0.627795581288026,0.0452367591853785,0.431079210084546,0.65346313201402,0.541468278305314,False,False,MCF-7,ESR1,,NA,NA,,,8,107195348,C,T,0.7312,C,0.2688,gnoMADg:nfe,8_107195348_C_T,8,107195348,C,T,8_107195348_C_T,47,0,1,0,0.0531187122736418,ANGPT1,,
rs10174611,chr2,128381154,G,A,63,65,128,0.4921875,0.497919124321278,0.51976475,0.389243830458282,0.550088622772861,0.0420091201044242,0.366681613894723,0.573037909118022,0.469666226615571,False,False,MCF-7,ESR1,,NA,NA,,,2,127623579,G,G,0.6231,A,0.3769,gnoMADg:nfe,2_127623579_G_A,2,127623579,G,A,2_127623579_G_A,56,0,5,2,0.41327967806841,MYO7B	PROC	GPR17	LIMS2	MAP3K2,MYO7B	LIMS2,
rs6732426,chr2,43587504,C,T,130,121,251,0.51792828685259,0.498164026756504,0.5012179,0.450901692310852,0.580268790772067,0.0335561849755811,0.429098415051397,0.592918286236222,0.51558524154146,False,True,BJ,FOXA2,,NA,NA,,,2,43360365,T,T,0.523,C,0.477,gnoMADg:nfe,2_43360365_C_T,2,43360365,C,T,2_43360365_C_T,157,25,1,0,0.0663983903420523,PLEKHH2,,Platelet count	Diastolic blood pressure	Comparative height size at age 10	Systolic blood pressure	Mean corpuscular volume	Platelet count	Lymphocyte percentage of white cells	Neutrophil percentage of white cells	Standing height	Lymphocyte counts	Red blood cell count	Platelet crit	Total testosterone levels	Height	Plateletcrit	Pattern 1 | hair/balding pattern	Lymphocyte counts	Male-pattern baldness	Red blood cell count	Diastolic blood pressure	Lymphocyte counts	Mean reticulocyte volume	Pattern 4 | hair/balding pattern	Platelet count	Platelet count
rs777814,chr8,116210888,A,G,118,91,209,0.564593301435407,0.517705224728837,0.55745405,0.439175032040374,0.581134661900824,0.0360404155474752,0.413381893898446,0.596167159547266,0.510154846970599,False,False,MCF-7,ESR1,,NA,NA,,,8,115198659,G,G,0.8678,A,0.1323,gnoMADg:nfe,8_115198659_A_G,8,115198659,A,G,8_115198659_A_G,39,0,0,0,0,,,
rs7119612,chr11,65570517,C,T,95,68,163,0.582822085889571,0.518459922195209,0.5417472,0.461416949013455,0.615301964903953,0.0406300499703663,0.438462490512052,0.642941257194145,0.538359456958704,False,True,GM12878,EP300,,NA,NA,,,11,65803046,C,C,0.9133,T,0.08668,gnoMADg:nfe,11_65803046_C_T,11,65803046,C,T,11_65803046_C_T,198,28,15,5,0.259959758551308,PCNX3	CTSW	CFL1	SF3B2	CCS	RNASEH2C	RELA	DPF2	BANF1	FIBP	SIPA1	KCNK7	MAP3K11	LTBP3	CATSPER1,MUS81	PACS1	RNASEH2C	EFEMP2	EHBP1L1,Sex hormone-binding globulin levels adjusted for BMI	Mean corpuscular volume	Immature fraction of reticulocytes	Heel bone mineral density	Heel bone mineral density T score	Triglyceride levels	HDL cholesterol levels	Mean corpuscular volume	Sex hormone-binding globulin levels	Sex hormone-binding globulin levels adjusted for BMI	Sex hormone-binding globulin levels adjusted for BMI	Hemoglobin A1c levels	Mean corpuscular hemoglobin concentration	Sex hormone-binding globulin levels	Mean corpuscular hemoglobin	Mean corpuscular hemoglobin	High light scatter reticulocyte percentage of red cells	Mean spheric corpuscular volume	Blonde | hair colour (natural before greying)	Eosinophil counts	Mean corpuscular volume	High light scatter reticulocyte count	Mean corpuscular volume	Urate levels	Systolic blood pressure	Diastolic blood pressure	High light scatter reticulocyte count	Immature fraction of reticulocytes
rs1629422,chr2,140938752,A,G,50,52,102,0.490196078431373,0.517705224728837,0.49141155,0.415465780899888,0.588658984191471,0.0466249559160534,0.387302504830331,0.619435318300629,0.502062382545679,False,False,MCF-7,ESR1,,NA,NA,,,2,140181183,G,A,0.6782,G,0.3218,gnoMADg:nfe,2_140181183_A_G,2,140181183,A,G,2_140181183_A_G,53,0,0,0,0,,,
rs3828188,chr2,113954247,G,A,49,52,101,0.485148514851485,0.497919124321278,0.48851145,0.406039189190666,0.586665450280346,0.0475847930989518,0.383842864425942,0.608400501818732,0.496352319735506,False,False,MCF-7,ESR1,,NA,NA,,,2,113196670,G,G,0.5185,A,0.4815,gnoMADg:nfe,2_113196670_G_A,2,113196670,G,A,2_113196670_G_A,155,31,4,2,0.400603621730382,RABL2A	PAX8	PSD4	IL1RN,PAX8	PSD4,White blood cell count	Hydrocele	Spermatocele	Leg fat-free mass (left)	Whole body fat-free mass	Trunk fat-free mass	Hematocrit	Leg fat-free mass (right)	Weight	Arm fat-free mass (right)	Arm predicted mass (left)	Weight	Arm fat-free mass (left)	Neutrophil count	Lymphocyte counts	Red blood cell count	White blood cell count	Arm predicted mass (right)	Hemoglobin	White blood cell count	Lymphocyte counts	Leg predicted mass (right)	Monocyte count	Hematocrit	Hemoglobin concentration	Red blood cell count	Lymphocyte counts	Leg predicted mass (left)	Whole body water mass	Waist circumference	Basal metabolic rate
rs12798846,chr11,60095190,A,G,53,49,102,0.519607843137255,0.517705224728837,0.50787465,0.423356779201323,0.605169823916893,0.0478139776753173,0.398287825868015,0.631014624523951,0.514263301559108,False,False,MCF-7,ESR1,,NA,NA,,,11,60327717,A,A,0.6415,G,0.3585,gnoMADg:nfe,11_60327717_A_G,11,60327717,A,G,11_60327717_A_G,94,3,6,1,0.267605633802817,MS4A6A	MS4A14	MS4A7	MS4A2	TCN1	MS4A4A,MS4A6E,Heel bone mineral density	Alzheimer's disease or family history of Alzheimer's disease	Monocyte count
rs10520715,chr18,44713275,A,C,84,74,158,0.531645569620253,0.501307405036608,0.4990147,0.454881552856168,0.612874200824191,0.0417831381777625,0.424338463616264,0.62913938559274,0.53387787684018,False,True,LNCaP,FOXA1,,NA,NA,,,18,47186904,A,A,0.8834,C,0.1166,gnoMADg:nfe,18_47186904_A_C,18,47186904,A,C,18_47186904_A_C,62,0,4,1,0.366398390342052,PIAS2	KATNAL2	IER3IP1	HDHD2,HDHD2,
rs7132048,chr12,116444807,C,T,53,51,104,0.509615384615385,0.488080552783458,0.53243325,0.392770816033397,0.565716720689273,0.0462175512769029,0.355148627182145,0.585298315738666,0.479243768361335,False,False,MCF-7,ESR1,,NA,NA,,,12,116007002,T,C,0.5599,T,0.4401,gnoMADg:nfe,12_116007002_C_T,12,116007002,C,T,12_116007002_C_T,113,0,0,0,0.106438631790744,,,
rs9669371,chr12,116728248,A,G,78,75,153,0.509803921568627,0.494208677802198,0.5227754,0.404958921475523,0.556957519840425,0.0401699160692325,0.38740468795633,0.589994775256345,0.480958220657974,False,False,T-47D,FOXA1,,NA,NA,,,12,116290443,A,A,0.8484,G,0.1516,gnoMADg:nfe,12_116290443_A_G,12,116290443,A,G,12_116290443_A_G,58,0,0,0,0.0929577464788732,,,
rs847330,chr14,72829597,G,A,69,48,117,0.58974358974359,0.493784570328569,0.62517415,0.382490350368966,0.548450287275628,0.0439881290066257,0.360368949850057,0.576284993743254,0.465470318822297,False,True,MCF-7,FOXA1,,NA,NA,,,14,72362889,G,G,0.7132,A,0.2868,gnoMADg:nfe,14_72362889_G_A,14,72362889,G,A,14_72362889_G_A,55,1,0,0,0.0267605633802817,,,Pulse rate automated reading
rs12878560,chr14,43084486,A,G,54,47,101,0.534653465346535,0.517705224728837,0.56670895,0.377326483457478,0.559657304480489,0.0485527065026912,0.359185668158549,0.596258229727191,0.468491893968983,False,False,MCF-7,ESR1,,NA,NA,,,14,42615283,A,A,0.6633,G,0.3367,gnoMADg:nfe,14_42615283_A_G,14,42615283,A,G,14_42615283_A_G,46,0,0,0,0,,,
rs12588815,chr14,95944792,C,T,82,63,145,0.56551724137931,0.488080552783458,0.59182405,0.383168700619231,0.542366073685126,0.0409620459676871,0.366033261924196,0.573373466332636,0.462767387152178,False,False,MCF-7,ESR1,,NA,NA,,,14,95478455,C,C,0.7978,T,0.2022,gnoMADg:nfe,14_95478455_C_T,14,95478455,C,T,14_95478455_C_T,61,0,0,0,0.0597585513078471,,,
rs2062550,chr16,85164601,T,C,132,57,189,0.698412698412698,0.529411337425034,0.72932555,0.381809271305773,0.533119678632309,0.0397952248051474,0.376343202751381,0.57187950745535,0.457464474969041,False,False,MCF-7,ESR1,,NA,NA,,,16,85130995,T,T,0.58,C,0.42,gnoMADg:nfe,16_85130995_T_C,16,85130995,T,C,16_85130995_T_C,56,0,0,0,0.0663983903420523,,,
rs2046867,chr3,72781075,G,A,35,72,107,0.327102803738318,0.497919124321278,0.3638082,0.372999233735233,0.563316998493337,0.0487846703611718,0.355068433243358,0.597308422780591,0.468158116114285,False,False,MCF-7,ESR1,True,NA,NA,MA0112.1_CCAGGTCACCrTGrCCym,JASPAR,3,72731924,G,G,0.7424,A,0.2576,gnoMADg:nfe,3_72731924_G_A,3,72731924,G,A,3_72731924_G_A,66,0,2,1,0.186519114688129,GXYLT2	SHQ1,SHQ1,
rs11048478,chr12,26505495,C,T,70,31,101,0.693069306930693,0.488080552783458,0.6717603,0.427984881756795,0.621255892126466,0.0511449177577964,0.404709706955778,0.647614544694104,0.524620386941631,False,False,MCF-7,ESR1,,NA,NA,,,12,26352562,T,C,0.8388,T,0.1612,gnoMADg:nfe,12_26352562_C_T,12,26352562,C,T,12_26352562_C_T,82,0,1,0,0.0865191146881288,ITPR2,,
rs6580705,chr12,49656754,C,T,131,102,233,0.562231759656652,0.501740622029185,0.58422655,0.404546289055523,0.543780037375612,0.0365098290116725,0.380329482546938,0.563283108603363,0.474163163215568,False,True,SK-N-SH,CTCF,,NA,NA,,,12,49262971,T,T,0.976,C,0.02396,gnoMADg:nfe,12_49262971_C_T,12,49262971,C,T,12_49262971_C_T,29,0,1,1,0.112877263581489,FKBP11,KANSL2,
rs4646529,chr19,15735126,C,G,185,164,349,0.530085959885387,0.5074605308523,0.5099624,0.464236435141801,0.578849910839385,0.0303168165480339,0.427521350204321,0.584812106274076,0.521543172990593,False,True,GM12878,REST,,NA,NA,,,19,15624316,,G,0.5329,C,0.4671,gnoMADg:nfe,19_15624316_C_G,19,15624316,C,G,19_15624316_C_G,44,0,4,0,0.199195171026157,CYP4F2	CYP4F22	CYP4F3	CYP4F12,,
rs425407,chr2,196768764,A,G,59,65,124,0.475806451612903,0.517705224728837,0.4972199,0.400980774423573,0.561047649019756,0.0418040136507334,0.375794596663056,0.57693981836445,0.481014211721664,False,False,MCF-7,ESR1,,NA,NA,,,2,195904040,A,A,0.8369,G,0.1631,gnoMADg:nfe,2_195904040_A_G,2,195904040,A,G,2_195904040_A_G,68,0,3,0,0.172837022132797,SLC39A10	DNAH7	STK17B,,
rs13251663,chr8,141841577,A,G,372,354,726,0.512396694214876,0.499798319826468,0.5446664,0.427818903107361,0.507093071475231,0.0204948139246608,0.414951033353201,0.520631923002864,0.467455987291296,False,True,GM12892,STAG1,,NA,NA,,,8,140831478,G,G,0.5415,A,0.4585,gnoMADg:nfe,8_140831478_A_G,8,140831478,A,G,8_140831478_A_G,190,4,3,2,0.407042253521127,AGO2	CHRAC1	PTK2,AGO2	PTK2,Impedance of leg (right)	Appendicular lean mass	Impedance of leg (left)	Atrial fibrillation
rs4453038,chr1,116347890,C,T,76,190,266,0.285714285714286,0.488080552783458,0.2993026,0.419722922167176,0.556651841019676,0.036149151361134,0.385515877291246,0.56536253531112,0.488187381593426,False,False,MCF-7,ESR1,True,NA,NA,SRR5687490_dedup.bam.motifs_3_GCkTGAGCCACCGC,NoPeak,1,115805269,T,T,0.6324,C,0.3676,gnoMADg:nfe,1_115805269_C_T,1,115805269,C,T,1_115805269_C_T,52,0,2,0,0.179275653923541,S…	NHLH2,,
rs10519163,chr15,48377513,C,T,114,60,174,0.655172413793103,0.490008686519679,0.6633479,0.414253858633259,0.568709691272289,0.0397571975706314,0.384466479130161,0.581402819198847,0.491481774952774,False,True,PANC-1,CTCF,,NA,NA,,,15,48085316,C,C,0.9653,T,0.03465,gnoMADg:nfe,15_48085316_C_T,15,48085316,C,T,15_48085316_C_T,22,0,0,0,0.0597585513078471,,,
rs3791334,chr2,113941769,A,C,53,52,105,0.504761904761905,0.514362825199442,0.4954808,0.425195291738252,0.598747374716926,0.0471417681010077,0.391660232563675,0.628482496921811,0.511971333227589,False,False,MCF-7,ESR1,,NA,NA,,,2,113184192,C,C,0.6581,A,0.3419,gnoMADg:nfe,2_113184192_A_C,2,113184192,A,C,2_113184192_A_C,135,5,3,2,0.37364185110664,PAX8	PSD4	IL1RN,PAX8	PSD4,White blood cell count	Neutrophil count	White blood cell count	Neutrophil count	Interleukin-1 receptor antagonist protein measurement
rs2615938,chr11,33522613,C,T,328,310,638,0.5141065830721,0.513510527078612,0.54326945,0.43657342436072,0.52017048811921,0.0218129748022294,0.419858609008416,0.524555408273581,0.478371956239965,False,True,Jurkat,REST,,NA,NA,,,11,33501067,C,T,0.6556,C,0.3444,gnoMADg:nfe,11_33501067_C_T,11,33501067,C,T,11_33501067_C_T,52,0,1,0,0.126156941649899,KIAA1549L,,
rs17116988,chr1,58602197,G,A,116,110,226,0.513274336283186,0.507630796254283,0.50607185,0.440445696683024,0.567802944429098,0.0334734080216197,0.418987588904913,0.585005790913531,0.504124320556061,False,True,Jurkat,MYB,,NA,NA,,,1,58136525,C,G,0.8249,A,0.1751,gnoMADg:nfe,1_58136525_G_A,1,58136525,G,A,1_58136525_G_A,30,0,0,0,0.0334004024144869,,,
rs4526337,chr8,93900803,G,A,77,49,126,0.611111111111111,0.497919124321278,0.59306735,0.435236292418082,0.600441138786828,0.0428560542110644,0.40592225968887,0.618063353078909,0.517838715602455,False,False,MCF-7,ESR1,,NA,NA,,,8,92888575,A,A,0.9754,G,0.02463,gnoMADg:nfe,8_92888575_G_A,8,92888575,G,A,8_92888575_G_A,36,0,0,0,0.0665995975855131,,,
rs16842240,chr3,134619724,C,A,51,52,103,0.495145631067961,0.503582165596104,0.54494085,0.369158690469771,0.539152973074611,0.0455960031627462,0.344173262777138,0.565489843002693,0.454155831772191,False,False,MCF-7,ESR1,True,NA,NA,MA0112.1_CCAGGTCACCrTGrCCym,JASPAR,3,134900882,C,C,0.8897,A,0.1103,gnoMADg:nfe,3_134900882_C_A,3,134900882,C,A,3_134900882_C_A,42,0,0,0,0.0732394366197183,,,
rs324768,chr12,83969100,A,G,54,47,101,0.534653465346535,0.517705224728837,0.5434607,0.402300285993362,0.580911563507654,0.0479511614006396,0.36863024933223,0.607754185247677,0.491605924750508,False,False,MCF-7,ESR1,,NA,NA,,,12,83575321,A,A,0.61,G,0.39,gnoMADg:nfe,12_83575321_A_G,12,83575321,A,G,12_83575321_A_G,188,9,0,0,0,,,Vertical cup-disc ratio	Age at first birth	Age at first sexual intercourse	Usual walking pace	Forced expiratory volume in 1-second (fev1)	Age first had sexual intercourse	Age at first birth	College or university degree | qualifications	Overall health rating
rs4696883,chr4,8644223,A,G,58,85,143,0.405594405594406,0.517705224728837,0.35921845,0.467070171195611,0.621215186129555,0.0409935978214748,0.45747012469698,0.661870438830621,0.544142678662583,False,False,MCF-7,ESR1,True,NA,NA,MA0112.1_CCAGGTCACCrTGrCCym,JASPAR,4,8642497,G,G,0.7236,A,0.2764,gnoMADg:nfe,4_8642497_A_G,4,8642497,A,G,4_8642497_A_G,31,0,0,0,0.0597585513078471,,,
rs2062550,chr16,85164601,T,C,132,57,189,0.698412698412698,0.529411337425034,0.72932555,0.381809271305773,0.533119678632309,0.0397952248051474,0.376343202751381,0.57187950745535,0.457464474969041,False,False,MCF-7,ESR1,,NA,NA,,,16,85130995,T,T,0.58,C,0.42,gnoMADg:nfe,16_85130995_T_C,16,85130995,T,C,16_85130995_T_C,56,0,0,0,0.0663983903420523,,,
rs9848597,chr3,166889466,C,T,59,50,109,0.541284403669725,0.488080552783458,0.55021625,0.40635024190818,0.577109428997593,0.0455992555450929,0.390878547494882,0.614357639471734,0.491729835452887,False,False,MCF-7,ESR1,,NA,NA,,,3,167171678,C,C,0.7513,T,0.2487,gnoMADg:nfe,3_167171678_C_T,3,167171678,C,T,3_167171678_C_T,54,0,0,1,0.0935613682092555,,ZBBX,
rs28989769,chr19,571320,T,G,235,242,477,0.492662473794549,0.530455893596286,0.4901985,0.450053138111498,0.54648974741067,0.0249673209750075,0.44161122630171,0.566622658626597,0.498271442761084,False,True,MCF-7,ESR1,,NA,NA,,,19,571320,T,T,0.9325,G,0.06754,gnoMADg:nfe,19_571320_T_G,19,571320,T,G,19_571320_T_G,54,0,1,0,0.139637826961771,BSG,,
rs7021333,chr9,98823528,T,G,119,101,220,0.540909090909091,0.499720582957149,0.5820409,0.391472659856898,0.522924573060369,0.0348358137279595,0.367839730471777,0.538293792304011,0.457198616458634,False,True,GM19239,STAG1,,NA,NA,,,9,96061246,G,G,0.5791,T,0.4208,gnoMADg:nfe,9_96061246_T_G,9,96061246,T,G,9_96061246_T_G,53,0,2,0,0.119517102615694,PTCH1	ERCC6L2,,
rs4903482,chr14,77209399,G,A,65,106,171,0.380116959064327,0.497919124321278,0.419504,0.378815532981156,0.531518722937406,0.0398702115746193,0.368845398309101,0.568511690668958,0.455167127959281,False,False,MCF-7,ESR1,,NA,NA,,,14,76743056,A,A,0.8291,G,0.1709,gnoMADg:nfe,14_76743056_G_A,14,76743056,G,A,14_76743056_G_A,51,0,2,0,0.199195171026157,ANGEL1	VASH1,,
rs11147281,chr12,133757954,T,C,341,370,711,0.479606188466948,0.497370251157303,0.5048544,0.438768784287637,0.515691432850324,0.0205663607026516,0.421564080068561,0.52758636965616,0.477230108568981,False,True,HepG2,CREB1,,NA,NA,,,12,133181368,C,T,0.6567,C,0.3433,gnoMADg:nfe,12_133181368_T_C,12,133181368,T,C,12_133181368_T_C,98,4,9,6,0.346881287726358,ANKLE2	ZNF891	ZNF26	ZNF140	ZNF605	ZNF84	CHFR	ZNF268	ZNF10,ZNF891	ZNF140	ZNF605	ZNF84	ANHX	ZNF268,Mean corpuscular hemoglobin	Mean corpuscular volume	Mean corpuscular hemoglobin	Mean corpuscular volume
rs11251728,chr10,3163452,T,C,89,60,149,0.597315436241611,0.529411337425034,0.57342095,0.438356933599525,0.590783449723469,0.039411790334782,0.422986668655205,0.622338704787327,0.514570191661497,False,False,MCF-7,ESR1,,NA,NA,,,10,3121260,T,T,0.522,C,0.4781,gnoMADg:nfe,10_3121260_T_C,10,3121260,T,C,10_3121260_T_C,51,0,2,2,0.393762575452716,PITRM1	PFKP,PITRM1	PFKP,
rs2807640,chr13,58202109,T,C,93,89,182,0.510989010989011,0.500109728238934,0.4723129,0.467161582888405,0.60867899824295,0.0369431764459858,0.441411046058425,0.625746247472092,0.537920290565677,False,True,GM12891,CTCF,,NA,NA,,,13,57627975,T,C,0.7757,T,0.2243,gnoMADg:nfe,13_57627975_T_C,13,57627975,T,C,13_57627975_T_C,64,0,0,0,0.0663983903420523,,,
rs4904094,chr14,83519032,C,T,50,54,104,0.480769230769231,0.488080552783458,0.4512419,0.439734052605711,0.618230558190216,0.0471740642253656,0.414911442533723,0.647153636121092,0.528982305397964,False,False,MCF-7,ESR1,,NA,NA,,,14,83052688,C,C,0.7988,T,0.2012,gnoMADg:nfe,14_83052688_C_T,14,83052688,C,T,14_83052688_C_T,50,0,0,0,0,,,
rs6805929,chr3,66638886,T,C,98,83,181,0.541436464088398,0.499777415341534,0.5188912,0.45237819941674,0.598646082826253,0.0372704260621203,0.420224267842365,0.615711976366555,0.525512141121497,False,True,T-47D,ESR1,,NA,NA,,,3,66588462,T,T,0.6238,C,0.3762,gnoMADg:nfe,3_66588462_T_C,3,66588462,T,C,3_66588462_T_C,57,0,1,0,0.0663983903420523,LRIG1,,
rs2391467,chr1,94850443,A,G,61,54,115,0.530434782608696,0.500472985239411,0.5080478,0.44316476364365,0.605929532115323,0.0428430477861088,0.410250476539485,0.624033330437912,0.524547147879487,False,True,HepG2,FOXA2,,NA,NA,,,1,94384887,A,G,0.5471,A,0.4529,gnoMADg:nfe,1_94384887_A_G,1,94384887,A,G,1_94384887_A_G,78,8,1,1,0.179275653923541,ABCD3,F3,Plateletcrit	Platelet distribution width	Platelet distribution width	Platelet count	Platelet count	Platelet distribution width	Platelet crit	Platelet count
rs2615938,chr11,33522613,C,T,328,310,638,0.5141065830721,0.513510527078612,0.54326945,0.43657342436072,0.52017048811921,0.0218129748022294,0.419858609008416,0.524555408273581,0.478371956239965,False,True,Jurkat,REST,,NA,NA,,,11,33501067,C,T,0.6556,C,0.3444,gnoMADg:nfe,11_33501067_C_T,11,33501067,C,T,11_33501067_C_T,52,0,1,0,0.126156941649899,KIAA1549L,,
rs6437215,chr2,159809860,G,A,85,60,145,0.586206896551724,0.497919124321278,0.57269525,0.433981398263746,0.589930355700601,0.0408315868409289,0.404182790286593,0.608750363637641,0.511955876982173,False,False,MCF-7,ESR1,,NA,NA,,,2,158953348,G,G,0.8948,A,0.1052,gnoMADg:nfe,2_158953348_G_A,2,158953348,G,A,2_158953348_G_A,50,0,2,0,0.0929577464788732,BAZ2B	TANC1,,
rs9969804,chr9,95429120,A,C,87,117,204,0.426470588235294,0.514362825199442,0.4680099,0.385305601232551,0.533966980801404,0.0380071444120155,0.369915933255964,0.552722972031294,0.459636291016977,False,False,MCF-7,ESR1,,NA,NA,,,9,92666838,C,C,0.5625,A,0.4375,gnoMADg:nfe,9_92666838_A_C,9,92666838,A,C,9_92666838_A_C,100,12,11,3,0.239637826961771,IARS1	SUSD3	NOL8	CARD19	ASPN	FGD3	ECM2	OGN	BICD2	IPPK	CENPP,ECM2	BICD2	CENPP,Plateletcrit	Standing height	Platelet crit	Comparative height size at age 10	Sitting height	White blood cell count	Platelet count	Platelet count	Platelet count	Platelet count	Appendicular lean mass	Height
rs6124687,chr20,43722017,G,T,51,52,103,0.495145631067961,0.484575745000887,0.51165535,0.395513254949747,0.573700080493714,0.0477596317372666,0.372696543527902,0.613285251943034,0.48460666772173,False,False,MCF-7,ESR1,,NA,NA,,,20,45093376,G,G,0.7869,T,0.2131,gnoMADg:nfe,20_45093376_G_T,20,45093376,G,T,20_45093376_G_T,74,4,6,0,0.139637826961771,SYS1	KCNS1	TOMM34	YWHAB	PABPC1L	SEMG1,,Mean platelet volume	Mean platelet volume	Mean platelet volume	Mean platelet (thrombocyte) volume
rs1002142,chr8,131489046,A,C,73,93,166,0.439759036144578,0.510991599136595,0.4084656,0.46086810500393,0.612394445849944,0.039387856041442,0.437944148907581,0.634953648130017,0.536631275426937,False,True,MCF-7,FOXA1,,NA,NA,,,8,130476800,C,A,0.5289,C,0.4711,gnoMADg:nfe,8_130476800_A_C,8,130476800,A,C,8_130476800_A_C,57,0,1,0,0.0995975855130785,ASAP1,,
rs9810406,chr3,153071132,A,C,59,59,118,0.5,0.514362825199442,0.5326242,0.381695839557022,0.550862861164484,0.0438715264392315,0.364522446408834,0.578393650063225,0.466279350360753,False,False,MCF-7,ESR1,,NA,NA,,,3,153353343,A,A,0.7859,C,0.2141,gnoMADg:nfe,3_153353343_A_C,3,153353343,A,C,3_153353343_A_C,43,0,0,0,0.0398390342052314,,,
rs2062550,chr16,85164601,T,C,132,57,189,0.698412698412698,0.529411337425034,0.72932555,0.381809271305773,0.533119678632309,0.0397952248051474,0.376343202751381,0.57187950745535,0.457464474969041,False,False,MCF-7,ESR1,,NA,NA,,,16,85130995,T,T,0.58,C,0.42,gnoMADg:nfe,16_85130995_T_C,16,85130995,T,C,16_85130995_T_C,56,0,0,0,0.0663983903420523,,,
rs4646529,chr19,15735126,C,G,185,164,349,0.530085959885387,0.5074605308523,0.5099624,0.464236435141801,0.578849910839385,0.0303168165480339,0.427521350204321,0.584812106274076,0.521543172990593,False,True,GM12878,REST,,NA,NA,,,19,15624316,,G,0.5329,C,0.4671,gnoMADg:nfe,19_15624316_C_G,19,15624316,C,G,19_15624316_C_G,44,0,4,0,0.199195171026157,CYP4F2	CYP4F22	CYP4F3	CYP4F12,,
rs6749680,chr2,73685852,G,A,64,72,136,0.470588235294118,0.497919124321278,0.4796175,0.415079220678109,0.576655327264399,0.0416932748446693,0.380138117481767,0.587979860346774,0.495867273971254,False,False,MCF-7,ESR1,,NA,NA,,,2,73458725,G,A,0.6096,G,0.3904,gnoMADg:nfe,2_73458725_G_A,2,73458725,G,A,2_73458725_G_A,122,4,10,2,0.27364185110664,DUSP11	CCT7	NAT8B	TPRKB	PRADC1	DGUOK	FBXO41	NAT8	ALMS1	STAMBP,TPRKB	STAMBP,Glomerular filtration rate (creatinine)	N-delta-acetylornithine levels	N-acetyl neuraminic acid levels	Glomerular filtration rate in non diabetics (creatinine)
rs6771739,chr3,184506578,C,T,60,83,143,0.41958041958042,0.488080552783458,0.41483815,0.42644128057287,0.585264035890897,0.0416556100370132,0.40947508450843,0.613189496254772,0.505852658231883,False,False,MCF-7,ESR1,,NA,NA,,,3,184788790,C,C,0.5904,T,0.4096,gnoMADg:nfe,3_184788790_C_T,3,184788790,C,T,3_184788790_C_T,45,0,0,0,0.0995975855130785,,,
rs4551970,chr14,98486406,G,A,71,38,109,0.651376146788991,0.497919124321278,0.64571615,0.420847115759607,0.600323699034323,0.0472228171335172,0.391648527875835,0.634918703858243,0.510585407396965,False,False,MCF-7,ESR1,,NA,NA,,,14,98020069,G,A,0.5193,G,0.4807,gnoMADg:nfe,14_98020069_G_A,14,98020069,G,A,14_98020069_G_A,72,1,0,0,0,,,Ankle spacing width
rs9341768,chr6,80002510,G,T,86,99,185,0.464864864864865,0.502473456852878,0.4529203,0.439598202460503,0.587396353860154,0.0377442172305009,0.419036445986119,0.602428851506595,0.513497278160328,False,True,LNCaP,FOXA1,,NA,NA,,,6,79292793,G,G,0.6724,T,0.3276,gnoMADg:nfe,6_79292793_G_T,6,79292793,G,T,6_79292793_G_T,47,0,1,0,0.0663983903420523,PHIP,,
rs4733653,chr8,129844671,C,T,70,131,201,0.348258706467662,0.488080552783458,0.34490565,0.433886493680489,0.584929920615069,0.037200511817905,0.398852871527982,0.592027328180826,0.509408207147779,False,False,MCF-7,ESR1,,NA,NA,,,8,128832425,C,T,0.5948,C,0.4052,gnoMADg:nfe,8_128832425_C_T,8,128832425,C,T,8_128832425_C_T,69,1,0,0,0,,,Pattern 1 | hair/balding pattern
rs11671900,chr19,4246693,A,C,101,94,195,0.517948717948718,0.496187954321849,0.5170478,0.431643465962463,0.571495544285744,0.0367023202146338,0.414704968034213,0.595050011717771,0.501569505124104,False,True,GM12891,CTCF,,NA,NA,,,19,4246696,A,A,0.7593,C,0.2407,gnoMADg:nfe,19_4246696_A_C,19,4246696,A,C,19_4246696_A_C,42,2,5,1,0.326760563380282,STAP2	UBXN6	MPND	SHD	YJU2,YJU2,Interleukin-27 levels	Interleukin-27 levels
rs11142978,chr9,74340910,G,A,57,63,120,0.475,0.49909643377893,0.4440921,0.446935008506483,0.611274927982365,0.0435186368955925,0.431564996046877,0.642748657495342,0.529104968244424,False,True,BJ,FOXA2,,NA,NA,,,9,71725994,A,A,0.6877,G,0.3123,gnoMADg:nfe,9_71725994_G_A,9,71725994,G,A,9_71725994_G_A,41,0,0,1,0.193963782696177,,CEMIP2,
rs6124687,chr20,43722017,G,T,51,52,103,0.495145631067961,0.484575745000887,0.51165535,0.395513254949747,0.573700080493714,0.0477596317372666,0.372696543527902,0.613285251943034,0.48460666772173,False,False,MCF-7,ESR1,,NA,NA,,,20,45093376,G,G,0.7869,T,0.2131,gnoMADg:nfe,20_45093376_G_T,20,45093376,G,T,20_45093376_G_T,74,4,6,0,0.139637826961771,SYS1	KCNS1	TOMM34	YWHAB	PABPC1L	SEMG1,,Mean platelet volume	Mean platelet volume	Mean platelet volume	Mean platelet (thrombocyte) volume
rs1888073,chr9,82377443,T,G,44,83,127,0.346456692913386,0.530455893596286,0.3913678,0.371568551042694,0.541981285259641,0.0440518899113234,0.345949673513981,0.565894647021391,0.456774918151168,False,False,MCF-7,ESR1,,NA,NA,,,9,79762528,G,G,0.7419,T,0.2581,gnoMADg:nfe,9_79762528_T_G,9,79762528,T,G,9_79762528_T_G,51,0,0,0,0.0398390342052314,,,
rs34236606,chr14,52733920,C,T,57,72,129,0.441860465116279,0.488080552783458,0.4396891,0.42127962863098,0.581875212065845,0.0416871610127273,0.403416800525214,0.600433728293685,0.501577420348412,False,False,MCF-7,ESR1,,NA,NA,,,14,52267202,C,C,0.9123,T,0.08774,gnoMADg:nfe,14_52267202_C_T,14,52267202,C,T,14_52267202_C_T,64,0,2,0,0.159356136820926,PTGER2	PTGDR,,
rs286906,chr11,34660659,C,A,62,84,146,0.424657534246575,0.528465291156545,0.4453934,0.404778726633957,0.563306344293578,0.0411691120045073,0.378824541999285,0.586646930122329,0.484042535463768,False,False,T-47D,ESR1,,NA,NA,,,11,34639112,C,C,0.811,A,0.189,gnoMADg:nfe,11_34639112_C_A,11,34639112,C,A,11_34639112_C_A,49,0,2,1,0.153319919517103,CAT	APIP,APIP,
rs17162040,chr1,27883227,T,C,134,129,263,0.509505703422053,0.499062597695064,0.4960715,0.449812428339429,0.581505104318873,0.0338382331961484,0.427660411292262,0.592775740103601,0.515658766329151,False,True,GM19239,CTCF,,NA,NA,,,1,27556716,T,T,0.9177,C,0.08226,gnoMADg:nfe,1_27556716_T_C,1,27556716,T,C,1_27556716_T_C,134,5,8,2,0.15271629778672,THEMIS2	WASF2	EYA3	RPA2	TMEM222	CD164L2	GPR3	SLC9A1,TRNP1	TMEM222,Mean corpuscular volume	Mean corpuscular volume	Hypertension	Mean corpuscular volume	Mean corpuscular volume
rs7862834,chr9,128448791,A,C,57,61,118,0.483050847457627,0.514362825199442,0.52222335,0.384386522569628,0.550624041033663,0.0446742636841151,0.353665748640646,0.575859527782975,0.467505281801645,False,False,MCF-7,ESR1,,NA,NA,,,9,125686512,C,C,0.8695,A,0.1306,gnoMADg:nfe,9_125686512_A_C,9,125686512,A,C,9_125686512_A_C,74,0,1,2,0.180281690140845,RABEPK,MAPKAP1	RABEPK,
rs4952188,chr2,31085727,T,C,82,84,166,0.493975903614458,0.529411337425034,0.4421021,0.474288532915549,0.623497635210812,0.0392763366548431,0.450594983857304,0.641970770000109,0.54889308406318,False,False,MCF-7,ESR1,,NA,NA,,,2,30862861,T,C,0.5507,T,0.4493,gnoMADg:nfe,2_30862861_T_C,2,30862861,T,C,2_30862861_T_C,33,0,1,0,0.0796780684104628,LCLAT1,,
rs2289352,chr15,90022837,C,T,82,85,167,0.491017964071856,0.488080552783458,0.44950185,0.464046814331674,0.608555918073502,0.0378933190023257,0.440755875223489,0.624299412493199,0.536301366202588,False,False,MCF-7,ESR1,,NA,NA,,,15,89479606,C,C,0.8273,T,0.1727,gnoMADg:nfe,15_89479606_C_T,15,89479606,C,T,15_89479606_C_T,69,0,1,2,0.327565392354125,RHCG,KIF7	RHCG,
rs11927727,chr3,162504090,C,T,105,78,183,0.573770491803279,0.488080552783458,0.5299684,0.473300637743517,0.617966892678761,0.0369628982535732,0.438219644781704,0.630174247841188,0.545633765211139,False,False,MCF-7,ESR1,,NA,NA,,,3,162786302,C,C,0.65,T,0.3499,gnoMADg:nfe,3_162786302_C_T,3,162786302,C,T,3_162786302_C_T,71,0,0,0,0,,,
rs6760859,chr2,59812464,A,G,73,74,147,0.496598639455782,0.517705224728837,0.50603275,0.417656621002649,0.569549855879892,0.0402732088144067,0.394331724341802,0.592265505154951,0.493603238441271,False,False,MCF-7,ESR1,,NA,NA,,,2,59585329,G,A,0.5463,G,0.4537,gnoMADg:nfe,2_59585329_A_G,2,59585329,A,G,2_59585329_A_G,64,0,0,0,0,,,
rs10850148,chr12,113978516,C,T,56,61,117,0.478632478632479,0.488080552783458,0.516795,0.385255564978998,0.550373868366847,0.0429464015301939,0.352258027486316,0.566082270231589,0.467814716672923,False,False,MCF-7,ESR1,,NA,NA,,,12,113540711,T,C,0.6629,T,0.3371,gnoMADg:nfe,12_113540711_C_T,12,113540711,C,T,12_113540711_C_T,34,0,0,0,0.0597585513078471,,,
rs499061,chr3,170408158,T,C,137,136,273,0.501831501831502,0.499722439884726,0.526024,0.411620145648596,0.543577366412319,0.0329951499524709,0.388544803566335,0.556863993604212,0.477598756030458,False,True,GM12892,CTCF,True,NA,NA,SRR357486_dedup.bam.motifs_0_TssCCyCwrGTGG,NoPeak,3,170690369,C,T,0.9064,C,0.09356,gnoMADg:nfe,3_170690369_T_C,3,170690369,T,C,3_170690369_T_C,42,0,0,1,0.133802816901408,…
rs4551970,chr14,98486406,G,A,71,38,109,0.651376146788991,0.497919124321278,0.64571615,0.420847115759607,0.600323699034323,0.0472228171335172,0.391648527875835,0.634918703858243,0.510585407396965,False,False,MCF-7,ESR1,,NA,NA,,,14,98020069,G,A,0.5193,G,0.4807,gnoMADg:nfe,14_98020069_G_A,14,98020069,G,A,14_98020069_G_A,72,1,0,0,0,,,Ankle spacing width
rs2286614,chr11,64068310,C,T,181,246,427,0.423887587822014,0.490008686519679,0.45966765,0.408914265123696,0.509455298699803,0.0257683497082343,0.401299273217753,0.529583145242477,0.459184781911749,False,True,PANC-1,CTCF,,NA,NA,,,11,64300838,C,C,0.8414,T,0.1586,gnoMADg:nfe,11_64300838_C_T,11,64300838,C,T,11_64300838_C_T,171,20,12,8,0.506639839034205,CCDC88B	TRPT1	FKBP2	PRDX5	CATSPERZ	TRMT112	FERMT3	PPP1R14B	NUDT22	RPS6KA4	GPR137	PLCB3,CCDC88B	TRPT1	DNAJC4	FKBP2	CATSPERZ	PPP1R14B	GPR137	VEGFB,Platelet count	Arm fat mass (left)	Whole body fat mass	Trunk fat mass	Mean platelet volume	Platelet count	Immature fraction of reticulocytes	Arm fat percentage (left)	Immature fraction of reticulocytes	Platelet count	Bioavailable testosterone levels	Trunk fat percentage	Body fat percentage	Hip circumference	Urate levels	Platelet count	Plateletcrit	Arm fat mass (right)	Arm fat percentage (right)	Body mass index
rs13189004,chr5,43561694,T,G,80,33,113,0.707964601769911,0.530455893596286,0.67285295,0.437773993164579,0.632195190431295,0.0508834278041817,0.416927653968567,0.672307650440962,0.534984591797937,False,False,MCF-7,ESR1,,NA,NA,,,5,43561592,T,T,0.537,G,0.463,gnoMADg:nfe,5_43561592_T_G,5,43561592,T,G,5_43561592_T_G,135,9,6,2,0.293158953722334,TMEM267	ANXA2R	C5orf34	NNT	PAIP1	CCL28,NNT	PAIP1,High light scatter reticulocyte count	Reticulocyte count	High light scatter reticulocyte count	Lymphocyte counts	Red cell distribution width	Red cell distribution width	High light scatter reticulocyte percentage of red cells	Red cell distribution width	FEV1
rs17705416,chr19,35966584,C,T,36,82,118,0.305084745762712,0.488080552783458,0.3037342,0.408910242741257,0.592873338122485,0.0481041213066134,0.392443657080919,0.62621443274061,0.500891790431871,False,False,MCF-7,ESR1,,NA,NA,,,19,35475682,T,C,0.8038,T,0.1962,gnoMADg:nfe,19_35475682_C_T,19,35475682,C,T,19_35475682_C_T,34,0,2,1,0.220724346076459,ARHGAP33	DMKN,DMKN,
rs1509234,chr3,182658429,C,T,76,54,130,0.584615384615385,0.488080552783458,0.5461694,0.456681584508065,0.618336937595329,0.0426954576324108,0.429701765686813,0.636447330328875,0.537509261051697,False,False,MCF-7,ESR1,True,NA,NA,SRR5735132_dedup.bam.motifs_1_GmCATTCCATTCkCA,NoPeak,3,182940641,C,T,0.6699,C,0.3301,gnoMADg:nfe,3_182940641_C_T,3,182940641,C,T,3_182940641_C_T,100,0,4,0,0.14627766599597…	MCCC1	MAP6D1	ATP11B,,
rs7021333,chr9,98823528,T,G,119,101,220,0.540909090909091,0.499720582957149,0.5820409,0.391472659856898,0.522924573060369,0.0348358137279595,0.367839730471777,0.538293792304011,0.457198616458634,False,True,GM19239,STAG1,,NA,NA,,,9,96061246,G,G,0.5791,T,0.4208,gnoMADg:nfe,9_96061246_T_G,9,96061246,T,G,9_96061246_T_G,53,0,2,0,0.119517102615694,PTCH1	ERCC6L2,,
rs12889057,chr14,22126995,G,A,49,54,103,0.475728155339806,0.497919124321278,0.4318557,0.454174866382845,0.631659616769185,0.0464418118614714,0.433256993293006,0.661979179094074,0.542917241576015,False,False,MCF-7,ESR1,,NA,NA,,,14,21658782,A,G,0.6449,A,0.3551,gnoMADg:nfe,14_21658782_G_A,14,21658782,G,A,14_21658782_G_A,38,0,0,0,0.0663983903420523,,,
rs358707,chr3,155420808,A,C,70,72,142,0.492957746478873,0.514362825199442,0.4959076,0.424993015277437,0.581928593208162,0.0409569304200202,0.393195543925563,0.596627628322756,0.5034608042428,False,False,MCF-7,ESR1,True,NA,NA,Average_405_nnrGGTCA,NoPeak,3,155703019,C,A,0.6854,C,0.3146,gnoMADg:nfe,3_155703019_A_C,3,155703019,A,C,3_155703019_A_C,94,0,2,2,0.172837022132797,PLCH1	SLC33A1,SLC33A1	KCNAB1,
rs3935304,chr9,130266245,A,G,127,105,232,0.547413793103448,0.500006393220738,0.5216726,0.454672394223594,0.592203223167002,0.035801026923585,0.438590718184561,0.616244466567295,0.523437808695298,False,True,GM19239,CTCF,,NA,NA,,,9,127503966,A,A,0.8991,G,0.1009,gnoMADg:nfe,9_127503966_A_G,9,127503966,A,G,9_127503966_A_G,55,0,7,2,0.28692152917505,SLC2A8	ZNF79	TTC16	LRSAM1	RPL12	RALGPS1	ST6GALNAC6,SLC2A8	GARNL3,
rs17277088,chr14,20580112,G,A,69,50,119,0.579831932773109,0.497919124321278,0.598997,0.4007028607917,0.570222228431824,0.0446220844368268,0.371000432478237,0.591564650278547,0.485462544611762,False,False,MCF-7,ESR1,,NA,NA,,,14,20111953,,G,0.5905,A,0.4095,gnoMADg:nfe,14_20111953_G_A,14,20111953,G,A,14_20111953_G_A,48,0,0,0,0.112877263581489,,,
rs1443868,chr9,80191419,A,G,150,171,321,0.467289719626168,0.500885487205811,0.48720975,0.4272640930579,0.540582369235498,0.0301873737188152,0.39386772356228,0.550387185332646,0.483923231146699,False,True,GM12878,REST,,NA,NA,,,9,77576503,A,A,0.5472,G,0.4528,gnoMADg:nfe,9_77576503_A_G,9,77576503,A,G,9_77576503_A_G,50,0,1,0,0.093158953722334,GNA14,,
rs4856244,chr3,84184134,T,C,45,72,117,0.384615384615385,0.502755106154083,0.4155224,0.385168133409573,0.561283523235564,0.0460439262456494,0.363841798426977,0.582229456056762,0.473225828322568,False,True,LNCaP,FOXA1,,NA,NA,,,3,84134983,T,T,0.8139,C,0.1861,gnoMADg:nfe,3_84134983_T_C,3,84134983,T,C,3_84134983_T_C,48,0,0,0,0,,,
rs7032940,chr9,112945405,G,A,125,192,317,0.394321766561514,0.497919124321278,0.42017475,0.416052587835925,0.534441593404175,0.0311169825219285,0.386456549305614,0.548920079845031,0.47524709062005,False,False,MCF-7,ESR1,,NA,NA,,,9,110183125,G,G,0.7659,A,0.2341,gnoMADg:nfe,9_110183125_G_A,9,110183125,G,A,9_110183125_G_A,74,0,1,0,0.165995975855131,C9orf152,,
rs6790962,chr3,131748098,G,A,202,203,405,0.498765432098765,0.500915653025608,0.4569504,0.492175418944223,0.582869522035625,0.0233948904966535,0.47996596769588,0.603540944553417,0.537522470489924,False,True,GM12892,STAG1,,NA,NA,,,3,132029254,G,G,0.7318,A,0.2682,gnoMADg:nfe,3_132029254_G_A,3,132029254,G,A,3_132029254_G_A,82,0,0,1,0.0734406438631791,,CPNE4,
rs7550488,chr1,12278932,A,G,96,114,210,0.457142857142857,0.49478357970559,0.4531404,0.436643426873944,0.580838112139121,0.0368953352224076,0.4130448415747,0.589966943922176,0.508740769506533,False,True,K562,TAL1,,NA,NA,,,1,12218875,G,G,0.7727,A,0.2273,gnoMADg:nfe,1_12218875_A_G,1,12218875,A,G,1_12218875_A_G,46,0,0,0,0.0663983903420523,,,
rs3771383,chr2,71206626,G,T,55,54,109,0.504587155963303,0.484575745000887,0.54149465,0.38152314299513,0.554520553632062,0.0455016412210735,0.354039771730053,0.575401748106941,0.468021848313596,False,False,MCF-7,ESR1,,NA,NA,,,2,70979496,G,G,0.8194,T,0.1806,gnoMADg:nfe,2_70979496_G_T,2,70979496,G,T,2_70979496_G_T,46,0,3,2,0.306438631790744,NAGK	CLEC4F	TEX261,ANKRD53	TEX261,
rs236850,chr6,79348656,A,C,40,65,105,0.380952380952381,0.514362825199442,0.40016205,0.387682124794113,0.571826622982673,0.0480882420049124,0.373386311455296,0.608043741664551,0.479754373888393,False,False,MCF-7,ESR1,,NA,NA,,,6,78638939,C,C,0.6255,A,0.3745,gnoMADg:nfe,6_78638939_A_C,6,78638939,A,C,6_78638939_A_C,69,0,1,0,0.126156941649899,IRAK1BP1,,
rs1461747,chr3,109891047,T,G,55,50,105,0.523809523809524,0.530455893596286,0.55303895,0.392045707539928,0.564803375030241,0.0467253728037875,0.349933088285847,0.584182693577183,0.478424541285085,False,False,MCF-7,ESR1,,NA,NA,,,3,110172200,T,T,0.8361,G,0.1639,gnoMADg:nfe,3_110172200_T_G,3,110172200,T,G,3_110172200_T_G,46,0,0,0,0,,,
rs17684930,chr3,114612373,T,C,48,60,108,0.444444444444444,0.502755106154083,0.4171677,0.441380574196328,0.616383445876955,0.0459222540583351,0.413753840652652,0.63993585702645,0.528882010036641,False,True,LNCaP,FOXA1,True,NA,NA,SRR3931733_dedup.bam.motifs_0_GkksCTGCCTCTGkrG,NoPeak,3,114893526,T,T,0.9784,C,0.0216,gnoMADg:nfe,3_114893526_T_C,3,114893526,T,C,3_114893526_T_C,33,0,0,0,0.05331991951710…
rs6559943,chr9,89255576,C,T,97,55,152,0.638157894736842,0.488080552783458,0.65003425,0.403742144495704,0.565719966025331,0.0410571668600021,0.385405564107326,0.596081782000492,0.484731055260518,False,False,MCF-7,ESR1,True,NA,NA,SRR5735132_dedup.bam.motifs_1_GmCATTCCATTCkCA,NoPeak,9,86640661,T,T,0.6307,C,0.3693,gnoMADg:nfe,9_86640661_C_T,9,86640661,C,T,9_86640661_C_T,67,0,0,0,0.0796780684104628,,,
rs17804825,chr20,18235516,G,A,61,42,103,0.592233009708738,0.497919124321278,0.58448795,0.414376753529292,0.597095930955154,0.0475481354220864,0.398342415895684,0.623487614746194,0.505736342242223,False,False,MCF-7,ESR1,,NA,NA,,,20,18254872,G,G,0.9067,A,0.09328,gnoMADg:nfe,20_18254872_G_A,20,18254872,G,A,20_18254872_G_A,32,0,1,1,0.146076458752515,MGME1,DZANK1,
rs2126630,chr8,119023819,C,T,174,292,466,0.373390557939914,0.505505013215962,0.339182325,0.480403717057883,0.578992217331751,0.0254747828213335,0.468412837965349,0.595609997413384,0.529697967194817,False,True,MCF10,FOS,True,NA,NA,MA1141.1_nnATGAGTCATnn,JASPAR,8,118011580,C,C,0.7279,T,0.2721,gnoMADg:nfe,8_118011580_C_T,8,118011580,C,T,8_118011580_C_T,74,0,1,0,0.179476861167002,EXT1,,
rs6684921,chr1,154464945,A,C,54,71,125,0.432,0.514362825199442,0.47349125,0.381919336726797,0.547123215324657,0.0433159358751885,0.348474285109913,0.56530432875001,0.464521276025727,False,False,MCF-7,ESR1,,NA,NA,,,1,154492469,A,C,0.6262,A,0.3738,gnoMADg:nfe,1_154492469_A_C,1,154492469,A,C,1_154492469_A_C,132,12,6,2,0.34728370221328,AQP10	UBE2Q1	TDRD10	SHE	ATP8B2	NUP210L,TDRD10	SHE,Red cell distribution width	Mean corpuscular volume	C-reactive protein measurement	Mean corpuscular volume	Interleukin-6 receptor subunit alpha levels	Red cell distribution width	Interleukin-6 receptor subunit alpha levels	Interleukin-6 receptor subunit alpha measurement	Interleukin-6 levels	Mean corpuscular hemoglobin	Mean corpuscular volume	Mean corpuscular hemoglobin
rs13064999,chr3,189349501,G,A,64,70,134,0.477611940298507,0.49909643377893,0.5157557,0.37778217393377,0.53759217999703,0.0419502289289634,0.358729235672076,0.572293851018959,0.4576871769654,False,True,BJ,FOXA2,,NA,NA,,,3,189631712,G,G,0.9243,A,0.07566,gnoMADg:nfe,3_189631712_G_A,3,189631712,G,A,3_189631712_G_A,28,0,0,0,0.0865191146881288,,,
rs10798580,chr1,177864554,G,A,46,60,106,0.433962264150943,0.497919124321278,0.4500487,0.399784258769206,0.573570730834815,0.0468382787965021,0.356303440176355,0.588288520433782,0.486677494802011,False,False,MCF-7,ESR1,,NA,NA,,,1,177895419,G,G,0.5773,A,0.4227,gnoMADg:nfe,1_177895419_G_A,1,177895419,G,A,1_177895419_G_A,125,41,1,1,0.187122736418511,SEC16B,SEC16B,Leg fat-free mass (right)	Body mass index (bmi)	Trunk fat-free mass	Whole body water mass	Leg fat percentage (left)	Arm predicted mass (left)	Impedance of arm (left)	Body mass index (bmi)	Impedance of whole body	Leg predicted mass (right)	Weight	Arm fat percentage (right)	Ankle spacing width	Whole body fat-free mass	Waist circumference	Trunk fat percentage	Comparative body size at age 10	Leg fat mass (left)	Arm fat-free mass (right)	Comparative height size at age 10	Hip circumference	Impedance of leg (left)	Leg fat-free mass (left)	Impedance of leg (right)	Arm fat mass (right)	Leg fat percentage (right)	Trunk predicted mass	Arm predicted mass (right)	Basal metabolic rate	Leg predicted mass (left)	Arm fat percentage (left)	Whole body fat mass	Appendicular lean mass	Body mass index	Trunk fat mass	Leg fat mass (right)	Arm fat mass (left)	Body fat percentage	Weight	Arm fat-free mass (left)	Appendicular lean mass
rs4679954,chr3,151653029,T,C,61,69,130,0.469230769230769,0.529411337425034,0.50735445,0.386544566084711,0.547098469427518,0.0412022850914345,0.362184716188011,0.563732738580019,0.466821517756114,False,False,MCF-7,ESR1,,NA,NA,,,3,151935241,T,T,0.8919,C,0.1081,gnoMADg:nfe,3_151935241_T_C,3,151935241,T,C,3_151935241_T_C,47,0,1,0,0.086317907444668,SUCNR1,,
rs9666546,chr11,131983998,T,G,51,54,105,0.485714285714286,0.516369371368043,0.4755162,0.426121837009115,0.602862823533023,0.0458428823869459,0.398579621330084,0.624746599059881,0.514492330271069,False,True,PANC-1,CTCF,,NA,NA,,,11,132114104,G,G,0.715,T,0.285,gnoMADg:nfe,11_132114104_T_G,11,132114104,T,G,11_132114104_T_G,82,2,1,0,0.139637826961771,NTM,,Forced expiratory volume in 1-second (fev1)	Lung function (FEV1/FVC)
rs6713104,chr2,46838005,T,C,54,62,116,0.46551724137931,0.529411337425034,0.5016042,0.384548794523858,0.551513379174776,0.0438136949740139,0.358760246234643,0.574456571382253,0.468031086849317,False,False,MCF-7,ESR1,,NA,NA,,,2,46610866,T,T,0.9159,C,0.08414,gnoMADg:nfe,2_46610866_T_C,2,46610866,T,C,2_46610866_T_C,61,0,3,1,0.253118712273642,ATP6V1E2	CRIPT	PIGF,PIGF,
rs1888073,chr9,82377443,T,G,44,83,127,0.346456692913386,0.530455893596286,0.3913678,0.371568551042694,0.541981285259641,0.0440518899113234,0.345949673513981,0.565894647021391,0.456774918151168,False,False,MCF-7,ESR1,,NA,NA,,,9,79762528,G,G,0.7419,T,0.2581,gnoMADg:nfe,9_79762528_T_G,9,79762528,T,G,9_79762528_T_G,51,0,0,0,0.0398390342052314,,,
rs4964996,chr12,132270458,T,C,57,65,122,0.467213114754098,0.529411337425034,0.5024401,0.389326100823178,0.549154854280802,0.0425797286793535,0.371726252397094,0.579748252710287,0.46924047755199,False,False,MCF-7,ESR1,,NA,NA,,,12,131785913,T,T,0.5622,C,0.4378,gnoMADg:nfe,12_131785913_T_C,12,131785913,T,C,12_131785913_T_C,41,0,2,2,0.246478873239437,MMP17	EP400,MMP17	SFSWAP,
rs17162040,chr1,27883227,T,C,134,129,263,0.509505703422053,0.499062597695064,0.4960715,0.449812428339429,0.581505104318873,0.0338382331961484,0.427660411292262,0.592775740103601,0.515658766329151,False,True,GM19239,CTCF,,NA,NA,,,1,27556716,T,T,0.9177,C,0.08226,gnoMADg:nfe,1_27556716_T_C,1,27556716,T,C,1_27556716_T_C,134,5,8,2,0.15271629778672,THEMIS2	WASF2	EYA3	RPA2	TMEM222	CD164L2	GPR3	SLC9A1,TRNP1	TMEM222,Mean corpuscular volume	Mean corpuscular volume	Hypertension	Mean corpuscular volume	Mean corpuscular volume
rs10146061,chr14,21114562,A,G,69,46,115,0.6,0.517705224728837,0.5733935,0.441651941742419,0.617640963621347,0.0456759880527726,0.419169060513205,0.635072766151642,0.529646452681883,False,False,MCF-7,ESR1,,NA,NA,,,14,20646403,T,A,0.8008,G,0.1992,gnoMADg:nfe,14_20646403_A_G,14,20646403,A,G,14_20646403_A_G,44,0,0,0,0.0929577464788732,,,
rs10904134,chr10,3948928,G,A,122,119,241,0.506224066390041,0.505393259323944,0.484181,0.45905040874415,0.587153647407834,0.0336489494708713,0.439654235611612,0.606585015329388,0.523102028075992,False,True,HepG2,FOXA2,,NA,NA,,,10,3906736,A,G,0.5201,A,0.4799,gnoMADg:nfe,10_3906736_G_A,10,3906736,G,A,10_3906736_G_A,53,0,0,0,0.0531187122736418,,,
rs2615938,chr11,33522613,C,T,328,310,638,0.5141065830721,0.513510527078612,0.54326945,0.43657342436072,0.52017048811921,0.0218129748022294,0.419858609008416,0.524555408273581,0.478371956239965,False,True,Jurkat,REST,,NA,NA,,,11,33501067,C,T,0.6556,C,0.3444,gnoMADg:nfe,11_33501067_C_T,11,33501067,C,T,11_33501067_C_T,52,0,1,0,0.126156941649899,KIAA1549L,,
rs2378945,chr14,32300790,G,A,77,56,133,0.578947368421053,0.497919124321278,0.60167615,0.392058095924027,0.550345544611087,0.0417171157756,0.375156913392231,0.57977485160611,0.471201820267557,False,False,MCF-7,ESR1,,NA,NA,,,14,31831584,G,G,0.5908,A,0.4092,gnoMADg:nfe,14_31831584_G_A,14,31831584,G,A,14_31831584_G_A,51,0,1,3,0.227162977867203,NUBPL,NUBPL	DTD2	HEATR5A,
rs1377613,chr12,61922878,T,G,50,70,120,0.416666666666667,0.530455893596286,0.3986754,0.431239530073029,0.605103870455133,0.0452963739321631,0.417728089920568,0.631202073845585,0.518171700264081,False,False,MCF-7,ESR1,,NA,NA,,,12,61529097,T,T,0.7248,G,0.2752,gnoMADg:nfe,12_61529097_T_G,12,61529097,T,G,12_61529097_T_G,77,0,0,0,0,,,
rs9472017,chr6,43111342,G,C,334,253,587,0.568994889267462,0.496124122648568,0.5630386,0.463661408129205,0.553130348690332,0.0228467535867745,0.448077473437653,0.562259271016466,0.508395878409768,False,True,GM12892,CTCF,,NA,NA,,,6,43143604,G,G,0.9791,C,0.02095,gnoMADg:nfe,6_43143604_G_C,6,43143604,G,C,6_43143604_G_C,64,1,6,1,0.205835010060362,GNMT	PRPH2	PEX6	RPL7L1	DLK2	MRPL2,RPL7L1,Apolipoprotein B levels
rs17107510,chr12,70389055,C,T,74,39,113,0.654867256637168,0.488080552783458,0.6182455,0.443571618780608,0.624297042316671,0.0478073701229217,0.425296848427459,0.657691341293342,0.533934330548639,False,False,MCF-7,ESR1,,NA,NA,,,12,69995275,C,C,0.8926,T,0.1074,gnoMADg:nfe,12_69995275_C_T,12,69995275,C,T,12_69995275_C_T,35,0,3,1,0.159557344064386,RAB3IP	MYRFL	KCNMB4,RAB3IP,
rs6121337,chr20,30681999,T,C,63,58,121,0.520661157024793,0.529411337425034,0.56637305,0.374029385836201,0.53450571238453,0.0430468011500189,0.354533981387312,0.564552971487625,0.454267549110365,False,False,MCF-7,ESR1,,NA,NA,,,20,32094196,C,T,0.6791,C,0.3209,gnoMADg:nfe,20_32094196_T_C,20,32094196,T,C,20_32094196_T_C,158,15,3,1,0.213682092555332,ASXL1	PLAGL2	TM9SF4,TM9SF4,Monocyte count	Mean corpuscular volume	Monocyte percentage of white cells	Red blood cell (erythrocyte) distribution width	Ease of skin tanning	Mean corpuscular volume	Mean corpuscular volume	Monocyte percentage of white cells	Monocyte percentage	Red cell distribution width	Mean corpuscular hemoglobin	GDP-fucose protein O-fucosyltransferase 1 measurement	Red cell distribution width	Red cell distribution width	Mean corpuscular hemoglobin
rs17672172,chr2,105256736,T,C,55,56,111,0.495495495495495,0.529411337425034,0.45973055,0.44955372246291,0.621176252849704,0.0447739306818506,0.428635177897253,0.646655833321219,0.535364987656307,False,False,MCF-7,ESR1,,NA,NA,,,2,104640278,T,T,0.8548,C,0.1452,gnoMADg:nfe,2_104640278_T_C,2,104640278,T,C,2_104640278_T_C,47,0,0,0,0.0398390342052314,,,
rs6058069,chr20,30130775,A,C,68,66,134,0.507462686567164,0.514362825199442,0.47272435,0.448926238431443,0.610349438036636,0.0423203592049503,0.429674416357091,0.636272871542231,0.529637838234039,False,False,MCF-7,ESR1,True,NA,NA,SRR5735132_dedup.bam.motifs_1_GmCATTCCATTCkCA,NoPeak,20,31542972,A,A,0.8368,C,0.1632,gnoMADg:nfe,20_31542972_A_C,20,31542972,A,C,20_31542972_A_C,169,24,6,4,0.313279678068…	COX4I2	DEFB124	HM13	HCK	BCL2L1,DUSP15	COX4I2	HM13	BCL2L1,Mean corpuscular volume	Mean corpuscular hemoglobin	Red blood cell (erythrocyte) count	Monocyte percentage of white cells	Mean spheric corpuscular volume	Mean corpuscular haemoglobin	Plateletcrit	Mean reticulocyte volume	Platelet crit	Mean corpuscular volume	Mean corpuscular volume	Mean corpuscular hemoglobin	Red blood cell count	Platelet count	Mean corpuscular volume	Platelet count	Mean reticulocyte volume	Sitting height	Red blood cell count	Red blood cell count	Heme oxygenase 1 measurement	Platelet count	Mean corpuscular hemoglobin	Mean sphered cell volume
rs2740,chr16,15132108,A,G,56,71,127,0.440944881889764,0.517705224728837,0.4626272,0.399694416185508,0.562602840097852,0.0431331236586325,0.381367449334547,0.588782331955503,0.48114862814168,False,False,MCF-7,ESR1,True,NA,NA,Average_301_AsTGCCmCCTGsTG	SRR7755833_dedup.bam.motifs_1_TsnnGCCCyCTrGTG,NoPeak,16,15038251,A,A,0.6957,G,0.3042,gnoMADg:nfe,16_15038251_A_G,16,15038251,A,G,16_15038251_A_G,190,34,7,4,0.367404426559356,RRN3	NPIPA1	NPIPA3	NPIPA5	NTAN1	PDXDC1	NPIPA2,RRN3	NPIPA1	NTAN1	PDXDC1,Leg fat-free mass (left)	Sitting height	Standing height	Leg predicted mass (left)	Sex hormone-binding globulin levels	Sex hormone-binding globulin levels adjusted for BMI	Leg fat-free mass (right)	Comparative height size at age 10	Arm predicted mass (left)	Arm fat-free mass (right)	Height	Mean corpuscular volume	Red blood cell count	Whole body water mass	Trunk fat-free mass	Arm fat-free mass (left)	Sex hormone-binding globulin levels	Weight	Arm predicted mass (right)	Serum albumin levels	Whole body fat-free mass	Weight	Basal metabolic rate	Apolipoprotein A1 levels	HDL cholesterol levels	Trunk predicted mass	Appendicular lean mass	Appendicular lean mass	Red blood cell count	Leg predicted mass (right)	Sex hormone-binding globulin levels adjusted for BMI	Appendicular lean mass	Triglyceride levels	Serum total protein level
rs358707,chr3,155420808,A,C,70,72,142,0.492957746478873,0.514362825199442,0.4959076,0.424993015277437,0.581928593208162,0.0409569304200202,0.393195543925563,0.596627628322756,0.5034608042428,False,False,MCF-7,ESR1,True,NA,NA,Average_405_nnrGGTCA,NoPeak,3,155703019,C,A,0.6854,C,0.3146,gnoMADg:nfe,3_155703019_A_C,3,155703019,A,C,3_155703019_A_C,94,0,2,2,0.172837022132797,PLCH1	SLC33A1,SLC33A1	KCNAB1,
rs2295148,chr14,104195610,T,C,48,86,134,0.358208955223881,0.525918856145059,0.37354885,0.41251792162834,0.570265880888673,0.0414778883190478,0.38400890640565,0.584988291860066,0.491391901258506,False,True,MCF-7,FOXA1,,NA,NA,,,14,103729273,C,T,0.5299,C,0.4701,gnoMADg:nfe,14_103729273_T_C,14,103729273,T,C,14_103729273_T_C,151,4,13,5,0.347082494969819,XRCC3	ZFYVE21	CKB	BAG5	COA8	ATP5MJ	TDRD9	MARK3	PPP1R13B	KIF26A	KLC1	EIF5	TRMT61A,ZFYVE21	COA8	TDRD9	PPP1R13B	KLC1,Sex hormone-binding globulin levels adjusted for BMI	Heel bone mineral density	Sex hormone-binding globulin levels	Heel bone mineral density T score
rs7135208,chr12,75834064,C,T,44,61,105,0.419047619047619,0.488080552783458,0.43359085,0.391231729336685,0.570522804872036,0.0468486295825776,0.371484830065155,0.606763840893155,0.480877267104361,False,False,MCF-7,ESR1,,NA,NA,,,12,75440284,C,C,0.6072,T,0.3928,gnoMADg:nfe,12_75440284_C_T,12,75440284,C,T,12_75440284_C_T,73,0,5,3,0.387122736418511,CAPS2	GLIPR1L1	GLIPR1	GLIPR1L2	KRR1,KCNC2	GLIPR1L1	GLIPR1L2,
rs11840615,chr13,90633462,C,T,120,67,187,0.641711229946524,0.512267139021963,0.5992449,0.473953455117869,0.624333526684562,0.0382402211402296,0.438219644781704,0.634059254066884,0.549143490901215,False,True,LNCaP,AR,,NA,NA,,,13,89981208,T,C,0.7737,T,0.2263,gnoMADg:nfe,13_89981208_C_T,13,89981208,C,T,13_89981208_C_T,40,0,0,0,0,,,
rs9666546,chr11,131983998,T,G,51,54,105,0.485714285714286,0.516369371368043,0.4755162,0.426121837009115,0.602862823533023,0.0458428823869459,0.398579621330084,0.624746599059881,0.514492330271069,False,True,PANC-1,CTCF,,NA,NA,,,11,132114104,G,G,0.715,T,0.285,gnoMADg:nfe,11_132114104_T_G,11,132114104,T,G,11_132114104_T_G,82,2,1,0,0.139637826961771,NTM,,Forced expiratory volume in 1-second (fev1)	Lung function (FEV1/FVC)
rs6790962,chr3,131748098,G,A,202,203,405,0.498765432098765,0.500915653025608,0.4569504,0.492175418944223,0.582869522035625,0.0233948904966535,0.47996596769588,0.603540944553417,0.537522470489924,False,True,GM12892,STAG1,,NA,NA,,,3,132029254,G,G,0.7318,A,0.2682,gnoMADg:nfe,3_132029254_G_A,3,132029254,G,A,3_132029254_G_A,82,0,0,1,0.0734406438631791,,CPNE4,
rs7622001,chr3,131183784,C,T,51,67,118,0.432203389830508,0.488080552783458,0.43058835,0.415896314503172,0.584123926991728,0.0440522191286692,0.39718524238776,0.612420340188065,0.50001012074745,False,False,MCF-7,ESR1,,NA,NA,,,3,131464940,T,T,0.7128,C,0.287,gnoMADg:nfe,3_131464940_C_T,3,131464940,C,T,3_131464940_C_T,55,0,2,0,0.0798792756539235,NEK11	ATP2C1,,
rs1249528,chr11,68624898,T,C,212,171,383,0.553524804177546,0.529411337425034,0.5250576,0.474962382023605,0.581212144797695,0.0283591950587436,0.440866505416639,0.592046742292737,0.52808726341065,False,True,MCF-7,ESR1,,NA,NA,,,11,68857430,C,C,0.5941,T,0.4059,gnoMADg:nfe,11_68857430_T_C,11,68857430,T,C,11_68857430_T_C,69,0,7,2,0.353521126760563,TPCN2	MRPL21	TCIRG1	IGHMBP2	TESMIN	MRGPRF	CPT1A,MRPL21	IGHMBP2,
rs932246,chr14,78666619,A,G,62,84,146,0.424657534246575,0.517705224728837,0.4535694,0.401285099344673,0.554725784218684,0.0405090629742469,0.376782110241645,0.576273040275775,0.478005441781679,False,False,MCF-7,ESR1,,NA,NA,,,14,78200276,A,A,0.6964,G,0.3036,gnoMADg:nfe,14_78200276_A_G,14,78200276,A,G,14_78200276_A_G,53,0,0,0,0.0597585513078471,,,
rs7132048,chr12,116444807,C,T,53,51,104,0.509615384615385,0.488080552783458,0.53243325,0.392770816033397,0.565716720689273,0.0462175512769029,0.355148627182145,0.585298315738666,0.479243768361335,False,False,MCF-7,ESR1,,NA,NA,,,12,116007002,T,C,0.5599,T,0.4401,gnoMADg:nfe,12_116007002_C_T,12,116007002,C,T,12_116007002_C_T,113,0,0,0,0.106438631790744,,,
rs7902261,chr10,15117672,G,T,81,47,128,0.6328125,0.484575745000887,0.5952776,0.458977909778493,0.621268152975972,0.0424574105151161,0.424848097819418,0.633409146991649,0.540123031377232,False,False,MCF-7,ESR1,,NA,NA,,,10,15075673,T,G,0.8589,T,0.1411,gnoMADg:nfe,10_15075673_G_T,10,15075673,G,T,10_15075673_G_T,30,0,3,0,0.112877263581489,OLAH	NMT2	ACBD7,,
rs2046867,chr3,72781075,G,A,35,72,107,0.327102803738318,0.497919124321278,0.3638082,0.372999233735233,0.563316998493337,0.0487846703611718,0.355068433243358,0.597308422780591,0.468158116114285,False,False,MCF-7,ESR1,True,NA,NA,MA0112.1_CCAGGTCACCrTGrCCym,JASPAR,3,72731924,G,G,0.7424,A,0.2576,gnoMADg:nfe,3_72731924_G_A,3,72731924,G,A,3_72731924_G_A,66,0,2,1,0.186519114688129,GXYLT2	SHQ1,SHQ1,
rs2265800,chr9,96537200,T,C,77,73,150,0.513333333333333,0.497370251157303,0.5254289,0.409144431083697,0.570242787100818,0.041416878421727,0.392232535061931,0.599740513487035,0.489693609092257,False,True,HepG2,CREB1,,NA,NA,,,9,93774918,T,T,0.8295,C,0.1705,gnoMADg:nfe,9_93774918_T_C,9,93774918,T,C,9_93774918_T_C,83,0,5,0,0.106237424547284,PHF2	NINJ1	MFSD14B	BARX1	FGD3,,
rs7956620,chr12,101447641,A,G,82,39,121,0.677685950413223,0.517705224728837,0.71503105,0.375032731095078,0.554910603786199,0.0475953598207025,0.346580078457715,0.594509190939396,0.464971667440639,False,False,MCF-7,ESR1,True,NA,NA,SRR7755833_dedup.bam.motifs_1_TsnnGCCCyCTrGTG,NoPeak,12,101053863,A,A,0.7308,G,0.2692,gnoMADg:nfe,12_101053863_A_G,12,101053863,A,G,12_101053863_A_G,46,0,0,0,0.046478873…
rs6471684,chr8,59020169,G,A,108,99,207,0.521739130434783,0.505989982090816,0.5266474,0.429030298970252,0.566943463668016,0.0359216753890521,0.407656198766328,0.58260514747374,0.497986881319134,False,True,LNCaP,FOXA1,,NA,NA,,,8,58107610,A,G,0.8073,A,0.1927,gnoMADg:nfe,8_58107610_G_A,8,58107610,G,A,8_58107610_G_A,48,0,0,0,0.0732394366197183,,,
rs9666546,chr11,131983998,T,G,51,54,105,0.485714285714286,0.516369371368043,0.4755162,0.426121837009115,0.602862823533023,0.0458428823869459,0.398579621330084,0.624746599059881,0.514492330271069,False,True,PANC-1,CTCF,,NA,NA,,,11,132114104,G,G,0.715,T,0.285,gnoMADg:nfe,11_132114104_T_G,11,132114104,T,G,11_132114104_T_G,82,2,1,0,0.139637826961771,NTM,,Forced expiratory volume in 1-second (fev1)	Lung function (FEV1/FVC)
rs34236606,chr14,52733920,C,T,57,72,129,0.441860465116279,0.488080552783458,0.4396891,0.42127962863098,0.581875212065845,0.0416871610127273,0.403416800525214,0.600433728293685,0.501577420348412,False,False,MCF-7,ESR1,,NA,NA,,,14,52267202,C,C,0.9123,T,0.08774,gnoMADg:nfe,14_52267202_C_T,14,52267202,C,T,14_52267202_C_T,64,0,2,0,0.159356136820926,PTGER2	PTGDR,,
rs3217926,chr12,4411683,T,C,67,36,103,0.650485436893204,0.529411337425034,0.6109646,0.449132128549908,0.633357978215658,0.0483285089743122,0.428497243433628,0.66799698897638,0.541245053382783,False,False,MCF-7,ESR1,,NA,NA,,,12,4302517,T,T,0.6068,C,0.3932,gnoMADg:nfe,12_4302517_T_C,12,4302517,T,C,12_4302517_T_C,93,7,1,0,0.0798792756539235,TIGAR,,Mean corpuscular hemoglobin	Mean corpuscular hemoglobin concentration	Red blood cell count	Mean corpuscular hemoglobin	Mean corpuscular volume	Mean corpuscular volume	Hemoglobin A1c levels
rs17428350,chr9,88213311,C,T,57,44,101,0.564356435643564,0.488080552783458,0.6073751,0.366708440056004,0.546093005032326,0.0480312850542717,0.345763013293168,0.585432020194677,0.456400722544165,False,False,MCF-7,ESR1,,NA,NA,,,9,85598396,C,C,0.9194,T,0.08061,gnoMADg:nfe,9_85598396_C_T,9,85598396,C,T,9_85598396_C_T,68,0,1,0,0.0665995975855131,NAA35,,
rs9592234,chr13,63571494,G,A,188,237,425,0.442352941176471,0.507630796254283,0.48443955,0.408046560585295,0.511260369654022,0.0266357423457488,0.389953876535671,0.526054626887262,0.459653465119659,False,True,Jurkat,MYB,,NA,NA,,,13,62997361,G,G,0.8687,A,0.1313,gnoMADg:nfe,13_62997361_G_A,13,62997361,G,A,13_62997361_G_A,49,0,0,0,0,,,
rs10750935,chr11,60101453,T,C,71,71,142,0.5,0.500109728238934,0.4864511,0.432635937564599,0.593864799131312,0.0417125920688685,0.413053885929974,0.617940146845751,0.513250368347956,False,True,GM12891,CTCF,,NA,NA,,,11,60333980,C,T,0.6415,C,0.3585,gnoMADg:nfe,11_60333980_T_C,11,60333980,T,C,11_60333980_T_C,92,3,6,1,0.267605633802817,MS4A6A	MS4A14	MS4A7	MS4A2	TCN1	MS4A4A,MS4A6E,Heel bone mineral density	Alzheimer's disease or family history of Alzheimer's disease	Monocyte count
rs1145603,chr5,157288429,G,A,156,158,314,0.496815286624204,0.518831401552613,0.5201856,0.420351206287576,0.537387697593798,0.0306002872216564,0.390629061679366,0.544370894125819,0.478869451940687,False,True,GM12878,EP300,,NA,NA,,,5,157861421,A,A,0.5727,G,0.4273,gnoMADg:nfe,5_157861421_G_A,5,157861421,G,A,5_157861421_G_A,63,0,2,0,0.106237424547284,CLINT1	THG1L,,
rs3791334,chr2,113941769,A,C,53,52,105,0.504761904761905,0.514362825199442,0.4954808,0.425195291738252,0.598747374716926,0.0471417681010077,0.391660232563675,0.628482496921811,0.511971333227589,False,False,MCF-7,ESR1,,NA,NA,,,2,113184192,C,C,0.6581,A,0.3419,gnoMADg:nfe,2_113184192_A_C,2,113184192,A,C,2_113184192_A_C,135,5,3,2,0.37364185110664,PAX8	PSD4	IL1RN,PAX8	PSD4,White blood cell count	Neutrophil count	White blood cell count	Neutrophil count	Interleukin-1 receptor antagonist protein measurement
rs4983162,chr14,26840443,G,A,60,48,108,0.555555555555556,0.497919124321278,0.60369995,0.364016614677078,0.538019329680201,0.045756025661498,0.339320638490081,0.569083238380138,0.451017972178639,False,False,MCF-7,ESR1,,NA,NA,,,14,26371237,A,A,0.7206,G,0.2794,gnoMADg:nfe,14_26371237_G_A,14,26371237,G,A,14_26371237_G_A,25,0,0,0,0.0331991951710262,,,
rs7948785,chr11,32231059,A,G,39,71,110,0.354545454545455,0.517705224728837,0.39744025,0.372670555280754,0.550972944884448,0.0477190109028615,0.339566634086478,0.570362499202265,0.461821750082601,False,False,MCF-7,ESR1,,NA,NA,,,11,32209513,A,A,0.8213,G,0.1787,gnoMADg:nfe,11_32209513_A_G,11,32209513,A,G,11_32209513_A_G,54,0,0,0,0.0531187122736418,,,
rs7954245,chr12,8994787,C,T,41,64,105,0.39047619047619,0.488080552783458,0.36360535,0.440687092821363,0.630330389715479,0.0484121730368138,0.412470254297781,0.66242289720416,0.535508741268421,False,False,MCF-7,ESR1,,NA,NA,,,12,8842191,C,T,0.7477,C,0.2523,gnoMADg:nfe,12_8842191_C_T,12,8842191,C,T,12_8842191_C_T,46,0,0,0,0.0865191146881288,,,
rs17116988,chr1,58602197,G,A,116,110,226,0.513274336283186,0.507630796254283,0.50607185,0.440445696683024,0.567802944429098,0.0334734080216197,0.418987588904913,0.585005790913531,0.504124320556061,False,True,Jurkat,MYB,,NA,NA,,,1,58136525,C,G,0.8249,A,0.1751,gnoMADg:nfe,1_58136525_G_A,1,58136525,G,A,1_58136525_G_A,30,0,0,0,0.0334004024144869,,,
rs5999125,chr22,34263325,G,A,174,247,421,0.413301662707838,0.493784570328569,0.3869113,0.468302596430249,0.572294068185749,0.0271459763036392,0.455387994449923,0.59519395419711,0.520298332307999,False,True,MCF-7,FOXA1,,NA,NA,,,22,33867337,A,A,0.5847,G,0.4153,gnoMADg:nfe,22_33867337_G_A,22,33867337,G,A,22_33867337_G_A,60,0,1,1,0.146277665995976,LARGE1,LARGE1,
rs10174692,chr2,28662228,G,A,84,28,112,0.75,0.507607538864029,0.7187368,0.437838027457732,0.639959006081436,0.053408187834754,0.398877453214444,0.670448948843464,0.538898516769584,False,True,HepG2,CREB1,,NA,NA,,,2,28439361,G,G,0.7832,A,0.2168,gnoMADg:nfe,2_28439361_G_A,2,28439361,G,A,2_28439361_G_A,109,2,0,1,0.1,,FOSL2,Triglycerides	Triglycerides
rs1509234,chr3,182658429,C,T,76,54,130,0.584615384615385,0.488080552783458,0.5461694,0.456681584508065,0.618336937595329,0.0426954576324108,0.429701765686813,0.636447330328875,0.537509261051697,False,False,MCF-7,ESR1,True,NA,NA,SRR5735132_dedup.bam.motifs_1_GmCATTCCATTCkCA,NoPeak,3,182940641,C,T,0.6699,C,0.3301,gnoMADg:nfe,3_182940641_C_T,3,182940641,C,T,3_182940641_C_T,100,0,4,0,0.14627766599597…	MCCC1	MAP6D1	ATP11B,,
rs4903482,chr14,77209399,G,A,65,106,171,0.380116959064327,0.497919124321278,0.419504,0.378815532981156,0.531518722937406,0.0398702115746193,0.368845398309101,0.568511690668958,0.455167127959281,False,False,MCF-7,ESR1,,NA,NA,,,14,76743056,A,A,0.8291,G,0.1709,gnoMADg:nfe,14_76743056_G_A,14,76743056,G,A,14_76743056_G_A,51,0,2,0,0.199195171026157,ANGEL1	VASH1,,
rs17705416,chr19,35966584,C,T,36,82,118,0.305084745762712,0.488080552783458,0.3037342,0.408910242741257,0.592873338122485,0.0481041213066134,0.392443657080919,0.62621443274061,0.500891790431871,False,False,MCF-7,ESR1,,NA,NA,,,19,35475682,T,C,0.8038,T,0.1962,gnoMADg:nfe,19_35475682_C_T,19,35475682,C,T,19_35475682_C_T,34,0,2,1,0.220724346076459,ARHGAP33	DMKN,DMKN,
rs7130932,chr11,69266710,G,A,98,61,159,0.616352201257862,0.497919124321278,0.618238,0.423170367458335,0.579160643754516,0.0401877896758571,0.399331349282027,0.600469095091553,0.501165505606425,False,False,MCF-7,ESR1,,NA,NA,,,11,69451942,A,A,0.6371,G,0.3629,gnoMADg:nfe,11_69451942_G_A,11,69451942,G,A,11_69451942_G_A,92,7,0,0,0.0663983903420523,,,Sex hormone-binding globulin levels	Sex hormone-binding globulin levels	Sex hormone-binding globulin levels adjusted for BMI	Standing height	Appendicular lean mass	Sex hormone-binding globulin levels adjusted for BMI	Breast cancer
rs10793257,chr11,77309533,T,C,78,81,159,0.490566037735849,0.498604196914453,0.50214,0.400145393767513,0.55688078779999,0.0402513281203077,0.386093303735337,0.590634626104718,0.478513090783752,False,True,T-47D,PGR,,NA,NA,,,11,77598488,C,T,0.6352,C,0.3648,gnoMADg:nfe,11_77598488_T_C,11,77598488,T,C,11_77598488_T_C,100,11,7,2,0.313883299798793,AAMDC	PAK1	RSF1	AQP11	ACER3	INTS4	CLNS1A,AAMDC	INTS4,Platelet distribution width	Mean platelet volume	Platelet count	Mean platelet volume	Platelet distribution width	Platelet count	Mean platelet (thrombocyte) volume	Hand grip strength (left)	Hand grip strength (right)	Platelet count	Mean platelet volume
rs6906467,chr6,4030122,A,G,68,45,113,0.601769911504425,0.517705224728837,0.64549355,0.363511939644844,0.538666972908513,0.0460720370062756,0.351675561879802,0.571982015559151,0.451089456276678,False,False,MCF-7,ESR1,,NA,NA,,,6,4029888,A,G,0.6732,A,0.3268,gnoMADg:nfe,6_4029888_A_G,6,4029888,A,G,6_4029888_A_G,49,0,2,2,0.347082494969819,PRP4K	ECI2,ECI2	FAM217A,
rs9592234,chr13,63571494,G,A,188,237,425,0.442352941176471,0.507630796254283,0.48443955,0.408046560585295,0.511260369654022,0.0266357423457488,0.389953876535671,0.526054626887262,0.459653465119659,False,True,Jurkat,MYB,,NA,NA,,,13,62997361,G,G,0.8687,A,0.1313,gnoMADg:nfe,13_62997361_G_A,13,62997361,G,A,13_62997361_G_A,49,0,0,0,0,,,
rs17277088,chr14,20580112,G,A,69,50,119,0.579831932773109,0.497919124321278,0.598997,0.4007028607917,0.570222228431824,0.0446220844368268,0.371000432478237,0.591564650278547,0.485462544611762,False,False,MCF-7,ESR1,,NA,NA,,,14,20111953,,G,0.5905,A,0.4095,gnoMADg:nfe,14_20111953_G_A,14,20111953,G,A,14_20111953_G_A,48,0,0,0,0.112877263581489,,,
rs11840615,chr13,90633462,C,T,120,67,187,0.641711229946524,0.512267139021963,0.5992449,0.473953455117869,0.624333526684562,0.0382402211402296,0.438219644781704,0.634059254066884,0.549143490901215,False,True,LNCaP,AR,,NA,NA,,,13,89981208,T,C,0.7737,T,0.2263,gnoMADg:nfe,13_89981208_C_T,13,89981208,C,T,13_89981208_C_T,40,0,0,0,0,,,
rs3177118,chr20,11905642,G,A,53,79,132,0.401515151515151,0.493784570328569,0.42691185,0.393341686900896,0.554456949616339,0.0424589359131754,0.36760315295766,0.573218176505837,0.473899318258618,False,True,MCF-7,FOXA1,,NA,NA,,,20,11924994,G,G,0.576,A,0.424,gnoMADg:nfe,20_11924994_G_A,20,11924994,G,A,20_11924994_G_A,48,0,1,0,0.172837022132797,BTBD3,,
rs9666546,chr11,131983998,T,G,51,54,105,0.485714285714286,0.516369371368043,0.4755162,0.426121837009115,0.602862823533023,0.0458428823869459,0.398579621330084,0.624746599059881,0.514492330271069,False,True,PANC-1,CTCF,,NA,NA,,,11,132114104,G,G,0.715,T,0.285,gnoMADg:nfe,11_132114104_T_G,11,132114104,T,G,11_132114104_T_G,82,2,1,0,0.139637826961771,NTM,,Forced expiratory volume in 1-second (fev1)	Lung function (FEV1/FVC)
rs2286465,chr4,10532634,G,A,69,56,125,0.552,0.506136279349424,0.5696433,0.403044940219247,0.56588860733616,0.0425864767276303,0.37202937759454,0.576964100718675,0.484466773777704,False,True,LNCaP,GATA2,,NA,NA,,,4,10531010,G,A,0.7267,G,0.2733,gnoMADg:nfe,4_10531010_G_A,4,10531010,G,A,4_10531010_G_A,62,6,2,0,0.15271629778672,SLC2A9	ZNF518B,,Urate levels	Allopurinol | treatment/medication code	Urate levels	Gout | non-cancer illness code self-reported	Gout	Height
rs5744798,chr12,133245149,A,G,58,57,115,0.504347826086956,0.517705224728837,0.5220067,0.405019651116489,0.57592753473456,0.0446448140791759,0.373516150380259,0.594522800545339,0.490473592925525,False,False,MCF-7,ESR1,,NA,NA,,,12,132668563,G,A,0.5651,G,0.4349,gnoMADg:nfe,12_132668563_A_G,12,132668563,A,G,12_132668563_A_G,77,2,9,5,0.440241448692153,ANKLE2	P2RX2	LRCOL1	FBRSL1	PXMP2	ZNF605	PGAM5	POLE	GOLGA3,ANKLE2	FBRSL1	PXMP2	PGAM5	POLE,Mean platelet volume	Mean platelet volume
rs6032238,chr20,44120651,A,G,55,51,106,0.518867924528302,0.517705224728837,0.5046677,0.433164271899991,0.603669879477164,0.0452801633315581,0.399742571020216,0.622119597258804,0.518417075688577,False,False,MCF-7,ESR1,True,NA,NA,SRR7755829_dedup.bam.motifs_0_GnCnnCTwGTnG,NoPeak,20,45492011,A,G,0.6475,A,0.3525,gnoMADg:nfe,20_45492011_A_G,20,45492011,A,G,20_45492011_A_G,73,3,14,8,0.307042253521127,W…	DNTTIP1	SPINT4	PLTP	SPINT3	WFDC6	EPPIN-WFDC6	ZSWIM1	CTSA	WFDC13	SNX21	WFDC3	UBE2C	TNNC2,WFDC10B	WFDC6	WFDC11	SNX21	ACOT8	EPPIN	WFDC3	TNNC2,Mean platelet volume	Mean reticulocyte volume	Mean platelet volume
rs4757718,chr11,18804934,A,G,65,40,105,0.619047619047619,0.517705224728837,0.65047495,0.383238682228161,0.570043226046837,0.0483467617556095,0.359268132531116,0.608028612520075,0.476640954137499,False,False,MCF-7,ESR1,,NA,NA,,,11,18783387,A,A,0.668,G,0.332,gnoMADg:nfe,11_18783387_A_G,11,18783387,A,G,11_18783387_A_G,32,0,2,0,0.192756539235412,PTPN5	LDHC,,
rs9657726,chr9,87995816,T,C,33,67,100,0.33,0.529411337425034,0.38207655,0.35855598135212,0.54755885459646,0.0499135945515919,0.334850279888033,0.58304263462007,0.45305741797429,False,False,MCF-7,ESR1,,NA,NA,,,9,85380901,C,T,0.8119,C,0.1881,gnoMADg:nfe,9_85380901_T_C,9,85380901,T,C,9_85380901_T_C,30,0,0,0,0.0199195171026157,,,
rs17752199,chr6,51406848,A,G,79,83,162,0.487654320987654,0.498539015313811,0.4882183,0.425541226964698,0.576400395533244,0.0381622231573845,0.396673787449797,0.593732456155392,0.500970811248971,False,True,GM12878,STAG1,,NA,NA,,,6,51542050,A,A,0.8953,G,0.1047,gnoMADg:nfe,6_51542050_A_G,6,51542050,A,G,6_51542050_A_G,159,15,1,0,0.0464788732394366,PAQR8,,3mm weak meridian (right)	Weight	Weight	Intra-ocular pressure goldmann-correlated (right)	3mm strong meridian (right)	6mm weak meridian (left)	6mm strong meridian (right)	Intra-ocular pressure goldmann-correlated (left)	Intra-ocular pressure corneal-compensated (right)	Trunk fat mass	Whole body fat mass	3mm strong meridian (left)	3mm weak meridian (left)	Comparative body size at age 10	6mm strong meridian (left)
rs955888,chr9,113637662,C,A,113,62,175,0.645714285714286,0.503582165596104,0.62195715,0.444620556888528,0.598075212979176,0.0393874784320135,0.429202168049336,0.626948267879127,0.521347884933852,False,False,MCF-7,ESR1,,NA,NA,,,9,110875382,C,C,0.7303,A,0.2698,gnoMADg:nfe,9_110875382_C_A,9,110875382,C,A,9_110875382_C_A,51,8,1,0,0.146277665995976,LPAR1,,Eosinophill percentage	Eosinophil counts	Eosinophill count	Eosinophil counts	Eosinophil counts	Eosinophil percentage of white cells	Eosinophil percentage of white cells	Eosinophil counts
rs4765029,chr12,125732525,A,G,66,52,118,0.559322033898305,0.517705224728837,0.5263574,0.454159202250872,0.616615435849085,0.0427150143629104,0.432980622472875,0.642766282981993,0.535387319049979,False,False,MCF-7,ESR1,,NA,NA,,,12,125247979,G,G,0.8371,A,0.1629,gnoMADg:nfe,12_125247979_A_G,12,125247979,A,G,12_125247979_A_G,42,0,0,0,0.0798792756539235,,,
rs6771739,chr3,184506578,C,T,60,83,143,0.41958041958042,0.488080552783458,0.41483815,0.42644128057287,0.585264035890897,0.0416556100370132,0.40947508450843,0.613189496254772,0.505852658231883,False,False,MCF-7,ESR1,,NA,NA,,,3,184788790,C,C,0.5904,T,0.4096,gnoMADg:nfe,3_184788790_C_T,3,184788790,C,T,3_184788790_C_T,45,0,0,0,0.0995975855130785,,,
rs6753830,chr2,20329353,C,T,107,82,189,0.566137566137566,0.488080552783458,0.51954055,0.476677470934739,0.620354438614084,0.0371058079393451,0.443183655652946,0.632649471506377,0.548515954774412,False,True,MCF-7,ESR1,,NA,NA,,,2,20129592,C,T,0.5183,C,0.4817,gnoMADg:nfe,2_20129592_C_T,2,20129592,C,T,2_20129592_C_T,56,1,4,0,0.179275653923541,TTC32	SDC1	WDR35	MATN3,,Total testosterone levels
rs7120765,chr11,121122021,A,G,100,51,151,0.662251655629139,0.488355764817809,0.6670946,0.416844407567895,0.574410559015045,0.0411199861108642,0.396471189199031,0.604121612623419,0.49562748329147,False,True,T-47D,ESR1,,NA,NA,,,11,121251312,G,G,0.6157,A,0.3846,gnoMADg:nfe,11_121251312_A_G,11,121251312,A,G,11_121251312_A_G,28,0,2,0,0.165995975855131,GRIK4	SC5D,,
rs17428350,chr9,88213311,C,T,57,44,101,0.564356435643564,0.488080552783458,0.6073751,0.366708440056004,0.546093005032326,0.0480312850542717,0.345763013293168,0.585432020194677,0.456400722544165,False,False,MCF-7,ESR1,,NA,NA,,,9,85598396,C,C,0.9194,T,0.08061,gnoMADg:nfe,9_85598396_C_T,9,85598396,C,T,9_85598396_C_T,68,0,1,0,0.0665995975855131,NAA35,,
rs11251728,chr10,3163452,T,C,89,60,149,0.597315436241611,0.529411337425034,0.57342095,0.438356933599525,0.590783449723469,0.039411790334782,0.422986668655205,0.622338704787327,0.514570191661497,False,False,MCF-7,ESR1,,NA,NA,,,10,3121260,T,T,0.522,C,0.4781,gnoMADg:nfe,10_3121260_T_C,10,3121260,T,C,10_3121260_T_C,51,0,2,2,0.393762575452716,PITRM1	PFKP,PITRM1	PFKP,
rs4733653,chr8,129844671,C,T,70,131,201,0.348258706467662,0.488080552783458,0.34490565,0.433886493680489,0.584929920615069,0.037200511817905,0.398852871527982,0.592027328180826,0.509408207147779,False,False,MCF-7,ESR1,,NA,NA,,,8,128832425,C,T,0.5948,C,0.4052,gnoMADg:nfe,8_128832425_C_T,8,128832425,C,T,8_128832425_C_T,69,1,0,0,0,,,Pattern 1 | hair/balding pattern
rs4964996,chr12,132270458,T,C,57,65,122,0.467213114754098,0.529411337425034,0.5024401,0.389326100823178,0.549154854280802,0.0425797286793535,0.371726252397094,0.579748252710287,0.46924047755199,False,False,MCF-7,ESR1,,NA,NA,,,12,131785913,T,T,0.5622,C,0.4378,gnoMADg:nfe,12_131785913_T_C,12,131785913,T,C,12_131785913_T_C,41,0,2,2,0.246478873239437,MMP17	EP400,MMP17	SFSWAP,
rs4302525,chr4,6552201,C,T,73,39,112,0.651785714285714,0.488080552783458,0.6557696,0.401978625905303,0.58178106934185,0.0491912141564845,0.380820615616889,0.624039425592167,0.491879847623577,False,False,MCF-7,ESR1,,NA,NA,,,4,6550474,C,C,0.8516,T,0.1484,gnoMADg:nfe,4_6550474_C_T,4,6550474,C,T,4_6550474_C_T,29,0,2,0,0.172635814889336,PPP2R2C	MAN2B2,,
rs8112895,chr19,10305162,A,G,70,78,148,0.472972972972973,0.502261075009047,0.4834285,0.410886436555306,0.568458308523016,0.0406453439994354,0.387600039490345,0.588872521983029,0.489672372539161,False,True,HepG2,GABPA,,NA,NA,,,19,10194486,G,A,0.9356,G,0.06445,gnoMADg:nfe,19_10194486_A_G,19,10194486,A,G,19_10194486_A_G,96,8,2,1,0.199396378269618,DNMT1	P2RY11,EIF3G,Appendicular lean mass	Trunk fat-free mass	Trunk predicted mass	Whole body fat-free mass	Comparative height size at age 10	Standing height	Appendicular lean mass	Whole body water mass
rs2305100,chr13,44448934,C,T,75,71,146,0.513698630136986,0.501049212384606,0.50372,0.436313450741536,0.595662786930628,0.0412571953388884,0.402343714198566,0.61036704956491,0.515988118836082,False,True,GM19239,CTCF,,NA,NA,,,13,43874798,C,C,0.896,T,0.104,gnoMADg:nfe,13_43874798_C_T,13,43874798,C,T,13_43874798_C_T,53,0,2,1,0.286519114688129,LACC1	CCDC122,CCDC122,
rs4453038,chr1,116347890,C,T,76,190,266,0.285714285714286,0.488080552783458,0.2993026,0.419722922167176,0.556651841019676,0.036149151361134,0.385515877291246,0.56536253531112,0.488187381593426,False,False,MCF-7,ESR1,True,NA,NA,SRR5687490_dedup.bam.motifs_3_GCkTGAGCCACCGC,NoPeak,1,115805269,T,T,0.6324,C,0.3676,gnoMADg:nfe,1_115805269_C_T,1,115805269,C,T,1_115805269_C_T,52,0,2,0,0.179275653923541,S…	NHLH2,,
rs6753830,chr2,20329353,C,T,107,82,189,0.566137566137566,0.488080552783458,0.51954055,0.476677470934739,0.620354438614084,0.0371058079393451,0.443183655652946,0.632649471506377,0.548515954774412,False,True,MCF-7,ESR1,,NA,NA,,,2,20129592,C,T,0.5183,C,0.4817,gnoMADg:nfe,2_20129592_C_T,2,20129592,C,T,2_20129592_C_T,56,1,4,0,0.179275653923541,TTC32	SDC1	WDR35	MATN3,,Total testosterone levels
rs7605009,chr2,21540399,G,A,85,100,185,0.459459459459459,0.504469215440233,0.466449,0.423688650228444,0.569277334897049,0.0369230955860156,0.388895084428104,0.579419155186137,0.496482992562747,False,True,GM12892,CTCF,,NA,NA,,,2,21317527,A,G,0.887,A,0.113,gnoMADg:nfe,2_21317527_G_A,2,21317527,G,A,2_21317527_G_A,61,1,0,0,0.0398390342052314,,,Low density lipoprotein cholesterol levels
rs2046606,chr1,188157788,C,T,183,109,292,0.626712328767123,0.488080552783458,0.62914225,0.431748742721651,0.562103825670982,0.034228345459008,0.408378447285144,0.576302749382878,0.496926284196316,False,True,MCF-7,ESR1,,NA,NA,,,1,188188657,C,C,0.9046,T,0.0954,gnoMADg:nfe,1_188188657_C_T,1,188188657,C,T,1_188188657_C_T,51,0,0,0,0,,,
rs13302577,chr9,32395896,G,A,55,53,108,0.509259259259259,0.504804062536114,0.52148075,0.404862064283139,0.577985520862251,0.0453718347256873,0.380152485828585,0.599619282783029,0.491423792572695,False,True,SK-N-SH,CTCF,,NA,NA,,,9,32395898,G,G,0.6369,A,0.3631,gnoMADg:nfe,9_32395898_G_A,9,32395898,G,A,9_32395898_G_A,68,8,3,0,0.179275653923541,RIGI	ACO1	TOPORS,,Hematocrit	Haemoglobin concentration	Hemoglobin	Red blood cell count	Haematocrit percentage	Red blood cell count	Hemoglobin concentration	Hematocrit
rs5996761,chr22,25199298,T,C,105,116,221,0.475113122171946,0.499062597695064,0.5125002,0.397890160023935,0.535250320607687,0.0364361779103776,0.371992881737476,0.552810286362758,0.466570240315811,False,True,GM19239,CTCF,,NA,NA,,,22,24803331,C,T,0.8282,C,0.1718,gnoMADg:nfe,22_24803331_T_C,22,24803331,T,C,22_24803331_T_C,42,0,2,0,0.106237424547284,SGSM1	DDT,,
rs10801620,chr1,197591406,C,A,46,62,108,0.425925925925926,0.527165157291917,0.4765553,0.3681054675996,0.540536639415599,0.0455658985559123,0.346394781946623,0.567570748478654,0.4543210535076,False,True,T-47D,PGR,,NA,NA,,,1,197622276,C,C,0.5238,A,0.4764,gnoMADg:nfe,1_197622276_C_A,1,197622276,C,A,1_197622276_C_A,98,1,1,0,0.119718309859155,DENND1B,,Heel bone mineral density
rs4334820,chr4,6601742,A,G,69,51,120,0.575,0.517705224728837,0.60070365,0.389254506510243,0.559883605722256,0.0458626144251026,0.369181463270027,0.587652543327052,0.47456905611625,False,False,MCF-7,ESR1,True,NA,NA,Average_301_AsTGCCmCCTGsTG	SRR7755829_dedup.bam.motifs_1_syGCCmyCTGGTGG,NoPeak,4,6600015,G,A,0.5263,G,0.4737,gnoMADg:nfe,4_6600015_A_G,4,6600015,A,G,4_6600015_A_G,42,0,2,0,0.245875251509054,S100P	MAN2B2,,
rs6730027,chr2,197876929,T,C,242,237,479,0.505219206680585,0.496699872113572,0.4833306,0.475421795178357,0.568293490437153,0.0231867592511928,0.464865338708101,0.585295905138954,0.521857642807755,False,True,GM12892,STAG1,,NA,NA,,,2,197012205,T,C,0.8287,T,0.1713,gnoMADg:nfe,2_197012205_T_C,2,197012205,T,C,2_197012205_T_C,58,0,2,1,0.207042253521127,ANKRD44	GTF3C3,ANKRD44,
rs4964996,chr12,132270458,T,C,57,65,122,0.467213114754098,0.529411337425034,0.5024401,0.389326100823178,0.549154854280802,0.0425797286793535,0.371726252397094,0.579748252710287,0.46924047755199,False,False,MCF-7,ESR1,,NA,NA,,,12,131785913,T,T,0.5622,C,0.4378,gnoMADg:nfe,12_131785913_T_C,12,131785913,T,C,12_131785913_T_C,41,0,2,2,0.246478873239437,MMP17	EP400,MMP17	SFSWAP,
rs12823926,chr12,104948566,G,A,34,73,107,0.317757009345794,0.497919124321278,0.2910017,0.428114754084509,0.624066919321777,0.0511205115065848,0.413192221668472,0.667674375516532,0.526090836703143,False,False,MCF-7,ESR1,,NA,NA,,,12,104554788,G,G,0.6125,A,0.3875,gnoMADg:nfe,12_104554788_G_A,12,104554788,G,A,12_104554788_G_A,40,0,1,0,0.0732394366197183,CHST11,,
rs2242993,chr5,76115521,C,T,98,107,205,0.478048780487805,0.506088001070735,0.4529877,0.457320464926409,0.600970167511934,0.0368429047212848,0.425767208619869,0.610140668607475,0.529145316219171,False,True,LNCaP,FOXA1,,NA,NA,,,5,76819696,C,C,0.683,T,0.317,gnoMADg:nfe,5_76819696_C_T,5,76819696,C,T,5_76819696_C_T,52,4,4,0,0.259154929577465,F2RL1	ZBED3	S100Z	F2R,,Mean platelet volume	Mean platelet volume	Mean platelet (thrombocyte) volume	Mean platelet volume
rs4302525,chr4,6552201,C,T,73,39,112,0.651785714285714,0.488080552783458,0.6557696,0.401978625905303,0.58178106934185,0.0491912141564845,0.380820615616889,0.624039425592167,0.491879847623577,False,False,MCF-7,ESR1,,NA,NA,,,4,6550474,C,C,0.8516,T,0.1484,gnoMADg:nfe,4_6550474_C_T,4,6550474,C,T,4_6550474_C_T,29,0,2,0,0.172635814889336,PPP2R2C	MAN2B2,,
rs6669354,chr1,65925349,T,G,114,89,203,0.561576354679803,0.501528912923036,0.523607,0.466334792284074,0.609533707222793,0.0370669716438384,0.442784332245453,0.624860704477923,0.537934249753434,False,True,GM19239,CTCF,,NA,NA,,,1,65459666,T,T,0.8748,G,0.1252,gnoMADg:nfe,1_65459666_T_G,1,65459666,T,G,1_65459666_T_G,58,0,2,0,0.186116700201207,LEPROT	LEPR,,
rs961391,chr9,90408587,G,T,445,662,1107,0.401987353206865,0.484575745000887,0.4369151,0.425332805982031,0.506876148101557,0.0210550593975706,0.412710528885022,0.523176209533028,0.466104477041794,False,True,MCF-7,ESR1,,NA,NA,,,9,87793672,G,G,0.7916,T,0.2084,gnoMADg:nfe,9_87793672_G_T,9,87793672,G,T,9_87793672_G_T,29,0,1,0,0.15271629778672,CTSL,,
rs704700,chr11,33743534,A,G,43,107,150,0.286666666666667,0.517705224728837,0.3284532,0.376803404427897,0.53663569952457,0.0416783152817279,0.355207718098904,0.5604341136252,0.456719551976234,False,False,MCF-7,ESR1,,NA,NA,,,11,33721988,A,A,0.8172,G,0.1828,gnoMADg:nfe,11_33721988_A_G,11,33721988,A,G,11_33721988_A_G,56,0,1,1,0.298993963782696,CD59,FBXO3,
rs10179753,chr2,40775133,A,G,51,51,102,0.5,0.517705224728837,0.50473085,0.407649846946064,0.593863772317972,0.0484100409846129,0.386342955103281,0.621190026860889,0.500756809632018,False,False,MCF-7,ESR1,,NA,NA,,,2,40547993,A,A,0.5981,G,0.4019,gnoMADg:nfe,2_40547993_A_G,2,40547993,A,G,2_40547993_A_G,76,0,1,0,0.186116700201207,SLC8A1,,
rs1431756,chr8,88155628,A,G,52,116,168,0.30952380952381,0.517705224728837,0.3272599,0.396557288379832,0.552720437722025,0.041205230372458,0.385565908165921,0.591006373105728,0.474638863050929,False,False,MCF-7,ESR1,,NA,NA,,,8,87143400,G,A,0.5259,G,0.4741,gnoMADg:nfe,8_87143400_A_G,8,87143400,A,G,8_87143400_A_G,61,0,0,0,0.0466800804828974,,,
rs31565,chr5,135216112,G,A,80,79,159,0.50314465408805,0.501501918120361,0.5002952,0.424725478364362,0.579917931974621,0.0395963238091592,0.404022734436042,0.602128122637666,0.502321705169491,False,True,HepG2,CTCF,,NA,NA,,,5,135880423,A,A,0.7857,G,0.2146,gnoMADg:nfe,5_135880423_G_A,5,135880423,G,A,5_135880423_G_A,50,0,2,1,0.126156941649899,TGFBI	SMAD5,SLC25A48,
rs10441520,chr8,126732991,T,G,135,69,204,0.661764705882353,0.530455893596286,0.61664315,0.47491151868538,0.617273698394331,0.0364397595873933,0.447837421944617,0.634905181430328,0.546092608539855,False,False,MCF-7,ESR1,,NA,NA,,,8,125720747,T,T,0.8752,G,0.1248,gnoMADg:nfe,8_125720747_T_G,8,125720747,T,G,8_125720747_T_G,40,0,0,0,0.0929577464788732,,,
rs10873029,chr14,50471875,A,G,106,107,213,0.497652582159624,0.517705224728837,0.47221585,0.445758973572315,0.588188846047691,0.0364863064603454,0.439423499882441,0.619737366316731,0.516973909810003,False,False,MCF-7,ESR1,,NA,NA,,,14,50005157,G,G,0.5482,A,0.4518,gnoMADg:nfe,14_50005157_A_G,14,50005157,A,G,14_50005157_A_G,41,0,0,0,0.119517102615694,,,
rs2277277,chr11,78372536,G,A,64,69,133,0.481203007518797,0.497919124321278,0.465562,0.430094976509396,0.590929276907197,0.0424372582980998,0.407883881569873,0.616031407862315,0.510512126708296,False,False,MCF-7,ESR1,,NA,NA,,,11,78661491,G,A,0.6684,G,0.3316,gnoMADg:nfe,11_78661491_G_A,11,78661491,G,A,11_78661491_G_A,49,0,2,0,0.119517102615694,NARS2	USP35,,
rs1487128,chr11,11388890,C,T,103,112,215,0.47906976744186,0.517955476100447,0.4846494,0.423613693494143,0.56526752848425,0.0364031058126776,0.395007569817277,0.577675488667888,0.494440610989197,False,False,GM12878,REST,,NA,NA,,,11,11367343,T,T,0.6684,C,0.3316,gnoMADg:nfe,11_11367343_C_T,11,11367343,C,T,11_11367343_C_T,45,0,0,1,0.174044265593561,,GALNT18,
rs2886220,chr1,203309752,T,C,42,76,118,0.355932203389831,0.513352359708445,0.3539584,0.422787446723939,0.596079131571459,0.0450635065268678,0.399688324705521,0.617483976152451,0.509433289147699,False,True,PANC-1,CTCF,True,NA,NA,Average_340_ysnTkCCATynnC,NoPeak,1,203340624,C,T,0.8141,C,0.1859,gnoMADg:nfe,1_203340624_T_C,1,203340624,T,C,1_203340624_T_C,84,20,1,0,0.225754527162978,BTG2,,Mean corpusc…	Mean corpuscular hemoglobin	Red cell distribution width	Mean corpuscular haemoglobin	Mean corpuscular volume	Mean sphered cell volume	Mean corpuscular hemoglobin	Mean spheric corpuscular volume	Mean corpuscular hemoglobin	Mean corpuscular volume	Mean sphered cell volume	Mean corpuscular volume	Mean corpuscular hemoglobin concentration	Red cell distribution width	Mean reticulocyte volume	Mean reticulocyte volume	Red cell distribution width	Mean reticulocyte volume	Mean corpuscular volume	Red cell distribution width
rs11204437,chr20,60217255,C,T,36,70,106,0.339622641509434,0.488080552783458,0.35037445,0.400510067039323,0.585572008619653,0.0494530543274821,0.379038723349339,0.614391656401089,0.493041037829488,False,False,MCF-7,ESR1,,NA,NA,,,20,61642199,C,T,0.563,C,0.437,gnoMADg:nfe,20_61642199_C_T,20,61642199,C,T,20_61642199_C_T,45,0,0,0,0.0334004024144869,,,
rs4751113,chr10,131507505,T,C,72,65,137,0.525547445255474,0.529411337425034,0.4750658,0.466499533885595,0.626023574780837,0.0417783575104862,0.447634608970988,0.653096539919591,0.546261554333216,False,False,MCF-7,ESR1,True,NA,NA,Average_301_AsTGCCmCCTGsTG	SRR7755829_dedup.bam.motifs_1_syGCCmyCTGGTGG,NoPeak,10,129709241,C,T,0.5179,C,0.4821,gnoMADg:nfe,10_129709241_T_C,10,129709241,T,C,10_129709241_T_C,52,0,0,1,0.113682092555332,,MGMT,
rs4324999,chr9,17745053,A,C,147,228,375,0.392,0.510804632517242,0.3992567,0.433665327120314,0.535292391168793,0.026421702078192,0.412732141264981,0.561353350077752,0.484478859144554,False,True,HeLa-S3,REST,,NA,NA,,,9,17745055,C,A,0.8962,C,0.1038,gnoMADg:nfe,9_17745055_A_C,9,17745055,A,C,9_17745055_A_C,50,0,0,0,0.0665995975855131,,,
rs12890371,chr14,75593839,T,C,63,51,114,0.552631578947368,0.498604196914453,0.5398844,0.425045401191103,0.597781516669157,0.0455295333613189,0.40096171404878,0.62427221717359,0.51141345893013,False,False,T-47D,PGR,,NA,NA,,,14,75127136,T,T,0.518,C,0.482,gnoMADg:nfe,14_75127136_T_C,14,75127136,T,C,14_75127136_T_C,135,7,9,6,0.413682092555332,ZC2HC1C	ACYP1	DLST	EIF2B2	TMED10	PGF	MLH3	NEK9	RPS6KL1,ZC2HC1C	ACYP1	TMED10	MLH3	NEK9	RPS6KL1,Coronary artery disease	Facial ageing	Sebaceous cyst	Heel bone mineral density	Placenta growth factor levels	Appendicular lean mass	Diseases of sebaceous glands
rs2062550,chr16,85164601,T,C,132,57,189,0.698412698412698,0.529411337425034,0.72932555,0.381809271305773,0.533119678632309,0.0397952248051474,0.376343202751381,0.57187950745535,0.457464474969041,False,False,MCF-7,ESR1,,NA,NA,,,16,85130995,T,T,0.58,C,0.42,gnoMADg:nfe,16_85130995_T_C,16,85130995,T,C,16_85130995_T_C,56,0,0,0,0.0663983903420523,,,
rs2647226,chr1,179772160,T,C,68,57,125,0.544,0.529411337425034,0.56963555,0.395977183768085,0.561801095097625,0.0431294599424111,0.3720358767372,0.583295693134058,0.478889139432855,False,False,MCF-7,ESR1,,NA,NA,,,1,179803025,C,T,0.5951,C,0.4049,gnoMADg:nfe,1_179803025_T_C,1,179803025,T,C,1_179803025_T_C,61,0,5,2,0.327364185110664,FAM163A	SOAT1	CEP350	TDRD5	TOR1AIP1,FAM163A	TOR1AIP1,
rs13064999,chr3,189349501,G,A,64,70,134,0.477611940298507,0.49909643377893,0.5157557,0.37778217393377,0.53759217999703,0.0419502289289634,0.358729235672076,0.572293851018959,0.4576871769654,False,True,BJ,FOXA2,,NA,NA,,,3,189631712,G,G,0.9243,A,0.07566,gnoMADg:nfe,3_189631712_G_A,3,189631712,G,A,3_189631712_G_A,28,0,0,0,0.0865191146881288,,,
rs6771739,chr3,184506578,C,T,60,83,143,0.41958041958042,0.488080552783458,0.41483815,0.42644128057287,0.585264035890897,0.0416556100370132,0.40947508450843,0.613189496254772,0.505852658231883,False,False,MCF-7,ESR1,,NA,NA,,,3,184788790,C,C,0.5904,T,0.4096,gnoMADg:nfe,3_184788790_C_T,3,184788790,C,T,3_184788790_C_T,45,0,0,0,0.0995975855130785,,,
rs11251728,chr10,3163452,T,C,89,60,149,0.597315436241611,0.529411337425034,0.57342095,0.438356933599525,0.590783449723469,0.039411790334782,0.422986668655205,0.622338704787327,0.514570191661497,False,False,MCF-7,ESR1,,NA,NA,,,10,3121260,T,T,0.522,C,0.4781,gnoMADg:nfe,10_3121260_T_C,10,3121260,T,C,10_3121260_T_C,51,0,2,2,0.393762575452716,PITRM1	PFKP,PITRM1	PFKP,
rs1409272,chr10,21147520,T,C,83,77,160,0.51875,0.499062597695064,0.4724094,0.470257365614818,0.624887145722812,0.0400442064251212,0.452727894657139,0.649700894113595,0.547572255668815,False,True,GM19239,CTCF,,NA,NA,,,10,20858591,C,C,0.7331,T,0.2669,gnoMADg:nfe,10_20858591_T_C,10,20858591,T,C,10_20858591_T_C,79,0,0,1,0.0468812877263581,,NEBL,
rs4302525,chr4,6552201,C,T,73,39,112,0.651785714285714,0.488080552783458,0.6557696,0.401978625905303,0.58178106934185,0.0491912141564845,0.380820615616889,0.624039425592167,0.491879847623577,False,False,MCF-7,ESR1,,NA,NA,,,4,6550474,C,C,0.8516,T,0.1484,gnoMADg:nfe,4_6550474_C_T,4,6550474,C,T,4_6550474_C_T,29,0,2,0,0.172635814889336,PPP2R2C	MAN2B2,,
rs724921,chr11,84379671,A,G,41,65,106,0.386792452830189,0.517705224728837,0.39262135,0.404287513265414,0.585934284232014,0.0478406697730803,0.383842864425942,0.61410540986903,0.495110898748714,False,False,MCF-7,ESR1,,NA,NA,,,11,84668628,A,G,0.5143,A,0.4857,gnoMADg:nfe,11_84668628_A_G,11,84668628,A,G,11_84668628_A_G,78,0,0,0,0.0201207243460765,,,
rs16842240,chr3,134619724,C,A,51,52,103,0.495145631067961,0.503582165596104,0.54494085,0.369158690469771,0.539152973074611,0.0455960031627462,0.344173262777138,0.565489843002693,0.454155831772191,False,False,MCF-7,ESR1,True,NA,NA,MA0112.1_CCAGGTCACCrTGrCCym,JASPAR,3,134900882,C,C,0.8897,A,0.1103,gnoMADg:nfe,3_134900882_C_A,3,134900882,C,A,3_134900882_C_A,42,0,0,0,0.0732394366197183,,,
rs6499092,chr16,66595842,G,A,140,109,249,0.562248995983936,0.507630796254283,0.54078465,0.445757746876297,0.581089084776795,0.0348240442698309,0.423942309657813,0.593226341904058,0.513423415826546,False,True,Jurkat,MYB,,NA,NA,,,16,66561939,A,G,0.8803,A,0.1197,gnoMADg:nfe,16_66561939_G_A,16,66561939,G,A,16_66561939_G_A,67,0,9,0,0.199195171026157,TK2	PDP2	CMTM3	CMTM1	BEAN1	CKLF	CES2	NAE1	LRRC36,,
rs6753830,chr2,20329353,C,T,107,82,189,0.566137566137566,0.488080552783458,0.51954055,0.476677470934739,0.620354438614084,0.0371058079393451,0.443183655652946,0.632649471506377,0.548515954774412,False,True,MCF-7,ESR1,,NA,NA,,,2,20129592,C,T,0.5183,C,0.4817,gnoMADg:nfe,2_20129592_C_T,2,20129592,C,T,2_20129592_C_T,56,1,4,0,0.179275653923541,TTC32	SDC1	WDR35	MATN3,,Total testosterone levels
rs1487128,chr11,11388890,C,T,103,112,215,0.47906976744186,0.517955476100447,0.4846494,0.423613693494143,0.56526752848425,0.0364031058126776,0.395007569817277,0.577675488667888,0.494440610989197,False,False,GM12878,REST,,NA,NA,,,11,11367343,T,T,0.6684,C,0.3316,gnoMADg:nfe,11_11367343_C_T,11,11367343,C,T,11_11367343_C_T,45,0,0,1,0.174044265593561,,GALNT18,
rs1972848,chr2,201102953,T,G,62,63,125,0.496,0.530455893596286,0.47400285,0.437539069293905,0.603009729424652,0.0428029508541652,0.42240850191592,0.630892279556079,0.520274399359278,False,False,MCF-7,ESR1,,NA,NA,,,2,200238230,T,T,0.8091,G,0.1909,gnoMADg:nfe,2_200238230_T_G,2,200238230,T,G,2_200238230_T_G,100,1,1,0,0.0730382293762575,SPATS2L,,Age at first sexual intercourse
rs2046606,chr1,188157788,C,T,183,109,292,0.626712328767123,0.488080552783458,0.62914225,0.431748742721651,0.562103825670982,0.034228345459008,0.408378447285144,0.576302749382878,0.496926284196316,False,True,MCF-7,ESR1,,NA,NA,,,1,188188657,C,C,0.9046,T,0.0954,gnoMADg:nfe,1_188188657_C_T,1,188188657,C,T,1_188188657_C_T,51,0,0,0,0,,,
rs9852009,chr3,135771387,T,C,56,57,113,0.495575221238938,0.529411337425034,0.4513388,0.465053380573315,0.629632301217502,0.0442569659365796,0.440284776453281,0.655050152272473,0.547342840895408,False,False,MCF-7,ESR1,,NA,NA,,,3,136052545,C,C,0.5932,T,0.4068,gnoMADg:nfe,3_136052545_T_C,3,136052545,T,C,3_136052545_T_C,96,1,3,2,0.280080482897384,PPP2R3A	PCCB	MSL2,PCCB	IL20RB,Sex hormone-binding globulin levels adjusted for BMI
rs6813195,chr4,153520475,C,T,63,48,111,0.567567567567568,0.488080552783458,0.565621,0.42001948261255,0.5911612973319,0.0455227610855131,0.400836442444193,0.627676337171308,0.505590389972225,False,False,MCF-7,ESR1,,NA,NA,,,4,152599323,C,C,0.7232,T,0.2768,gnoMADg:nfe,4_152599323_C_T,4,152599323,C,T,4_152599323_C_T,132,8,1,0,0.15271629778672,FBXW7,,Eosinophil percentage of white cells	Type 2 diabetes	Type 2 diabetes	Eosinophil counts	Type 2 diabetes (adjusted for BMI)	Red cell distribution width	Eosinophil counts	Eosinophill count
rs822349,chr9,5442487,C,T,128,122,250,0.512,0.499177425231183,0.53050165,0.418654503118063,0.540483502594702,0.0318234101620479,0.392407986474015,0.556700362348281,0.479569002856382,False,True,GM12878,STAG1,,NA,NA,,,9,5442487,C,T,0.5204,C,0.4796,gnoMADg:nfe,9_5442487_C_T,9,5442487,C,T,9_5442487_C_T,62,1,3,0,0.185915492957746,CD274	PLGRKT	PDCD1LG2,,Platelet count
rs1927602,chr9,87892071,A,C,47,63,110,0.427272727272727,0.514362825199442,0.3956239,0.44780396121798,0.61838508716869,0.0458965190034197,0.423203019001446,0.651999290343148,0.533094524193335,False,False,MCF-7,ESR1,,NA,NA,,,9,85277156,C,A,0.9218,C,0.07817,gnoMADg:nfe,9_85277156_A_C,9,85277156,A,C,9_85277156_A_C,38,0,0,0,0.00663983903420523,,,
rs10082903,chr12,132078060,C,T,58,54,112,0.517857142857143,0.488080552783458,0.5629928,0.375613621920116,0.543673378569176,0.0446519567185731,0.348008364717369,0.570886150969325,0.459643500244646,False,False,MCF-7,ESR1,,NA,NA,,,12,131593515,C,T,0.6835,C,0.3165,gnoMADg:nfe,12_131593515_C_T,12,131593515,C,T,12_131593515_C_T,45,0,0,0,0.0531187122736418,,,
rs2127995,chr17,14338397,G,T,65,45,110,0.590909090909091,0.484575745000887,0.5962052,0.410676656801072,0.582645737901125,0.0465317763502827,0.388965971148095,0.620895105745329,0.496661197351099,False,False,MCF-7,ESR1,,NA,NA,,,17,14435080,G,G,0.5193,T,0.4807,gnoMADg:nfe,17_14435080_G_T,17,14435080,G,T,17_14435080_G_T,36,0,0,0,0.0464788732394366,,,
rs2256139,chr9,130486915,T,C,71,94,165,0.43030303030303,0.529411337425034,0.4818341,0.378705748272192,0.53121131287772,0.0397584173149953,0.345198097050738,0.541417399362121,0.454958530574956,False,False,MCF-7,ESR1,,NA,NA,,,9,127724636,C,C,0.5849,T,0.4151,gnoMADg:nfe,9_127724636_T_C,9,127724636,T,C,9_127724636_T_C,75,0,9,7,0.387122736418511,TTC16	FPGS	LRSAM1	RPL12	CFAP157	STXBP1	SH2D3C	PTRH1	TOR2A,NIBAN2	TTC16	FPGS	CDK9	CFAP157	SH2D3C	TOR2A,
rs12811552,chr12,64277384,C,T,81,68,149,0.543624161073825,0.488080552783458,0.5204982,0.434929297535211,0.591651745441561,0.0408650805749326,0.426730399544685,0.627164880732556,0.513290521488386,False,False,MCF-7,ESR1,,NA,NA,,,12,63883604,C,C,0.7684,T,0.2316,gnoMADg:nfe,12_63883604_C_T,12,63883604,C,T,12_63883604_C_T,47,0,2,0,0.132997987927565,SRGAP1	RXYLT1,,
rs11258041,chr10,12918662,C,A,67,74,141,0.475177304964539,0.503582165596104,0.4957588,0.396097743884516,0.554661402861473,0.0409319831919655,0.375536325360345,0.577704928637719,0.475379573372994,False,False,MCF-7,ESR1,True,NA,NA,SRR6652022_dedup.bam.motifs_0_syrTTCCAknsm,NoPeak,10,12876662,C,C,0.7049,A,0.2951,gnoMADg:nfe,10_12876662_C_A,10,12876662,C,A,10_12876662_C_A,69,3,0,0,0.0398390342052314,…	Sitting height	Standing height
rs2161140,chr5,158122679,G,A,555,470,1025,0.541463414634146,0.501853127671895,0.5322013,0.474035864743928,0.552633473367118,0.0197130208372084,0.452296592931531,0.562669968582693,0.513334669055523,False,True,PANC-1,CTCF,,NA,NA,,,5,158695671,A,A,0.8179,G,0.1821,gnoMADg:nfe,5_158695671_G_A,5,158695671,G,A,5_158695671_G_A,55,2,0,0,0.0796780684104628,,,Ankle spacing width	Breast cancer
rs9858538,chr3,185055476,C,T,102,85,187,0.545454545454545,0.488080552783458,0.57122505,0.405618155953574,0.547408917716444,0.0364685067280676,0.37820510079519,0.566096816172501,0.476513536835009,False,False,MCF-7,ESR1,,NA,NA,,,3,185337688,C,T,0.7833,C,0.2167,gnoMADg:nfe,3_185337688_C_T,3,185337688,C,T,3_185337688_C_T,66,1,4,0,0.199396378269618,MAP3K13	VPS8	TMEM41A	EHHADH,,Sex hormone-binding globulin levels adjusted for BMI
rs3802493,chr9,115649520,C,T,117,80,197,0.593908629441624,0.488080552783458,0.61092,0.399874649988216,0.552688830942761,0.0381433597001732,0.381973181026017,0.574554964970944,0.476281740465488,False,False,MCF-7,ESR1,,NA,NA,,,9,112887240,C,C,0.7094,T,0.2906,gnoMADg:nfe,9_112887240_C_T,9,112887240,C,T,9_112887240_C_T,60,5,5,0,0.206036217303823,INIP	HSDL2	SNX30	SLC46A2	SUSD1,,Red blood cell count	Hemoglobin	Hematocrit	Hematocrit	Hemoglobin concentration
rs10801620,chr1,197591406,C,A,46,62,108,0.425925925925926,0.527165157291917,0.4765553,0.3681054675996,0.540536639415599,0.0455658985559123,0.346394781946623,0.567570748478654,0.4543210535076,False,True,T-47D,PGR,,NA,NA,,,1,197622276,C,C,0.5238,A,0.4764,gnoMADg:nfe,1_197622276_C_A,1,197622276,C,A,1_197622276_C_A,98,1,1,0,0.119718309859155,DENND1B,,Heel bone mineral density
rs6501543,chr17,70430643,G,A,60,66,126,0.476190476190476,0.505989982090816,0.5231647,0.374424487811028,0.535893442068789,0.0425701073372732,0.355863416693663,0.567901011167382,0.455158964939909,False,True,LNCaP,FOXA1,True,NA,NA,SRR8311395_dedup.bam.motifs_0_TwTTTATTTTm,NoPeak,17,72434503,G,G,0.7694,A,0.2306,gnoMADg:nfe,17_72434503_G_A,17,72434503,G,A,17_72434503_G_A,51,0,0,0,0.0265593561368209,,,
rs4546626,chr8,110125762,T,G,103,67,170,0.605882352941176,0.530455893596286,0.6143926,0.416280521624415,0.578606318806156,0.0405715630408707,0.390723982250483,0.595610243166261,0.497443420215286,False,False,MCF-7,ESR1,,NA,NA,,,8,109113533,G,T,0.6462,G,0.3538,gnoMADg:nfe,8_109113533_T_G,8,109113533,T,G,8_109113533_T_G,85,0,4,3,0.26056338028169,PKHD1L1	TRHR	EBAG9	ENY2,PKHD1L1	NUDCD1	EBAG9,
rs1932440,chr1,241703089,G,A,72,34,106,0.679245283018868,0.497919124321278,0.6915788,0.388361176299853,0.573261997842182,0.0492237437505707,0.365937454396244,0.606020024872813,0.480811587071018,False,False,MCF-7,ESR1,,NA,NA,,,1,241539789,A,A,0.8869,G,0.1131,gnoMADg:nfe,1_241539789_G_A,1,241539789,G,A,1_241539789_G_A,35,0,0,0,0.119517102615694,,,
rs11251728,chr10,3163452,T,C,89,60,149,0.597315436241611,0.529411337425034,0.57342095,0.438356933599525,0.590783449723469,0.039411790334782,0.422986668655205,0.622338704787327,0.514570191661497,False,False,MCF-7,ESR1,,NA,NA,,,10,3121260,T,T,0.522,C,0.4781,gnoMADg:nfe,10_3121260_T_C,10,3121260,T,C,10_3121260_T_C,51,0,2,2,0.393762575452716,PITRM1	PFKP,PITRM1	PFKP,
rs2998081,chr10,32493108,A,C,80,74,154,0.519480519480519,0.514362825199442,0.4829185,0.462351811752352,0.616073804700446,0.0403481608652242,0.435313826570714,0.632267806758793,0.539212808226399,False,False,MCF-7,ESR1,,NA,NA,,,10,32204180,A,C,0.5226,A,0.4774,gnoMADg:nfe,10_32204180_A_C,10,32204180,A,C,10_32204180_A_C,37,0,1,0,0.0929577464788732,ARHGAP12,,
rs11123271,chr2,111740221,A,G,57,50,107,0.532710280373832,0.517705224728837,0.5063668,0.444429102912411,0.616524120066682,0.0451586949371812,0.413144186982221,0.633725136154261,0.530476611489546,False,False,MCF-7,ESR1,,NA,NA,,,2,110982644,A,A,0.599,G,0.401,gnoMADg:nfe,2_110982644_A_G,2,110982644,A,G,2_110982644_A_G,96,14,0,1,0.0533199195171026,,ACOXL,Lymphocyte counts	Total testosterone levels	Mean corpuscular hemoglobin	Neutrophill percentage	Mean corpuscular volume	Lymphocyte percentage of white cells	Mean corpuscular hemoglobin	Lymphocyte counts	Lymphocyte count	Lymphocyte percentage of white cells	Neutrophil percentage of white cells	Mean corpuscular volume	Lymphocyte counts	Lymphocyte percentage
rs7956620,chr12,101447641,A,G,82,39,121,0.677685950413223,0.517705224728837,0.71503105,0.375032731095078,0.554910603786199,0.0475953598207025,0.346580078457715,0.594509190939396,0.464971667440639,False,False,MCF-7,ESR1,True,NA,NA,SRR7755833_dedup.bam.motifs_1_TsnnGCCCyCTrGTG,NoPeak,12,101053863,A,A,0.7308,G,0.2692,gnoMADg:nfe,12_101053863_A_G,12,101053863,A,G,12_101053863_A_G,46,0,0,0,0.046478873…
rs7148858,chr14,95748715,C,T,71,99,170,0.417647058823529,0.488080552783458,0.37425475,0.473127870796565,0.621229390366022,0.0383695494267853,0.445707385573969,0.631294845358366,0.547178630581293,False,False,MCF-7,ESR1,,NA,NA,,,14,95282378,T,T,0.7976,C,0.2024,gnoMADg:nfe,14_95282378_C_T,14,95282378,C,T,14_95282378_C_T,43,0,0,0,0.0798792756539235,,,
rs10174692,chr2,28662228,G,A,84,28,112,0.75,0.507607538864029,0.7187368,0.437838027457732,0.639959006081436,0.053408187834754,0.398877453214444,0.670448948843464,0.538898516769584,False,True,HepG2,CREB1,,NA,NA,,,2,28439361,G,G,0.7832,A,0.2168,gnoMADg:nfe,2_28439361_G_A,2,28439361,G,A,2_28439361_G_A,109,2,0,1,0.1,,FOSL2,Triglycerides	Triglycerides
rs13251663,chr8,141841577,A,G,372,354,726,0.512396694214876,0.499798319826468,0.5446664,0.427818903107361,0.507093071475231,0.0204948139246608,0.414951033353201,0.520631923002864,0.467455987291296,False,True,GM12892,STAG1,,NA,NA,,,8,140831478,G,G,0.5415,A,0.4585,gnoMADg:nfe,8_140831478_A_G,8,140831478,A,G,8_140831478_A_G,190,4,3,2,0.407042253521127,AGO2	CHRAC1	PTK2,AGO2	PTK2,Impedance of leg (right)	Appendicular lean mass	Impedance of leg (left)	Atrial fibrillation
rs2271026,chr2,128050483,T,C,39,67,106,0.367924528301887,0.529411337425034,0.35337475,0.422765884065192,0.608689121731482,0.0482305038931154,0.403887270166991,0.640205441106455,0.515727502898337,False,False,MCF-7,ESR1,,NA,NA,,,2,127292907,T,T,0.9449,C,0.05508,gnoMADg:nfe,2_127292907_T_C,2,127292907,T,C,2_127292907_T_C,80,0,4,0,0.13943661971831,IWS1	PROC	LIMS2	MAP3K2,,
rs2034850,chr5,116223322,C,T,34,68,102,0.333333333333333,0.487317015689623,0.29770205,0.434444138301392,0.629000111153678,0.0520027832289212,0.418433829654574,0.661019238346579,0.531722124727535,False,True,MCF-7,FOXA1,,NA,NA,,,5,116887626,C,C,0.8498,T,0.1502,gnoMADg:nfe,5_116887626_C_T,5,116887626,C,T,5_116887626_C_T,64,0,0,0,0.0265593561368209,,,
rs1409272,chr10,21147520,T,C,83,77,160,0.51875,0.499062597695064,0.4724094,0.470257365614818,0.624887145722812,0.0400442064251212,0.452727894657139,0.649700894113595,0.547572255668815,False,True,GM19239,CTCF,,NA,NA,,,10,20858591,C,C,0.7331,T,0.2669,gnoMADg:nfe,10_20858591_T_C,10,20858591,T,C,10_20858591_T_C,79,0,0,1,0.0468812877263581,,NEBL,
rs7261415,chr20,12064152,T,C,205,199,404,0.507425742574257,0.49868003762782,0.537128,0.42099010975409,0.518868383736825,0.0249075427550905,0.40829860005186,0.533364393583534,0.469929246745457,False,True,HepG2,ATF2,,NA,NA,,,20,12083504,T,T,0.8456,C,0.1544,gnoMADg:nfe,20_12083504_T_C,20,12083504,T,C,20_12083504_T_C,62,0,0,0,0.0398390342052314,,,
rs1479129,chr17,19845769,A,G,55,57,112,0.491071428571429,0.486719102548402,0.5234678,0.38704577283025,0.557248245355382,0.045537680532468,0.364603749416106,0.577762574922344,0.472147009092816,False,False,T-47D,PGR,,NA,NA,,,17,19942456,G,A,0.6231,G,0.3769,gnoMADg:nfe,17_19942456_A_G,17,19942456,A,G,17_19942456_A_G,203,30,4,1,0.279678068410463,AKAP10	LGALS9B	SPECC1	ULK2,AKAP10,Reticulocyte count	Mean corpuscular volume	Platelet count	Mean platelet (thrombocyte) volume	Hemoglobin concentration	Mean corpuscular volume	Mean platelet volume	Reticulocyte fraction of red cells	Mean reticulocyte volume	Mean spheric corpuscular volume	Platelet count	Mean corpuscular hemoglobin	Hemoglobin	Mean corpuscular hemoglobin	Mean corpuscular volume	Mean reticulocyte volume	Mean corpuscular volume	Neutrophil count	Mean platelet volume	Mean platelet volume	Mean corpuscular haemoglobin	Mean sphered cell volume	High light scatter reticulocyte count	Neutrophil count	Mean corpuscular hemoglobin	High light scatter reticulocyte percentage of red cells	Platelet count	Strenuous sports or other exercises	Platelet count	Other exercises (eg: swimming cycling keep fit bowling) | types of physical activity in last 4 weeks
rs4964996,chr12,132270458,T,C,57,65,122,0.467213114754098,0.529411337425034,0.5024401,0.389326100823178,0.549154854280802,0.0425797286793535,0.371726252397094,0.579748252710287,0.46924047755199,False,False,MCF-7,ESR1,,NA,NA,,,12,131785913,T,T,0.5622,C,0.4378,gnoMADg:nfe,12_131785913_T_C,12,131785913,T,C,12_131785913_T_C,41,0,2,2,0.246478873239437,MMP17	EP400,MMP17	SFSWAP,
rs1362006,chr12,111742222,T,C,113,97,210,0.538095238095238,0.529411337425034,0.49062785,0.479161266832458,0.618823996537162,0.0371250091672896,0.456918737832165,0.629117724807339,0.54899263168481,False,False,MCF-7,ESR1,,NA,NA,,,12,111304418,C,T,0.7592,C,0.2408,gnoMADg:nfe,12_111304418_T_C,12,111304418,T,C,12_111304418_T_C,318,102,9,2,0.159356136820926,PHETA1	NAA25	SH2B3	TCTN1	ALDH2	TMEM116	ERP29	ACAD10	MAPKAPK5,TRAFD1	TMEM116,Hemoglobin concentration	Neutrophil percentage of white cells	Neutrophil count	Red blood cell count	Reticulocyte count	Platelet count	Neutrophil percentage of white cells	Lymphocyte counts	Lymphocyte percentage of white cells	Reticulocyte fraction of red cells	Neutrophill percentage	Red cell distribution width	Hemoglobin	Eosinophil counts	Eosinophil percentage of white cells	Red cell distribution width	Hematocrit	Plateletcrit	Reticulocyte percentage	Lymphocyte percentage	Essential hypertension	Sex hormone-binding globulin levels	Sex hormone-binding globulin levels	Liver enzyme levels (alanine transaminase)	Type 1 diabetes	Eosinophil counts	Plateletcrit	Type 1 diabetes	Immature fraction of reticulocytes	Neutrophil percentage of granulocytes	Sum eosinophil basophil counts	White blood cell count	Eosinophill count	Arm fat-free mass (left)	Arm fat-free mass (right)	High light scatter reticulocyte count	Mean sphered cell volume	Arm predicted mass (right)	Haematocrit percentage	Haemoglobin concentration	High light scatter reticulocyte percentage
rs1007709,chr12,33438081,T,G,60,96,156,0.384615384615385,0.530455893596286,0.34503215,0.471093969548624,0.626123435514983,0.0411287628044164,0.441883031682677,0.630103449003374,0.548608702531804,False,False,MCF-7,ESR1,,NA,NA,,,12,33285146,T,T,0.8833,G,0.1167,gnoMADg:nfe,12_33285146_T_G,12,33285146,T,G,12_33285146_T_G,62,0,2,0,0.086317907444668,DNM1L	SYT10,,
rs6771739,chr3,184506578,C,T,60,83,143,0.41958041958042,0.488080552783458,0.41483815,0.42644128057287,0.585264035890897,0.0416556100370132,0.40947508450843,0.613189496254772,0.505852658231883,False,False,MCF-7,ESR1,,NA,NA,,,3,184788790,C,C,0.5904,T,0.4096,gnoMADg:nfe,3_184788790_C_T,3,184788790,C,T,3_184788790_C_T,45,0,0,0,0.0995975855130785,,,
rs17200369,chr3,16592134,T,G,53,73,126,0.420634920634921,0.491672903349935,0.425918,0.415187564496023,0.580232326570818,0.0435076054264064,0.39485022521373,0.605794037781441,0.497709945533421,False,False,GM12891,STAG1,,NA,NA,,,3,16550627,T,T,0.7037,G,0.2963,gnoMADg:nfe,3_16550627_T_G,3,16550627,T,G,3_16550627_T_G,59,0,1,0,0.15271629778672,RFTN1,,
rs12878578,chr14,25045589,A,G,114,132,246,0.463414634146341,0.505675932367267,0.4761525,0.426595768093274,0.555942868562576,0.0340796014628405,0.403745828562862,0.566302327446804,0.491269318327925,False,True,Jurkat,MYB,,NA,NA,,,14,24576383,G,G,0.8891,A,0.1109,gnoMADg:nfe,14_24576383_A_G,14,24576383,A,G,14_24576383_A_G,60,0,6,2,0.439637826961771,GZMB	DHRS1	CBLN3	GZMH	KHNYN	CTSG,GZMB	GZMH,
rs3217926,chr12,4411683,T,C,67,36,103,0.650485436893204,0.529411337425034,0.6109646,0.449132128549908,0.633357978215658,0.0483285089743122,0.428497243433628,0.66799698897638,0.541245053382783,False,False,MCF-7,ESR1,,NA,NA,,,12,4302517,T,T,0.6068,C,0.3932,gnoMADg:nfe,12_4302517_T_C,12,4302517,T,C,12_4302517_T_C,93,7,1,0,0.0798792756539235,TIGAR,,Mean corpuscular hemoglobin	Mean corpuscular hemoglobin concentration	Red blood cell count	Mean corpuscular hemoglobin	Mean corpuscular volume	Mean corpuscular volume	Hemoglobin A1c levels
rs12823926,chr12,104948566,G,A,34,73,107,0.317757009345794,0.497919124321278,0.2910017,0.428114754084509,0.624066919321777,0.0511205115065848,0.413192221668472,0.667674375516532,0.526090836703143,False,False,MCF-7,ESR1,,NA,NA,,,12,104554788,G,G,0.6125,A,0.3875,gnoMADg:nfe,12_104554788_G_A,12,104554788,G,A,12_104554788_G_A,40,0,1,0,0.0732394366197183,CHST11,,
rs2737218,chr8,116631278,T,C,110,67,177,0.621468926553672,0.529411337425034,0.57982975,0.463376503372603,0.613495312124541,0.03904947008001,0.436861025886193,0.633080328197575,0.538435907748572,False,False,MCF-7,ESR1,,NA,NA,,,8,115619051,T,T,0.791,C,0.209,gnoMADg:nfe,8_115619051_T_C,8,115619051,T,C,8_115619051_T_C,208,65,0,1,0.180684104627767,,TRPS1,Hemoglobin concentration	High light scatter reticulocyte percentage of red cells	Monocyte percentage of white cells	Hip circumference	Leg fat-free mass (right)	Monocyte percentage	Appendicular lean mass	Red blood cell count	Apolipoprotein B levels	Monocyte percentage of white cells	Haematocrit percentage	Whole body fat mass	Skin colour	Hemoglobin A1c levels	Reticulocyte fraction of red cells	Hemoglobin concentration	Basal metabolic rate	Whole body water mass	Arm fat mass (right)	Leg predicted mass (left)	Height	High light scatter reticulocyte count	Hematocrit	Leg fat-free mass (left)	Arm fat-free mass (left)	Standing height	Body mass index (bmi)	Whole body fat-free mass	Low density lipoprotein cholesterol levels	Arm predicted mass (right)	Sitting height	High light scatter reticulocyte count	Insulin-like growth factor 1 levels	Hematocrit	Trunk fat-free mass	Waist circumference	Leg predicted mass (right)	Leg fat mass (left)	Monocyte count	Apolipoprotein A1 levels	Hematocrit	Red blood cell count	Granulocyte percentage of myeloid white cells	Weight	Arm fat mass (left)	Ease of skin tanning	Arm fat-free mass (right)	Immature reticulocyte fraction	Trunk fat mass	Immature fraction of reticulocytes
rs749008,chr2,127859441,A,G,61,57,118,0.516949152542373,0.517705224728837,0.5135079,0.424778843667174,0.592276501901505,0.0441078473569977,0.398903672066543,0.617819298328028,0.50852767278434,False,False,MCF-7,ESR1,,NA,NA,,,2,127101865,G,A,0.6381,G,0.3619,gnoMADg:nfe,2_127101865_A_G,2,127101865,A,G,2_127101865_A_G,73,0,2,1,0.319919517102616,BIN1	ERCC3,BIN1,
rs7862834,chr9,128448791,A,C,57,61,118,0.483050847457627,0.514362825199442,0.52222335,0.384386522569628,0.550624041033663,0.0446742636841151,0.353665748640646,0.575859527782975,0.467505281801645,False,False,MCF-7,ESR1,,NA,NA,,,9,125686512,C,C,0.8695,A,0.1306,gnoMADg:nfe,9_125686512_A_C,9,125686512,A,C,9_125686512_A_C,74,0,1,2,0.180281690140845,RABEPK,MAPKAP1	RABEPK,
rs4341989,chr2,100046783,C,T,102,45,147,0.693877551020408,0.512267139021963,0.6471329,0.466003221893368,0.629393878559802,0.0433010026307683,0.449937115773406,0.661115418259685,0.547698550226585,False,True,LNCaP,AR,,NA,NA,,,2,99430321,C,C,0.7081,T,0.2919,gnoMADg:nfe,2_99430321_C_T,2,99430321,C,T,2_99430321_C_T,123,0,7,4,0.280080482897384,REV1	LYG1	C2orf15	MRPL30	MITD1	TSGA10	LIPT1,LYG1	MITD1	TSGA10	TXNDC9,
rs10879691,chr12,74192475,T,C,437,413,850,0.514117647058824,0.525918856145059,0.54931205,0.435025974731304,0.516139151941674,0.0212451713643763,0.423494140201328,0.532869378282301,0.475582563336489,False,True,MCF-7,FOXA1,,NA,NA,,,12,73798695,T,T,0.5296,C,0.4704,gnoMADg:nfe,12_73798695_T_C,12,73798695,T,C,12_73798695_T_C,49,0,0,0,0,,,
rs1825806,chr12,38692547,G,A,56,61,117,0.478632478632479,0.497919124321278,0.47056475,0.427431892150223,0.593316207299635,0.0436703639139872,0.405663688376616,0.618734058354607,0.510374049724929,False,False,MCF-7,ESR1,,NA,NA,,,12,38298745,,A,0.5244,G,0.4757,gnoMADg:nfe,12_38298745_G_A,12,38298745,G,A,12_38298745_G_A,97,9,2,0,0.185915492957746,ALG10B	CPNE8,,Getting up in morning	Serum 25-Hydroxyvitamin D levels	Serum 25-Hydroxyvitamin D levels	Serum 25-Hydroxyvitamin D levels	Serum 25-Hydroxyvitamin D levels	Serum 25-Hydroxyvitamin D levels	Serum 25-Hydroxyvitamin D levels	Pulse rate automated reading	Morning/evening person (chronotype)
rs12656140,chr5,107314908,C,T,65,50,115,0.565217391304348,0.506088001070735,0.5460094,0.432484544626628,0.604275941078004,0.0445214283514537,0.409910078312975,0.63012483135492,0.518380242852316,False,True,LNCaP,FOXA1,,NA,NA,,,5,107979207,T,C,0.8522,T,0.1478,gnoMADg:nfe,5_107979207_C_T,5,107979207,C,T,5_107979207_C_T,110,2,1,1,0.220120724346076,FBXL17,FBXL17,Mean corpuscular volume	Mean corpuscular hemoglobin
rs777814,chr8,116210888,A,G,118,91,209,0.564593301435407,0.517705224728837,0.55745405,0.439175032040374,0.581134661900824,0.0360404155474752,0.413381893898446,0.596167159547266,0.510154846970599,False,False,MCF-7,ESR1,,NA,NA,,,8,115198659,G,G,0.8678,A,0.1323,gnoMADg:nfe,8_115198659_A_G,8,115198659,A,G,8_115198659_A_G,39,0,0,0,0,,,
rs4705901,chr5,131146993,T,C,92,96,188,0.48936170212766,0.497840275894871,0.4620885,0.458997020251576,0.602392413499073,0.0369238550528807,0.429931416274209,0.612007788506679,0.530694716875324,False,True,GM12878,STAG1,,NA,NA,,,5,131811300,T,C,0.7628,T,0.2372,gnoMADg:nfe,5_131811300_T_C,5,131811300,T,C,5_131811300_T_C,123,12,9,4,0.286519114688129,P4HA2	ACSL6	FNIP1	SLC22A4	RAPGEF6	HINT1	SLC22A5	CDC42SE2	LYRM7,ACSL6	RAPGEF6	HINT1	CDC42SE2,Eosinophil counts	Mean platelet volume	Eosinophill count	Eosinophill percentage	Sum eosinophil basophil counts	Eosinophil counts	Eosinophil counts	Eosinophil percentage of granulocytes	Eosinophil percentage of white cells	Neutrophil percentage of granulocytes	Mean platelet volume	Eosinophil percentage of white cells
rs70165,chr14,77674784,C,T,171,151,322,0.531055900621118,0.517955476100447,0.4971214,0.469767478252314,0.591053006405258,0.0308286770875458,0.438867313926447,0.598035076598064,0.530410242328786,False,False,GM12878,REST,,NA,NA,,,14,77208441,C,C,0.5591,T,0.4409,gnoMADg:nfe,14_77208441_C_T,14,77208441,C,T,14_77208441_C_T,54,0,4,1,0.307444668008048,TMEM63C	GSTZ1	IRF2BPL	CIPC,TMEM63C,
rs9848597,chr3,166889466,C,T,59,50,109,0.541284403669725,0.488080552783458,0.55021625,0.40635024190818,0.577109428997593,0.0455992555450929,0.390878547494882,0.614357639471734,0.491729835452887,False,False,MCF-7,ESR1,,NA,NA,,,3,167171678,C,C,0.7513,T,0.2487,gnoMADg:nfe,3_167171678_C_T,3,167171678,C,T,3_167171678_C_T,54,0,0,1,0.0935613682092555,,ZBBX,
rs6996500,chr8,88153857,A,C,44,86,130,0.338461538461538,0.514362825199442,0.36258495,0.392576973307732,0.556902917211225,0.0441110314771946,0.37113123598244,0.586639272986909,0.474739945259478,False,False,MCF-7,ESR1,,NA,NA,,,8,87141629,A,A,0.5264,C,0.4736,gnoMADg:nfe,8_87141629_A_C,8,87141629,A,C,8_87141629_A_C,56,0,0,0,0.0466800804828974,,,
rs1888073,chr9,82377443,T,G,44,83,127,0.346456692913386,0.530455893596286,0.3913678,0.371568551042694,0.541981285259641,0.0440518899113234,0.345949673513981,0.565894647021391,0.456774918151168,False,False,MCF-7,ESR1,,NA,NA,,,9,79762528,G,G,0.7419,T,0.2581,gnoMADg:nfe,9_79762528_T_G,9,79762528,T,G,9_79762528_T_G,51,0,0,0,0.0398390342052314,,,
rs11997442,chr8,141271744,G,A,63,62,125,0.504,0.497919124321278,0.51315145,0.411842672178243,0.573297620540701,0.0423252533213862,0.387025690182641,0.599420493557604,0.492570146359472,False,False,MCF-7,ESR1,,NA,NA,,,8,140261645,A,G,0.7879,A,0.2121,gnoMADg:nfe,8_140261645_G_A,8,140261645,G,A,8_140261645_G_A,46,0,1,0,0.0599597585513078,TRAPPC9,,
rs4128468,chr8,125479663,G,A,95,172,267,0.355805243445693,0.497919124321278,0.3710593,0.412819786146876,0.55169901263329,0.0353387940725181,0.395461883948245,0.570231732172851,0.482259399390083,False,False,MCF-7,ESR1,,NA,NA,,,8,124467422,A,G,0.5344,A,0.4656,gnoMADg:nfe,8_124467422_G_A,8,124467422,G,A,8_124467422_G_A,80,0,5,0,0.199195171026157,NDUFB9	MTSS1	TATDN1	TRMT12	TMEM65,,
rs17296443,chr10,33561574,C,T,71,76,147,0.482993197278912,0.488080552783458,0.42437625,0.469448006453007,0.629435673365149,0.0418624201698961,0.449262746941608,0.655726665141414,0.549441839909078,False,False,MCF-7,ESR1,,NA,NA,,,10,33272646,C,C,0.8456,T,0.1544,gnoMADg:nfe,10_33272646_C_T,10,33272646,C,T,10_33272646_C_T,42,0,0,0,0.0798792756539235,,,
rs10904134,chr10,3948928,G,A,122,119,241,0.506224066390041,0.505393259323944,0.484181,0.45905040874415,0.587153647407834,0.0336489494708713,0.439654235611612,0.606585015329388,0.523102028075992,False,True,HepG2,FOXA2,,NA,NA,,,10,3906736,A,G,0.5201,A,0.4799,gnoMADg:nfe,10_3906736_G_A,10,3906736,G,A,10_3906736_G_A,53,0,0,0,0.0531187122736418,,,
rs4983162,chr14,26840443,G,A,60,48,108,0.555555555555556,0.497919124321278,0.60369995,0.364016614677078,0.538019329680201,0.045756025661498,0.339320638490081,0.569083238380138,0.451017972178639,False,False,MCF-7,ESR1,,NA,NA,,,14,26371237,A,A,0.7206,G,0.2794,gnoMADg:nfe,14_26371237_G_A,14,26371237,G,A,14_26371237_G_A,25,0,0,0,0.0331991951710262,,,
rs6996500,chr8,88153857,A,C,44,86,130,0.338461538461538,0.514362825199442,0.36258495,0.392576973307732,0.556902917211225,0.0441110314771946,0.37113123598244,0.586639272986909,0.474739945259478,False,False,MCF-7,ESR1,,NA,NA,,,8,87141629,A,A,0.5264,C,0.4736,gnoMADg:nfe,8_87141629_A_C,8,87141629,A,C,8_87141629_A_C,56,0,0,0,0.0466800804828974,,,
rs9849379,chr3,118198045,C,T,59,66,125,0.472,0.508433596569094,0.4980025,0.394334919349667,0.557346816732687,0.0423796683000556,0.375016125319304,0.583302973222112,0.475840868041177,False,True,H1-hESC,SRF,,NA,NA,,,3,118479198,C,C,0.6583,T,0.3417,gnoMADg:nfe,3_118479198_C_T,3,118479198,C,T,3_118479198_C_T,74,0,0,0,0,,,
rs7141705,chr14,75655352,G,C,55,53,108,0.509259259259259,0.498150866336721,0.4857892,0.438982891441363,0.607601076534283,0.044520057332239,0.411940710974967,0.629950409925569,0.523291983987823,False,True,GM12892,STAG1,,NA,NA,,,14,75188649,C,C,0.5162,G,0.4838,gnoMADg:nfe,14_75188649_G_C,14,75188649,G,C,14_75188649_G_C,136,5,8,6,0.373843058350101,ZC2HC1C	ACYP1	DLST	EIF2B2	TMED10	MLH3	NEK9	RPS6KL1,ZC2HC1C	ACYP1	TMED10	MLH3	NEK9	RPS6KL1,Sebaceous cyst	Heel bone mineral density	Placenta growth factor levels	Appendicular lean mass	Diseases of sebaceous glands
rs627500,chr12,52947176,C,T,99,65,164,0.603658536585366,0.488080552783458,0.601059,0.42161476945767,0.576944085708661,0.0402738165680266,0.401036837220509,0.596100277625769,0.499279427583166,False,False,MCF-7,ESR1,,NA,NA,,,12,52553392,C,C,0.6038,T,0.3962,gnoMADg:nfe,12_52553392_C_T,12,52553392,C,T,12_52553392_C_T,40,0,4,0,0.165995975855131,KRT72	KRT77	KRT74	KRT73,,
rs866976,chr17,50801156,A,G,46,56,102,0.450980392156863,0.517705224728837,0.4443238,0.417466566369885,0.598178347624895,0.0481397255105155,0.394321023495656,0.619827878997952,0.50782245699739,False,False,MCF-7,ESR1,,NA,NA,,,17,52723796,A,A,0.5702,G,0.4298,gnoMADg:nfe,17_52723796_A_G,17,52723796,A,G,17_52723796_A_G,57,0,0,0,0,,,
rs1265956,chr19,58857131,T,C,68,59,127,0.535433070866142,0.49868003762782,0.5114753,0.440253244738327,0.604151171141821,0.0420143498254393,0.411843635279382,0.621172799919645,0.522202207940074,False,True,HepG2,ATF2,,NA,NA,,,19,58345765,T,C,0.952,T,0.04803,gnoMADg:nfe,19_58345765_T_C,19,58345765,T,C,19_58345765_T_C,57,0,10,0,0.179275653923541,A1BG	RPS5	ZNF132	MZF1	ZNF324	ERVK3-1	TRIM28	ZNF837	ZNF497	ZNF584,,
rs4551970,chr14,98486406,G,A,71,38,109,0.651376146788991,0.497919124321278,0.64571615,0.420847115759607,0.600323699034323,0.0472228171335172,0.391648527875835,0.634918703858243,0.510585407396965,False,False,MCF-7,ESR1,,NA,NA,,,14,98020069,G,A,0.5193,G,0.4807,gnoMADg:nfe,14_98020069_G_A,14,98020069,G,A,14_98020069_G_A,72,1,0,0,0,,,Ankle spacing width
rs12979253,chr19,42325196,A,G,163,159,322,0.506211180124224,0.498539015313811,0.48599985,0.47117922707685,0.57931594782366,0.0286089576155171,0.449550412239746,0.596259497813858,0.525247587450255,False,True,GM12878,STAG1,,NA,NA,,,19,41821154,G,A,0.6242,G,0.376,gnoMADg:nfe,19_41821154_A_G,19,41821154,A,G,19_41821154_A_G,18,0,7,0,0.185915492957746,RPS19	RABAC1	CEACAM4	CEACAM6	CYP2S1	DMRTC2	CEACAM3,,
rs1923433,chr9,112400265,A,G,41,63,104,0.394230769230769,0.517705224728837,0.38574895,0.419961735775615,0.601027263452159,0.0477733123391148,0.389334124828316,0.63442156242883,0.510494499613887,False,False,MCF-7,ESR1,,NA,NA,,,9,109637985,G,G,0.5714,A,0.4286,gnoMADg:nfe,9_109637985_A_G,9,109637985,A,G,9_109637985_A_G,66,0,0,0,0.0464788732394366,,,
rs10733713,chr9,98877206,T,C,38,69,107,0.355140186915888,0.529411337425034,0.40434025,0.360917576664634,0.544599366024708,0.0480554359835252,0.33872125189991,0.56462313412152,0.452758471344671,False,False,MCF-7,ESR1,,NA,NA,,,9,96114924,C,C,0.5714,T,0.4286,gnoMADg:nfe,9_96114924_T_C,9,96114924,T,C,9_96114924_T_C,64,0,1,0,0.112877263581489,ERCC6L2,,
rs337547,chr9,101460267,G,A,71,45,116,0.612068965517241,0.497919124321278,0.5830257,0.443450478435523,0.619475725201473,0.0457417242530053,0.421003822093331,0.638489901698509,0.531463101818498,False,False,MCF-7,ESR1,,NA,NA,,,9,98697985,G,A,0.7887,G,0.2113,gnoMADg:nfe,9_98697985_G_A,9,98697985,G,A,9_98697985_G_A,61,0,1,0,0.159356136820926,ANKS6,,
rs299435,chr12,29668293,T,C,38,71,109,0.348623853211009,0.529411337425034,0.35700595,0.402119554880752,0.583768911109052,0.047784675030364,0.368802979490634,0.608635046093742,0.492944232994902,False,False,MCF-7,ESR1,,NA,NA,,,12,29515360,C,C,0.5221,T,0.4779,gnoMADg:nfe,12_29515360_T_C,12,29515360,T,C,12_29515360_T_C,40,0,0,0,0.0663983903420523,,,
rs905070,chr9,109743287,A,G,91,104,195,0.466666666666667,0.502746839790417,0.47981415,0.417476850624621,0.560559858829077,0.0368781086574019,0.391539111538618,0.573615483771088,0.489018354726849,False,True,GM12878,EP300,,NA,NA,,,9,106981006,A,A,0.8624,G,0.1376,gnoMADg:nfe,9_106981006_A_G,9,106981006,A,G,9_106981006_A_G,71,0,1,1,0.193158953722334,ZNF462,ZNF462,
rs2018728,chr10,45517347,C,T,64,41,105,0.60952380952381,0.488080552783458,0.6082296,0.407968900323965,0.592442642080645,0.0494690491820627,0.393440075007088,0.636237547849485,0.500205771202305,False,False,MCF-7,ESR1,,NA,NA,,,10,45021899,C,T,0.6581,C,0.3419,gnoMADg:nfe,10_45021899_C_T,10,45021899,C,T,10_45021899_C_T,46,0,5,1,0.306841046277666,ZNF22	DEPP1	RASSF4	OR13A1	AGAP4,RASSF4,
rs17705416,chr19,35966584,C,T,36,82,118,0.305084745762712,0.488080552783458,0.3037342,0.408910242741257,0.592873338122485,0.0481041213066134,0.392443657080919,0.62621443274061,0.500891790431871,False,False,MCF-7,ESR1,,NA,NA,,,19,35475682,T,C,0.8038,T,0.1962,gnoMADg:nfe,19_35475682_C_T,19,35475682,C,T,19_35475682_C_T,34,0,2,1,0.220724346076459,ARHGAP33	DMKN,DMKN,
rs1377613,chr12,61922878,T,G,50,70,120,0.416666666666667,0.530455893596286,0.3986754,0.431239530073029,0.605103870455133,0.0452963739321631,0.417728089920568,0.631202073845585,0.518171700264081,False,False,MCF-7,ESR1,,NA,NA,,,12,61529097,T,T,0.7248,G,0.2752,gnoMADg:nfe,12_61529097_T_G,12,61529097,T,G,12_61529097_T_G,77,0,0,0,0,,,
rs12297511,chr12,132638421,C,T,103,128,231,0.445887445887446,0.503155770707267,0.48715,0.399435720811186,0.52932043176024,0.034127526582587,0.370018537868266,0.539901926523784,0.464378076285713,False,True,GM19239,STAG1,,NA,NA,,,12,132153876,C,C,0.8435,T,0.1565,gnoMADg:nfe,12_132153876_C_T,12,132153876,C,T,12_132153876_C_T,85,5,2,1,0.387122736418511,DDX51	EP400,DDX51,Arm fat-free mass (right)	Leg fat-free mass (right)	Leg predicted mass (right)	Appendicular lean mass	Appendicular lean mass
rs1863603,chr2,64553247,G,A,47,53,100,0.47,0.501866063082524,0.4625264,0.415492554275872,0.597055674029225,0.0483074130171188,0.390156130755743,0.628987759805953,0.506274114152549,False,False,GM12891,STAG1,True,NA,NA,Average_13_CTGCCmyCTGGTG,NoPeak,2,64326113,G,G,0.7604,A,0.2396,gnoMADg:nfe,2_64326113_G_A,2,64326113,G,A,2_64326113_G_A,73,0,2,0,0.205835010060362,LGALSL	PELI1,,
rs996624,chr20,20957787,C,T,57,60,117,0.487179487179487,0.488080552783458,0.44366175,0.460781412866121,0.627981532181171,0.0441421033728155,0.434173638820869,0.649258345209932,0.544381472523646,False,False,MCF-7,ESR1,,NA,NA,,,20,20977146,C,T,0.6977,C,0.3023,gnoMADg:nfe,20_20977146_C_T,20,20977146,C,T,20_20977146_C_T,50,0,0,0,0.0464788732394366,,,
rs17014487,chr3,24344627,T,G,481,495,976,0.492827868852459,0.501417958584189,0.4484013,0.508514306190302,0.587074708442094,0.0203287905868909,0.497236536330101,0.600282016772171,0.547794507316198,False,True,LNCaP,FOXA1,,NA,NA,,,3,24303136,T,T,0.5693,G,0.4307,gnoMADg:nfe,3_24303136_T_G,3,24303136,T,G,3_24303136_T_G,79,19,0,0,0.0599597585513078,,,Monocyte count	Mean reticulocyte volume	Red blood cell count	High light scatter reticulocyte percentage of red cells	Mean corpuscular haemoglobin	Mean corpuscular volume	Mean reticulocyte volume	Mean corpuscular hemoglobin	Red blood cell count	Mean spheric corpuscular volume	Mean corpuscular hemoglobin	Red blood cell count	Mean corpuscular volume	Mean corpuscular hemoglobin	Reticulocyte fraction of red cells	Mean corpuscular volume	Mean sphered cell volume	Red blood cell (erythrocyte) count	Mean corpuscular volume
rs6499092,chr16,66595842,G,A,140,109,249,0.562248995983936,0.507630796254283,0.54078465,0.445757746876297,0.581089084776795,0.0348240442698309,0.423942309657813,0.593226341904058,0.513423415826546,False,True,Jurkat,MYB,,NA,NA,,,16,66561939,A,G,0.8803,A,0.1197,gnoMADg:nfe,16_66561939_G_A,16,66561939,G,A,16_66561939_G_A,67,0,9,0,0.199195171026157,TK2	PDP2	CMTM3	CMTM1	BEAN1	CKLF	CES2	NAE1	LRRC36,,
rs6058069,chr20,30130775,A,C,68,66,134,0.507462686567164,0.514362825199442,0.47272435,0.448926238431443,0.610349438036636,0.0423203592049503,0.429674416357091,0.636272871542231,0.529637838234039,False,False,MCF-7,ESR1,True,NA,NA,SRR5735132_dedup.bam.motifs_1_GmCATTCCATTCkCA,NoPeak,20,31542972,A,A,0.8368,C,0.1632,gnoMADg:nfe,20_31542972_A_C,20,31542972,A,C,20_31542972_A_C,169,24,6,4,0.313279678068…	COX4I2	DEFB124	HM13	HCK	BCL2L1,DUSP15	COX4I2	HM13	BCL2L1,Mean corpuscular volume	Mean corpuscular hemoglobin	Red blood cell (erythrocyte) count	Monocyte percentage of white cells	Mean spheric corpuscular volume	Mean corpuscular haemoglobin	Plateletcrit	Mean reticulocyte volume	Platelet crit	Mean corpuscular volume	Mean corpuscular volume	Mean corpuscular hemoglobin	Red blood cell count	Platelet count	Mean corpuscular volume	Platelet count	Mean reticulocyte volume	Sitting height	Red blood cell count	Red blood cell count	Heme oxygenase 1 measurement	Platelet count	Mean corpuscular hemoglobin	Mean sphered cell volume
rs1157840,chr3,187620527,A,C,45,55,100,0.45,0.514362825199442,0.4212471,0.444502275359653,0.629898890569192,0.0481071085275438,0.420591881781061,0.664299753784813,0.537200582964422,False,False,MCF-7,ESR1,,NA,NA,,,3,187902739,A,A,0.7671,C,0.2329,gnoMADg:nfe,3_187902739_A_C,3,187902739,A,C,3_187902739_A_C,51,0,0,0,0.0663983903420523,,,
rs1074780,chr7,47847679,G,A,101,127,228,0.442982456140351,0.501853127671895,0.45135485,0.420297768360373,0.558737597266021,0.0361055325005043,0.394342530141304,0.578219155601679,0.489517682813197,False,True,PANC-1,CTCF,,NA,NA,,,7,47808081,G,A,0.7349,G,0.2651,gnoMADg:nfe,7_47808081_G_A,7,47808081,G,A,7_47808081_G_A,35,0,0,0,0.0995975855130785,,,
rs11595052,chr10,11514145,A,T,216,205,421,0.513064133016627,0.508887283088372,0.5014764,0.45294804927803,0.556835555750817,0.02761973373687,0.439133192933367,0.581818431468344,0.504891802514424,False,True,GM12878,CTCF,,NA,NA,,,10,11472146,A,A,0.8062,T,0.1938,gnoMADg:nfe,10_11472146_A_T,10,11472146,A,T,10_11472146_A_T,39,0,0,1,0.247686116700201,,USP6NL,
rs2740,chr16,15132108,A,G,56,71,127,0.440944881889764,0.517705224728837,0.4626272,0.399694416185508,0.562602840097852,0.0431331236586325,0.381367449334547,0.588782331955503,0.48114862814168,False,False,MCF-7,ESR1,True,NA,NA,Average_301_AsTGCCmCCTGsTG	SRR7755833_dedup.bam.motifs_1_TsnnGCCCyCTrGTG,NoPeak,16,15038251,A,A,0.6957,G,0.3042,gnoMADg:nfe,16_15038251_A_G,16,15038251,A,G,16_15038251_A_G,190,34,7,4,0.367404426559356,RRN3	NPIPA1	NPIPA3	NPIPA5	NTAN1	PDXDC1	NPIPA2,RRN3	NPIPA1	NTAN1	PDXDC1,Leg fat-free mass (left)	Sitting height	Standing height	Leg predicted mass (left)	Sex hormone-binding globulin levels	Sex hormone-binding globulin levels adjusted for BMI	Leg fat-free mass (right)	Comparative height size at age 10	Arm predicted mass (left)	Arm fat-free mass (right)	Height	Mean corpuscular volume	Red blood cell count	Whole body water mass	Trunk fat-free mass	Arm fat-free mass (left)	Sex hormone-binding globulin levels	Weight	Arm predicted mass (right)	Serum albumin levels	Whole body fat-free mass	Weight	Basal metabolic rate	Apolipoprotein A1 levels	HDL cholesterol levels	Trunk predicted mass	Appendicular lean mass	Appendicular lean mass	Red blood cell count	Leg predicted mass (right)	Sex hormone-binding globulin levels adjusted for BMI	Appendicular lean mass	Triglyceride levels	Serum total protein level
rs3750406,chr9,86892894,A,C,45,55,100,0.45,0.50497956226158,0.4341863,0.43472275318936,0.617388312503292,0.0482716259235247,0.405379020347473,0.637774444180041,0.526055532846326,False,True,MCF-7,FOS,,NA,NA,,,9,84277979,A,A,0.8589,C,0.1411,gnoMADg:nfe,9_84277979_A_C,9,84277979,A,C,9_84277979_A_C,48,0,1,0,0.146277665995976,SLC28A3,,
rs1411996,chr9,71199545,T,C,63,57,120,0.525,0.498983250220925,0.4968234,0.445989488777044,0.610134075353679,0.0428734044547913,0.428401676715696,0.636050663603056,0.528061782065361,False,True,NHDF-neo,CTCF,,NA,NA,,,9,68584629,C,C,0.8713,T,0.1287,gnoMADg:nfe,9_68584629_T_C,9,68584629,T,C,9_68584629_T_C,43,0,2,0,0.159356136820926,PGM5	TMEM252,,
rs993521,chr3,145758307,T,G,50,54,104,0.480769230769231,0.530455893596286,0.5314906,0.367988259140848,0.538093533128172,0.0468262640953408,0.333756707457056,0.563902362844628,0.45304089613451,False,False,MCF-7,ESR1,,NA,NA,,,3,146040520,T,G,0.6906,T,0.3094,gnoMADg:nfe,3_146040520_T_G,3,146040520,T,G,3_146040520_T_G,59,3,0,1,0.166197183098592,,PLOD2,Standing height	Sitting height	Procollagen-lysine2-oxoglutarate 5-dioxygenase 2 measurement
rs1487128,chr11,11388890,C,T,103,112,215,0.47906976744186,0.517955476100447,0.4846494,0.423613693494143,0.56526752848425,0.0364031058126776,0.395007569817277,0.577675488667888,0.494440610989197,False,False,GM12878,REST,,NA,NA,,,11,11367343,T,T,0.6684,C,0.3316,gnoMADg:nfe,11_11367343_C_T,11,11367343,C,T,11_11367343_C_T,45,0,0,1,0.174044265593561,,GALNT18,
rs7128969,chr11,70205017,C,A,66,98,164,0.402439024390244,0.503582165596104,0.38505645,0.443819049604987,0.600689508184317,0.0413574697602279,0.414341628611042,0.616954692952866,0.522254278894652,False,False,MCF-7,ESR1,,NA,NA,,,11,70358911,A,C,0.8807,A,0.1193,gnoMADg:nfe,11_70358911_C_A,11,70358911,C,A,11_70358911_C_A,92,0,2,1,0.206036217303823,PPFIA1	CTTN,CTTN,
rs7135208,chr12,75834064,C,T,44,61,105,0.419047619047619,0.488080552783458,0.43359085,0.391231729336685,0.570522804872036,0.0468486295825776,0.371484830065155,0.606763840893155,0.480877267104361,False,False,MCF-7,ESR1,,NA,NA,,,12,75440284,C,C,0.6072,T,0.3928,gnoMADg:nfe,12_75440284_C_T,12,75440284,C,T,12_75440284_C_T,73,0,5,3,0.387122736418511,CAPS2	GLIPR1L1	GLIPR1	GLIPR1L2	KRR1,KCNC2	GLIPR1L1	GLIPR1L2,
rs11732898,chr4,6956134,T,C,43,90,133,0.323308270676692,0.529411337425034,0.33668165,0.409060815119907,0.578186328496068,0.0442411299847864,0.385888533615743,0.599826729632273,0.493623571807988,False,False,MCF-7,ESR1,,NA,NA,,,4,6954407,T,C,0.8058,T,0.1942,gnoMADg:nfe,4_6954407_T_C,4,6954407,T,C,4_6954407_T_C,68,7,3,1,0.219718309859155,TBC1D14	TADA2B	GRPEL1,TADA2B,Monocyte percentage of white cells	GrpE protein homolog 1 mitochondrial measurement	Platelet count	Monocyte percentage	Monocyte count	Monocyte percentage of white cells	Monocyte count
rs4247463,chr9,140667227,A,G,53,52,105,0.504761904761905,0.501320508471117,0.4597473,0.460010091335951,0.632743303566231,0.0454700138523058,0.42662497436684,0.64812767221708,0.546376697451091,False,True,GM12878,CTCF,True,NA,NA,Average_351_nTGCTsCCCC	ENCFF000ONR_dedup.bam.motifs_0_GkGCAGCAsyTCC	MA1102.2_nsCAGGGGGCGs	SRR357494_dedup.bam.motifs_2_CmnsGTGGCGCysT,JASPAR and NoPeak,9,137772775,G,A,0.6873,G,0.3127,gnoMADg:nfe,9_137772775_A_G,9,137772775,A,G,9_137772775_A_G,48,0,4,3,0.367203219315895,EHMT1	ARRDC1	MRPL41	PNPLA7,EHMT1	ENTPD8	ZMYND19,
rs7032940,chr9,112945405,G,A,125,192,317,0.394321766561514,0.497919124321278,0.42017475,0.416052587835925,0.534441593404175,0.0311169825219285,0.386456549305614,0.548920079845031,0.47524709062005,False,False,MCF-7,ESR1,,NA,NA,,,9,110183125,G,G,0.7659,A,0.2341,gnoMADg:nfe,9_110183125_G_A,9,110183125,G,A,9_110183125_G_A,74,0,1,0,0.165995975855131,C9orf152,,
rs2356757,chr2,193013528,C,T,61,52,113,0.539823008849557,0.488080552783458,0.53196365,0.422242476038257,0.5966487565686,0.0461288630338285,0.390502668070747,0.6212808637086,0.509445616303429,False,False,MCF-7,ESR1,,NA,NA,,,2,192148802,T,C,0.5812,T,0.4188,gnoMADg:nfe,2_192148802_C_T,2,192148802,C,T,2_192148802_C_T,54,0,0,0,0.0929577464788732,,,
rs6032238,chr20,44120651,A,G,55,51,106,0.518867924528302,0.517705224728837,0.5046677,0.433164271899991,0.603669879477164,0.0452801633315581,0.399742571020216,0.622119597258804,0.518417075688577,False,False,MCF-7,ESR1,True,NA,NA,SRR7755829_dedup.bam.motifs_0_GnCnnCTwGTnG,NoPeak,20,45492011,A,G,0.6475,A,0.3525,gnoMADg:nfe,20_45492011_A_G,20,45492011,A,G,20_45492011_A_G,73,3,14,8,0.307042253521127,W…	DNTTIP1	SPINT4	PLTP	SPINT3	WFDC6	EPPIN-WFDC6	ZSWIM1	CTSA	WFDC13	SNX21	WFDC3	UBE2C	TNNC2,WFDC10B	WFDC6	WFDC11	SNX21	ACOT8	EPPIN	WFDC3	TNNC2,Mean platelet volume	Mean reticulocyte volume	Mean platelet volume
rs13430431,chr2,19753663,C,T,60,40,100,0.6,0.488080552783458,0.55788145,0.444951080628563,0.629662960914289,0.0485513747021808,0.430655267289746,0.664847774099122,0.537307020771426,False,False,MCF-7,ESR1,,NA,NA,,,2,19553902,C,C,0.878,T,0.122,gnoMADg:nfe,2_19553902_C_T,2,19553902,C,T,2_19553902_C_T,54,3,0,0,0.0398390342052314,,,Hernia	Hernia of abodminal wall	Ventral hernia
rs736821,chr20,43034079,G,A,68,63,131,0.519083969465649,0.497919124321278,0.5029378,0.428771206702644,0.588756770116686,0.0419686485086102,0.409209549757344,0.621304401473278,0.508763988409665,False,False,MCF-7,ESR1,,NA,NA,,,20,44405439,G,G,0.8591,A,0.1409,gnoMADg:nfe,20_44405439_G_A,20,44405439,G,A,20_44405439_G_A,99,4,1,0,0.0798792756539235,OSER1,,Sex hormone-binding globulin levels	Sex hormone-binding globulin levels	Sex hormone-binding globulin levels adjusted for BMI	Sex hormone-binding globulin levels adjusted for BMI
rs11613043,chr12,128566031,C,T,49,51,100,0.49,0.488080552783458,0.5369078,0.374212409923895,0.551910849088393,0.0481793602241254,0.34199575744261,0.571550058358161,0.463061629506144,False,False,MCF-7,ESR1,,NA,NA,,,12,128081486,T,C,0.6782,T,0.3218,gnoMADg:nfe,12_128081486_C_T,12,128081486,C,T,12_128081486_C_T,35,0,0,0,0.0398390342052314,,,
rs7132048,chr12,116444807,C,T,53,51,104,0.509615384615385,0.488080552783458,0.53243325,0.392770816033397,0.565716720689273,0.0462175512769029,0.355148627182145,0.585298315738666,0.479243768361335,False,False,MCF-7,ESR1,,NA,NA,,,12,116007002,T,C,0.5599,T,0.4401,gnoMADg:nfe,12_116007002_C_T,12,116007002,C,T,12_116007002_C_T,113,0,0,0,0.106438631790744,,,
rs3741688,chr12,72164395,C,T,63,66,129,0.488372093023256,0.488080552783458,0.483451,0.425851385129716,0.584158526678982,0.0411876440750235,0.405793762951723,0.605086609595406,0.505004955904349,False,False,MCF-7,ESR1,,NA,NA,,,12,71770615,C,C,0.9097,T,0.09033,gnoMADg:nfe,12_71770615_C_T,12,71770615,C,T,12_71770615_C_T,74,0,2,0,0.285513078470825,TBC1D15	RAB21,,
rs4765029,chr12,125732525,A,G,66,52,118,0.559322033898305,0.517705224728837,0.5263574,0.454159202250872,0.616615435849085,0.0427150143629104,0.432980622472875,0.642766282981993,0.535387319049979,False,False,MCF-7,ESR1,,NA,NA,,,12,125247979,G,G,0.8371,A,0.1629,gnoMADg:nfe,12_125247979_A_G,12,125247979,A,G,12_125247979_A_G,42,0,0,0,0.0798792756539235,,,
rs4645591,chr8,138054768,T,G,60,53,113,0.530973451327434,0.530455893596286,0.4905067,0.456341320557455,0.630623584223754,0.0448057461063325,0.437497271498331,0.651810351899777,0.543482452390604,False,False,MCF-7,ESR1,,NA,NA,,,8,137042525,G,G,0.5348,T,0.4652,gnoMADg:nfe,8_137042525_T_G,8,137042525,T,G,8_137042525_T_G,26,0,0,0,0,,,
rs9848597,chr3,166889466,C,T,59,50,109,0.541284403669725,0.488080552783458,0.55021625,0.40635024190818,0.577109428997593,0.0455992555450929,0.390878547494882,0.614357639471734,0.491729835452887,False,False,MCF-7,ESR1,,NA,NA,,,3,167171678,C,C,0.7513,T,0.2487,gnoMADg:nfe,3_167171678_C_T,3,167171678,C,T,3_167171678_C_T,54,0,0,1,0.0935613682092555,,ZBBX,
rs1487128,chr11,11388890,C,T,103,112,215,0.47906976744186,0.517955476100447,0.4846494,0.423613693494143,0.56526752848425,0.0364031058126776,0.395007569817277,0.577675488667888,0.494440610989197,False,False,GM12878,REST,,NA,NA,,,11,11367343,T,T,0.6684,C,0.3316,gnoMADg:nfe,11_11367343_C_T,11,11367343,C,T,11_11367343_C_T,45,0,0,1,0.174044265593561,,GALNT18,
[truncated: 1,495 more rows]
[truncated: 259 more columns]
