# Supplementary material for: baal-nf identifies motif-disrupting variants that decrease transcription factor binding affinity
Source: Genome Biol. 2026 Jan 13;27:24. doi: 10.1186/s13059-025-03916-9 (PMC12888418; doi:10.1186/s13059-025-03916-9)
Supplement: Supplementary file 9 — Additional file 9: Table S8. Low-quality ASB set discovered by baal-nf with ENSEMBL/OpenTargets annotation. [file 13059_2025_3916_MOESM9_ESM.csv]

RSID	CHR_hg19	POS_hg19	REF	ALT	REF.counts	ALT.counts	Total.counts	AR	RMbias	RAF	Bayes_lower	Bayes_upper	Bayes_SD	conf_0.99_lower	conf_0.99_upper	Corrected.AR	isASB	peak	cell_line	tf	High_quality_motif	Concordant	ASB_quality	Motifs	CHR_hg38	POS_hg38	pos_hg38	ancestral_allele	major_allele	major_allele_frequency	minor_allele	minor_allele_frequency	source	VarID	n_traits_5e2	n_traits_5e8	n_eqtls	n_sqtls	max_v2g_score	eQTL_genes	sQTL_genes	traits_5e8
rs607259	chr6	84217876	G	A	8	2	10	0.8	0.504941002496821	0.32495105	0.637529806297515	0.954117220658933	0.0848228598510218	0.57078126222828	0.980716787489366	0.795823513478224	True	False	MCF-7	AHR	True	True	Low	SRR5057971_dedup.bam.motifs_0_TsyGsCCGGGnTsAm	NoPeak_denovo	6	83508157	G	A	0.6127	G	0.3873	gnoMADg:nfe	6_83508157_G_A	59	0	4	0	0.212474849094567	ME1;DOP1A;RWDD2A;PRSS35
rs10508227	chr10	2383461	A	C	2	10	12	0.166666666666667	0.494977739862704	0.6240966	0.0413412609197288	0.353140319984365	0.0847532473745207	0.0231624398530267	0.422405473411206	0.197240790452047	True	False	MCF-7	AHR	True	True	Low	SRR5057971_dedup.bam.motifs_0_TsyGsCCGGGnTsAm	NoPeak_denovo	10	2341267	A	A	0.9095	C	0.0905	gnoMADg:nfe	10_2341267_A_C	54	0	0	0	0
rs11623422	chr14	105407031	A	G	2	9	11	0.181818181818182	0.497860975146373	0.67623215	0.0306253253770918	0.317245380202481	0.0793998683671627	0.0139232068370841	0.388882174698957	0.173935352789786	True	False	MCF-7	AHR	True	True	Low	SRR5057971_dedup.bam.motifs_0_TsyGsCCGGGnTsAm	NoPeak_denovo	14	104940694	G	G	0.5378	A	0.4622	gnoMADg:nfe	14_104940694_A_G	90	0	8	3	0.232394366197183	AHNAK2;CRIP2;AKT1;CLBA1;PLD4;CEP170B;GPR132;CDCA4	AHNAK2;NUDT14;JAG2
rs181835	chr16	23397113	T	C	11	4	15	0.733333333333333	0.504938960900006	0.31534545	0.671038579512591	0.945794744857329	0.073243840519335	0.602059414565134	0.963554726943587	0.80841666218496	True	False	MCF-7	AHR	True	True	Low	SRR5057971_dedup.bam.motifs_0_TsyGsCCGGGnTsAm	NoPeak_denovo	16	23385792	C	T	0.7954	C	0.2046	gnoMADg:nfe	16_23385792_T_C	47	0	8	3	0.360362173038229	PLK1;ERN2;PALB2;EARS2;COG7;DCTN5;GGA2;UBFD1	NDUFAB1;EARS2;COG7
rs3743829	chr16	90093969	T	C	7	5	12	0.583333333333333	0.504938960900006	0.15738285	0.712623269701778	0.953342309791884	0.0664663387657059	0.637631016134968	0.968068068936622	0.832982789746831	True	False	MCF-7	AHR	True	True	Low	SRR5057971_dedup.bam.motifs_0_TsyGsCCGGGnTsAm	NoPeak_denovo	16	90027561	C	T	0.5193	C	0.4807	gnoMADg:nfe	16_90027561_T_C	92	20	9	2	0.306639839034205	DBNDD1;SPIRE2;CDK10;DEF8;MC1R;VPS9D1;ZNF276;FANCA;GAS8	DEF8;GAS8	Childhood sunburn occasions;Malignant melanoma | cancer code self-reported;Blonde | hair colour (natural before greying);Red | hair colour (natural before greying);Dark brown | hair colour (natural before greying);Ease of skin tanning;Other non-epithelial cancer of skin;Reticulocyte count;High light scatter reticulocyte count;High light scatter reticulocyte count;Reticulocyte count;Skin colour;Sk…
rs11119127	chr1	208948034	G	A	7	29	36	0.194444444444444	0.513456188311032	0.5038024	0.104744342487853	0.356283451883774	0.0658712616119136	0.0790342589959833	0.413399833640558	0.230513897185813	True	False	LNCaP	AR	True	True	Low	MA0007.2_ArGAACAnnnTGTnC	JASPAR	1	208774689	G	G	0.8918	A	0.1082	gnoMADg:nfe	1_208774689_G_A	42	0	0	0	0
rs1360420	chr1	194960431	T	C	28	8	36	0.777777777777778	0.5047715901125	0.4353637	0.673992793738913	0.88644154072253	0.0570392391338287	0.639948274901825	0.921509667714679	0.780217167230721	True	False	LNCaP	AR	True	True	Low	Average_8_wTGTrTrTGw	NoPeak_denovo	1	194991301	T	T	0.8516	C	0.1484	gnoMADg:nfe	1_194991301_T_C	54	0	0	0	0
rs4326648	chr1	59332599	C	T	12	29	41	0.292682926829268	0.512267139021963	0.5960564	0.135170490450105	0.361511951131254	0.0586993326404573	0.108149677969177	0.410428341353208	0.24834122079068	True	False	LNCaP	AR	True	True	Low	SRR999228_dedup.bam.motifs_2_ATGGAATGswnw	NoPeak_denovo	1	58866927	T	T	0.6342	C	0.3658	gnoMADg:nfe	1_58866927_C_T	39	0	1	0	0.0929577464788732	TACSTD2
rs4394658	chr1	151568736	G	C	30	14	44	0.681818181818182	0.503072159797974	0.4307425	0.616560631371274	0.846294361010394	0.0589938439447743	0.564623656768102	0.857742492067179	0.731427496190834	True	False	LNCaP	AR	True	True	Low	MA0007.2_ArGAACAnnnTGTnC	JASPAR	1	151596260	C	C	0.9108	G	0.08919	gnoMADg:nfe	1_151596260_G_C	44	0	5	1	0.132997987927565	LINGO4;TDRKH;TUFT1;SNX27;SCNM1	TUFT1
rs1013776	chr2	104030203	C	T	3	30	33	0.0909090909090909	0.512267139021963	0.5415524	0.0328850414757462	0.208387768044762	0.0489677958254	0.0230660660601849	0.255701315086481	0.120636404760254	True	False	LNCaP	AR	True	True	Low	SRR999228_dedup.bam.motifs_2_ATGGAATGswnw	NoPeak_denovo	2	103413745	C	C	0.9276	T	0.07237	gnoMADg:nfe	2_103413745_C_T	60	0	0	0	0
rs10153880	chr2	141365171	A	G	36	1	37	0.972972972972973	0.502464747586233	0.5394934	0.824061671289987	0.988395923601359	0.0457403098398693	0.775197989574745	0.993257987912019	0.906228797445673	True	False	LNCaP	AR	True	True	Low	Average_8_wTGTrTrTGw	NoPeak_denovo	2	140607602	A	A	0.7334	G	0.2668	gnoMADg:nfe	2_140607602_A_G	50	0	0	0	0.0201207243460765
rs10185569	chr2	4830542	G	A	5	24	29	0.172413793103448	0.513456188311032	0.4631454	0.101768290315028	0.389622433537838	0.0750836989543242	0.069428443768962	0.441710384790562	0.245695361926433	True	False	LNCaP	AR	True	True	Low	SRR999228_dedup.bam.motifs_2_ATGGAATGswnw	NoPeak_denovo	2	4782952	G	G	0.6011	A	0.399	gnoMADg:nfe	2_4782952_G_A	61	0	0	0	0
rs13004419	chr2	228916265	C	G	4	15	19	0.210526315789474	0.50978889619605	0.5713151	0.0786406809149457	0.365371894868735	0.0763738364911754	0.0538817578711701	0.424727069911352	0.22200628789184	True	False	LNCaP	AR	True	True	Low	MA0007.2_ArGAACAnnnTGTnC	JASPAR	2	228051549	C	C	0.7497	G	0.2503	gnoMADg:nfe	2_228051549_C_G	82	0	1	0	0.106438631790744	SPHKAP
rs13028041	chr2	118878034	A	G	6	33	39	0.153846153846154	0.502464747586233	0.401547	0.12203159138128	0.395230699298294	0.0706608281127149	0.0929271974504022	0.439815509440874	0.258631145339787	True	False	LNCaP	AR	True	True	Low	MA0007.2_ArGAACAnnnTGTnC	JASPAR	2	118120458	A	A	0.7033	G	0.2967	gnoMADg:nfe	2_118120458_A_G	92	2	2	0	0.15271629778672	DDX18;INSIG2		Heel bone mineral density T score;Heel bone mineral density
rs1381109	chr2	166918293	G	T	6	40	46	0.130434782608696	0.513222326104881	0.5461043	0.0599053470880661	0.220624563229224	0.0442016742957423	0.0416911860522577	0.268132494898385	0.140264955158645	True	False	LNCaP	AR	True	True	Low	Average_8_wTGTrTrTGw	NoPeak_denovo	2	166061783	T	G	0.6464	T	0.3536	gnoMADg:nfe	2_166061783_G_T	84	0	1	0	0.146076458752515	TTC21B
rs1519662	chr2	101143618	C	T	29	4	33	0.878787878787879	0.512267139021963	0.5774505	0.659871032558239	0.935143394391991	0.0716980877939204	0.589196642164389	0.950682126162977	0.797507213475115	True	False	LNCaP	AR	True	True	Low	MA0007.2_ArGAACAnnnTGTnC	JASPAR	2	100527156	T	C	0.5077	T	0.4923	gnoMADg:nfe	2_100527156_C_T	49	0	3	0	0.15271629778672	CHST10;NPAS2;PDCL3
rs16839323	chr2	203680291	C	T	1	21	22	0.0454545454545455	0.512267139021963	0.5531449	0.0117216738376587	0.210284089953678	0.0553621607032184	0.0117216738376587	0.275662389923537	0.111002881895668	True	False	LNCaP	AR	True	True	Low	SRR999228_dedup.bam.motifs_2_ATGGAATGswnw	NoPeak_denovo	2	202815568	T	T	0.8682	C	0.1318	gnoMADg:nfe	2_202815568_C_T	61	0	3	0	0.172635814889336	CARF;ICA1L;FAM117B
rs17013095	chr2	33703389	G	A	34	6	40	0.85	0.513456188311032	0.5609137	0.656041253773084	0.897506828498798	0.0630965890742075	0.602962785454269	0.918368293351096	0.776774041135941	True	False	LNCaP	AR	True	True	Low	Average_8_wTGTrTrTGw	NoPeak_denovo	2	33478322	G	G	0.8831	A	0.1169	gnoMADg:nfe	2_33478322_G_A	30	0	1	1	0.21327967806841	RASGRP3	RASGRP3
rs2175792	chr2	101323275	T	C	6	31	37	0.162162162162162	0.5047715901125	0.4367619	0.112600224659812	0.37614368546979	0.0692557540182524	0.0981848798324252	0.438042523197735	0.244371955064801	True	False	LNCaP	AR	True	True	Low	Average_8_wTGTrTrTGw	NoPeak_denovo	2	100706813	T	T	0.5126	C	0.4874	gnoMADg:nfe	2_100706813_T_C	73	0	0	0	0.0531187122736418
rs3935423	chr2	239832812	A	C	48	11	59	0.813559322033898	0.501609129240155	0.5172447	0.682515054670663	0.877585343558693	0.0514024277618616	0.646049232145365	0.900777093294878	0.780050199114678	True	False	LNCaP	AR	True	True	Low	MA0007.2_ArGAACAnnnTGTnC	JASPAR	2	238911116	C	C	0.5404	A	0.4598	gnoMADg:nfe	2_238911116_A_C	59	0	1	0	0.0730382293762575	TWIST2
rs6720684	chr2	168962486	C	T	33	4	37	0.891891891891892	0.512267139021963	0.6325984	0.629542844477917	0.910462003712186	0.0748764491328487	0.585883433328824	0.937697640086832	0.770002424095052	True	False	LNCaP	AR	True	True	Low	Average_8_wTGTrTrTGw	NoPeak_denovo	2	168105976	T	T	0.7946	C	0.2054	gnoMADg:nfe	2_168105976_C_T	60	0	1	0	0.186116700201207	STK39
rs6724499	chr2	205194890	C	T	4	29	33	0.121212121212121	0.512267139021963	0.4639402	0.0730531310134104	0.315449058636677	0.0647596203700019	0.0321966963500592	0.35461507251714	0.194251094825044	True	False	LNCaP	AR	True	True	Low	Average_8_wTGTrTrTGw	NoPeak_denovo	2	204330167	T	C	0.5241	T	0.4759	gnoMADg:nfe	2_204330167_C_T	58	0	0	0	0.0663983903420523
rs6734372	chr2	172388804	A	G	12	4	16	0.75	0.502464747586233	0.4025339	0.615044141703338	0.929866991339349	0.082078441076505	0.509326230044371	0.93296301013767	0.772455566521343	True	False	LNCaP	AR	True	True	Low	MA0007.2_ArGAACAnnnTGTnC	JASPAR	2	171532294	G	G	0.7233	A	0.2767	gnoMADg:nfe	2_171532294_A_G	76	0	2	1	0.353722334004024	METTL8;CYBRD1	CYBRD1
rs6738271	chr2	138645684	T	C	21	5	26	0.807692307692308	0.5047715901125	0.5208765	0.600814677102059	0.898171483886941	0.0777590717392858	0.545576157910921	0.952187009700747	0.7494930804945	True	False	LNCaP	AR	True	True	Low	Average_8_wTGTrTrTGw	NoPeak_denovo	2	137888114	T	T	0.5863	C	0.4137	gnoMADg:nfe	2_137888114_T_C	45	0	1	0	0.0663983903420523	HNMT
rs726946	chr2	36497171	C	T	3	19	22	0.136363636363636	0.512267139021963	0.4645821	0.0700673085960823	0.365665616598259	0.0796724859891611	0.0584794192812068	0.433327996033607	0.217866462597171	True	False	LNCaP	AR	True	True	Low	MA0007.2_ArGAACAnnnTGTnC	JASPAR	2	36270028	C	T	0.61	C	0.39	gnoMADg:nfe	2_36270028_C_T	20	0	1	0	0.146076458752515	CRIM1
rs12496680	chr3	115689594	C	T	13	23	36	0.361111111111111	0.512267139021963	0.6311169	0.158139040602632	0.399268905565694	0.0637831464648829	0.127174019282539	0.443021672936771	0.278703973084163	True	False	LNCaP	AR	True	True	Low	MA0007.2_ArGAACAnnnTGTnC	JASPAR	3	115970747	C	C	0.8238	T	0.1762	gnoMADg:nfe	3_115970747_C_T	54	0	0	0	0.0201207243460765
rs13319442	chr3	184539752	G	A	15	35	50	0.3	0.513456188311032	0.5512059	0.166383169054078	0.388755144893869	0.0573605122878913	0.152358613802425	0.435028582737041	0.277569156973973	True	False	LNCaP	AR	True	True	Low	MA0007.2_ArGAACAnnnTGTnC	JASPAR	3	184821964	A	G	0.8629	A	0.1371	gnoMADg:nfe	3_184821964_G_A	43	0	1	1	0.232997987927565	VPS8	VPS8
rs4683669	chr3	141821227	T	C	22	8	30	0.733333333333333	0.5047715901125	0.4235756	0.629539952115143	0.890403886890784	0.0685499236678579	0.563047877608069	0.911035021681347	0.759971919502963	True	False	LNCaP	AR	True	True	Low	MA0007.2_ArGAACAnnnTGTnC	JASPAR	3	142102385	T	T	0.871	C	0.129	gnoMADg:nfe	3_142102385_T_C	75	11	2	1	0.320523138832998	TFDP2;GK5	TFDP2	Serum 25-Hydroxyvitamin D levels;Mean reticulocyte volume;Mean corpuscular hemoglobin;Mean corpuscular hemoglobin;Serum 25-Hydroxyvitamin D levels;Mean corpuscular volume;Mean spheric corpuscular volume;Mean corpuscular volume;Serum 25-Hydroxyvitamin D levels;Serum 25-Hydroxyvitamin D levels;Serum 25-Hydroxyvitamin D levels
rs10004181	chr4	47203863	C	T	9	22	31	0.290322580645161	0.512267139021963	0.591929	0.123770565610011	0.376213039850598	0.0661858881884913	0.095376212386371	0.420858819907116	0.249991802730304	True	False	LNCaP	AR	True	True	Low	MA0007.2_ArGAACAnnnTGTnC	JASPAR	4	47201846	C	T	0.6677	C	0.3323	gnoMADg:nfe	4_47201846_C_T	47	0	1	0	0.106237424547284	NFXL1
rs10011322	chr4	176672144	G	A	9	17	26	0.346153846153846	0.513456188311032	0.6421999	0.107003844794387	0.377848172997498	0.069805116188946	0.102177996324842	0.449567252468098	0.242426008895942	True	False	LNCaP	AR	True	True	Low	SRR999228_dedup.bam.motifs_2_ATGGAATGswnw	NoPeak_denovo	4	175750993	A	A	0.8179	G	0.1821	gnoMADg:nfe	4_175750993_G_A	44	0	1	0	0.093158953722334	GPM6A
rs10011670	chr4	21140045	A	G	9	1	10	0.9	0.502464747586233	0.4435183	0.637356695432171	0.977724264059928	0.0919347912292342	0.556281128096997	0.983750819307409	0.80754047974605	True	False	LNCaP	AR	True	True	Low	SRR999228_dedup.bam.motifs_2_ATGGAATGswnw	NoPeak_denovo	4	21138422	G	G	0.5014	A	0.4986	gnoMADg:nfe	4_21138422_A_G	60	0	0	0	0.0201207243460765
rs10857362	chr4	164570327	T	C	19	9	28	0.678571428571429	0.5047715901125	0.3702761	0.626167953853133	0.886143513743057	0.0691880419985613	0.5691396927924	0.914307195155104	0.756155733798095	True	False	LNCaP	AR	True	True	Low	MA0007.2_ArGAACAnnnTGTnC	JASPAR	4	163649175	C	T	0.5239	C	0.4761	gnoMADg:nfe	4_163649175_T_C	53	0	1	0	0.0599597585513078	MARCHF1
rs13101636	chr4	172801023	C	T	36	8	44	0.818181818181818	0.512267139021963	0.4825899	0.697209255641409	0.902820282067886	0.0543008419193145	0.664381609124094	0.935953104753114	0.800014768854647	True	False	LNCaP	AR	True	True	Low	MA0007.2_ArGAACAnnnTGTnC	JASPAR	4	171879872	T	C	0.5778	T	0.4222	gnoMADg:nfe	4_171879872_C_T	37	0	0	0	0.0798792756539235
rs16871243	chr4	21501689	C	G	25	6	31	0.806451612903226	0.50978889619605	0.4708972	0.664916264193534	0.906354806257699	0.0631448835895612	0.611987738473853	0.920584731247877	0.785635535225616	True	False	LNCaP	AR	True	True	Low	Average_8_wTGTrTrTGw	NoPeak_denovo	4	21500066	C	C	0.9338	G	0.06619	gnoMADg:nfe	4_21500066_C_G	42	0	0	0	0.0267605633802817
rs16991562	chr4	35829846	A	G	44	11	55	0.8	0.502464747586233	0.4575666	0.702183246384003	0.884930733693935	0.0473825135514909	0.670047067754924	0.905173115228662	0.793556990038969	True	False	LNCaP	AR	True	True	Low	MA0007.2_ArGAACAnnnTGTnC	JASPAR	4	35828224	G	A	0.8237	G	0.1763	gnoMADg:nfe	4_35828224_A_G	53	0	0	0	0.0132796780684105
rs2286343	chr4	5747072	C	T	19	35	54	0.351851851851852	0.512267139021963	0.6057166	0.179000162643114	0.385515760575269	0.0539866317622179	0.154874914165758	0.431891537766716	0.282257961609192	True	False	LNCaP	AR	True	True	Low	Average_8_wTGTrTrTGw	NoPeak_denovo	4	5745345	C	C	0.6756	T	0.3244	gnoMADg:nfe	4_5745345_C_T	55	0	1	1	0.340643863179074	EVC	EVC
rs10434544	chr5	66515817	T	C	23	8	31	0.741935483870968	0.5047715901125	0.4212639	0.649724295255883	0.889727422045614	0.0629076299965786	0.591434278118255	0.89819129055834	0.769725858650748	True	False	LNCaP	AR	True	True	Low	Average_8_wTGTrTrTGw	NoPeak_denovo	5	67219989	T	T	0.8934	C	0.1066	gnoMADg:nfe	5_67219989_T_C	34	0	2	0	0.0796780684104628	MAST4;CD180
rs2044422	chr5	15235921	T	C	29	14	43	0.674418604651163	0.5047715901125	0.4243385	0.617200534053639	0.84628291355917	0.0584962605743285	0.57007263819332	0.858081719649797	0.731741723806405	True	False	LNCaP	AR	True	True	Low	MA0007.2_ArGAACAnnnTGTnC	JASPAR	5	15235812	C	T	0.5735	C	0.4265	gnoMADg:nfe	5_15235812_T_C	39	0	0	0	0.0331991951710262
rs2963961	chr5	32302939	T	C	24	10	34	0.705882352941177	0.5047715901125	0.410746	0.628464052959746	0.874824576731898	0.0633126297960855	0.581042219039891	0.890033912451595	0.751644314845822	True	False	LNCaP	AR	True	True	Low	MA0007.2_ArGAACAnnnTGTnC	JASPAR	5	32302833	T	T	0.7089	C	0.2911	gnoMADg:nfe	5_32302833_T_C	58	0	0	0	0.0995975855130785
rs40563	chr5	156637347	T	C	24	6	30	0.8	0.5047715901125	0.4513248	0.671856006330215	0.912374945022561	0.0630986633682377	0.614383166997971	0.91878200575165	0.792115475676388	True	False	LNCaP	AR	True	True	Low	SRR999228_dedup.bam.motifs_2_ATGGAATGswnw	NoPeak_denovo	5	157210336	T	C	0.7198	T	0.2804	gnoMADg:nfe	5_157210336_T_C	68	3	5	0	0.232595573440644	NIPAL4;CYFIP2;THG1L;ITK;ADAM19		Eosinophil counts;Eosinophill percentage;Eosinophil counts
rs5001523	chr5	28356031	C	T	20	42	62	0.32258064516129	0.512267139021963	0.5811545	0.172247448547746	0.35650258271616	0.0507230921237249	0.150769314467167	0.409602305191534	0.264375015631953	True	False	LNCaP	AR	True	True	Low	MA0007.2_ArGAACAnnnTGTnC	JASPAR	5	28355924	C	C	0.6658	T	0.3342	gnoMADg:nfe	5_28355924_C_T	52	0	0	0	0
rs1317392	chr6	6804900	C	T	22	2	24	0.916666666666667	0.512267139021963	0.6083339	0.656515193883003	0.951059217409576	0.0792824970147118	0.579482820155801	0.964257499075042	0.803787205646289	True	False	LNCaP	AR	True	True	Low	MA0007.2_ArGAACAnnnTGTnC	JASPAR	6	6804667	T	T	0.7524	C	0.2476	gnoMADg:nfe	6_6804667_C_T	53	0	0	0	0.0597585513078471
rs1612811	chr6	650071	C	T	12	20	32	0.375	0.512267139021963	0.6548147	0.145898738647206	0.39306269327169	0.0651880964974849	0.112035424439438	0.440929910997801	0.269480715959448	True	False	LNCaP	AR	True	True	Low	MA0007.2_ArGAACAnnnTGTnC	JASPAR	6	650071	C	T	0.852	C	0.148	gnoMADg:nfe	6_650071_C_T	71	2	1	0	0.186116700201207	EXOC2		Dark brown | hair colour (natural before greying);Blonde | hair colour (natural before greying)
rs412787	chr6	13280489	T	C	23	7	30	0.766666666666667	0.5047715901125	0.3510215	0.725833442203215	0.930408072432719	0.0535829726712479	0.688715474523923	0.936350988732522	0.828120757317967	True	False	LNCaP	AR	True	True	Low	MA0007.2_ArGAACAnnnTGTnC	JASPAR	6	13280257	T	C	0.6543	T	0.3457	gnoMADg:nfe	6_13280257_T_C	34	0	2	1	0.380482897384306	TBC1D7;PHACTR1	TBC1D7
rs723558	chr6	167578405	A	G	25	8	33	0.757575757575758	0.502464747586233	0.4368252	0.659299480490682	0.898772039359909	0.0619592320886595	0.596023630020944	0.902153663964369	0.779035759925296	True	False	LNCaP	AR	True	True	Low	MA0007.2_ArGAACAnnnTGTnC	JASPAR	6	167164917	A	A	0.6617	G	0.3383	gnoMADg:nfe	6_167164917_A_G	57	0	3	0	0.159356136820926	RPS6KA2;RNASET2;GPR31
rs7773254	chr6	134736804	T	C	40	11	51	0.784313725490196	0.5047715901125	0.5013362	0.662637510842067	0.874742212936021	0.0559532562423947	0.612903311918627	0.889824111514624	0.768689861889044	True	False	LNCaP	AR	True	True	Low	MA0007.2_ArGAACAnnnTGTnC	JASPAR	6	134415666	T	T	0.8654	C	0.1346	gnoMADg:nfe	6_134415666_T_C	54	0	1	0	0.119517102615694	SGK1
rs805988	chr6	150712008	A	G	46	15	61	0.754098360655738	0.502464747586233	0.4438531	0.682257351940665	0.866074245806213	0.0481198304139551	0.650696711156555	0.894107226742061	0.774165798873439	True	False	LNCaP	AR	True	True	Low	MA0007.2_ArGAACAnnnTGTnC	JASPAR	6	150390872	G	G	0.8875	A	0.1125	gnoMADg:nfe	6_150390872_A_G	45	0	0	1	0.227364185110664		IYD
rs9493581	chr6	133603223	T	C	25	8	33	0.757575757575758	0.5047715901125	0.3995153	0.697899479407026	0.912217583913725	0.0554404761378954	0.649403727981819	0.924106937698707	0.805058531660375	True	False	LNCaP	AR	True	True	Low	SRR999228_dedup.bam.motifs_2_ATGGAATGswnw	NoPeak_denovo	6	133282085	T	T	0.8521	C	0.1479	gnoMADg:nfe	6_133282085_T_C	62	2	1	0	0.0798792756539235	VNN2		Heel bone mineral density;Heel bone mineral density
rs986543	chr6	113953169	T	C	33	12	45	0.733333333333333	0.5047715901125	0.4409531	0.641690094314329	0.85324553773246	0.0553676940648562	0.607973846054271	0.883627861356808	0.747467816023395	True	False	LNCaP	AR	True	True	Low	MA0007.2_ArGAACAnnnTGTnC	JASPAR	6	113631967	T	T	0.5605	C	0.4395	gnoMADg:nfe	6_113631967_T_C	79	1	0	0	0.0331991951710262			Monocyte count
rs10273448	chr7	35771503	A	G	36	12	48	0.75	0.502464747586233	0.3780095	0.725413927807352	0.898448087765008	0.0455376251728366	0.693473224284746	0.918559665727433	0.81193100778618	True	False	LNCaP	AR	True	True	Low	MA0007.2_ArGAACAnnnTGTnC	JASPAR	7	35731893	G	A	0.8015	G	0.1986	gnoMADg:nfe	7_35731893_A_G	48	2	1	2	0.306841046277666	HERPUD2	HERPUD2;SEPTIN7	Platelet count;Plateletcrit
rs12698617	chr7	67165048	A	G	35	9	44	0.795454545454545	0.502464747586233	0.50417	0.65701837876629	0.879184353040426	0.0578904154207264	0.618135766053658	0.90180991231345	0.768101365903358	True	False	LNCaP	AR	True	True	Low	MA0007.2_ArGAACAnnnTGTnC	JASPAR	7	67700061	G	G	0.5487	A	0.4513	gnoMADg:nfe	7_67700061_A_G	71	0	0	0	0.0132796780684105
rs2237360	chr7	28827547	T	G	31	22	53	0.584905660377358	0.503137759854579	0.3407075	0.620489420095847	0.823817505849612	0.0529697336516251	0.583129744203395	0.844639513220149	0.722153462972729	True	False	LNCaP	AR	True	True	Low	MA0007.2_ArGAACAnnnTGTnC	JASPAR	7	28787930	G	T	0.5679	G	0.4321	gnoMADg:nfe	7_28787930_T_G	82	3	0	0	0.0464788732394366			Sitting height;Standing height;Appendicular lean mass
rs3817512	chr7	16839100	A	G	38	13	51	0.745098039215686	0.502464747586233	0.4799541	0.632114567485772	0.843832861378916	0.0562527887400765	0.591125269193673	0.868819908882677	0.737973714432344	True	False	LNCaP	AR	True	True	Low	MA0007.2_ArGAACAnnnTGTnC	JASPAR	7	16799476	A	A	0.9005	G	0.09949	gnoMADg:nfe	7_16799476_A_G	36	0	2	0	0.146076458752515	AGR2;AGR3
rs6463251	chr7	44951903	G	A	5	22	27	0.185185185185185	0.513456188311032	0.5052595	0.0865410440122479	0.36831595566268	0.0729379980678226	0.0653649633779065	0.422764711952893	0.227428499837464	True	False	LNCaP	AR	True	True	Low	SRR999228_dedup.bam.motifs_2_ATGGAATGswnw	NoPeak_denovo	7	44912304		G	0.8463	A	0.1537	gnoMADg:nfe	7_44912304_G_A	50	0	5	0	0.15271629778672	H2AZ2;PPIA;AEBP1;PURB;CCM2
rs13273456	chr8	5926852	G	A	5	21	26	0.192307692307692	0.513456188311032	0.5318092	0.0873934923019389	0.35427529329185	0.0693891293428157	0.0662700423048988	0.409259000107883	0.220834392796894	True	False	LNCaP	AR	True	True	Low	MA0007.2_ArGAACAnnnTGTnC	JASPAR	8	6069330	G	G	0.5339	A	0.4661	gnoMADg:nfe	8_6069330_G_A	47	0	0	0	0.0199195171026157
rs4330650	chr8	91684009	C	T	34	9	43	0.790697674418605	0.512267139021963	0.5306503	0.617756283133705	0.865725434090586	0.0649750861226053	0.581728338948592	0.8981233853832	0.741740858612145	True	False	LNCaP	AR	True	True	Low	MA0007.2_ArGAACAnnnTGTnC	JASPAR	8	90671781	T	C	0.551	T	0.449	gnoMADg:nfe	8_90671781_C_T	80	0	5	1	0.179476861167002	LRRC69;PIP4P2;TMEM64;DECR1;NBN	PIP4P2
rs6989761	chr8	4005021	T	C	18	6	24	0.75	0.5047715901125	0.4610404	0.604182243291644	0.897175251853742	0.0784224167337094	0.507908333865397	0.913074416197392	0.750678747572693	True	False	LNCaP	AR	True	True	Low	MA0007.2_ArGAACAnnnTGTnC	JASPAR	8	4147499	T	T	0.6544	C	0.3456	gnoMADg:nfe	8_4147499_T_C	61	0	0	0	0.0201207243460765
rs896854	chr8	95960511	T	C	35	17	52	0.673076923076923	0.5047715901125	0.4383904	0.602980004224319	0.818807111065275	0.0553774629855519	0.571161330865983	0.843064533436907	0.710893557644797	True	False	LNCaP	AR	True	True	Low	MA0007.2_ArGAACAnnnTGTnC	JASPAR	8	94948283	T	C	0.5028	T	0.4972	gnoMADg:nfe	8_94948283_T_C	256	32	5	2	0.440442655935614	CCNE2;TP53INP1;NDUFAF6;PLEKHF2;INTS8	NDUFAF6;INTS8	Hemoglobin concentration;Platelet distribution width;Red blood cell count;Platelet distribution width;Hemoglobin A1c levels;Hemoglobin levels;Type 2 diabetes;Haematocrit percentage;Blood glucose levels;Eosinophil counts;Hypertension;Gamma glutamyl transferase levels;Hematocrit;Eosinophil counts;Corneal resistance factor (left);Haemoglobin concentration;Liver enzyme levels (alanine transaminase);R…
rs296646	chr9	93774385	T	C	57	15	72	0.791666666666667	0.5047715901125	0.3990377	0.764909999697708	0.904468707287766	0.0357179550481005	0.741211188325737	0.917021152069516	0.834689353492737	True	False	LNCaP	AR	True	True	Low	SRR999228_dedup.bam.motifs_2_ATGGAATGswnw	NoPeak_denovo	9	91012103	C	T	0.5858	C	0.4142	gnoMADg:nfe	9_91012103_T_C	61	0	1	0	0.119517102615694	SYK
rs4147661	chr9	124905353	A	T	18	11	29	0.620689655172414	0.509851086903162	0.3422441	0.608617854675914	0.86946857878727	0.0665272573765681	0.560338869875177	0.883369052467717	0.739043216731592	True	False	LNCaP	AR	True	True	Low	MA0007.2_ArGAACAnnnTGTnC	JASPAR	9	122143074	A	T	0.5351	A	0.4649	gnoMADg:nfe	9_122143074_A_T	46	0	1	2	0.280080482897384	NDUFA8	MORN5;NDUFA8
rs3120272	chr10	44191614	A	G	22	5	27	0.814814814814815	0.502464747586233	0.5326922	0.607810776808172	0.900123501897583	0.0772681567653238	0.550162088456262	0.950918771136811	0.753967139352878	True	False	LNCaP	AR	True	True	Low	MA0007.2_ArGAACAnnnTGTnC	JASPAR	10	43696166	G	G	0.7182	A	0.2818	gnoMADg:nfe	10_43696166_A_G	49	0	1	0	0.106237424547284	ZNF239
rs4919087	chr10	99072507	A	G	25	5	30	0.833333333333333	0.502464747586233	0.4904268	0.67928127635464	0.926087238223406	0.0653392410977014	0.604864471744696	0.932997252219282	0.802684257289023	True	False	LNCaP	AR	True	True	Low	SRR999228_dedup.bam.motifs_2_ATGGAATGswnw	NoPeak_denovo	10	97312750	A	G	0.5883	A	0.4117	gnoMADg:nfe	10_97312750_A_G	173	31	9	4	0.346881287726358	EXOSC1;ARHGAP19-SLIT1;FRAT1;ARHGAP19;RRP12;AVPI1;SLIT1;FRAT2;MMS19	ARHGAP19;ZDHHC16;PIK3AP1;MMS19	Lymphocyte counts;Neutrophil count;Neutrophil percentage of white cells;Sum basophil neutrophil counts;6mm weak meridian (right);Lymphocyte percentage;6mm weak meridian (left);Neutrophil count;Eosinophil counts;Monocyte count;Neutrophill percentage;Monocyte count;Neutrophill count;3mm strong meridian (left);Lymphocyte percentage of white cells;Granulocyte count;Basophil percentage of granulocytes…
rs10836649	chr11	36991247	C	G	15	2	17	0.882352941176471	0.50978889619605	0.5073494	0.650557339742692	0.957485558622643	0.0818735167485815	0.568002277063072	0.972639860338616	0.804021449182668	True	False	LNCaP	AR	True	True	Low	MA0007.2_ArGAACAnnnTGTnC	JASPAR	11	36969697	C	C	0.6233	G	0.3767	gnoMADg:nfe	11_36969697_C_G	45	0	0	0	0.0199195171026157
rs11030106	chr11	3881730	A	G	44	16	60	0.733333333333333	0.502464747586233	0.4478594	0.66103461490462	0.848917632509692	0.0492162086307478	0.641959924001094	0.883176245037643	0.754976123707156	True	False	LNCaP	AR	True	True	Low	Average_8_wTGTrTrTGw	NoPeak_denovo	11	3860500	G	A	0.6744	G	0.3256	gnoMADg:nfe	11_3860500_A_G	127	16	2	0	0.259154929577465	RRM1;STIM1		Mean corpuscular hemoglobin;Mean corpuscular volume;Red cell distribution width;Red cell distribution width;Red cell distribution width;Platelet distribution width;Mean corpuscular volume;Mean platelet volume;Mean platelet volume;Mean reticulocyte volume;Mean platelet (thrombocyte) volume;Mean platelet volume;Mean corpuscular volume;Mean corpuscular hemoglobin concentration;Mean corpuscular hemog…
rs2155059	chr11	101699010	A	T	14	4	18	0.777777777777778	0.509851086903162	0.4083377	0.625785583790004	0.925780196886273	0.0765298586987085	0.554799332916054	0.946064067372342	0.775782890338139	True	False	LNCaP	AR	True	True	Low	MA0007.2_ArGAACAnnnTGTnC	JASPAR	11	101828279	A	A	0.6551	T	0.3449	gnoMADg:nfe	11_101828279_A_T	65	0	2	0	0.093158953722334	BIRC3;TRPC6
rs2367563	chr12	96057184	A	G	32	12	44	0.727272727272727	0.502464747586233	0.4150817	0.654651658156667	0.862426918906608	0.0545883817350787	0.632860399876897	0.903262473186311	0.758539288531637	True	False	LNCaP	AR	True	True	Low	MA0007.2_ArGAACAnnnTGTnC	JASPAR	12	95663408	A	A	0.6283	G	0.3717	gnoMADg:nfe	12_95663408_A_G	57	0	2	0	0.0865191146881287	AMDHD1;LTA4H
rs2448226	chr12	78376524	G	T	6	17	23	0.260869565217391	0.513222326104881	0.5748314	0.102002380801232	0.397255193284519	0.0756516276290793	0.0870656236198511	0.460507961181808	0.249628787042876	True	False	LNCaP	AR	True	True	Low	SRR999228_dedup.bam.motifs_2_ATGGAATGswnw	NoPeak_denovo	12	77982744	T	T	0.6017	G	0.3983	gnoMADg:nfe	12_77982744_G_T	40	0	1	0	0.0201207243460765	NAV3
rs4760856	chr12	73321267	T	C	24	9	33	0.727272727272727	0.5047715901125	0.4001176	0.660898476535615	0.89467442003873	0.0613401765560725	0.606626462798495	0.90585504954908	0.777786448287172	True	False	LNCaP	AR	True	True	Low	SRR999228_dedup.bam.motifs_2_ATGGAATGswnw	NoPeak_denovo	12	72927487	T	T	0.8121	C	0.1879	gnoMADg:nfe	12_72927487_T_C	53	0	0	0	0
rs6580736	chr12	50679418	T	C	35	14	49	0.714285714285714	0.5047715901125	0.4454069	0.620089582701295	0.834507730300296	0.0557931617981504	0.589225788663575	0.865042565085498	0.727298656500796	True	False	LNCaP	AR	True	True	Low	SRR999228_dedup.bam.motifs_2_ATGGAATGswnw	NoPeak_denovo	12	50285635	C	T	0.6433	C	0.3567	gnoMADg:nfe	12_50285635_T_C	176	30	8	5	0.367002012072435	TMT1A;LIMA1;DIP2B;CERS5;TFCP2;ATF1;COX14;SMARCD1	CERS5;ATF1;FAM186A;COX14;SMARCD1	White blood cell count;Mean corpuscular volume;Red cell distribution width;Red cell distribution width;Platelet crit;Plateletcrit;Impedance of leg (right);White blood cell (leukocyte) count;Neutrophill count;Lung function (FVC);Red cell distribution width;Neutrophil count;Impedance of leg (left);Impedance of whole body;Sex hormone-binding globulin levels adjusted for BMI;Sex hormone-binding globu…
rs7295530	chr12	97410012	T	C	20	5	25	0.8	0.5047715901125	0.4503101	0.651149269999929	0.920360762997571	0.0700078618583027	0.591140364040187	0.931149496415305	0.78575501649875	True	False	LNCaP	AR	True	True	Low	SRR999228_dedup.bam.motifs_2_ATGGAATGswnw	NoPeak_denovo	12	97016234	T	T	0.6268	C	0.3732	gnoMADg:nfe	12_97016234_T_C	80	0	1	0	0.0929577464788732	NEDD1
rs845284	chr12	72871290	A	G	7	31	38	0.184210526315789	0.502464747586233	0.4770048	0.108996842300876	0.360807525397259	0.066302139710316	0.0810307258706389	0.408771522434908	0.234902183849067	True	False	LNCaP	AR	True	True	Low	SRR999228_dedup.bam.motifs_2_ATGGAATGswnw	NoPeak_denovo	12	72477510	G	A	0.7543	G	0.2457	gnoMADg:nfe	12_72477510_A_G	54	0	0	0	0.0334004024144869
rs1572480	chr13	89473059	A	C	23	15	38	0.605263157894737	0.501609129240155	0.3356478	0.629443009393657	0.849890561149295	0.0577859182270984	0.577662633693723	0.859715344620633	0.739666785271476	True	False	LNCaP	AR	True	True	Low	SRR999228_dedup.bam.motifs_2_ATGGAATGswnw	NoPeak_denovo	13	88820805	A	C	0.6255	A	0.3745	gnoMADg:nfe	13_88820805_A_C	45	0	0	0	0
rs2935191	chr13	29492647	G	A	8	22	30	0.266666666666667	0.513456188311032	0.5972665	0.113170539142037	0.350361857350672	0.063181155234009	0.0813532081557982	0.400559506025691	0.231766198246354	True	False	LNCaP	AR	True	True	Low	SRR999228_dedup.bam.motifs_2_ATGGAATGswnw	NoPeak_denovo	13	28918510	A	G	0.8968	A	0.1032	gnoMADg:nfe	13_28918510_G_A	42	0	0	0	0.0531187122736418
rs495890	chr13	23877760	A	G	26	6	32	0.8125	0.502464747586233	0.4657909	0.682906824944183	0.918468037992557	0.0610970857235264	0.630864607365496	0.931965408472961	0.80068743146837	True	False	LNCaP	AR	True	True	Low	Average_8_wTGTrTrTGw	NoPeak_denovo	13	23303621	G	G	0.7909	A	0.2091	gnoMADg:nfe	13_23303621_A_G	30	0	1	1	0.193963782696177	SACS	SGCG
rs9564279	chr13	66394444	G	A	6	26	32	0.1875	0.513456188311032	0.5356619	0.0965270220465568	0.331497894543152	0.0619999880014785	0.0672667990991038	0.36575777393483	0.214012458294854	True	False	LNCaP	AR	True	True	Low	MA0007.2_ArGAACAnnnTGTnC	JASPAR	13	65820312	G	G	0.6174	A	0.3826	gnoMADg:nfe	13_65820312_G_A	34	0	0	0	0
rs9570842	chr13	63916735	A	C	22	12	34	0.647058823529412	0.501609129240155	0.3776364	0.607866852646056	0.86096801945745	0.0654063139688394	0.55101591255358	0.870159254599539	0.734417436051753	True	False	LNCaP	AR	True	True	Low	MA0007.2_ArGAACAnnnTGTnC	JASPAR	13	63342602	C	A	0.8872	C	0.1127	gnoMADg:nfe	13_63342602_A_C	49	0	0	0	0
rs9571282	chr13	65385600	A	G	36	13	49	0.73469387755102	0.502464747586233	0.3916588	0.693368830939834	0.883404446273911	0.0497614444353325	0.657183480635125	0.909528985265517	0.788386638606873	True	False	LNCaP	AR	True	True	Low	MA0007.2_ArGAACAnnnTGTnC	JASPAR	13	64811468	A	G	0.5944	A	0.4055	gnoMADg:nfe	13_64811468_A_G	52	0	0	0	0
rs12889606	chr14	97173569	C	T	15	33	48	0.3125	0.512267139021963	0.5774175	0.155286381343854	0.379300590731094	0.0585067000903717	0.138050357135421	0.430494570819694	0.267293486037474	True	False	LNCaP	AR	True	True	Low	Average_8_wTGTrTrTGw	NoPeak_denovo	14	96707232	T	T	0.5035	C	0.4965	gnoMADg:nfe	14_96707232_C_T	35	0	0	0	0.0531187122736418
rs4902710	chr14	69752603	C	T	19	50	69	0.27536231884058	0.512267139021963	0.5010616	0.192364609519458	0.382572864419116	0.0511659060951996	0.174476516729941	0.427097206219414	0.287468736969287	True	False	LNCaP	AR	True	True	Low	SRR999228_dedup.bam.motifs_2_ATGGAATGswnw	NoPeak_denovo	14	69285886	C	C	0.5263	T	0.4737	gnoMADg:nfe	14_69285886_C_T	78	4	1	0	0.0798792756539235	SLC39A9		Mean platelet volume;Mean platelet volume;Mean platelet (thrombocyte) volume;Mean platelet volume
rs926948	chr14	99094993	T	C	17	6	23	0.739130434782609	0.5047715901125	0.4027107	0.621479739986031	0.901095436466207	0.0744332444735135	0.576553054366872	0.937950030648041	0.761287588226119	True	False	LNCaP	AR	True	True	Low	MA0007.2_ArGAACAnnnTGTnC	JASPAR	14	98628656	T	T	0.8164	C	0.1836	gnoMADg:nfe	14_98628656_T_C	33	0	0	0	0
rs7188181	chr16	66939738	C	T	10	27	37	0.27027027027027	0.512267139021963	0.5516407	0.141467631410377	0.383346098244211	0.0642365473911926	0.108834562292638	0.438934428395421	0.262406864827294	True	False	LNCaP	AR	True	True	Low	MA0007.2_ArGAACAnnnTGTnC	JASPAR	16	66905835	C	C	0.926	T	0.07402	gnoMADg:nfe	16_66905835_C_T	115	3	8	3	0.360362173038229	CES3;CMTM2;TK2;PDP2;BEAN1;CES2;NAE1;ATP6V0D1	DYNC1LI2;CES2;NAE1	Diastolic blood pressure;Pulse rate automated reading;Heel bone mineral density T score
rs11263791	chr17	35107524	G	A	26	5	31	0.838709677419355	0.513456188311032	0.5096594	0.668772701733199	0.930490027868514	0.0668047397580801	0.617806430629902	0.942555833246777	0.799631364800856	True	False	LNCaP	AR	True	True	Low	SRR999228_dedup.bam.motifs_2_ATGGAATGswnw	NoPeak_denovo	17	36751230	G	G	0.5564	A	0.4437	gnoMADg:nfe	17_36751230_G_A	15	0	0	0	0.0464788732394366
rs17817995	chr17	53412594	G	C	22	2	24	0.916666666666667	0.503072159797974	0.4753331	0.759707870724821	0.974305373059879	0.0585276163051163	0.701712029511684	0.988832695081031	0.86700662189235	True	False	LNCaP	AR	True	True	Low	MA0007.2_ArGAACAnnnTGTnC	JASPAR	17	55335233	A	G	0.6814	C	0.3183	gnoMADg:nfe	17_55335233_G_C	78	0	0	0	0.0597585513078471
rs4794128	chr17	48372465	G	A	6	33	39	0.153846153846154	0.513456188311032	0.4899339	0.0908297393476656	0.316632952844549	0.0593218456063652	0.0679002266687959	0.358449663586898	0.203731346096107	True	False	LNCaP	AR	True	True	Low	MA0007.2_ArGAACAnnnTGTnC	JASPAR	17	50295104	G	G	0.6837	A	0.3163	gnoMADg:nfe	17_50295104_G_A	32	0	0	0	0.119517102615694
rs4890127	chr17	38904247	C	T	14	35	49	0.285714285714286	0.512267139021963	0.5686688	0.149275627511486	0.367084697862159	0.0562180659286477	0.125367548049126	0.412312090395188	0.258180162686823	True	False	LNCaP	AR	True	True	Low	Average_8_wTGTrTrTGw	NoPeak_denovo	17	40747995	C	C	0.5947	T	0.4053	gnoMADg:nfe	17_40747995_C_T	53	0	3	0	0.146076458752515	SMARCE1;KRT23;KRT27
rs2005439	chr18	39459651	T	C	7	42	49	0.142857142857143	0.5047715901125	0.4414098	0.0966743171000717	0.316333055002262	0.0580567119550783	0.0813034049755609	0.369074253812149	0.206503686051167	True	False	LNCaP	AR	True	True	Low	MA0007.2_ArGAACAnnnTGTnC	JASPAR	18	41879686	T	T	0.5623	C	0.4377	gnoMADg:nfe	18_41879686_T_C	41	0	0	0	0.0531187122736418
rs2576052	chr18	44690107	T	C	14	4	18	0.777777777777778	0.5047715901125	0.4211884	0.634252094490394	0.928467801606169	0.0790705770481052	0.55813461927682	0.94923684617255	0.781359948048281	True	False	LNCaP	AR	True	True	Low	Average_8_wTGTrTrTGw	NoPeak_denovo	18	47163736	C	C	0.5981	T	0.4019	gnoMADg:nfe	18_47163736_T_C	109	7	4	1	0.233199195171026	PIAS2;KATNAL2;IER3IP1;HDHD2	KATNAL2	Total testosterone levels;Daytime nap;Fresh fruit intake;Nap during day;Bioavailable testosterone levels;Bioavailable testosterone levels;Age when periods started (menarche)
rs8084832	chr18	40249026	C	T	12	41	53	0.226415094339623	0.512267139021963	0.4991563	0.152090807542156	0.366418364646715	0.0570468406778421	0.116499939474276	0.402502377907271	0.259254586094436	True	False	LNCaP	AR	True	True	Low	SRR999228_dedup.bam.motifs_2_ATGGAATGswnw	NoPeak_denovo	18	42669061	C	C	0.7874	T	0.2126	gnoMADg:nfe	18_42669061_C_T	92	0	0	0	0.00663983903420523
rs9944834	chr18	68790284	C	A	13	29	42	0.30952380952381	0.512874910950022	0.6110919	0.137367060497476	0.353232912422462	0.0563945591612983	0.124393052960053	0.408739915211292	0.245299986459969	True	False	LNCaP	AR	True	True	Low	MA0007.2_ArGAACAnnnTGTnC	JASPAR	18	71123048	C	C	0.8578	A	0.1422	gnoMADg:nfe	18_71123048_C_A	37	0	0	0	0
rs1057745	chr19	39888390	G	C	35	20	55	0.636363636363636	0.503072159797974	0.4032867	0.60350947141732	0.802334309595697	0.0533940741932824	0.58609638162938	0.8437993285869	0.702921890506508	True	False	LNCaP	AR	True	True	Low	SRR999228_dedup.bam.motifs_2_ATGGAATGswnw	NoPeak_denovo	19	39397750	G	G	0.8978	C	0.1022	gnoMADg:nfe	19_39397750_G_C	41	0	2	0	0.305432595573441	IFNL1;MED29
rs299184	chr19	56288091	C	T	8	24	32	0.25	0.512267139021963	0.5762405	0.109528360135401	0.35902759638212	0.0654257105324123	0.0898919380301484	0.408537541959279	0.23427797825876	True	False	LNCaP	AR	True	True	Low	SRR999228_dedup.bam.motifs_2_ATGGAATGswnw	NoPeak_denovo	19	55776725	T	T	0.6621	C	0.3379	gnoMADg:nfe	19_55776725_C_T	37	0	3	0	0.199195171026157	RFPL4AL1;RFPL4A;EPN1
rs3848751	chr20	12965401	T	G	21	9	30	0.7	0.503137759854579	0.3740079	0.646508233316736	0.881839562891748	0.0626593436383799	0.588274686075035	0.89424595372383	0.764173898104242	True	False	LNCaP	AR	True	True	Low	MA0007.2_ArGAACAnnnTGTnC	JASPAR	20	12984753	T	T	0.6904	G	0.3096	gnoMADg:nfe	20_12984753_T_G	66	1	1	0	0.119517102615694	SPTLC3		Liver enzyme levels (alanine transaminase)
rs4814128	chr20	12483739	A	G	32	8	40	0.8	0.502464747586233	0.4017243	0.732835398768793	0.918394472908801	0.0487827797797732	0.699005570268922	0.939576314047476	0.825614935838797	True	False	LNCaP	AR	True	True	Low	SRR999228_dedup.bam.motifs_2_ATGGAATGswnw	NoPeak_denovo	20	12503091	G	A	0.7202	G	0.2798	gnoMADg:nfe	20_12503091_A_G	35	0	0	0	0
rs1735292	chr21	19478147	T	C	23	8	31	0.741935483870968	0.5047715901125	0.4364462	0.627984628449768	0.892951804114849	0.0690966108626345	0.567235332779292	0.909733640838467	0.760468216282309	True	False	LNCaP	AR	True	True	Low	MA0007.2_ArGAACAnnnTGTnC	JASPAR	21	18105829	T	C	0.5098	T	0.4902	gnoMADg:nfe	21_18105829_T_C	69	0	1	0	0.166197183098592	CHODL
rs964975	chr21	47259576	T	C	44	17	61	0.721311475409836	0.5047715901125	0.4708765	0.624913270671668	0.824745561954936	0.0524240695600352	0.59767845312281	0.859547991293071	0.724829416313302	True	False	LNCaP	AR	True	True	Low	Average_8_wTGTrTrTGw	NoPeak_denovo	21	45839662	T	C	0.8427	T	0.1573	gnoMADg:nfe	21_45839662_T_C	49	0	3	2	0.300201207243461	PCBP3;COL6A2;COL6A1	PCBP3;COL6A1
rs137439	chr22	33594459	T	C	24	5	29	0.827586206896552	0.5047715901125	0.4352784	0.720817687443968	0.938792790740147	0.0583098975537769	0.670006212780937	0.960727341863765	0.829805239092057	True	False	LNCaP	AR	True	True	Low	Average_8_wTGTrTrTGw;SRR999228_dedup.bam.motifs_2_ATGGAATGswnw	NoPeak_denovo	22	33198473	C	C	0.6329	T	0.3671	gnoMADg:nfe	22_33198473_T_C	52	0	1	0	0.0466800804828974	LARGE1
rs11209830	chr1	72185216	G	T	11	2	13	0.846153846153846	0.502482837726407	0.3716089	0.685309770066407	0.959730271844676	0.0746055518546355	0.623818874198615	0.984907028278767	0.822520020955541	True	False	HEK293	ATF2	True	True	Low	MA1632.1_nnATGAnGTCATn	JASPAR	1	71719533	G	G	0.6272	T	0.3728	gnoMADg:nfe	1_71719533_G_T	77	0	0	0	0.0201207243460765
rs11021009	chr11	94749970	C	T	1	24	25	0.04	0.504972029126942	0.6670953	0.0098080679725013	0.116389558425746	0.0307585991544512	0.0058270165975531	0.153933583083447	0.0630988131991235	True	False	HEK293	ATF2	True	True	Low	MA1632.1_nnATGAnGTCATn	JASPAR	11	95016806	C	C	0.8317	T	0.1683	gnoMADg:nfe	11_95016806_C_T	58	0	1	1	0.186116700201207	CWC15	CWC15
rs638405	chr11	117163824	C	G	1	8	9	0.111111111111111	0.497881192511254	0.6284593	0.0207094053835092	0.339149817365714	0.0889530466104093	0.0054080301769586	0.436281460347066	0.179929611374612	True	False	HEK293	ATF2	True	True	Low	MA1632.1_nnATGAnGTCATn	JASPAR	11	117293108	C	C	0.6098	G	0.3902	gnoMADg:nfe	11_117293108_C_G	64	1	6	2	0.453521126760563	RNF214;BACE1;CEP164;SIDT2;PAFAH1B2;TAGLN	RNF214;BACE1	Triglyceride levels
rs3091529	chr20	47647068	G	A	1	9	10	0.1	0.503162212548928	0.7368827	0.014166531049946	0.224102217171378	0.0582790394932393	0.0089837049918644	0.280896697668802	0.119134374110662	True	False	HEK293	ATF2	True	True	Low	MA1632.1_nnATGAnGTCATn	JASPAR	20	49030531	A	A	0.5908	G	0.4095	gnoMADg:nfe	20_49030531_G_A	150	4	5	3	0.307243460764588	ARFGEF2;ZNFX1;STAU1;CSE1L;KCNB1	DDX27;STAU1;CSE1L	Intelligence;Cognitive performance;Schizophrenia vs bipolar disorder (ordinary least squares (OLS));Sitting height
rs817377	chr20	62535594	A	C	9	1	10	0.9	0.491829143091604	0.3729415	0.703082802363982	0.978664484495745	0.0784127257700677	0.599834535132302	0.985810657909885	0.840873643429863	True	False	HEK293	ATF2	True	True	Low	MA1632.1_nnATGAnGTCATn	JASPAR	20	63904241	A	A	0.7173	C	0.2827	gnoMADg:nfe	20_63904241_A_C	48	0	6	0	0.15271629778672	OPRL1;STMN3;SAMD10;C20orf204;PRPF6;TPD52L2
rs11210726	chr1	43299121	A	G	2	20	22	0.0909090909090909	0.497088798067032	0.4941509	0.0389389699949329	0.285231520291941	0.067299963235885	0.030490522615567	0.346093879565781	0.162085245143437	True	False	HepG2	ATF2	True	True	Low	MA1632.1_nnATGAnGTCATn	JASPAR	1	42833450	G	G	0.805	A	0.195	gnoMADg:nfe	1_42833450_A_G	71	0	6	5	0.387122736418511	C1orf50;P3H1;PPIH;ERMAP;SVBP;ZMYND12	PPIH;ERMAP;TMEM269;SVBP;ZMYND12
rs13384029	chr2	23025028	G	A	1	12	13	0.0769230769230769	0.501943210602039	0.6550214	0.0162957693954442	0.227418044293253	0.0596030040552647	0.0044977331639853	0.294658372254375	0.121856906844349	True	False	HepG2	ATF2	True	True	Low	MA1632.1_nnATGAnGTCATn	JASPAR	2	22802156	G	G	0.944	A	0.05599	gnoMADg:nfe	2_22802156_G_A	64	0	0	0	0
rs1874069	chr4	59375747	C	T	14	2	16	0.875	0.501883313535801	0.4997522	0.634266606291897	0.955064146193632	0.0856078320614926	0.547436670255602	0.970651658340147	0.794665376242765	True	False	HepG2	ATF2	True	True	Low	MA1632.1_nnATGAnGTCATn	JASPAR	4	58509581	T	T	0.744	C	0.256	gnoMADg:nfe	4_58509581_C_T	50	0	0	0	0
rs9297040	chr6	17583835	T	C	43	5	48	0.895833333333333	0.49868003762782	0.6458919	0.656599819866812	0.911839087282088	0.0666684472945721	0.604327626979926	0.938466155264037	0.78421945357445	True	False	HepG2	ATF2	True	True	Low	MA1632.1_nnATGAnGTCATn	JASPAR	6	17583604	T	T	0.5458	C	0.4542	gnoMADg:nfe	6_17583604_T_C	55	0	2	0	0.119517102615694	NUP153;FAM8A1
rs11114635	chr12	81241110	G	A	3	20	23	0.130434782608696	0.501943210602039	0.5221589	0.0529924262877208	0.306457056191741	0.0675557491367456	0.0416829115626258	0.372088011579168	0.179724741239731	True	False	HepG2	ATF2	True	True	Low	MA1632.1_nnATGAnGTCATn	JASPAR	12	80847331	A	G	0.8835	A	0.1165	gnoMADg:nfe	12_80847331_G_A	38	0	0	0	0.0732394366197183
rs2203231	chr12	71080768	T	C	2	12	14	0.142857142857143	0.49868003762782	0.5435044	0.0495944458780647	0.355510463312229	0.0867580223709852	0.0339818297905631	0.434329063378279	0.202552454595147	True	False	HepG2	ATF2	True	True	Low	MA1632.1_nnATGAnGTCATn	JASPAR	12	70686988	C	C	0.8945	T	0.1055	gnoMADg:nfe	12_70686988_T_C	51	0	0	0	0.0597585513078471
rs12184852	chr13	45586038	C	T	20	1	21	0.952380952380952	0.501883313535801	0.4677851	0.789308446352288	0.984420316247486	0.0549534318982833	0.735631822139205	0.987141165099122	0.886864381299887	True	False	HepG2	ATF2	True	True	Low	MA1632.1_nnATGAnGTCATn	JASPAR	13	45011903	C	C	0.929	T	0.07101	gnoMADg:nfe	13_45011903_C_T	63	12	1	0	0.0929577464788732	GTF2F2		Lymphocyte counts;Reticulocyte fraction of red cells;High light scatter reticulocyte count;High light scatter reticulocyte count;Lymphocyte counts;Immature fraction of reticulocytes;High light scatter reticulocyte percentage of red cells;Immature fraction of reticulocytes;High light scatter reticulocyte count;Reticulocyte count;Immature reticulocyte fraction;High light scatter reticulocyte percen…
rs9946610	chr18	35074554	T	C	1	16	17	0.0588235294117647	0.49868003762782	0.5261141	0.0152418958959782	0.26257193558809	0.068411424070959	0.014941033619732	0.331577329215114	0.138906915742034	True	False	HepG2	ATF2	True	True	Low	MA1632.1_nnATGAnGTCATn	JASPAR	18	37494591	T	T	0.8028	C	0.1972	gnoMADg:nfe	18_37494591_T_C	34	0	0	0	0.0798792756539235
rs11669029	chr19	54596619	G	A	25	3	28	0.892857142857143	0.501943210602039	0.4953246	0.731388428449921	0.954661570076912	0.0593928222739062	0.67048111214772	0.966644604947343	0.843024999263417	True	False	HepG2	ATF2	True	True	Low	MA1632.1_nnATGAnGTCATn	JASPAR	19	54093354	G	A	0.5569	G	0.4431	gnoMADg:nfe	19_54093354_G_A	48	1	4	0	0.165995975855131	OSCAR;TFPT;VSTM1;TMC4		Osteoclast-associated immunoglobulin-like receptor levels
rs6044870	chr20	1806234	C	A	59	25	84	0.702380952380952	0.494791432946242	0.487101	0.603356650409245	0.785251309788723	0.0467775777765647	0.577391061547032	0.808878965848045	0.694303980098984	True	False	HepG2	ATF2	True	True	Low	MA1632.1_nnATGAnGTCATn	JASPAR	20	1825588	A	C	0.959	A	0.041	gnoMADg:nfe	20_1825588_C_A	45	2	1	0	0.13943661971831	SIRPA		Mean platelet volume;Mean platelet volume
rs13105033	chr4	100533722	C	A	2	16	18	0.111111111111111	0.500485451180638	0.7011837	0.0239782656621936	0.190604102638125	0.0468492050707259	0.011227347928129	0.236088327324324	0.107291184150159	True	False	K562	ATF2	True	True	Low	MA1632.1_nnATGAnGTCATn	JASPAR	4	99612565	A	C	0.6489	A	0.3511	gnoMADg:nfe	4_99612565_C_A	57	1	3	1	0.192957746478873	DAPP1;TRMT10A;MTTP	TRMT10A	Sitting height
rs17169771	chr7	34405042	A	G	1	7	8	0.125	0.498480886923408	0.6402792	0.0301101280064333	0.367083364085703	0.0947177867517665	0.0095003045120048	0.466328173071985	0.198596746046068	True	False	K562	ATF2	True	True	Low	MA1632.1_nnATGAnGTCATn	JASPAR	7	34365430	G	A	0.9152	G	0.08483	gnoMADg:nfe	7_34365430_A_G	58	0	1	0	0.0265593561368209	DPY19L1
rs1858949	chr7	108358992	A	G	11	2	13	0.846153846153846	0.498480886923408	0.4549162	0.61458392462651	0.954862755412547	0.0911822093194687	0.504905218342361	0.960933814204251	0.784723340019528	True	False	K562	ATF2	True	True	Low	MA1632.1_nnATGAnGTCATn	JASPAR	7	108718548	G	A	0.5915	G	0.4085	gnoMADg:nfe	7_108718548_A_G	87	0	1	0	0.13943661971831	THAP5
rs7079588	chr10	61600910	G	A	36	3	39	0.923076923076923	0.501416208258902	0.5180978	0.776378755564831	0.965767771428303	0.050735426796329	0.737383701085003	0.981193773114435	0.871073263496567	True	False	K562	ATF2	True	True	Low	MA1632.1_nnATGAnGTCATn	JASPAR	10	59841152	G	G	0.8761	A	0.1239	gnoMADg:nfe	10_59841152_G_A	51	0	2	0	0.159557344064386	CCDC6;ANK3
rs1041872	chr11	7001006	G	A	14	1	15	0.933333333333333	0.501416208258902	0.3444984	0.805208618717051	0.989364728470135	0.052021651909395	0.750588526563955	0.991089984799174	0.897286673593593	True	False	K562	ATF2	True	True	Low	MA1632.1_nnATGAnGTCATn	JASPAR	11	6979775	G	G	0.9112	A	0.08876	gnoMADg:nfe	11_6979775_G_A	57	0	2	0	0.159557344064386	OR10A2;ZNF215
rs6581450	chr12	62861111	T	C	47	2	49	0.959183673469388	0.498693464837919	0.3240037	0.9226091777078	0.992903111866543	0.0184796701795286	0.904614375230621	0.994866552649842	0.957756144787172	True	False	K562	ATF2	True	True	Low	MA1632.1_nnATGAnGTCATn	JASPAR	12	62467331	C	C	0.6311	T	0.3689	gnoMADg:nfe	12_62467331_T_C	90	1	1	0	0.0865191146881288	TAFA2		Sex hormone-binding globulin levels
rs2759307	chr15	81100878	G	A	3	12	15	0.2	0.501416208258902	0.6621926	0.0403446175837633	0.295280807031668	0.0697295367394219	0.0307191024705649	0.359673820348789	0.167812712307716	True	False	K562	ATF2	True	True	Low	MA1632.1_nnATGAnGTCATn	JASPAR	15	80808537	G	G	0.6396	A	0.3605	gnoMADg:nfe	15_80808537_G_A	33	0	0	0	0.0798792756539235
rs11075850	chr16	71095320	T	C	22	1	23	0.956521739130435	0.498693464837919	0.3490608	0.862459268895401	0.989065452510428	0.0359755924837663	0.825789411437396	0.993631436434891	0.925762360702914	True	False	K562	ATF2	True	True	Low	MA1632.1_nnATGAnGTCATn	JASPAR	16	71061417	T		NA		NA		16_71061417_T_C	0	0	0	0	0
rs12148953	chr16	12383345	G	A	5	13	18	0.277777777777778	0.501416208258902	0.628686	0.0928228485287528	0.379413018263591	0.0768531910672166	0.0698910338333446	0.444738191128401	0.236117933396172	True	False	K562	ATF2	True	True	Low	MA1632.1_nnATGAnGTCATn	JASPAR	16	12289488	A	A	0.6024	G	0.3976	gnoMADg:nfe	16_12289488_G_A	92	0	1	1	0.214084507042254	SNX29	SNX29
rs12088087	chr1	45170012	A	G	1	15	16	0.0625	0.504242870844913	0.4984401	0.0234641197399518	0.297948090993674	0.0765041809370945	0.0181216819775679	0.378390961414186	0.160706105366813	True	False	K562	ATF4	True	True	Low	MA0833.1_nnATGAyGCAATm	JASPAR	1	44704340	G	A	0.6166	G	0.3834	gnoMADg:nfe	1_44704340_A_G	68	0	5	0	0.172837022132797	RPS8;BEST4;PRDX1;ARMH1;MUTYH
rs4233496	chr1	45763650	A	C	12	1	13	0.923076923076923	0.506596927262842	0.4913728	0.665699873060803	0.976322168980812	0.0857315786911646	0.582368251929673	0.976322168980812	0.821011021020808	True	False	K562	ATF4	True	True	Low	MA0833.1_nnATGAyGCAATm;MA0833.2_nnATGATGCAATnn	JASPAR	1	45297978	C	A	0.7239	C	0.2761	gnoMADg:nfe	1_45297978_A_C	96	6	5	2	0.206036217303823	RPS8;UROD;ZSWIM5;TESK2;EIF2B3	MAST2;MUTYH	High light scatter reticulocyte count;Immature fraction of reticulocytes;Immature fraction of reticulocytes;Immature reticulocyte fraction;High light scatter reticulocyte percentage of red cells;Mean platelet volume
rs4526602	chr1	26648034	C	T	17	1	18	0.944444444444444	0.507906918476565	0.5276296	0.714989985426894	0.986945630706858	0.0750931350010257	0.633268762391891	0.99098177764553	0.850967808066876	True	False	K562	ATF4	True	True	Low	MA0833.1_nnATGAyGCAATm	JASPAR	1	26321543	C	T	0.7548	C	0.2452	gnoMADg:nfe	1_26321543_C_T	100	16	8	5	0.340241448692153	UBXN11;CD52;CEP85;ZNF593;ZNF683;CNKSR1;CRYBG2;SH3BGRL3	UBXN11;CD52;CEP85;ZNF683;CRYBG2	Monocyte percentage of white cells;Monocyte count;Monocyte count;Eosinophill count;Platelet count;Platelet count;Monocyte percentage of white cells;Eosinophil counts;Granulocyte percentage of myeloid white cells;Plateletcrit;Platelet crit;Monocyte percentage;Eosinophil percentage of white cells;Monocyte count;Eosinophil counts;Platelet count
rs11676474	chr2	88391743	G	A	15	1	16	0.9375	0.502853503485365	0.4211529	0.765478995215911	0.983504863007565	0.0602794028917707	0.708328194112064	0.990307359761697	0.874491929111738	True	False	K562	ATF4	True	True	Low	MA0833.1_nnATGAyGCAATm;MA0833.2_nnATGATGCAATnn	JASPAR	2	88092224	G	G	0.5601	A	0.4399	gnoMADg:nfe	2_88092224_G_A	42	0	2	1	0.267605633802817	THNSL2;KRCC1	SMYD1
rs6843444	chr4	81431685	G	A	1	22	23	0.0434782608695652	0.502853503485365	0.6173658	0.0077322853530412	0.153441196971895	0.0402064015824698	0.0047873828270112	0.202216049102051	0.080586741162468	True	False	K562	ATF4	True	True	Low	MA0833.1_nnATGAyGCAATm;MA0833.2_nnATGATGCAATnn	JASPAR	4	80510531	G	G	0.8279	A	0.1721	gnoMADg:nfe	4_80510531_G_A	75	1	1	1	0.28692152917505	CFAP299	CFAP299	Pattern 1 | hair/balding pattern
rs7719062	chr5	1169044	G	T	4	29	33	0.121212121212121	0.505384713585593	0.5018079	0.0660259534012645	0.278487164933615	0.0569319912449812	0.0513349298360087	0.326122972157839	0.17225655916744	True	False	K562	ATF4	True	True	Low	MA0833.1_nnATGAyGCAATm;MA0833.2_nnATGATGCAATnn	JASPAR	5	1168929	G	G	0.9074	T	0.09261	gnoMADg:nfe	5_1168929_G_T	52	4	1	1	0.15271629778672	SLC12A7	IRX4	Red cell distribution width;Red cell distribution width;Red cell distribution width;Red cell distribution width
rs1543989	chr7	156327884	C	T	11	2	13	0.846153846153846	0.507906918476565	0.3992775	0.676335478505706	0.967241611575788	0.0783717801097169	0.59465870556625	0.983914759735297	0.821788545040747	True	False	K562	ATF4	True	True	Low	MA0833.1_nnATGAyGCAATm	JASPAR	7	156535190	C	C	0.7377	T	0.2623	gnoMADg:nfe	7_156535190_C_T	84	0	0	0	0.0531187122736418
rs2954658	chr8	146017782	C	T	6	17	23	0.260869565217391	0.507906918476565	0.6295787	0.0893286198147451	0.343622079791993	0.0670633975779938	0.0697328582734594	0.401480378632644	0.216475349803369	True	False	K562	ATF4	True	True	Low	MA0833.1_nnATGAyGCAATm	JASPAR	8	144792397	C	T	0.5187	C	0.4813	gnoMADg:nfe	8_144792397_C_T	84	4	15	1	0.219315895372233	LRRC14;C8orf33;VPS28;ZNF7;MFSD3;ZNF251;ZNF517;CPSF1;ZNF34;PPP1R16A;ARHGAP39;RPL8;TONSL;COMMD5;KIFC2	ZNF34	Liver enzyme levels (alanine transaminase);Sex hormone-binding globulin levels adjusted for BMI;Sex hormone-binding globulin levels;Sex hormone-binding globulin levels adjusted for BMI
rs1259505	chr10	76996941	T	C	20	4	24	0.833333333333333	0.4996371776208	0.5019045	0.651879159364893	0.941425433966329	0.0746181643563967	0.577025161113222	0.944559230019468	0.796652296665611	True	False	K562	ATF4	True	True	Low	MA0833.1_nnATGAyGCAATm;MA0833.2_nnATGATGCAATnn	JASPAR	10	75237183	C	T	0.5502	C	0.4498	gnoMADg:nfe	10_75237183_T_C	94	0	4	2	0.473440643863179	DUSP13B;ADK;COMTD1;VDAC2	DUSP13B;VDAC2
rs9421742	chr10	48483044	C	T	7	40	47	0.148936170212766	0.507906918476565	0.4720236	0.0940624822205288	0.305781581042431	0.0560328799338713	0.0757652927175873	0.355859877117311	0.19992203163148	True	False	K562	ATF4	True	True	Low	MA0833.1_nnATGAyGCAATm;MA0833.2_nnATGATGCAATnn	JASPAR	10	47256318	A	A	0.6735	G	0.3265	gnoMADg:nfe	10_47256318_C_T	14	0	0	0	0.0597585513078471
rs36242	chr19	8834439	C	T	3	12	15	0.2	0.507906918476565	0.6682318	0.0480023387267507	0.293960291798197	0.0690453534522958	0.0246931333209303	0.358588091204526	0.170981315262474	True	False	K562	ATF4	True	True	Low	MA0833.1_nnATGAyGCAATm;MA0833.2_nnATGATGCAATnn	JASPAR	19	8724079	C	C	0.8421	T	0.1579	gnoMADg:nfe	19_8724079_C_T	35	0	1	0	0.0929577464788732	ZNF558
rs7288841	chr22	17396612	C	T	2	14	16	0.125	0.507906918476565	0.5162548	0.044381457437425	0.35146350868141	0.0847178667169951	0.0363305851053469	0.446801386497556	0.197922483059417	True	False	K562	ATF4	True	True	Low	MA0833.1_nnATGAyGCAATm;MA0833.2_nnATGATGCAATnn	JASPAR	22	16915722		C	0.8328	T	0.1672	gnoMADg:nfe	22_16915722_C_T	38	0	0	0	0.086317907444668
rs12022722	chr1	219651133	C	T	6	12	18	0.333333333333333	0.501209018846459	0.6841398	0.0931774407375032	0.37688034844899	0.0740194504244936	0.0701302617241443	0.435290732712296	0.235028894593247	True	False	HEK293	BHLHE40	True	True	Low	MA0464.2_nkCACGTGmC	JASPAR	1	219477791	C	C	0.5318	T	0.4682	gnoMADg:nfe	1_219477791_C_T	214	48	0	0	0.0464788732394366			Umbilical hernia;Impedance of whole body;Leg fat mass (left);Leg fat percentage (left);Aspartate aminotransferase levels;Sex hormone-binding globulin levels;HDL cholesterol levels;High light scatter reticulocyte percentage of red cells;Trunk fat mass;Leg fat mass (right);Whole body fat mass;Leg fat percentage (right);Sex hormone-binding globulin levels adjusted for BMI;Serum albumin levels;Trunk …
rs4651223	chr1	184580250	C	T	6	1	7	0.857142857142857	0.501209018846459	0.3591567	0.612857632301842	0.970856931787253	0.0990171574271567	0.505844920602097	0.981470908903152	0.791857282044548	True	False	HEK293	BHLHE40	True	True	Low	MA0464.2_nkCACGTGmC	JASPAR	1	184611116	C	C	0.6935	T	0.3065	gnoMADg:nfe	1_184611116_C_T	70	1	3	0	0.0997987927565392	EDEM3;C1orf21;COLGALT2		Hypertension
rs1847912	chr6	100880696	A	G	1	9	10	0.1	0.498748586516114	0.6099921	0.0129283083154863	0.3216420931668	0.0860872683201192	0.0126663239036566	0.429567795463168	0.167285200741143	True	False	HEK293	BHLHE40	True	True	Low	MA0464.2_nkCACGTGmC	JASPAR	6	100432820	A	A	0.7585	G	0.2415	gnoMADg:nfe	6_100432820_A_G	99	6	0	1	0.0798792756539235		ASCC3	Hemoglobin concentration;Hip circumference;Body mass index (bmi);Age when periods started (menarche);Impedance of leg (left);Body mass index (bmi)
rs9384748	chr6	110889538	T	C	1	8	9	0.111111111111111	0.49645096950481	0.5989883	0.0294082351442676	0.37111487686548	0.0951690348865321	0.0164468239510137	0.479523137142416	0.200261556004874	True	False	HEK293	BHLHE40	True	True	Low	MA0464.2_nkCACGTGmC	JASPAR	6	110568335	T	T	0.7068	C	0.2932	gnoMADg:nfe	6_110568335_T_C	44	0	2	0	0.112877263581489	DDO;CDK19
rs13439846	chr8	139877669	C	T	15	4	19	0.789473684210526	0.501209018846459	0.4677069	0.603064500159429	0.916808622974889	0.0833549913687419	0.505046572032546	0.942068365786966	0.759936561567159	True	False	HEK293	BHLHE40	True	True	Low	MA0464.2_nkCACGTGmC	JASPAR	8	138865426	T	C	0.8102	T	0.1898	gnoMADg:nfe	8_138865426_C_T	18	0	0	0	0.0798792756539235
rs7388387	chr8	124654560	C	T	8	1	9	0.888888888888889	0.501209018846459	0.4154603	0.631125211833729	0.976509473700539	0.0930928558929373	0.520798061890613	0.982472820697585	0.803817342767134	True	False	HEK293	BHLHE40	True	True	Low	MA0464.2_nkCACGTGmC	JASPAR	8	123642320	C	T	0.7576	C	0.2424	gnoMADg:nfe	8_123642320_C_T	41	0	1	0	0.0663983903420523	NTAQ1
rs532721	chr11	125797103	G	C	15	5	20	0.75	0.483254649728577	0.3090338	0.720934852223369	0.939358439729853	0.0594608496822693	0.660059850245288	0.951093352978499	0.830146645976611	True	False	HEK293	BHLHE40	True	True	Low	MA0464.2_nkCACGTGmC	JASPAR	11	125927208	C	C	0.6879	A	0.1894	gnoMADg:nfe	11_125927208_G_C	53	1	3	0	0.0929577464788732	PUS3;STT3A;CDON		Sitting height
rs7314170	chr12	21579080	T	C	1	9	10	0.1	0.49645096950481	0.6498289	0.0204858104030284	0.289934404288067	0.0761687201819348	0.0090282082235086	0.36083361796049	0.155210107345548	True	False	HEK293	BHLHE40	True	True	Low	MA0464.2_nkCACGTGmC	JASPAR	12	21426146	T	T	0.5118	C	0.4883	gnoMADg:nfe	12_21426146_T_C	65	0	4	2	0.367002012072435	GOLT1B;PYROXD1;RECQL;SPX	GOLT1B;PYROXD1
rs835044	chr12	95397552	T	C	20	3	23	0.869565217391304	0.49645096950481	0.3427761	0.791122060357469	0.967520963162593	0.0477963627386017	0.759756016223657	0.981803245899512	0.879321511760031	True	False	HEK293	BHLHE40	True	True	Low	MA0464.2_nkCACGTGmC	JASPAR	12	95003776	C	C	0.6595	T	0.3405	gnoMADg:nfe	12_95003776_T_C	51	0	3	2	0.400402414486921	FGD6;NR2C1;NDUFA12	NR2C1;NDUFA12
rs4369533	chr13	66358010	C	A	19	5	24	0.791666666666667	0.507464595647775	0.4784974	0.633959606895186	0.925755325731539	0.0749058233100076	0.569284049313374	0.930875897879832	0.779857466313362	True	False	HEK293	BHLHE40	True	True	Low	MA0464.2_nkCACGTGmC	JASPAR	13	65783878	A	A	0.5921	C	0.4082	gnoMADg:nfe	13_65783878_C_A	39	0	0	0	0
rs1057035	chr14	95554142	T	C	3	1	4	0.75	0.49645096950481	0.1150823	0.740314533772799	0.989184450839539	0.0752120307649155	0.638286714665796	0.996619053160593	0.864749492306169	True	False	HEK293	BHLHE40	True	True	Low	MA0464.2_nkCACGTGmC	JASPAR	14	95087805	T	T	0.6377	C	0.3623	gnoMADg:nfe	14_95087805_T_C	118	12	2	1	0.353923541247485	CLMN;DICER1	DICER1	Arm fat-free mass (right);Whole body fat-free mass;Arm fat-free mass (left);Sitting height;Standing height;Weight;Arm predicted mass (right);Basal metabolic rate;Trunk fat-free mass;Height;Whole body water mass;Trunk predicted mass
rs4903965	chr14	81477437	A	G	3	3	6	0.5	0.498748586516114	0.8891755	0.0299727731434254	0.36993665064187	0.0979612289172818	0.0167688721441369	0.479923520694186	0.199954711892648	True	False	HEK293	BHLHE40	True	True	Low	MA0464.2_nkCACGTGmC	JASPAR	14	81011093	A	G	0.6722	A	0.3278	gnoMADg:nfe	14_81011093_A_G	50	0	2	0	0.179476861167002	TSHR;CEP128
rs8057145	chr16	75256251	A	G	8	1	9	0.888888888888889	0.498748586516114	0.3801865	0.665972310284291	0.98481356834421	0.0864690888323133	0.579785992193097	0.991563335262141	0.825392939314251	True	False	HEK293	BHLHE40	True	True	Low	MA0464.2_nkCACGTGmC	JASPAR	16	75222353	A	G	0.8078	A	0.1922	gnoMADg:nfe	16_75222353_A_G	74	1	5	2	0.460362173038229	TMEM170A;CTRB2;BCAR1;ADAT1;CTRB1	BCAR1;CTRB1	Impedance of leg (right)
rs1631346	chr18	33709664	T	G	1	25	26	0.0384615384615385	0.496582698790699	0.4505326	0.0173896948468475	0.231040063564166	0.0608942407332935	0.0176551256133028	0.309168126074081	0.124214879205507	True	False	HEK293	BHLHE40	True	True	Low	MA0464.2_nkCACGTGmC	JASPAR	18	36129701	T	T	0.6274	G	0.3726	gnoMADg:nfe	18_36129701_T_G	70	0	4	1	0.420523138832998	RPRD1A;MOCOS;SLC39A6;ELP2	ELP2
rs8130475	chr21	34192545	C	T	9	1	10	0.9	0.501209018846459	0.4683045	0.612389039482467	0.97267255874514	0.0970475089089777	0.517955039658623	0.987763808309846	0.792530799113804	True	False	HEK293	BHLHE40	True	True	Low	MA0464.2_nkCACGTGmC	JASPAR	21	32820235	T	C	0.5122	T	0.4878	gnoMADg:nfe	21_32820235_C_T	44	0	2	0	0.15271629778672	PAXBP1;EVA1C
rs8196	chr17	48770959	A	G	6	14	20	0.3	0.498583466221386	0.6510859	0.0942831274147219	0.371168722866668	0.0725154627415488	0.0786463304860834	0.433457278957272	0.232725925140695	True	False	HepG2	BHLHE40	True	True	Low	MA0464.2_nkCACGTGmC	JASPAR	17	50693598	A	A	0.6979	G	0.3021	gnoMADg:nfe	17_50693598_A_G	57	0	3	2	0.41327967806841	ABCC3;ANKRD40;SPATA20	ABCC3;LUC7L3
rs6700298	chr1	162511529	C	A	13	6	19	0.684210526315789	0.507409243971692	0.3467796	0.62198876879117	0.908950010366108	0.0729960283869262	0.571669458803884	0.932952837577268	0.765469389578639	True	False	A549	CEBPB	True	True	Low	MA0466.2_nTTrCGCAAy;MA0466.3_nATTGCGCAATn	JASPAR	1	162541739	A	A	0.5212	C	0.4788	gnoMADg:nfe	1_162541739_C_A	51	0	3	1	0.38692152917505	UAP1;UHMK1;SH2D1B	UAP1
rs188431	chr5	168555866	C	A	3	11	14	0.214285714285714	0.507409243971692	0.6112041	0.0600279993208147	0.374539305525701	0.0853904033124508	0.0427390425816495	0.458672995695111	0.217283652423258	True	False	A549	CEBPB	True	True	Low	MA0466.1_kATTGCAymAy;MA0466.2_nTTrCGCAAy;MA0466.3_nATTGCGCAATn	JASPAR	5	169128861	A	A	0.6373	C	0.3627	gnoMADg:nfe	5_169128861_C_A	59	0	0	0	0.0665995975855131
rs4835665	chr5	137387314	G	A	1	8	9	0.111111111111111	0.512954511123549	0.6010141	0.027144838022836	0.371766687792838	0.0941059764232484	0.0146866104859195	0.460948964077041	0.199455762907837	True	False	A549	CEBPB	True	True	Low	MA0466.1_kATTGCAymAy	JASPAR	5	138051625	G	A	0.7782	G	0.2221	gnoMADg:nfe	5_138051625_G_A	55	2	7	1	0.12635814889336	HNRNPA0;FAM13B;PKD2L2;FAM53C;WNT8A;CDC25C;REEP2	FAM53C	Atrial fibrillation;Pulse rate automated reading
rs4868317	chr5	168578995	T	C	6	1	7	0.857142857142857	0.496042871093177	0.2997962	0.647230084399359	0.968946235669669	0.0880082375445444	0.556704571645507	0.984227405776867	0.808088160034514	True	False	A549	CEBPB	True	True	Low	MA0466.2_nTTrCGCAAy;MA0466.3_nATTGCGCAATn	JASPAR	5	169151991	T	T	0.7475	C	0.2525	gnoMADg:nfe	5_169151991_T_C	54	0	0	0	0.0665995975855131
rs11757055	chr6	110504680	C	T	1	10	11	0.0909090909090909	0.512703082604001	0.5058399	0.03689410770747	0.395287273316324	0.0994256575048093	0.0223634951486718	0.471579879490198	0.216090690511897	True	False	A549	CEBPB	True	True	Low	MA0466.2_nTTrCGCAAy;MA0466.3_nATTGCGCAATn	JASPAR	6	110183477	T	C	0.8898	T	0.1102	gnoMADg:nfe	6_110183477_C_T	50	0	1	0	0.185915492957746	WASF1
rs2299965	chr7	151192662	C	T	2	14	16	0.125	0.512703082604001	0.6403072	0.0350427186686023	0.260977243556553	0.0614017749281921	0.0133692370253497	0.309100262464366	0.148009981112577	True	False	A549	CEBPB	True	True	Low	MA0466.1_kATTGCAymAy;MA0466.2_nTTrCGCAAy;MA0466.3_nATTGCGCAATn	JASPAR	7	151495576	T	T	0.5094	C	0.4906	gnoMADg:nfe	7_151495576_C_T	48	0	2	1	0.266800804828974	PRKAG2;RHEB	RHEB
rs12675850	chr8	67348540	G	A	21	1	22	0.954545454545455	0.512954511123549	0.6326067	0.67802128259812	0.985813495042714	0.0817087217804377	0.600905291291237	0.985813495042714	0.831917388820417	True	False	A549	CEBPB	True	True	Low	MA0466.3_nATTGCGCAATn	JASPAR	8	66436305	G	G	0.6003	A	0.3997	gnoMADg:nfe	8_66436305_G_A	42	0	3	2	0.400402414486922	MYBL1;ADHFE1;VXN	ADHFE1;VXN
rs11201034	chr10	81745367	A	T	1	11	12	0.0833333333333333	0.503435756037378	0.6192282	0.0209750544197528	0.280155211644669	0.0716063775268997	0.0169898973962125	0.356655020245134	0.150565133032211	True	False	A549	CEBPB	True	True	Low	MA0466.2_nTTrCGCAAy	JASPAR	10	79985611	A	A	0.6038	T	0.3962	gnoMADg:nfe	10_79985611_A_T	41	0	5	1	0.199195171026157	TSPAN14;NUTM2E;PLAC9;ANXA11;SFTPD	TMEM254
rs359285	chr10	17327084	G	A	13	1	14	0.928571428571429	0.512954511123549	0.3018271	0.817764724363009	0.992263503506742	0.0474842841423649	0.76210856363957	0.99349924761746	0.905014113934876	True	False	A549	CEBPB	True	True	Low	MA0466.2_nTTrCGCAAy;MA0466.3_nATTGCGCAATn;UN0526.1_rnCGGAwrTTGCGCAAy	JASPAR	10	17285085	G	G	0.7255	A	0.2745	gnoMADg:nfe	10_17285085_G_A	35	0	1	0	0.165995975855131	VIM
rs10430893	chr11	18280995	C	T	8	3	11	0.727272727272727	0.512703082604001	0.3292025	0.606775363419726	0.94355876306408	0.0907389475516869	0.515499459769261	0.959434045384452	0.775167063241903	True	False	A549	CEBPB	True	True	Low	MA0466.1_kATTGCAymAy;MA0466.2_nTTrCGCAAy;MA0466.3_nATTGCGCAATn;UN0526.1_rnCGGAwrTTGCGCAAy	JASPAR	11	18259448	C	C	0.8978	T	0.1022	gnoMADg:nfe	11_18259448_C_T	77	2	5	1	0.292957746478873	GTF2H1;SAA2;SAA1;HPS5;LDHC	SAA1	Serum amyloid A-1 protein measurement;Serum amyloid A-2 protein measurement
rs10835189	chr11	27541995	G	T	11	4	15	0.733333333333333	0.49648222468041	0.3709959	0.623236177454535	0.938563559895757	0.0831938413611379	0.513736967589916	0.946968235735143	0.780899868675146	True	False	A549	CEBPB	True	True	Low	MA0466.1_kATTGCAymAy;MA0466.2_nTTrCGCAAy;MA0466.3_nATTGCGCAATn;UN0526.1_rnCGGAwrTTGCGCAAy	JASPAR	11	27520448	G	T	0.5318	G	0.4682	gnoMADg:nfe	11_27520448_G_T	83	5	2	0	0.172635814889336	LGR4;LIN7C		Heel bone mineral density (bmd);Heel bone mineral density (bmd) t-score automated;Heel quantitative ultrasound index (qui) direct entry;Heel bone mineral density;Bone disorder
rs593525	chr11	65727799	T	C	1	24	25	0.04	0.496042871093177	0.3416818	0.0269637645423201	0.338173496501145	0.0844919072312789	0.0097720861603393	0.415246586640318	0.182568630521732	True	False	A549	CEBPB	True	True	Low	MA0466.2_nTTrCGCAAy;MA0466.3_nATTGCGCAATn	JASPAR	11	65960328	C	T	0.5235	C	0.4765	gnoMADg:nfe	11_65960328_T_C	244	36	22	8	0.380080482897384	EIF1AD;MUS81;CTSW;CFL1;RIN1;SF3B2;CCS;SAC3D1;ZFPL1;SNX32;AP5B1;C11orf68;RNASEH2C;EFEMP2;BANF1;FIBP;TSGA10IP;SART1;MAP3K11;SPDYC;CATSPER1;CCDC85B	MUS81;CFL1;SAC3D1;SNX32;KAT5;EFEMP2;EHBP1L1;BANF1	Eosinophil percentage of white cells;Otosclerosis;Eosinophil percentage of white cells;Eosinophill percentage;Height;Platelet count;Red cell distribution width;Eosinophil counts;Eosinophill count;Eosinophil percentage of granulocytes;Ankle spacing width;Reticulocyte count;Monocyte count;Red cell distribution width;White blood cell count;Lymphocyte counts;Sum eosinophil basophil counts;Platelet co…
rs17269348	chr15	58824641	A	G	1	13	14	0.0714285714285714	0.496942879928777	0.5293387	0.0282978073655225	0.3187209617709	0.080412154834614	0.0134720772087967	0.397827543706987	0.173509384568211	True	False	A549	CEBPB	True	True	Low	MA0466.1_kATTGCAymAy;MA0466.2_nTTrCGCAAy;MA0466.3_nATTGCGCAATn;UN0526.1_rnCGGAwrTTGCGCAAy	JASPAR	15	58532442	A	A	0.8815	G	0.1185	gnoMADg:nfe	15_58532442_A_G	62	0	0	0	0.0732394366197183
rs2170162	chr18	445309	G	A	15	2	17	0.882352941176471	0.512954511123549	0.4727311	0.688301754480446	0.971623262507125	0.0751509089088624	0.611226447557581	0.972957718117751	0.829962508493786	True	False	A549	CEBPB	True	True	Low	MA0466.2_nTTrCGCAAy;MA0466.3_nATTGCGCAATn;UN0526.1_rnCGGAwrTTGCGCAAy	JASPAR	18	445309	T	G	0.7708	A	0.2292	gnoMADg:nfe	18_445309_G_A	46	0	1	0	0.225955734406439	COLEC12
rs9947426	chr18	74436702	C	T	9	1	10	0.9	0.512703082604001	0.4529192	0.632789897557807	0.97976888495213	0.0949518862322266	0.52395527543054	0.97976888495213	0.806279391254969	True	False	A549	CEBPB	True	True	Low	MA0466.3_nATTGCGCAATn	JASPAR	18	76724746	T	T	0.6293	C	0.3707	gnoMADg:nfe	18_76724746_C_T	55	0	0	0	0.0531187122736418
rs16986351	chr19	55839176	A	G	24	3	27	0.888888888888889	0.496942879928777	0.5791218	0.644119288668943	0.934392931536558	0.0766714412087529	0.590033371599706	0.965775123298636	0.789256110102751	True	False	A549	CEBPB	True	True	Low	MA0466.2_nTTrCGCAAy;MA0466.3_nATTGCGCAATn;UN0526.1_rnCGGAwrTTGCGCAAy	JASPAR	19	55327808		A	0.9009	G	0.09906	gnoMADg:nfe	19_55327808_A_G	64	0	3	2	0.31327967806841	KMT5C;BRSK1;TMEM86B	GARIN5B;BRSK1
rs13229048	chr7	101065028	A	G	1	10	11	0.0909090909090909	0.499574368866565	0.537219	0.0323538824007866	0.375876456356602	0.0935307341669547	0.0098219301898498	0.451637277299591	0.204115169378694	True	False	H1-hESC	CEBPB	True	True	Low	MA0466.2_nTTrCGCAAy;MA0466.3_nATTGCGCAATn;UN0526.1_rnCGGAwrTTGCGCAAy	JASPAR	7	101421747	G	A	0.7686	G	0.2314	gnoMADg:nfe	7_101421747_A_G	74	0	1	0	0.199396378269618	COL26A1
rs9891938	chr17	15915072	A	G	1	7	8	0.125	0.499574368866565	0.60528	0.0237896503684591	0.386223603784429	0.0997229327931706	0.014326881444625	0.477287838721924	0.205006627076444	True	False	H1-hESC	CEBPB	True	True	Low	MA0466.2_nTTrCGCAAy;MA0466.3_nATTGCGCAATn;UN0526.1_rnCGGAwrTTGCGCAAy	JASPAR	17	16011758	T	G	0.5731	A	0.4269	gnoMADg:nfe	17_16011758_A_G	165	26	7	4	0.426961770623742	CENPV;ADORA2B;NCOR1;TTC19;TRPV2;ZSWIM7;PIGL	NCOR1;TTC19;ZSWIM7;PIGL	Lymphocyte counts;Lymphocyte counts;Neutrophil count;Myeloid white cell count;Lymphocyte percentage;Lung function (FVC);White blood cell count;Granulocyte percentage of myeloid white cells;Sum basophil neutrophil counts;Neutrophill count;Neutrophil count;Sum neutrophil eosinophil counts;Neutrophill percentage;Neutrophil count;Granulocyte count;Neutrophil percentage of white cells;Leg predicted ma…
rs4975172	chr4	80146690	G	A	11	1	12	0.916666666666667	0.503804528629357	0.4294936	0.695121980625864	0.982553784053745	0.0778594664443971	0.622737013588968	0.991136186021885	0.838837882339804	True	False	HL-60	CEBPB	True	True	Low	MA0466.2_nTTrCGCAAy;MA0466.3_nATTGCGCAATn	JASPAR	4	79225536	A	A	0.8173	G	0.1827	gnoMADg:nfe	4_79225536_G_A	57	0	1	0	0.132796780684105	NAA11
rs7325235	chr13	94982174	G	A	1	13	14	0.0714285714285714	0.503804528629357	0.5150628	0.0317664954387813	0.341530868176645	0.0839985403089242	0.0085883763309683	0.40789161628463	0.186648681807713	True	False	HL-60	CEBPB	True	True	Low	MA0466.2_nTTrCGCAAy;MA0466.3_nATTGCGCAATn	JASPAR	13	94329920	G	G	0.7392	A	0.2608	gnoMADg:nfe	13_94329920_G_A	88	0	1	0	0.086317907444668	GPR180
rs496674	chr2	219432569	G	A	2	10	12	0.166666666666667	0.509376785624617	0.604716	0.0371996334868406	0.355586769709082	0.0865747351757232	0.0289720714004391	0.443429457604246	0.196393201597961	True	False	HepG2	CEBPB	True	True	Low	UN0526.1_rnCGGAwrTTGCGCAAy	JASPAR	2	218567846	A	A	0.6105	G	0.3895	gnoMADg:nfe	2_218567846_G_A	221	57	12	7	0.380080482897384	TTLL4;USP37;CYP27A1;VIL1;SLC23A3;PLCD4;CNOT9;STK36;BCS1L;PRKAG3;SLC11A1;ZNF142	TTLL4;USP37;PLCD4;CNOT9;STK36;BCS1L;SLC11A1	Mean platelet volume;Mean corpuscular hemoglobin;Hematocrit;Reticulocyte count;Impedance of leg (left);Platelet count;Mean corpuscular hemoglobin;Reticulocyte fraction of red cells;Mean platelet volume;Reticulocyte count;Red blood cell count;High light scatter reticulocyte count;Red blood cell (erythrocyte) count;Haematocrit percentage;Creatinine levels;Red blood cell count;Impedance of leg (righ…
rs4903796	chr14	40903165	C	T	2	8	10	0.2	0.504351832145087	0.6348885	0.0474792316884505	0.399937704379813	0.0957142824020742	0.0179910030289829	0.488967421126849	0.223708468034132	True	False	HepG2	CEBPB	True	True	Low	MA0466.2_nTTrCGCAAy	JASPAR	14	40433961	T	T	0.61	C	0.39	gnoMADg:nfe	14_40433961_C_T	54	0	0	0	0
rs11122306	chr1	231631223	C	T	8	3	11	0.727272727272727	0.502957641382106	0.2942679	0.635553095551834	0.954365426225691	0.0849450701687013	0.544713038046607	0.9686072941029	0.794959260888763	True	False	K562	CEBPB	True	True	Low	MA0466.2_nTTrCGCAAy;MA0466.3_nATTGCGCAATn	JASPAR	1	231495477	C	C	0.7468	T	0.2532	gnoMADg:nfe	1_231495477_C_T	62	2	7	0	0.165995975855131	C1orf131;DISC1;SPRTN;TSNAX;FAM89A;EXOC8;EGLN1		Hematocrit;Mean corpuscular volume
rs11162386	chr1	78281002	T	C	5	23	28	0.178571428571429	0.495827525599048	0.6662939	0.0451908480141355	0.219957931734241	0.0484207141921288	0.0374104656443471	0.282342932803374	0.132574389874188	True	False	K562	CEBPB	True	True	Low	MA0466.2_nTTrCGCAAy;MA0466.3_nATTGCGCAATn	JASPAR	1	77815317	C	C	0.7406	T	0.2594	gnoMADg:nfe	1_77815317_T_C	77	1	5	2	0.207645875251509	PTGFR;DNAJB4;NEXN;AK5;USP33	AK5;USP33	FEV1
rs12041160	chr1	234420229	T	A	3	9	12	0.25	0.492835620040591	0.6552208	0.0548335285400515	0.373167444445676	0.0872870383036488	0.0473203846738269	0.456975383218938	0.214000486492864	True	False	K562	CEBPB	True	True	Low	ENCFF000VOL_dedup.bam.motifs_3_CrkkATTGyGCAAG	NoPeak_denovo	1	234284483	T	T	0.7558	A	0.2442	gnoMADg:nfe	1_234284483_T_A	47	0	1	0	0.139637826961771	SLC35F3
rs1407559	chr1	90282195	T	C	3	27	30	0.1	0.495827525599048	0.3552592	0.0852793567966299	0.38832225351811	0.0816795802789464	0.0542294564613126	0.459751527484223	0.23680080515737	True	False	K562	CEBPB	True	True	Low	MA0466.3_nATTGCGCAATn	JASPAR	1	89816636	T	T	0.7229	C	0.2771	gnoMADg:nfe	1_89816636_T_C	49	0	3	0	0.199195171026157	LRRC8D;LRRC8C;LRRC8B
rs1738392	chr1	22813900	C	T	19	2	21	0.904761904761905	0.502957641382106	0.4986273	0.711294154937704	0.964691674459804	0.0690553669932628	0.649176867129191	0.973914670411081	0.837992914698754	True	False	K562	CEBPB	True	True	Low	MA0466.1_kATTGCAymAy;MA0466.2_nTTrCGCAAy;MA0466.3_nATTGCGCAATn;UN0526.1_rnCGGAwrTTGCGCAAy	JASPAR	1	22487407	T	T	0.6146	C	0.3854	gnoMADg:nfe	1_22487407_C_T	54	0	2	0	0.212676056338028	EPHA8;ZBTB40
rs3813634	chr1	51475488	G	A	18	2	20	0.9	0.49669684472095	0.5098298	0.697053445926222	0.964712730092735	0.0712629423081896	0.625225455142358	0.970106996718996	0.830883088009479	True	False	K562	CEBPB	True	True	Low	MA0466.2_nTTrCGCAAy;MA0466.3_nATTGCGCAATn	JASPAR	1	51009816	A	G	0.5637	A	0.4363	gnoMADg:nfe	1_51009816_G_A	154	15	3	1	0.112877263581489	FAF1;DMRTA2;EPS15	EPS15	Sex hormone-binding globulin levels adjusted for BMI;FEV1;Lung function (FEV1/FVC);None of the above | pain type(s) experienced in last month;Sex hormone-binding globulin levels;Pancreas fat;Sex hormone-binding globulin levels adjusted for BMI;Peak expiratory flow (pef);Total testosterone levels;Pattern 1 | hair/balding pattern;Peak expiratory flow;Pattern 4 | hair/balding pattern;Ankle spacing w…
rs857824	chr1	158735595	C	T	19	3	22	0.863636363636364	0.502957641382106	0.3426563	0.787291411290162	0.971795102453535	0.0497157954810468	0.739254573897574	0.977185767681997	0.879543256871848	True	False	K562	CEBPB	True	True	Low	MA0466.2_nTTrCGCAAy;MA0466.3_nATTGCGCAATn	JASPAR	1	158765805	C	T	0.7121	C	0.2879	gnoMADg:nfe	1_158765805_C_T	70	1	3	0	0.199195171026157	CD1D;CD1E;CD1B		Mean reticulocyte volume
rs10930385	chr2	170739975	G	T	22	4	26	0.846153846153846	0.498393133784871	0.5086932	0.656546566542088	0.930627448725984	0.0730055426791625	0.596719420588878	0.959239501330382	0.793587007634036	True	False	K562	CEBPB	True	True	Low	MA0466.2_nTTrCGCAAy;MA0466.3_nATTGCGCAATn	JASPAR	2	169883465	T	T	0.5987	G	0.4013	gnoMADg:nfe	2_169883465_G_T	95	2	7	2	0.267002012072435	FASTKD1;SSB;UBR3;PPIG;PHOSPHO2;MYO3B;METTL5	UBR3;PPIG	Forced expiratory volume in 1-second (fev1) best measure;Forced vital capacity (fvc) best measure
rs11676474	chr2	88391743	G	A	22	2	24	0.916666666666667	0.49669684472095	0.4211529	0.786726090269572	0.974423149696332	0.0511441496422826	0.742825111830991	0.985975147430792	0.880574619982952	True	False	K562	CEBPB	True	True	Low	MA0466.2_nTTrCGCAAy;MA0466.3_nATTGCGCAATn	JASPAR	2	88092224	G	G	0.5601	A	0.4399	gnoMADg:nfe	2_88092224_G_A	42	0	2	1	0.267605633802817	THNSL2;KRCC1	SMYD1
rs4972600	chr2	172981645	A	G	14	3	17	0.823529411764706	0.503664818425357	0.4728786	0.618626034356197	0.935836327794123	0.0841072965829105	0.532986814113011	0.953384410163346	0.77723118107516	True	False	K562	CEBPB	True	True	Low	Average_10_TmTkkCrCAATGnTk	NoPeak_denovo	2	172116917	A	A	0.6581	G	0.3419	gnoMADg:nfe	2_172116917_A_G	42	0	0	0	0.0663983903420523
rs6736711	chr2	25116456	C	T	3	20	23	0.130434782608696	0.502957641382106	0.6385069	0.0318398781154628	0.221407017541252	0.0515071697242356	0.0221729688132593	0.264647091513481	0.126623447828358	True	False	K562	CEBPB	True	True	Low	MA0466.1_kATTGCAymAy;MA0466.2_nTTrCGCAAy;MA0466.3_nATTGCGCAATn;UN0526.1_rnCGGAwrTTGCGCAAy	JASPAR	2	24893587	T	C	0.6509	T	0.3491	gnoMADg:nfe	2_24893587_C_T	150	28	6	2	0.232796780684105	CENPO;EFR3B;DNAJC27;ADCY3;POMC;TP53I3	ADCY3;PTRHD1	Reticulocyte count;Appendicular lean mass;Childhood body mass index;Comparative body size at age 10;Forced expiratory volume in 1-second (fev1);Whole body fat mass;Hip circumference;Comparative height size at age 10;Forced vital capacity (fvc);Arm fat mass (left);Leg fat percentage (left);Standing height;Body mass index (bmi);Trunk fat percentage;Arm fat mass (right);Appendicular lean mass;Body m…
rs750374	chr2	173834077	T	C	4	21	25	0.16	0.495827525599048	0.5074423	0.0795038356297893	0.344140742466217	0.0694147382834034	0.0605034609120935	0.402750510759548	0.211822289048003	True	False	K562	CEBPB	True	True	Low	MA0466.2_nTTrCGCAAy;MA0466.3_nATTGCGCAATn	JASPAR	2	172969349	T	T	0.5386	C	0.4614	gnoMADg:nfe	2_172969349_T_C	85	0	1	0	0.0665995975855131	RAPGEF4
rs1391088	chr4	100258224	A	C	5	1	6	0.833333333333333	0.510169969080972	0.2360561	0.690293166628932	0.985520238796779	0.0849189239072533	0.574841743800665	0.99247412761451	0.837906702712856	True	False	K562	CEBPB	True	True	Low	UN0526.1_rnCGGAwrTTGCGCAAy	JASPAR	4	99337067	C	C	0.9295	A	0.07067	gnoMADg:nfe	4_99337067_A_C	83	6	2	1	0.174044265593561	ADH1C;ADH1A	ADH5	Serum 25-Hydroxyvitamin D levels;Serum 25-Hydroxyvitamin D levels;Serum 25-Hydroxyvitamin D levels;Serum 25-Hydroxyvitamin D levels;Serum 25-Hydroxyvitamin D levels;Serum 25-Hydroxyvitamin D levels
rs6448403	chr4	25784320	C	T	29	7	36	0.805555555555556	0.502957641382106	0.3614587	0.770101951412213	0.936603862210046	0.0439714506617449	0.72458381678534	0.945558989046209	0.85335290681113	True	False	K562	CEBPB	True	True	Low	MA0466.2_nTTrCGCAAy;MA0466.3_nATTGCGCAATn;UN0526.1_rnCGGAwrTTGCGCAAy	JASPAR	4	25782698	T	T	0.6124	C	0.3876	gnoMADg:nfe	4_25782698_C_T	42	0	0	0	0.0732394366197183
rs2737076	chr5	37353974	T	G	6	29	35	0.171428571428571	0.492806505145997	0.5473858	0.0784623688484908	0.287528510459341	0.0541887955672767	0.0661729761572618	0.33314050498679	0.182995439653916	True	False	K562	CEBPB	True	True	Low	MA0466.2_nTTrCGCAAy;MA0466.3_nATTGCGCAATn	JASPAR	5	37353872	G	T	0.8405	G	0.1595	gnoMADg:nfe	5_37353872_T_G	47	0	0	2	0.24748490945674		NUP155;WDR70
rs11755888	chr6	124693042	A	G	4	33	37	0.108108108108108	0.503664818425357	0.3639525	0.0819403024147045	0.370629209156901	0.0750219345071359	0.0651699032031314	0.422935793813611	0.226284755785803	True	False	K562	CEBPB	True	True	Low	MA0466.2_nTTrCGCAAy;MA0466.3_nATTGCGCAATn;UN0526.1_rnCGGAwrTTGCGCAAy	JASPAR	6	124371896	A	A	0.783	G	0.217	gnoMADg:nfe	6_124371896_A_G	32	0	1	0	0.0997987927565392	NKAIN2
rs1568482	chr6	141079124	T	G	3	15	18	0.166666666666667	0.492806505145997	0.5046137	0.069444126157853	0.39057762831124	0.085227686152048	0.0512038025910082	0.485006705984043	0.230010877234547	True	False	K562	CEBPB	True	True	Low	MA0466.2_nTTrCGCAAy;MA0466.3_nATTGCGCAATn	JASPAR	6	140757987	T	T	0.6604	G	0.3396	gnoMADg:nfe	6_140757987_T_G	40	0	0	0	0
rs3823287	chr6	2244721	T	G	4	9	13	0.307692307692308	0.492806505145997	0.7191705	0.0619840903265061	0.352072311517451	0.0794819244085519	0.0314187699553156	0.427428832162512	0.207028200921979	True	False	K562	CEBPB	True	True	Low	MA0466.3_nATTGCGCAATn	JASPAR	6	2244487	T	T	0.8854	G	0.1146	gnoMADg:nfe	6_2244487_T_G	61	0	1	1	0.0997987927565392	GMDS	RIPK1
rs2677061	chr7	93340580	C	T	1	8	9	0.111111111111111	0.502957641382106	0.5575787	0.0240901709254099	0.392061115908624	0.101628220386758	0.0210828531422901	0.503279994966523	0.208075643417017	True	False	K562	CEBPB	True	True	Low	MA0466.2_nTTrCGCAAy;MA0466.3_nATTGCGCAATn	JASPAR	7	93711268	T	C	0.5272	T	0.4728	gnoMADg:nfe	7_93711268_C_T	41	0	0	0	0.0732394366197183
rs1893889	chr8	109437949	A	G	25	1	26	0.961538461538462	0.503664818425357	0.6477421	0.695939985455527	0.972286967169335	0.0750176095276782	0.613453096020021	0.976967283633353	0.834113476312431	True	False	K562	CEBPB	True	True	Low	MA0466.1_kATTGCAymAy;MA0466.2_nTTrCGCAAy;MA0466.3_nATTGCGCAATn	JASPAR	8	108425720	A	A	0.6905	G	0.3095	gnoMADg:nfe	8_108425720_A_G	82	3	2	1	0.207243460764587	EMC2;RSPO2	EIF3E	Pattern 4 | hair/balding pattern;Heel bone mineral density;Pattern 1 | hair/balding pattern
rs10906655	chr10	14413700	G	A	2	15	17	0.117647058823529	0.49669684472095	0.4645782	0.0576435297545391	0.378116925781924	0.0886269849452368	0.0530849952503652	0.47218444430403	0.217880227768231	True	False	K562	CEBPB	True	True	Low	Average_10_TmTkkCrCAATGnTk	NoPeak_denovo	10	14371701	A	G	0.7729	A	0.227	gnoMADg:nfe	10_14371701_G_A	41	0	0	0	0.0732394366197183
rs11007069	chr10	28666860	G	A	11	5	16	0.6875	0.49669684472095	0.3506952	0.606775351509359	0.914256383767727	0.082678807275254	0.507230406121451	0.940331568309682	0.760515867638543	True	False	K562	CEBPB	True	True	Low	MA0466.2_nTTrCGCAAy;MA0466.3_nATTGCGCAATn	JASPAR	10	28377931	A	G	0.8942	A	0.1058	gnoMADg:nfe	10_28377931_G_A	56	0	1	0	0.159356136820926	MPP7
rs10892862	chr11	99055255	T	C	7	1	8	0.875	0.495827525599048	0.3492904	0.645255576850587	0.981093677186756	0.0914050845286587	0.557844901201281	0.987451928540261	0.813174627018672	True	False	K562	CEBPB	True	True	Low	MA0466.1_kATTGCAymAy	JASPAR	11	99184524	T	T	0.6587	C	0.3413	gnoMADg:nfe	11_99184524_T_C	37	0	0	0	0.0665995975855131
rs1939139	chr11	94307002	G	A	6	21	27	0.222222222222222	0.49669684472095	0.5977787	0.0858301522566474	0.317898255896435	0.0622484404078359	0.0618144589587292	0.363639300787392	0.201864204076541	True	False	K562	CEBPB	True	True	Low	MA0466.1_kATTGCAymAy;MA0466.2_nTTrCGCAAy;MA0466.3_nATTGCGCAATn	JASPAR	11	94573836	A	G	0.7201	A	0.2799	gnoMADg:nfe	11_94573836_G_A	48	0	5	2	0.326760563380282	GPR83;AMOTL1;MRE11;PIWIL4;FUT4	MRE11;PIWIL4
rs656163	chr11	58951440	A	G	7	1	8	0.875	0.503664818425357	0.3485969	0.656398814692268	0.978452204493373	0.0873343066830776	0.570825355430347	0.992918922491099	0.81742550959282	True	False	K562	CEBPB	True	True	Low	MA0466.1_kATTGCAymAy;MA0466.2_nTTrCGCAAy;MA0466.3_nATTGCGCAATn	JASPAR	11	59183967	G	G	0.5326	A	0.4674	gnoMADg:nfe	11_59183967_A_G	75	2	3	0	0.206036217303823	MPEG1;FAM111A;DTX4		Platelet count;Platelet count
rs7953708	chr12	53013042	C	A	7	27	34	0.205882352941176	0.500983306142052	0.6021283	0.0789463291243006	0.276442374994476	0.0534571775073747	0.0593388497831333	0.334246990252847	0.177694352059388	True	False	K562	CEBPB	True	True	Low	MA0466.1_kATTGCAymAy;MA0466.2_nTTrCGCAAy;MA0466.3_nATTGCGCAATn;UN0526.1_rnCGGAwrTTGCGCAAy	JASPAR	12	52619258	C	C	0.8207	A	0.1793	gnoMADg:nfe	12_52619258_C_A	54	0	6	1	0.273239436619718	KRT1;KRT72;KRT77;KRT2;KRT74;KRT73	KRT73
rs9301826	chr13	93270068	C	A	10	6	16	0.625	0.500983306142052	0.8913106	0.0740432977201754	0.348617680499608	0.0740732921616039	0.0597115946897818	0.421477954359368	0.211330489109892	True	False	K562	CEBPB	True	True	Low	MA0466.3_nATTGCGCAATn;UN0526.1_rnCGGAwrTTGCGCAAy	JASPAR	13	92617815	C	C	0.5164	A	0.4836	gnoMADg:nfe	13_92617815_C_A	33	0	0	0	0.0201207243460765
rs2127554	chr15	98729425	A	G	19	1	20	0.95	0.503664818425357	0.6016816	0.661293588813319	0.976005716580284	0.083263187107235	0.579235767399779	0.989536874656161	0.818649652696802	True	False	K562	CEBPB	True	True	Low	MA0466.2_nTTrCGCAAy;MA0466.3_nATTGCGCAATn;UN0526.1_rnCGGAwrTTGCGCAAy	JASPAR	15	98186196	G	G	0.7956	A	0.2044	gnoMADg:nfe	15_98186196_A_G	35	0	0	0	0.086317907444668
rs4129933	chr16	11528893	C	A	1	14	15	0.0666666666666667	0.500983306142052	0.4463188	0.0305456538334749	0.358202328742628	0.0916163351346295	0.0169993151391243	0.451063879008485	0.194373991288051	True	False	K562	CEBPB	True	True	Low	MA0466.1_kATTGCAymAy	JASPAR	16	11435037	C	C	0.5222	A	0.478	gnoMADg:nfe	16_11435037_C_A	59	0	1	0	0.0531187122736418	RMI2
rs2123341	chr17	46264626	A	C	1	29	30	0.0333333333333333	0.510169969080972	0.3866242	0.0159016917095459	0.248963496013301	0.0639234629614935	0.0069327843305443	0.310723293729144	0.132432593861423	True	False	K562	CEBPB	True	True	Low	MA0466.2_nTTrCGCAAy;MA0466.3_nATTGCGCAATn;UN0526.1_rnCGGAwrTTGCGCAAy	JASPAR	17	48187264	A	C	0.5994	A	0.4009	gnoMADg:nfe	17_48187264_A_C	192	8	13	4	0.306639839034205	SKAP1;HOXB1;CDK5RAP3;LRRC46;HOXB2;NFE2L1;CBX1;SCRN2;SNX11;COPZ2;HOXB4;HOXB3;MRPL10	SKAP1;PRR15L;OSBPL7;SNX11	Endometrial cancer (endometrioid histology);Skin colour;Snoring;Endometrial cancer;Blonde | hair colour (natural before greying);Snoring [adjusted for BMI];Dark brown | hair colour (natural before greying);Sex hormone-binding globulin levels adjusted for BMI
rs4794623	chr17	54164464	T	C	2	9	11	0.181818181818182	0.495827525599048	0.6362775	0.0393341852261664	0.358315411234884	0.0877369727218357	0.0245341320001124	0.441421869251026	0.198824798230525	True	False	K562	CEBPB	True	True	Low	MA0466.2_nTTrCGCAAy;MA0466.3_nATTGCGCAATn;UN0526.1_rnCGGAwrTTGCGCAAy	JASPAR	17	56087103	C	C	0.766	T	0.234	gnoMADg:nfe	17_56087103_T_C	36	0	0	0	0.0398390342052314
rs4941330	chr18	63023486	G	A	2	10	12	0.166666666666667	0.49669684472095	0.5696304	0.0471262470907063	0.392415690777786	0.0944141424854008	0.0292676611315269	0.476630511412933	0.219770968934246	True	False	K562	CEBPB	True	True	Low	MA0466.1_kATTGCAymAy;MA0466.2_nTTrCGCAAy;MA0466.3_nATTGCGCAATn	JASPAR	18	65356250	A	G	0.6543	A	0.3457	gnoMADg:nfe	18_65356250_G_A	82	0	0	0	0.0132796780684105
rs6123328	chr20	52555977	T	C	16	40	56	0.285714285714286	0.495827525599048	0.6655194	0.0967694662974663	0.256783287226322	0.0412254960501088	0.0798293633458509	0.286914453899393	0.176776376761894	True	False	K562	CEBPB	True	True	Low	MA0466.2_nTTrCGCAAy;MA0466.3_nATTGCGCAATn;UN0526.1_rnCGGAwrTTGCGCAAy	JASPAR	20	53939438	T	T	0.7735	C	0.2265	gnoMADg:nfe	20_53939438_T_C	81	13	2	0	0.132997987927565	TSHZ2;BCAS1		Mean corpuscular hemoglobin;Mean spheric corpuscular volume;Red cell distribution width;Red cell distribution width;Red blood cell count;Red blood cell count;Mean corpuscular volume;Mean corpuscular volume;Red blood cell (erythrocyte) distribution width;Mean corpuscular volume;Mean reticulocyte volume;Mean corpuscular hemoglobin;Red cell distribution width
rs6123663	chr20	55717023	G	A	3	9	12	0.25	0.49669684472095	0.665086	0.0630729865151318	0.378834738595809	0.0837133544392112	0.0453080901957856	0.446300649949577	0.22095386255547	True	False	K562	CEBPB	True	True	Low	MA0466.1_kATTGCAymAy;MA0466.2_nTTrCGCAAy;MA0466.3_nATTGCGCAATn;UN0526.1_rnCGGAwrTTGCGCAAy	JASPAR	20	57141967	A	G	0.5452	A	0.4548	gnoMADg:nfe	20_57141967_G_A	54	0	0	0	0.0464788732394366
rs175178	chr22	20132638	T	A	9	2	11	0.818181818181818	0.492835620040591	0.3105225	0.69416766722148	0.973895694109897	0.0759872685732774	0.60890785945662	0.979876973496575	0.834031680665689	True	False	K562	CEBPB	True	True	Low	SRR501972_dedup.bam.motifs_3_GwCCTCCyGAGT	NoPeak_denovo	22	20145115	A	T	0.618	A	0.382	gnoMADg:nfe	22_20145115_T_A	104	3	8	5	0.367002012072435	CCDC188;RTN4R;ARVCF;COMT;DGCR8;ZDHHC8;TANGO2;GNB1L	CCDC188;ARVCF;ZDHHC8;TANGO2;TRMT2A	Sex hormone-binding globulin levels adjusted for BMI;Sex hormone-binding globulin levels;Sex hormone-binding globulin levels
rs9851588	chr3	125072184	G	T	2	10	12	0.166666666666667	0.509533281012154	0.59754525	0.0489168756094781	0.362172495510666	0.0858279552422387	0.0326849132557629	0.445090580330255	0.205544685560072	True	False	MCF-7	CEBPB	True	True	Low	MA0466.1_kATTGCAymAy	JASPAR	3	125353340	T	T	0.7389	G	0.2611	gnoMADg:nfe	3_125353340_G_T	74	0	2	0	0.179476861167002	HEG1;ZNF148
rs1407559	chr1	90282195	T	C	1	10	11	0.0909090909090909	0.496185512289348	0.4993318	0.0344264411116394	0.393314914378853	0.0991265357702881	0.0132843673929872	0.467573097450411	0.213870677745246	True	False	HepG2	CEBPG	True	True	Low	MA0838.1_ATTrCGCAAy;MA1636.1_nnATGATGCAATmnn	JASPAR	1	89816636	T	T	0.7229	C	0.2771	gnoMADg:nfe	1_89816636_T_C	49	0	3	0	0.199195171026157	LRRC8D;LRRC8C;LRRC8B
rs6700298	chr1	162511529	C	A	21	4	25	0.84	0.500975296327855	0.5042191	0.645552656047007	0.927088535275647	0.0736117698708307	0.593398326923689	0.946000120758535	0.786320595661327	True	False	HepG2	CEBPG	True	True	Low	MA0838.1_ATTrCGCAAy;MA1636.1_nnATGATGCAATmnn	JASPAR	1	162541739	A	A	0.5212	C	0.4788	gnoMADg:nfe	1_162541739_C_A	51	0	3	1	0.38692152917505	UAP1;UHMK1;SH2D1B	UAP1
rs2287063	chr2	10743319	T	C	2	10	12	0.166666666666667	0.496185512289348	0.6593043	0.0316475750328723	0.310410147722248	0.0759010425265224	0.0209523000588983	0.38215533550385	0.17102886137756	True	False	HepG2	CEBPG	True	True	Low	MA0838.1_ATTrCGCAAy	JASPAR	2	10603193	T	T	0.8811	C	0.1189	gnoMADg:nfe	2_10603193_T_C	31	0	2	0	0.166197183098592	ATP6V1C2;NOL10
rs6755880	chr2	41180690	C	A	8	1	9	0.888888888888889	0.500975296327855	0.3702039	0.674363801005612	0.977963476790558	0.0857661135017041	0.576477405746657	0.989603433656119	0.826163638898085	True	False	HepG2	CEBPG	True	True	Low	MA0838.1_ATTrCGCAAy	JASPAR	2	40953550	C	C	0.9778	A	0.02213	gnoMADg:nfe	2_40953550_C_A	44	0	0	0	0.0199195171026157
rs10937148	chr3	183398071	C	A	4	23	27	0.148148148148148	0.500975296327855	0.5667537	0.0597420590340438	0.278385846331001	0.0579796172094127	0.0355886964671424	0.328672189234396	0.169063952682522	True	False	HepG2	CEBPG	True	True	Low	MA0838.1_ATTrCGCAAy	JASPAR	3	183680283	C	C	0.7369	A	0.2631	gnoMADg:nfe	3_183680283_C_A	118	11	6	2	0.413883299798793	PARL;YEATS2;KLHL6;ABCC5;MAP6D1;KLHL24	YEATS2;KLHL24	Leg fat-free mass (left);Whole body fat mass;Leg fat-free mass (right);Trunk fat percentage;Weight;Leg predicted mass (left);Weight;Birth weight;Leg predicted mass (right);Sex hormone-binding globulin levels adjusted for BMI;Trunk fat mass
rs1810683	chr7	63949098	A	G	11	1	12	0.916666666666667	0.495774106666562	0.4468074	0.674249841812301	0.976715835778045	0.0828383004985262	0.576794669313496	0.984239042503542	0.825482838795173	True	False	HepG2	CEBPG	True	True	Low	MA0838.1_ATTrCGCAAy	JASPAR	7	64488720	G	G	0.5568	A	0.4432	gnoMADg:nfe	7_64488720_A_G	65	0	5	3	0.186317907444668	ZNF107;ZNF727;ZNF138;ZNF736;ERV3-1	ZNF107;ZNF680;ZNF736
rs576825	chr11	131694876	A	C	17	3	20	0.85	0.494844189406572	0.4959562	0.648513104648559	0.952483469870777	0.0783998192135158	0.574939749098847	0.970716727192501	0.800498287259668	True	False	HepG2	CEBPG	True	True	Low	MA0838.1_ATTrCGCAAy	JASPAR	11	131824982	C	A	0.6719	C	0.3281	gnoMADg:nfe	11_131824982_A_C	49	0	0	0	0.0267605633802817
rs2923731	chr15	85591747	C	T	12	2	14	0.857142857142857	0.50405622776002	0.4906093	0.618066811600598	0.956752248741588	0.0904506431165238	0.517197883556299	0.971151651219788	0.787409530171093	True	False	HepG2	CEBPG	True	True	Low	MA0838.1_ATTrCGCAAy	JASPAR	15	85048516	T	T	0.7751	C	0.2249	gnoMADg:nfe	15_85048516_C_T	60	1	1	1	0.166398390342052	PDE8A	PDE8A	Eosinophil counts
rs404509	chr11	114114377	G	A	10	1	11	0.909090909090909	0.500235628503414	0.4128004	0.690350685704265	0.982963007358467	0.081905639636621	0.583501568911592	0.985794610183214	0.836656846531366	True	False	K562	CEBPG	True	True	Low	MA0838.1_ATTrCGCAAy	JASPAR	11	114243655	G	G	0.8924	A	0.1076	gnoMADg:nfe	11_114243655_G_A	49	0	0	1	0.119718309859155		NNMT
rs17144261	chr16	7643971	A	G	6	1	7	0.857142857142857	0.506138809092701	0.3380074	0.633958316765373	0.983067136288062	0.0976892604534038	0.498060234197737	0.9886925802598	0.808512726526718	True	False	K562	CEBPG	True	True	Low	MA0838.1_ATTrCGCAAy	JASPAR	16	7593969	A	A	0.9333	G	0.06674	gnoMADg:nfe	16_7593969_A_G	43	0	0	0	0.0201207243460765
rs9548217	chr13	38718535	G	T	1	2	3	0.333333333333333	0.492436616710476	0.86848475	0.0091127487512584	0.395987464602806	0.112844938593447	0.0079459474073611	0.518111508245946	0.202550106677032	True	False	MCF-7	CEBPG	True	True	Low	MA0838.1_ATTrCGCAAy	JASPAR	13	38144398	G	G	0.645	T	0.355	gnoMADg:nfe	13_38144398_G_T	40	0	0	0	0.0398390342052314
rs506922	chr1	28444074	T	C	1	12	13	0.0769230769230769	0.497370251157303	0.490405	0.0204784282389291	0.354006957613458	0.0923436493905002	0.0155599995132078	0.447537588968346	0.187242692926194	True	False	HepG2	CREB1	True	True	Low	Average_13_GTGACGTC;SRR577994_dedup.bam.motifs_2_CnGTGACGTCrT	NoPeak_accessory_motif	1	28117563		T	0.6044	C	0.3956	gnoMADg:nfe	1_28117563_T_C	40	0	3	1	0.112877263581489	THEMIS2;PTAFR;SESN2	XKR8
rs12621242	chr2	23022235	C	A	1	6	7	0.142857142857143	0.509472564062524	0.6765701	0.0195202499276213	0.374071313596542	0.0983528304133075	0.0127605367409594	0.474758528489459	0.196795781762082	True	False	HepG2	CREB1	True	True	Low	Average_13_GTGACGTC	NoPeak_accessory_motif	2	22799363	C	C	0.9735	A	0.02649	gnoMADg:nfe	2_22799363_C_A	63	0	0	0	0
rs13004783	chr2	68106897	G	C	1	8	9	0.111111111111111	0.503870891267922	0.6539309	0.0255406747925595	0.319565293771203	0.0824584178027519	0.0091105769823238	0.408126766910671	0.172552984281881	True	False	HepG2	CREB1	True	True	Low	Average_13_GTGACGTC	NoPeak_accessory_motif	2	67879765	T	G	0.555	C	0.445	gnoMADg:nfe	2_67879765_G_C	64	0	0	0	0.0331991951710262
rs2100335	chr2	237578513	T	C	3	13	16	0.1875	0.497370251157303	0.6525399	0.0551127542640286	0.305951282338296	0.0674491469222374	0.0280424444551827	0.35585894803482	0.180532018301162	True	False	HepG2	CREB1	True	True	Low	Average_13_GTGACGTC	NoPeak_accessory_motif	2	236669870	C	T	0.8302	C	0.1698	gnoMADg:nfe	2_236669870_T_C	44	0	0	0	0.0531187122736418
rs7596813	chr2	232823235	C	T	31	13	44	0.704545454545455	0.510577520071025	0.3516429	0.693413863354588	0.882519724679976	0.0492250060556224	0.656082313531496	0.902900727837308	0.787966794017282	True	False	HepG2	CREB1	True	True	Low	Average_13_GTGACGTC	NoPeak_accessory_motif	2	231958525	T	C	0.7315	T	0.2685	gnoMADg:nfe	2_231958525_C_T	81	0	0	0	0.0929577464788732
rs13116406	chr4	67150671	G	T	12	1	13	0.923076923076923	0.508644288185156	0.4603181	0.692745632476705	0.979328716163419	0.078542886597167	0.613813337653405	0.982947787996975	0.836037174320062	True	False	HepG2	CREB1	True	True	Low	Average_13_GTGACGTC	NoPeak_accessory_motif	4	66284953	T	G	0.7528	T	0.2472	gnoMADg:nfe	4_66284953_G_T	45	0	0	0	0
rs12521066	chr5	77249424	A	G	3	16	19	0.157894736842105	0.499723819840526	0.4983178	0.0694496851199796	0.384285431353053	0.0834385512487036	0.0593946470508978	0.463304394130536	0.226867558236516	True	False	HepG2	CREB1	True	True	Low	SRR577994_dedup.bam.motifs_2_CnGTGACGTCrT	NoPeak_accessory_motif	5	77953600	A	A	0.659	G	0.341	gnoMADg:nfe	5_77953600_A_G	40	0	0	0	0.0796780684104628
rs4704562	chr5	78843182	C	T	31	2	33	0.939393939393939	0.510577520071025	0.490339	0.801087179061362	0.97890637218251	0.0479495698438638	0.756415468276787	0.988281673273363	0.889996775621936	True	False	HepG2	CREB1	True	True	Low	Average_13_GTGACGTC	NoPeak_accessory_motif	5	79547359	C	C	0.9194	T	0.08056	gnoMADg:nfe	5_79547359_C_T	45	0	2	1	0.200603621730382	HOMER1;JMY	TENT2
rs3131886	chr6	29664452	T	C	11	21	32	0.34375	0.497370251157303	0.6538323	0.130880453223853	0.360686745266884	0.0612133490897499	0.106085001279878	0.407706546122334	0.245783599245368	True	False	HepG2	CREB1	True	True	Low	Average_13_GTGACGTC	NoPeak_accessory_motif	6	29696675	C	T	0.5618	C	0.4383	gnoMADg:nfe	6_29696675_T_C	300	65	10	0	0.199195171026157	RPP21;GABBR1;HLA-F;HLA-G;TRIM31;HLA-E;HLA-A;ZFP57;POLR1H;TRIM40		Plateletcrit;High light scatter reticulocyte count;Other and unspecified psoriasis;Eosinophil percentage of granulocytes;Peak expiratory flow (pef);Rheumatoid arthritis;Celiac disease;White blood cell count;Lymphocyte counts;Eosinophil percentage of white cells;Mean reticulocyte volume;Lymphocyte percentage of white cells;Acute and subacute iridocyclitis;Myeloid white cell count;Eosinophil percen…
rs4384011	chr8	119780061	G	T	16	3	19	0.842105263157895	0.508644288185156	0.4966232	0.633055472423854	0.93398339272371	0.0788017248906739	0.57763890878339	0.953579232375909	0.783519432573782	True	False	HepG2	CREB1	True	True	Low	Average_13_GTGACGTC;SRR577994_dedup.bam.motifs_2_CnGTGACGTCrT	NoPeak_accessory_motif	8	118767822	T	G	0.6113	T	0.3887	gnoMADg:nfe	8_118767822_G_T	109	0	1	0	0.086317907444668	SAMD12
rs10819272	chr9	129954334	T	C	8	33	41	0.195121951219512	0.497370251157303	0.5008069	0.105174097427634	0.336711555965738	0.0611832206631933	0.090298141003253	0.386214802965878	0.220942826696686	True	False	HepG2	CREB1	True	True	Low	Average_13_GTGACGTC;SRR577994_dedup.bam.motifs_2_CnGTGACGTCrT	NoPeak_accessory_motif	9	127192055	T	T	0.5944	C	0.4056	gnoMADg:nfe	9_127192055_T_C	87	0	4	1	0.233199195171026	SLC2A8;ZNF79;RPL12;RALGPS1	RALGPS1
rs10977801	chr9	9475644	T	C	2	15	17	0.117647058823529	0.497370251157303	0.4887968	0.0460997011590942	0.355802288482284	0.0852430736788733	0.0356227858283122	0.437433665708561	0.200950994820689	True	False	HepG2	CREB1	True	True	Low	Average_13_GTGACGTC;SRR577994_dedup.bam.motifs_2_CnGTGACGTCrT	NoPeak_accessory_motif	9	9475644	T	T	0.8962	C	0.1038	gnoMADg:nfe	9_9475644_T_C	39	0	0	0	0.0201207243460765
rs353435	chr9	26290977	C	T	10	1	11	0.909090909090909	0.510577520071025	0.4997671	0.608737471923346	0.96986582332965	0.0968411128317971	0.512292958464426	0.973046702869385	0.789301647626498	True	False	HepG2	CREB1	True	True	Low	Average_13_GTGACGTC;SRR577994_dedup.bam.motifs_2_CnGTGACGTCrT	NoPeak_accessory_motif	9	26290979	T	T	0.7767	C	0.2233	gnoMADg:nfe	9_26290979_C_T	58	0	0	0	0
rs1711657	chr10	131241086	C	T	1	13	14	0.0714285714285714	0.510577520071025	0.4854777	0.0281838087619822	0.340137347929146	0.0883822725154591	0.0196989026182396	0.438598235181728	0.184160578345564	True	False	HepG2	CREB1	True	True	Low	Average_13_GTGACGTC	NoPeak_accessory_motif	10	129442822	C	C	0.9374	T	0.06265	gnoMADg:nfe	10_129442822_C_T	46	0	1	0	0.0796780684104628	MGMT
rs9542430	chr13	35400570	C	T	12	2	14	0.857142857142857	0.510577520071025	0.4442787	0.658485525102733	0.965103715365656	0.0833382400044404	0.559842767814946	0.98319892045446	0.811794620234194	True	False	HepG2	CREB1	True	True	Low	Average_13_GTGACGTC;SRR577994_dedup.bam.motifs_2_CnGTGACGTCrT	NoPeak_accessory_motif	13	34826433	T	C	0.5849	T	0.4151	gnoMADg:nfe	13_34826433_C_T	41	0	0	0	0.0531187122736418
rs11149647	chr16	84390658	T	C	3	9	12	0.25	0.497370251157303	0.6637412	0.0587276723566005	0.382665814104229	0.0877020193236271	0.0442535426843641	0.451008985035897	0.220696743230415	True	False	HepG2	CREB1	True	True	Low	Average_13_GTGACGTC	NoPeak_accessory_motif	16	84357052	C	C	0.7026	T	0.2974	gnoMADg:nfe	16_84357052_T_C	43	0	1	0	0.185915492957746	ATP2C2
rs12931116	chr16	23880873	A	G	3	11	14	0.214285714285714	0.499723819840526	0.6503759	0.0502455720175075	0.339594404010428	0.0773853681194969	0.0335092740867796	0.410902225608652	0.194919988013968	True	False	HepG2	CREB1	True	True	Low	SRR577994_dedup.bam.motifs_2_CnGTGACGTCrT	NoPeak_accessory_motif	16	23869552	A	G	0.5155	A	0.4845	gnoMADg:nfe	16_23869552_A_G	84	2	1	0	0.232595573440644	PRKCB		Lymphocyte counts;Lymphocyte counts
rs3092025	chr20	45452615	C	T	15	2	17	0.882352941176471	0.510577520071025	0.4890577	0.658740795357213	0.955802264258056	0.0792181750861085	0.599591883283251	0.973866339302651	0.807271529807634	True	False	HepG2	CREB1	True	True	Low	Average_13_GTGACGTC	NoPeak_accessory_motif	20	46823976	C	C	0.8541	T	0.1459	gnoMADg:nfe	20_46823976_C_T	62	0	1	0	0.13943661971831	EYA2
rs11126974	chr2	84905096	C	T	16	2	18	0.888888888888889	0.492139673943054	0.51774805	0.643506411175515	0.946418821015739	0.080646866653356	0.582939078025912	0.972101338497475	0.794962616095627	True	False	MCF-7	CREB1	True	True	Low	Average_13_GTGACGTC	NoPeak_accessory_motif	2	84677972	T	T	0.6616	C	0.3384	gnoMADg:nfe	2_84677972_C_T	52	0	2	0	0.132997987927565	DNAH6;TRABD2A
rs3821719	chr3	154863088	G	A	4	21	25	0.16	0.497400920808096	0.5017212	0.0826399104832353	0.352136570958297	0.0712868557850201	0.0524329778255787	0.394746416537796	0.217388240720766	True	False	MCF-7	CREB1	True	True	Low	Average_13_GTGACGTC	NoPeak_accessory_motif	3	155145299	G	G	0.8378	A	0.1622	gnoMADg:nfe	3_155145299_G_A	38	0	0	0	0.0732394366197183
rs4867728	chr5	173194882	G	A	6	3	9	0.666666666666667	0.497400920808096	0.18991405	0.697941301079067	0.96310188331523	0.0734212266756135	0.620726104574686	0.976259009036038	0.830521592197149	True	False	MCF-7	CREB1	True	True	Low	Average_13_GTGACGTC	NoPeak_accessory_motif	5	173767879	G	G	0.9465	A	0.05351	gnoMADg:nfe	5_173767879_G_A	50	0	0	0	0.086317907444668
rs1726113	chr6	112043133	C	A	1	5	6	0.166666666666667	0.496144304657633	0.69407025	0.0220787856723865	0.37564119979914	0.0991685777704127	0.0119288142391361	0.477801370382763	0.198859992735763	True	False	MCF-7	CREB1	True	True	Low	SRR577994_dedup.bam.motifs_2_CnGTGACGTCrT	NoPeak_accessory_motif	6	111721930	A	C	0.7887	A	0.2113	gnoMADg:nfe	6_111721930_C_A	78	0	2	2	0.279879275653924	TRAF3IP2;FYN	SLC16A10;FYN
rs7767167	chr6	32765182	G	A	7	1	8	0.875	0.497400920808096	0.36512745	0.636109401628395	0.979775695671447	0.0919476401795611	0.538571467056652	0.9885850026649	0.807942548649921	True	False	MCF-7	CREB1	True	True	Low	SRR577993_dedup.bam.motifs_1_ArnnCCnGCCTsnGsT	NoPeak_denovo	6	32797405	A	A	0.8654	G	0.1346	gnoMADg:nfe	6_32797405_G_A	531	168	23	11	0.367203219315895	NOTCH4;TAP2;HLA-DQA2;HLA-DQA1;BRD2;ITPR3;HLA-DQB2;AGER;PSMB9;C4A;HLA-DOA;CYP21A2;HLA-DPA1;HLA-DRA;HLA-DQB1;HLA-DRB1;PRRT1;HLA-DMA;HLA-DRB5;C4B;HLA-DMB;HLA-DOB;SKIC2	NOTCH4;TAP2;HLA-DQA2;HLA-DQA1;HLA-DQB2;HLA-DRA;HLA-DQB1;HLA-DRB1;HLA-DMA;HLA-DRB5;HLA-DOB	Neutrophil count;Lymphocyte counts;Hemoglobin concentration;Platelet distribution width;"Hypothyroidism strict autoimmune";Autoimmune diseases;Seropositive rheumatoid arthritis;Rheumatoid arthritis;KELA_REIMBURSEMENT_202;Type 1 diabetes with other specified/multiple/unspecified complications;Adult-onset Still disease;Unspecified diabetes;Type 1 diabetes with ophthalmic complications;Diabetic macu…
rs10509420	chr10	82706117	T	C	5	1	6	0.833333333333333	0.509563036855177	0.2450897	0.687342074251519	0.989613657350843	0.0860282133809313	0.571704885632118	0.988162032430612	0.838477865801181	True	False	MCF-7	CREB1	True	True	Low	SRR577994_dedup.bam.motifs_2_CnGTGACGTCrT	NoPeak_accessory_motif	10	80946361	T	T	0.7213	C	0.2787	gnoMADg:nfe	10_80946361_T_C	57	0	0	0	0.0132796780684105
rs10852411	chr16	63225217	A	G	1	14	15	0.0666666666666667	0.505347627792537	0.472081	0.0236116543197624	0.344929133275721	0.0877380148113044	0.0211492845735868	0.424854621212849	0.184270393797742	True	False	MCF-7	CREB1	True	True	Low	Average_13_GTGACGTC	NoPeak_accessory_motif	16	63191313	A	A	0.861	G	0.139	gnoMADg:nfe	16_63191313_A_G	50	0	0	0	0
rs12444462	chr16	74786461	G	C	9	1	10	0.9	0.497724865798054	0.2814927	0.769905992452296	0.985205050817518	0.0616209461082904	0.708395048599317	0.992915919447686	0.877555521634907	True	False	MCF-7	CREB1	True	True	Low	SRR577994_dedup.bam.motifs_2_CnGTGACGTCrT	NoPeak_accessory_motif	16	74752563	G	G	0.7016	C	0.2984	gnoMADg:nfe	16_74752563_G_C	51	0	3	0	0.15271629778672	GLG1;MLKL;RFWD3
rs3785575	chr17	65108042	T	C	1	7	8	0.125	0.509563036855177	0.64487135	0.0207764728094351	0.356912750188697	0.0942290100497502	0.009919765884589	0.448331412396418	0.188844611499066	True	False	MCF-7	CREB1	True	True	Low	Average_13_GTGACGTC	NoPeak_accessory_motif	17	67111926	T	T	0.6916	C	0.3084	gnoMADg:nfe	17_67111926_T_C	102	3	2	0	0.172837022132797	HELZ;PITPNC1		Sex hormone-binding globulin levels adjusted for BMI;Sex hormone-binding globulin levels adjusted for BMI;Sex hormone-binding globulin levels
rs470056	chr22	34566653	T	G	5	1	6	0.833333333333333	0.517059578247175	0.29713095	0.641586324295565	0.9838928932314	0.096676847248518	0.528173345399956	0.993375944823613	0.812739608763483	True	False	MCF-7	CREB1	True	True	Low	SRR577994_dedup.bam.motifs_2_CnGTGACGTCrT	NoPeak_accessory_motif	22	34170664	T	T	0.7139	G	0.2861	gnoMADg:nfe	22_34170664_T_G	45	0	0	0	0.0331991951710262
rs13003002	chr2	164489014	T	C	1	5	6	0.166666666666667	0.502456381229941	0.6869135	0.0142501105052136	0.388868314841751	0.103380136156622	0.0142501105052136	0.505820146521406	0.201559212673482	True	False	HepG2	CREM	True	True	Low	MA0609.2_nnnGTGACGTCACnnn	JASPAR	2	163632504	T	T	0.7492	C	0.2508	gnoMADg:nfe	2_163632504_T_C	34	0	0	0	0.0732394366197183
rs7211695	chr17	65235971	A	G	8	2	10	0.8	0.494806644317835	0.3295926	0.652216360644834	0.97280887399156	0.0835497791750336	0.558630485450748	0.97280887399156	0.812512617318197	True	False	K562	CREM	True	True	Low	MA0609.2_nnnGTGACGTCACnnn	JASPAR	17	67239855	G	A	0.5148	G	0.4852	gnoMADg:nfe	17_67239855_A_G	119	12	2	0	0.152917505030181	HELZ;PITPNC1		Sex hormone-binding globulin levels adjusted for BMI;Sex hormone-binding globulin levels adjusted for BMI;Lymphocyte counts;Sex hormone-binding globulin levels adjusted for BMI;Sex hormone-binding globulin levels;Sex hormone-binding globulin levels;Sex hormone-binding globulin levels;Low density lipoprotein cholesterol levels;Neutrophil percentage of white cells;Lymphocyte percentage of white cel…
rs1396550	chr1	163222855	G	A	1	9	10	0.1	0.514543913239698	0.6792651	0.0252300019305186	0.286130417768119	0.0742433680236141	0.0094802270835722	0.378760295669835	0.155680209849319	True	False	A549	CTCF	True	True	Low	SRR357486_dedup.bam.motifs_0_TssCCyCwrGTGG	NoPeak_denovo	1	163253065	G	G	0.7494	A	0.2506	gnoMADg:nfe	1_163253065_G_A	84	1	1	0	0.199396378269618	RGS5		Total testosterone levels
rs7518479	chr1	231234360	A	G	4	14	18	0.222222222222222	0.496445778538181	0.7035893	0.0518296394420573	0.266651374334212	0.0593712785434838	0.0363213009595577	0.31682373284535	0.159240506888135	True	False	A549	CTCF	True	True	Low	MA0139.1_ynrCCAsyAGrkGGCrsyn;MA1929.1_CTGCAnTnCCnnnnnnnnCCAsnAGrkGGCrsnn	JASPAR	1	231098614	G	A	0.5583	G	0.4417	gnoMADg:nfe	1_231098614_A_G	37	0	1	0	0.0597585513078471	C1orf198
rs7519360	chr1	195668756	C	T	8	2	10	0.8	0.515702918371776	0.2987615	0.683943280488838	0.972078640121397	0.0808668145953293	0.566868478543634	0.982363125878231	0.828010960305118	True	False	A549	CTCF	True	True	Low	ENCFF000ONR_dedup.bam.motifs_0_GkGCAGCAsyTCC	NoPeak_denovo	1	195699626	C	T	0.7094	C	0.2906	gnoMADg:nfe	1_195699626_C_T	52	0	0	0	0
rs2034454	chr2	74462641	T	G	1	10	11	0.0909090909090909	0.507349040975436	0.526758	0.0351844542180558	0.381766017050146	0.094273600970639	0.0027849760336075	0.455499292796084	0.208475235634101	True	False	A549	CTCF	True	True	Low	SRR3180009_dedup.bam.motifs_2_AyrGCGCCCyCTn	NoPeak_denovo	2	74235514	G	T	0.5453	G	0.4547	gnoMADg:nfe	2_74235514_T_G	36	0	4	1	0.360362173038229	BOLA3;MTHFD2;MOB1A;MRPL53	MTHFD2
rs2666212	chr2	9391628	G	A	1	12	13	0.0769230769230769	0.514543913239698	0.5332724	0.0220515611202519	0.336439187621752	0.0870440000989697	0.004234129897752	0.409967495983954	0.179245374371002	True	False	A549	CTCF	True	True	Low	SRR577849_dedup.bam.motifs_2_sCyCTGGTGGCCm	NoPeak_denovo	2	9251499	G	G	0.768	A	0.232	gnoMADg:nfe	2_9251499_G_A	69	0	1	1	0.220724346076459	ITGB1BP1	ITGB1BP1
rs433983	chr2	7175132	G	A	14	4	18	0.777777777777778	0.514543913239698	0.4378473	0.619293934498462	0.926804725209997	0.0814922043995903	0.53975311904831	0.946269635301203	0.773049329854229	True	False	A549	CTCF	True	True	Low	SRR6845323_dedup.bam.motifs_6_AGGkGGCAGn	NoPeak_accessory_motif	2	7035001	G	G	0.7166	A	0.2834	gnoMADg:nfe	2_7035001_G_A	36	0	1	1	0.373440643863179	RNF144A	RNF144A
rs6751248	chr2	120526703	T	C	1	6	7	0.142857142857143	0.498791414239251	0.6725208	0.0246062200045765	0.367879429006384	0.0965955344585711	0.0227815654709417	0.479018996285083	0.19624282450548	True	False	A549	CTCF	True	True	Low	SRR3180008_dedup.bam.motifs_2_ynTCTAGTrGnk	NoPeak_denovo	2	119769127	T	C	0.6534	T	0.3466	gnoMADg:nfe	2_119769127_T_C	86	8	5	1	0.186317907444668	INHBB;TMEM185B;PTPN4;RALB;EPB41L5	PTPN4	Platelet count;Platelet count;Mean platelet volume;Mean platelet (thrombocyte) volume;Platelet count;Plateletcrit;Mean platelet volume;Platelet count
rs6810064	chr3	944436	A	G	2	15	17	0.117647058823529	0.496445778538181	0.6608134	0.024169387216093	0.227519459089405	0.0558437632843471	0.0090586166068595	0.280378832633319	0.125844423152749	True	False	A549	CTCF	True	True	Low	SRR094275_dedup.bam.motifs_0_sCAyTCCATCTrG	NoPeak_denovo	3	902753	G	G	0.5287	A	0.4713	gnoMADg:nfe	3_902753_A_G	34	0	0	0	0.0531187122736418
rs1435135	chr4	142230326	C	T	18	4	22	0.818181818181818	0.515702918371776	0.4837334	0.641618558329477	0.935976792884929	0.0773269017456231	0.575986721944632	0.956926833425529	0.788797675607203	True	False	A549	CTCF	True	True	Low	Average_22_CAnGGCAGnAGnk	NoPeak_denovo	4	141309172	T	C	0.6085	T	0.3915	gnoMADg:nfe	4_141309172_C_T	63	0	2	0	0.199195171026157	ZNF330;IL15
rs355412	chr5	77280135	T	C	6	15	21	0.285714285714286	0.498791414239251	0.6614062	0.0887274643847988	0.338442364148628	0.0670648869540281	0.0620790371507976	0.390670928962032	0.213584914266713	True	False	A549	CTCF	True	True	Low	SRR357493_dedup.bam.motifs_4_GGTGGCGCym	NoPeak_denovo	5	77984311	C	C	0.5802	T	0.4198	gnoMADg:nfe	5_77984311_T_C	59	0	1	0	0.0929577464788732	AP3B1
rs6879880	chr5	169646064	T	C	1	7	8	0.125	0.498791414239251	0.7029507	0.0211173842946659	0.313010215092756	0.0819958914452323	0.0054833841107206	0.41444840696456	0.167063799693711	True	False	A549	CTCF	True	True	Low	SRR6845320_dedup.bam.motifs_3_TrsCGGGCGCnnT	NoPeak_denovo	5	170219060	C	T	0.6187	C	0.3813	gnoMADg:nfe	5_170219060_T_C	51	0	0	0	0.0995975855130785
rs918558	chr5	140870949	G	T	1	8	9	0.111111111111111	0.498905034348749	0.6116353	0.0274033503955677	0.358057108517959	0.0918417675511657	0.0155255606283185	0.463291607929661	0.192730229456764	True	False	A549	CTCF	True	True	Low	SRR351529_dedup.bam.motifs_3_CACCmrrGTGs	NoPeak_denovo	5	141491382	T	G	0.7985	T	0.2015	gnoMADg:nfe	5_141491382_G_T	140	3	5	0	0.13943661971831	TAF7;HDAC3;SLC25A2;PCDHB12;RELL2		Mean platelet volume;Mean platelet volume;Mean platelet volume
rs1264582	chr6	30294590	G	A	2	14	16	0.125	0.514543913239698	0.4923946	0.0583313992144809	0.379456896064876	0.0896687869984098	0.0339335760424042	0.47820691917026	0.218894147639678	True	False	A549	CTCF	True	True	Low	Average_25_GnsTGCAGTGGnGCC	NoPeak_denovo	6	30326813	G	G	0.923	A	0.077	gnoMADg:nfe	6_30326813_G_A	159	36	8	0	0.112877263581489	HLA-C;HLA-F;FLOT1;HLA-G;HLA-A;TRIM10;IER3;ZFP57		Monocyte count;Mean corpuscular hemoglobin concentration;Neutrophil count;Eosinophil counts;Reticulocyte fraction of red cells;Other psoriatic arthropathies;Celiac disease;White blood cell count;Psoriasis;High light scatter reticulocyte count;Immature fraction of reticulocytes;"Psoriatic arthropathies ICD10";Neutrophil count;Reticulocyte count;Reticulocyte count;High light scatter reticulocyte co…
rs3812236	chr6	37659584	A	G	15	1	16	0.9375	0.496445778538181	0.5190055	0.690282846293225	0.98038891791674	0.0787834566679872	0.602771282059653	0.985784423704074	0.835335882104983	True	False	A549	CTCF	True	True	Low	MA1930.1_CTGCAGTnCnnnnnnnnnnCCAsyAGrkGGCrsyn	JASPAR	6	37691808	G	A	0.5649	G	0.4351	gnoMADg:nfe	6_37691808_A_G	31	0	1	0	0.272434607645875	MDGA1
rs7382619	chr6	32775809	C	T	5	4	9	0.555555555555556	0.515702918371776	0.899181	0.0345084456215321	0.340838781509333	0.0859725282662844	0.0323578568067016	0.44599586798855	0.187673613565433	True	False	A549	CTCF	True	True	Low	MA1930.1_CTGCAGTnCnnnnnnnnnnCCAsyAGrkGGCrsyn	JASPAR	6	32808032	C	C	0.6566	T	0.3434	gnoMADg:nfe	6_32808032_C_T	565	196	16	7	0.219718309859155	NOTCH4;TAP2;HLA-DQA2;HLA-DQA1;ITPR3;ATF6B;HLA-DQB2;PSMB9;C4A;CYP21A2;HLA-DQB1;HLA-DMA;HLA-DRB5;C4B;HLA-DOB;SKIC2	HLA-DQA1;HLA-DQB2;CYP21A2;HLA-DQB1;HLA-DRB1;HLA-DMA;HLA-DRB5	Neutrophil count;Lymphocyte counts;Hemoglobin concentration;Reticulocyte count;Type 2 diabetes;"Hypothyroidism strict autoimmune";Autoimmune diseases;"Type 2 diabetes wide definition";"Hypothyroidism other/unspecified";Seropositive rheumatoid arthritis;Rheumatoid arthritis;KELA_REIMBURSEMENT_202;Type 1 diabetes with other specified/multiple/unspecified complications;Adult-onset Still disease;Unsp…
rs10231714	chr7	144986475	G	A	12	2	14	0.857142857142857	0.514543913239698	0.3481475	0.735103233401834	0.970021167952483	0.0664529628408775	0.665950823807444	0.983045357564059	0.852562200677159	True	False	A549	CTCF	True	True	Low	SRR299320_dedup.bam.motifs_2_CywnGTGGCrsCC;SRR577849_dedup.bam.motifs_2_sCyCTGGTGGCCm	NoPeak_denovo	7	145289382	A	A	0.669	G	0.331	gnoMADg:nfe	7_145289382_G_A	32	0	0	0	0.00663983903420523
rs13232480	chr7	143069310	T	C	2	14	16	0.125	0.498791414239251	0.6461439	0.0349239121372903	0.256590766820776	0.0610193504924393	0.012720042206032	0.307129867626488	0.145757339479033	True	False	A549	CTCF	True	True	Low	SRR357493_dedup.bam.motifs_4_GGTGGCGCym	NoPeak_denovo	7	143372217	C	C	0.8244	T	0.1756	gnoMADg:nfe	7_143372217_T_C	44	0	4	0	0.219114688128773	FAM131B;CLCN1;EPHA1;GSTK1
rs987904	chr7	11653904	C	T	22	2	24	0.916666666666667	0.515702918371776	0.6446186	0.626165514259211	0.95173750903628	0.0888480992614369	0.522141403355169	0.95351867269336	0.788951511647746	True	False	A549	CTCF	True	True	Low	Average_340_ysnTkCCATynnC	NoPeak_denovo	7	11614277	T	C	0.6741	T	0.3259	gnoMADg:nfe	7_11614277_C_T	41	0	0	0	0.0599597585513078
rs1010255	chr8	130710946	C	T	1	14	15	0.0666666666666667	0.515702918371776	0.4919435	0.0272057632545713	0.331583877898169	0.0849168642241897	0.0099471726828214	0.414651066968523	0.17939482057637	True	False	A549	CTCF	True	True	Low	SRR6384340_dedup.bam.motifs_0_nTTCTAGTG	NoPeak_denovo	8	129698700	T	C	0.6381	T	0.3619	gnoMADg:nfe	8_129698700_C_T	54	1	1	1	0.340442655935614	GSDMC	GSDMC	Standing height
rs11775304	chr8	135444101	A	G	2	13	15	0.133333333333333	0.496445778538181	0.5426781	0.0569132651773943	0.367735525660066	0.0834319701622013	0.0273561001389258	0.430336489478435	0.21232439541873	True	False	A549	CTCF	True	True	Low	SRR6384340_dedup.bam.motifs_2_TGCmCCTGGTGGCrsy	NoPeak_denovo	8	134431858	G	G	0.5372	A	0.4628	gnoMADg:nfe	8_134431858_A_G	38	0	1	0	0.0265593561368209	ZFAT
rs3935755	chr8	145047187	A	G	5	12	17	0.294117647058824	0.496445778538181	0.6503607	0.0862164153047947	0.383043118957645	0.0786133504985765	0.066933850254954	0.446376116718196	0.23462976713122	True	False	A549	CTCF	True	True	Low	MA1102.1_CnsCAGGGGGCrsn	JASPAR	8	143973019	G	A	0.6054	G	0.3946	gnoMADg:nfe	8_143973019_A_G	160	44	10	2	0.460160965794769	PARP10;ZNF251;MAF1;HGH1;NRBP2;PLEC;WDR97;GRINA;SPATC1;OPLAH	PARP10;PLEC	Red blood cell count;Platelet count;Red cell distribution width;Platelet distribution width;Appendicular lean mass;LDL cholesterol;Platelet count;Ankle spacing width;Trunk fat-free mass;Low density lipoprotein cholesterol levels;Platelet distribution width;Red blood cell count;Mean platelet volume;Forced expiratory volume in 1-second (fev1) predicted;Mean corpuscular haemoglobin;Mean platelet vol…
rs6980603	chr8	12673698	A	G	2	10	12	0.166666666666667	0.496445778538181	0.6662432	0.0293643829525609	0.293241329190217	0.0714106968424404	0.0209965513216123	0.353843807482144	0.161302856071389	True	False	A549	CTCF	True	True	Low	Average_25_GnsTGCAGTGGnGCC	NoPeak_denovo	8	12816189	A	A	0.7533	G	0.2467	gnoMADg:nfe	8_12816189_A_G	128	0	0	1	0.233601609657948		LONRF1
rs4244329	chr10	99519753	G	A	24	3	27	0.888888888888889	0.514543913239698	0.5923138	0.649724827793182	0.94297526024064	0.0790912131498444	0.573843501097243	0.963440204023127	0.796350044016911	True	False	A549	CTCF	True	True	Low	Average_80_yCGnGTGsAGTksn	NoPeak_denovo	10	97759996	A	A	0.7876	G	0.2124	gnoMADg:nfe	10_97759996_G_A	52	1	9	4	0.387122736418511	ZFYVE27;PI4K2A;SFRP5;ARHGAP19;RRP12;PGAM1;AVPI1;MARVELD1;FRAT2	LOXL4;ZFYVE27;AVPI1;MARVELD1	Monocyte count
rs4366428	chr10	86048061	C	A	6	2	8	0.75	0.536405227940365	0.2990023	0.623123655285738	0.962811810848384	0.0933174748621761	0.520450460345532	0.983750988666209	0.792967733067061	True	False	A549	CTCF	True	True	Low	SRR6845320_dedup.bam.motifs_2_GCyACywGGnG	NoPeak_denovo	10	84288305	C	C	0.5064	A	0.4936	gnoMADg:nfe	10_84288305_C_A	54	0	1	1	0.179275653923541	CCSER2	CDHR1
rs7091348	chr10	124016160	G	A	8	2	10	0.8	0.514543913239698	0.3137797	0.687621181818616	0.970244698448828	0.0789940035490589	0.585424567814348	0.975056353990953	0.828932940133722	True	False	A549	CTCF	True	True	Low	MA1930.1_CTGCAGTnCnnnnnnnnnnCCAsyAGrkGGCrsyn	JASPAR	10	122256645	A	A	0.5209	G	0.4792	gnoMADg:nfe	10_122256645_G_A	93	1	2	2	0.299798792756539	PLEKHA1;BTBD16	PLEKHA1;BTBD16	Heel bone mineral density
rs927507	chr10	10194028	C	T	6	1	7	0.857142857142857	0.515702918371776	0.3563456	0.617625847667014	0.979658341193531	0.101174080935141	0.503004903509868	0.988918692252848	0.798642094430273	True	False	A549	CTCF	True	True	Low	ENCFF000BAS_dedup.bam.motifs_0_TnGCGCCCTsTrGTG	NoPeak_denovo	10	10152065	C	C	0.7834	T	0.2166	gnoMADg:nfe	10_10152065_C_T	40	0	0	0	0
rs1629220	chr11	71174553	C	T	10	1	11	0.909090909090909	0.515702918371776	0.3327998	0.756735794686187	0.980912900674296	0.0628888672846107	0.703012986351651	0.987245070754843	0.868824347680242	True	False	A549	CTCF	True	True	Low	SRR6384338_dedup.bam.motifs_1_CmyCTGGTGGCrsy	NoPeak_denovo	11	71463507	C	C	0.7895	T	0.2105	gnoMADg:nfe	11_71463507_C_T	45	8	6	2	0.460362173038229	KRTAP5-10;NADSYN1;KRTAP5-9;DHCR7;FOLR3;KRTAP5-7	NADSYN1;DHCR7	Serum 25-Hydroxyvitamin D levels;Serum 25-Hydroxyvitamin D levels;Serum 25-Hydroxyvitamin D levels;Vitamin D levels;Serum 25-Hydroxyvitamin D levels;Serum 25-Hydroxyvitamin D levels;Serum 25-Hydroxyvitamin D levels;Vitamin D levels
rs2755148	chr11	34352436	T	C	4	10	14	0.285714285714286	0.498791414239251	0.6719825	0.070688420980522	0.386910215038843	0.0840266081191006	0.0513701673006094	0.464988866325663	0.228799318009683	True	False	A549	CTCF	True	True	Low	ENCFF000PYD_dedup.bam.motifs_5_CwrGTGGCGCnm	NoPeak_denovo	11	34330889	T	C	0.5185	T	0.4815	gnoMADg:nfe	11_34330889_T_C	50	0	2	0	0.212474849094567	CAT;ABTB2
rs7115071	chr11	63851633	C	A	4	4	8	0.5	0.536405227940365	0.1349506	0.651243638521226	0.960687418294201	0.0868211211379723	0.539694913319843	0.981257075288953	0.805965528407713	True	False	A549	CTCF	True	True	Low	MA0139.1_ynrCCAsyAGrkGGCrsyn;MA1102.1_CnsCAGGGGGCrsn	JASPAR	11	64084161	C	C	0.7294	A	0.2706	gnoMADg:nfe	11_64084161_C_A	110	5	14	6	0.300402414486922	PLAAT3;CCDC88B;RCOR2;TRPT1;RTN3;ATL3;PRDX5;TRMT112;FERMT3;PPP1R14B;RPS6KA4;GPR137;VEGFB;PLCB3	CCDC88B;TRPT1;FKBP2;CATSPERZ;PPP1R14B;VEGFB	Platelet count;Platelet count;Mean platelet volume;Urate levels;Platelet count
rs11846102	chr14	101138673	T	C	2	8	10	0.2	0.498791414239251	0.6631504	0.0276806276723052	0.352031754246636	0.0888023800186515	0.0274930904353838	0.455227997295532	0.189856190959471	True	False	A549	CTCF	True	True	Low	SRR6845320_dedup.bam.motifs_3_TrsCGGGCGCnnT	NoPeak_denovo	14	100672336	C	C	0.7701	T	0.2299	gnoMADg:nfe	14_100672336_T_C	147	26	2	0	0.219114688128773	WARS1;DLK1		Platelet crit;Arm fat-free mass (left);Arm predicted mass (left);Weight;Leg fat-free mass (left);Platelet count;Plateletcrit;Plateletcrit;Platelet count;Arm predicted mass (right);Basal metabolic rate;Hip circumference;Leg fat-free mass (right);Trunk fat-free mass;Protein delta homolog 1 levels;Platelet count;Weight;Whole body fat mass;Whole body water mass;Trunk predicted mass;Leg predicted mass…
rs12885673	chr14	98871174	G	A	6	2	8	0.75	0.514543913239698	0.3115343	0.607182848724	0.957450451244089	0.0969784075372895	0.505358730413677	0.973295789461765	0.782316649984044	True	False	A549	CTCF	True	True	Low	Average_123_TGGCCmyCTAGTGGyk	NoPeak_denovo	14	98404837	G	G	0.6579	A	0.3421	gnoMADg:nfe	14_98404837_G_A	91	1	0	0	0			Salt added to food
rs17114593	chr14	29663281	A	G	8	1	9	0.888888888888889	0.496445778538181	0.3649091	0.68548778979957	0.98390376668701	0.0831335368901295	0.580516281380846	0.98167161575323	0.83469577824329	True	False	A549	CTCF	True	True	Low	ENCFF000PYD_dedup.bam.motifs_5_CwrGTGGCGCnm	NoPeak_denovo	14	29194075	A	A	0.7186	G	0.2814	gnoMADg:nfe	14_29194075_A_G	108	0	0	0	0.00663983903420523
rs7145309	chr14	78342399	C	T	9	2	11	0.818181818181818	0.515702918371776	0.3598623	0.651727877869195	0.966894668447782	0.0850698405657269	0.560734166741947	0.980743521479962	0.809311273158488	True	False	A549	CTCF	True	True	Low	SRR357494_dedup.bam.motifs_2_CmnsGTGGCGCysT	NoPeak_denovo	14	77876056	T	T	0.7174	C	0.2826	gnoMADg:nfe	14_77876056_C_T	83	0	3	2	0.320321931589537	SNW1;ADCK1;ALKBH1	ADCK1;SLIRP
rs7156893	chr14	74184192	A	G	2	8	10	0.2	0.496445778538181	0.6940087	0.0359677298479354	0.334103758707628	0.0824699920415532	0.0169750418619996	0.413183095144346	0.185035744277782	True	False	A549	CTCF	True	True	Low	Average_22_CAnGGCAGnAGnk	NoPeak_denovo	14	73717489	G	G	0.7629	A	0.2371	gnoMADg:nfe	14_73717489_A_G	127	2	5	1	0.172635814889336	DCAF4;MIDEAS;ACOT1;ACOT4;PNMA1	LTBP2	High light scatter reticulocyte count;High light scatter reticulocyte percentage of red cells
rs8016882	chr14	65681787	T	C	1	6	7	0.142857142857143	0.498791414239251	0.6286507	0.024710289580266	0.396019925696549	0.102869762532102	0.0177473275802948	0.490373250895164	0.210365107638407	True	False	A549	CTCF	True	True	Low	MA1929.1_CTGCAnTnCCnnnnnnnnCCAsnAGrkGGCrsnn	JASPAR	14	65215069	C	T	0.6642	C	0.3358	gnoMADg:nfe	14_65215069_T_C	66	0	2	0	0.232394366197183	FNTB;FUT8
rs7177678	chr15	58959621	A	G	2	13	15	0.133333333333333	0.496445778538181	0.5723359	0.0360165002024135	0.32712626883843	0.0823082007062613	0.022692191124891	0.407004212076266	0.181571384520422	True	False	A549	CTCF	True	True	Low	Average_353_CCACyAGrk;SRR6384338_dedup.bam.motifs_1_CmyCTGGTGGCrsy;SRR6845323_dedup.bam.motifs_3_CrCCAGsnGGT	NoPeak_denovo	15	58667422	G	A	0.7375	G	0.2625	gnoMADg:nfe	15_58667422_A_G	93	2	2	3	0.279879275653924	ADAM10;MINDY2	LIPC;ADAM10;RNF111	Alzheimer's disease or family history of Alzheimer's disease;Eosinophil counts
rs7179134	chr15	81533378	G	A	11	2	13	0.846153846153846	0.514543913239698	0.4342222	0.643864597357789	0.96006955170055	0.0840651456621317	0.570191779898448	0.972108410855346	0.80196707452917	True	False	A549	CTCF	True	True	Low	MA0139.1_ynrCCAsyAGrkGGCrsyn;MA1102.1_CnsCAGGGGGCrsn;MA1102.2_nsCAGGGGGCGs	JASPAR	15	81241037	G	G	0.7982	A	0.2018	gnoMADg:nfe	15_81241037_G_A	75	6	3	1	0.366599597585513	CFAP161;IL16;STARD5	IL16	Pro-interleukin-16 levels;Black | hair colour (natural before greying);Dark brown | hair colour (natural before greying);Light brown | hair colour (natural before greying);Skin colour;Blonde | hair colour (natural before greying)
rs2241032	chr16	90109519	G	A	6	2	8	0.75	0.514543913239698	0.2724645	0.640408285598667	0.961044817277721	0.086895155520865	0.569033437432181	0.977540601182666	0.800726551438194	True	False	A549	CTCF	True	True	Low	Average_351_nTGCTsCCCC	NoPeak_denovo	16	90043111	G	G	0.896	A	0.104	gnoMADg:nfe	16_90043111_G_A	121	9	10	1	0.326760563380282	DBNDD1;SPIRE2;SPATA2L;CDK10;MC1R;VPS9D1;ZNF276;FANCA;GAS8;TCF25	GAS8	Childhood sunburn occasions;Red | hair colour (natural before greying);Dark brown | hair colour (natural before greying);Ease of skin tanning;Reticulocyte count;Skin colour;Other | hair colour (natural before greying);Use of sun/uv protection;Black | hair colour (natural before greying)
rs7205001	chr16	54883363	C	T	1	12	13	0.0769230769230769	0.515702918371776	0.6077188	0.0194847850245891	0.273115115531367	0.0708678878708438	0.006951573624213	0.335514096097879	0.146299950277978	True	False	A549	CTCF	True	True	Low	Average_25_GnsTGCAGTGGnGCC	NoPeak_denovo	16	54849451	C	T	0.7303	C	0.2697	gnoMADg:nfe	16_54849451_C_T	50	1	0	1	0.113480885311871		IRX5	Heel bone mineral density
rs1051322	chr17	1946503	C	G	6	34	40	0.15	0.479727743782845	0.7259838	0.0289398708746501	0.136302262535753	0.0278065425081525	0.0282521950358029	0.159566004493504	0.0826210667052015	True	False	A549	CTCF	True	True	Low	SRR357486_dedup.bam.motifs_3_myTGCnCTCCnGAG	NoPeak_denovo	17	2043209	C	C	0.806	G	0.194	gnoMADg:nfe	17_2043209_C_G	103	2	3	2	0.273038229376257	DPH1;SRR;RTN4RL1	DPH1;SMG6	Heel bone mineral density;Heel bone mineral density T score
rs12948477	chr17	29928492	T	C	1	9	10	0.1	0.498791414239251	0.7330715	0.0140219036343773	0.222563374989155	0.0621709145988536	0.006955488867639	0.303788095716011	0.118292639311766	True	False	A549	CTCF	True	True	Low	MA0139.1_ynrCCAsyAGrkGGCrsyn	JASPAR	17	31601473	C	T	0.6696	C	0.3304	gnoMADg:nfe	17_31601473_T_C	75	1	3	0	0.119517102615694	RAB11FIP4;EVI2A;CDK5R1		Height
rs2733349	chr17	5525403	A	C	2	6	8	0.25	0.487625444360382	0.8529736	0.0176911470963789	0.221055101669727	0.0580817052405132	0.0102941119535367	0.289599775653772	0.119373124383053	True	False	A549	CTCF	True	True	Low	ENCFF000ONR_dedup.bam.motifs_0_GkGCAGCAsyTCC;SRR3180009_dedup.bam.motifs_2_AyrGCGCCCyCTn	NoPeak_denovo	17	5622083	A	A	0.5646	C	0.4354	gnoMADg:nfe	17_5622083_A_C	59	0	5	2	0.333601609657948	NLRP1;DHX33;RPAIN;RABEP1;MIS12	NLRP1;C1QBP
rs732350	chr17	59340859	A	G	6	1	7	0.857142857142857	0.496445778538181	0.3122886	0.645892947889412	0.985796010412234	0.0924451328396993	0.553041029077387	0.986138301241257	0.815844479150823	True	False	A549	CTCF	True	True	Low	Average_351_nTGCTsCCCC	NoPeak_denovo	17	61263498	A	G	0.6451	A	0.355	gnoMADg:nfe	17_61263498_A_G	49	0	1	0	0.0464788732394366	USP32
rs7237840	chr18	73485764	C	T	14	2	16	0.875	0.515702918371776	0.4847143	0.670553285036206	0.966921621212355	0.07976983200244	0.577357192172846	0.970708916943186	0.81873745312428	True	False	A549	CTCF	True	True	Low	SRR577849_dedup.bam.motifs_2_sCyCTGGTGGCCm;SRR6845323_dedup.bam.motifs_2_ACTAGAkGGCns	NoPeak_denovo	18	75773809	C	C	0.7281	T	0.2719	gnoMADg:nfe	18_75773809_C_T	53	0	0	0	0.0199195171026157
rs1989801	chr19	36117427	A	G	3	8	11	0.272727272727273	0.496445778538181	0.6761248	0.0578755133057759	0.381876567175276	0.0897187273300831	0.037592587825341	0.471938182044661	0.219876040240526	True	False	A549	CTCF	True	True	Low	MA1102.1_CnsCAGGGGGCrsn;MA1102.2_nsCAGGGGGCGs	JASPAR	19	35626525	G	A	0.7372	G	0.2628	gnoMADg:nfe	19_35626525_A_G	48	0	7	3	0.266599597585513	ARHGAP33;HAUS5;COX6B1;UPK1A;ETV2;ZBTB32;U2AF1L4	ARHGAP33;KMT2B;IGFLR1
rs4815579	chr20	383720	C	T	8	4	12	0.666666666666667	0.515702918371776	0.240516	0.67006833058463	0.947035943479099	0.0732122237170024	0.601737011917114	0.965908612369486	0.808552137031864	True	False	A549	CTCF	True	True	Low	SRR6845323_dedup.bam.motifs_3_CrCCAGsnGGT	NoPeak_denovo	20	403076	T	C	0.6009	T	0.3991	gnoMADg:nfe	20_403076_C_T	50	0	2	1	0.186317907444668	TRIB3;RBCK1	RBCK1
rs7289954	chr22	25844116	C	T	16	3	19	0.842105263157895	0.50582082769765	0.4604602	0.66349862042789	0.953052394378164	0.076278709588026	0.594823865957927	0.967923470026508	0.808275507403027	True	False	AG04450	CTCF	True	True	Low	MA1102.1_CnsCAGGGGGCrsn;MA1102.2_nsCAGGGGGCGs	JASPAR	22	25448149		C	0.9509	T	0.04911	gnoMADg:nfe	22_25448149_C_T	30	0	2	1	0.353923541247485	GRK3;CRYBB2	CRYBB2
rs1617182	chr11	118068949	C	T	22	6	28	0.785714285714286	0.512090074253288	0.4632035	0.634232266908967	0.902274548976639	0.0693427014203877	0.589348490994458	0.921763334016011	0.768253407942803	True	False	AG09319	CTCF	True	True	Low	ENCFF000ONR_dedup.bam.motifs_0_GkGCAGCAsyTCC;SRR6384340_dedup.bam.motifs_2_TGCmCCTGGTGGCrsy	NoPeak_denovo	11	118198234	C	T	0.569	C	0.431	gnoMADg:nfe	11_118198234_C_T	80	0	7	2	0.5	TRAPPC4;SCN2B;JAML;MPZL3;UBE4A;MPZL2;CD3E	JAML;MPZL3
rs11587443	chr1	227187896	T	C	1	9	10	0.1	0.505018855080477	0.5267015	0.0386177929079348	0.394131359906527	0.100276767808403	0.0264583476751506	0.488688278581794	0.216374576407231	True	False	GM12878	CTCF	True	True	Low	SRR357486_dedup.bam.motifs_3_myTGCnCTCCnGAG	NoPeak_denovo	1	227000195	C	T	0.5387	C	0.4613	gnoMADg:nfe	1_227000195_T_C	159	19	6	1	0.37364185110664	SNAP47;PSEN2;CDC42BPA;JMJD4;H3-3A;COQ8A	COQ8A	Monocyte percentage of white cells;Cataract;Sum neutrophil eosinophil counts;Myeloid white cell count;Neutrophil count;Neutrophil percentage of white cells;Sum basophil neutrophil counts;Lymphocyte percentage of white cells;Lymphocyte percentage;White blood cell count;Neutrophil percentage of white cells;Neutrophill count;White blood cell count;Neutrophil count;Lymphocyte percentage of white cell…
rs16859030	chr1	167401254	C	T	1	12	13	0.0769230769230769	0.507361989439162	0.5092509	0.0204102930078475	0.345347430670425	0.0905651229276677	0.0190787001189503	0.444547682738249	0.182878861839136	True	False	GM12878	CTCF	True	True	Low	SRR6845321_dedup.bam.motifs_1_TnsyGCCCyCTrGT	NoPeak_denovo	1	167432017	C	C	0.9493	T	0.05073	gnoMADg:nfe	1_167432017_C_T	52	0	0	0	0.132997987927565
rs17369088	chr1	179334801	C	A	21	7	28	0.75	0.510225317888383	0.4549693	0.602030852848618	0.879722713974326	0.071716277752208	0.556304481965664	0.914301324479553	0.740876783411472	True	False	GM12878	CTCF	True	True	Low	SRR6845321_dedup.bam.motifs_1_TnsyGCCCyCTrGT	NoPeak_denovo	1	179365666	C	C	0.5065	A	0.4935	gnoMADg:nfe	1_179365666_C_A	39	0	6	1	0.380281690140845	SOAT1;ABL2;QSOX1;TOR3A;AXDND1;TDRD5	AXDND1
rs2306124	chr1	155059851	A	G	2	57	59	0.0338983050847458	0.501320508471117	0.504397	0.0183057051592998	0.121807015511018	0.0279300882828689	0.0117013287127819	0.143955009614882	0.070056360335159	True	False	GM12878	CTCF	True	True	Low	MA0139.1_ynrCCAsyAGrkGGCrsyn;MA1102.1_CnsCAGGGGGCrsn;MA1102.2_nsCAGGGGGCGs	JASPAR	1	155087375	A	G	0.5108	A	0.4892	gnoMADg:nfe	1_155087375_A_G	151	7	8	4	0.326961770623742	ZBTB7B;THBS3;MTX1;EFNA1;DPM3;KRTCAP2;ADAM15;EFNA3	EFNA1;ADAM15;MUC1;YY1AP1	Platelet count;Liver enzyme levels (alanine transaminase);Appendicular lean mass;Appendicular lean mass;Platelet count;Plateletcrit;Urinary albumin excretion
rs5746001	chr1	12248503	G	A	16	2	18	0.888888888888889	0.508830138967515	0.5461286	0.620427532675484	0.945124782469265	0.0860583336349246	0.540041691174071	0.973981347863042	0.782776157572374	True	False	GM12878	CTCF	True	True	Low	MA0139.1_ynrCCAsyAGrkGGCrsyn;MA1102.1_CnsCAGGGGGCrsn;MA1102.2_nsCAGGGGGCGs	JASPAR	1	12188446	G	G	0.8384	A	0.1616	gnoMADg:nfe	1_12188446_G_A	35	0	2	1	0.3	TNFRSF1B;MFN2	TNFRSF1B
rs6673711	chr1	19235517	T	C	1	10	11	0.0909090909090909	0.505018855080477	0.49683575	0.0314988117561414	0.394563348995901	0.099584341882504	0.0115379401181439	0.481536382498068	0.213031080376021	True	False	GM12878	CTCF	True	True	Low	MA1930.1_CTGCAGTnCnnnnnnnnnnCCAsyAGrkGGCrsyn	JASPAR	1	18909023	C	T	0.7648	C	0.2352	gnoMADg:nfe	1_18909023_T_C	35	0	2	0	0.146076458752515	NBL1;ALDH4A1
rs670824	chr1	229539093	T	C	15	4	19	0.789473684210526	0.505018855080477	0.44528885	0.628350071392026	0.928081531492025	0.0794782100531003	0.543928402817584	0.946714335191462	0.778215801442025	True	False	GM12878	CTCF	True	True	Low	ENCFF000PYD_dedup.bam.motifs_5_CwrGTGGCGCnm;SRR299320_dedup.bam.motifs_2_CywnGTGGCrsCC;SRR357486_dedup.bam.motifs_0_TssCCyCwrGTGG;SRR6845321_dedup.bam.motifs_1_TnsyGCCCyCTrGT	NoPeak_denovo	1	229403346	C	C	0.7988	T	0.2012	gnoMADg:nfe	1_229403346_T_C	42	0	0	0	0.0597585513078471
rs732286	chr1	16344360	A	G	15	3	18	0.833333333333333	0.501320508471117	0.4905962	0.619859017884669	0.932793638564382	0.0840932298447916	0.526279539710102	0.951697640631153	0.776326328224526	True	False	GM12878	CTCF	True	True	Low	Average_351_nTGCTsCCCC	NoPeak_denovo	1	16017865	G	G	0.5927	A	0.4073	gnoMADg:nfe	1_16017865_A_G	110	17	8	3	0.453521126760563	CLCNKB;CASP9;FAM131C;ZBTB17;HSPB7;SPEN;CLCNKA;CPLANE2	CLCNKB;HSPB7;CLCNKA	Hemoglobin concentration;Hemoglobin;Diastolic blood pressure;Hematocrit;Red blood cell count;Hypertension;Systolic blood pressure;Hematocrit;Sitting height;Red blood cell count;Height;Red blood cell count;Haemoglobin concentration;Cardiovascular disease;Heel bone mineral density;Gamma glutamyl transferase levels;Hemoglobin levels
rs1010746	chr2	105940446	T	C	9	1	10	0.9	0.505018855080477	0.4500176	0.631037674294609	0.967600264604662	0.0923119915674134	0.539877849996031	0.982498074625031	0.799318969449635	True	False	GM12878	CTCF	True	True	Low	SRR6384340_dedup.bam.motifs_0_nTTCTAGTG	NoPeak_denovo	2	105323989	C	T	0.5063	C	0.4937	gnoMADg:nfe	2_105323989_T_C	90	0	1	0	0.212676056338028	TGFBRAP1
rs2739049	chr2	219264107	G	A	1	27	28	0.0357142857142857	0.508830138967515	0.4782641	0.0106242997506029	0.209679763556809	0.055723337747549	0.0106242997506029	0.280847816366921	0.110152031653706	True	False	GM12878	CTCF	True	True	Low	Average_22_CAnGGCAGnAGnk	NoPeak_denovo	2	218399384	G	A	0.6111	G	0.3889	gnoMADg:nfe	2_218399384_G_A	123	4	10	4	0.28692152917505	TTLL4;USP37;CATIP;CYP27A1;CTDSP1;VIL1;PNKD;CNOT9;SLC11A1;ZNF142	TNS1;CTDSP1;BCS1L;SLC11A1	Hematocrit;Standing height;Mean corpuscular hemoglobin concentration;Mean corpuscular hemoglobin concentration
rs659396	chr2	31485125	C	T	12	2	14	0.857142857142857	0.507361989439162	0.4894132	0.603144964686246	0.946286736575783	0.0907187249577373	0.515852402629461	0.967737170220424	0.774715850631014	True	False	GM12878	CTCF	True	True	Low	ENCFF000BAS_dedup.bam.motifs_0_TnGCGCCCTsTrGTG;SRR3180009_dedup.bam.motifs_2_AyrGCGCCCyCTn	NoPeak_denovo	2	31262259	C	C	0.8715	T	0.1285	gnoMADg:nfe	2_31262259_C_T	65	10	1	0	0.172837022132797	EHD3		Mean platelet volume;Platelet distribution width;Platelet count;Platelet distribution width;Platelet count;Mean platelet volume;Platelet distribution width;Mean platelet volume;Mean platelet (thrombocyte) volume;Platelet count
rs10866046	chr3	61215497	G	T	21	1	22	0.954545454545455	0.512095141373165	0.5197099	0.756864331417962	0.979996605957715	0.0635353860318495	0.698574346983298	0.991039362552036	0.868430468687839	True	False	GM12878	CTCF	True	True	Low	MA0139.1_ynrCCAsyAGrkGGCrsyn;MA1929.1_CTGCAnTnCCnnnnnnnnCCAsnAGrkGGCrsnn	JASPAR	3	61229823	T	G	0.7241	T	0.2759	gnoMADg:nfe	3_61229823_G_T	85	3	0	0	0.0865191146881288			Arm fat-free mass (left);Comparative body size at age 10;Arm predicted mass (left)
rs11716763	chr3	47518266	C	T	1	10	11	0.0909090909090909	0.507361989439162	0.5311088	0.0291512082751891	0.378356198258538	0.0959426431177172	0.0097099017612685	0.477628934106355	0.203753703266863	True	False	GM12878	CTCF	True	True	Low	Average_22_CAnGGCAGnAGnk	NoPeak_denovo	3	47476776	C	C	0.6051	T	0.3949	gnoMADg:nfe	3_47476776_C_T	222	44	15	7	0.293561368209255	ELP6;TREX1;CRIPTO;PTPN23;ZNF589;ATRIP;NBEAL2;ALS2CL;PTH1R;CCDC12;SCAP;KLHL18;SETD2;MAP4;SPINK8	ELP6;NBEAL2;KIF9;PTH1R;SCAP;KLHL18;SETD2	Mean platelet volume;Lymphocyte counts;Monocyte percentage of white cells;Platelet distribution width;Mean platelet (thrombocyte) volume;Heel bone mineral density;White blood cell count;Mean platelet volume;Neutrophil count;Mean platelet volume;Platelet distribution width;Apolipoprotein A1 levels;Basophil count;White blood cell count;Platelet distribution width;Sex hormone-binding globulin levels…
rs16853945	chr3	107603762	C	T	15	1	16	0.9375	0.507361989439162	0.54305465	0.668298293837082	0.97799955616736	0.0827111055777638	0.579146552610296	0.98966476443052	0.823148925002221	True	False	GM12878	CTCF	True	True	Low	MA0139.1_ynrCCAsyAGrkGGCrsyn;MA1102.1_CnsCAGGGGGCrsn;MA1102.2_nsCAGGGGGCGs	JASPAR	3	107884915	C	C	0.7631	T	0.2369	gnoMADg:nfe	3_107884915_C_T	51	0	2	0	0.0995975855130785	DZIP3;BBX
rs17050704	chr3	10045734	T	C	12	3	15	0.8	0.505018855080477	0.4425947	0.606886061104263	0.928839166936783	0.0871775166974727	0.50080454436351	0.940605351813895	0.767862614020523	True	False	GM12878	CTCF	True	True	Low	SRR227660_dedup.bam.motifs_2_CCTrsTGGsns	NoPeak_denovo	3	10004050	C	T	0.7629	C	0.2371	gnoMADg:nfe	3_10004050_T_C	82	17	10	6	0.51327967806841	IL17RC;BRK1;EMC3;SEC13;VHL;TADA3;PRRT3;FANCD2;FANCD2OS;CRELD1	BRK1;EMC3;FANCD2;FANCD2OS;CRELD1;CIDEC	Arm predicted mass (left);Whole body fat-free mass;Arm predicted mass (right);Ankle spacing width;Whole body water mass;Trunk fat-free mass;Trunk predicted mass;Arm fat-free mass (left);Arm fat-free mass (right);Weight;Leg predicted mass (right);Basal metabolic rate;Appendicular lean mass;Leg fat-free mass (right);Leg predicted mass (left);Leg fat-free mass (left);Weight
rs7629063	chr3	37489415	T	C	6	43	49	0.122448979591837	0.505018855080477	0.4626555	0.077316524212307	0.284041854070299	0.0539611366382316	0.055016046078565	0.332787712921127	0.180679189141303	True	False	GM12878	CTCF	True	True	Low	ENCFF000BAS_dedup.bam.motifs_0_TnGCGCCCTsTrGTG;SRR357494_dedup.bam.motifs_2_CmnsGTGGCGCysT	NoPeak_denovo	3	37447924	C	T	0.884	C	0.116	gnoMADg:nfe	3_37447924_T_C	40	0	2	0	0.0730382293762575	LRRFIP2;EPM2AIP1
rs12512540	chr4	40314359	G	A	11	1	12	0.916666666666667	0.508830138967515	0.53925895	0.608427052030647	0.974947220256203	0.0990107203002168	0.506310848446827	0.97844506092803	0.791687136143425	True	False	GM12878	CTCF	True	True	Low	SRR6845323_dedup.bam.motifs_6_AGGkGGCAGn	NoPeak_accessory_motif	4	40312342	G	G	0.8488	A	0.1512	gnoMADg:nfe	4_40312342_G_A	54	0	0	0	0.119517102615694
rs12199406	chr6	5898358	G	A	9	22	31	0.290322580645161	0.508830138967515	0.5801659	0.133035689056253	0.393532670428044	0.0678840567689328	0.104550591285569	0.448621251445879	0.263284179742148	True	False	GM12878	CTCF	True	True	Low	Average_25_GnsTGCAGTGGnGCC;SRR6384340_dedup.bam.motifs_2_TGCmCCTGGTGGCrsy	NoPeak_denovo	6	5898125	G	G	0.7807	A	0.2193	gnoMADg:nfe	6_5898125_G_A	45	0	0	0	0.0531187122736418
rs13194617	chr6	42251950	T	C	17	4	21	0.80952380952381	0.505018855080477	0.4718265	0.640494355680896	0.928575312256453	0.0761987686568719	0.571306851394258	0.939644652607952	0.784534833968675	True	False	GM12878	CTCF	True	True	Low	MA0139.1_ynrCCAsyAGrkGGCrsyn	JASPAR	6	42284212	C	T	0.9634	C	0.03656	gnoMADg:nfe	6_42284212_T_C	34	0	1	0	0.0665995975855131	TFEB
rs201004	chr6	27804934	T	C	3	23	26	0.115384615384615	0.505018855080477	0.4408085	0.0645175431920643	0.345765846537874	0.0745702098883882	0.0414133366811577	0.401023149345653	0.205141694864969	True	False	GM12878	CTCF	True	True	Low	MA1102.1_CnsCAGGGGGCrsn	JASPAR	6	27837156	G	T	0.821	C	0.179	gnoMADg:nfe	6_27837156_T_C	524	119	15	3	0.260362173038229	ZNF165;ZSCAN23;ZSCAN16;H4C11;ZSCAN31;ZSCAN9;ZKSCAN3;PRSS16;H4C13;ZNF391;ZKSCAN4;ZSCAN26;PGBD1;H3C12;ZKSCAN8	ZKSCAN4;ZKSCAN8P1;ZSCAN26	Hemoglobin concentration;Lymphocyte counts;Monocyte count;Granulocyte count;White blood cell count;Leg fat-free mass (left);Malabsorption/coeliac disease | non-cancer illness code self-reported;Arm fat-free mass (right);Hypothyroidism nos;Hyperthyroidism or thyrotoxicosis;Type 1 diabetes;Varicella zoster virus glycoproteins E and I antibody levels;Liver iron content;FEV1;Monocyte count;Hematocrit…
rs2229933	chr6	30857072	G	C	1	11	12	0.0833333333333333	0.516020435398492	0.51103485	0.0273807616660655	0.373145107936997	0.0943567465919825	0.0228625627259961	0.454910589867564	0.200262934801531	True	False	GM12878	CTCF	True	True	Low	MA0139.1_ynrCCAsyAGrkGGCrsyn;MA1930.1_CTGCAGTnCnnnnnnnnnnCCAsyAGrkGGCrsyn	JASPAR	6	30889295	G	G	0.8143	C	0.1857	gnoMADg:nfe	6_30889295_G_C	340	104	11	11	0.446680080482897	HLA-C;GPANK1;PSORS1C1;DDR1;FLOT1;GTF2H4;HCG22;IER3;SFTA2;VARS2;PSORS1C2	HLA-C;CDSN;CCHCR1;DDR1;GTF2H4;HLA-E;MICA;HLA-A;C6orf15;VARS2;HLA-B	Mean corpuscular volume;White blood cell count;Mean corpuscular volume;Mean reticulocyte volume;First line medication for Crohns disease;"Other (seronegative) rheumatoid arthritis wide";Psoriasis;Acute and subacute iridocyclitis;Other specified/unspecified inflammatory spondylopathies;Hypothyroidism;Calcipotriol | treatment/medication code;Psoriasis;Intestinal malabsorption (non-celiac);Psoriasis…
rs6925996	chr6	151910904	T	C	1	24	25	0.04	0.505018855080477	0.5036243	0.0154526320158033	0.216087892625237	0.0552104699146485	0.0069370437110714	0.271988484981759	0.11577026232052	True	False	GM12878	CTCF	True	True	Low	Average_351_nTGCTsCCCC;ENCFF000PYD_dedup.bam.motifs_5_CwrGTGGCGCnm;SRR299320_dedup.bam.motifs_2_CywnGTGGCrsCC;SRR357487_dedup.bam.motifs_2_CyAGGGGGCGsynG;SRR357493_dedup.bam.motifs_4_GGTGGCGCym;SRR6384340_dedup.bam.motifs_2_TGCmCCTGGTGGCrsy	NoPeak_denovo	6	151589769	G	T	0.7054	C	0.2946	gnoMADg:nfe	6_151589769_T_C	102	17	2	2	0.259959758551308	CCDC170;RMND1	CCDC170;RMND1	Heel broadband ultrasound attenuation (right);Heel quantitative ultrasound index (qui) direct entry (right);Lymphocyte counts;Heel bone mineral density;Total body bone mineral density (age 45-60);Lymphocyte counts;Heel bone mineral density (bmd) t-score automated;Heel bone mineral density (bmd);Heel bone mineral density (bmd) (right);Heel broadband ultrasound attenuation direct entry;Fractures;Ul…
rs17150754	chr7	25047483	C	A	9	1	10	0.9	0.510225317888383	0.45624095	0.627322284606588	0.977154285753483	0.0943803741444667	0.529953723034799	0.979247726840036	0.802238285180035	True	False	GM12878	CTCF	True	True	Low	Average_25_GnsTGCAGTGGnGCC	NoPeak_denovo	7	25007864	C	C	0.838	A	0.162	gnoMADg:nfe	7_25007864_C_A	62	0	2	0	0.179275653923541	SPMIP4;OSBPL3
rs235390	chr7	35354711	T	C	14	2	16	0.875	0.505018855080477	0.4460748	0.700530865051021	0.975778749628024	0.0733337588979527	0.61382813474435	0.975778749628024	0.838154807339523	True	False	GM12878	CTCF	True	True	Low	MA0139.1_ynrCCAsyAGrkGGCrsyn	JASPAR	7	35315100	T	C	0.6396	T	0.3604	gnoMADg:nfe	7_35315100_T_C	29	0	1	0	0.0597585513078471	DPY19L1
rs939958	chr7	150257768	C	A	18	3	21	0.857142857142857	0.510225317888383	0.5263302	0.62097857166633	0.926327994847206	0.080810147384093	0.559040176701296	0.947056053887637	0.773653283256768	True	False	GM12878	CTCF	True	True	Low	MA0139.1_ynrCCAsyAGrkGGCrsyn;MA1102.1_CnsCAGGGGGCrsn;MA1930.1_CTGCAGTnCnnnnnnnnnnCCAsyAGrkGGCrsyn	JASPAR	7	150560680	A	A	0.6122	C	0.388	gnoMADg:nfe	7_150560680_C_A	93	7	10	1	0.253319919517103	ZNF775;TMEM176A;TMEM176B;GIMAP8;GIMAP7;GIMAP1;GIMAP4;GIMAP6;GIMAP5;AOC1	TMEM176B	Lymphocyte counts;Lymphocyte percentage;Hematocrit;Lymphocyte counts;Red blood cell count;Hemoglobin concentration;Lymphocyte percentage of white cells
rs1160132	chr8	59305455	C	T	1	9	10	0.1	0.507361989439162	0.5336523	0.0352831461250025	0.387464509129273	0.0980407436092388	0.0269186059747454	0.480193914640679	0.211373827627138	True	False	GM12878	CTCF	True	True	Low	Average_340_ysnTkCCATynnC	NoPeak_denovo	8	58392896	C	C	0.5151	T	0.4849	gnoMADg:nfe	8_58392896_C_T	60	0	1	0	0.146076458752515	FAM110B
rs4270938	chr8	144093864	C	T	1	37	38	0.0263157894736842	0.507361989439162	0.5159891	0.009095109888193	0.134212580378716	0.0360708604323963	0.009095109888193	0.178230616864019	0.0716538451334544	True	False	GM12878	CTCF	True	True	Low	SRR357493_dedup.bam.motifs_4_GGTGGCGCym	NoPeak_denovo	8	143012447	C	T	0.572	C	0.428	gnoMADg:nfe	8_143012447_C_T	56	1	6	2	0.327162977867203	LY6D;LY6E;PSCA;LYNX1;LYPD2;LY6K	LY6E;SLURP2	Total testosterone levels
rs4294209	chr8	6779799	C	T	1	7	8	0.125	0.507361989439162	0.61641815	0.017807524158682	0.37150794935328	0.0976706723494421	0.0180736328576255	0.487272882686834	0.194657736755981	True	False	GM12878	CTCF	True	True	Low	Average_80_yCGnGTGsAGTksn;SRR6845320_dedup.bam.motifs_0_rkrGTGCAGTGGsT	NoPeak_denovo	8	6922277	C	C	0.5335	T	0.4665	gnoMADg:nfe	8_6922277_C_T	39	0	1	0	0.119517102615694	DEFA3
rs7830239	chr8	60851597	A	G	15	1	16	0.9375	0.501320508471117	0.4693908	0.736127643061327	0.984591010309052	0.0696099842611455	0.667196726418207	0.989476446396756	0.86035932668519	True	False	GM12878	CTCF	True	True	Low	MA0139.1_ynrCCAsyAGrkGGCrsyn;MA1102.1_CnsCAGGGGGCrsn;MA1102.2_nsCAGGGGGCGs;MA1929.1_CTGCAnTnCCnnnnnnnnCCAsnAGrkGGCrsnn	JASPAR	8	59939038	G	A	0.5301	G	0.4699	gnoMADg:nfe	8_59939038_A_G	134	1	2	0	0.0531187122736418	TOX;RAB2A		Schizophrenia vs major depressive disorder (ordinary least squares (OLS))
rs11794048	chr9	115915194	A	G	5	40	45	0.111111111111111	0.501320508471117	0.4629367	0.0617913070427577	0.252676605933403	0.0525032410915977	0.0572801027533296	0.32143372313329	0.157233956488081	True	False	GM12878	CTCF	True	True	Low	Average_334_GCCmTCTAGTGGymy;ENCFF000PYD_dedup.bam.motifs_5_CwrGTGGCGCnm;SRR577849_dedup.bam.motifs_2_sCyCTGGTGGCCm;SRR6384340_dedup.bam.motifs_2_TGCmCCTGGTGGCrsy;SRR6845320_dedup.bam.motifs_2_GCyACywGGnG	NoPeak_denovo	9	113152914		A	0.5126	G	0.4874	gnoMADg:nfe	9_113152914_A_G	88	4	8	5	0.299396378269618	SLC31A2;HDHD3;SLC31A1;WDR31;CDC26;FKBP15;BSPRY;PRPF4	SLC31A2;SLC31A1;CDC26;FKBP15;PRPF4	White blood cell count;Neutrophil count;Monocyte percentage of white cells;Neutrophil count
rs34782552	chr9	33445716	C	T	2	13	15	0.133333333333333	0.507361989439162	0.58333685	0.0356016073099334	0.315688782325158	0.0767660415268568	0.0212754973836385	0.383283335803528	0.175645194817546	True	False	GM12878	CTCF	True	True	Low	MA1102.1_CnsCAGGGGGCrsn	JASPAR	9	33445718	C	C	0.9999	T	8.822e-05	gnoMADg:nfe	9_33445718_C_T	0	0	0	0	0
rs10905879	chr10	6177083	C	T	11	28	39	0.282051282051282	0.507361989439162	0.57217715	0.141070513357251	0.371351389507608	0.0615421154305388	0.115678062785569	0.411285314143036	0.256210951432429	True	False	GM12878	CTCF	True	True	Low	SRR6845320_dedup.bam.motifs_2_GCyACywGGnG	NoPeak_denovo	10	6135120	C	C	0.8135	T	0.1865	gnoMADg:nfe	10_6135120_C_T	94	8	2	0	0.0995975855130785	PFKFB3;IL2RA		Type 1 diabetes;Lymphocyte counts;Eosinophil counts;Lymphocyte counts;Lymphocyte counts;Eosinophil counts;Type 1 diabetes;Type 1 diabetes
rs12776269	chr10	64416290	A	G	1	13	14	0.0714285714285714	0.501320508471117	0.469941	0.0270963754867454	0.357048082418444	0.0907169657076213	0.0156242807889031	0.453748199919383	0.192072228952595	True	False	GM12878	CTCF	True	True	Low	SRR6384340_dedup.bam.motifs_2_TGCmCCTGGTGGCrsy	NoPeak_denovo	10	62656530	A	A	0.8577	G	0.1423	gnoMADg:nfe	10_62656530_A_G	107	1	1	0	0.132796780684105	ADO		Eosinophil counts
rs7920650	chr10	26191114	A	G	14	3	17	0.823529411764706	0.501320508471117	0.49406575	0.605294027535847	0.933704285700212	0.0875773183287825	0.523977797112648	0.956350691060099	0.76949915661803	True	False	GM12878	CTCF	True	True	Low	Average_123_TGGCCmyCTAGTGGyk;SRR6384340_dedup.bam.motifs_2_TGCmCCTGGTGGCrsy	NoPeak_denovo	10	25902185	G	G	0.6605	A	0.3395	gnoMADg:nfe	10_25902185_A_G	42	0	0	0	0.0597585513078471
rs11228444	chr11	68793206	A	G	1	10	11	0.0909090909090909	0.501320508471117	0.54163045	0.0357073393539928	0.378509668280181	0.0930928526978814	0.0090814207092247	0.456194186763972	0.207108503817087	True	False	GM12878	CTCF	True	True	Low	MA0139.1_ynrCCAsyAGrkGGCrsyn;MA1929.1_CTGCAnTnCCnnnnnnnnCCAsnAGrkGGCrsnn;MA1930.1_CTGCAGTnCnnnnnnnnnnCCAsyAGrkGGCrsyn	JASPAR	11	69025738	G	A	0.546	G	0.454	gnoMADg:nfe	11_69025738_A_G	82	0	7	3	0.253118712273642	TPCN2;MRPL21;IGHMBP2;MRGPRD;TESMIN;MRGPRF;CPT1A	MRPL21;IGHMBP2;CPT1A
rs10047654	chr12	106849036	G	A	15	2	17	0.882352941176471	0.508830138967515	0.52981175	0.631705269618758	0.952924074732615	0.0848429766840228	0.535350765597391	0.958069526564544	0.792314672175687	True	False	GM12878	CTCF	True	True	Low	MA0139.1_ynrCCAsyAGrkGGCrsyn;MA1929.1_CTGCAnTnCCnnnnnnnnCCAsnAGrkGGCrsnn	JASPAR	12	106455258	G	G	0.6769	A	0.3231	gnoMADg:nfe	12_106455258_G_A	68	0	3	1	0.367203219315895	TMEM263;TCP11L2;POLR3B	TCP11L2
rs10859598	chr12	94239138	T	C	10	1	11	0.909090909090909	0.505018855080477	0.45910345	0.640848591420402	0.974367512996204	0.0895810756400467	0.555285725782314	0.98128519155052	0.807608052208303	True	False	GM12878	CTCF	True	True	Low	SRR6384340_dedup.bam.motifs_2_TGCmCCTGGTGGCrsy	NoPeak_denovo	12	93845362	T	C	0.5964	T	0.4036	gnoMADg:nfe	12_93845362_T_C	61	0	1	0	0.0796780684104628	SOCS2
rs2292239	chr12	56482180	T	G	3	26	29	0.103448275862069	0.505702736708083	0.4766496	0.0594905394011604	0.294035304452322	0.0636295759158005	0.0411284454722178	0.34255898580639	0.176762921926741	True	False	GM12878	CTCF	True	True	Low	MA0139.1_ynrCCAsyAGrkGGCrsyn;MA1102.1_CnsCAGGGGGCrsn	JASPAR	12	56088396	T	G	0.6679	T	0.3321	gnoMADg:nfe	12_56088396_T_G	360	83	9	2	0.373843058350101	MYL6B;ERBB3;GDF11;RAB5B;SUOX;STAT2;RBMS2;RPS26;IKZF4	RAB5B;SUOX	Lymphocyte counts;Eosinophil counts;Hayfever allergic rhinitis or eczema | blood clot dvt bronchitis emphysema asthma rhinitis eczema allergy diagnosed by doctor;Asthma | non-cancer illness code self-reported;Eosinophill percentage;Leg predicted mass (left);Leg fat mass (right);Liver enzyme levels (alanine transaminase);Insulin-like growth factor 1 levels;Aspartate aminotransferase levels;"Hypoth…
rs7966795	chr12	58031413	C	A	69	23	92	0.75	0.510225317888383	0.50894015	0.645061266539311	0.816839931085033	0.0444848997359958	0.615231948076634	0.841667276629627	0.730950598812172	True	False	GM12878	CTCF	True	True	Low	MA0139.1_ynrCCAsyAGrkGGCrsyn;MA1102.1_CnsCAGGGGGCrsn;MA1102.2_nsCAGGGGGCGs	JASPAR	12	57637630	C	C	0.5475	A	0.4525	gnoMADg:nfe	12_57637630_C_A	118	1	11	5	0.340241448692153	TSPAN31;TSFM;AVIL;B4GALNT1;CYP27B1;ATP23;OS9;METTL1;EEF1AKMT3;ARHGAP9;PIP4K2C	ARHGEF25;TSFM;OS9;EEF1AKMT3;ARHGAP9	Sitting height
rs2071407	chr14	103987140	T	C	20	7	27	0.740740740740741	0.505018855080477	0.3937778	0.664086443317867	0.906472105526855	0.0646555805369959	0.603725788198448	0.919240714381677	0.785279274422361	True	False	GM12878	CTCF	True	True	Low	SRR357486_dedup.bam.motifs_0_TssCCyCwrGTGG	NoPeak_denovo	14	103520803	T	C	0.6394	T	0.3606	gnoMADg:nfe	14_103520803_T_C	197	30	8	5	0.367002012072435	XRCC3;CKB;BAG5;CDC42BPB;MARK3;KLC1;EIF5;TRMT61A	CKB;COA8;MARK3;KLC1;TRMT61A	Platelet distribution width;Monocyte percentage of white cells;Heel bone mineral density (bmd);Intelligence;Serum 25-Hydroxyvitamin D levels;White blood cell count;Mean platelet volume;Heel quantitative ultrasound index (qui) direct entry;Monocyte percentage;Time spent using computer;Lymphocyte counts;Platelet count;Lymphocyte counts;Heel bone mineral density;Heel bone mineral density;Serum 25-Hy…
rs4899207	chr14	67993042	C	A	12	2	14	0.857142857142857	0.510225317888383	0.34739485	0.725579969171669	0.970881188939714	0.0672054804010663	0.662270283946189	0.981989638552305	0.848230579055691	True	False	GM12878	CTCF	True	True	Low	ENCFF000ONR_dedup.bam.motifs_0_GkGCAGCAsyTCC	NoPeak_denovo	14	67526325	A	C	0.7296	A	0.2704	gnoMADg:nfe	14_67526325_C_A	38	0	0	0	0.0865191146881288
rs736510	chr14	100531484	G	T	10	24	34	0.294117647058824	0.512095141373165	0.6161491	0.123235216184474	0.353362131106377	0.0611082354313498	0.083092446514974	0.399293583270736	0.238298673645425	True	False	GM12878	CTCF	True	True	Low	MA1929.1_CTGCAnTnCCnnnnnnnnCCAsnAGrkGGCrsnn	JASPAR	14	100065147	G	T	0.8452	G	0.1548	gnoMADg:nfe	14_100065147_G_T	61	0	4	1	0.193158953722334	SLC25A29;WARS1;WDR25;EVL	EVL
rs2627319	chr15	81040330	C	T	2	15	17	0.117647058823529	0.507361989439162	0.5320092	0.0488948700746452	0.329313759774766	0.0754459618232899	0.0308147901203271	0.396220937295956	0.189104314924706	True	False	GM12878	CTCF	True	True	Low	MA0139.1_ynrCCAsyAGrkGGCrsyn;MA1930.1_CTGCAGTnCnnnnnnnnnnCCAsyAGrkGGCrsyn	JASPAR	15	80747989	C	C	0.5238	T	0.4762	gnoMADg:nfe	15_80747989_C_T	178	35	1	0	0.212676056338028	ABHD17C		White blood cell count;Arm fat-free mass (left);Basal metabolic rate;Body mass index (bmi);Number of treatments/medications taken;Weight;Whole body fat-free mass;Blood pressure medication | medication for cholesterol blood pressure diabetes or take exogenous hormones;Hypertension | non-cancer illness code self-reported;Leg fat-free mass (left);Impedance of whole body;Cardiovascular disease;High b…
rs250133	chr16	79571322	A	G	1	24	25	0.04	0.501320508471117	0.5221163	0.0106377517023898	0.202399282339516	0.0543700704426953	0.0109948358258484	0.27856598064552	0.106518517020953	True	False	GM12878	CTCF	True	True	Low	SRR3180009_dedup.bam.motifs_2_AyrGCGCCCyCTn	NoPeak_denovo	16	79537425	A	G	0.8815	A	0.1185	gnoMADg:nfe	16_79537425_A_G	57	0	0	0	0.0597585513078471
rs1541470	chr17	66979699	T	G	1	23	24	0.0416666666666667	0.505702736708083	0.484649	0.0189656248174	0.234425068480215	0.0601687393055011	0.0098155715884837	0.295992484779483	0.126695346648808	True	False	GM12878	CTCF	True	True	Low	MA0139.1_ynrCCAsyAGrkGGCrsyn;MA1929.1_CTGCAnTnCCnnnnnnnnCCAsnAGrkGGCrsnn	JASPAR	17	68983558	G	G	0.6873	T	0.3126	gnoMADg:nfe	17_68983558_T_G	67	0	2	3	0.166398390342052	ABCA8;ABCA9	ABCA6;ABCA10;ABCA8
rs575798	chr17	42181796	A	C	2	13	15	0.133333333333333	0.503229315754797	0.50179135	0.0560061302268929	0.387882599432375	0.0912449919014606	0.0438203174792507	0.475447869418171	0.221944364829634	True	False	GM12878	CTCF	True	True	Low	MA0139.1_ynrCCAsyAGrkGGCrsyn;MA1930.1_CTGCAGTnCnnnnnnnnnnCCAsyAGrkGGCrsyn	JASPAR	17	44104428	C	C	0.733	A	0.267	gnoMADg:nfe	17_44104428_A_C	214	40	11	1	0.172635814889336	HDAC5;MPP2;UBTF;GRN;RUNDC3A;SLC25A39;SLC4A1;HROB;G6PC3;TMUB2;ASB16	HDAC5	High light scatter reticulocyte percentage of red cells;Mean sphered cell volume;Hematocrit;Mean spheric corpuscular volume;Mean reticulocyte volume;Heel quantitative ultrasound index (qui) direct entry (right);Heel broadband ultrasound attenuation direct entry;Heel bone mineral density (bmd) t-score automated (right);Body fat percentage;Mean platelet (thrombocyte) volume;Mean corpuscular haemogl…
rs11662126	chr18	34408318	A	G	30	6	36	0.833333333333333	0.501320508471117	0.53219595	0.647141785512726	0.904680335041909	0.0666096825922901	0.597962126674715	0.919797845706524	0.775911060277317	True	False	GM12878	CTCF	True	True	Low	MA1930.1_CTGCAGTnCnnnnnnnnnnCCAsyAGrkGGCrsyn	JASPAR	18	36828355	G	A	0.8411	G	0.1589	gnoMADg:nfe	18_36828355_A_G	60	0	4	2	0.400402414486922	TPGS2;KIAA1328;FHOD3;CELF4	TPGS2;FHOD3
rs6080891	chr20	17875730	G	A	9	1	10	0.9	0.508830138967515	0.45547355	0.629134989821087	0.981260828930105	0.0950044410528676	0.521916039199194	0.982417805327696	0.805197909375596	True	False	GM12878	CTCF	True	True	Low	Average_22_CAnGGCAGnAGnk	NoPeak_denovo	20	17895086	G	G	0.7256	A	0.2744	gnoMADg:nfe	20_17895086_G_A	43	0	2	0	0.112877263581489	BFSP1;DSTN
rs8860	chr20	44451901	T	C	11	2	13	0.846153846153846	0.505018855080477	0.4543717	0.612834060912029	0.95054904570772	0.0896133680677308	0.53187739974911	0.977582524525766	0.781691553309874	True	False	GM12878	CTCF	True	True	Low	MA0139.1_ynrCCAsyAGrkGGCrsyn;MA1102.1_CnsCAGGGGGCrsn	JASPAR	20	45823262	C	C	0.6341	T	0.3659	gnoMADg:nfe	20_45823262_T_C	123	15	15	10	0.353521126760563	WFDC10B;DNTTIP1;PLTP;SPINT3;WFDC6;EPPIN-WFDC6;ZSWIM1;CTSA;WFDC13;SNX21;ACOT8;WFDC3;UBE2C;ZSWIM3;TNNC2	WFDC10B;PLTP;WFDC6;WFDC11;CTSA;SNX21;ACOT8;EPPIN;WFDC3;TNNC2	Mean platelet volume;Mean platelet (thrombocyte) volume;Mean platelet volume;Mean reticulocyte volume;Mean corpuscular volume;Immature fraction of reticulocytes;Triglyceride levels;Mean platelet volume;Immature fraction of reticulocytes;HDL cholesterol levels;Mean corpuscular volume;Mean reticulocyte volume;Mean corpuscular hemoglobin;Mean reticulocyte volume;Mean spheric corpuscular volume
rs13046685	chr21	43289936	G	A	20	4	24	0.833333333333333	0.508830138967515	0.50302495	0.634068831259286	0.922102417304819	0.0761971326390282	0.580912066154029	0.956904225955974	0.778085624282053	True	False	GM12878	CTCF	True	True	Low	SRR7686901_dedup.bam.motifs_3_GrnsTCAGCCwCnny	NoPeak_denovo	21	41869827	G	G	0.8005	A	0.1995	gnoMADg:nfe	21_41869827_G_A	43	0	1	0	0.192756539235412	PRDM15
rs2156921	chr22	23569063	G	A	10	1	11	0.909090909090909	0.508830138967515	0.50733245	0.608765867800708	0.97540540719954	0.0985609408967158	0.509533322834038	0.978319426756425	0.792085637500124	True	False	GM12878	CTCF	True	True	Low	SRR351529_dedup.bam.motifs_3_CACCmrrGTGs	NoPeak_denovo	22	23226876	A	A	0.5403	G	0.4597	gnoMADg:nfe	22_23226876_G_A	65	0	4	2	0.199396378269618	GNAZ;BCR;RSPH14;IGLC2	GNAZ;RAB36
rs2271550	chrX	15511412	A	C	22	1	23	0.956521739130435	0.503229315754797	0.4930869	0.788142910696796	0.986417929159446	0.0546603265667041	0.731783990669287	0.98830520182387	0.887280419928121	True	False	GM12878	CTCF	True	True	Low	SRR6384340_dedup.bam.motifs_2_TGCmCCTGGTGGCrsy	NoPeak_denovo	X	15493289	C	C	0.6377	A	0.3623	gnoMADg:nfe	X_15493289_A_C	20	0	0	0	0.0865191146881288
rs4826508	chrX	56811695	C	T	7	28	35	0.2	0.507361989439162	0.48196325	0.115869383347454	0.372418847558675	0.0667465864902165	0.0951289131704522	0.447992850666066	0.244144115453064	True	False	GM12878	CTCF	True	True	Low	SRR6845323_dedup.bam.motifs_2_ACTAGAkGGCns	NoPeak_denovo	X	56785262	C	T	0.7593	C	0.2407	gnoMADg:nfe	X_56785262_C_T	113	35	0	0	0.0798792756539235			Mean sphered cell volume;Haematocrit percentage;Hematocrit;Immature reticulocyte fraction;Bioavailable testosterone levels;Bioavailable testosterone levels;Immature fraction of reticulocytes;Reticulocyte fraction of red cells;Mean corpuscular volume;Mean corpuscular hemoglobin;Heel quantitative ultrasound index (qui) direct entry;Heel bone mineral density (bmd);Plateletcrit;Heel bone mineral dens…
rs5916907	chrX	103413776	A	G	1	16	17	0.0588235294117647	0.501320508471117	0.47820905	0.0263427886120736	0.305449174146503	0.0764716495529273	0.0134161844414561	0.367040793969019	0.165895981379288	True	False	GM12878	CTCF	True	True	Low	MA0139.1_ynrCCAsyAGrkGGCrsyn;MA1929.1_CTGCAnTnCCnnnnnnnnCCAsnAGrkGGCrsnn	JASPAR	X	104169095	A	A	0.6699	G	0.3301	gnoMADg:nfe	X_104169095_A_G	32	0	0	0	0.0865191146881288
rs12759918	chr1	218021137	C	T	35	2	37	0.945945945945946	0.503760342476131	0.4485955	0.838668177042785	0.982923425713822	0.0372991240323906	0.823428030277687	0.99315972949745	0.910795801378304	True	False	GM12891	CTCF	True	True	Low	MA0139.1_ynrCCAsyAGrkGGCrsyn	JASPAR	1	217847795	T	T	0.6571	C	0.3429	gnoMADg:nfe	1_217847795_C_T	53	1	0	1	0.16056338028169		SPATA17	Appendicular lean mass
rs3008858	chr1	67390416	G	C	7	1	8	0.875	0.50063408570739	0.3871824	0.618139877944797	0.975548271887406	0.0970385266083167	0.529190993678289	0.991315523909721	0.796844074916102	True	False	GM12891	CTCF	True	True	Low	ENCFF000ONR_dedup.bam.motifs_0_GkGCAGCAsyTCC	NoPeak_denovo	1	66924733	C	C	0.7443	G	0.2557	gnoMADg:nfe	1_66924733_G_C	192	24	3	1	0.380281690140845	SLC35D1;DNAI4;MIER1	MIER1	Lymphocyte percentage;Monocyte count;White blood cell count;Lymphocyte counts;Standing height;Total testosterone levels;Creatinine levels;Monocyte count;Eosinophil percentage of white cells;Neutrophil percentage of white cells;Lymphocyte counts;Lymphocyte percentage of white cells;Lymphocyte count;Height;Lymphocyte counts;White blood cell (leukocyte) count;Serum urea levels;White blood cell count…
rs5746001	chr1	12248503	G	A	15	1	16	0.9375	0.504909377913234	0.4895197	0.711584535606267	0.974412738223322	0.0718761752306404	0.639564054223458	0.990560101362272	0.842998636914795	True	False	GM12891	CTCF	True	True	Low	MA0139.1_ynrCCAsyAGrkGGCrsyn;MA1102.1_CnsCAGGGGGCrsn;MA1102.2_nsCAGGGGGCGs	JASPAR	1	12188446	G	G	0.8384	A	0.1616	gnoMADg:nfe	1_12188446_G_A	35	0	2	1	0.3	TNFRSF1B;MFN2	TNFRSF1B
rs603151	chr1	12248291	G	C	8	1	9	0.888888888888889	0.50063408570739	0.4433845	0.607933073992744	0.970054980509448	0.099356058245664	0.505032837110039	0.986194468538329	0.788994027251096	True	False	GM12891	CTCF	True	True	Low	Average_340_ysnTkCCATynnC	NoPeak_denovo	1	12188234	G	G	0.7529	C	0.2471	gnoMADg:nfe	1_12188234_G_C	58	1	1	1	0.446478873239437	TNFRSF1B	TNFRSF1B	Tumor necrosis factor receptor 2 levels
rs6700896	chr1	66089782	C	T	23	6	29	0.793103448275862	0.503760342476131	0.5175067	0.600628175996771	0.891521189617676	0.0750662083901365	0.549934009372701	0.911899961653653	0.746074682807224	True	False	GM12891	CTCF	True	True	Low	MA1929.1_CTGCAnTnCCnnnnnnnnCCAsnAGrkGGCrsnn	JASPAR	1	65624099	C	C	0.6122	T	0.3878	gnoMADg:nfe	1_65624099_C_T	185	62	2	0	0.232595573440644	LEPROT;LEPR		Platelet count;Neutrophil count;Sum basophil neutrophil counts;Lymphocyte percentage;Serum albumin levels;Monocyte count;Mean corpuscular hemoglobin concentration;Granulocyte percentage of myeloid white cells;Neutrophill count;Liver enzyme levels (alanine transaminase);Serum amyloid A-2 protein measurement;Mean platelet volume;White blood cell count;Mean corpuscular hemoglobin;Mean platelet volum…
rs7555067	chr1	174266642	C	T	2	15	17	0.117647058823529	0.503760342476131	0.5177222	0.0434587526124779	0.335912689477157	0.0782747409508245	0.0205346830287445	0.395432712691435	0.189685721044818	True	False	GM12891	CTCF	True	True	Low	SRR6845320_dedup.bam.motifs_3_TrsCGGGCGCnnT	NoPeak_denovo	1	174297504	T	C	0.5539	T	0.4461	gnoMADg:nfe	1_174297504_C_T	181	6	8	2	0.266599597585513	KIAA0040;GPR52;SERPINC1;MRPS14;RABGAP1L;PRDX6;CACYBP;SLC9C2	RABGAP1L;PRDX6	Alcohol usually taken with meals;Red blood cell count;Hemoglobin concentration;Hematocrit;Haematocrit percentage;Tea intake
rs13030005	chr2	208678403	G	A	38	1	39	0.974358974358974	0.504909377913234	0.4690589	0.874744427378147	0.993258656575639	0.0324286706139442	0.851844076879772	0.995696577010064	0.934001541976893	True	False	GM12891	CTCF	True	True	Low	MA0139.1_ynrCCAsyAGrkGGCrsyn;MA1930.1_CTGCAGTnCnnnnnnnnnnCCAsyAGrkGGCrsyn	JASPAR	2	207813679	G	G	0.7192	A	0.2808	gnoMADg:nfe	2_207813679_G_A	57	0	0	0	0.0597585513078471
rs17809691	chr2	102320640	T	C	5	15	20	0.25	0.500109728238934	0.5955987	0.0931214299889319	0.377651603811998	0.0740528344112079	0.0748291720247443	0.429212043268452	0.235386516900465	True	False	GM12891	CTCF	True	True	Low	MA1929.1_CTGCAnTnCCnnnnnnnnCCAsnAGrkGGCrsnn	JASPAR	2	101704178	T	T	0.6914	C	0.3087	gnoMADg:nfe	2_101704178_T_C	101	5	4	1	0.305835010060362	MAP4K4;IL18RAP;IL1R2;IL1R1	IL1R2	Eosinophil percentage of white cells;Interleukin-1 receptor type 2 levels;Eosinophil counts;Interleukin-1 receptor type 2 measurement;Eosinophil counts
rs831540	chr2	74124342	A	G	13	1	14	0.928571428571429	0.501192281784581	0.5111939	0.662169344313553	0.979880989867161	0.0862007832282915	0.559631290323968	0.986503531303107	0.821025167090357	True	False	GM12891	CTCF	True	True	Low	SRR6845323_dedup.bam.motifs_2_ACTAGAkGGCns	NoPeak_denovo	2	73897215	G	G	0.7972	A	0.2028	gnoMADg:nfe	2_73897215_A_G	43	0	1	1	0.267605633802817	DGUOK	ACTG2
rs10049082	chr3	4969387	T	C	15	3	18	0.833333333333333	0.500109728238934	0.5125648	0.605335349404005	0.935974933813852	0.0873090231918072	0.515643603796325	0.956993687429747	0.770655141608928	True	False	GM12891	CTCF	True	True	Low	SRR6845323_dedup.bam.motifs_3_CrCCAGsnGGT	NoPeak_denovo	3	4927702	C	T	0.5801	C	0.4199	gnoMADg:nfe	3_4927702_T_C	64	0	0	0	0.0995975855130785
rs16853945	chr3	107603762	C	T	18	1	19	0.947368421052632	0.503760342476131	0.4510907	0.770734570357749	0.984538765119508	0.0579813408487203	0.714523220058676	0.989155625188307	0.877636667738628	True	False	GM12891	CTCF	True	True	Low	MA0139.1_ynrCCAsyAGrkGGCrsyn;MA1102.1_CnsCAGGGGGCrsn;MA1102.2_nsCAGGGGGCGs	JASPAR	3	107884915	C	C	0.7631	T	0.2369	gnoMADg:nfe	3_107884915_C_T	51	0	2	0	0.0995975855130785	DZIP3;BBX
rs6806181	chr3	30176824	G	A	24	6	30	0.8	0.504909377913234	0.4322652	0.695688141534377	0.920790398453984	0.0598370392593061	0.628194630901611	0.935317169263966	0.808239269994181	True	False	GM12891	CTCF	True	True	Low	MA0139.1_ynrCCAsyAGrkGGCrsyn	JASPAR	3	30135333	G	G	0.7156	A	0.2844	gnoMADg:nfe	3_30135333_G_A	51	0	0	0	0.0199195171026157
rs7625369	chr3	3080452	G	A	1	12	13	0.0769230769230769	0.504909377913234	0.4750381	0.0318639741765057	0.382267614316575	0.0964905225122427	0.0232242849895258	0.468794376465457	0.20706579424654	True	False	GM12891	CTCF	True	True	Low	SRR3180009_dedup.bam.motifs_2_AyrGCGCCCyCTn;SRR357494_dedup.bam.motifs_2_CmnsGTGGCGCysT	NoPeak_denovo	3	3038768	G	G	0.8303	A	0.1698	gnoMADg:nfe	3_3038768_G_A	32	0	0	0	0.0531187122736418
rs7629063	chr3	37489415	T	C	2	22	24	0.0833333333333333	0.500109728238934	0.4812865	0.0422242262974601	0.284355075123669	0.0665861467367348	0.0290259318079625	0.344484514874686	0.163289650710565	True	False	GM12891	CTCF	True	True	Low	ENCFF000BAS_dedup.bam.motifs_0_TnGCGCCCTsTrGTG;SRR357494_dedup.bam.motifs_2_CmnsGTGGCGCysT	NoPeak_denovo	3	37447924	C	T	0.884	C	0.116	gnoMADg:nfe	3_37447924_T_C	40	0	2	0	0.0730382293762575	LRRFIP2;EPM2AIP1
rs12650909	chr4	170192890	G	A	12	2	14	0.857142857142857	0.504909377913234	0.4871392	0.606125782001976	0.946835351195005	0.090393358434013	0.522688073600665	0.967774875376761	0.77648056659849	True	False	GM12891	CTCF	True	True	Low	ENCFF000PYD_dedup.bam.motifs_5_CwrGTGGCGCnm	NoPeak_denovo	4	169271739	G	A	0.5522	G	0.4478	gnoMADg:nfe	4_169271739_G_A	41	0	2	0	0.225754527162978	NEK1;SH3RF1
rs7667864	chr4	17811914	A	C	2	12	14	0.142857142857143	0.496187954321849	0.5182536	0.0611254983950922	0.392789191896793	0.0920370070424514	0.0346331824735336	0.483264686065647	0.226957345145943	True	False	GM12891	CTCF	True	True	Low	SRR577849_dedup.bam.motifs_2_sCyCTGGTGGCCm	NoPeak_denovo	4	17810291	C	C	0.7217	A	0.2783	gnoMADg:nfe	4_17810291_A_C	197	33	2	0	0.206036217303823	LAP3;DCAF16		Arm fat-free mass (left);Sex hormone-binding globulin levels adjusted for BMI;Heel bone mineral density;Comparative height size at age 10;Leg predicted mass (right);Hand grip strength (right);Leg fat-free mass (left);Appendicular lean mass;Sex hormone-binding globulin levels;Trunk fat-free mass;Birth weight;Lung volume;Standing height;Platelet crit;Basal metabolic rate;Leg fat-free mass (right);S…
rs4455541	chr5	83196320	A	C	1	20	21	0.0476190476190476	0.496187954321849	0.5024878	0.020928807578095	0.246060360396395	0.0627663216397064	0.0156554518430455	0.312036423813625	0.133494583987245	True	False	GM12891	CTCF	True	True	Low	MA0139.1_ynrCCAsyAGrkGGCrsyn	JASPAR	5	83900501	C	A	0.7228	C	0.2772	gnoMADg:nfe	5_83900501_A_C	59	0	1	0	0.146076458752515	HAPLN1
rs201004	chr6	27804934	T	C	2	29	31	0.0645161290322581	0.500109728238934	0.5084955	0.0310666225128076	0.207353113049224	0.0513050601184302	0.0094748997138713	0.267713171522761	0.119209867781016	True	False	GM12891	CTCF	True	True	Low	MA1102.1_CnsCAGGGGGCrsn	JASPAR	6	27837156	G	T	0.821	C	0.179	gnoMADg:nfe	6_27837156_T_C	524	119	15	3	0.260362173038229	ZNF165;ZSCAN23;ZSCAN16;H4C11;ZSCAN31;ZSCAN9;ZKSCAN3;PRSS16;H4C13;ZNF391;ZKSCAN4;ZSCAN26;PGBD1;H3C12;ZKSCAN8	ZKSCAN4;ZKSCAN8P1;ZSCAN26	Hemoglobin concentration;Lymphocyte counts;Monocyte count;Granulocyte count;White blood cell count;Leg fat-free mass (left);Malabsorption/coeliac disease | non-cancer illness code self-reported;Arm fat-free mass (right);Hypothyroidism nos;Hyperthyroidism or thyrotoxicosis;Type 1 diabetes;Varicella zoster virus glycoproteins E and I antibody levels;Liver iron content;FEV1;Monocyte count;Hematocrit…
rs6939207	chr6	42879486	A	G	3	14	17	0.176470588235294	0.501192281784581	0.5375166	0.0778555522764873	0.382056313100327	0.0812337172822983	0.0390986596610006	0.43414422939746	0.229955932688407	True	False	GM12891	CTCF	True	True	Low	ENCFF000ONR_dedup.bam.motifs_0_GkGCAGCAsyTCC	NoPeak_denovo	6	42911748	G	A	0.6955	G	0.3045	gnoMADg:nfe	6_42911748_A_G	67	0	8	2	0.326961770623742	GNMT;PEX6;BICRAL;RPL7L1;C6orf226;PTCRA;MRPL2;CNPY3	RPL7L1;CNPY3
rs735013	chr6	36703783	C	A	7	1	8	0.875	0.506463687880475	0.4147661	0.610645632927415	0.976262815947744	0.0990296593734661	0.494649922669844	0.976262815947744	0.79345422443758	True	False	GM12891	CTCF	True	True	Low	Average_351_nTGCTsCCCC;Average_80_yCGnGTGsAGTksn	NoPeak_denovo	6	36736006	C	C	0.6032	A	0.3968	gnoMADg:nfe	6_36736006_C_A	71	0	6	0	0.199195171026157	CPNE5;ETV7;C6orf89;RAB44;PPIL1;CDKN1A
rs9401160	chr6	119949613	T	C	26	1	27	0.962962962962963	0.500109728238934	0.4925993	0.802139856909806	0.990399006122157	0.0510872355157531	0.753369380585119	0.990596840105261	0.896269431515982	True	False	GM12891	CTCF	True	True	Low	Average_80_yCGnGTGsAGTksn	NoPeak_denovo	6	119628449	C	T	0.6714	C	0.3287	gnoMADg:nfe	6_119628449_T_C	35	0	0	0	0.0265593561368209
rs9471058	chr6	39270610	C	A	45	4	49	0.918367346938776	0.506463687880475	0.4768709	0.814410510611053	0.957549368813952	0.0381079427696376	0.79578170333028	0.977394514350732	0.885979939712503	True	False	GM12891	CTCF	True	True	Low	MA0139.1_ynrCCAsyAGrkGGCrsyn;MA1102.1_CnsCAGGGGGCrsn;MA1929.1_CTGCAnTnCCnnnnnnnnCCAsnAGrkGGCrsnn;MA1930.1_CTGCAGTnCnnnnnnnnnnCCAsyAGrkGGCrsyn	JASPAR	6	39302834	A	C	0.7697	A	0.2303	gnoMADg:nfe	6_39302834_C_A	74	3	3	0	0.219315895372233	KCNK17;KCNK5;SAYSD1		Appendicular lean mass;Appendicular lean mass;Impedance of whole body
rs1012371	chr7	48360764	C	T	21	5	26	0.807692307692308	0.503760342476131	0.4821986	0.638793597091549	0.916604875111158	0.0728799559113234	0.588004910878382	0.943701487264911	0.777699236101353	True	False	GM12891	CTCF	True	True	Low	MA0139.1_ynrCCAsyAGrkGGCrsyn;MA1929.1_CTGCAnTnCCnnnnnnnnCCAsnAGrkGGCrsnn	JASPAR	7	48321167	T	T	0.6462	C	0.3538	gnoMADg:nfe	7_48321167_C_T	36	0	2	0	0.0798792756539235	ABCA13;HUS1
rs2299964	chr7	151180151	C	T	9	1	10	0.9	0.503760342476131	0.4460961	0.640093051701803	0.978505995311836	0.0927531445520068	0.526002208758037	0.981156513012097	0.809299523506819	True	False	GM12891	CTCF	True	True	Low	SRR6384338_dedup.bam.motifs_1_CmyCTGGTGGCrsy;SRR6845323_dedup.bam.motifs_3_CrCCAGsnGGT	NoPeak_denovo	7	151483065	C	C	0.9949	T	0.0051	gnoMADg:nfe	7_151483065_C_T	18	0	0	0	0.0798792756539235
rs7811473	chr7	158947104	T	C	20	1	21	0.952380952380952	0.500109728238934	0.4880812	0.767597113385854	0.981199161084375	0.0582744903575529	0.70554368398161	0.990653616919546	0.874398137235114	True	False	GM12891	CTCF	True	True	Low	MA0139.1_ynrCCAsyAGrkGGCrsyn;MA1929.1_CTGCAnTnCCnnnnnnnnCCAsnAGrkGGCrsnn	JASPAR	7	159154412	C	C	0.5183	T	0.4817	gnoMADg:nfe	7_159154412_T_C	48	0	3	0	0.159356136820926	NCAPG2;VIPR2;ESYT2
rs10992581	chr9	95783158	G	T	15	1	16	0.9375	0.503044250658416	0.4944425	0.716250925861313	0.97770584484532	0.0730926702921477	0.625484776941635	0.984501206263697	0.846978385353317	True	False	GM12891	CTCF	True	True	Low	MA1102.1_CnsCAGGGGGCrsn	JASPAR	9	93020876	G	G	0.6904	T	0.3096	gnoMADg:nfe	9_93020876_G_T	80	0	7	1	0.279879275653924	SUSD3;ZNF484;NOL8;CARD19;FGD3;OGN;CENPP	FGD3
rs10992681	chr9	95978265	G	A	33	1	34	0.970588235294118	0.504909377913234	0.46462	0.849139742534047	0.988185403419324	0.037844272238071	0.820735496365246	0.995370985660186	0.918662572976686	True	False	GM12891	CTCF	True	True	Low	MA0139.1_ynrCCAsyAGrkGGCrsyn	JASPAR	9	93215983	G	G	0.8616	A	0.1384	gnoMADg:nfe	9_93215983_G_A	47	0	3	0	0.132796780684105	WNK2;NINJ1;CARD19
rs8177585	chr10	6027791	G	A	10	2	12	0.833333333333333	0.504909377913234	0.4407665	0.60802157001951	0.958517996576339	0.0928551677214488	0.506315294857982	0.962473177269926	0.783269783297925	True	False	GM12891	CTCF	True	True	Low	MA0139.1_ynrCCAsyAGrkGGCrsyn;MA1102.1_CnsCAGGGGGCrsn;MA1102.2_nsCAGGGGGCGs	JASPAR	10	5985828	G	G	0.6548	A	0.3452	gnoMADg:nfe	10_5985828_G_A	61	1	2	0	0.305432595573441	IL15RA;FBH1		Monocyte count
rs870457	chr10	72311394	C	T	1	15	16	0.0625	0.503760342476131	0.5183097	0.0151700282422285	0.283550118253464	0.0757861301301146	0.0119817555244933	0.381033372619335	0.149360073247846	True	False	GM12891	CTCF	True	True	Low	MA0139.1_ynrCCAsyAGrkGGCrsyn;MA1102.1_CnsCAGGGGGCrsn;MA1102.2_nsCAGGGGGCGs;MA1930.1_CTGCAGTnCnnnnnnnnnnCCAsyAGrkGGCrsyn	JASPAR	10	70551638	C	C	0.8558	T	0.1442	gnoMADg:nfe	10_70551638_C_T	60	0	0	1	0.1		PALD1
rs10893559	chr11	126603909	G	A	16	5	21	0.761904761904762	0.504909377913234	0.4500413	0.600540390985705	0.903797059531034	0.0796371895837574	0.513048512651145	0.924369950229986	0.752168725258369	True	False	GM12891	CTCF	True	True	Low	MA0139.1_ynrCCAsyAGrkGGCrsyn	JASPAR	11	126734014	G	G	0.5913	A	0.4087	gnoMADg:nfe	11_126734014_G_A	57	0	0	0	0.0533199195171026
rs1068932	chr12	117958221	C	T	15	3	18	0.833333333333333	0.503760342476131	0.4650383	0.645840427753684	0.94617607864924	0.0791190373960571	0.571584130517534	0.964696624955902	0.796008253201462	True	False	GM12891	CTCF	True	True	Low	SRR6845320_dedup.bam.motifs_2_GCyACywGGnG	NoPeak_denovo	12	117520416	T	T	0.7597	C	0.2403	gnoMADg:nfe	12_117520416_C_T	45	0	0	0	0.0597585513078471
rs7971372	chr12	3863070	C	A	16	4	20	0.8	0.506463687880475	0.2811064	0.779194030878292	0.962852471872024	0.0494946920825156	0.732435840952725	0.97277152099109	0.871023251375158	True	False	GM12891	CTCF	True	True	Low	SRR357486_dedup.bam.motifs_3_myTGCnCTCCnGAG	NoPeak_denovo	12	3753904	C	A	0.5804	C	0.4196	gnoMADg:nfe	12_3753904_C_A	45	0	1	0	0.179476861167002	CRACR2A
rs2296860	chr13	99852753	A	G	3	27	30	0.1	0.501192281784581	0.5106687	0.0452031599621423	0.254067702740314	0.0554514363872453	0.0294507894364537	0.299799758709958	0.149635431351228	True	False	GM12891	CTCF	True	True	Low	SRR357493_dedup.bam.motifs_4_GGTGGCGCym	NoPeak_denovo	13	99200499	G	G	0.7119	A	0.2883	gnoMADg:nfe	13_99200499_A_G	108	16	4	1	0.226156941649899	GPR183;UBAC2;GPR18;CLYBL	UBAC2	Neutrophil percentage of granulocytes;Sum eosinophil basophil counts;Asthma | blood clot dvt bronchitis emphysema asthma rhinitis eczema allergy diagnosed by doctor;Eosinophil counts;Asthma;Asthma;Eosinophil counts;Eosinophil percentage of white cells;None of the above | blood clot dvt bronchitis emphysema asthma rhinitis eczema allergy diagnosed by doctor;Asthma | non-cancer illness code self-re…
rs4901170	chr14	52334589	T	C	4	27	31	0.129032258064516	0.500109728238934	0.5287793	0.0543491267080605	0.2690180309622	0.0567819946597117	0.0301108043023839	0.31156027459453	0.16168357883513	True	False	GM12891	CTCF	True	True	Low	ENCFF000BAS_dedup.bam.motifs_0_TnGCGCCCTsTrGTG;SRR357487_dedup.bam.motifs_2_CyAGGGGGCGsynG	NoPeak_denovo	14	51867871	T	T	0.5785	C	0.4215	gnoMADg:nfe	14_51867871_T_C	42	0	2	0	0.186116700201207	GNG2;PTGDR
rs736066	chr14	105435649	A	G	25	2	27	0.925925925925926	0.501192281784581	0.5511178	0.720791603441713	0.96435077075196	0.0659192428006754	0.66490454602227	0.975513024078242	0.842571187096837	True	False	GM12891	CTCF	True	True	Low	MA0139.1_ynrCCAsyAGrkGGCrsyn	JASPAR	14	104969312	G	G	0.6956	A	0.3044	gnoMADg:nfe	14_104969312_A_G	68	0	7	1	0.206438631790744	AHNAK2;CLBA1;PLD4;CEP170B;GPR132;CDCA4;IGHD5-18	AHNAK2
rs7179134	chr15	81533378	G	A	14	1	15	0.933333333333333	0.504909377913234	0.452637	0.738048848359409	0.984746329627455	0.0684300431830438	0.664812811547527	0.984746329627455	0.861397588993432	True	False	GM12891	CTCF	True	True	Low	MA0139.1_ynrCCAsyAGrkGGCrsyn;MA1102.1_CnsCAGGGGGCrsn;MA1102.2_nsCAGGGGGCGs	JASPAR	15	81241037	G	G	0.7982	A	0.2018	gnoMADg:nfe	15_81241037_G_A	75	6	3	1	0.366599597585513	CFAP161;IL16;STARD5	IL16	Pro-interleukin-16 levels;Black | hair colour (natural before greying);Dark brown | hair colour (natural before greying);Light brown | hair colour (natural before greying);Skin colour;Blonde | hair colour (natural before greying)
rs7495931	chr15	62457480	A	C	3	20	23	0.130434782608696	0.496187954321849	0.5415694	0.0454007308360341	0.285126407200005	0.0635145583440266	0.032164416701302	0.328723226180181	0.165263569018019	True	False	GM12891	CTCF	True	True	Low	MA0139.1_ynrCCAsyAGrkGGCrsyn;MA1930.1_CTGCAGTnCnnnnnnnnnnCCAsyAGrkGGCrsyn	JASPAR	15	62165281	A	A	0.733	C	0.267	gnoMADg:nfe	15_62165281_A_C	48	0	0	0	0.0865191146881288
rs10492797	chr16	24214952	T	G	9	1	10	0.9	0.500244112750687	0.4491058	0.62957742305107	0.980777838667073	0.0944446514083737	0.531770407901037	0.989837452561883	0.805177630859071	True	False	GM12891	CTCF	True	True	Low	SRR6384340_dedup.bam.motifs_0_nTTCTAGTG	NoPeak_denovo	16	24203631	T	T	0.7891	G	0.2109	gnoMADg:nfe	16_24203631_T_G	59	0	0	0	0.0597585513078471
rs9935113	chr16	81211496	C	A	8	1	9	0.888888888888889	0.506463687880475	0.445111	0.602238641272821	0.964533540892012	0.0999131059521522	0.491137233439769	0.978019840402608	0.783386091082416	True	False	GM12891	CTCF	True	True	Low	MA0139.1_ynrCCAsyAGrkGGCrsyn	JASPAR	16	81177891	C	C	0.8289	A	0.1711	gnoMADg:nfe	16_81177891_C_A	45	0	0	0	0.192555331991952
rs12453940	chr17	4235975	G	A	17	1	18	0.944444444444444	0.504909377913234	0.4658442	0.762600987513091	0.982009398026874	0.0618060958281211	0.700057844152031	0.982009398026874	0.872305192769982	True	False	GM12891	CTCF	True	True	Low	MA0139.1_ynrCCAsyAGrkGGCrsyn	JASPAR	17	4332680	G	G	0.6863	A	0.3138	gnoMADg:nfe	17_4332680_G_A	115	1	5	2	0.367203219315895	ANKFY1;UBE2G1;CYB5D2;ZZEF1;ATP2A3	UBE2G1;ZZEF1	Lung function (FEV1/FVC)
rs2176395	chr17	36180103	C	T	65	6	71	0.915492957746479	0.503760342476131	0.5273797	0.810625524731391	0.950860218551066	0.0370863568250162	0.787167314979339	0.960067731175095	0.880742871641228	True	False	GM12891	CTCF	True	True	Low	MA1102.1_CnsCAGGGGGCrsn;MA1102.2_nsCAGGGGGCGs	JASPAR	17	37820479	T	T	0.6842	C	0.3158	gnoMADg:nfe	17_37820479_C_T	16	0	0	0	0.0531187122736418
rs6504833	chr17	45396087	A	G	8	80	88	0.0909090909090909	0.501192281784581	0.5599816	0.0475179798364479	0.142317007700125	0.0249823810553714	0.0299013812960695	0.155715885854052	0.0949174937682864	True	False	GM12891	CTCF	True	True	Low	MA0139.1_ynrCCAsyAGrkGGCrsyn	JASPAR	17	47318721	A	G	0.6484	A	0.3516	gnoMADg:nfe	17_47318721_A_G	129	10	6	2	0.387122736418511	SKAP1;EFCAB13;NPEPPS;SCRN2;COPZ2;TBKBP1	ITGB3;EFCAB13	Mean spheric corpuscular volume;Standing height;Low density lipoprotein cholesterol levels;Sex hormone-binding globulin levels adjusted for BMI;LDL cholesterol;Bioavailable testosterone levels;Sex hormone-binding globulin levels;Sex hormone-binding globulin levels;Sex hormone-binding globulin levels adjusted for BMI;Sex hormone-binding globulin levels adjusted for BMI
rs7406439	chr17	80255858	G	A	22	7	29	0.758620689655172	0.504909377913234	0.4151221	0.657408837958972	0.895508721694586	0.0623453165050546	0.615582786067203	0.916933411265737	0.776458779826779	True	False	GM12891	CTCF	True	True	Low	MA1102.2_nsCAGGGGGCGs	JASPAR	17	82297982	G	G	0.733	A	0.267	gnoMADg:nfe	17_82297982_G_A	42	0	5	2	0.245674044265594	UTS2R;SECTM1;HEXD;CSNK1D;NARF	OGFOD3;CCDC57
rs1370905	chr18	24234510	A	C	22	59	81	0.271604938271605	0.496187954321849	0.5359524	0.181244390581297	0.34734980318755	0.0434528702842168	0.147567543580703	0.360136425174384	0.264297096884423	True	False	GM12891	CTCF	True	True	Low	Average_334_GCCmTCTAGTGGymy;Average_353_CCACyAGrk;SRR6845323_dedup.bam.motifs_2_ACTAGAkGGCns	NoPeak_denovo	18	26654546	C	C	0.5506	A	0.4494	gnoMADg:nfe	18_26654546_A_C	64	0	1	1	0.327162977867203	KCTD1	KCTD1
rs470279	chr18	74693395	C	T	32	9	41	0.780487804878049	0.503760342476131	0.5054948	0.627101071439243	0.872242463747037	0.0625840865066141	0.589857081404619	0.892789568857436	0.74967176759314	True	False	GM12891	CTCF	True	True	Low	SRR6845321_dedup.bam.motifs_1_TnsyGCCCyCTrGT	NoPeak_denovo	18	76981439	C	C	0.8489	T	0.1511	gnoMADg:nfe	18_76981439_C_T	61	0	1	1	0.213682092555332	ZNF236	MBP
rs417030	chr19	35847075	C	T	19	5	24	0.791666666666667	0.503760342476131	0.4749074	0.620740735164853	0.907823424402086	0.0742677563343186	0.571788948528247	0.927554210880905	0.764282079783469	True	False	GM12891	CTCF	True	True	Low	MA0139.1_ynrCCAsyAGrkGGCrsyn;MA1930.1_CTGCAGTnCnnnnnnnnnnCCAsyAGrkGGCrsyn	JASPAR	19	35356173	C	C	0.7757	T	0.2243	gnoMADg:nfe	19_35356173_C_T	52	0	7	0	0.192555331991952	CD22;HAMP;LSR;GPR42;USF2;FFAR3;FFAR1
rs11086914	chr20	42583671	A	G	3	16	19	0.157894736842105	0.501192281784581	0.5287439	0.0644582156457077	0.358399757025188	0.0775843994791263	0.0416769511835535	0.415145607761185	0.211428986335448	True	False	GM12891	CTCF	True	True	Low	SRR6845321_dedup.bam.motifs_1_TnsyGCCCyCTrGT	NoPeak_denovo	20	43955031	G	A	0.91	G	0.08998	gnoMADg:nfe	20_43955031_A_G	47	0	0	0	0.0798792756539235
rs1980479	chr20	39599001	A	G	10	40	50	0.2	0.501192281784581	0.5287363	0.105250871658976	0.296774323122909	0.0517052677825201	0.086311691090237	0.346871276610324	0.201012597390943	True	False	GM12891	CTCF	True	True	Low	MA0139.1_ynrCCAsyAGrkGGCrsyn;MA1929.1_CTGCAnTnCCnnnnnnnnCCAsnAGrkGGCrsnn;MA1930.1_CTGCAGTnCnnnnnnnnnnCCAsyAGrkGGCrsyn	JASPAR	20	40970361	A	G	0.7362	A	0.2638	gnoMADg:nfe	20_40970361_A_G	70	0	0	0	0.112877263581489
rs6066825	chr20	47340117	A	G	2	15	17	0.117647058823529	0.501192281784581	0.516672	0.0434587526124779	0.335912689477157	0.0782747409508245	0.0205346830287445	0.395432712691435	0.189685721044818	True	False	GM12891	CTCF	True	True	Low	Average_123_TGGCCmyCTAGTGGyk;ENCFF000PYD_dedup.bam.motifs_5_CwrGTGGCGCnm	NoPeak_denovo	20	48723580	A	A	0.6388	G	0.3612	gnoMADg:nfe	20_48723580_A_G	71	1	2	1	0.299597585513078	PREX1;ZNFX1	PREX1	Benign neoplasm of colon
rs6126017	chr20	49093789	T	C	2	40	42	0.0476190476190476	0.500109728238934	0.5051151	0.0179031833112641	0.16361708020464	0.0394307952192621	0.0127935961033607	0.201852922977235	0.0907601317579519	True	False	GM12891	CTCF	True	True	Low	MA0139.1_ynrCCAsyAGrkGGCrsyn	JASPAR	20	50477252	C	T	0.5083	C	0.4917	gnoMADg:nfe	20_50477252_T_C	160	29	1	2	0.273440643863179	PTPN1	PTPN1;RIPOR3	Red blood cell count;Mean corpuscular volume;Platelet count;Lymphocyte counts;Mean corpuscular haemoglobin;Lymphocyte counts;Red blood cell count;Haemoglobin concentration;Hematocrit;Red blood cell count;Monocyte percentage of white cells;Monocyte count;Hematocrit;Haematocrit percentage;Mean corpuscular volume;Hemoglobin concentration;Hemoglobin;Hematocrit;Mean corpuscular volume;Monocyte count;M…
rs2833138	chr21	32227792	A	G	1	10	11	0.0909090909090909	0.501192281784581	0.5185634	0.0327029632461083	0.38730058414227	0.0971353570441558	0.0040817196840425	0.469663488173127	0.210001773694189	True	False	GM12891	CTCF	True	True	Low	MA0139.1_ynrCCAsyAGrkGGCrsyn	JASPAR	21	30855473	A	A	0.837	G	0.163	gnoMADg:nfe	21_30855473_A_G	28	0	0	0	0.0597585513078471
rs1016110	chr22	42836337	A	C	3	12	15	0.2	0.496187954321849	0.549989	0.0662384162926582	0.392364779331539	0.0889234518668872	0.0599014837439856	0.488738133527095	0.229301597812099	True	False	GM12891	CTCF	True	True	Low	MA1930.1_CTGCAGTnCnnnnnnnnnnCCAsyAGrkGGCrsyn	JASPAR	22	42440331	C	A	0.7741	C	0.2259	gnoMADg:nfe	22_42440331_A_C	54	0	2	1	0.180281690140845	CYP2D7;NFAM1	NFAM1
rs737985	chr22	20009078	C	T	17	4	21	0.80952380952381	0.503760342476131	0.4553891	0.643563843059517	0.933510371966076	0.0775146095226834	0.564703187941313	0.956666290083379	0.788537107512796	True	False	GM12891	CTCF	True	True	Low	MA1102.1_CnsCAGGGGGCrsn;MA1102.2_nsCAGGGGGCGs	JASPAR	22	20021555	T	C	0.6219	T	0.3781	gnoMADg:nfe	22_20021555_C_T	42	1	2	2	0.206438631790744	ARVCF;TANGO2	CCDC188;TANGO2	Monocyte count
rs11264306	chr1	155043325	C	A	19	10	29	0.655172413793103	0.502843885066044	0.3552324	0.628877263803796	0.875431157717396	0.0648662541027194	0.58074537802594	0.897611554612673	0.752154210760596	True	False	GM12892	CTCF	True	True	Low	SRR357486_dedup.bam.motifs_3_myTGCnCTCCnGAG	NoPeak_denovo	1	155070849	C	A	0.5337	C	0.4665	gnoMADg:nfe	1_155070849_C_A	152	5	6	4	0.333601609657948	THBS3;EFNA1;SHC1;DPM3;ADAM15;EFNA3	EFNA1;ADAM15;MUC1;FDPS	Platelet count;Liver enzyme levels (alanine transaminase);Appendicular lean mass;Appendicular lean mass;Plateletcrit
rs17369088	chr1	179334801	C	A	22	14	36	0.611111111111111	0.502843885066044	0.3270343	0.643114214385941	0.871494085124818	0.0588148660544941	0.592573048423094	0.876735476575081	0.75730414975538	True	False	GM12892	CTCF	True	True	Low	SRR6845321_dedup.bam.motifs_1_TnsyGCCCyCTrGT	NoPeak_denovo	1	179365666	C	C	0.5065	A	0.4935	gnoMADg:nfe	1_179365666_C_A	39	0	6	1	0.380281690140845	SOAT1;ABL2;QSOX1;TOR3A;AXDND1;TDRD5	AXDND1
rs2099757	chr1	42219601	G	A	6	26	32	0.1875	0.504469215440233	0.4638278	0.120382594245886	0.397346782556367	0.0725564046157639	0.0873025585776349	0.437976859802024	0.258864688401127	True	False	GM12892	CTCF	True	True	Low	MA0139.1_ynrCCAsyAGrkGGCrsyn;MA1930.1_CTGCAGTnCnnnnnnnnnnCCAsyAGrkGGCrsyn	JASPAR	1	41753930	G	A	0.9961	G	0.003911	gnoMADg:nfe	1_41753930_G_A	19	0	0	0	0.0466800804828974
rs2275232	chr1	157718430	T	G	1	14	15	0.0666666666666667	0.50119561707505	0.4886141	0.0289241681354773	0.329254086681613	0.0847360969619249	0.0182635683314249	0.413902521620838	0.179089127408545	True	False	GM12892	CTCF	True	True	Low	SRR6845323_dedup.bam.motifs_2_ACTAGAkGGCns	NoPeak_denovo	1	157748640		T	0.839	G	0.161	gnoMADg:nfe	1_157748640_T_G	56	0	4	1	0.459758551307847	FCRL3;FCRL1;FCRL5;FCRL2	FCRL2
rs2306124	chr1	155059851	A	G	4	86	90	0.0444444444444444	0.499604574828026	0.5110812	0.0247246105726356	0.102853132565201	0.0218867233873707	0.0125913149734848	0.121323487246889	0.0637888715689183	True	False	GM12892	CTCF	True	True	Low	MA0139.1_ynrCCAsyAGrkGGCrsyn;MA1102.1_CnsCAGGGGGCrsn;MA1102.2_nsCAGGGGGCGs	JASPAR	1	155087375	A	G	0.5108	A	0.4892	gnoMADg:nfe	1_155087375_A_G	151	7	8	4	0.326961770623742	ZBTB7B;THBS3;MTX1;EFNA1;DPM3;KRTCAP2;ADAM15;EFNA3	EFNA1;ADAM15;MUC1;YY1AP1	Platelet count;Liver enzyme levels (alanine transaminase);Appendicular lean mass;Appendicular lean mass;Platelet count;Plateletcrit;Urinary albumin excretion
rs1014497	chr2	200241229	C	T	20	3	23	0.869565217391304	0.502017416215495	0.5156642	0.665613388787571	0.944529925544992	0.074719649126321	0.614740955418509	0.965603590190309	0.805071657166282	True	False	GM12892	CTCF	True	True	Low	SRR357487_dedup.bam.motifs_2_CyAGGGGGCGsynG	NoPeak_denovo	2	199376506	C	T	0.7633	C	0.2367	gnoMADg:nfe	2_199376506_C_T	120	2	1	0	0.0732394366197183	FTCDNL1		Plays computer games;Heel bone mineral density
rs11899670	chr2	8618836	C	T	18	2	20	0.9	0.502017416215495	0.4959538	0.695588195040838	0.962139849450702	0.0711515152639827	0.635959049676613	0.977812876882908	0.828864022245769	True	False	GM12892	CTCF	True	True	Low	ENCFF000PYD_dedup.bam.motifs_5_CwrGTGGCGCnm;SRR3180009_dedup.bam.motifs_2_AyrGCGCCCyCTn	NoPeak_denovo	2	8478706	T	T	0.6969	C	0.3031	gnoMADg:nfe	2_8478706_C_T	61	0	0	0	0.0464788732394366
rs1367228	chr2	56112440	C	A	17	2	19	0.894736842105263	0.502843885066044	0.4044244	0.760924053862224	0.973118867959495	0.0587664480047463	0.693061810525471	0.984226989522985	0.86702146091086	True	False	GM12892	CTCF	True	True	Low	ENCFF000PYD_dedup.bam.motifs_5_CwrGTGGCGCnm;SRR357493_dedup.bam.motifs_4_GGTGGCGCym	NoPeak_denovo	2	55885305	A	C	0.5595	A	0.4405	gnoMADg:nfe	2_55885305_C_A	173	18	3	0	0.132997987927565	EFEMP1;CFAP36;CCDC85A		Abdominal hernia;Standing height;Lung function (FEV1/FVC);Forced expiratory volume in 1-second (fev1) best measure;Hernia;Forced vital capacity (fvc);Comparative height size at age 10;Impedance of leg (right);Lung function (FVC);Forced expiratory volume in 1-second (fev1);Sitting height;Inguinal hernia;Forced vital capacity (fvc) best measure;Impedance of arm (right);Forced expiratory volume in 1…
rs17809691	chr2	102320640	T	C	2	15	17	0.117647058823529	0.499722439884726	0.5584617	0.0401781988776495	0.317531516865469	0.0729532313772714	0.0226877401467659	0.366769007327865	0.178854857871559	True	False	GM12892	CTCF	True	True	Low	MA1929.1_CTGCAnTnCCnnnnnnnnCCAsnAGrkGGCrsnn	JASPAR	2	101704178	T	T	0.6914	C	0.3087	gnoMADg:nfe	2_101704178_T_C	101	5	4	1	0.305835010060362	MAP4K4;IL18RAP;IL1R2;IL1R1	IL1R2	Eosinophil percentage of white cells;Interleukin-1 receptor type 2 levels;Eosinophil counts;Interleukin-1 receptor type 2 measurement;Eosinophil counts
rs6436153	chr2	220402665	C	A	10	3	13	0.769230769230769	0.502843885066044	0.3356652	0.654192546715021	0.953262128775098	0.079661811180215	0.570662449550768	0.964880532577973	0.803727337745059	True	False	GM12892	CTCF	True	True	Low	SRR6384340_dedup.bam.motifs_2_TGCmCCTGGTGGCrsy	NoPeak_denovo	2	219537943	C	C	0.7997	A	0.2004	gnoMADg:nfe	2_219537943_C_A	56	0	6	3	0.533199195171026	CHPF;GLB1L;OBSL1;ASIC4;GMPPA;TMEM198	CHPF;OBSL1;ASIC4
rs11921607	chr3	141512513	A	G	16	2	18	0.888888888888889	0.499604574828026	0.5415028	0.638034280890783	0.953100751261879	0.0851588141445896	0.54155067288391	0.968255052977852	0.795567516076331	True	False	GM12892	CTCF	True	True	Low	MA0139.1_ynrCCAsyAGrkGGCrsyn;MA1102.1_CnsCAGGGGGCrsn;MA1102.2_nsCAGGGGGCGs;MA1929.1_CTGCAnTnCCnnnnnnnnCCAsnAGrkGGCrsnn;MA1930.1_CTGCAGTnCnnnnnnnnnnCCAsyAGrkGGCrsyn	JASPAR	3	141793671	G	A	0.8077	G	0.1923	gnoMADg:nfe	3_141793671_A_G	45	1	2	0	0.15271629778672	RNF7;ATP1B3		Mean corpuscular volume
rs2257995	chr3	44770943	C	T	12	2	14	0.857142857142857	0.502017416215495	0.4728264	0.62302369221777	0.955128679487229	0.0879717730921689	0.534452525710045	0.96143904952619	0.789076185852499	True	False	GM12892	CTCF	True	True	Low	MA1930.1_CTGCAGTnCnnnnnnnnnnCCAsyAGrkGGCrsyn	JASPAR	3	44729451	T	T	0.5404	C	0.4596	gnoMADg:nfe	3_44729451_C_T	98	0	10	5	0.240845070422535	TMEM42;ZNF197;ZKSCAN7;ZDHHC3;ZNF660;EXOSC7;ZNF501;CLEC3B;KIAA1143;ZNF502	TMEM42;ZNF445;ZNF852;KIF15;TGM4
rs2276737	chr3	133167363	G	A	12	3	15	0.8	0.504469215440233	0.4196286	0.634184896284128	0.940809428845035	0.0814079604153785	0.545247616968661	0.955739307173811	0.787497162564581	True	False	GM12892	CTCF	True	True	Low	MA1929.1_CTGCAnTnCCnnnnnnnnCCAsnAGrkGGCrsnn	JASPAR	3	133448519	G	A	0.6173	G	0.3827	gnoMADg:nfe	3_133448519_G_A	32	0	1	0	0.232394366197183	BFSP2
rs1380754	chr4	42646677	C	T	13	2	15	0.866666666666667	0.502017416215495	0.5054864	0.623592724843475	0.952097825169905	0.0884812992963577	0.523147056123597	0.9592201135297	0.78784527500669	True	False	GM12892	CTCF	True	True	Low	ENCFF000BAS_dedup.bam.motifs_0_TnGCGCCCTsTrGTG	NoPeak_denovo	4	42644660	C	C	0.7268	T	0.2732	gnoMADg:nfe	4_42644660_C_T	51	0	1	0	0.25251509054326	ATP8A1
rs2385916	chr4	8047973	C	T	7	1	8	0.875	0.502017416215495	0.3938152	0.60419368796263	0.966285099050411	0.0992486671944154	0.50107481883496	0.984798919553328	0.78523939350652	True	False	GM12892	CTCF	True	True	Low	MA1102.1_CnsCAGGGGGCrsn;MA1102.2_nsCAGGGGGCGs;MA1929.1_CTGCAnTnCCnnnnnnnnCCAsnAGrkGGCrsnn	JASPAR	4	8046246	T	T	0.696	C	0.304	gnoMADg:nfe	4_8046246_C_T	45	0	1	0	0.172635814889336	AFAP1
rs7679564	chr4	169693353	G	T	15	1	16	0.9375	0.501453127990977	0.4865243	0.720637425461078	0.987727631745577	0.0714618875544768	0.651661379126468	0.987727631745577	0.854182528603327	True	False	GM12892	CTCF	True	True	Low	Average_334_GCCmTCTAGTGGymy;ENCFF000BAS_dedup.bam.motifs_0_TnGCGCCCTsTrGTG;SRR357487_dedup.bam.motifs_2_CyAGGGGGCGsynG;SRR6845321_dedup.bam.motifs_1_TnsyGCCCyCTrGT;SRR6845323_dedup.bam.motifs_2_ACTAGAkGGCns	NoPeak_denovo	4	168772202	T	G	0.5756	T	0.4244	gnoMADg:nfe	4_168772202_G_T	91	2	2	0	0.086317907444668	PALLD;CBR4		Pulse rate automated reading;Female genital prolapse
rs2112556	chr5	167738356	C	T	36	4	40	0.9	0.502017416215495	0.4767916	0.783381214613781	0.953478293807869	0.0450175338365449	0.754835169714475	0.973302115913013	0.868429754210825	True	False	GM12892	CTCF	True	True	Low	MA0139.1_ynrCCAsyAGrkGGCrsyn;MA1102.2_nsCAGGGGGCGs	JASPAR	5	168311351	T	C	0.6246	T	0.3754	gnoMADg:nfe	5_168311351_C_T	38	0	1	0	0.166197183098592	WWC1
rs2073525	chr6	33290825	A	G	5	23	28	0.178571428571429	0.499604574828026	0.5509942	0.0822200032184496	0.31399330039354	0.0629448739658133	0.0667824736614592	0.369021071895213	0.198106651805995	True	False	GM12892	CTCF	True	True	Low	MA1102.1_CnsCAGGGGGCrsn	JASPAR	6	33323048	G	G	0.5291	A	0.4709	gnoMADg:nfe	6_33323048_A_G	328	55	14	2	0.432997987927565	WDR46;ITPR3;ZBTB9;HLA-DOA;HLA-DPA1;TAPBP;HSD17B8;HLA-DRB1;DAXX;RGL2;HLA-DRB5;RPS18;ZBTB22;BAK1	WDR46;TAPBP	Mean corpuscular hemoglobin;Platelet count;Plateletcrit;Type 1 diabetes;"Type 1 diabetes strict (exclude DM2)";Intestinal malabsorption (non-celiac);White blood cell count;Eosinophil percentage of white cells;Lymphocyte percentage of white cells;"Type 1 diabetes wide definition";"Type1 diabetes definitions combined";Eosinophil counts;Platelet count;Type 1 diabetes;Celiac disease;Mean spheric corp…
rs3828905	chr6	31464902	A	G	22	6	28	0.785714285714286	0.499604574828026	0.5018755	0.601269264065655	0.886601773905891	0.0744949035256994	0.550061024952689	0.913218742729033	0.743935518985773	True	False	GM12892	CTCF	True	True	Low	SRR094275_dedup.bam.motifs_0_sCAyTCCATCTrG	NoPeak_denovo	6	31497125		A	0.6841	G	0.3159	gnoMADg:nfe	6_31497125_A_G	156	25	18	7	0.359959758551308	HLA-C;LTA;GPANK1;DDAH2;LST1;DDR1;VWA7;LY6G5C;TNXB;LTB;TNF;DDX39B;MICA;MICB;VARS2;HLA-B;LY6G5B;SKIC2	HLA-C;NCR3;LST1;AIF1;DDX39B;MICB;HLA-B	Spondylopathies;Spondyloarthritis;Chronic iridocyclitis;Acute and subacute iridocyclitis;Other specified/unspecified inflammatory spondylopathies;"Disorders of sclera cornea iris and ciliary body";"Rheumatoid arthritis including avohilmo";Other/unspecified reactive arthropathies;Other inflammatory spondylopathies;Spondylopathies (FG);Biological medication for rheuma;Celiac disease;Ankylosing spon…
rs9375186	chr6	123131515	A	C	1	6	7	0.142857142857143	0.501348385299183	0.6586946	0.0132334424838481	0.374486708511409	0.100106250464326	0.0075325015827453	0.480946285561078	0.193860075497628	True	False	GM12892	CTCF	True	True	Low	MA1929.1_CTGCAnTnCCnnnnnnnnCCAsnAGrkGGCrsnn	JASPAR	6	122810370	C	A	0.5726	C	0.4274	gnoMADg:nfe	6_122810370_A_C	35	0	1	1	0.466398390342052	SMPDL3A	SMPDL3A
rs1012371	chr7	48360764	C	T	23	3	26	0.884615384615385	0.502017416215495	0.4898084	0.716358355630986	0.95092619767969	0.0632018996156091	0.658724572380302	0.96393307082859	0.833642276655338	True	False	GM12892	CTCF	True	True	Low	MA0139.1_ynrCCAsyAGrkGGCrsyn;MA1929.1_CTGCAnTnCCnnnnnnnnCCAsnAGrkGGCrsnn	JASPAR	7	48321167	T	T	0.6462	C	0.3538	gnoMADg:nfe	7_48321167_C_T	36	0	2	0	0.0798792756539235	ABCA13;HUS1
rs10487286	chr7	106423066	A	G	1	18	19	0.0526315789473684	0.499604574828026	0.581532	0.0100488219316828	0.209793356348393	0.0566126534704435	0.00498148107114	0.275108584751861	0.109921089140038	True	False	GM12892	CTCF	True	True	Low	MA0139.1_ynrCCAsyAGrkGGCrsyn	JASPAR	7	106782620	A	A	0.9192	G	0.08084	gnoMADg:nfe	7_106782620_A_G	63	4	0	0	0.0995975855130785			Mean platelet volume;Mean platelet volume;Mean platelet volume;Mean platelet (thrombocyte) volume
rs12534835	chr7	26385660	G	A	1	30	31	0.032258064516129	0.504469215440233	0.5060071	0.0094109470329384	0.168116799989392	0.0463141877037258	0.0094109470329384	0.230566009443188	0.0887638735111649	True	False	GM12892	CTCF	True	True	Low	Average_334_GCCmTCTAGTGGymy;Average_353_CCACyAGrk;ENCFF000BAS_dedup.bam.motifs_0_TnGCGCCCTsTrGTG;ENCFF000PYD_dedup.bam.motifs_5_CwrGTGGCGCnm;SRR3180008_dedup.bam.motifs_2_ynTCTAGTrGnk;SRR6384338_dedup.bam.motifs_1_CmyCTGGTGGCrsy;SRR6384340_dedup.bam.motifs_0_nTTCTAGTG	NoPeak_denovo	7	26346040	G	G	0.8756	A	0.1244	gnoMADg:nfe	7_26346040_G_A	67	4	2	0	0.093158953722334	SKAP2;SNX10		Sex hormone-binding globulin levels adjusted for BMI;Sex hormone-binding globulin levels;Sex hormone-binding globulin levels adjusted for BMI;Sex hormone-binding globulin levels
rs1529661	chr7	3735435	T	G	6	23	29	0.206896551724138	0.50119561707505	0.4939862	0.113707104633684	0.398431700162373	0.0746449010375184	0.0832292124369204	0.442262807384394	0.256069402398028	True	False	GM12892	CTCF	True	True	Low	MA0139.1_ynrCCAsyAGrkGGCrsyn;MA1929.1_CTGCAnTnCCnnnnnnnnCCAsnAGrkGGCrsnn;MA1930.1_CTGCAGTnCnnnnnnnnnnCCAsyAGrkGGCrsyn	JASPAR	7	3695803	T	G	0.8171	T	0.1829	gnoMADg:nfe	7_3695803_T_G	64	0	1	0	0.12635814889336	SDK1
rs939958	chr7	150257768	C	A	21	2	23	0.91304347826087	0.502843885066044	0.5065875	0.724298947019733	0.96015434060772	0.0649009321346899	0.666167239434248	0.970161742636323	0.842226643813726	True	False	GM12892	CTCF	True	True	Low	MA0139.1_ynrCCAsyAGrkGGCrsyn;MA1102.1_CnsCAGGGGGCrsn;MA1930.1_CTGCAGTnCnnnnnnnnnnCCAsyAGrkGGCrsyn	JASPAR	7	150560680	A	A	0.6122	C	0.388	gnoMADg:nfe	7_150560680_C_A	93	7	10	1	0.253319919517103	ZNF775;TMEM176A;TMEM176B;GIMAP8;GIMAP7;GIMAP1;GIMAP4;GIMAP6;GIMAP5;AOC1	TMEM176B	Lymphocyte counts;Lymphocyte percentage;Hematocrit;Lymphocyte counts;Red blood cell count;Hemoglobin concentration;Lymphocyte percentage of white cells
rs13261075	chr8	81045600	A	G	1	10	11	0.0909090909090909	0.499604574828026	0.5399815	0.0325700807750448	0.375067150620485	0.0934388398671425	0.0118545091925509	0.462958835378072	0.203818615697765	True	False	GM12892	CTCF	True	True	Low	MA0139.1_ynrCCAsyAGrkGGCrsyn	JASPAR	8	80133365	G	G	0.5271	A	0.4729	gnoMADg:nfe	8_80133365_A_G	47	1	2	0	0.206036217303823	HEY1;TPD52		Sex hormone-binding globulin levels adjusted for BMI
rs7460004	chr8	56589428	C	A	10	1	11	0.909090909090909	0.502843885066044	0.423332	0.687225377444121	0.981794554237381	0.0820947010037031	0.590180755254905	0.981860622823494	0.834509965840751	True	False	GM12892	CTCF	True	True	Low	MA0139.1_ynrCCAsyAGrkGGCrsyn	JASPAR	8	55676869	A	C	0.5995	A	0.4005	gnoMADg:nfe	8_55676869_C_A	41	0	0	0	0.0531187122736418
rs3739996	chr10	30316872	T	C	8	29	37	0.216216216216216	0.499722439884726	0.5548156	0.100354063408038	0.330878756426944	0.0592630404479243	0.0822699209253077	0.368181951004275	0.215616409917491	True	False	GM12892	CTCF	True	True	Low	MA0139.1_ynrCCAsyAGrkGGCrsyn	JASPAR	10	30027943	T	T	0.6233	C	0.3767	gnoMADg:nfe	10_30027943_T_C	114	9	1	1	0.346881287726358	JCAD	JCAD	Platelet count;Coronary artery disease;Platelet count;Mean platelet volume;Peak expiratory flow;Platelet count;Peak expiratory flow (pef);Mean platelet volume;Mean platelet volume
rs7908701	chr10	82424293	T	C	20	47	67	0.298507462686567	0.499722439884726	0.5098596	0.193668062684749	0.395016864704279	0.0531314092532075	0.179563770777725	0.445288318079247	0.294342463694514	True	False	GM12892	CTCF	True	True	Low	Average_123_TGGCCmyCTAGTGGyk	NoPeak_denovo	10	80664537	C	C	0.8221	T	0.1779	gnoMADg:nfe	10_80664537_T_C	47	0	0	0	0.0663983903420523
rs1425801	chr11	35099975	C	A	23	6	29	0.793103448275862	0.502843885066044	0.463973	0.649130720865262	0.906982484106888	0.0680995328400125	0.602335638535582	0.937065061287361	0.778056602486075	True	False	GM12892	CTCF	True	True	Low	MA0139.1_ynrCCAsyAGrkGGCrsyn;MA1102.1_CnsCAGGGGGCrsn;MA1930.1_CTGCAGTnCnnnnnnnnnnCCAsyAGrkGGCrsyn	JASPAR	11	35078428	C	C	0.5612	A	0.4388	gnoMADg:nfe	11_35078428_C_A	82	7	2	1	0.172635814889336	APIP;CD44	APIP	Heel bone mineral density (bmd) t-score automated;Heel bone mineral density;Heel broadband ultrasound attenuation direct entry;Heel bone mineral density (bmd);Leiomyoma of uterus;Heel quantitative ultrasound index (qui) direct entry;Heel bone mineral density
rs653914	chr11	65676516	A	G	2	18	20	0.1	0.499604574828026	0.5321253	0.0478019614453906	0.306613775686381	0.0696739987639753	0.0225795937651733	0.353101724576485	0.177207868565886	True	False	GM12892	CTCF	True	True	Low	Average_123_TGGCCmyCTAGTGGyk;SRR357494_dedup.bam.motifs_2_CmnsGTGGCGCysT	NoPeak_denovo	11	65909045	A	A	0.5667	G	0.4333	gnoMADg:nfe	11_65909045_A_G	219	21	20	6	0.38692152917505	EIF1AD;MUS81;CTSW;CFL1;RIN1;CCS;SNX32;AP5B1;C11orf68;FOSL1;EFEMP2;BANF1;FIBP;TSGA10IP;SART1;CTSF;MAP3K11;TOP6BL;LTBP3;CATSPER1	MUS81;CFL1;SNX32;EFEMP2;BANF1;FIBP	Eosinophil percentage of white cells;Eosinophil percentage of white cells;Eosinophill percentage;Arm predicted mass (right);Breast cancer;Platelet count;Eosinophil counts;Eosinophill count;Eosinophil percentage of granulocytes;Ankle spacing width;White blood cell count;Arm fat-free mass (right);Sum eosinophil basophil counts;Neutrophil percentage of granulocytes;Neutrophil count;Basophil count;Eo…
rs7120960	chr11	34463875	T	C	2	1	3	0.666666666666667	0.499722439884726	0.1182775	0.620414663824347	0.991304296720697	0.109401501475096	0.470198630174361	0.994073383279439	0.805859480272522	True	False	GM12892	CTCF	True	True	Low	Average_80_yCGnGTGsAGTksn	NoPeak_denovo	11	34442328	T	T	0.7342	C	0.2658	gnoMADg:nfe	11_34442328_T_C	36	0	2	0	0.219315895372233	CAT;ABTB2
rs10843543	chr12	30054753	T	G	23	5	28	0.821428571428571	0.50119561707505	0.4181358	0.711108839631244	0.928483635759112	0.0582766560777272	0.654748905676481	0.940103795477151	0.819796237695178	True	False	GM12892	CTCF	True	True	Low	MA0139.1_ynrCCAsyAGrkGGCrsyn;MA1102.1_CnsCAGGGGGCrsn	JASPAR	12	29901820	G	T	0.5856	G	0.4144	gnoMADg:nfe	12_29901820_T_G	53	0	0	0	0.0531187122736418
rs10845886	chr12	14270081	C	A	1	21	22	0.0454545454545455	0.502843885066044	0.4528067	0.0269108259821772	0.273507752158511	0.0669476492826645	0.0170582739407878	0.326342471696714	0.150209289070344	True	False	GM12892	CTCF	True	True	Low	MA0139.1_ynrCCAsyAGrkGGCrsyn	JASPAR	12	14117147	A	C	0.6346	A	0.3652	gnoMADg:nfe	12_14117147_C_A	47	0	1	0	0.0464788732394366	ERP27
rs7971372	chr12	3863070	C	A	6	1	7	0.857142857142857	0.502843885066044	0.2835134	0.67687435354616	0.978671839789697	0.084286527920485	0.573342901123822	0.991045256016947	0.827773096667929	True	False	GM12892	CTCF	True	True	Low	SRR357486_dedup.bam.motifs_3_myTGCnCTCCnGAG	NoPeak_denovo	12	3753904	C	A	0.5804	C	0.4196	gnoMADg:nfe	12_3753904_C_A	45	0	1	0	0.179476861167002	CRACR2A
rs11637218	chr15	26093401	A	C	1	9	10	0.1	0.501348385299183	0.6209365	0.0219867832586956	0.318205286568316	0.0819432724902839	0.0107674931958231	0.386183040298069	0.170096034913506	True	False	GM12892	CTCF	True	True	Low	MA0139.1_ynrCCAsyAGrkGGCrsyn;MA1930.1_CTGCAGTnCnnnnnnnnnnCCAsyAGrkGGCrsyn	JASPAR	15	25848254	A	A	0.5436	C	0.4566	gnoMADg:nfe	15_25848254_A_C	70	0	1	0	0.206036217303823	ATP10A
rs12441907	chr15	83922387	C	A	7	1	8	0.875	0.502843885066044	0.3776847	0.634196492849762	0.976560884991666	0.0940563422458274	0.529712275078424	0.9787835882638	0.805378688920714	True	False	GM12892	CTCF	True	True	Low	Average_351_nTGCTsCCCC;SRR3180009_dedup.bam.motifs_2_AyrGCGCCCyCTn	NoPeak_denovo	15	83253635	C	C	0.8091	A	0.1909	gnoMADg:nfe	15_83253635_C_A	96	3	8	3	0.240040241448692	BTBD1;C15orf40;GOLGA6L10;SAXO2;TM6SF1;HDGFL3;HOMER2;EFL1	C15orf40;TM6SF1;HOMER2	Lymphocyte counts;Lymphocyte counts;Forced expiratory volume in 1-second (fev1)
rs7179134	chr15	81533378	G	A	32	2	34	0.941176470588235	0.504469215440233	0.4431919	0.836151443748273	0.981438710868285	0.0393391088847013	0.807456015603333	0.987685351405043	0.908795077308279	True	False	GM12892	CTCF	True	True	Low	MA0139.1_ynrCCAsyAGrkGGCrsyn;MA1102.1_CnsCAGGGGGCrsn;MA1102.2_nsCAGGGGGCGs	JASPAR	15	81241037	G	G	0.7982	A	0.2018	gnoMADg:nfe	15_81241037_G_A	75	6	3	1	0.366599597585513	CFAP161;IL16;STARD5	IL16	Pro-interleukin-16 levels;Black | hair colour (natural before greying);Dark brown | hair colour (natural before greying);Light brown | hair colour (natural before greying);Skin colour;Blonde | hair colour (natural before greying)
rs250133	chr16	79571322	A	G	1	10	11	0.0909090909090909	0.499604574828026	0.5756764	0.0230941463453145	0.330285207723365	0.0859138658823201	0.0071109551328587	0.408643761239972	0.17668967703434	True	False	GM12892	CTCF	True	True	Low	SRR3180009_dedup.bam.motifs_2_AyrGCGCCCyCTn	NoPeak_denovo	16	79537425	A	G	0.8815	A	0.1185	gnoMADg:nfe	16_79537425_A_G	57	0	0	0	0.0597585513078471
rs558436	chr16	88847681	G	A	32	6	38	0.842105263157895	0.504469215440233	0.4598538	0.727093700058195	0.925874946976297	0.0514041919201232	0.687309365478404	0.939382658772451	0.826484323517246	True	False	GM12892	CTCF	True	True	Low	Average_351_nTGCTsCCCC	NoPeak_denovo	16	88781273	A	G	0.6284	A	0.3716	gnoMADg:nfe	16_88781273_G_A	131	20	4	0	0.192756539235412	PIEZO1;ZFPM1;APRT;CDT1		Hemoglobin concentration;Mean corpuscular hemoglobin concentration;Mean corpuscular volume;Red | hair colour (natural before greying);Dark brown | hair colour (natural before greying);Ease of skin tanning;Mean corpuscular volume;Red blood cell count;"Diseases of veins lymphatic vessels and lymph nodes not elsewhere classified";Red blood cell count;Hemoglobin;Red cell distribution width;Red blood …
rs9939578	chr16	10903108	A	G	5	22	27	0.185185185185185	0.499604574828026	0.5149634	0.0910746404303398	0.359770945249028	0.0691583003396649	0.0698740580265871	0.411914574657718	0.225422792839684	True	False	GM12892	CTCF	True	True	Low	MA0139.1_ynrCCAsyAGrkGGCrsyn	JASPAR	16	10809251	G	A	0.8748	G	0.1252	gnoMADg:nfe	16_10809251_A_G	49	0	0	0	0.0865191146881288
rs11652296	chr17	71592694	T	C	4	18	22	0.181818181818182	0.499722439884726	0.5126148	0.0974193931747859	0.38732428960393	0.076069431140853	0.0621789085378985	0.415428086283904	0.242371841389358	True	False	GM12892	CTCF	True	True	Low	MA0139.1_ynrCCAsyAGrkGGCrsyn;MA1102.1_CnsCAGGGGGCrsn;MA1929.1_CTGCAnTnCCnnnnnnnnCCAsnAGrkGGCrsnn	JASPAR	17	73596555	T	T	0.8114	C	0.1886	gnoMADg:nfe	17_73596555_T_C	52	0	1	0	0.186116700201207	SDK2
rs2074031	chr17	67522975	T	C	2	19	21	0.0952380952380952	0.499722439884726	0.5029241	0.0410909083451837	0.297122958670145	0.0691574370499037	0.0255179602653758	0.359639272139139	0.169106933507664	True	False	GM12892	CTCF	True	True	Low	MA0139.1_ynrCCAsyAGrkGGCrsyn;MA1102.2_nsCAGGGGGCGs	JASPAR	17	69526834	T	T	0.587	C	0.413	gnoMADg:nfe	17_69526834_T_C	102	4	1	0	0.179476861167002	MAP2K6		Standing height;Appendicular lean mass;Coxarthrosis [arthrosis of hip](FG);"Coxarthrosis"
rs4789687	chr17	80388013	G	A	7	1	8	0.875	0.504469215440233	0.4146837	0.604656995702633	0.973538130727216	0.100467327313145	0.50576536019571	0.986602621954199	0.789097563214924	True	False	GM12892	CTCF	True	True	Low	SRR357494_dedup.bam.motifs_2_CmnsGTGGCGCysT	NoPeak_denovo	17	82430137	A	G	0.7412	A	0.2588	gnoMADg:nfe	17_82430137_G_A	58	0	5	4	0.360160965794769	OGFOD3;UTS2R;HEXD;CYBC1;NARF	OGFOD3;FOXK2;HEXD;NARF
rs9911968	chr17	6558329	G	A	34	2	36	0.944444444444444	0.504469215440233	0.4276096	0.851149099796548	0.987726988775056	0.0368711957918196	0.821567992089422	0.991075732119461	0.919438044285802	True	False	GM12892	CTCF	True	True	Low	MA0139.1_ynrCCAsyAGrkGGCrsyn;MA1929.1_CTGCAnTnCCnnnnnnnnCCAsnAGrkGGCrsnn;MA1930.1_CTGCAGTnCnnnnnnnnnnCCAsyAGrkGGCrsyn	JASPAR	17	6655010	G	G	0.5117	A	0.4883	gnoMADg:nfe	17_6655010_G_A	81	0	7	4	0.380281690140845	SLC13A5;C17orf100;TXNDC17;KIAA0753;MED31;XAF1;PITPNM3	C17orf100;KIAA0753;MED31;PITPNM3
rs3813078	chr18	74517313	T	C	66	16	82	0.804878048780488	0.499722439884726	0.5128266	0.697224828377223	0.858862309605909	0.043451515581112	0.669348145867449	0.876589475790604	0.778043568991566	True	False	GM12892	CTCF	True	True	Low	MA1102.1_CnsCAGGGGGCrsn	JASPAR	18	76805357	T	T	0.8434	C	0.1566	gnoMADg:nfe	18_76805357_T_C	57	0	1	1	0.120523138832998	ZNF236	MBP
rs7239910	chr18	26020030	A	G	1	17	18	0.0555555555555556	0.499604574828026	0.5157316	0.0167194983277592	0.260562223934047	0.0690170521192481	0.0167194983277592	0.336783838143891	0.138640861130903	True	False	GM12892	CTCF	True	True	Low	MA0139.1_ynrCCAsyAGrkGGCrsyn	JASPAR	18	28440066	A	A	0.7118	G	0.2882	gnoMADg:nfe	18_28440066_A_G	70	0	1	0	0.15271629778672	CDH2
rs9953231	chr18	35150526	G	A	13	1	14	0.928571428571429	0.504469215440233	0.4572016	0.7110204886602	0.98928931373922	0.0745368949393105	0.638989628275382	0.98928931373922	0.85015490119971	True	False	GM12892	CTCF	True	True	Low	MA0139.1_ynrCCAsyAGrkGGCrsyn;MA1102.1_CnsCAGGGGGCrsn;MA1102.2_nsCAGGGGGCGs	JASPAR	18	37570563	G	G	0.7724	A	0.2276	gnoMADg:nfe	18_37570563_G_A	219	37	0	0	0.0663983903420523			Neuroticism score;Leg predicted mass (right);Forced expiratory volume in 1-second (fev1);Trunk predicted mass;Whole body water mass;Appendicular lean mass;Fed-up feelings;Trunk fat-free mass;Neurociticism;Worrier / anxious feelings;Sensitivity / hurt feelings;Salt added to food;Basal metabolic rate;Forced vital capacity (fvc);Feeling miserable;None of the above | qualifications;Leg fat-free mass …
rs1290743	chr19	50418735	G	A	72	32	104	0.692307692307692	0.504469215440233	0.4653313	0.641777472084797	0.797381845667051	0.0404142299926684	0.61065560997647	0.810531656939515	0.719579658875924	True	False	GM12892	CTCF	True	True	Low	MA1929.1_CTGCAnTnCCnnnnnnnnCCAsnAGrkGGCrsnn	JASPAR	19	49915478	A	A	0.7726	G	0.2276	gnoMADg:nfe	19_49915478_G_A	56	0	6	2	0.246680080482897	PNKP;IL4I1;AKT1S1;SIGLEC11;ATF5;TBC1D17	IL4I1;NUP62
rs417030	chr19	35847075	C	T	21	4	25	0.84	0.502017416215495	0.4935804	0.645513364856632	0.92674110084123	0.0744066674585079	0.587443648859122	0.962249842229248	0.786127232848931	True	False	GM12892	CTCF	True	True	Low	MA0139.1_ynrCCAsyAGrkGGCrsyn;MA1930.1_CTGCAGTnCnnnnnnnnnnCCAsyAGrkGGCrsyn	JASPAR	19	35356173	C	C	0.7757	T	0.2243	gnoMADg:nfe	19_35356173_C_T	52	0	7	0	0.192555331991952	CD22;HAMP;LSR;GPR42;USF2;FFAR3;FFAR1
rs1980479	chr20	39599001	A	G	3	36	39	0.0769230769230769	0.499604574828026	0.5732142	0.0195533362406283	0.165538823047786	0.0382004458761453	0.0118290216797138	0.204463129755531	0.0925460796442072	True	False	GM12892	CTCF	True	True	Low	MA0139.1_ynrCCAsyAGrkGGCrsyn;MA1929.1_CTGCAnTnCCnnnnnnnnCCAsnAGrkGGCrsnn;MA1930.1_CTGCAGTnCnnnnnnnnnnCCAsyAGrkGGCrsyn	JASPAR	20	40970361	A	G	0.7362	A	0.2638	gnoMADg:nfe	20_40970361_A_G	70	0	0	0	0.112877263581489
rs6062362	chr20	62911229	A	G	1	13	14	0.0714285714285714	0.499604574828026	0.5405153	0.0234775262412245	0.295031885502387	0.0767906539685629	0.0085906523130876	0.376552559131106	0.159254705871806	True	False	GM12892	CTCF	True	True	Low	Average_334_GCCmTCTAGTGGymy;SRR357486_dedup.bam.motifs_0_TssCCyCwrGTGG;SRR577849_dedup.bam.motifs_2_sCyCTGGTGGCCm;SRR6384340_dedup.bam.motifs_2_TGCmCCTGGTGGCrsy	NoPeak_denovo	20	64279876		G	0.6283	A	0.3717	gnoMADg:nfe	20_64279876_A_G	67	2	2	0	0.206036217303823	OPRL1;PCMTD2		Tea intake;Coffee intake
rs6089695	chr20	60808026	C	T	17	1	18	0.944444444444444	0.502017416215495	0.4633172	0.755965375120701	0.98305316948808	0.0645335160688531	0.699485994420493	0.991410642739228	0.869509272304391	True	False	GM12892	CTCF	True	True	Low	MA0139.1_ynrCCAsyAGrkGGCrsyn	JASPAR	20	62232970	C	C	0.5385	T	0.4615	gnoMADg:nfe	20_62232970_C_T	121	5	3	2	0.400402414486921	LAMA5;OSBPL2;SS18L1	LAMA5;OSBPL2	Lymphocyte counts;Reticulocyte fraction of red cells;High light scatter reticulocyte percentage of red cells;Reticulocyte count;High light scatter reticulocyte count
rs6126017	chr20	49093789	T	C	2	50	52	0.0384615384615385	0.499722439884726	0.4937103	0.0138682122065455	0.134436575942043	0.0328963773959853	0.0138682122065455	0.168012917897885	0.074152394074294	True	False	GM12892	CTCF	True	True	Low	MA0139.1_ynrCCAsyAGrkGGCrsyn	JASPAR	20	50477252	C	T	0.5083	C	0.4917	gnoMADg:nfe	20_50477252_T_C	160	29	1	2	0.273440643863179	PTPN1	PTPN1;RIPOR3	Red blood cell count;Mean corpuscular volume;Platelet count;Lymphocyte counts;Mean corpuscular haemoglobin;Lymphocyte counts;Red blood cell count;Haemoglobin concentration;Hematocrit;Red blood cell count;Monocyte percentage of white cells;Monocyte count;Hematocrit;Haematocrit percentage;Mean corpuscular volume;Hemoglobin concentration;Hemoglobin;Hematocrit;Mean corpuscular volume;Monocyte count;M…
rs2240176	chr22	31321948	G	A	10	1	11	0.909090909090909	0.504469215440233	0.4767301	0.62496614567841	0.976651378346619	0.0950755605713768	0.527297507456983	0.987086793064799	0.800808762012514	True	False	GM12892	CTCF	True	True	Low	Average_25_GnsTGCAGTGGnGCC;ENCFF000ONR_dedup.bam.motifs_0_GkGCAGCAsyTCC	NoPeak_denovo	22	30925961	G	G	0.7223	A	0.2777	gnoMADg:nfe	22_30925961_G_A	99	0	7	3	0.294164989939638	MTMR3;MORC2;DUSP18;RNF185;SF3A1;OSBP2;SELENOM	SMTN;MORC2;OSBP2
rs2026622	chrX	56829278	T	C	1	17	18	0.0555555555555556	0.499722439884726	0.5234153	0.0183752851824083	0.260518042635032	0.0665741371972111	0.0060267005070483	0.316811447810456	0.13944666390872	True	False	GM12892	CTCF	True	True	Low	ENCFF000BAS_dedup.bam.motifs_0_TnGCGCCCTsTrGTG;SRR351734_dedup.bam.motifs_1_GnGCnACAkGGyG;SRR357486_dedup.bam.motifs_0_TssCCyCwrGTGG;SRR357487_dedup.bam.motifs_2_CyAGGGGGCGsynG;SRR6845320_dedup.bam.motifs_2_GCyACywGGnG	NoPeak_denovo	X	56802845	C	C	0.7966	T	0.2034	gnoMADg:nfe	X_56802845_T_C	119	37	0	0	0.0929577464788732			Haematocrit percentage;Hematocrit;Immature reticulocyte fraction;Bioavailable testosterone levels;Bioavailable testosterone levels;Immature fraction of reticulocytes;Reticulocyte fraction of red cells;Mean corpuscular volume;Mean corpuscular hemoglobin;Heel quantitative ultrasound index (qui) direct entry;Heel bone mineral density (bmd);Sex hormone-binding globulin levels;Plateletcrit;Heel bone m…
rs5916907	chrX	103413776	A	G	1	17	18	0.0555555555555556	0.499604574828026	0.5023785	0.0292519289624629	0.278094415689211	0.0707616567944201	0.01308459547791	0.337758811196973	0.153673172325837	True	False	GM12892	CTCF	True	True	Low	MA0139.1_ynrCCAsyAGrkGGCrsyn;MA1929.1_CTGCAnTnCCnnnnnnnnCCAsnAGrkGGCrsnn	JASPAR	X	104169095	A	A	0.6699	G	0.3301	gnoMADg:nfe	X_104169095_A_G	32	0	0	0	0.0865191146881288
rs10925876	chr1	235673555	A	G	5	29	34	0.147058823529412	0.500006393220738	0.5242775	0.0661198217629391	0.28694404797368	0.0577040404413882	0.0489061328787152	0.332958536137421	0.17653193486831	True	False	GM19239	CTCF	True	True	Low	MA0139.1_ynrCCAsyAGrkGGCrsyn	JASPAR	1	235510252	A	A	0.8607	G	0.1393	gnoMADg:nfe	1_235510252_A_G	71	0	1	2	0.306639839034205	B3GALNT2	ARID4B;B3GALNT2
rs213499	chr1	54866285	A	C	4	29	33	0.121212121212121	0.499882604805573	0.5128366	0.0580828911819839	0.268183112708161	0.0567716306299946	0.0436896195910201	0.322678939239609	0.163133001945072	True	False	GM19239	CTCF	True	True	Low	MA0139.1_ynrCCAsyAGrkGGCrsyn;MA1102.1_CnsCAGGGGGCrsn	JASPAR	1	54400612	C	A	0.5342	C	0.4658	gnoMADg:nfe	1_54400612_A_C	106	4	1	0	0.206036217303823	SSBP3		Platelet count;Plateletcrit;Statin medication;Low density lipoprotein cholesterol levels
rs576888	chr1	84853611	A	C	2	24	26	0.0769230769230769	0.499882604805573	0.5339322	0.0231507962846223	0.22086823422708	0.05409014523428	0.0208614367485745	0.279464472181368	0.122009515255851	True	False	GM19239	CTCF	True	True	Low	MA0139.1_ynrCCAsyAGrkGGCrsyn;MA1102.1_CnsCAGGGGGCrsn;MA1102.2_nsCAGGGGGCGs;MA1929.1_CTGCAnTnCCnnnnnnnnCCAsnAGrkGGCrsnn;MA1930.1_CTGCAGTnCnnnnnnnnnnCCAsyAGrkGGCrsyn	JASPAR	1	84387928	A	C	0.803	A	0.197	gnoMADg:nfe	1_84387928_A_C	51	0	3	2	0.293762575452716	DNASE2B;SSX2IP;CTBS	SSX2IP;CTBS
rs7553224	chr1	183697046	G	T	27	1	28	0.964285714285714	0.502609575449794	0.555691	0.780638197103032	0.980260192889657	0.0556544707342424	0.713558951022761	0.983936774620633	0.880449194996344	True	False	GM19239	CTCF	True	True	Low	MA1102.1_CnsCAGGGGGCrsn;MA1102.2_nsCAGGGGGCGs	JASPAR	1	183727911	T	T	0.5101	G	0.4899	gnoMADg:nfe	1_183727911_G_T	62	0	5	1	0.346881287726358	SMG7;ARPC5;RGL1;NCF2;LAMC1	ARPC5
rs11675218	chr2	65215030	G	A	3	14	17	0.176470588235294	0.502936923519813	0.6414542	0.0428093415437557	0.287467711866609	0.0664192481101323	0.0265087016093003	0.347356794061344	0.165138526705182	True	False	GM19239	CTCF	True	True	Low	MA0139.1_ynrCCAsyAGrkGGCrsyn;MA1930.1_CTGCAGTnCnnnnnnnnnnCCAsyAGrkGGCrsyn	JASPAR	2	64987896	G	G	0.8522	A	0.1478	gnoMADg:nfe	2_64987896_G_A	48	0	1	0	0.146076458752515	SLC1A4
rs6749056	chr2	119765899	T	C	6	24	30	0.2	0.499062597695064	0.4877111	0.11250520606211	0.386967413227974	0.0721910877474765	0.0801545866483437	0.436545824001763	0.249736309645042	True	False	GM19239	CTCF	True	True	Low	MA1929.1_CTGCAnTnCCnnnnnnnnCCAsnAGrkGGCrsnn	JASPAR	2	119008323	C	C	0.6577	T	0.3423	gnoMADg:nfe	2_119008323_T_C	45	0	1	0	0.165995975855131	MARCO
rs7584506	chr2	70350370	C	G	36	8	44	0.818181818181818	0.498365277397508	0.4739403	0.708444708506419	0.911776453591279	0.0534781876726586	0.659431050584378	0.930304227433859	0.810110581048849	True	False	GM19239	CTCF	True	True	Low	SRR6845320_dedup.bam.motifs_2_GCyACywGGnG	NoPeak_denovo	2	70123238	G	C	0.9406	G	0.05936	gnoMADg:nfe	2_70123238_C_G	103	6	4	0	0.245674044265594	SNRNP27;C2orf42;FAM136A;ASPRV1		Mean spheric corpuscular volume;Standing height;White blood cell count;Neutrophil count;White blood cell count;Neutrophil count
rs4385095	chr4	168260187	G	A	17	1	18	0.944444444444444	0.502936923519813	0.5001755	0.737111889124437	0.983472153710923	0.0697383004264738	0.662739542134401	0.984547016587428	0.86029202141768	True	False	GM19239	CTCF	True	True	Low	MA0139.1_ynrCCAsyAGrkGGCrsyn;MA1929.1_CTGCAnTnCCnnnnnnnnCCAsnAGrkGGCrsnn	JASPAR	4	167339036	A	A	0.9519	G	0.04811	gnoMADg:nfe	4_167339036_G_A	59	0	0	0	0.146076458752515
rs42868	chr5	33936076	C	G	7	27	34	0.205882352941176	0.498365277397508	0.5297433	0.11259351188241	0.344255218175739	0.0612824903317056	0.0809835263650242	0.378485283237833	0.228424365029075	True	False	GM19239	CTCF	True	True	Low	SRR6845323_dedup.bam.motifs_3_CrCCAGsnGGT	NoPeak_denovo	5	33935971	G	C	0.8211	G	0.1789	gnoMADg:nfe	5_33935971_C_G	47	1	0	0	0.119517102615694			Skin colour
rs12199406	chr6	5898358	G	A	5	27	32	0.15625	0.502936923519813	0.4451599	0.0925201277014631	0.377407707747706	0.074212527903387	0.069327643709905	0.43325198400556	0.234963917724584	True	False	GM19239	CTCF	True	True	Low	Average_25_GnsTGCAGTGGnGCC;SRR6384340_dedup.bam.motifs_2_TGCmCCTGGTGGCrsy	NoPeak_denovo	6	5898125	G	G	0.7807	A	0.2193	gnoMADg:nfe	6_5898125_G_A	45	0	0	0	0.0531187122736418
rs167772	chr6	44280812	C	T	43	20	63	0.682539682539683	0.501049212384606	0.4600522	0.603303911954133	0.807121739373804	0.0527214309496054	0.561141104966437	0.827198155672566	0.705212825663968	True	False	GM19239	CTCF	True	True	Low	Average_123_TGGCCmyCTAGTGGyk;SRR6384340_dedup.bam.motifs_2_TGCmCCTGGTGGCrsy	NoPeak_denovo	6	44313075	C	T	0.5604	C	0.4396	gnoMADg:nfe	6_44313075_C_T	74	4	5	1	0.199195171026157	SLC35B2;AARS2;NFKBIE;TCTE1;TMEM151B	SPATS1	Monocyte count;Monocyte count;Monocyte count;Monocyte percentage of white cells
rs2073525	chr6	33290825	A	G	3	25	28	0.107142857142857	0.500006393220738	0.5520008	0.0401200381001453	0.242396398140192	0.0547574153972052	0.0246569648729747	0.290907327182757	0.141258218120169	True	False	GM19239	CTCF	True	True	Low	MA1102.1_CnsCAGGGGGCrsn	JASPAR	6	33323048	G	G	0.5291	A	0.4709	gnoMADg:nfe	6_33323048_A_G	328	55	14	2	0.432997987927565	WDR46;ITPR3;ZBTB9;HLA-DOA;HLA-DPA1;TAPBP;HSD17B8;HLA-DRB1;DAXX;RGL2;HLA-DRB5;RPS18;ZBTB22;BAK1	WDR46;TAPBP	Mean corpuscular hemoglobin;Platelet count;Plateletcrit;Type 1 diabetes;"Type 1 diabetes strict (exclude DM2)";Intestinal malabsorption (non-celiac);White blood cell count;Eosinophil percentage of white cells;Lymphocyte percentage of white cells;"Type 1 diabetes wide definition";"Type1 diabetes definitions combined";Eosinophil counts;Platelet count;Type 1 diabetes;Celiac disease;Mean spheric corp…
rs2856695	chr6	32651894	A	G	2	11	13	0.153846153846154	0.500006393220738	0.5655749	0.0465342095138526	0.360187250860708	0.0883273542506882	0.0271607174885322	0.452800960319503	0.20336073018728	True	False	GM19239	CTCF	True	True	Low	Average_80_yCGnGTGsAGTksn;SRR3180009_dedup.bam.motifs_2_AyrGCGCCCyCTn;SRR6845320_dedup.bam.motifs_0_rkrGTGCAGTGGsT;SRR6845320_dedup.bam.motifs_3_TrsCGGGCGCnnT;SRR6845323_dedup.bam.motifs_2_ACTAGAkGGCns	NoPeak_denovo	6	32684117	A	A	0.5152	G	0.4848	gnoMADg:nfe	6_32684117_A_G	760	274	0	0	0			Eosinophil counts;White blood cell count;Neutrophil percentage of white cells;"Diabetes insuline treatment (Kela reimbursement)";"Asthma including avohilmo";Diabetes mellitus;"Diabetes several complications";Other maternal disorders predominantly related to pregnancy;"Type 1 diabetes strict definition";"Lichen planus including avohilmo";"Redundant prepuce phimosis and paraphimosis";Diabetic hypog…
rs34260811	chr6	29715332	C	A	10	3	13	0.769230769230769	0.502925586204953	0.3271673	0.67244089471225	0.960727111543054	0.0766456320248326	0.600564809292469	0.968777573596608	0.816584003127652	True	False	GM19239	CTCF	True	True	Low	SRR6384340_dedup.bam.motifs_2_TGCmCCTGGTGGCrsy	NoPeak_denovo	6	29747555	C	C	0.7577	A	0.2423	gnoMADg:nfe	6_29747555_C_A	345	116	9	5	0.380281690140845	RPP21;HLA-F;HLA-G;TRIM31;HLA-E;HLA-A;TRIM26;ZFP57;TRIM40	HLA-F;HLA-G;TRIM31;HLA-A;TRIM40	Mean corpuscular hemoglobin;Platelet count;Plateletcrit;High light scatter reticulocyte count;Finngen Rheumatological endpoints;"Type 1 diabetes strict (exclude DM2)";Ohter specific/unspecified arthritis;"Reactive arthropathies FINNGEN";Eosinophil percentage of granulocytes;Plateletcrit;Platelet count;Neuronal pentraxin-1 measurement;Mean corpuscular volume;White blood cell count;Lymphocyte count…
rs1012371	chr7	48360764	C	T	16	2	18	0.888888888888889	0.501049212384606	0.4814305	0.688701505881825	0.96362635957478	0.0721556241618678	0.617912361191416	0.974653074823351	0.826163932728302	True	False	GM19239	CTCF	True	True	Low	MA0139.1_ynrCCAsyAGrkGGCrsyn;MA1929.1_CTGCAnTnCCnnnnnnnnCCAsnAGrkGGCrsnn	JASPAR	7	48321167	T	T	0.6462	C	0.3538	gnoMADg:nfe	7_48321167_C_T	36	0	2	0	0.0798792756539235	ABCA13;HUS1
rs13232480	chr7	143069310	T	C	2	35	37	0.0540540540540541	0.499062597695064	0.5135433	0.019652309445525	0.178876980685527	0.0440543343264566	0.0085250773765519	0.221862862176104	0.0992646450655259	True	False	GM19239	CTCF	True	True	Low	SRR357493_dedup.bam.motifs_4_GGTGGCGCym	NoPeak_denovo	7	143372217	C	C	0.8244	T	0.1756	gnoMADg:nfe	7_143372217_T_C	44	0	4	0	0.219114688128773	FAM131B;CLCN1;EPHA1;GSTK1
rs10762346	chr10	71940082	C	T	2	15	17	0.117647058823529	0.501049212384606	0.5332401	0.0471054257612725	0.323269003847886	0.0746171844356456	0.0354151419251374	0.406363121057636	0.185187214804579	True	False	GM19239	CTCF	True	True	Low	SRR6845320_dedup.bam.motifs_2_GCyACywGGnG	NoPeak_denovo	10	70180326	T	T	0.8098	C	0.1902	gnoMADg:nfe	10_70180326_C_T	42	0	3	0	0.179275653923541	PPA1;AIFM2;TYSND1
rs11553577	chr10	97453464	T	G	7	51	58	0.120689655172414	0.501528912923036	0.491697	0.0600557583507822	0.225046674865973	0.0439207102227673	0.0589987768410689	0.273224662309024	0.142551216608378	True	False	GM19239	CTCF	True	True	Low	MA0139.1_ynrCCAsyAGrkGGCrsyn	JASPAR	10	95693707	T	T	0.9357	G	0.06431	gnoMADg:nfe	10_95693707_T_G	95	0	3	1	0.426559356136821	TCTN3;SORBS1;ENTPD1	TCTN3
rs3752750	chr10	73455308	T	C	8	28	36	0.222222222222222	0.499062597695064	0.5051905	0.125204965969375	0.377770943555153	0.0661702796806243	0.0975249946020318	0.437937784830832	0.251487954762264	True	False	GM19239	CTCF	True	True	Low	MA1102.1_CnsCAGGGGGCrsn	JASPAR	10	71695551	C	C	0.7112	T	0.2888	gnoMADg:nfe	10_71695551_T_C	58	0	2	0	0.112877263581489	CDH23;C10orf105
rs3847501	chr10	122088351	C	T	11	1	12	0.916666666666667	0.501049212384606	0.4331132	0.698527019402888	0.973944632160275	0.0772162064817612	0.618119624015858	0.988866221479558	0.836235825781581	True	False	GM19239	CTCF	True	True	Low	MA0139.1_ynrCCAsyAGrkGGCrsyn	JASPAR	10	120328839	T	C	0.7704	T	0.2296	gnoMADg:nfe	10_120328839_C_T	38	0	0	0	0.0464788732394366
rs870457	chr10	72311394	C	T	2	15	17	0.117647058823529	0.501049212384606	0.5091383	0.0431509440704939	0.350824651759988	0.0826879729604672	0.0240241362929141	0.426254393066606	0.196987797915241	True	False	GM19239	CTCF	True	True	Low	MA0139.1_ynrCCAsyAGrkGGCrsyn;MA1102.1_CnsCAGGGGGCrsn;MA1102.2_nsCAGGGGGCGs;MA1930.1_CTGCAGTnCnnnnnnnnnnCCAsyAGrkGGCrsyn	JASPAR	10	70551638	C	C	0.8558	T	0.1442	gnoMADg:nfe	10_70551638_C_T	60	0	0	1	0.1		PALD1
rs12295599	chr11	45790983	T	C	1	9	10	0.1	0.499062597695064	0.5401575	0.034783693138253	0.395402642414194	0.0989000379578037	0.0125270687001714	0.474166664145011	0.215093167776223	True	False	GM19239	CTCF	True	True	Low	SRR357494_dedup.bam.motifs_2_CmnsGTGGCGCysT	NoPeak_denovo	11	45769432	T	T	0.9414	C	0.05859	gnoMADg:nfe	11_45769432_T_C	52	0	1	0	0.179275653923541	SLC35C1
rs4544037	chr11	118222062	T	C	15	3	18	0.833333333333333	0.499062597695064	0.5111756	0.608265112745236	0.937008450834288	0.0875687887007199	0.50734097490423	0.937008450834288	0.772636781789762	True	False	GM19239	CTCF	True	True	Low	MA1930.1_CTGCAGTnCnnnnnnnnnnCCAsyAGrkGGCrsyn	JASPAR	11	118351347	C	T	0.8085	C	0.1915	gnoMADg:nfe	11_118351347_T_C	97	4	5	5	0.212877263581489	TRAPPC4;JAML;UBE4A;CD3G;MPZL2	IFT46;TMEM25;UBE4A;PHLDB1;ATP5MG	Hematocrit;Hemoglobin;Hemoglobin concentration;Hematocrit
rs4756787	chr11	14292377	C	A	34	1	35	0.971428571428571	0.502925586204953	0.4965905	0.840563720152626	0.986673959909498	0.0390775070567248	0.811248597948305	0.994241037797433	0.913618840031062	True	False	GM19239	CTCF	True	True	Low	MA1102.2_nsCAGGGGGCGs	JASPAR	11	14270831	A	A	0.888	C	0.112	gnoMADg:nfe	11_14270831_C_A	73	8	3	0	0.159356136820926	RRAS2;PDE3B;COPB1		Serum 25-Hydroxyvitamin D levels;Serum 25-Hydroxyvitamin D levels;Serum 25-Hydroxyvitamin D levels;Hemoglobin A1c levels;Serum 25-Hydroxyvitamin D levels;Vitamin D levels;Serum 25-Hydroxyvitamin D levels;Serum 25-Hydroxyvitamin D levels
rs7941928	chr11	2315404	G	A	4	27	31	0.129032258064516	0.502936923519813	0.4476954	0.0788945162001435	0.341938519084312	0.0675159595549593	0.0577467948133645	0.395743456868247	0.210416517642228	True	False	GM19239	CTCF	True	True	Low	MA1929.1_CTGCAnTnCCnnnnnnnnCCAsnAGrkGGCrsnn	JASPAR	11	2294174	G	G	0.6208	A	0.3792	gnoMADg:nfe	11_2294174_G_A	79	1	4	1	0.199195171026157	CD81;C11orf21;ASCL2;TSPAN32	C11orf21	Red blood cell count
rs1047776	chr12	6948692	A	G	1	16	17	0.0588235294117647	0.500006393220738	0.5442285	0.0252648911361993	0.258137052210571	0.0654423689828423	0.0117058744451641	0.319840980375079	0.141700971673385	True	False	GM19239	CTCF	True	True	Low	SRR357487_dedup.bam.motifs_2_CyAGGGGGCGsynG	NoPeak_denovo	12	6839528	G	G	0.628	A	0.3722	gnoMADg:nfe	12_6839528_A_G	50	1	10	3	0.346881287726358	SPSB2;GNB3;RBP5;CLSTN3;P3H3;TPI1;ATN1;CDCA3;LRRC23;GPR162	GNB3;P3H3;LRRC23	Complement C1r subcomponent-like protein measurement
rs10848159	chr12	131092868	G	A	10	1	11	0.909090909090909	0.502936923519813	0.4570489	0.640848591420402	0.974367512996204	0.0895810756400467	0.555285725782314	0.98128519155052	0.807608052208303	True	False	GM19239	CTCF	True	True	Low	MA0139.1_ynrCCAsyAGrkGGCrsyn	JASPAR	12	130608323	G	A	0.5289	G	0.4711	gnoMADg:nfe	12_130608323_G_A	36	0	0	0	0.086317907444668
rs10863128	chr12	86365790	C	A	12	1	13	0.923076923076923	0.502925586204953	0.4528007	0.700489927513522	0.981363233292895	0.0791598408378912	0.606477301831219	0.991519670313597	0.840926580403208	True	False	GM19239	CTCF	True	True	Low	Average_351_nTGCTsCCCC;SRR3180009_dedup.bam.motifs_2_AyrGCGCCCyCTn;SRR6845320_dedup.bam.motifs_3_TrsCGGGCGCnnT	NoPeak_denovo	12	85972011	A	C	0.6708	A	0.3292	gnoMADg:nfe	12_85972011_C_A	65	0	3	0	0.172635814889336	RASSF9;NTS;MGAT4C
rs12310318	chr12	62729782	A	G	1	12	13	0.0769230769230769	0.500006393220738	0.4988719	0.0246246586501089	0.357109158597963	0.0926526707371508	0.0141993332010691	0.450573315726972	0.190866908624036	True	False	GM19239	CTCF	True	True	Low	MA0139.1_ynrCCAsyAGrkGGCrsyn;MA1102.1_CnsCAGGGGGCrsn;MA1102.2_nsCAGGGGGCGs	JASPAR	12	62336001	G	A	0.6968	G	0.3032	gnoMADg:nfe	12_62336001_A_G	83	4	2	0	0.166197183098592	USP15;TAFA2		Platelet count;Platelet count;Plateletcrit;Platelet count
rs12427435	chr13	101259427	A	G	2	31	33	0.0606060606060606	0.500006393220738	0.5975682	0.0161132513273184	0.153218083076589	0.0375457023416122	0.0113853685141032	0.193972233394484	0.0846656672019539	True	False	GM19239	CTCF	True	True	Low	MA1102.1_CnsCAGGGGGCrsn	JASPAR	13	100607173	G	A	0.5452	G	0.4548	gnoMADg:nfe	13_100607173_A_G	104	7	3	0	0.206036217303823	GGACT;TMTC4;PCCA		Ever smoked;Spherical power (left);Ankle spacing width (right);Spherical power (right);Standing height;Ankle spacing width;Age started wearing glasses or contact lenses
rs2296860	chr13	99852753	A	G	5	29	34	0.147058823529412	0.500006393220738	0.4874917	0.0838105334350898	0.317121391935459	0.0625343040811409	0.058662562671676	0.351434921100613	0.200465962685274	True	False	GM19239	CTCF	True	True	Low	SRR357493_dedup.bam.motifs_4_GGTGGCGCym	NoPeak_denovo	13	99200499	G	G	0.7119	A	0.2883	gnoMADg:nfe	13_99200499_A_G	108	16	4	1	0.226156941649899	GPR183;UBAC2;GPR18;CLYBL	UBAC2	Neutrophil percentage of granulocytes;Sum eosinophil basophil counts;Asthma | blood clot dvt bronchitis emphysema asthma rhinitis eczema allergy diagnosed by doctor;Eosinophil counts;Asthma;Asthma;Eosinophil counts;Eosinophil percentage of white cells;None of the above | blood clot dvt bronchitis emphysema asthma rhinitis eczema allergy diagnosed by doctor;Asthma | non-cancer illness code self-re…
rs11628742	chr14	50515075	T	C	10	1	11	0.909090909090909	0.499062597695064	0.5066727	0.603540699808832	0.973639505245981	0.0994194624890823	0.506484926761714	0.982863461243668	0.788590102527406	True	False	GM19239	CTCF	True	True	Low	MA1929.1_CTGCAnTnCCnnnnnnnnCCAsnAGrkGGCrsnn	JASPAR	14	50048357	T	T	0.5302	C	0.4698	gnoMADg:nfe	14_50048357_T_C	66	0	1	0	0.112877263581489	VCPKMT
rs172966	chr14	65228069	C	T	10	1	11	0.909090909090909	0.501049212384606	0.4937698	0.612063113569009	0.976001329614235	0.0981921750620157	0.521604542762292	0.986169229411713	0.794032221591622	True	False	GM19239	CTCF	True	True	Low	SRR7686901_dedup.bam.motifs_3_GrnsTCAGCCwCnny	NoPeak_denovo	14	64761351	T	C	0.7836	T	0.2164	gnoMADg:nfe	14_64761351_C_T	79	14	3	0	0.165995975855131	FNTB;CHURC1;PLEKHG3		Mean sphered cell volume;Red cell distribution width;Mean spheric corpuscular volume;Red cell distribution width;Reticulocyte fraction of red cells;Red cell distribution width;Red blood cell (erythrocyte) distribution width;Platelet distribution width;Platelet count;Red cell distribution width;Reticulocyte count;High light scatter reticulocyte count;Platelet distribution width;Mean reticulocyte v…
rs4901170	chr14	52334589	T	C	4	25	29	0.137931034482759	0.499062597695064	0.5404391	0.0590328093462979	0.282673800744866	0.059229746599374	0.0388445206147991	0.331413187728811	0.170853305045582	True	False	GM19239	CTCF	True	True	Low	ENCFF000BAS_dedup.bam.motifs_0_TnGCGCCCTsTrGTG;SRR357487_dedup.bam.motifs_2_CyAGGGGGCGsynG	NoPeak_denovo	14	51867871	T	T	0.5785	C	0.4215	gnoMADg:nfe	14_51867871_T_C	42	0	2	0	0.186116700201207	GNG2;PTGDR
rs11854049	chr15	64200682	C	A	9	2	11	0.818181818181818	0.502925586204953	0.4026932	0.614115907062603	0.953902363451709	0.0907163583055919	0.525636889461565	0.972202714380087	0.784009135257156	True	False	GM19239	CTCF	True	True	Low	SRR357486_dedup.bam.motifs_0_TssCCyCwrGTGG	NoPeak_denovo	15	63908483	C	C	0.9999	A	0.000147	gnoMADg:nfe	15_63908483_C_A	0	0	0	0	0.093158953722334
rs12441854	chr15	72633931	A	G	1	18	19	0.0526315789473684	0.500006393220738	0.4903421	0.0276865353833609	0.281734741735007	0.0688714332710382	0.0115128064563469	0.326079178754705	0.154710638559184	True	False	GM19239	CTCF	True	True	Low	MA0139.1_ynrCCAsyAGrkGGCrsyn;MA1102.1_CnsCAGGGGGCrsn;MA1102.2_nsCAGGGGGCGs	JASPAR	15	72341590	G	G	0.9987	A	0.001309	gnoMADg:nfe	15_72341590_A_G	1	0	1	0	0.126156941649899	HEXA
rs6493157	chr15	45837808	A	C	1	11	12	0.0833333333333333	0.499882604805573	0.5810145	0.0146539251901733	0.29840942576681	0.0786321253138332	0.0146539251901733	0.382347977489074	0.156531675478492	True	False	GM19239	CTCF	True	True	Low	Average_353_CCACyAGrk	NoPeak_denovo	15	45545610	C	A	0.8848	C	0.1152	gnoMADg:nfe	15_45545610_A_C	40	0	7	1	0.192555331991952	DUOX1;BLOC1S6;C15orf48;SQOR;SHF;SLC28A2;AFG2B	DUOX1
rs8059260	chr16	11060151	A	G	1	9	10	0.1	0.500006393220738	0.5393784	0.0316225949126124	0.399414342025949	0.100690481837411	0.0220647896517808	0.492144280747317	0.215518468469281	True	False	GM19239	CTCF	True	True	Low	SRR6845323_dedup.bam.motifs_6_AGGkGGCAGn	NoPeak_accessory_motif	16	10966294	G	A	0.8406	G	0.1594	gnoMADg:nfe	16_10966294_A_G	79	3	3	0	0.206036217303823	CLEC16A;CIITA;DEXI		Eosinophil counts;Multiple sclerosis;Type 1 diabetes
rs753152	chr17	40913505	T	G	6	25	31	0.193548387096774	0.501528912923036	0.4896128	0.1094237281132	0.380987632034621	0.070854502672961	0.0784747719454362	0.433285618125696	0.24520568007391	True	False	GM19239	CTCF	True	True	Low	ENCFF000ONR_dedup.bam.motifs_0_GkGCAGCAsyTCC	NoPeak_denovo	17	42761487	G	T	0.9966	G	0.003399	gnoMADg:nfe	17_42761487_T_G	11	0	7	0	0.192756539235412	RAMP2;ATP6V0A1;EZH1;PSME3;BECN1;COA3;VPS25
rs8076131	chr17	38080912	G	A	1	43	44	0.0227272727272727	0.502936923519813	0.5001719	0.0169888929436808	0.131391456280164	0.0332064865026946	0.0067330570005518	0.169253980409275	0.0741901746119223	True	False	GM19239	CTCF	True	True	Low	SRR6845323_dedup.bam.motifs_2_ACTAGAkGGCns	NoPeak_denovo	17	39924659	A	A	0.5475	G	0.4525	gnoMADg:nfe	17_39924659_G_A	280	76	14	7	0.400402414486922	ZPBP2;SMARCE1;IKZF3;MED1;MED24;PGAP3;GSDMA;GSDMB;PSMD3;ERBB2;MIEN1;CDK12;STARD3;ORMDL3	ZPBP2;THRA;MED24;PGAP3;GSDMB;PSMD3;STARD3	Asthma;Lymphocyte percentage of white cells;Monocyte percentage of white cells;Eosinophil percentage of white cells;"Asthma hospital admissions main diagnosis only";Allergic asthma (mode) (more control exclusions);Childhood asthma (age<16) (more control exclusions);Sum neutrophil eosinophil counts;Ventolin 100micrograms inhaler | treatment/medication code;Inflammatory bowel disease;Monocyte count…
rs1370905	chr18	24234510	A	C	19	49	68	0.279411764705882	0.499882604805573	0.5583897	0.168285804932256	0.342755455411931	0.0464211932530523	0.145912590595195	0.37940061149254	0.255520630172094	True	False	GM19239	CTCF	True	True	Low	Average_334_GCCmTCTAGTGGymy;Average_353_CCACyAGrk;SRR6845323_dedup.bam.motifs_2_ACTAGAkGGCns	NoPeak_denovo	18	26654546	C	C	0.5506	A	0.4494	gnoMADg:nfe	18_26654546_A_C	64	0	1	1	0.327162977867203	KCTD1	KCTD1
rs4455065	chr18	5074049	A	G	27	2	29	0.931034482758621	0.500006393220738	0.494666	0.776182038359051	0.967630424223845	0.0533928504559803	0.723325015607523	0.975835070689456	0.871906231291448	True	False	GM19239	CTCF	True	True	Low	SRR3180008_dedup.bam.motifs_2_ynTCTAGTrGnk;SRR6384340_dedup.bam.motifs_0_nTTCTAGTG	NoPeak_denovo	18	5074050	G	A	0.9479	G	0.05213	gnoMADg:nfe	18_5074050_A_G	33	0	0	0	0.0796780684104628
rs1551555	chr19	52005334	G	A	22	2	24	0.916666666666667	0.502936923519813	0.4055859	0.798949498648977	0.978175837331985	0.0489267993664348	0.751202333879008	0.989700518809185	0.888562667990481	True	False	GM19239	CTCF	True	True	Low	MA1930.1_CTGCAGTnCnnnnnnnnnnCCAsyAGrkGGCrsyn	JASPAR	19	51502080		A	0.8205	G	0.1795	gnoMADg:nfe	19_51502080_G_A	53	0	4	0	0.331991951710262	SIGLEC6;SIGLEC12;SIGLEC14;ZNF175
rs354020	chr19	49838891	C	A	18	5	23	0.782608695652174	0.502925586204953	0.3769006	0.696435162509909	0.934409017881712	0.0640804498778111	0.637608914887573	0.950781766000477	0.81542209019581	True	False	GM19239	CTCF	True	True	Low	Average_123_TGGCCmyCTAGTGGyk;SRR299320_dedup.bam.motifs_2_CywnGTGGCrsCC	NoPeak_denovo	19	49335634	C	A	0.7513	C	0.2487	gnoMADg:nfe	19_49335634_C_A	92	0	5	4	0.407243460764587	KASH5;DKKL1;SLC6A16;TEAD2;CD37	KASH5;DKKL1;TEAD2;CD37
rs7255990	chr19	38705237	T	C	5	26	31	0.161290322580645	0.499062597695064	0.4605896	0.0964610324460884	0.370761132423609	0.0713980950972165	0.0667189505491884	0.413438391178558	0.233611082434849	True	False	GM19239	CTCF	True	True	Low	MA0139.1_ynrCCAsyAGrkGGCrsyn	JASPAR	19	38214597	C	T	0.9623	C	0.03768	gnoMADg:nfe	19_38214597_T_C	52	0	4	0	0.139637826961771	PPP1R14A;ZFP30;SIPA1L3;C19orf33
rs6126017	chr20	49093789	T	C	2	36	38	0.0526315789473684	0.499062597695064	0.5307768	0.017234111709531	0.162628269084464	0.040102672264536	0.0078406324665985	0.210378924607881	0.0899311903969977	True	False	GM19239	CTCF	True	True	Low	MA0139.1_ynrCCAsyAGrkGGCrsyn	JASPAR	20	50477252	C	T	0.5083	C	0.4917	gnoMADg:nfe	20_50477252_T_C	160	29	1	2	0.273440643863179	PTPN1	PTPN1;RIPOR3	Red blood cell count;Mean corpuscular volume;Platelet count;Lymphocyte counts;Mean corpuscular haemoglobin;Lymphocyte counts;Red blood cell count;Haemoglobin concentration;Hematocrit;Red blood cell count;Monocyte percentage of white cells;Monocyte count;Hematocrit;Haematocrit percentage;Mean corpuscular volume;Hemoglobin concentration;Hemoglobin;Hematocrit;Mean corpuscular volume;Monocyte count;M…
rs11912844	chr22	38030425	A	C	16	28	44	0.363636363636364	0.499882604805573	0.6255496	0.164516060435798	0.387144318237591	0.0574247097573868	0.133766729412299	0.426107315831945	0.275830189336694	True	False	GM19239	CTCF	True	True	Low	SRR357487_dedup.bam.motifs_2_CyAGGGGGCGsynG	NoPeak_denovo	22	37634418	C	A	0.9996	C	0.0004265	gnoMADg:nfe	22_37634418_A_C	0	0	0	0	0.106237424547284
rs2240175	chr22	31321847	C	A	14	2	16	0.875	0.502925586204953	0.4627013	0.65755531721296	0.9544286447072	0.0787924159336888	0.574895873262719	0.968305911310638	0.80599198096008	True	False	GM19239	CTCF	True	True	Low	MA0139.1_ynrCCAsyAGrkGGCrsyn;MA1102.2_nsCAGGGGGCGs	JASPAR	22	30925860	C	C	0.6829	A	0.3173	gnoMADg:nfe	22_30925860_C_A	102	0	4	3	0.320120724346076	MORC2;SF3A1;OSBP2;SELENOM	TUG1;MORC2;OSBP2
rs2809823	chr1	101003762	C	A	8	5	13	0.615384615384615	0.505613582059069	0.2589357	0.617368878067698	0.934172164291135	0.0839155293771907	0.525749276285365	0.947395245753373	0.775770521179417	True	False	H1-hESC	CTCF	True	True	Low	SRR7686901_dedup.bam.motifs_3_GrnsTCAGCCwCnny	NoPeak_denovo	1	100538206	C	A	0.5022	C	0.4978	gnoMADg:nfe	1_100538206_C_A	106	4	4	0	0.199195171026157	GPR88;VCAM1;SASS6;CDC14A		Lymphocyte counts;White blood cell count;White blood cell count;Lymphocyte counts
rs13030005	chr2	208678403	G	A	8	1	9	0.888888888888889	0.500275693416533	0.4434151	0.607933073992744	0.970054980509448	0.099356058245664	0.505032837110039	0.986194468538329	0.788994027251096	True	False	H1-hESC	CTCF	True	True	Low	MA0139.1_ynrCCAsyAGrkGGCrsyn;MA1930.1_CTGCAGTnCnnnnnnnnnnCCAsyAGrkGGCrsyn	JASPAR	2	207813679	G	G	0.7192	A	0.2808	gnoMADg:nfe	2_207813679_G_A	57	0	0	0	0.0597585513078471
rs13276862	chr8	145720682	A	G	2	11	13	0.153846153846154	0.506099982154589	0.5853135	0.033545350540209	0.356070321890655	0.0876383705145859	0.0289449139623301	0.44163067713064	0.194807836215432	True	False	H1-hESC	CTCF	True	True	Low	MA1102.2_nsCAGGGGGCGs	JASPAR	8	144495299	A	A	0.9189	G	0.08107	gnoMADg:nfe	8_144495299_A_G	50	0	8	1	0.192756539235412	LRRC14;MFSD3;ZNF517;CPSF1;ZNF34;PPP1R16A;RPL8;KIFC2	ZFTRAF1
rs10123374	chr9	108683878	G	A	9	1	10	0.9	0.500275693416533	0.4556423	0.622264872700938	0.972881345994887	0.0952473754881758	0.521737439665042	0.982591823903238	0.797573109347913	True	False	H1-hESC	CTCF	True	True	Low	Average_340_ysnTkCCATynnC	NoPeak_denovo	9	105921597	G	A	0.7537	G	0.2463	gnoMADg:nfe	9_105921597_G_A	64	0	0	0	0.0331991951710262
rs2026147	chr9	27723713	G	A	8	1	9	0.888888888888889	0.500275693416533	0.4335009	0.613219942454122	0.978395974209485	0.0996053604979203	0.486312283294583	0.978395974209485	0.795807958331804	True	False	H1-hESC	CTCF	True	True	Low	ENCFF000PYD_dedup.bam.motifs_5_CwrGTGGCGCnm;SRR6384338_dedup.bam.motifs_1_CmyCTGGTGGCrsy	NoPeak_denovo	9	27723715	A	A	0.6278	G	0.3722	gnoMADg:nfe	9_27723715_G_A	44	0	0	0	0.106237424547284
rs4919098	chr10	99205731	A	G	22	1	23	0.956521739130435	0.506099982154589	0.5608234	0.736725872593216	0.978140848834008	0.0685394781200361	0.669585106018792	0.984815973478232	0.857433360713612	True	False	H1-hESC	CTCF	True	True	Low	MA1102.1_CnsCAGGGGGCrsn;MA1102.2_nsCAGGGGGCGs	JASPAR	10	97445974	G	A	0.8618	G	0.1381	gnoMADg:nfe	10_97445974_A_G	77	1	7	1	0.252313883299799	EXOSC1;FRAT1;ARHGAP19;ZDHHC16;PGAM1;AVPI1;SLIT1	AVPI1	Neutrophil count
rs4793645	chr17	48347817	C	A	6	1	7	0.857142857142857	0.505613582059069	0.3231502	0.640526734806046	0.980241256469434	0.0921012853665967	0.56372339917459	0.99303852534754	0.81038399563774	True	False	H1-hESC	CTCF	True	True	Low	MA1102.1_CnsCAGGGGGCrsn;MA1102.2_nsCAGGGGGCGs	JASPAR	17	50270456	C	C	0.9134	A	0.08658	gnoMADg:nfe	17_50270456_C_A	70	0	0	0	0.126156941649899
rs7209938	chr17	13393882	A	G	1	11	12	0.0833333333333333	0.506099982154589	0.5558899	0.0261057494214631	0.342432980186689	0.0871852178566873	0.012926004959074	0.415108982419254	0.184269364804076	True	False	H1-hESC	CTCF	True	True	Low	MA1929.1_CTGCAnTnCCnnnnnnnnCCAsnAGrkGGCrsnn	JASPAR	17	13490565	A	G	0.554	A	0.446	gnoMADg:nfe	17_13490565_A_G	33	0	0	0	0.0531187122736418
rs12964446	chr18	74933003	A	C	3	15	18	0.166666666666667	0.503765491949878	0.6444235	0.0389315140899334	0.272494066936979	0.0626993949531115	0.032732246698225	0.336400715207097	0.155712790513456	True	False	H1-hESC	CTCF	True	True	Low	SRR351529_dedup.bam.motifs_3_CACCmrrGTGs	NoPeak_denovo	18	77221047	C	A	0.6597	C	0.3403	gnoMADg:nfe	18_77221047_A_C	19	0	0	0	0.0597585513078471
rs6020498	chr20	49047753	C	T	10	1	11	0.909090909090909	0.499648522984996	0.4553303	0.637378387413831	0.968688683692295	0.0896495134429681	0.555303129430402	0.976556542885915	0.803033535553063	True	False	H1-hESC	CTCF	True	True	Low	SRR6845323_dedup.bam.motifs_6_AGGkGGCAGn	NoPeak_accessory_motif	20	50431216	T	C	0.6513	T	0.3487	gnoMADg:nfe	20_50431216_C_T	105	2	0	0	0.0929577464788732			Monocyte percentage of white cells;Monocyte count
rs1052571	chr1	15850613	G	A	19	2	21	0.904761904761905	0.510886963649225	0.5471998	0.659679485038238	0.956857061078862	0.0777503925336737	0.592499376530603	0.972916526913068	0.80826827305855	True	False	HEK293	CTCF	True	True	Low	ENCFF000BAS_dedup.bam.motifs_0_TnGCGCCCTsTrGTG	NoPeak_denovo	1	15524118	G	A	0.5375	G	0.4625	gnoMADg:nfe	1_15524118_G_A	114	11	5	1	0.51307847082495	AGMAT;CASP9;CELA2B;PLEKHM2;DNAJC16	CASP9	Hemoglobin levels;Hematocrit;Red blood cell count;Hematocrit;Red blood cell count;Hemoglobin concentration;Hemoglobin;Urate levels;Triglyceride levels;HDL cholesterol levels;Red blood cell count
rs11802522	chr1	9434137	A	C	2	7	9	0.222222222222222	0.499957749736458	0.6896457	0.0457413121854816	0.37509126298547	0.092071672665636	0.0216593786578144	0.461052314432554	0.210416287585476	True	False	HEK293	CTCF	True	True	Low	MA1102.1_CnsCAGGGGGCrsn	JASPAR	1	9374078	T	A	0.804	C	0.196	gnoMADg:nfe	1_9374078_A_C	60	2	0	0	0.0531187122736418			Impedance of leg (left);Impedance of leg (right)
rs12035897	chr1	168356750	C	T	22	9	31	0.709677419354839	0.502941642182216	0.3983539	0.639958431976502	0.890355943223063	0.0639457358975105	0.58671467177824	0.906129953034137	0.765157187599782	True	False	HEK293	CTCF	True	True	Low	MA0139.1_ynrCCAsyAGrkGGCrsyn;MA1929.1_CTGCAnTnCCnnnnnnnnCCAsnAGrkGGCrsnn	JASPAR	1	168387512	C	C	0.7189	T	0.2811	gnoMADg:nfe	1_168387512_C_T	36	0	1	0	0.0531187122736418	ATP1B1
rs17630160	chr1	111036717	T	C	11	4	15	0.733333333333333	0.497377336552481	0.362795	0.621097366678685	0.933259276046178	0.0817955237900471	0.525853419983294	0.955100972827969	0.777178321362431	True	False	HEK293	CTCF	True	True	Low	Average_123_TGGCCmyCTAGTGGyk;ENCFF000PYD_dedup.bam.motifs_5_CwrGTGGCGCnm;SRR577849_dedup.bam.motifs_2_sCyCTGGTGGCCm	NoPeak_denovo	1	110494095	C	T	0.7282	C	0.2718	gnoMADg:nfe	1_110494095_T_C	43	0	0	0	0.086317907444668
rs2306124	chr1	155059851	A	G	3	32	35	0.0857142857142857	0.498920077522669	0.4273781	0.0561574419984568	0.288095633717761	0.0626822768431112	0.0308498224570107	0.329992806538975	0.172126537858109	True	False	HEK293	CTCF	True	True	Low	MA0139.1_ynrCCAsyAGrkGGCrsyn;MA1102.1_CnsCAGGGGGCrsn;MA1102.2_nsCAGGGGGCGs	JASPAR	1	155087375	A	G	0.5108	A	0.4892	gnoMADg:nfe	1_155087375_A_G	151	7	8	4	0.326961770623742	ZBTB7B;THBS3;MTX1;EFNA1;DPM3;KRTCAP2;ADAM15;EFNA3	EFNA1;ADAM15;MUC1;YY1AP1	Platelet count;Liver enzyme levels (alanine transaminase);Appendicular lean mass;Appendicular lean mass;Platelet count;Plateletcrit;Urinary albumin excretion
rs3753692	chr1	29062813	T	G	16	2	18	0.888888888888889	0.499730353622178	0.5688061	0.602721491521862	0.940977998833957	0.0897600665386639	0.518831390340081	0.957250408238372	0.771849745177909	True	False	HEK293	CTCF	True	True	Low	Average_178_TkynyCAGCCTGnGnT;SRR357486_dedup.bam.motifs_3_myTGCnCTCCnGAG	NoPeak_denovo	1	28736301	T	T	0.5969	G	0.4031	gnoMADg:nfe	1_28736301_T_G	98	4	7	2	0.199798792756539	ATP5IF1;PHACTR4;SESN2;GMEB1;RCC1;DNAJC8;YTHDF2	ATP5IF1;RCC1	Basophil count;Basophil count;Mean reticulocyte volume;Mean spheric corpuscular volume
rs4147814	chr1	94574915	C	T	8	2	10	0.8	0.502941642182216	0.3748842	0.614214358281083	0.965584252909519	0.0937257552613107	0.519536690173767	0.971699588366769	0.789899305595301	True	False	HEK293	CTCF	True	True	Low	ENCFF000ONR_dedup.bam.motifs_0_GkGCAGCAsyTCC	NoPeak_denovo	1	94109359	T	C	0.5085	T	0.4915	gnoMADg:nfe	1_94109359_C_T	54	0	3	0	0.179476861167002	ABCD3;ABCA4;ARHGAP29
rs516357	chr1	244493836	C	G	1	7	8	0.125	0.520175618966136	0.7472693	0.0160502140646656	0.265289761171501	0.0729305425653261	0.0098038881646238	0.363302840927009	0.140669987618083	True	False	HEK293	CTCF	True	True	Low	Average_25_GnsTGCAGTGGnGCC	NoPeak_denovo	1	244330534	C	G	0.577	C	0.4229	gnoMADg:nfe	1_244330534_C_G	69	0	2	0	0.172635814889336	ADSS2;CATSPERE
rs61785974	chr1	28800380	C	A	6	1	7	0.857142857142857	0.501791927568453	0.3649533	0.601594349998401	0.973810578764885	0.101671742864217	0.512837124180468	0.985939174533354	0.787702464381643	True	False	HEK293	CTCF	True	True	Low	SRR357494_dedup.bam.motifs_2_CmnsGTGGCGCysT	NoPeak_denovo	1	28473868	C	C	0.7104	A	0.2896	gnoMADg:nfe	1_28473868_C_A	141	8	7	2	0.419315895372233	ATP5IF1;EYA3;PHACTR4;RCC1;RAB42;DNAJC8;YTHDF2	ATP5IF1;PHACTR4	Lymphocyte counts;Lymphocyte counts;Lymphocyte counts;Insulin-like growth factor 1 levels;White | bread type;Serum alkaline phosphatase levels;Pulse pressure;Systolic blood pressure
rs7521898	chr1	150707596	G	A	27	4	31	0.870967741935484	0.510886963649225	0.5918047	0.614942791954806	0.908408061862555	0.0756849410335549	0.583061645326152	0.946361995742679	0.761675426908681	True	False	HEK293	CTCF	True	True	Low	MA0139.1_ynrCCAsyAGrkGGCrsyn	JASPAR	1	150735120	G	G	0.606	A	0.394	gnoMADg:nfe	1_150735120_G_A	210	44	15	5	0.393762575452716	LYSMD1;GOLPH3L;SETDB1;CTSS;CERS2;HORMAD1;CDC42SE1;CTSK;PSMD4;ARNT;ADAMTSL4;ANXA9;MCL1;BNIPL;MLLT11	GOLPH3L;HORMAD1;CIART;PIP5K1A;SEMA6C	Eosinophill count;Mean platelet (thrombocyte) volume;Monocyte percentage of white cells;Lymphocyte counts;Lymphocyte percentage of white cells;Neutrophil percentage of white cells;Tea intake;Eosinophill percentage;Neutrophill percentage;Serum 25-Hydroxyvitamin D levels;Lung function (FVC);Forced vital capacity (fvc) best measure;Water intake;Forced vital capacity (fvc);Appendicular lean mass;Plat…
rs834340	chr1	64529686	A	T	1	6	7	0.142857142857143	0.505135023253766	0.7100424	0.0207502652428096	0.338744971818217	0.0896643236958785	0.0097175063581913	0.446763023637219	0.179747618530513	True	False	HEK293	CTCF	True	True	Low	MA1929.1_CTGCAnTnCCnnnnnnnnCCAsnAGrkGGCrsnn	JASPAR	1	64064014	A	A	0.8767	T	0.1233	gnoMADg:nfe	1_64064014_A_T	50	0	0	0	0.0466800804828974
rs10169006	chr2	241898824	A	G	1	8	9	0.111111111111111	0.498920077522669	0.6509075	0.0174865552820985	0.323386063301781	0.0848278168758762	0.0097629815302303	0.41624033027837	0.17043630929194	True	False	HEK293	CTCF	True	True	Low	SRR357487_dedup.bam.motifs_2_CyAGGGGGCGsynG	NoPeak_denovo	2	240959407	G	G	0.6327	A	0.3673	gnoMADg:nfe	2_240959407_A_G	92	6	3	0	0.245674044265594	MAB21L4;CROCC2;GPR35		Lung function (FVC);Height;Standing height;Lung function (FEV1/FVC);Forced vital capacity (fvc) best measure;Forced vital capacity (fvc)
rs10193228	chr2	84532773	G	A	5	1	6	0.833333333333333	0.510886963649225	0.3043675	0.629167418031225	0.978569904185507	0.0989049121554535	0.523903937303934	0.986568642262354	0.803868661108366	True	False	HEK293	CTCF	True	True	Low	SRR6384338_dedup.bam.motifs_1_CmyCTGGTGGCrsy;SRR6384340_dedup.bam.motifs_2_TGCmCCTGGTGGCrsy	NoPeak_denovo	2	84305649	G	G	0.7598	A	0.2402	gnoMADg:nfe	2_84305649_G_A	61	0	2	0	0.112877263581489	SUCLG1;TRABD2A
rs11675218	chr2	65215030	G	A	1	7	8	0.125	0.510886963649225	0.6290308	0.0302899423998451	0.373848017578312	0.0966846198698956	0.0202844771262308	0.488764742660197	0.202068979989079	True	False	HEK293	CTCF	True	True	Low	MA0139.1_ynrCCAsyAGrkGGCrsyn;MA1930.1_CTGCAGTnCnnnnnnnnnnCCAsyAGrkGGCrsyn	JASPAR	2	64987896	G	G	0.8522	A	0.1478	gnoMADg:nfe	2_64987896_G_A	48	0	1	0	0.146076458752515	SLC1A4
rs11679686	chr2	11736037	A	G	1	6	7	0.142857142857143	0.498920077522669	0.6786231	0.0247436062400055	0.368382441508359	0.0963300967465925	0.0075866233792411	0.456260623170439	0.196563023874182	True	False	HEK293	CTCF	True	True	Low	SRR227660_dedup.bam.motifs_2_CCTrsTGGsns;SRR6845323_dedup.bam.motifs_3_CrCCAGsnGGT	NoPeak_denovo	2	11595911	G	A	0.5118	G	0.4882	gnoMADg:nfe	2_11595911_A_G	95	5	2	1	0.320724346076459	GREB1;CIMIP5	GREB1	Endometriosis of rectovaginal septum and vagina;Deep endometriosis;Bioavailable testosterone levels;Endometriosis;Bioavailable testosterone levels
rs12233023	chr2	233954969	T	A	1	6	7	0.142857142857143	0.505617307865304	0.6436594	0.0276277374103037	0.391025186038906	0.0997736975910945	0.0161790082158531	0.491286226634041	0.209326461724605	True	False	HEK293	CTCF	True	True	Low	SRR357494_dedup.bam.motifs_2_CmnsGTGGCGCysT	NoPeak_denovo	2	233090259	T	T	0.7862	A	0.2138	gnoMADg:nfe	2_233090259_T_A	51	0	1	0	0.199396378269618	INPP5D
rs17032837	chr2	67215266	A	G	1	6	7	0.142857142857143	0.498920077522669	0.68761	0.0197188392835282	0.343122619596087	0.0910270205383413	0.0163703208814889	0.445206970664598	0.181420729439808	True	False	HEK293	CTCF	True	True	Low	Average_334_GCCmTCTAGTGGymy	NoPeak_denovo	2	66988134	A	A	0.7041	G	0.2957	gnoMADg:nfe	2_66988134_A_G	56	0	0	0	0.0132796780684105
rs2069901	chr2	128174843	T	C	1	6	7	0.142857142857143	0.497377336552481	0.6766675	0.020415641251231	0.361150601586075	0.0937470643999158	0.0090631327871447	0.445497343477003	0.190783121418653	True	False	HEK293	CTCF	True	True	Low	SRR357486_dedup.bam.motifs_3_myTGCnCTCCnGAG;SRR6845323_dedup.bam.motifs_3_CrCCAGsnGGT	NoPeak_denovo	2	127417267	C	T	0.5779	C	0.4221	gnoMADg:nfe	2_127417267_T_C	89	1	5	3	0.440241448692153	ERCC3;MYO7B;IWS1;PROC;MAP3K2	ERCC3;PROC;LIMS2	Vitamin K-dependent protein C measurement
rs2867133	chr2	607107	T	C	1	5	6	0.166666666666667	0.497377336552481	0.7105294	0.0261488313870194	0.379058992186381	0.100833382927816	0.0207625137736763	0.476329163485122	0.2026039117867	True	False	HEK293	CTCF	True	True	Low	Average_25_GnsTGCAGTGGnGCC	NoPeak_denovo	2	607107	C	C	0.6399	T	0.3601	gnoMADg:nfe	2_607107_T_C	145	42	1	0	0.0995975855130785	TMEM18		Leg fat mass (left);Weight;Whole body fat-free mass;Impedance of leg (right);Leg fat percentage (left);Basal metabolic rate;Leg fat-free mass (right);Whole body water mass;Trunk predicted mass;Arm fat percentage (left);Trunk fat mass;Body mass index (bmi);Leg fat-free mass (left);Whole body fat mass;Leg fat percentage (right);Arm fat-free mass (left);Body fat percentage;Leg predicted mass (left);…
rs359255	chr2	60484507	T	C	1	5	6	0.166666666666667	0.497377336552481	0.7081996	0.0280436797499306	0.372498621157531	0.0987444866592179	0.0157944233672113	0.478184622851131	0.200271150453731	True	False	HEK293	CTCF	True	True	Low	MA1930.1_CTGCAGTnCnnnnnnnnnnCCAsyAGrkGGCrsyn	JASPAR	2	60257372	C	C	0.6322	T	0.3681	gnoMADg:nfe	2_60257372_T_C	161	10	0	0	0.0265593561368209			Age at first sexual intercourse;Never | smoking status;Age at first birth;Galanin peptide levels;Age at first sexual intercourse;Age first had sexual intercourse;Age at first live birth;Age at last live birth;Age at first sexual intercourse;Age at first birth
rs4422155	chr2	86423019	C	T	15	5	20	0.75	0.502941642182216	0.3892601	0.643786190486322	0.921439585840553	0.0747531871183746	0.587706732126247	0.951295036586987	0.782612888163438	True	False	HEK293	CTCF	True	True	Low	Average_353_CCACyAGrk;ENCFF000BAS_dedup.bam.motifs_0_TnGCGCCCTsTrGTG;SRR6845320_dedup.bam.motifs_3_TrsCGGGCGCnnT;SRR6845323_dedup.bam.motifs_3_CrCCAGsnGGT	NoPeak_denovo	2	86195896	T	T	0.5125	C	0.4874	gnoMADg:nfe	2_86195896_C_T	98	0	6	2	0.306841046277666	IMMT;POLR1A;MRPL35;REEP1;ST3GAL5;CD8A	REEP1;PTCD3
rs6546119	chr2	65235333	T	G	10	5	15	0.666666666666667	0.499730353622178	0.3045225	0.616287795554754	0.928660671891385	0.0811721981197829	0.532810301322568	0.958169622969093	0.772474233723069	True	False	HEK293	CTCF	True	True	Low	Average_123_TGGCCmyCTAGTGGyk	NoPeak_denovo	2	65008199	G	G	0.5749	T	0.4251	gnoMADg:nfe	2_65008199_T_G	79	0	1	0	0.165995975855131	CEP68
rs6708331	chr2	70368923	G	A	16	3	19	0.842105263157895	0.510886963649225	0.373278	0.729871834323351	0.950649179209208	0.0607896413757571	0.673200872254126	0.966758165176493	0.840260506766279	True	False	HEK293	CTCF	True	True	Low	SRR6845323_dedup.bam.motifs_6_AGGkGGCAGn	NoPeak_accessory_motif	2	70141791	G	G	0.7606	A	0.2394	gnoMADg:nfe	2_70141791_G_A	124	19	10	2	0.300603621730382	TIA1;PCYOX1;SNRNP27;C2orf42;GMCL1;PCBP1;MXD1;GFPT1;FAM136A;ASPRV1	ANXA4;C2orf42	Mean platelet volume;High light scatter reticulocyte count;Mean spheric corpuscular volume;Platelet count;Red blood cell count;Platelet count;Red blood cell count;Mean sphered cell volume;Red cell distribution width;Mean corpuscular volume;Platelet count;Hemoglobin concentration;Reticulocyte count;Red cell distribution width;Mean reticulocyte volume;Mean platelet volume;Mean reticulocyte volume;M…
rs7580658	chr2	128159261	G	A	6	1	7	0.857142857142857	0.510886963649225	0.3493335	0.634321903863334	0.976383761006051	0.0964139543047188	0.525829789568189	0.991149293136747	0.805352832434693	True	False	HEK293	CTCF	True	True	Low	MA1929.1_CTGCAnTnCCnnnnnnnnCCAsnAGrkGGCrsnn	JASPAR	2	127401685	G	G	0.6327	A	0.3673	gnoMADg:nfe	2_127401685_G_A	78	1	8	2	0.393158953722334	BIN1;ERCC3;MYO7B;IWS1;PROC;LIMS2;CYP27C1;MAP3K2	ERCC3;PROC	Vitamin K-dependent protein C measurement
rs7593458	chr2	237257274	T	C	1	6	7	0.142857142857143	0.497377336552481	0.6538582	0.0254359463687811	0.389769742207802	0.102805969329465	0.0125836136701364	0.496544335045919	0.207602844288291	True	False	HEK293	CTCF	True	True	Low	SRR577849_dedup.bam.motifs_2_sCyCTGGTGGCCm	NoPeak_denovo	2	236348631	C	T	0.6025	C	0.3975	gnoMADg:nfe	2_236348631_T_C	55	0	1	0	0.159557344064386	IQCA1
rs7595106	chr2	45402400	G	A	8	1	9	0.888888888888889	0.510886963649225	0.3474724	0.695668007976886	0.990279811290131	0.0805431459493517	0.601715551130995	0.990279811290131	0.842973909633508	True	False	HEK293	CTCF	True	True	Low	ENCFF000PYD_dedup.bam.motifs_5_CwrGTGGCGCnm	NoPeak_denovo	2	45175261	G	G	0.8475	A	0.1525	gnoMADg:nfe	2_45175261_G_A	52	2	0	0	0.0464788732394366			Cholelithiasis;"Cholelithiasis broad definition with cholecystitis"
rs786620	chr2	44595803	C	T	8	1	9	0.888888888888889	0.502941642182216	0.305108	0.731550752643526	0.97902178140241	0.0702958486428414	0.639393785553228	0.988204440701197	0.855286267022968	True	False	HEK293	CTCF	True	True	Low	Average_340_ysnTkCCATynnC	NoPeak_denovo	2	44368664	C	T	0.672	C	0.328	gnoMADg:nfe	2_44368664_C_T	92	6	3	1	0.28692152917505	SLC3A1;PPM1B;PREPL	PREPL	Cholelithiasis;"Cholelithiasis broad definition with cholecystitis";Getting up in morning;"Disorders of gallbladder biliary tract and pancreas";Standing height;Morning/evening person (chronotype)
rs908733	chr2	181969931	T	G	6	3	9	0.666666666666667	0.499730353622178	0.2643262	0.609828815412052	0.948884288985925	0.0930307454125442	0.491316206686203	0.951214375581212	0.779356552198989	True	False	HEK293	CTCF	True	True	Low	ENCFF000BAS_dedup.bam.motifs_0_TnGCGCCCTsTrGTG	NoPeak_denovo	2	181105204	T	T	0.6138	G	0.3862	gnoMADg:nfe	2_181105204_T_G	114	4	2	0	0.179275653923541	ITGA4;UBE2E3		Mean spheric corpuscular volume;Lymphocyte counts;Monocyte percentage of white cells;Mean sphered cell volume
rs11549984	chr3	139258411	G	A	15	1	16	0.9375	0.510886963649225	0.4951289	0.71629111843424	0.988011082023986	0.0752133489505449	0.632269481460879	0.988011082023986	0.852151100229113	True	False	HEK293	CTCF	True	True	Low	MA0139.1_ynrCCAsyAGrkGGCrsyn;MA1102.1_CnsCAGGGGGCrsn	JASPAR	3	139539569	G	G	0.8869	A	0.1131	gnoMADg:nfe	3_139539569_G_A	49	0	3	1	0.359758551307847	COPB2;NMNAT3;RBP1	RBP1
rs3772266	chr3	156176979	C	A	10	3	13	0.769230769230769	0.501791927568453	0.3706917	0.633257851911894	0.949489495132092	0.0831120714202767	0.542092031391024	0.952656029552577	0.791373673521993	True	False	HEK293	CTCF	True	True	Low	SRR7686901_dedup.bam.motifs_3_GrnsTCAGCCwCnny	NoPeak_denovo	3	156459190	C	C	0.6643	A	0.3357	gnoMADg:nfe	3_156459190_C_A	54	0	1	1	0.307444668008048	KCNAB1	KCNAB1
rs6784338	chr3	61663778	G	A	10	1	11	0.909090909090909	0.510886963649225	0.3963366	0.704283510063472	0.974759126723698	0.0755208180162433	0.627311187852449	0.990326235215401	0.839521318393585	True	False	HEK293	CTCF	True	True	Low	SRR6845320_dedup.bam.motifs_3_TrsCGGGCGCnnT;SRR7686901_dedup.bam.motifs_3_GrnsTCAGCCwCnny	NoPeak_denovo	3	61678104	G	G	0.9202	A	0.07975	gnoMADg:nfe	3_61678104_G_A	40	0	0	0	0.0732394366197183
rs6785475	chr3	61989945	C	T	4	20	24	0.166666666666667	0.502941642182216	0.53961	0.0733425853254755	0.33775841038832	0.0689320044755449	0.0411016769049454	0.371007695383965	0.205550497856898	True	False	HEK293	CTCF	True	True	Low	MA1929.1_CTGCAnTnCCnnnnnnnnCCAsnAGrkGGCrsnn	JASPAR	3	62004271	C	C	0.9143	T	0.0857	gnoMADg:nfe	3_62004271_C_T	59	0	0	0	0.0267605633802817
rs6801807	chr3	174667446	A	G	1	10	11	0.0909090909090909	0.498920077522669	0.5526553	0.0233209815648496	0.345373035319932	0.0894270848757707	0.0149105963377879	0.442383372616481	0.184347008442391	True	False	HEK293	CTCF	True	True	Low	SRR6845323_dedup.bam.motifs_2_ACTAGAkGGCns	NoPeak_denovo	3	174949656	G	G	0.7787	A	0.2213	gnoMADg:nfe	3_174949656_A_G	54	0	0	0	0.0201207243460765
rs1651106	chr6	39219300	G	A	15	1	16	0.9375	0.510886963649225	0.5885459	0.642625754152764	0.985651051758662	0.0911781448647006	0.539344247376295	0.985651051758662	0.814138402955713	True	False	HEK293	CTCF	True	True	Low	Average_351_nTGCTsCCCC	NoPeak_denovo	6	39251524	G	G	0.7269	A	0.2731	gnoMADg:nfe	6_39251524_G_A	55	0	2	0	0.159356136820926	KCNK5;SAYSD1
rs17237765	chr6	147336970	A	C	8	1	9	0.888888888888889	0.499957749736458	0.4575848	0.601576141224428	0.971758986828503	0.101164846245013	0.500865991029273	0.973416009883936	0.786667564026466	True	False	HEK293	CTCF	True	True	Low	ENCFF000ONR_dedup.bam.motifs_0_GkGCAGCAsyTCC;SRR351529_dedup.bam.motifs_3_CACCmrrGTGs	NoPeak_denovo	6	147015834	A		NA		NA		6_147015834_A_C	0	0	0	0	0
rs206738	chr6	164508276	A	C	1	10	11	0.0909090909090909	0.499957749736458	0.5248313	0.0320355955179091	0.385346620241203	0.0967448766144152	0.0199282855902668	0.473562860586386	0.208691107879556	True	False	HEK293	CTCF	True	True	Low	Average_334_GCCmTCTAGTGGymy	NoPeak_denovo	6	164087244	A	A	0.5556	C	0.4444	gnoMADg:nfe	6_164087244_A_C	42	0	0	0	0.0265593561368209
rs2295005	chr6	126278230	G	C	4	73	77	0.051948051948052	0.505010539063891	0.4181355	0.0384897087162403	0.17498311952937	0.0385491198752778	0.0279499143966483	0.208050159265179	0.106736414122805	True	False	HEK293	CTCF	True	True	Low	SRR6845323_dedup.bam.motifs_6_AGGkGGCAGn	NoPeak_accessory_motif	6	125957084	C	G	0.5234	C	0.4766	gnoMADg:nfe	6_125957084_G_C	98	5	2	2	0.285714285714286	HINT3;TRMT11	HINT3;TRMT11	Height;Pattern 1 | hair/balding pattern;Appendicular lean mass;Heel bone mineral density T score;Waist-to-hip ratio adjusted for BMI
rs2497108	chr6	84762822	C	T	25	1	26	0.961538461538462	0.502941642182216	0.5755143	0.752164793823466	0.980024091774947	0.0649982136531836	0.688145174548394	0.98700909317767	0.866094442799207	True	False	HEK293	CTCF	True	True	Low	MA1929.1_CTGCAnTnCCnnnnnnnnCCAsnAGrkGGCrsnn	JASPAR	6	84053103	T	C	0.7916	T	0.2084	gnoMADg:nfe	6_84053103_C_T	37	0	2	1	0.192756539235412	DOP1A;MRAP2	MRAP2
rs3130980	chr6	31082404	C	T	19	1	20	0.95	0.502941642182216	0.4922772	0.761339941161445	0.981462709964869	0.0624045554930343	0.697062387875141	0.988002941056522	0.871401325563157	True	False	HEK293	CTCF	True	True	Low	SRR357494_dedup.bam.motifs_2_CmnsGTGGCGCysT	NoPeak_denovo	6	31114627	C	C	0.6605	T	0.3395	gnoMADg:nfe	6_31114627_C_T	426	113	17	8	0.380281690140845	HLA-C;TCF19;DDAH2;PSORS1C1;C4A;CCHCR1;DDR1;LY6G5C;FLOT1;MICA;HCG22;POU5F1;C6orf15;IER3;MICB;PSORS1C2;SKIC2	HLA-C;CDSN;TCF19;PSORS1C1;CCHCR1;MICA;C6orf15;HLA-B	Red blood cell count;Mean spheric corpuscular volume;"Disorders of sclera cornea iris and ciliary body";Thyroxine product | treatment/medication code;Psoriasis | non-cancer illness code self-reported;Appendicular lean mass;Leg fat-free mass (left);Mean sphered cell volume;Hypothyroidism nos;Dovobet ointment | treatment/medication code;Hyperthyroidism or thyrotoxicosis;Mean corpuscular hemoglobin …
rs3800290	chr6	42751374	G	T	1	35	36	0.0277777777777778	0.49930627663247	0.443371	0.0175063332725514	0.186418568605866	0.0481982581230517	0.0069997727010156	0.23832362928113	0.101962450939208	True	False	HEK293	CTCF	True	True	Low	SRR6845320_dedup.bam.motifs_0_rkrGTGCAGTGGsT	NoPeak_denovo	6	42783636	G	G	0.6857	T	0.3143	gnoMADg:nfe	6_42783636_G_T	56	0	6	0	0.186116700201207	GNMT;PEX6;BICRAL;DLK2;MEA1;MRPL2
rs4713007	chr6	26537609	A	G	1	54	55	0.0181818181818182	0.498920077522669	0.4224006	0.0089616474892117	0.133379600587492	0.035927577435782	0.0074159458040652	0.177397637072795	0.0711706240383519	True	False	HEK293	CTCF	True	True	Low	SRR577849_dedup.bam.motifs_2_sCyCTGGTGGCCm	NoPeak_denovo	6	26537381	G	G	0.8923	A	0.1077	gnoMADg:nfe	6_26537381_A_G	171	15	10	1	0.299798792756539	BTN3A1;H3C6;H2BC12;BTN3A2;ZNF322;H4C8;BTN2A2;HMGN4;H2AC11;BTN2A1	HMGN4	Type 1 diabetes with other specified/multiple/unspecified complications;Type 1 diabetes with ophthalmic complications;Red cell distribution width;Proliferative diabetic retinopathy;"Type 1 diabetes wide definition";Hemoglobin concentration;"Type1 diabetes definitions combined";"Type 1 diabetes wide definition subgroup 1";Type 1 diabetes without complications;Type 1 diabetes;Diabetic ketoacidosis;…
rs4713955	chr6	36270668	G	A	24	4	28	0.857142857142857	0.510886963649225	0.5143012	0.672395144486163	0.933249131985264	0.0680175096204906	0.618906052564527	0.944847120947255	0.802822138235713	True	False	HEK293	CTCF	True	True	Low	ENCFF000ONR_dedup.bam.motifs_0_GkGCAGCAsyTCC	NoPeak_denovo	6	36302891	G	G	0.7776	A	0.2224	gnoMADg:nfe	6_36302891_G_A	60	0	2	0	0.0798792756539235	MAPK14;SRPK1
rs9480671	chr6	106894342	A	G	21	3	24	0.875	0.498920077522669	0.5854967	0.61327258217104	0.92568986598163	0.0835762761768706	0.51010061262234	0.942883055617724	0.769481224076335	True	False	HEK293	CTCF	True	True	Low	MA0139.1_ynrCCAsyAGrkGGCrsyn;MA1929.1_CTGCAnTnCCnnnnnnnnCCAsnAGrkGGCrsnn	JASPAR	6	106446467	A	A	0.8494	G	0.1506	gnoMADg:nfe	6_106446467_A_G	36	0	0	0	0.0929577464788732
rs1076272	chr7	98031005	C	G	11	5	16	0.6875	0.520175618966136	0.3541097	0.608051761697923	0.916910001619998	0.0827750361792643	0.526741445362	0.937925552117823	0.762480881658961	True	False	HEK293	CTCF	True	True	Low	Average_340_ysnTkCCATynnC;Average_351_nTGCTsCCCC;ENCFF000PYD_dedup.bam.motifs_5_CwrGTGGCGCnm;SRR299320_dedup.bam.motifs_2_CywnGTGGCrsCC;SRR6384338_dedup.bam.motifs_1_CmyCTGGTGGCrsy	NoPeak_denovo	7	98401693	C	C	0.507	G	0.493	gnoMADg:nfe	7_98401693_C_G	123	18	5	3	0.319919517102616	BAIAP2L1;ASNS;BRI3;TECPR1;BHLHA15	BAIAP2L1;BRI3;TECPR1	Monocyte count;Lymphocyte percentage of white cells;Sex hormone-binding globulin levels adjusted for BMI;Lymphocyte counts;Lymphocyte counts;Sex hormone-binding globulin levels adjusted for BMI;Neutrophil count;Neutrophill percentage;Sex hormone-binding globulin levels;Neutrophil count;Lymphocyte percentage;Neutrophil percentage of white cells;Total testosterone levels;Bioavailable testosterone l…
rs4722204	chr7	22960597	A	T	11	1	12	0.916666666666667	0.505135023253766	0.3562879	0.75613307765995	0.983200811479669	0.0630497930572475	0.700038008928813	0.991256593618129	0.869666944569809	True	False	HEK293	CTCF	True	True	Low	Average_334_GCCmTCTAGTGGymy	NoPeak_denovo	7	22920978	T	T	0.6697	A	0.3303	gnoMADg:nfe	7_22920978_A_T	51	0	4	1	0.2	GPNMB;TOMM7;HYCC1;KLHL7	HYCC1
rs882921	chr7	3544638	A	G	8	1	9	0.888888888888889	0.498920077522669	0.3130251	0.72479715275588	0.982940457315289	0.0719323913301116	0.634584446176364	0.989359379831321	0.853868805035584	True	False	HEK293	CTCF	True	True	Low	SRR6845323_dedup.bam.motifs_6_AGGkGGCAGn	NoPeak_accessory_motif	7	3505006	G	A	0.9275	G	0.07255	gnoMADg:nfe	7_3505006_A_G	36	0	0	0	0.0599597585513078
rs11222824	chr11	99984562	A	G	3	8	11	0.272727272727273	0.498920077522669	0.6719633	0.0634285937492427	0.398040683353945	0.0920472163239267	0.0427842917824317	0.480812946825597	0.230734638551594	True	False	HEK293	CTCF	True	True	Low	SRR3180009_dedup.bam.motifs_2_AyrGCGCCCyCTn	NoPeak_denovo	11	100113830	A	A	0.5331	G	0.4672	gnoMADg:nfe	11_100113830_A_G	49	0	0	0	0.0201207243460765
rs1845252	chr11	130390287	G	T	3	9	12	0.25	0.49930627663247	0.642993	0.0510578508253199	0.384357771988727	0.0890035258697414	0.04238891997747	0.478531130943192	0.217707811407023	True	False	HEK293	CTCF	True	True	Low	Average_22_CAnGGCAGnAGnk	NoPeak_denovo	11	130520392	G	G	0.621	T	0.379	gnoMADg:nfe	11_130520392_G_T	37	0	0	0	0.0597585513078471
rs198422	chr11	61515767	T	C	10	3	13	0.769230769230769	0.497377336552481	0.3701172	0.632682174857199	0.949489495132092	0.084482777038969	0.538789306358938	0.958489981868932	0.791085834994646	True	False	HEK293	CTCF	True	True	Low	SRR3180009_dedup.bam.motifs_2_AyrGCGCCCyCTn	NoPeak_denovo	11	61748295	T	T	0.5288	C	0.4712	gnoMADg:nfe	11_61748295_T_C	166	2	3	1	0.247082494969819	MYRF;DAGLA;FADS2	DAGLA	Spherical power (right);Spherical power (left)
rs3132818	chr11	107478586	G	C	1	8	9	0.111111111111111	0.505010539063891	0.7055958	0.0118413534569405	0.272318968754211	0.0745771143905193	0.0118413534569405	0.375196976727934	0.142080161105576	True	False	HEK293	CTCF	True	True	Low	Average_178_TkynyCAGCCTGnGnT	NoPeak_denovo	11	107607860	C	C	0.5822	G	0.4178	gnoMADg:nfe	11_107607860_G_C	39	0	0	1	0.267605633802817		ELMOD1
rs360717	chr11	112034725	G	A	5	14	19	0.263157894736842	0.510886963649225	0.6013808	0.0946699586771573	0.391886117161963	0.0780007792736662	0.0702653313912406	0.442785481999774	0.24327803791956	True	False	HEK293	CTCF	True	True	Low	Average_351_nTGCTsCCCC	NoPeak_denovo	11	112164002	G	G	0.7276	A	0.2724	gnoMADg:nfe	11_112164002_G_A	54	0	3	4	0.393762575452716	BCO2;IL18;PTS	BCO2;TEX12;IL18;PTS
rs4554901	chr11	133400279	C	T	8	3	11	0.727272727272727	0.502941642182216	0.3229346	0.612782971781782	0.949158756919725	0.0893453031281191	0.520646098563873	0.964900344963145	0.780970864350754	True	False	HEK293	CTCF	True	True	Low	Average_351_nTGCTsCCCC	NoPeak_denovo	11	133530384	C	C	0.8612	T	0.1388	gnoMADg:nfe	11_133530384_C_T	111	0	0	0	0.0865191146881288
rs516450	chr11	102629293	A	G	1	7	8	0.125	0.498920077522669	0.6533101	0.0194017989239985	0.341766319504787	0.0926441026355381	0.0152819867114676	0.452671998940237	0.180584059214393	True	False	HEK293	CTCF	True	True	Low	SRR351529_dedup.bam.motifs_3_CACCmrrGTGs	NoPeak_denovo	11	102758562	A	A	0.5554	G	0.4446	gnoMADg:nfe	11_102758562_A_G	39	3	2	0	0.185915492957746	MMP27;MMP8		Matrix metalloproteinase-3 levels;Matrix metalloproteinase-10 levels;Matrix metalloproteinase-1 levels
rs7949511	chr11	67938848	A	C	1	5	6	0.166666666666667	0.499957749736458	0.6801643	0.023426727744055	0.396268171292035	0.104312261914588	0.0207513550998558	0.506857268382573	0.209847449518045	True	False	HEK293	CTCF	True	True	Low	SRR6384338_dedup.bam.motifs_1_CmyCTGGTGGCrsy;SRR6384340_dedup.bam.motifs_0_nTTCTAGTG	NoPeak_denovo	11	68171381	A	A	0.8985	C	0.1015	gnoMADg:nfe	11_68171381_A_C	79	0	2	1	0.293561368209255	TCIRG1;NDUFS8	TCIRG1
rs879486	chr11	61475233	T	C	1	6	7	0.142857142857143	0.497377336552481	0.691263	0.0147677344050932	0.346789755084454	0.0918997973827521	0.0097171908339071	0.441385692443887	0.180778744744774	True	False	HEK293	CTCF	True	True	Low	MA1102.2_nsCAGGGGGCGs	JASPAR	11	61707761	T	C	0.6576	T	0.3424	gnoMADg:nfe	11_61707761_T_C	144	2	6	1	0.320523138832998	FADS1;MYRF;DAGLA;RAB3IL1;BSCL2;FADS2	DAGLA	Red blood cell count;Red blood cell count
rs11570921	chr12	68616380	C	G	1	6	7	0.142857142857143	0.520175618966136	0.6434162	0.025581042122762	0.39335610445628	0.102752011825185	0.0176379070566202	0.493348646978455	0.209468573289521	True	False	HEK293	CTCF	True	True	Low	MA1929.1_CTGCAnTnCCnnnnnnnnCCAsnAGrkGGCrsnn	JASPAR	12	68222600	C	C	0.8935	G	0.1065	gnoMADg:nfe	12_68222600_C_G	29	0	0	0	0.0865191146881288
rs12309141	chr12	77112370	A	G	1	9	10	0.1	0.498920077522669	0.6896708	0.0152652378098629	0.261094119141379	0.0690140108303382	0.0043430875661447	0.328570973393745	0.138179678475621	True	False	HEK293	CTCF	True	True	Low	Average_351_nTGCTsCCCC	NoPeak_denovo	12	76718590	A	A	0.8757	G	0.1243	gnoMADg:nfe	12_76718590_A_G	54	0	1	0	0.0597585513078471	OSBPL8
rs953385	chr12	223422	G	C	7	2	9	0.777777777777778	0.505010539063891	0.3343424	0.619262018749513	0.961649387642521	0.0928303920930781	0.523699295986409	0.979857178398353	0.790455703196017	True	False	HEK293	CTCF	True	True	Low	SRR6845323_dedup.bam.motifs_2_ACTAGAkGGCns	NoPeak_denovo	12	114256	G	G	0.6005	C	0.3996	gnoMADg:nfe	12_114256_G_C	39	0	1	0	0.119718309859155	IQSEC3
rs17238738	chr13	31318068	T	G	1	9	10	0.1	0.499730353622178	0.5528721	0.0307114291057718	0.379850440025804	0.0960600378586828	0.0078770215813808	0.463712071999206	0.205280934565788	True	False	HEK293	CTCF	True	True	Low	Average_334_GCCmTCTAGTGGymy	NoPeak_denovo	13	30743931	T	T	0.897	G	0.103	gnoMADg:nfe	13_30743931_T_G	52	0	2	0	0.186116700201207	USPL1;ALOX5AP
rs7491289	chr13	39473488	T	G	2	13	15	0.133333333333333	0.499730353622178	0.504525	0.0609680334989626	0.388131799459832	0.0894083461300585	0.0415410134196826	0.474225648824788	0.224549916479397	True	False	HEK293	CTCF	True	True	Low	Average_25_GnsTGCAGTGGnGCC	NoPeak_denovo	13	38899351	G	G	0.5439	T	0.4561	gnoMADg:nfe	13_38899351_T_G	48	0	0	0	0.0531187122736418
rs9512407	chr13	27394850	T	C	1	9	10	0.1	0.497377336552481	0.5238826	0.0236711393764169	0.390121237057839	0.100225892456338	0.0234102930584434	0.489171245187742	0.206896188217128	True	False	HEK293	CTCF	True	True	Low	ENCFF000BAS_dedup.bam.motifs_0_TnGCGCCCTsTrGTG	NoPeak_denovo	13	26820713	T	T	0.8386	C	0.1614	gnoMADg:nfe	13_26820713_T_C	52	0	0	0	0.0597585513078471
rs10083386	chr14	75347585	C	A	4	1	5	0.8	0.501791927568453	0.1474838	0.748020094812518	0.989165371141283	0.0710752498703313	0.657173001535535	0.992385106761438	0.868592732976901	True	False	HEK293	CTCF	True	True	Low	Average_334_GCCmTCTAGTGGymy	NoPeak_denovo	14	74880882	A	C	0.5531	A	0.4469	gnoMADg:nfe	14_74880882_C_A	240	26	9	5	0.306841046277666	ACYP1;DLST;AREL1;EIF2B2;ISCA2;LTBP2;MLH3;NEK9;RPS6KL1	ZC2HC1C;DLST;TMED10;MLH3;RPS6KL1	Number of treatments/medications taken;Neuroticism;Feeling nervous;Suffer from 'nerves';Leg fat percentage (right);Standing height;Monocyte count;Worrier / anxious feelings;Leg fat percentage (left);Worry;Platelet count;Fed-up feelings;Taking other prescription medications;Neuroticism score;Appendicular lean mass;Eosinophil counts;Nervous feelings;Body fat percentage;Neurociticism;Plateletcrit;Ap…
rs1112777	chr14	53407575	C	T	3	1	4	0.75	0.502941642182216	0.1274271	0.710010408576653	0.987470173827257	0.0809836208231747	0.620354739715369	0.994182770022337	0.848740291201955	True	False	HEK293	CTCF	True	True	Low	SRR357486_dedup.bam.motifs_0_TssCCyCwrGTGG	NoPeak_denovo	14	52940857	G	C	0.7162	T	0.2838	gnoMADg:nfe	14_52940857_C_T	48	0	1	0	0.0995975855130785	ERO1A
rs11846102	chr14	101138673	T	C	3	3	6	0.5	0.497377336552481	0.8734881	0.03911747162214	0.393412707390842	0.101067289866244	0.0232608876730093	0.490848967378774	0.216265089506491	True	False	HEK293	CTCF	True	True	Low	SRR6845320_dedup.bam.motifs_3_TrsCGGGCGCnnT	NoPeak_denovo	14	100672336	C	C	0.7701	T	0.2299	gnoMADg:nfe	14_100672336_T_C	147	26	2	0	0.219114688128773	WARS1;DLK1		Platelet crit;Arm fat-free mass (left);Arm predicted mass (left);Weight;Leg fat-free mass (left);Platelet count;Plateletcrit;Plateletcrit;Platelet count;Arm predicted mass (right);Basal metabolic rate;Hip circumference;Leg fat-free mass (right);Trunk fat-free mass;Protein delta homolog 1 levels;Platelet count;Weight;Whole body fat mass;Whole body water mass;Trunk predicted mass;Leg predicted mass…
rs1269056	chr14	64743890	T	C	6	1	7	0.857142857142857	0.497377336552481	0.1060163	0.869870281362825	0.995817234138527	0.0349332692392703	0.830622152272427	0.994779846270748	0.932843757750676	True	False	HEK293	CTCF	True	True	Low	SRR6845323_dedup.bam.motifs_6_AGGkGGCAGn	NoPeak_accessory_motif	14	64277172	C	C	0.563	T	0.437	gnoMADg:nfe	14_64277172_T_C	137	17	5	2	0.2	ZBTB25;MTHFD1;PLEKHG3;SYNE2;ESR2	ZBTB1;SYNE2	Haematocrit percentage;Red blood cell (erythrocyte) count;Bilirubin levels;Red blood cell count;Atrial fibrillation;Cardiac dysrhythmias;Red blood cell count;Atrial fibrillation and flutter;Height;Hemoglobin levels;Haemoglobin concentration;Hemoglobin concentration;Hematocrit;Red blood cell count;Heel bone mineral density T score;Hematocrit;Hemoglobin
rs1663332	chr14	66444344	C	T	5	4	9	0.555555555555556	0.502941642182216	0.1473652	0.677187908262455	0.96357625799644	0.0822061991341649	0.56749090549134	0.972103689295371	0.820382083129447	True	False	HEK293	CTCF	True	True	Low	SRR6845323_dedup.bam.motifs_6_AGGkGGCAGn	NoPeak_accessory_motif	14	65977626	C	C	0.6698	T	0.3302	gnoMADg:nfe	14_65977626_C_T	53	0	0	0	0.00663983903420523
rs17125273	chr14	52741646	G	A	3	1	4	0.75	0.510886963649225	0.1574328	0.662764606041373	0.990506687336032	0.0948953559619587	0.54924555018933	0.994380152034404	0.826635646688702	True	False	HEK293	CTCF	True	True	Low	Average_351_nTGCTsCCCC;ENCFF000ONR_dedup.bam.motifs_0_GkGCAGCAsyTCC	NoPeak_denovo	14	52274928	G	G	0.8727	A	0.1273	gnoMADg:nfe	14_52274928_G_A	55	0	2	0	0.252313883299799	PTGER2;PTGDR
rs17833769	chr14	59655461	C	A	7	6	13	0.538461538461538	0.501791927568453	0.1251029	0.743656534219759	0.956444396698857	0.0589442070986652	0.673484312514734	0.959754689646886	0.850050465459308	True	False	HEK293	CTCF	True	True	Low	Average_25_GnsTGCAGTGGnGCC	NoPeak_denovo	14	59188743	C	C	0.7878	A	0.2122	gnoMADg:nfe	14_59188743_C_A	59	0	3	0	0.11307847082495	JKAMP;RTN1;DAAM1
rs1884537	chr14	101251989	C	T	4	5	9	0.444444444444444	0.502941642182216	0.101199	0.661098869768164	0.953394583183121	0.0845345214752248	0.522728604345399	0.972302699920448	0.807246726475643	True	False	HEK293	CTCF	True	True	Low	Average_334_GCCmTCTAGTGGymy;ENCFF000PYD_dedup.bam.motifs_5_CwrGTGGCGCnm;SRR6384340_dedup.bam.motifs_2_TGCmCCTGGTGGCrsy	NoPeak_denovo	14	100785652	C	C	0.568	T	0.432	gnoMADg:nfe	14_100785652_C_T	63	0	1	0	0.0796780684104628	BEGAIN
rs1950552	chr14	33395162	C	T	5	1	6	0.833333333333333	0.502941642182216	0.1094782	0.835391364011016	0.991427904289916	0.0461863505698368	0.764789437646639	0.996255438494062	0.913409634150466	True	False	HEK293	CTCF	True	True	Low	SRR351734_dedup.bam.motifs_1_GnGCnACAkGGyG	NoPeak_denovo	14	32925956	T	T	0.8659	C	0.1341	gnoMADg:nfe	14_32925956_C_T	86	0	0	0	0.0663983903420523
rs2299920	chr14	78051271	C	T	4	1	5	0.8	0.502941642182216	0.1192532	0.786124964032416	0.994334407672452	0.0588366531881629	0.725402857231545	0.997955345416857	0.890229685852434	True	False	HEK293	CTCF	True	True	Low	MA1102.1_CnsCAGGGGGCrsn;MA1102.2_nsCAGGGGGCGs	JASPAR	14	77584928	C	C	0.5793	T	0.4207	gnoMADg:nfe	14_77584928_C_T	38	0	4	0	0.199396378269618	SPTLC2;GSTZ1;ADCK1;ALKBH1
rs4899538	chr14	75374013	A	G	9	13	22	0.409090909090909	0.498920077522669	0.1515757	0.621795002702461	0.882938372429009	0.0674640910545238	0.583872475618523	0.911395316231401	0.752366687565735	True	False	HEK293	CTCF	True	True	Low	Average_25_GnsTGCAGTGGnGCC;Average_334_GCCmTCTAGTGGymy	NoPeak_denovo	14	74907310	A	A	0.8629	G	0.1371	gnoMADg:nfe	14_74907310_A_G	120	3	9	0	0.165995975855131	NPC2;DLST;EIF2B2;ISCA2;LTBP2;PROX2;PGF;FCF1;RPS6KL1		Height;Appendicular lean mass;Appendicular lean mass
rs4983393	chr14	105348039	G	A	7	6	13	0.538461538461538	0.510886963649225	0.8630847	0.051808060057074	0.341294734093421	0.0777051973049547	0.0427266817760933	0.40971910208319	0.196551397075247	True	False	HEK293	CTCF	True	True	Low	MA1930.1_CTGCAGTnCnnnnnnnnnnCCAsyAGrkGGCrsyn	JASPAR	14	104881702	G	A	0.5584	G	0.4416	gnoMADg:nfe	14_104881702_G_A	60	0	3	1	0.246277665995976	INF2;CEP170B;CDCA4	CEP170B
rs8012323	chr14	58279098	T	C	1	2	3	0.333333333333333	0.497377336552481	0.8694364	0.0088533950281073	0.393118286193756	0.111594922402579	0.0088533950281073	0.517983450035403	0.200985840610932	True	False	HEK293	CTCF	True	True	Low	SRR351529_dedup.bam.motifs_3_CACCmrrGTGs	NoPeak_denovo	14	57812380	C	T	0.6626	C	0.3374	gnoMADg:nfe	14_57812380_T_C	49	0	1	0	0.199396378269618	SLC35F4
rs8014204	chr14	75322794	G	A	4	1	5	0.8	0.510886963649225	0.1182855	0.789836762560552	0.993167664139843	0.0599409188212904	0.717056262831191	0.994499052649959	0.891502213350197	True	False	HEK293	CTCF	True	True	Low	MA0139.1_ynrCCAsyAGrkGGCrsyn	JASPAR	14	74856091	A	A	0.5305	G	0.4695	gnoMADg:nfe	14_74856091_G_A	276	36	7	5	0.320120724346076	DLST;AREL1;EIF2B2;LTBP2;PGF;MLH3;RPS6KL1	ACYP1;DLST;TMED10;MLH3;RPS6KL1	Plateletcrit;Appendicular lean mass;Bilirubin levels;Insulin-like growth factor 1 levels;Lung function (FEV1/FVC);Leg fat percentage (right);Standing height;Feeling worry;Height;Hand grip strength (left);Number of treatments/medications taken;Neuroticism;Feeling nervous;Mean corpuscular hemoglobin concentration;HDL cholesterol levels;Apolipoprotein A1 levels;Monocyte count;Worrier / anxious feeli…
rs8018440	chr14	33912069	A	C	1	5	6	0.166666666666667	0.499957749736458	0.8794092	0.0088751515749769	0.190141810334751	0.0561022223692215	0.0021824412257538	0.252295056458403	0.0995084809548642	True	False	HEK293	CTCF	True	True	Low	SRR6845323_dedup.bam.motifs_2_ACTAGAkGGCns	NoPeak_denovo	14	33442863	A	A	0.7266	C	0.2734	gnoMADg:nfe	14_33442863_A_C	45	0	0	0	0.0201207243460765
rs888060	chr14	77726733	C	T	3	2	5	0.6	0.502941642182216	0.1401841	0.626233719447085	0.973540664975113	0.0992692850601254	0.511321857206999	0.980064101253161	0.799887192211099	True	False	HEK293	CTCF	True	True	Low	Average_339_GGTGAAACCCyrT	NoPeak_denovo	14	77260390	C	C	0.8496	T	0.1504	gnoMADg:nfe	14_77260390_C_T	37	0	4	1	0.15271629778672	SPTLC2;TMEM63C;GSTZ1;POMT2	TMEM63C
rs17296856	chr15	84557450	A	C	1	9	10	0.1	0.499957749736458	0.6108956	0.0294107807297468	0.342520687199799	0.0871450042591187	0.0126663239036566	0.429567795463168	0.185965733964773	True	False	HEK293	CTCF	True	True	Low	Average_123_TGGCCmyCTAGTGGyk;Average_80_yCGnGTGsAGTksn	NoPeak_denovo	15	83888698	A	A	0.7173	C	0.2827	gnoMADg:nfe	15_83888698_A_C	136	27	1	0	0.0533199195171026	NMB		Impedance of arm (left);Sitting height;Impedance of arm (right);Forced vital capacity (fvc) best measure;Comparative height size at age 10;Standing height;Forced vital capacity (fvc);Impedance of leg (right);Leg fat mass (right);Trunk fat percentage;Lung function (FEV1/FVC);Forced expiratory volume in 1-second (fev1) predicted;Whole body fat mass;Appendicular lean mass;Impedance of whole body;For…
rs3813572	chr15	78832588	T	C	44	12	56	0.785714285714286	0.497377336552481	0.4877409	0.672300414121426	0.872841985651715	0.0519242417022621	0.635873094727459	0.892054276415922	0.77257119988657	True	False	HEK293	CTCF	True	True	Low	SRR6845323_dedup.bam.motifs_2_ACTAGAkGGCns	NoPeak_denovo	15	78540246	C	T	0.5793	C	0.4207	gnoMADg:nfe	15_78540246_T_C	100	1	6	2	0.453521126760563	IREB2;CHRNA5;HYKK;PSMA4;CHRNA3;CTSH	CHRNA5;PSMA4	Number of cigarettes previously smoked daily
rs12926008	chr16	2488211	T	C	3	8	11	0.272727272727273	0.497377336552481	0.6714909	0.0634285937492427	0.39040248513513	0.0896704885412663	0.0488283174578578	0.480812946825597	0.226915539442186	True	False	HEK293	CTCF	True	True	Low	MA0139.1_ynrCCAsyAGrkGGCrsyn;MA1102.1_CnsCAGGGGGCrsn;MA1102.2_nsCAGGGGGCGs	JASPAR	16	2438210	C	C	0.6756	T	0.3244	gnoMADg:nfe	16_2438210_T_C	88	4	3	3	0.353722334004024	CCNF;ABCA3;AMDHD2	PKD1;CCNF;NHERF2	Comparative height size at age 10;Standing height;Sitting height;Appendicular lean mass
rs13337562	chr16	84366789	C	T	10	4	14	0.714285714285714	0.502941642182216	0.3367818	0.622505145736497	0.935540977183642	0.0830125184772881	0.534394539174364	0.957690249254183	0.779023061460069	True	False	HEK293	CTCF	True	True	Low	MA0139.1_ynrCCAsyAGrkGGCrsyn;MA1930.1_CTGCAGTnCnnnnnnnnnnCCAsyAGrkGGCrsyn	JASPAR	16	84333183	C	C	0.7174	T	0.2826	gnoMADg:nfe	16_84333183_C_T	51	0	2	0	0.0995975855130785	WFDC1;ATP2C2
rs8046424	chr16	70690989	G	C	11	3	14	0.785714285714286	0.505010539063891	0.2496049	0.761046175807407	0.96833085649869	0.0567158456044854	0.702112316998117	0.981752015879915	0.864688516153048	True	False	HEK293	CTCF	True	True	Low	SRR6384340_dedup.bam.motifs_2_TGCmCCTGGTGGCrsy	NoPeak_denovo	16	70657086	C	G	0.5167	C	0.4833	gnoMADg:nfe	16_70657086_G_C	122	3	8	2	0.319114688128773	COG4;SF3B3;AARS1;CLEC18C;ST3GAL2;EXOSC6;IL34;CLEC18A	COG4;IL34	Height;Haptoglobin measurement;Haptoglobin measurement
rs1443141	chr17	75031051	G	A	10	2	12	0.833333333333333	0.510886963649225	0.4466963	0.601312255291957	0.95257297520232	0.0934714856138232	0.49788458459353	0.962293679339982	0.776942615247138	True	False	HEK293	CTCF	True	True	Low	SRR357486_dedup.bam.motifs_3_myTGCnCTCCnGAG	NoPeak_denovo	17	77034969	G	G	0.8824	A	0.1176	gnoMADg:nfe	17_77034969_G_A	31	0	0	0	0.0597585513078471
rs1681471	chr17	71575062	A	G	1	11	12	0.0833333333333333	0.498920077522669	0.5273385	0.0306518718100053	0.352116006467945	0.0904328438108033	0.016938528540623	0.441056243176642	0.191383939138975	True	False	HEK293	CTCF	True	True	Low	SRR357494_dedup.bam.motifs_2_CmnsGTGGCGCysT	NoPeak_denovo	17	73578923	G	A	0.6459	G	0.3541	gnoMADg:nfe	17_73578923_A_G	35	0	1	0	0.172837022132797	SDK2
rs16970289	chr17	75570777	A	G	1	12	13	0.0769230769230769	0.498920077522669	0.5462123	0.0222551350265316	0.322217040958887	0.0826763666962907	0.0096381077005966	0.39604917266111	0.172236087992709	True	False	HEK293	CTCF	True	True	Low	MA0139.1_ynrCCAsyAGrkGGCrsyn;MA1102.1_CnsCAGGGGGCrsn	JASPAR	17	77574695	A	A	0.8526	G	0.1474	gnoMADg:nfe	17_77574695_A_G	41	0	0	0	0.0398390342052314
rs2074031	chr17	67522975	T	C	2	14	16	0.125	0.497377336552481	0.4647723	0.0475968158203608	0.395031458973393	0.0942932229454075	0.0277445460531851	0.489132997732006	0.221314137396877	True	False	HEK293	CTCF	True	True	Low	MA0139.1_ynrCCAsyAGrkGGCrsyn;MA1102.2_nsCAGGGGGCGs	JASPAR	17	69526834	T	T	0.587	C	0.413	gnoMADg:nfe	17_69526834_T_C	102	4	1	0	0.179476861167002	MAP2K6		Standing height;Appendicular lean mass;Coxarthrosis [arthrosis of hip](FG);"Coxarthrosis"
rs4794814	chr17	37696852	G	A	12	3	15	0.8	0.510886963649225	0.4334095	0.616391693648192	0.943721251434322	0.0864213339810005	0.517668718587884	0.947571565647134	0.780056472541257	True	False	HEK293	CTCF	True	True	Low	Average_351_nTGCTsCCCC	NoPeak_denovo	17	39540599	G	A	0.7406	G	0.2594	gnoMADg:nfe	17_39540599_G_A	304	61	12	4	0.326961770623742	IKZF3;PPP1R1B;MED1;PGAP3;GSDMA;GSDMB;PSMD3;ERBB2;CDK12;STARD3;FBXL20;ORMDL3	PGAP3;GSDMB;CDK12;STARD3	Platelet count;Mean platelet volume;Red cell distribution width;Asthma | non-cancer illness code self-reported;Mean platelet (thrombocyte) volume;Red blood cell (erythrocyte) count;Total cholesterol levels;Mean sphered cell volume;Mean corpuscular volume;Hematocrit;Red blood cell count;Mean spheric corpuscular volume;Haemoglobin concentration;Forced expiratory volume in 1-second (fev1) best measu…
rs759497	chr17	70026560	G	A	31	16	47	0.659574468085106	0.510886963649225	0.3957037	0.63460238210954	0.850107765940736	0.0549505353222755	0.588065908732658	0.863660808119232	0.742355074025138	True	False	HEK293	CTCF	True	True	Low	SRR6384340_dedup.bam.motifs_2_TGCmCCTGGTGGCrsy	NoPeak_denovo	17	72030419	G	G	0.7184	A	0.2816	gnoMADg:nfe	17_72030419_G_A	70	2	0	0	0.0531187122736418			Sitting height;Heel bone mineral density
rs888115	chr17	55661470	T	C	33	2	35	0.942857142857143	0.497377336552481	0.577231	0.753667884168588	0.961108780141978	0.0563460413236805	0.703093181053466	0.9765452607421	0.857388332155283	True	False	HEK293	CTCF	True	True	Low	MA1102.1_CnsCAGGGGGCrsn	JASPAR	17	57584109	C	C	0.6467	T	0.3533	gnoMADg:nfe	17_57584109_T_C	43	0	0	0	0.0464788732394366
rs1013696	chr18	31420010	T	C	2	16	18	0.111111111111111	0.497377336552481	0.5158741	0.049291853026289	0.3243177539889	0.0743408766240268	0.0276846058128341	0.393208658879913	0.186804803507595	True	False	HEK293	CTCF	True	True	Low	ENCFF000BAS_dedup.bam.motifs_0_TnGCGCCCTsTrGTG	NoPeak_denovo	18	33840046	T	T	0.7569	C	0.2431	gnoMADg:nfe	18_33840046_T_C	50	0	0	0	0.0331991951710262
rs12970701	chr18	56147042	A	G	1	9	10	0.1	0.498920077522669	0.5517664	0.0311373123991368	0.380538369155089	0.0967613500394572	0.0129205777135213	0.47252828253316	0.205837840777113	True	False	HEK293	CTCF	True	True	Low	Average_25_GnsTGCAGTGGnGCC	NoPeak_denovo	18	58479810	A	A	0.7158	G	0.2842	gnoMADg:nfe	18_58479810_A_G	60	0	0	0	0.0464788732394366
rs12971194	chr18	19689723	A	G	1	15	16	0.0625	0.498920077522669	0.4796554	0.0203541886392259	0.32104481255496	0.0832500201721149	0.0081139338543874	0.393536458607989	0.170699500597093	True	False	HEK293	CTCF	True	True	Low	SRR357494_dedup.bam.motifs_2_CmnsGTGGCGCysT	NoPeak_denovo	18	22109762	G	A	0.6507	G	0.3493	gnoMADg:nfe	18_22109762_A_G	71	1	2	1	0.0597585513078471	ABHD3;MIB1	ABHD3	Neutrophil count
rs3737512	chr18	71816278	G	A	12	3	15	0.8	0.510886963649225	0.4320267	0.619434209515127	0.939877848496963	0.0849316385927541	0.541321892692881	0.959536246988086	0.779656029006045	True	False	HEK293	CTCF	True	True	Low	Average_340_ysnTkCCATynnC;SRR357493_dedup.bam.motifs_4_GGTGGCGCym	NoPeak_denovo	18	74149043	A	G	0.9686	A	0.0314	gnoMADg:nfe	18_74149043_G_A	38	0	2	0	0.305432595573441	TIMM21;FBXO15
rs3810017	chr18	28623285	G	A	12	1	13	0.923076923076923	0.510886963649225	0.4489187	0.700933124140873	0.97776609131058	0.0754058929203044	0.624381145637773	0.983397574959835	0.839349607725727	True	False	HEK293	CTCF	True	True	Low	SRR094275_dedup.bam.motifs_0_sCAyTCCATCTrG;SRR6845321_dedup.bam.motifs_1_TnsyGCCCyCTrGT	NoPeak_denovo	18	31043319	A	G	0.7267	A	0.2734	gnoMADg:nfe	18_31043319_G_A	38	0	2	0	0.119517102615694	DSC1;DSC3
rs8090900	chr18	40176792	T	G	2	15	17	0.117647058823529	0.499730353622178	0.4870733	0.0523654160893327	0.359081523615929	0.0848717370023308	0.0359376443287411	0.43690574247039	0.205723469852631	True	False	HEK293	CTCF	True	True	Low	MA1102.2_nsCAGGGGGCGs	JASPAR	18	42596827	T	T	0.7354	G	0.2646	gnoMADg:nfe	18_42596827_T_G	47	0	0	0	0.0531187122736418
rs8095785	chr18	47819568	C	T	11	2	13	0.846153846153846	0.502941642182216	0.4625448	0.614648063185541	0.951511884886202	0.089880080232984	0.524345819477844	0.96441782662828	0.783079974035872	True	False	HEK293	CTCF	True	True	Low	Average_22_CAnGGCAGnAGnk	NoPeak_denovo	18	50293198	T	T	0.5796	C	0.4204	gnoMADg:nfe	18_50293198_C_T	45	0	0	1	0.106639839034205		CXXC1
rs10414677	chr19	379003	C	T	1	6	7	0.142857142857143	0.502941642182216	0.6606556	0.0250314349618225	0.379806890618675	0.100656304872039	0.0190324292440844	0.481734860951447	0.202419162790249	True	False	HEK293	CTCF	True	True	Low	MA1929.1_CTGCAnTnCCnnnnnnnnCCAsnAGrkGGCrsnn	JASPAR	19	379003	C	C	0.7143	T	0.2857	gnoMADg:nfe	19_379003_C_T	64	0	1	0	0.0929577464788732	SPMAP2
rs1054564	chr19	18499815	G	C	10	5	15	0.666666666666667	0.505010539063891	0.2825986	0.636813295589448	0.921006406677357	0.0765017277442554	0.574727745319808	0.94342330319497	0.778909851133402	True	False	HEK293	CTCF	True	True	Low	Average_80_yCGnGTGsAGTksn	NoPeak_denovo	19	18389005	G	G	0.8605	C	0.1395	gnoMADg:nfe	19_18389005_G_C	100	13	6	0	0.272434607645875	IQCN;ELL;LRRC25;PGPEP1;GDF15;LSM4		Neutrophil count;White blood cell count;Neutrophil percentage of white cells;Neutrophil count;Neutrophill count;Growth/differentiation factor 15 measurement;Monocyte count;Neutrophil count;Monocyte percentage of white cells;Serum alkaline phosphatase levels;Monocyte percentage of white cells;Granulocyte percentage of myeloid white cells;Growth differentiation factor-15 levels
rs12624955	chr20	46793394	C	T	1	7	8	0.125	0.502941642182216	0.6223254	0.0253244236291656	0.376947443492375	0.097419239180933	0.0133262580100127	0.475250753825726	0.20113593356077	True	False	HEK293	CTCF	True	True	Low	Average_340_ysnTkCCATynnC	NoPeak_denovo	20	48164651	C	C	0.7206	T	0.2794	gnoMADg:nfe	20_48164651_C_T	41	0	0	0	0.0132796780684105
rs1555075	chr20	32610401	T	C	9	2	11	0.818181818181818	0.497377336552481	0.3235002	0.687850043757795	0.960480368592706	0.0761829399920319	0.604030230160949	0.968856522466571	0.82416520617525	True	False	HEK293	CTCF	True	True	Low	Average_334_GCCmTCTAGTGGymy;SRR6384338_dedup.bam.motifs_1_CmyCTGGTGGCrsy;SRR6845320_dedup.bam.motifs_2_GCyACywGGnG	NoPeak_denovo	20	34022595	C	C	0.6731	T	0.3269	gnoMADg:nfe	20_34022595_T_C	234	45	8	3	0.253722334004024	CHMP4B;ACSS2;ITCH;PIGU;NECAB3;EIF2S2;MAP1LC3A;GGT7	RALY;ITCH;DYNLRB1	Whole body water mass;Leg predicted mass (right);Impedance of whole body;Basal metabolic rate;Black | hair colour (natural before greying);Weight;Arm fat-free mass (right);Appendicular lean mass;Childhood sunburn occasions;Trunk predicted mass;Skin colour;Sex hormone-binding globulin levels;Light brown | hair colour (natural before greying);Leg fat-free mass (right);Ease of skin tanning;Arm predi…
rs1741285	chr20	4116436	A	G	10	1	11	0.909090909090909	0.498920077522669	0.5049023	0.60804058044064	0.971406378867926	0.0978189047209579	0.510519381367965	0.978962670240982	0.789723479654283	True	False	HEK293	CTCF	True	True	Low	SRR3180009_dedup.bam.motifs_2_AyrGCGCCCyCTn	NoPeak_denovo	20	4135789	A	G	0.501	A	0.499	gnoMADg:nfe	20_4135789_A_G	56	1	1	0	0.219315895372233	SMOX		Reticulocyte fraction of red cells
rs1885177	chr20	49191228	A	C	1	5	6	0.166666666666667	0.499957749736458	0.6888126	0.0205728473465255	0.392728400670731	0.102996104953466	0.0124351389027329	0.50145164735956	0.206650624008628	True	False	HEK293	CTCF	True	True	Low	SRR357487_dedup.bam.motifs_2_CyAGGGGGCGsynG;SRR6384340_dedup.bam.motifs_2_TGCmCCTGGTGGCrsy	NoPeak_denovo	20	50574691	A	C	0.5143	A	0.4858	gnoMADg:nfe	20_50574691_A_C	199	33	1	2	0.346881287726358	PTPN1	PTPN1;RIPOR3	Lymphocyte counts;Red blood cell count;Haemoglobin concentration;Mean corpuscular volume;Hematocrit;Red blood cell count;White blood cell count;Red blood cell count;Mean corpuscular volume;Lymphocyte counts;Red blood cell count;Monocyte count;Hematocrit;Haematocrit percentage;Monocyte count;Hemoglobin concentration;Hemoglobin;Hematocrit;Monocyte count;Appendicular lean mass;Mean corpuscular hemog…
rs2422579	chr20	1494464	G	T	9	1	10	0.9	0.49930627663247	0.4838743	0.600995420594967	0.976970437506521	0.102314538165716	0.499120995772661	0.980765543684888	0.788982929050744	True	False	HEK293	CTCF	True	True	Low	MA1930.1_CTGCAGTnCnnnnnnnnnnCCAsyAGrkGGCrsyn	JASPAR	20	1513818	G	T	0.6407	G	0.3593	gnoMADg:nfe	20_1513818_G_T	55	5	4	2	0.459959758551308	SIRPG;NSFL1C;SIRPD;SIRPB1	SIRPD;SIRPB1	Mean platelet volume;Platelet distribution width;Platelet distribution width;Mean platelet volume;Mean platelet (thrombocyte) volume
rs3787538	chr20	61303004	T	C	4	9	13	0.307692307692308	0.497377336552481	0.6858971	0.0673378636380896	0.389510681961052	0.0863319878731128	0.0456008979301919	0.459101238692288	0.228424272799571	True	False	HEK293	CTCF	True	True	Low	ENCFF000BAS_dedup.bam.motifs_0_TnGCGCCCTsTrGTG;SRR6384340_dedup.bam.motifs_2_TGCmCCTGGTGGCrsy	NoPeak_denovo	20	62671652	T	T	0.5755	C	0.4246	gnoMADg:nfe	20_62671652_T_C	46	0	2	0	0.165995975855131	OGFR;NTSR1
rs3915568	chr20	61369472	T	C	1	6	7	0.142857142857143	0.497377336552481	0.7249335	0.0158712638515313	0.322094307876135	0.0862993224797078	0.0062504751427229	0.426928487868199	0.168982785863833	True	False	HEK293	CTCF	True	True	Low	SRR577849_dedup.bam.motifs_2_sCyCTGGTGGCCm	NoPeak_denovo	20	62738120	T	T	0.8283	C	0.1717	gnoMADg:nfe	20_62738120_T_C	39	0	1	0	0.186116700201207	NTSR1
rs4812816	chr20	42930872	C	A	9	1	10	0.9	0.501791927568453	0.2848771	0.773453022174847	0.985881866473086	0.0604505161502312	0.706041752030332	0.987472604265389	0.879667444323966	True	False	HEK293	CTCF	True	True	Low	Average_80_yCGnGTGsAGTksn;SRR357486_dedup.bam.motifs_0_TssCCyCwrGTGG	NoPeak_denovo	20	44302232	A	C	0.7795	A	0.2204	gnoMADg:nfe	20_44302232_C_A	72	3	1	0	0.159356136820926	OSER1		Mean spheric corpuscular volume;Mean corpuscular volume;Mean reticulocyte volume
rs6011489	chr20	61568817	C	T	6	22	28	0.214285714285714	0.502941642182216	0.5976532	0.0891139118853295	0.318711914394649	0.0602573895637014	0.0674035646148423	0.359162896670426	0.203912913139989	True	False	HEK293	CTCF	True	True	Low	Average_80_yCGnGTGsAGTksn	NoPeak_denovo	20	62937465	C	C	0.723	T	0.277	gnoMADg:nfe	20_62937465_C_T	81	2	4	2	0.467002012072435	GID8;SLC17A9;COL9A3;DIDO1	GID8;DIDO1	Monocyte percentage of white cells;Monocyte count
rs6011915	chr20	61359421	C	T	12	2	14	0.857142857142857	0.502941642182216	0.3565665	0.72236672399385	0.964799354442665	0.0664882351718535	0.661222622825958	0.974165781527605	0.843583039218257	True	False	HEK293	CTCF	True	True	Low	Average_351_nTGCTsCCCC;SRR357494_dedup.bam.motifs_2_CmnsGTGGCGCysT	NoPeak_denovo	20	62728069	C	T	0.63	C	0.37	gnoMADg:nfe	20_62728069_C_T	55	1	2	1	0.299396378269618	COL9A3;NTSR1	NTSR1	Low density lipoprotein cholesterol levels
rs6014975	chr20	55895429	T	C	2	6	8	0.25	0.497377336552481	0.7146609	0.042232071212903	0.392191671218773	0.0972026809589928	0.0200493140502759	0.475635921443326	0.217211871215838	True	False	HEK293	CTCF	True	True	Low	Average_351_nTGCTsCCCC;SRR299320_dedup.bam.motifs_2_CywnGTGGCrsCC;SRR6845320_dedup.bam.motifs_3_TrsCGGGCGCnnT	NoPeak_denovo	20	57320373	C	T	0.6072	C	0.3928	gnoMADg:nfe	20_57320373_T_C	83	9	2	1	0.213480885311871	RAE1;RBM38	RAE1	Mean spheric corpuscular volume;Mean corpuscular volume;Mean corpuscular hemoglobin;Mean corpuscular haemoglobin;Mean corpuscular volume;Mean corpuscular volume;Mean reticulocyte volume;Mean corpuscular hemoglobin;Mean reticulocyte volume
rs6034464	chr20	16359567	A	G	6	13	19	0.315789473684211	0.498920077522669	0.6812072	0.0916846409400506	0.357101959812549	0.0704044074784235	0.06624524453025	0.410539269469875	0.2243933003763	True	False	HEK293	CTCF	True	True	Low	MA1929.1_CTGCAnTnCCnnnnnnnnCCAsnAGrkGGCrsnn	JASPAR	20	16378922	A	G	0.605	A	0.395	gnoMADg:nfe	20_16378922_A_G	71	0	1	0	0.27887323943662	KIF16B
rs6039837	chr20	10302457	T	C	1	7	8	0.125	0.497377336552481	0.605323	0.0327059358787499	0.39110412563477	0.0983180481588257	0.0138195002629958	0.484108239176029	0.21190503075676	True	False	HEK293	CTCF	True	True	Low	SRR6845320_dedup.bam.motifs_0_rkrGTGCAGTGGsT;SRR6845323_dedup.bam.motifs_2_ACTAGAkGGCns	NoPeak_denovo	20	10321809	C	T	0.7027	C	0.2973	gnoMADg:nfe	20_10321809_T_C	38	0	1	0	0.146076458752515	MKKS
rs6058154	chr20	33585834	G	A	2	11	13	0.153846153846154	0.510886963649225	0.5674869	0.0486512446322153	0.362948597801202	0.0866753216574649	0.0342658299978919	0.447743795306437	0.205799921216709	True	False	HEK293	CTCF	True	True	Low	SRR6845323_dedup.bam.motifs_3_CrCCAGsnGGT	NoPeak_denovo	20	34998031	G	G	0.5605	A	0.4395	gnoMADg:nfe	20_34998031_G_A	235	41	16	11	0.333802816901408	MMP24OS;ACSS2;ITCH;UQCC1;PIGU;NCOA6;MYH7B;GSS;EDEM2;TRPC4AP;EIF2S2;MMP24;MAP1LC3A;PROCR;GGT7;EIF6	ACSS2;ITCH;UQCC1;PIGU;MYH7B;GSS;EDEM2;TRPC4AP;MAP1LC3A;PROCR;EIF6	Red cell distribution width;Childhood sunburn occasions;Trunk predicted mass;Skin colour;Heel bone mineral density;Comparative height size at age 10;Weight;Arm fat-free mass (right);Appendicular lean mass;Peak expiratory flow;Whole body water mass;Hand grip strength (right);Leg predicted mass (right);Basal metabolic rate;Glomerular filtration rate (creatinine);Leg fat-free mass (right);Ease of sk…
rs6062129	chr20	60762198	T	C	7	1	8	0.875	0.497377336552481	0.3750038	0.636132835032362	0.975994081241129	0.093272841369235	0.534030479932734	0.979144216203204	0.806063458136745	True	False	HEK293	CTCF	True	True	Low	MA0139.1_ynrCCAsyAGrkGGCrsyn	JASPAR	20	62187142	C	T	0.6624	C	0.3376	gnoMADg:nfe	20_62187142_T_C	37	0	3	2	0.293762575452716	MTG2;LAMA5;OSBPL2	MTG2;LAMA5
rs6065627	chr20	42194802	A	G	12	2	14	0.857142857142857	0.498920077522669	0.4144511	0.66520750663334	0.959180226946333	0.0783372313399534	0.591057155620379	0.977097165789223	0.812193866789837	True	False	HEK293	CTCF	True	True	Low	ENCFF000PYD_dedup.bam.motifs_5_CwrGTGGCGCnm	NoPeak_denovo	20	43566162	A	A	0.9003	G	0.09967	gnoMADg:nfe	20_43566162_A_G	31	0	1	0	0.0865191146881288	MYBL2
rs6073537	chr20	43378270	C	T	7	1	8	0.875	0.502941642182216	0.4040352	0.603183154636903	0.973936714691067	0.10067361139872	0.509419309209251	0.992076984067254	0.788559934663985	True	False	HEK293	CTCF	True	True	Low	Average_123_TGGCCmyCTAGTGGyk	NoPeak_denovo	20	44749629	T	C	0.5108	T	0.4892	gnoMADg:nfe	20_44749629_C_T	45	0	3	1	0.420523138832998	KCNK15;TOMM34;ADA	KCNK15
rs6095600	chr20	48266705	C	A	6	1	7	0.857142857142857	0.501791927568453	0.3000304	0.660175009412211	0.976570546340584	0.0883471700562882	0.558257666933178	0.987429249816878	0.818372777876397	True	False	HEK293	CTCF	True	True	Low	SRR299320_dedup.bam.motifs_2_CywnGTGGCrsCC	NoPeak_denovo	20	49650168	A	A	0.5488	C	0.4515	gnoMADg:nfe	20_49650168_C_A	87	1	1	0	0.186116700201207	B4GALT5		Low density lipoprotein cholesterol levels
rs6099457	chr20	55667030	G	A	10	21	31	0.32258064516129	0.510886963649225	0.6455442	0.120983468475258	0.361129387480077	0.0620405335084546	0.10232472894624	0.404482911483314	0.241056427977667	True	False	HEK293	CTCF	True	True	Low	SRR357486_dedup.bam.motifs_0_TssCCyCwrGTGG	NoPeak_denovo	20	57091974	G	G	0.6345	A	0.3655	gnoMADg:nfe	20_57091974_G_A	47	0	0	0	0.0929577464788732
rs817386	chr20	62541418	T	C	14	5	19	0.736842105263158	0.497377336552481	0.3550252	0.659092107041209	0.934055841300617	0.0709587887354245	0.607354977100887	0.953234117747217	0.796573974170913	True	False	HEK293	CTCF	True	True	Low	ENCFF000ONR_dedup.bam.motifs_0_GkGCAGCAsyTCC;SRR577849_dedup.bam.motifs_2_sCyCTGGTGGCCm	NoPeak_denovo	20	63910065	C	T	0.5926	C	0.4074	gnoMADg:nfe	20_63910065_T_C	97	3	9	2	0.346680080482897	STMN3;UCKL1;SAMD10;ZNF512B;DNAJC5;C20orf204;PPDPF;PRPF6;TPD52L2	DNAJC5;TPD52L2	Hypertension | non-cancer illness code self-reported;High blood pressure | vascular/heart problems diagnosed by doctor;Blood pressure medication | medication for cholesterol blood pressure diabetes or take exogenous hormones
rs2256817	chr21	45715386	G	A	10	2	12	0.833333333333333	0.510886963649225	0.41167	0.630230244414551	0.962279854797199	0.0886891185224456	0.53067336504667	0.970079693474172	0.796255049605875	True	False	HEK293	CTCF	True	True	Low	Average_178_TkynyCAGCCTGnGnT	NoPeak_denovo	21	44295503	A	G	0.6036	A	0.3964	gnoMADg:nfe	21_44295503_G_A	37	0	4	2	0.28692152917505	PFKL;CSTB;PDXK;CFAP410	PFKL;CFAP410
rs2856969	chr21	34698159	A	G	20	1	21	0.952380952380952	0.498920077522669	0.5124187	0.754334059123246	0.977027548375564	0.0639710060767707	0.694604189622711	0.985579634395826	0.865680803749405	True	False	HEK293	CTCF	True	True	Low	SRR6845320_dedup.bam.motifs_3_TrsCGGGCGCnnT	NoPeak_denovo	21	33325854	G	A	0.5934	G	0.4066	gnoMADg:nfe	21_33325854_A_G	71	0	3	0	0.192555331991952	IFNGR2;IFNAR1;ITSN1
rs4818826	chr21	47593443	G	A	12	1	13	0.923076923076923	0.510886963649225	0.5043653	0.639601505731901	0.970175012004533	0.0892223621689663	0.553684782679904	0.989076992532503	0.804888258868217	True	False	HEK293	CTCF	True	True	Low	Average_339_GGTGAAACCCyrT	NoPeak_denovo	21	46173529	A	A	0.7675	G	0.2325	gnoMADg:nfe	21_46173529_G_A	39	0	11	4	0.340040241448692	YBEY;SPATC1L;MCM3AP;PCNT;PRMT2;COL6A2;COL6A1;S100B;C21orf58;FTCD;LSS	YBEY;SPATC1L;PCNT;DIP2A
rs11089487	chr22	31477361	G	C	3	18	21	0.142857142857143	0.505010539063891	0.5240934	0.05678649064692	0.32829245694407	0.0721756941433357	0.0372577648699415	0.386917168367175	0.192539473795495	True	False	HEK293	CTCF	True	True	Low	ENCFF000BAS_dedup.bam.motifs_0_TnGCGCCCTsTrGTG	NoPeak_denovo	22	31081375	C	G	0.5523	C	0.4477	gnoMADg:nfe	22_31081375_G_C	123	6	10	7	0.320523138832998	PLA2G3;DEPDC5;PISD;SFI1;YWHAH;INPP5J;PIK3IP1;RNF185;EIF4ENIF1;SELENOM	DEPDC5;YWHAH;INPP5J;SMTN;RNF185;EIF4ENIF1;LIMK2	Eosinophil percentage of white cells;Eosinophil counts;Eosinophil counts;Eosinophill count;Eosinophil counts;Eosinophill percentage
rs3788372	chr22	24894856	G	A	12	2	14	0.857142857142857	0.510886963649225	0.4689365	0.621267463438994	0.953526582340404	0.0878609544725524	0.529940084258887	0.970444379512859	0.787397022889699	True	False	HEK293	CTCF	True	True	Low	SRR227660_dedup.bam.motifs_2_CCTrsTGGsns	NoPeak_denovo	22	24498888	G	A	0.59	G	0.41	gnoMADg:nfe	22_24498888_G_A	91	4	4	0	0.232595573440644	SPECC1L;ADORA2A;DDT;UPB1		Eosinophil counts;Eosinophil counts;Tea intake;Sodium in urine
rs738248	chr22	42196467	A	G	6	25	31	0.193548387096774	0.498920077522669	0.5555844	0.0915807718381134	0.326865042315792	0.0615765914734824	0.0664330987235969	0.36715972030274	0.209222907076953	True	False	HEK293	CTCF	True	True	Low	SRR6845321_dedup.bam.motifs_1_TnsyGCCCyCTrGT	NoPeak_denovo	22	41800463	G	G	0.6862	A	0.3138	gnoMADg:nfe	22_41800463_A_G	150	1	14	6	0.287122736418511	CSDC2;WBP2NL;MEI1;TEF;L3MBTL2;PMM1;NDUFA6;CYP2D7;CYP2D6;SNU13;DESI1;CENPM;CCDC134;SMDT1	CSDC2;L3MBTL2;ACO2;SREBF2;CYP2D7;CYP2D6	Cheese intake
rs2742917	chrX	47503899	A	G	13	2	15	0.866666666666667	0.498920077522669	0.5156993	0.607076401482118	0.951341108465241	0.0913499439919826	0.519022960702216	0.979805577960792	0.77920875497368	True	False	HEK293	CTCF	True	True	Low	Average_123_TGGCCmyCTAGTGGyk;ENCFF000BAS_dedup.bam.motifs_0_TnGCGCCCTsTrGTG;SRR351734_dedup.bam.motifs_1_GnGCnACAkGGyG;SRR6384340_dedup.bam.motifs_2_TGCmCCTGGTGGCrsy	NoPeak_denovo	X	47644500	G	A	0.7096	G	0.2904	gnoMADg:nfe	X_47644500_A_G	14	0	0	0	0.112877263581489
rs3859900	chrX	119448393	G	A	7	1	8	0.875	0.510886963649225	0.3788386	0.638346424187334	0.978833825089488	0.0923411543976741	0.545587754450899	0.984799628000288	0.808590124638411	True	False	HEK293	CTCF	True	True	Low	SRR357486_dedup.bam.motifs_3_myTGCnCTCCnGAG	NoPeak_denovo	X	120314538	G	G	0.8835	A	0.1165	gnoMADg:nfe	X_120314538_G_A	3	0	0	0	0.0995975855130785
rs4830396	chrX	6992750	A	C	1	10	11	0.0909090909090909	0.499957749736458	0.6829296	0.0153205732430994	0.239498056423661	0.0632595852819208	0.0090479395835901	0.308587887361297	0.12740931483338	True	False	HEK293	CTCF	True	True	Low	MA1930.1_CTGCAGTnCnnnnnnnnnnCCAsyAGrkGGCrsyn	JASPAR	X	7074709	A	A	0.6838	C	0.3162	gnoMADg:nfe	X_7074709_A_C	35	0	0	0	0.0798792756539235
rs5905608	chrX	47340295	G	A	11	1	12	0.916666666666667	0.510886963649225	0.4522262	0.683850391607049	0.981457821237316	0.0840556089071604	0.574751999195816	0.981457821237316	0.832654106422183	True	False	HEK293	CTCF	True	True	Low	SRR6384338_dedup.bam.motifs_1_CmyCTGGTGGCrsy	NoPeak_denovo	X	47480896	G	A	0.6709	G	0.3291	gnoMADg:nfe	X_47480896_G_A	20	0	0	0	0.106237424547284
rs5958318	chrX	122992822	C	T	8	2	10	0.8	0.502941642182216	0.332886	0.659200539517143	0.970856541987319	0.0846048782067726	0.56056600626735	0.979283078536197	0.815028540752231	True	False	HEK293	CTCF	True	True	Low	SRR351529_dedup.bam.motifs_3_CACCmrrGTGs	NoPeak_denovo	X	123858972	T	T	0.5661	C	0.4339	gnoMADg:nfe	X_123858972_C_T	21	0	0	0	0.119517102615694
rs6636114	chrX	139844118	G	A	10	2	12	0.833333333333333	0.510886963649225	0.4063584	0.627350325806295	0.960432395196483	0.0881263082524393	0.539735577860448	0.976825812606897	0.793891360501389	True	False	HEK293	CTCF	True	True	Low	SRR094275_dedup.bam.motifs_0_sCAyTCCATCTrG	NoPeak_denovo	X	140761953	G	A	0.5526	G	0.4474	gnoMADg:nfe	X_140761953_G_A	20	0	0	0	0.0331991951710262
rs7051301	chrX	37762072	T	C	1	10	11	0.0909090909090909	0.497377336552481	0.5109203	0.0335216722116669	0.3904746849812	0.0985799246060534	0.0122150244504394	0.473535296894796	0.211998178596433	True	False	HEK293	CTCF	True	True	Low	SRR6845320_dedup.bam.motifs_3_TrsCGGGCGCnnT	NoPeak_denovo	X	37902819	C	T	0.9693	C	0.03071	gnoMADg:nfe	X_37902819_T_C	13	0	0	0	0.0597585513078471
rs775227	chr3	112995074	A	C	1	9	10	0.1	0.505293915628329	0.6545056	0.0189233461021389	0.286294021085157	0.0759022688051173	0.009625706560107	0.365872684792049	0.152608683593648	True	False	HMEC	CTCF	True	True	Low	ENCFF000ONR_dedup.bam.motifs_0_GkGCAGCAsyTCC	NoPeak_denovo	3	113276227	A	A	0.8161	C	0.1839	gnoMADg:nfe	3_113276227_A_C	70	2	2	2	0.327364185110664	SIDT1;CFAP44	BOC;CFAP44	Mean platelet volume;Mean platelet volume
rs2281824	chr14	103800071	C	T	8	1	9	0.888888888888889	0.503620224327912	0.3416522	0.714182886976671	0.989460726307681	0.077121834704246	0.606060864889264	0.989460726307681	0.851821806642176	True	False	HMEC	CTCF	True	True	Low	MA1102.1_CnsCAGGGGGCrsn;MA1102.2_nsCAGGGGGCGs	JASPAR	14	103333734	C	C	0.7164	T	0.2836	gnoMADg:nfe	14_103333734_C_T	123	4	7	1	0.360160965794769	XRCC3;CKB;TDRD9;MARK3;KLC1;EIF5;TRMT61A	EIF5	White blood cell count;Red blood cell count;Monocyte count;White blood cell count
rs2832899	chr21	31836257	A	G	1	16	17	0.0588235294117647	0.514506418853845	0.48742505	0.0284273652210946	0.305450155376521	0.076013145110732	0.0110140714269128	0.373251458407261	0.166938760298808	True	False	HRPEpiC	CTCF	True	True	Low	MA0139.1_ynrCCAsyAGrkGGCrsyn;MA1102.1_CnsCAGGGGGCrsn;MA1102.2_nsCAGGGGGCGs	JASPAR	21	30463938	G	G	0.5797	A	0.4203	gnoMADg:nfe	21_30463938_A_G	63	0	0	0	0.086317907444668
rs4713244	chr6	29721146	G	A	12	2	14	0.857142857142857	0.530586628907459	0.456435	0.640305550844516	0.963675063997533	0.0855923960008021	0.550022438922193	0.973490630523896	0.801990307421024	True	False	HUVEC	CTCF	True	True	Low	SRR357486_dedup.bam.motifs_3_myTGCnCTCCnGAG	NoPeak_denovo	6	29753369	G	G	0.7754	A	0.2246	gnoMADg:nfe	6_29753369_G_A	196	66	9	0	0.192555331991952	RPP21;HLA-F;HLA-G;TRIM31;HLA-E;HLA-A;TRIM26;ZFP57;POLR1H		Mean corpuscular hemoglobin;Platelet count;Plateletcrit;High light scatter reticulocyte count;Eosinophil percentage of granulocytes;Plateletcrit;Platelet count;Neuronal pentraxin-1 measurement;Mean corpuscular volume;White blood cell count;Lymphocyte counts;Mean corpuscular volume;Eosinophil percentage of white cells;Myeloid white cell count;Eosinophil percentage of white cells;High light scatter…
rs11591089	chr1	183876182	C	T	2	10	12	0.166666666666667	0.514310595266048	0.6071687	0.0483650897753048	0.367597377620161	0.0887722366870778	0.0282123844708779	0.440300764256207	0.207981233697733	True	False	HeLa-S3	CTCF	True	True	Low	Average_340_ysnTkCCATynnC	NoPeak_denovo	1	183907048	C	C	0.7021	T	0.2979	gnoMADg:nfe	1_183907048_C_T	80	2	1	1	0.386519114688129	RGL1	RGL1	Height;Sitting height
rs1885026	chr1	177465236	C	A	11	1	12	0.916666666666667	0.523476064981816	0.3928029	0.724171104596458	0.974683236248145	0.0706106889748884	0.642150365119538	0.989111863582345	0.849427170422302	True	False	HeLa-S3	CTCF	True	True	Low	MA0139.1_ynrCCAsyAGrkGGCrsyn;MA1930.1_CTGCAGTnCnnnnnnnnnnCCAsyAGrkGGCrsyn	JASPAR	1	177496100	C	C	0.7269	A	0.2731	gnoMADg:nfe	1_177496100_C_A	38	0	0	0	0.0199195171026157
rs2076339	chr1	176845386	C	T	11	2	13	0.846153846153846	0.514310595266048	0.3871466	0.66957833398287	0.954943501025213	0.0768566597288855	0.605170599385341	0.985944828624614	0.812260917504041	True	False	HeLa-S3	CTCF	True	True	Low	SRR357494_dedup.bam.motifs_2_CmnsGTGGCGCysT	NoPeak_denovo	1	176876250	C	C	0.6358	T	0.3642	gnoMADg:nfe	1_176876250_C_T	78	19	0	0	0.0466800804828974			Forced expiratory volume in 1-second (fev1) predicted;Arm fat-free mass (right);Trunk predicted mass;Hand grip strength (right);Ankle spacing width;Arm fat-free mass (left);Arm predicted mass (left);Whole body water mass;Appendicular lean mass;Sitting height;Arm predicted mass (right);Basal metabolic rate;Trunk fat-free mass;Comparative height size at age 10;Hand grip strength (left);Appendicular…
rs2306124	chr1	155059851	A	G	5	38	43	0.116279069767442	0.49093611983422	0.4698028	0.0642395683997278	0.270436415540301	0.0540611061836969	0.0478716821698176	0.312563583254155	0.167337991970014	True	False	HeLa-S3	CTCF	True	True	Low	MA0139.1_ynrCCAsyAGrkGGCrsyn;MA1102.1_CnsCAGGGGGCrsn;MA1102.2_nsCAGGGGGCGs	JASPAR	1	155087375	A	G	0.5108	A	0.4892	gnoMADg:nfe	1_155087375_A_G	151	7	8	4	0.326961770623742	ZBTB7B;THBS3;MTX1;EFNA1;DPM3;KRTCAP2;ADAM15;EFNA3	EFNA1;ADAM15;MUC1;YY1AP1	Platelet count;Liver enzyme levels (alanine transaminase);Appendicular lean mass;Appendicular lean mass;Platelet count;Plateletcrit;Urinary albumin excretion
rs576888	chr1	84853611	A	C	3	18	21	0.142857142857143	0.483991119860566	0.6038499	0.0529080413893196	0.270260563731052	0.0594600044331255	0.036511930226707	0.330298967554983	0.161584302560186	True	False	HeLa-S3	CTCF	True	True	Low	MA0139.1_ynrCCAsyAGrkGGCrsyn;MA1102.1_CnsCAGGGGGCrsn;MA1102.2_nsCAGGGGGCGs;MA1929.1_CTGCAnTnCCnnnnnnnnCCAsnAGrkGGCrsnn;MA1930.1_CTGCAGTnCnnnnnnnnnnCCAsyAGrkGGCrsyn	JASPAR	1	84387928	A	C	0.803	A	0.197	gnoMADg:nfe	1_84387928_A_C	51	0	3	2	0.293762575452716	DNASE2B;SSX2IP;CTBS	SSX2IP;CTBS
rs608356	chr1	201560163	A	G	1	14	15	0.0666666666666667	0.49093611983422	0.5788806	0.0186825993103424	0.255600566697597	0.0693138591939371	0.0058232364347809	0.333998517878621	0.13714158300397	True	False	HeLa-S3	CTCF	True	True	Low	SRR094275_dedup.bam.motifs_0_sCAyTCCATCTrG	NoPeak_denovo	1	201591035	G	A	0.7406	G	0.2594	gnoMADg:nfe	1_201591035_A_G	49	0	0	0	0.0597585513078471
rs6671682	chr1	227880275	C	T	17	2	19	0.894736842105263	0.514310595266048	0.5778632	0.624896381556616	0.951242117344892	0.0875614898068638	0.529708892192819	0.964263237425821	0.788069249450754	True	False	HeLa-S3	CTCF	True	True	Low	SRR357494_dedup.bam.motifs_2_CmnsGTGGCGCysT	NoPeak_denovo	1	227692574	C	C	0.9158	T	0.08417	gnoMADg:nfe	1_227692574_C_T	56	0	3	0	0.112877263581489	ZNF678;JMJD4;COQ8A
rs730890	chr1	165133691	C	T	10	1	11	0.909090909090909	0.514310595266048	0.3991522	0.704283510063472	0.974759126723698	0.0755208180162433	0.627311187852449	0.990326235215401	0.839521318393585	True	False	HeLa-S3	CTCF	True	True	Low	Average_178_TkynyCAGCCTGnGnT	NoPeak_denovo	1	165164454	C	C	0.8063	T	0.1936	gnoMADg:nfe	1_165164454_C_T	58	0	0	0	0.0398390342052314
rs11885876	chr2	20792472	C	T	1	29	30	0.0333333333333333	0.514310595266048	0.356491	0.026159735111038	0.276126852021607	0.06704284698478	0.0105149683947134	0.337312766807063	0.151143293566323	True	False	HeLa-S3	CTCF	True	True	Low	MA0139.1_ynrCCAsyAGrkGGCrsyn;MA1930.1_CTGCAGTnCnnnnnnnnnnCCAsyAGrkGGCrsyn	JASPAR	2	20592712	C	T	0.8698	C	0.1302	gnoMADg:nfe	2_20592712_C_T	52	0	1	0	0.112877263581489	LDAH
rs12714411	chr2	608411	T	G	7	1	8	0.875	0.497777454080695	0.3880617	0.624245912154529	0.971842369443877	0.0969200738241374	0.526165150579159	0.988034087966595	0.798044140799203	True	False	HeLa-S3	CTCF	True	True	Low	Average_334_GCCmTCTAGTGGymy	NoPeak_denovo	2	608411	G	T	0.8402	G	0.1598	gnoMADg:nfe	2_608411_T_G	106	22	1	0	0.0597585513078471	TMEM18		Weight;Whole body fat-free mass;Impedance of leg (right);Basal metabolic rate;Leg fat-free mass (right);Whole body water mass;Trunk predicted mass;Body mass index (bmi);Leg fat-free mass (left);Arm fat-free mass (left);Leg predicted mass (left);Leg predicted mass (right);Arm predicted mass (right);Weight;Impedance of whole body;Arm predicted mass (left);Trunk fat-free mass;Arm fat-free mass (righ…
rs2141865	chr2	102823486	C	A	4	5	9	0.444444444444444	0.523476064981816	0.1228776	0.61891108725901	0.947722568996863	0.0888412535553409	0.528467159153802	0.969791158726073	0.783316828127937	True	False	HeLa-S3	CTCF	True	True	Low	MA1929.1_CTGCAnTnCCnnnnnnnnCCAsnAGrkGGCrsnn	JASPAR	2	102207026	C	C	0.6558	A	0.3442	gnoMADg:nfe	2_102207026_C_A	127	14	4	1	0.245875251509054	IL18RAP;IL1R1;IL18R1;IL1RL2	IL1R1	Asthma | blood clot dvt bronchitis emphysema asthma rhinitis eczema allergy diagnosed by doctor;Interleukin-1 receptor type 2 measurement;Eosinophil percentage of white cells;Asthma-related acute respiratory infections;Asthma | non-cancer illness code self-reported;Asthma;Eosinophill count;Eosinophil counts;Interleukin-1 receptor-like 2 levels;Eosinophil counts;Eosinophill percentage;Interleukin-…
rs3815517	chr2	102835243	T	A	1	6	7	0.142857142857143	0.502322315965943	0.6371032	0.0287028529801565	0.394039630631739	0.101771719392148	0.0192052095011772	0.493453901648167	0.211371241805948	True	False	HeLa-S3	CTCF	True	True	Low	SRR6384340_dedup.bam.motifs_2_TGCmCCTGGTGGCrsy;SRR6845320_dedup.bam.motifs_2_GCyACywGGnG	NoPeak_denovo	2	102218783	T	T	0.6558	A	0.3442	gnoMADg:nfe	2_102218783_T_A	121	14	4	1	0.239235412474849	IL18RAP;IL1R1;IL18R1;IL1RL2	IL1R1	Asthma | blood clot dvt bronchitis emphysema asthma rhinitis eczema allergy diagnosed by doctor;Interleukin-1 receptor type 2 measurement;Eosinophil percentage of white cells;Asthma-related acute respiratory infections;Asthma | non-cancer illness code self-reported;Asthma;Eosinophill count;Eosinophil counts;Interleukin-1 receptor-like 2 levels;Eosinophil counts;Eosinophill percentage;Interleukin-…
rs7561278	chr2	48954905	T	C	3	12	15	0.2	0.495914110816007	0.6400978	0.0549808365884659	0.327681888640858	0.0730749047219463	0.0248512137740337	0.377589430691101	0.191331362614662	True	False	HeLa-S3	CTCF	True	True	Low	MA0139.1_ynrCCAsyAGrkGGCrsyn	JASPAR	2	48727766	T	T	0.7825	C	0.2175	gnoMADg:nfe	2_48727766_T_C	72	1	1	1	0.239637826961771	LHCGR	LHCGR	Impedance of leg (right)
rs11128935	chr3	20125393	T	C	8	1	9	0.888888888888889	0.495914110816007	0.4131469	0.632880901105153	0.969974493248461	0.0928699018978267	0.532053988607113	0.98253183429251	0.801427697176807	True	False	HeLa-S3	CTCF	True	True	Low	ENCFF000ONR_dedup.bam.motifs_0_GkGCAGCAsyTCC	NoPeak_denovo	3	20083901	T	T	0.6664	C	0.3338	gnoMADg:nfe	3_20083901_T_C	57	1	1	0	0.225955734406439	KAT2B		Hypertension
rs1156965	chr3	28723446	C	G	7	1	8	0.875	0.508677338714142	0.3807743	0.63288827042177	0.97582619179065	0.0940614180022432	0.529712275078424	0.978989274974435	0.80435723110621	True	False	HeLa-S3	CTCF	True	True	Low	MA1929.1_CTGCAnTnCCnnnnnnnnCCAsnAGrkGGCrsnn	JASPAR	3	28681955	C	G	0.8296	C	0.1704	gnoMADg:nfe	3_28681955_C_G	53	0	0	0	0.0531187122736418
rs6772051	chr3	46143059	A	G	7	2	9	0.777777777777778	0.49093611983422	0.3451732	0.614008447101455	0.967627661328441	0.0953893169107457	0.494397326560186	0.967627661328441	0.790818054214948	True	False	HeLa-S3	CTCF	True	True	Low	MA1929.1_CTGCAnTnCCnnnnnnnnCCAsnAGrkGGCrsnn	JASPAR	3	46101567	G	A	0.5336	G	0.4664	gnoMADg:nfe	3_46101567_A_G	97	7	8	2	0.373843058350101	CCR2;FYCO1;XCR1;CCR1;CCR3;CCRL2;CXCR6;CCR9	FYCO1;XCR1	Basophil count;Monocyte percentage of white cells;Basophil count;Basophil percentage of white cells;C-C motif chemokine 4 levels;Macrophage inflammatory protein 1b levels;Monocyte chemoattractant protein-1 levels
rs7618262	chr3	14575443	T	C	7	2	9	0.777777777777778	0.495914110816007	0.312334	0.623732473519145	0.965270918679015	0.0910988146361821	0.536492832735427	0.976244402357925	0.79450169609908	True	False	HeLa-S3	CTCF	True	True	Low	SRR6845323_dedup.bam.motifs_6_AGGkGGCAGn	NoPeak_accessory_motif	3	14533936	T	T	0.8096	C	0.1904	gnoMADg:nfe	3_14533936_T_C	48	0	1	2	0.259557344064386	GRIP2	GRIP2;RBSN
rs4912755	chr5	139070651	A	G	10	2	12	0.833333333333333	0.49093611983422	0.4110903	0.624483097338096	0.957103168975794	0.0872690684169379	0.538498253373611	0.967838085920666	0.790793133156945	True	False	HeLa-S3	CTCF	True	True	Low	ENCFF000ONR_dedup.bam.motifs_0_GkGCAGCAsyTCC	NoPeak_denovo	5	139691066	G	A	0.7198	G	0.2802	gnoMADg:nfe	5_139691066_A_G	160	34	4	2	0.320523138832998	CXXC5;CTNNA1;STING1;SPATA24	CXXC5;UBE2D2	Leg predicted mass (left);Standing height;Whole body fat mass;Trunk fat mass;Trunk predicted mass;Leg predicted mass (right);Impedance of leg (left);Hip circumference;Arm fat mass (right);Weight;Arm fat-free mass (right);Leg fat mass (right);Arm predicted mass (left);Peak expiratory flow;Body mass index (bmi);Arm fat mass (left);Arm fat percentage (right);Ankle spacing width (right);Whole body wa…
rs700712	chr5	132723075	G	A	9	4	13	0.692307692307692	0.519535676839209	0.2608582	0.674934548991488	0.946374397031956	0.0719279066393497	0.619363521600675	0.964008361691541	0.810654473011722	True	False	HeLa-S3	CTCF	True	True	Low	MA1930.1_CTGCAGTnCnnnnnnnnnnCCAsyAGrkGGCrsyn	JASPAR	5	133387383	G	A	0.5477	G	0.4523	gnoMADg:nfe	5_133387383_G_A	45	0	0	0	0.0533199195171026
rs715285	chr5	131485383	A	G	1	12	13	0.0769230769230769	0.49093611983422	0.4521384	0.0432304926740032	0.399135322460123	0.0976019969461085	0.025010961646927	0.477334688806344	0.221182907567063	True	False	HeLa-S3	CTCF	True	True	Low	Average_22_CAnGGCAGnAGnk	NoPeak_denovo	5	132149690	A	A	0.5533	G	0.4467	gnoMADg:nfe	5_132149690_A_G	219	66	11	6	0.367203219315895	IRF1;PDLIM4;P4HA2;ACSL6;SHROOM1;SLC22A4;KIF3A;SLC22A5;CDC42SE2;LYRM7;RAD50	IRF1;P4HA2;SLC22A4;HINT1;SLC22A5;RAD50	Eosinophil counts;White blood cell count;Mean platelet volume;Myeloid white cell count;Platelet count;Asthma | blood clot dvt bronchitis emphysema asthma rhinitis eczema allergy diagnosed by doctor;Eosinophill count;Eosinophill percentage;Hand grip strength (right);White blood cell (leukocyte) count;Arm predicted mass (left);Trunk fat-free mass;Appendicular lean mass;Lung function (FVC);Crohn's d…
rs11982552	chr7	42834531	G	A	8	1	9	0.888888888888889	0.519535676839209	0.3258017	0.722744773185471	0.980035922145078	0.0734164377468749	0.631761283130373	0.990004330168719	0.851390347665274	True	False	HeLa-S3	CTCF	True	True	Low	ENCFF000ONR_dedup.bam.motifs_0_GkGCAGCAsyTCC	NoPeak_denovo	7	42794932	G	G	0.9992	A	0.0008085	gnoMADg:nfe	7_42794932_G_A	22	0	0	0	0.0531187122736418
rs2237306	chr7	24757202	C	A	7	1	8	0.875	0.523476064981816	0.3677258	0.645184049588989	0.975928652488165	0.0917690425278054	0.541988186418295	0.98766171790872	0.810556351038577	True	False	HeLa-S3	CTCF	True	True	Low	Average_340_ysnTkCCATynnC;Average_353_CCACyAGrk;SRR299320_dedup.bam.motifs_2_CywnGTGGCrsCC;SRR351529_dedup.bam.motifs_3_CACCmrrGTGs;SRR351734_dedup.bam.motifs_1_GnGCnACAkGGyG;SRR357486_dedup.bam.motifs_0_TssCCyCwrGTGG;SRR357494_dedup.bam.motifs_2_CmnsGTGGCGCysT;SRR6845321_dedup.bam.motifs_1_TnsyGCCCyCTrGT	NoPeak_denovo	7	24717583	C	C	0.86	A	0.14	gnoMADg:nfe	7_24717583_C_A	121	1	3	0	0.186116700201207	GSDME;PALS2;OSBPL3		Appendicular lean mass
rs4722670	chr7	27229549	C	T	10	2	12	0.833333333333333	0.514310595266048	0.2598519	0.765413746917024	0.975454067202508	0.0567940347114299	0.704750842679185	0.979857855624794	0.870433907059766	True	False	HeLa-S3	CTCF	True	True	Low	MA0139.1_ynrCCAsyAGrkGGCrsyn;MA1930.1_CTGCAGTnCnnnnnnnnnnCCAsyAGrkGGCrsyn	JASPAR	7	27189930	C	T	0.9006	C	0.09936	gnoMADg:nfe	7_27189930_C_T	125	14	2	0	0.172635814889336	SKAP2;HOXA9		Ankle spacing width;Essential hypertension;Cardiovascular disease;None of the above | medication for cholesterol blood pressure diabetes or take exogenous hormones;Trunk fat percentage;Impedance of arm (right);Blood pressure medication | medication for cholesterol blood pressure diabetes or take exogenous hormones;Hypertension | non-cancer illness code self-reported;None of the above | vascular/h…
rs1388965	chr8	113376909	A	G	1	6	7	0.142857142857143	0.49093611983422	0.7131398	0.0175224376183069	0.32793006220598	0.0878670658811928	0.008761352889543	0.440763344544682	0.172726249912143	True	False	HeLa-S3	CTCF	True	True	Low	Average_340_ysnTkCCATynnC;SRR094275_dedup.bam.motifs_0_sCAyTCCATCTrG	NoPeak_denovo	8	112364680	G	A	0.5257	G	0.4743	gnoMADg:nfe	8_112364680_A_G	74	0	0	0	0.0201207243460765
rs2643341	chr8	97328308	C	T	1	15	16	0.0625	0.514310595266048	0.5807588	0.0202129322094156	0.240929247118475	0.0636150523160848	0.0118555963329688	0.313039031978196	0.130571089663945	True	False	HeLa-S3	CTCF	True	True	Low	MA0139.1_ynrCCAsyAGrkGGCrsyn;MA1930.1_CTGCAGTnCnnnnnnnnnnCCAsyAGrkGGCrsyn	JASPAR	8	96316080	T	T	0.9325	C	0.0675	gnoMADg:nfe	8_96316080_C_T	51	0	2	0	0.106438631790744	SDC2;CPQ
rs4876201	chr8	2162693	A	C	2	8	10	0.2	0.483991119860566	0.7097605	0.0300785116174361	0.313784795932529	0.077500221682317	0.0171708923817356	0.387274243133044	0.171931653774982	True	False	HeLa-S3	CTCF	True	True	Low	Average_80_yCGnGTGsAGTksn	NoPeak_denovo	8	2215026	C	C	0.5347	A	0.4653	gnoMADg:nfe	8_2215026_A_C	24	0	1	0	0.0597585513078471	MYOM2
rs7386222	chr8	36789591	A	G	7	1	8	0.875	0.49093611983422	0.3394742	0.663399541900502	0.981122008467304	0.0896564484426222	0.550162243008733	0.983082597630794	0.822260775183903	True	False	HeLa-S3	CTCF	True	True	Low	SRR6845320_dedup.bam.motifs_2_GCyACywGGnG;SRR6845320_dedup.bam.motifs_3_TrsCGGGCGCnnT	NoPeak_denovo	8	36932073	G	G	0.5634	A	0.4366	gnoMADg:nfe	8_36932073_A_G	77	0	1	0	0.199396378269618	KCNU1
rs11794048	chr9	115915194	A	G	2	14	16	0.125	0.49093611983422	0.6822008	0.0191386593917279	0.219878922152646	0.0566050750549645	0.0141163402120213	0.291112315044554	0.119508790772187	True	False	HeLa-S3	CTCF	True	True	Low	Average_334_GCCmTCTAGTGGymy;ENCFF000PYD_dedup.bam.motifs_5_CwrGTGGCGCnm;SRR577849_dedup.bam.motifs_2_sCyCTGGTGGCCm;SRR6384340_dedup.bam.motifs_2_TGCmCCTGGTGGCrsy;SRR6845320_dedup.bam.motifs_2_GCyACywGGnG	NoPeak_denovo	9	113152914		A	0.5126	G	0.4874	gnoMADg:nfe	9_113152914_A_G	88	4	8	5	0.299396378269618	SLC31A2;HDHD3;SLC31A1;WDR31;CDC26;FKBP15;BSPRY;PRPF4	SLC31A2;SLC31A1;CDC26;FKBP15;PRPF4	White blood cell count;Neutrophil count;Monocyte percentage of white cells;Neutrophil count
rs1475106	chr9	114365046	G	A	6	2	8	0.75	0.519535676839209	0.2864724	0.62426473123625	0.964656984893416	0.0937114729542955	0.514770538682151	0.975397379339254	0.794460858064833	True	False	HeLa-S3	CTCF	True	True	Low	SRR357486_dedup.bam.motifs_0_TssCCyCwrGTGG;SRR6384340_dedup.bam.motifs_2_TGCmCCTGGTGGCrsy	NoPeak_denovo	9	111602766	A	G	0.6331	A	0.3669	gnoMADg:nfe	9_111602766_G_A	49	0	1	1	0.393561368209256	PTGR1	PTGR1
rs7867431	chr9	84686091	A	T	2	7	9	0.222222222222222	0.511359088659676	0.7123727	0.0281171099168149	0.345058511496812	0.0877717241881401	0.0259339036696247	0.448862290925959	0.186587810706813	True	False	HeLa-S3	CTCF	True	True	Low	SRR3180009_dedup.bam.motifs_2_AyrGCGCCCyCTn	NoPeak_denovo	9	82071176	T	A	0.8902	T	0.1098	gnoMADg:nfe	9_82071176_A_T	61	0	0	0	0.0531187122736418
rs913357	chr9	89172482	T	C	23	2	25	0.92	0.495914110816007	0.6648513	0.616446789155201	0.94002491619759	0.0885270511937337	0.498789492591962	0.943343031540278	0.778235852676396	True	False	HeLa-S3	CTCF	True	True	Low	MA0139.1_ynrCCAsyAGrkGGCrsyn	JASPAR	9	86557567	C	T	0.5225	C	0.4775	gnoMADg:nfe	9_86557567_T_C	43	0	0	0	0.0398390342052314
rs11598494	chr10	6178941	T	C	2	18	20	0.1	0.495914110816007	0.5289018	0.0274115583646507	0.285540060794155	0.0689204741806993	0.0274115583646507	0.354863930455296	0.156475809579403	True	False	HeLa-S3	CTCF	True	True	Low	MA0139.1_ynrCCAsyAGrkGGCrsyn;MA1102.2_nsCAGGGGGCGs	JASPAR	10	6136978	T	T	0.6467	C	0.3533	gnoMADg:nfe	10_6136978_T_C	117	18	2	0	0.179275653923541	RBM17;IL2RA		Hayfever allergic rhinitis or eczema | blood clot dvt bronchitis emphysema asthma rhinitis eczema allergy diagnosed by doctor;None of the above | blood clot dvt bronchitis emphysema asthma rhinitis eczema allergy diagnosed by doctor;Lymphocyte percentage;Type 1 diabetes;Lymphocyte counts;Thyroid problem (not cancer);Neutrophil percentage of white cells;Platelet count;Lymphocyte percentage of whit…
rs1905538	chr10	118760270	T	C	10	1	11	0.909090909090909	0.495914110816007	0.3599654	0.731031076277988	0.982767688427645	0.0715196619122741	0.638007020047959	0.991513065452157	0.856899382352817	True	False	HeLa-S3	CTCF	True	True	Low	MA0139.1_ynrCCAsyAGrkGGCrsyn	JASPAR	10	117000759	T	C	0.7424	T	0.2576	gnoMADg:nfe	10_117000759_T_C	136	20	3	1	0.259758551307847	ENO4;SHTN1;HSPA12A	SHTN1	Leg fat mass (right);Whole body fat mass;Waist circumference;Arm fat mass (left);Arm fat percentage (right);Hip circumference;Body mass index (bmi);Weight;Age at first birth;Age at first sexual intercourse;Body mass index (bmi);Leg fat mass (left);Arm fat percentage (left);Leg fat percentage (right);Arm fat mass (right);Trunk fat mass;Age at first sexual intercourse;Body fat percentage;Leg fat pe…
rs2051052	chr10	97632082	C	T	8	2	10	0.8	0.514310595266048	0.354341	0.628404374634205	0.961883798122744	0.0887698480783572	0.539913265020392	0.975348379789049	0.795144086378474	True	False	HeLa-S3	CTCF	True	True	Low	Average_123_TGGCCmyCTAGTGGyk	NoPeak_denovo	10	95872325	T	T	0.5411	C	0.4589	gnoMADg:nfe	10_95872325_C_T	104	5	4	1	0.453722334004024	TCTN3;CC2D2B;ALDH18A1;ENTPD1	ENTPD1	Platelet count;Platelet count;Plateletcrit;Platelet distribution width;Platelet count
rs3847501	chr10	122088351	C	T	13	1	14	0.928571428571429	0.514310595266048	0.551652	0.627425868803467	0.971325124909439	0.094171700005881	0.546198919910732	0.987878484900497	0.799375496856453	True	False	HeLa-S3	CTCF	True	True	Low	MA0139.1_ynrCCAsyAGrkGGCrsyn	JASPAR	10	120328839	T	C	0.7704	T	0.2296	gnoMADg:nfe	10_120328839_C_T	38	0	0	0	0.0464788732394366
rs4531377	chr10	129789784	C	T	6	1	7	0.857142857142857	0.514310595266048	0.3476263	0.634149893477515	0.978807217869995	0.0966389676074096	0.527733914336307	0.991648824006297	0.806478555673755	True	False	HeLa-S3	CTCF	True	True	Low	SRR357493_dedup.bam.motifs_4_GGTGGCGCym;SRR357494_dedup.bam.motifs_2_CmnsGTGGCGCysT	NoPeak_denovo	10	127991520	C	C	0.8437	T	0.1563	gnoMADg:nfe	10_127991520_C_T	43	0	1	0	0.192756539235412	PTPRE
rs952154	chr10	121944860	T	C	8	1	9	0.888888888888889	0.495914110816007	0.3663118	0.673350020752576	0.976996273632859	0.0834293349941346	0.579478729999955	0.98063406437234	0.825173147192717	True	False	HeLa-S3	CTCF	True	True	Low	SRR357494_dedup.bam.motifs_2_CmnsGTGGCGCysT	NoPeak_denovo	10	120185348	T	T	0.5507	C	0.4493	gnoMADg:nfe	10_120185348_T_C	50	0	0	0	0.0331991951710262
rs975145	chr10	106285308	G	A	5	1	6	0.833333333333333	0.519535676839209	0.3129088	0.624636820019338	0.981082738582516	0.103127273090387	0.51150421471646	0.98842806010214	0.802859779300927	True	False	HeLa-S3	CTCF	True	True	Low	Average_351_nTGCTsCCCC	NoPeak_denovo	10	104525550	A	G	0.7331	A	0.2669	gnoMADg:nfe	10_104525550_G_A	66	0	0	0	0.0531187122736418
rs16909352	chr11	11314618	G	A	12	1	13	0.923076923076923	0.519535676839209	0.5420241	0.617801620812754	0.97640737779924	0.0970416560565331	0.517736203945187	0.987888818252134	0.797104499305997	True	False	HeLa-S3	CTCF	True	True	Low	MA1929.1_CTGCAnTnCCnnnnnnnnCCAsnAGrkGGCrsnn	JASPAR	11	11293071	G	G	0.9998	A	0.0002205	gnoMADg:nfe	11_11293071_G_A	6	0	0	0	0.086317907444668
rs12369129	chr12	128679170	T	C	2	12	14	0.142857142857143	0.495914110816007	0.6470504	0.033584464468096	0.277675235513859	0.0691170556851602	0.0197670409225225	0.356286101195262	0.155629849990977	True	False	HeLa-S3	CTCF	True	True	Low	SRR6384340_dedup.bam.motifs_0_nTTCTAGTG	NoPeak_denovo	12	128194625	T	T	0.7858	C	0.2142	gnoMADg:nfe	12_128194625_T_C	43	0	0	0	0.0597585513078471
rs898424	chr12	66150993	T	C	8	2	10	0.8	0.495914110816007	0.3638882	0.613220728922239	0.961069273740105	0.0938990345198661	0.517489425236646	0.977581245637538	0.787145001331172	True	False	HeLa-S3	CTCF	True	True	Low	SRR6384340_dedup.bam.motifs_2_TGCmCCTGGTGGCrsy	NoPeak_denovo	12	65757213	C	T	0.5432	C	0.4568	gnoMADg:nfe	12_65757213_T_C	51	0	0	0	0.0597585513078471
rs10141005	chr14	96150565	A	G	31	1	32	0.96875	0.49093611983422	0.6453791	0.733659828164769	0.980444321408344	0.0673218153405963	0.669171440177508	0.980731804953136	0.857052074786556	True	False	HeLa-S3	CTCF	True	True	Low	SRR6845323_dedup.bam.motifs_3_CrCCAGsnGGT	NoPeak_denovo	14	95684228	A	A	0.9099	G	0.0901	gnoMADg:nfe	14_95684228_A_G	51	0	1	0	0.132796780684105	TCL1B
rs10146579	chr14	25745282	T	C	1	5	6	0.166666666666667	0.495914110816007	0.6782067	0.0246939090314062	0.39611159705638	0.104324789365639	0.0199642035086576	0.506857268382573	0.210402753043893	True	False	HeLa-S3	CTCF	True	True	Low	Average_123_TGGCCmyCTAGTGGyk;SRR577849_dedup.bam.motifs_2_sCyCTGGTGGCCm	NoPeak_denovo	14	25276076	C	T	0.5282	C	0.4718	gnoMADg:nfe	14_25276076_T_C	47	0	0	0	0.0331991951710262
rs2281824	chr14	103800071	C	T	20	3	23	0.869565217391304	0.514310595266048	0.5522143	0.650752220206057	0.941763311912705	0.0778856153945385	0.569956627961157	0.955833169191827	0.796257766059381	True	False	HeLa-S3	CTCF	True	True	Low	MA1102.1_CnsCAGGGGGCrsn;MA1102.2_nsCAGGGGGCGs	JASPAR	14	103333734	C	C	0.7164	T	0.2836	gnoMADg:nfe	14_103333734_C_T	123	4	7	1	0.360160965794769	XRCC3;CKB;TDRD9;MARK3;KLC1;EIF5;TRMT61A	EIF5	White blood cell count;Red blood cell count;Monocyte count;White blood cell count
rs229704	chr14	45235160	G	A	7	2	9	0.777777777777778	0.519535676839209	0.3414575	0.61707170043639	0.960986174423279	0.0942239709202927	0.518788082086216	0.977084877469944	0.789028937429835	True	False	HeLa-S3	CTCF	True	True	Low	MA1102.1_CnsCAGGGGGCrsn;MA1102.2_nsCAGGGGGCGs	JASPAR	14	44765957	A	G	0.9586	A	0.04145	gnoMADg:nfe	14_44765957_G_A	48	0	3	0	0.0663983903420523	MIS18BP1;FANCM;TOGARAM1
rs35257621	chr14	35053741	G	C	9	1	10	0.9	0.501538999212429	0.3117905	0.753624561000761	0.985259981690998	0.0636927652205018	0.69939556951469	0.987869461641976	0.86944227134588	True	False	HeLa-S3	CTCF	True	True	Low	MA1102.2_nsCAGGGGGCGs	JASPAR	14	34584535	G	G	0.5815	C	0.4187	gnoMADg:nfe	14_34584535_G_C	55	0	4	1	0.212676056338028	SNX6;BAZ1A;EAPP;FAM177A1	SNX6
rs736510	chr14	100531484	G	T	1	5	6	0.166666666666667	0.501661099853462	0.7024473	0.0180576982946978	0.374446821375923	0.100563709937647	0.0170661690636583	0.479693414670495	0.19625225983531	True	False	HeLa-S3	CTCF	True	True	Low	MA1929.1_CTGCAnTnCCnnnnnnnnCCAsnAGrkGGCrsnn	JASPAR	14	100065147	G	T	0.8452	G	0.1548	gnoMADg:nfe	14_100065147_G_T	61	0	4	1	0.193158953722334	SLC25A29;WARS1;WDR25;EVL	EVL
rs2444743	chr15	36767537	A	G	1	5	6	0.166666666666667	0.49093611983422	0.7114363	0.0237901442544691	0.382284663321661	0.100579671699631	0.0033747941556064	0.471963149271206	0.203037403788065	True	False	HeLa-S3	CTCF	True	True	Low	Average_351_nTGCTsCCCC	NoPeak_denovo	15	36475336	G	G	0.6677	A	0.3323	gnoMADg:nfe	15_36475336_A_G	49	0	0	0	0.0531187122736418
rs3813572	chr15	78832588	T	C	15	2	17	0.882352941176471	0.495914110816007	0.5251751	0.618427708483381	0.948913024645605	0.0866930711887615	0.537508865126932	0.97212048245111	0.783670366564493	True	False	HeLa-S3	CTCF	True	True	Low	SRR6845323_dedup.bam.motifs_2_ACTAGAkGGCns	NoPeak_denovo	15	78540246	C	T	0.5793	C	0.4207	gnoMADg:nfe	15_78540246_T_C	100	1	6	2	0.453521126760563	IREB2;CHRNA5;HYKK;PSMA4;CHRNA3;CTSH	CHRNA5;PSMA4	Number of cigarettes previously smoked daily
rs679882	chr15	40759347	G	A	8	1	9	0.888888888888889	0.519535676839209	0.3535712	0.705934928029435	0.986964292060044	0.0783423794387431	0.619463757228798	0.992306222148857	0.84644961004474	True	False	HeLa-S3	CTCF	True	True	Low	SRR357486_dedup.bam.motifs_3_myTGCnCTCCnGAG	NoPeak_denovo	15	40467148	A	G	0.9737	A	0.02627	gnoMADg:nfe	15_40467148_G_A	53	0	4	1	0.219718309859155	ZFYVE19;CCDC32;KNSTRN;DNAJC17	CCDC32
rs2188347	chr16	26489150	A	G	9	2	11	0.818181818181818	0.49093611983422	0.3482535	0.656913216338597	0.966065930437633	0.0833288606211684	0.568251608845306	0.974724916812278	0.811489573388115	True	False	HeLa-S3	CTCF	True	True	Low	SRR3180009_dedup.bam.motifs_2_AyrGCGCCCyCTn;SRR6384340_dedup.bam.motifs_2_TGCmCCTGGTGGCrsy	NoPeak_denovo	16	26477829	G	G	0.5734	A	0.4266	gnoMADg:nfe	16_26477829_A_G	55	0	0	0	0
rs11078716	chr17	7820183	G	T	7	1	8	0.875	0.501661099853462	0.3596086	0.645880027467087	0.979355292049253	0.0900969055082322	0.540325073844011	0.980330979855937	0.81261765975817	True	False	HeLa-S3	CTCF	True	True	Low	SRR6845323_dedup.bam.motifs_2_ACTAGAkGGCns	NoPeak_denovo	17	7916865	T	G	0.592	T	0.408	gnoMADg:nfe	17_7916865_G_T	130	13	10	3	0.246277665995976	CHD3;GUCY2D;CYB5D1;RNF227;ALOX15B;DNAH2;TNFSF13;TNFSF12;KCNAB3;CNTROB	GUCY2D;NAA38;KCNAB3	Hematocrit;Hemoglobin concentration;Hematocrit;Hemoglobin;Sex hormone-binding globulin levels;Sex hormone-binding globulin levels adjusted for BMI;Sex hormone-binding globulin levels adjusted for BMI;Red blood cell (erythrocyte) count;Red blood cell count;Red blood cell count;Haematocrit percentage;Haemoglobin concentration;Sex hormone-binding globulin levels
rs2469826	chr17	38938591	C	G	3	9	12	0.25	0.508677338714142	0.6789731	0.0543295755377433	0.363722529769984	0.0836414362237604	0.0352311746151942	0.441245426257169	0.209026052653863	True	False	HeLa-S3	CTCF	True	True	Low	SRR357493_dedup.bam.motifs_4_GGTGGCGCym;SRR6384338_dedup.bam.motifs_1_CmyCTGGTGGCrsy;SRR6384340_dedup.bam.motifs_2_TGCmCCTGGTGGCrsy	NoPeak_denovo	17	40782339	C	C	0.7352	G	0.2648	gnoMADg:nfe	17_40782339_C_G	84	0	2	0	0.199195171026157	KRT23;KRT10
rs9901765	chr17	56266806	A	C	2	20	22	0.0909090909090909	0.483991119860566	0.3978621	0.0620765743172903	0.379473030314907	0.085738539188615	0.0341325308720065	0.445216952962629	0.220774802316099	True	False	HeLa-S3	CTCF	True	True	Low	MA0139.1_ynrCCAsyAGrkGGCrsyn;MA1102.1_CnsCAGGGGGCrsn;MA1102.2_nsCAGGGGGCGs;MA1929.1_CTGCAnTnCCnnnnnnnnCCAsnAGrkGGCrsnn	JASPAR	17	58189445	C	A	0.9048	C	0.09518	gnoMADg:nfe	17_58189445_A_C	64	0	5	0	0.112877263581489	SKA2;MPO;TRIM37;OR4D1;RAD51C
rs3744909	chr18	72998268	T	C	7	1	8	0.875	0.495914110816007	0.3792394	0.636637067649036	0.976646709474757	0.0933135854358143	0.53730163108855	0.982876163375676	0.806641888561896	True	False	HeLa-S3	CTCF	True	True	Low	SRR357486_dedup.bam.motifs_0_TssCCyCwrGTGG	NoPeak_denovo	18	75286313	C	T	0.592	C	0.408	gnoMADg:nfe	18_75286313_T_C	58	1	0	0	0.119517102615694			Systolic blood pressure
rs609201	chr18	7677822	A	G	7	1	8	0.875	0.49093611983422	0.3633922	0.639511290535609	0.977732313156584	0.0942527034780538	0.535835773934733	0.988504818069086	0.808621801846096	True	False	HeLa-S3	CTCF	True	True	Low	Average_22_CAnGGCAGnAGnk	NoPeak_denovo	18	7677824	A	A	0.8943	G	0.1057	gnoMADg:nfe	18_7677824_A_G	39	0	0	0	0.0732394366197183
rs9945595	chr18	21822382	T	C	9	1	10	0.9	0.495914110816007	0.3502375	0.720750245249259	0.984243568784049	0.0744668745650748	0.646083698735245	0.990654281965609	0.852496907016654	True	False	HeLa-S3	CTCF	True	True	Low	Average_123_TGGCCmyCTAGTGGyk	NoPeak_denovo	18	24242418	C	T	0.955	C	0.04501	gnoMADg:nfe	18_24242418_T_C	66	0	0	0	0.0665995975855131
rs255265	chr19	30354940	G	A	7	1	8	0.875	0.519535676839209	0.3497579	0.663703856323744	0.979418588165411	0.0875224099428672	0.585614349086075	0.990824493131506	0.821561222244578	True	False	HeLa-S3	CTCF	True	True	Low	MA0139.1_ynrCCAsyAGrkGGCrsyn;MA1930.1_CTGCAGTnCnnnnnnnnnnCCAsyAGrkGGCrsyn	JASPAR	19	29864033	G	A	0.9095	G	0.09053	gnoMADg:nfe	19_29864033_G_A	48	0	2	0	0.132796780684105	C19orf12;URI1
rs11906661	chr20	46305112	C	T	1	27	28	0.0357142857142857	0.514310595266048	0.3084966	0.0393542047650399	0.342113620890202	0.0829531257241918	0.0220753395318279	0.418529926103709	0.190733912827621	True	False	HeLa-S3	CTCF	True	True	Low	MA0139.1_ynrCCAsyAGrkGGCrsyn	JASPAR	20	47676368	C	C	0.7118	T	0.2882	gnoMADg:nfe	20_47676368_C_T	102	0	1	1	0.426961770623742	SULF2	SULF2
rs1297152	chr21	15693476	T	C	1	6	7	0.142857142857143	0.495914110816007	0.6603357	0.0235688014730327	0.385372834943549	0.100491625155501	0.0115729178593995	0.482315428265625	0.204470818208291	True	False	HeLa-S3	CTCF	True	True	Low	SRR6845323_dedup.bam.motifs_2_ACTAGAkGGCns	NoPeak_denovo	21	14321155	T	T	0.611	C	0.389	gnoMADg:nfe	21_14321155_T_C	44	0	1	0	0.132796780684105	RBM11
rs10789179	chr1	65772315	G	A	17	1	18	0.944444444444444	0.501501918120361	0.5013656	0.725681658638672	0.977387448578121	0.0696146572979405	0.662739542134401	0.989392500580427	0.851534553608396	True	False	HepG2	CTCF	True	True	Low	MA0139.1_ynrCCAsyAGrkGGCrsyn;MA1102.1_CnsCAGGGGGCrsn;MA1929.1_CTGCAnTnCCnnnnnnnnCCAsnAGrkGGCrsnn	JASPAR	1	65306632	A	A	0.5029	G	0.4971	gnoMADg:nfe	1_65306632_G_A	53	0	2	0	0.132796780684105	LEPROT;LEPR
rs12022529	chr1	18325257	C	T	10	1	11	0.909090909090909	0.507229926289509	0.4931752	0.613410631827297	0.972928266235227	0.0968387816626194	0.52335376457688	0.987051437544783	0.793169449031262	True	False	HepG2	CTCF	True	True	Low	SRR094275_dedup.bam.motifs_0_sCAyTCCATCTrG	NoPeak_denovo	1	17998763	C	C	0.784	T	0.216	gnoMADg:nfe	1_17998763_C_T	39	0	0	0	0.0531187122736418
rs12407942	chr1	111144661	A	G	15	3	18	0.833333333333333	0.504239749789633	0.4308169	0.670201304541531	0.949176473718639	0.0746668252105086	0.611289134032646	0.973209361183301	0.809688889130085	True	False	HepG2	CTCF	True	True	Low	SRR094275_dedup.bam.motifs_0_sCAyTCCATCTrG	NoPeak_denovo	1	110602039	G	A	0.9382	G	0.06178	gnoMADg:nfe	1_110602039_A_G	62	0	1	0	0.219114688128773	KCNA2
rs12759918	chr1	218021137	C	T	15	3	18	0.833333333333333	0.507229926289509	0.4729315	0.630784561820587	0.933385896879086	0.0788589446515007	0.572764094495786	0.955233342855591	0.782085229349836	True	False	HepG2	CTCF	True	True	Low	MA0139.1_ynrCCAsyAGrkGGCrsyn	JASPAR	1	217847795	T	T	0.6571	C	0.3429	gnoMADg:nfe	1_217847795_C_T	53	1	0	1	0.16056338028169		SPATA17	Appendicular lean mass
rs1503772	chr1	30523923	G	A	2	14	16	0.125	0.501501918120361	0.5164673	0.0480422913611971	0.364731951877646	0.0838503071105514	0.0294838163697277	0.430167497138364	0.206387121619422	True	False	HepG2	CTCF	True	True	Low	ENCFF000ONR_dedup.bam.motifs_0_GkGCAGCAsyTCC	NoPeak_denovo	1	30051076	G	A	0.5409	G	0.4591	gnoMADg:nfe	1_30051076_G_A	35	0	0	0	0
rs4648873	chr1	25015418	G	A	5	14	19	0.263157894736842	0.501501918120361	0.666421	0.0735531361132926	0.324641057538209	0.0673585947961921	0.0550907107005519	0.382895974661785	0.199097096825751	True	False	HepG2	CTCF	True	True	Low	MA0139.1_ynrCCAsyAGrkGGCrsyn	JASPAR	1	24688927	G	A	0.738	G	0.262	gnoMADg:nfe	1_24688927_G_A	124	10	3	0	0.179275653923541	NIPAL3;CLIC4;PNRC2		Platelet distribution width;Platelet count;Diastolic blood pressure;Plateletcrit;Platelet distribution width;Platelet distribution width;Platelet count;Plateletcrit;Red blood cell count;Red blood cell count
rs677735	chr1	5295176	A	G	14	1	15	0.933333333333333	0.504239749789633	0.5326503	0.662851374902663	0.972734137033081	0.0855879752300619	0.576928277529783	0.979221812291388	0.817792755967872	True	False	HepG2	CTCF	True	True	Low	SRR227660_dedup.bam.motifs_2_CCTrsTGGsns	NoPeak_denovo	1	5235116	G	G	0.8943	A	0.1057	gnoMADg:nfe	1_5235116_A_G	55	0	0	0	0
rs9661614	chr1	110021837	T	C	1	17	18	0.0555555555555556	0.494958522142122	0.5250356	0.023031208849229	0.261275154000088	0.0678016214568924	0.0172299992562218	0.338403390805725	0.142153181424659	True	False	HepG2	CTCF	True	True	Low	Average_123_TGGCCmyCTAGTGGyk;SRR6845323_dedup.bam.motifs_2_ACTAGAkGGCns	NoPeak_denovo	1	109479215	C	T	0.6943	C	0.3057	gnoMADg:nfe	1_109479215_T_C	167	19	9	4	0.340040241448692	CYB561D1;GSTM4;SORT1;SARS1;MYBPHL;GSTM3;ATXN7L2;SYPL2;AMIGO1	SORT1;AMPD2;ATXN7L2;SYPL2	None of the above | qualifications;Cholesterol total;Time spent using computer;Cognitive performance;College or university degree | qualifications;Impedance of arm (left);Appendicular lean mass;Participation in an health questionnaire (not invited vs invited);LDL cholesterol;Impedance of arm (right);Low density lipoprotein cholesterol levels;Time spent watching television (tv);Intelligence;Impeda…
rs1043833	chr2	220404648	C	T	8	1	9	0.888888888888889	0.507229926289509	0.3187997	0.726808914284773	0.984429686659935	0.0732558626036911	0.63504260766538	0.989034642367488	0.855619300472354	True	False	HepG2	CTCF	True	True	Low	ENCFF000BAS_dedup.bam.motifs_0_TnGCGCCCTsTrGTG;SRR357494_dedup.bam.motifs_2_CmnsGTGGCGCysT;SRR6384340_dedup.bam.motifs_2_TGCmCCTGGTGGCrsy;SRR6845321_dedup.bam.motifs_1_TnsyGCCCyCTrGT	NoPeak_denovo	2	219539926	C	C	0.534	T	0.466	gnoMADg:nfe	2_219539926_C_T	82	1	3	3	0.373843058350101	CHPF;GLB1L;ASIC4	CHPF;OBSL1;ASIC4	Pulse rate automated reading
rs11686677	chr2	160224542	G	T	9	4	13	0.692307692307692	0.507042830053389	0.3196255	0.622281735085641	0.937570281144972	0.0842855935404418	0.538073783768396	0.945938232978354	0.779926008115307	True	False	HepG2	CTCF	True	True	Low	Average_123_TGGCCmyCTAGTGGyk	NoPeak_denovo	2	159368031	T	T	0.8084	G	0.1916	gnoMADg:nfe	2_159368031_G_T	75	0	5	0	0.192756539235412	WDSUB1;LY75;CD302;BAZ2B;MARCHF7
rs13034664	chr2	228672579	A	G	1	7	8	0.125	0.504239749789633	0.6183973	0.0264247532287955	0.375900337138541	0.0971059128377696	0.0204746253290973	0.482735349702464	0.201162545183668	True	False	HepG2	CTCF	True	True	Low	Average_178_TkynyCAGCCTGnGnT	NoPeak_denovo	2	227807863	A	G	0.731	A	0.269	gnoMADg:nfe	2_227807863_A_G	58	1	1	0	0.185915492957746	CCL20		Age asthma diagnosed
rs13423876	chr2	180140077	A	C	1	10	11	0.0909090909090909	0.502151145189137	0.6484021	0.0150165372981608	0.27423346961981	0.0737511634169432	0.0053239790849749	0.369591615708674	0.144625003458985	True	False	HepG2	CTCF	True	True	Low	SRR3180009_dedup.bam.motifs_2_AyrGCGCCCyCTn	NoPeak_denovo	2	179275350	A	A	0.8182	C	0.1818	gnoMADg:nfe	2_179275350_A_C	50	0	0	0	0.0663983903420523
rs1900319	chr2	210142143	T	G	2	17	19	0.105263157894737	0.506196207093304	0.6175697	0.0282712805837942	0.238253406251362	0.0594322204845029	0.0167846164720067	0.31252658576095	0.133262343417578	True	False	HepG2	CTCF	True	True	Low	SRR094275_dedup.bam.motifs_0_sCAyTCCATCTrG	NoPeak_denovo	2	209277419	T	T	0.7894	G	0.2106	gnoMADg:nfe	2_209277419_T_G	47	0	0	0	0.0464788732394366
rs4663992	chr2	234889177	G	T	1	8	9	0.111111111111111	0.507042830053389	0.6748158	0.0242792183281523	0.312091426803073	0.0794568381774093	0.0040856042688853	0.375583117632537	0.168185322565613	True	False	HepG2	CTCF	True	True	Low	SRR513123_dedup.bam.motifs_0_nAnATATTTnnTk	NoPeak_denovo	2	233980533	G	G	0.6521	T	0.3479	gnoMADg:nfe	2_233980533_G_T	29	0	0	0	0.0798792756539235
rs4851279	chr2	100879797	A	G	6	11	17	0.352941176470588	0.504239749789633	0.6920799	0.106135533589685	0.399219723337835	0.0773984486746889	0.0751800484758325	0.454622314939075	0.25267762846376	True	False	HepG2	CTCF	True	True	Low	MA0139.1_ynrCCAsyAGrkGGCrsyn;MA1102.1_CnsCAGGGGGCrsn;MA1102.2_nsCAGGGGGCGs	JASPAR	2	100263335	G	G	0.6978	A	0.3022	gnoMADg:nfe	2_100263335_A_G	101	5	2	0	0.199195171026157	LONRF2;AFF3		Mean platelet volume;College or university degree | qualifications;Heel bone mineral density;Mean platelet (thrombocyte) volume;Mean platelet volume
rs497808	chr2	169705037	T	G	2	27	29	0.0689655172413793	0.506196207093304	0.3439274	0.0633568559671446	0.372252382759029	0.0818875326991943	0.0312398179847435	0.429786580151585	0.217804619363087	True	False	HepG2	CTCF	True	True	Low	SRR6384340_dedup.bam.motifs_2_TGCmCCTGGTGGCrsy	NoPeak_denovo	2	168848527	T	T	0.6691	G	0.3309	gnoMADg:nfe	2_168848527_T_G	137	27	3	1	0.353923541247485	G6PC2;NOSTRIN;SPC25	NOSTRIN	Trunk predicted mass;Forced expiratory volume in 1-second (fev1) predicted;Appendicular lean mass;Neutrophill count;White blood cell (leukocyte) count;Arm fat-free mass (right);Arm predicted mass (left);White blood cell count;Trunk fat-free mass;Mean platelet (thrombocyte) volume;Whole body water mass;White blood cell count;Neutrophil count;Sitting height;Basal metabolic rate;Appendicular lean ma…
rs514795	chr2	239358852	A	T	9	3	12	0.75	0.502297434252612	0.297653	0.663496232846952	0.950038173634938	0.0770297668346056	0.599036295922349	0.971911915294173	0.806767203240945	True	False	HepG2	CTCF	True	True	Low	Average_334_GCCmTCTAGTGGymy	NoPeak_denovo	2	238450211	A	A	0.6739	T	0.326	gnoMADg:nfe	2_238450211_A_T	47	0	3	0	0.206036217303823	ASB1;KLHL30;TRAF3IP1
rs6435312	chr2	206740811	A	G	2	7	9	0.222222222222222	0.504239749789633	0.6690488	0.0339642382821926	0.387517255362004	0.0948528468165682	0.0243423084116507	0.473482477086627	0.210740746822099	True	False	HepG2	CTCF	True	True	Low	SRR6845320_dedup.bam.motifs_0_rkrGTGCAGTGGsT	NoPeak_denovo	2	205876087	A	G	0.758	A	0.242	gnoMADg:nfe	2_205876087_A_G	38	0	0	0	0.0398390342052314
rs7574678	chr2	143620691	A	C	11	1	12	0.916666666666667	0.502151145189137	0.3300496	0.772878724099901	0.989484437045802	0.0617918664112863	0.705850670232731	0.991103559356964	0.881181580572852	True	False	HepG2	CTCF	True	True	Low	Average_25_GnsTGCAGTGGnGCC	NoPeak_denovo	2	142863122	A	A	0.6013	C	0.3987	gnoMADg:nfe	2_142863122_A_C	47	0	2	0	0.146076458752515	ARHGAP15;KYNU
rs886263	chr2	130344802	C	T	7	2	9	0.777777777777778	0.507229926289509	0.3101766	0.631947903177632	0.966505126562737	0.0895709596674897	0.545811693004735	0.983869664050341	0.799226514870185	True	False	HepG2	CTCF	True	True	Low	Average_123_TGGCCmyCTAGTGGyk	NoPeak_denovo	2	129587229	C	C	0.7247	T	0.2753	gnoMADg:nfe	2_129587229_C_T	61	0	0	0	0.0132796780684105
rs2101248	chr3	170763126	T	G	1	13	14	0.0714285714285714	0.506196207093304	0.5083055	0.0323749303190808	0.346177550531042	0.0859038413576942	0.0053859860583585	0.413369661622486	0.189276240425061	True	False	HepG2	CTCF	True	True	Low	SRR6845320_dedup.bam.motifs_3_TrsCGGGCGCnnT	NoPeak_denovo	3	171045337	G	G	0.6699	T	0.3301	gnoMADg:nfe	3_171045337_T_G	50	0	0	0	0.0663983903420523
rs353547	chr3	52268866	T	C	10	1	11	0.909090909090909	0.494958522142122	0.4793686	0.623910286951463	0.978469484766968	0.0959595410589656	0.513929761937534	0.979954420437433	0.801189885859216	True	False	HepG2	CTCF	True	True	Low	Average_178_TkynyCAGCCTGnGnT	NoPeak_denovo	3	52234850	C	C	0.6063	T	0.3937	gnoMADg:nfe	3_52234850_T_C	214	29	19	13	0.346881287726358	NISCH;ALAS1;SPCS1;ITIH4;BAP1;PPM1M;GLYCTK;STIMATE-MUSTN1;STAB1;NT5DC2;WDR82;STIMATE;TNNC1;NEK4;PBRM1;TWF2;GNL3;GLT8D1;ITIH3	ITIH4;BAP1;GLYCTK;STAB1;NT5DC2;STIMATE;PBRM1;GNL3;PHF7;GLT8D1;ITIH1;MUSTN1;ITIH3	Height;Red blood cell count;Cystatin C levels;Serum total protein level;Hemoglobin concentration;Standing height;Creatinine levels;Red blood cell count;Impedance of arm (left);Feeling worry;Inter-alpha-trypsin inhibitor heavy chain H4 measurement;Hemoglobin levels;High light scatter reticulocyte count;Hematocrit;Inter-alpha-trypsin inhibitor heavy chain H3 measurement;Body mass index;Reticulocyte…
rs3806714	chr3	186288565	A	G	18	4	22	0.818181818181818	0.504239749789633	0.4771572	0.647413631278715	0.938740213476122	0.0775782133399161	0.562479253536591	0.957154781094432	0.793076922377419	True	False	HepG2	CTCF	True	True	Low	SRR357486_dedup.bam.motifs_3_myTGCnCTCCnGAG	NoPeak_denovo	3	186570776	A	G	0.8288	A	0.1712	gnoMADg:nfe	3_186570776_A_G	38	0	0	1	0.246478873239437		AHSG
rs873227	chr3	8649639	G	A	1	14	15	0.0666666666666667	0.501501918120361	0.4914057	0.0319448129537453	0.341331278955726	0.0851950552168514	0.0075456021563416	0.408193125267434	0.186638045954736	True	False	HepG2	CTCF	True	True	Low	Average_22_CAnGGCAGnAGnk	NoPeak_denovo	3	8607953	G	G	0.9011	A	0.09896	gnoMADg:nfe	3_8607953_G_A	55	0	1	0	0.0796780684104628	LMCD1
rs2510795	chr4	95430064	T	C	2	12	14	0.142857142857143	0.494958522142122	0.5103044	0.0497893150763193	0.39240337301274	0.0930137429330846	0.0359136378699001	0.481247118636601	0.22109634404453	True	False	HepG2	CTCF	True	True	Low	Average_340_ysnTkCCATynnC	NoPeak_denovo	4	94508913	C	T	0.7386	C	0.2614	gnoMADg:nfe	4_94508913_T_C	54	1	1	1	0.307042253521127	PDLIM5	PDLIM5	Prostate cancer
rs393547	chr5	123779300	T	C	1	10	11	0.0909090909090909	0.494958522142122	0.5192857	0.0296374041788714	0.382070040998788	0.0969244556856202	0.0027849760336075	0.455911788209713	0.20585372258883	True	False	HepG2	CTCF	True	True	Low	MA0139.1_ynrCCAsyAGrkGGCrsyn;MA1929.1_CTGCAnTnCCnnnnnnnnCCAsnAGrkGGCrsnn	JASPAR	5	124443607	T	T	0.6709	C	0.3291	gnoMADg:nfe	5_124443607_T_C	42	0	0	0	0.0265593561368209
rs6870688	chr5	93366135	G	A	13	1	14	0.928571428571429	0.501501918120361	0.5109264	0.652582475615234	0.971148889563133	0.0859829291933399	0.561882352504698	0.988863534258759	0.811865682589183	True	False	HepG2	CTCF	True	True	Low	MA0139.1_ynrCCAsyAGrkGGCrsyn	JASPAR	5	94030430	G	G	0.8277	A	0.1723	gnoMADg:nfe	5_94030430_G_A	51	0	0	0	0.0732394366197183
rs861754	chr5	32501356	C	T	2	13	15	0.133333333333333	0.507229926289509	0.5005819	0.0583460576454414	0.392432962857012	0.0913981166513074	0.0300967767403995	0.478662745229263	0.225389510251227	True	False	HepG2	CTCF	True	True	Low	MA1930.1_CTGCAGTnCnnnnnnnnnnCCAsyAGrkGGCrsyn	JASPAR	5	32501250	T	T	0.9496	C	0.05041	gnoMADg:nfe	5_32501250_C_T	40	0	1	1	0.112877263581489	GOLPH3	DROSHA
rs1150781	chr6	34214322	C	G	4	25	29	0.137931034482759	0.498416863226584	0.7124498	0.026156769399186	0.152979979103095	0.0347484692587976	0.0243856180299222	0.187051287020051	0.0895683742511407	True	False	HepG2	CTCF	True	True	Low	ENCFF000BAS_dedup.bam.motifs_0_TnGCGCCCTsTrGTG;SRR299320_dedup.bam.motifs_2_CywnGTGGCrsCC;SRR357494_dedup.bam.motifs_2_CmnsGTGGCGCysT;SRR6845321_dedup.bam.motifs_1_TnsyGCCCyCTrGT	NoPeak_denovo	6	34246545	C	G	0.9119	C	0.08805	gnoMADg:nfe	6_34246545_C_G	256	65	1	1	0.24748490945674	RPS10	HMGA1	Mean corpuscular volume;Lymphocyte counts;Mean corpuscular volume;Mean reticulocyte volume;Weight;Trunk predicted mass;Leg fat-free mass (right);Platelet count;FEV1;Mean sphered cell volume;HDL cholesterol levels;Red blood cell count;Mean spheric corpuscular volume;Birth weight of first child;Red blood cell (erythrocyte) count;Appendicular lean mass;Basal metabolic rate;Trunk fat-free mass;Waist …
rs1414747	chr6	142316177	G	T	10	3	13	0.769230769230769	0.507042830053389	0.3774311	0.61618537550141	0.942529239522941	0.085674443048066	0.527639960177404	0.95326047451174	0.779357307512175	True	False	HepG2	CTCF	True	True	Low	SRR6845323_dedup.bam.motifs_3_CrCCAGsnGGT	NoPeak_denovo	6	141995040	G	G	0.5887	T	0.4113	gnoMADg:nfe	6_141995040_G_T	84	6	1	0	0.0730382293762575	VTA1		Sitting height;Forced expiratory volume in 1-second (fev1) best measure;Forced vital capacity (fvc);Forced expiratory volume in 1-second (fev1);Forced vital capacity (fvc) best measure;Standing height
rs2229933	chr6	30857072	G	C	2	16	18	0.111111111111111	0.497018213384821	0.6372035	0.0234902190825442	0.231904168906215	0.0583169506169081	0.0147260309631121	0.304449461049406	0.127697193994379	True	False	HepG2	CTCF	True	True	Low	MA0139.1_ynrCCAsyAGrkGGCrsyn;MA1930.1_CTGCAGTnCnnnnnnnnnnCCAsyAGrkGGCrsyn	JASPAR	6	30889295	G	G	0.8143	C	0.1857	gnoMADg:nfe	6_30889295_G_C	340	104	11	11	0.446680080482897	HLA-C;GPANK1;PSORS1C1;DDR1;FLOT1;GTF2H4;HCG22;IER3;SFTA2;VARS2;PSORS1C2	HLA-C;CDSN;CCHCR1;DDR1;GTF2H4;HLA-E;MICA;HLA-A;C6orf15;VARS2;HLA-B	Mean corpuscular volume;White blood cell count;Mean corpuscular volume;Mean reticulocyte volume;First line medication for Crohns disease;"Other (seronegative) rheumatoid arthritis wide";Psoriasis;Acute and subacute iridocyclitis;Other specified/unspecified inflammatory spondylopathies;Hypothyroidism;Calcipotriol | treatment/medication code;Psoriasis;Intestinal malabsorption (non-celiac);Psoriasis…
rs228810	chr6	39088772	T	C	2	8	10	0.2	0.494958522142122	0.6544346	0.030669921326045	0.358315512954988	0.0897516206437233	0.0266179989997492	0.457269613324528	0.194492717140516	True	False	HepG2	CTCF	True	True	Low	MA1102.1_CnsCAGGGGGCrsn	JASPAR	6	39120996	C	T	0.9496	C	0.05036	gnoMADg:nfe	6_39120996_T_C	39	0	1	0	0.185915492957746	SAYSD1
rs35742417	chr6	7247344	C	A	6	1	7	0.857142857142857	0.498927989444532	0.3747239	0.600751263871454	0.969460402203678	0.101817488500957	0.495690488982707	0.982092966264563	0.785105833037566	True	False	HepG2	CTCF	True	True	Low	Average_351_nTGCTsCCCC	NoPeak_denovo	6	7247111	C	C	0.8265	A	0.1729	gnoMADg:nfe	6_7247111_C_A	196	40	2	1	0.453319919517103	SSR1;RREB1	RREB1	Hematocrit;High light scatter reticulocyte percentage of red cells;Hemoglobin concentration;Immature reticulocyte fraction;Heel bone mineral density T score;Hematocrit;Sex hormone-binding globulin levels;Sex hormone-binding globulin levels adjusted for BMI;Urate levels;Hemoglobin levels;Fasting blood glucose adjusted for BMI;Red blood cell count;Sitting height;Haemoglobin concentration;Height;Ala…
rs3812236	chr6	37659584	A	G	17	4	21	0.80952380952381	0.504239749789633	0.3280939	0.749313736799201	0.952584448168468	0.0541669979405368	0.703958359644973	0.974288003348601	0.850949092483835	True	False	HepG2	CTCF	True	True	Low	MA1930.1_CTGCAGTnCnnnnnnnnnnCCAsyAGrkGGCrsyn	JASPAR	6	37691808	G	A	0.5649	G	0.4351	gnoMADg:nfe	6_37691808_A_G	31	0	1	0	0.272434607645875	MDGA1
rs4946447	chr6	120172282	G	A	8	1	9	0.888888888888889	0.501501918120361	0.388956	0.653514438333929	0.981228656992945	0.0890427022197468	0.567913389821299	0.992707290335287	0.817371547663437	True	False	HepG2	CTCF	True	True	Low	Average_340_ysnTkCCATynnC	NoPeak_denovo	6	119851136	G	G	0.7562	A	0.2438	gnoMADg:nfe	6_119851136_G_A	79	0	1	0	0.0929577464788732	MAN1A1
rs6941022	chr6	26553531	T	C	18	1	19	0.947368421052632	0.494958522142122	0.6569178	0.607323436687703	0.968516584585335	0.0961175765918716	0.526519074704516	0.986063185156626	0.787920010636519	True	False	HepG2	CTCF	True	True	Low	Average_351_nTGCTsCCCC	NoPeak_denovo	6	26553303	T	T	0.5318	C	0.4682	gnoMADg:nfe	6_26553303_T_C	288	61	13	4	0.400402414486922	H2BC11;BTN3A1;H2AC8;H2AC6;H2BC12;PRSS16;BTN3A2;ZNF322;BTN2A2;H2BC5;HMGN4;BTN3A3;BTN2A1	BTN3A1;HMGN4;ABT1;BTN2A1	Mean corpuscular volume;Mean platelet volume;Lymphocyte counts;Mean corpuscular volume;Mean corpuscular hemoglobin;Red blood cell (erythrocyte) distribution width;Hematocrit;Reticulocyte fraction of red cells;Red cell distribution width;Mean platelet volume;Red cell distribution width;Hemoglobin concentration;Standing height;High light scatter reticulocyte count;Mean corpuscular haemoglobin conce…
rs9348689	chr6	25684653	G	T	10	2	12	0.833333333333333	0.507042830053389	0.3202672	0.717375561414081	0.972171296205771	0.0699628433375123	0.647728735316297	0.986702438765543	0.844773428809926	True	False	HepG2	CTCF	True	True	Low	Average_351_nTGCTsCCCC;SRR3180009_dedup.bam.motifs_2_AyrGCGCCCyCTn	NoPeak_denovo	6	25684425	T	T	0.5259	G	0.4741	gnoMADg:nfe	6_25684425_G_T	264	56	6	0	0.132796780684105	CARMIL1;TRIM38;H2BC1;BTN3A2;BTN2A2;SLC17A3		White blood cell count;Mean corpuscular hemoglobin concentration;High light scatter reticulocyte percentage of red cells;Type 1 diabetes without complications;Hematocrit;Reticulocyte count;Celiac disease;Hematocrit;Reticulocyte fraction of red cells;Red cell distribution width;Red cell distribution width;Hemoglobin concentration;High light scatter reticulocyte count;Mean corpuscular haemoglobin c…
rs10231365	chr7	20431585	C	T	1	10	11	0.0909090909090909	0.507229926289509	0.5090797	0.0235772095589462	0.385183043870499	0.0998669613970513	0.0097448250376606	0.476871719135378	0.204380126714723	True	False	HepG2	CTCF	True	True	Low	MA1929.1_CTGCAnTnCCnnnnnnnnCCAsnAGrkGGCrsnn	JASPAR	7	20391962	T	T	0.5016	C	0.4984	gnoMADg:nfe	7_20391962_C_T	113	4	0	1	0.180482897384306		ITGB8	Standing height;None of the above | blood clot dvt bronchitis emphysema asthma rhinitis eczema allergy diagnosed by doctor;Forced expiratory volume in 1-second (fev1) predicted;Comparative height size at age 10
rs10094725	chr8	126606706	C	A	1	8	9	0.111111111111111	0.498927989444532	0.5733858	0.0221689894518627	0.37971519154369	0.0984725571218722	0.0166312438973079	0.485362705822606	0.200942090497777	True	False	HepG2	CTCF	True	True	Low	MA1102.2_nsCAGGGGGCGs	JASPAR	8	125594462	A	C	0.5348	A	0.4654	gnoMADg:nfe	8_125594462_C_A	144	14	0	0	0.086317907444668			Neutrophill percentage;Monocyte percentage of white cells;Triglyceride levels;HDL cholesterol levels;"Atopic dermatitis strict definition with reimbursement";Eosinophil counts;Eosinophil percentage of white cells;"Atopic dermatitis strict definition";Eosinophil counts;Neutrophil percentage of white cells;Sex hormone-binding globulin levels adjusted for BMI;Monocyte count;Eosinophil counts;Monocyt…
rs1078651	chr8	136209239	A	G	2	14	16	0.125	0.504239749789633	0.4851867	0.0623316933105707	0.395325856905467	0.0910013818132154	0.0376024740037234	0.473553785397922	0.228828775108019	True	False	HepG2	CTCF	True	True	Low	Average_25_GnsTGCAGTGGnGCC	NoPeak_denovo	8	135196996	G	G	0.5386	A	0.4614	gnoMADg:nfe	8_135196996_A_G	41	0	0	0	0.0331991951710262
rs17665621	chr8	420276	T	C	12	2	14	0.857142857142857	0.494958522142122	0.477662	0.618614027737099	0.95075241857607	0.0893582482908358	0.524650507268982	0.973796161971535	0.784683223156584	True	False	HepG2	CTCF	True	True	Low	MA1929.1_CTGCAnTnCCnnnnnnnnCCAsnAGrkGGCrsnn	JASPAR	8	470276	C	T	0.6003	C	0.3997	gnoMADg:nfe	8_470276_T_C	41	0	1	1	0.186116700201207	FBXO25	TDRP
rs10811678	chr9	22228756	C	T	19	2	21	0.904761904761905	0.507229926289509	0.4966797	0.712444184002563	0.971310764594096	0.067857685307777	0.651975427379172	0.975501472016045	0.841877474298329	True	False	HepG2	CTCF	True	True	Low	MA0139.1_ynrCCAsyAGrkGGCrsyn	JASPAR	9	22228757	C	C	0.8533	T	0.1467	gnoMADg:nfe	9_22228757_C_T	42	0	0	0	0.0995975855130785
rs6475120	chr9	1732880	G	A	6	28	34	0.176470588235294	0.501501918120361	0.4949836	0.0930959702012458	0.34417853537046	0.0663585227486313	0.0646752258899366	0.393188650860646	0.218637252785853	True	False	HepG2	CTCF	True	True	Low	MA0139.1_ynrCCAsyAGrkGGCrsyn;MA1929.1_CTGCAnTnCCnnnnnnnnCCAsnAGrkGGCrsnn;MA1930.1_CTGCAGTnCnnnnnnnnnnCCAsyAGrkGGCrsyn	JASPAR	9	1732880	A	G	0.5007	A	0.4993	gnoMADg:nfe	9_1732880_G_A	56	0	0	0	0.0597585513078471
rs6559770	chr9	86776381	T	C	1	12	13	0.0769230769230769	0.494958522142122	0.479197	0.0259257168036959	0.373222273303149	0.0958684376736623	0.0091225012947794	0.455424544654282	0.199573995053423	True	False	HepG2	CTCF	True	True	Low	MA1930.1_CTGCAGTnCnnnnnnnnnnCCAsyAGrkGGCrsyn	JASPAR	9	84161466	C	T	0.6757	C	0.3243	gnoMADg:nfe	9_84161466_T_C	63	0	0	0	0.0995975855130785
rs10762346	chr10	71940082	C	T	27	2	29	0.931034482758621	0.507229926289509	0.5104375	0.77259629348656	0.972109772554701	0.0548634827589803	0.714058142718839	0.981897912226433	0.87235303302063	True	False	HepG2	CTCF	True	True	Low	Average_123_TGGCCmyCTAGTGGyk	NoPeak_denovo	10	70180326	T	T	0.8098	C	0.1902	gnoMADg:nfe	10_70180326_C_T	42	0	3	0	0.179275653923541	PPA1;AIFM2;TYSND1
rs10906276	chr10	13028374	A	G	2	14	16	0.125	0.504239749789633	0.4986682	0.0518402649085975	0.367200567159749	0.0851830233819593	0.0395340270558286	0.440834836566167	0.209520416034173	True	False	HepG2	CTCF	True	True	Low	Average_123_TGGCCmyCTAGTGGyk;Average_334_GCCmTCTAGTGGymy	NoPeak_denovo	10	12986374	A	A	0.8655	G	0.1345	gnoMADg:nfe	10_12986374_A_G	36	0	0	0	0.0732394366197183
rs4897739	chr10	133607892	T	C	1	10	11	0.0909090909090909	0.494958522142122	0.4937114	0.034067507591075	0.393100676129496	0.0984036516542661	0.0277231175598513	0.49183551325358	0.213584091860285	True	False	HepG2	CTCF	True	True	Low	SRR7686901_dedup.bam.motifs_3_GrnsTCAGCCwCnny	NoPeak_denovo	10	131775556	T	T	0.5118	C	0.4882	gnoMADg:nfe	10_131775556_T_C	38	0	0	0	0.0464788732394366
rs7099487	chr10	80041406	G	T	14	1	15	0.933333333333333	0.507042830053389	0.4669079	0.713364576238288	0.980305991602049	0.0727228205895118	0.653788065637334	0.99091199007933	0.846835283920168	True	False	HepG2	CTCF	True	True	Low	MA0139.1_ynrCCAsyAGrkGGCrsyn	JASPAR	10	78281649	G	G	0.7687	T	0.2313	gnoMADg:nfe	10_78281649_G_T	53	0	0	0	0.0331991951710262
rs12146493	chr11	65547333	G	A	9	1	10	0.9	0.501501918120361	0.482803	0.600004478123568	0.974014997527248	0.101642510297424	0.49768275939205	0.980613361110689	0.787009737825408	True	False	HepG2	CTCF	True	True	Low	Average_80_yCGnGTGsAGTksn	NoPeak_denovo	11	65779862	G	G	0.6765	A	0.3235	gnoMADg:nfe	11_65779862_G_A	227	26	19	7	0.29215291750503	MUS81;PCNX3;CTSW;SF3B2;SNX32;KAT5;OVOL1;AP5B1;RNASEH2C;EFEMP2;BANF1;FIBP;SIPA1;CTSF;TM7SF2;MAP3K11;SPDYC;BRMS1;CATSPER1	MUS81;KAT5;RNASEH2C;EFEMP2;EHBP1L1;BANF1;SLC25A45	Eosinophil percentage of white cells;Eosinophil percentage of white cells;Eosinophill percentage;Breast cancer;Mean platelet volume;Eosinophil counts;Eosinophill count;Heel bone mineral density;Heel bone mineral density T score;Cystatin C levels;Eosinophil percentage of granulocytes;Heel bone mineral density;Ankle spacing width;Red cell distribution width;Sum eosinophil basophil counts;Mean plate…
rs4754451	chr11	110304000	G	T	11	1	12	0.916666666666667	0.507042830053389	0.4798532	0.654418903063058	0.978399743936539	0.0880058953261834	0.566228214402152	0.981967631885639	0.816409323499799	True	False	HepG2	CTCF	True	True	Low	MA0139.1_ynrCCAsyAGrkGGCrsyn;MA1102.1_CnsCAGGGGGCrsn	JASPAR	11	110433276	T	G	0.71	T	0.29	gnoMADg:nfe	11_110433276_G_T	110	0	3	1	0.300201207243461	ZC3H12C;FDX1;RDX	FDX1
rs1520780	chr12	119039725	G	A	1	14	15	0.0666666666666667	0.501501918120361	0.4738928	0.0266870702094696	0.345644084952572	0.0887946341820859	0.0090278157419747	0.427176499034031	0.186165577581021	True	False	HepG2	CTCF	True	True	Low	SRR357486_dedup.bam.motifs_3_myTGCnCTCCnGAG	NoPeak_denovo	12	118601920	A	G	0.7743	A	0.2257	gnoMADg:nfe	12_118601920_G_A	34	0	0	0	0.0331991951710262
rs2392970	chr12	116563544	T	C	2	12	14	0.142857142857143	0.494958522142122	0.5232553	0.0566932597960991	0.389293548033133	0.0915126706116132	0.0314633927351397	0.475205147292657	0.222993403914616	True	False	HepG2	CTCF	True	True	Low	Average_178_TkynyCAGCCTGnGnT	NoPeak_denovo	12	116125739	C	T	0.7605	C	0.2395	gnoMADg:nfe	12_116125739_T_C	94	16	0	0	0.106438631790744			Leg predicted mass (right);Standing height;Comparative height size at age 10;Arm fat-free mass (left);Arm fat-free mass (right);Arm predicted mass (right);Heel bone mineral density;Arm predicted mass (left);Whole body water mass;Trunk fat-free mass;Leg fat-free mass (left);Whole body fat-free mass;Trunk predicted mass;Leg predicted mass (left);Leg fat-free mass (right);Basal metabolic rate
rs7314071	chr12	74806220	G	A	5	14	19	0.263157894736842	0.501501918120361	0.6146459	0.0908255653249124	0.376391733231505	0.0766860128606048	0.0631838441701386	0.440059484162412	0.233608649278209	True	False	HepG2	CTCF	True	True	Low	MA1930.1_CTGCAGTnCnnnnnnnnnnCCAsyAGrkGGCrsyn	JASPAR	12	74412440	G	G	0.9501	A	0.0499	gnoMADg:nfe	12_74412440_G_A	33	0	1	0	0.0995975855130785	ATXN7L3B
rs17091833	chr14	35845363	G	A	2	11	13	0.153846153846154	0.501501918120361	0.5628091	0.0552249730225423	0.369132237460635	0.0873709461459173	0.0337853754355596	0.446557936322373	0.212178605241588	True	False	HepG2	CTCF	True	True	Low	Average_340_ysnTkCCATynnC	NoPeak_denovo	14	35376157	G	G	0.9991	A	0.0009263	gnoMADg:nfe	14_35376157_G_A	2	0	0	0	0.0663983903420523
rs4886649	chr15	75328595	T	C	14	3	17	0.823529411764706	0.494958522142122	0.4894308	0.60724803756428	0.93200776993086	0.0872136932374386	0.52423122993815	0.95487905128557	0.76962790374757	True	False	HepG2	CTCF	True	True	Low	SRR513123_dedup.bam.motifs_0_nAnATATTTnnTk	NoPeak_denovo	15	75036254	T	T	0.6641	C	0.3359	gnoMADg:nfe	15_75036254_T_C	229	27	17	6	0.340442655935614	FAM219B;C15orf39;SNUPN;MPI;SEMA7A;GOLGA6C;PPCDC;EDC3;CSK;ULK3;SCAMP5;IMP3;SNX33;UBL7;MAN2C1;SCAMP2;RPP25	SNUPN;MPI;COMMD4;LMAN1L;ULK3;MAN2C1	Mean corpuscular volume;Urinary albumin excretion;Neutrophil count;Neutrophil percentage of white cells;Reticulocyte count;Monocyte percentage of white cells;Tea intake;Red blood cell count;Platelet distribution width;Hot drink temperature;Ground coffee (include espresso filter etc) | coffee type;Creatinine (enzymatic) in urine;Platelet count;Mean platelet volume;Mean spheric corpuscular volume;R…
rs776698	chr15	42349750	C	T	2	15	17	0.117647058823529	0.507229926289509	0.502515	0.0453686329441918	0.361786973137073	0.084824453618273	0.0309038071469512	0.434491527327834	0.203577803040633	True	False	HepG2	CTCF	True	True	Low	ENCFF000BAS_dedup.bam.motifs_0_TnGCGCCCTsTrGTG	NoPeak_denovo	15	42057552	T	C	0.8328	T	0.1672	gnoMADg:nfe	15_42057552_C_T	53	0	1	0	0.0796780684104628	CAPN3
rs1004930	chr16	54345296	T	C	16	1	17	0.941176470588235	0.494958522142122	0.3715279	0.808235148325426	0.990517201246687	0.0509947367738836	0.75389953653431	0.991246576302538	0.899376174786056	True	False	HepG2	CTCF	True	True	Low	Average_339_GGTGAAACCCyrT;Average_351_nTGCTsCCCC;SRR357493_dedup.bam.motifs_4_GGTGGCGCym	NoPeak_denovo	16	54311384	C	T	0.7676	C	0.2324	gnoMADg:nfe	16_54311384_T_C	40	0	0	0	0.0663983903420523
rs11645280	chr16	66475615	A	G	2	10	12	0.166666666666667	0.504239749789633	0.6169181	0.0352472365575668	0.351193106889713	0.0864278652475585	0.0267853688280072	0.429992997613938	0.19322017172364	True	False	HepG2	CTCF	True	True	Low	Average_80_yCGnGTGsAGTksn	NoPeak_denovo	16	66441712	A	A	0.6658	G	0.3342	gnoMADg:nfe	16_66441712_A_G	69	2	4	2	0.180281690140845	TK2;CMTM3;BEAN1;NAE1	BEAN1;CDH5	Mean spheric corpuscular volume;Mean reticulocyte volume
rs34087264	chr16	70323126	C	T	2	30	32	0.0625	0.507229926289509	0.3518944	0.0484580265273813	0.325653728862993	0.0733368455892455	0.0218607459369971	0.380284571667305	0.187055877695187	True	False	HepG2	CTCF	True	True	Low	Average_178_TkynyCAGCCTGnGnT	NoPeak_denovo	16	70289223	C	C	0.5708	T	0.4292	gnoMADg:nfe	16_70289223_C_T	163	0	10	3	0.359959758551308	COG4;NQO1;WWP2;SF3B3;AARS1;CLEC18C;PDPR;EXOSC6;IL34;CLEC18A	COG4;CLEC18C;PDPR
rs1526378	chr17	51195858	C	T	13	2	15	0.866666666666667	0.507229926289509	0.3159057	0.774568322966691	0.977817892713005	0.0548724316141867	0.719713383989885	0.988229322913514	0.876193107839848	True	False	HepG2	CTCF	True	True	Low	Average_351_nTGCTsCCCC	NoPeak_denovo	17	53118497	C	T	0.86	C	0.14	gnoMADg:nfe	17_53118497_C_T	49	0	0	0	0
rs7209938	chr17	13393882	A	G	2	15	17	0.117647058823529	0.504239749789633	0.5156083	0.0522442907377001	0.351404563257208	0.0808064440516265	0.0310621384309303	0.41141821918531	0.201824426997454	True	False	HepG2	CTCF	True	True	Low	MA1929.1_CTGCAnTnCCnnnnnnnnCCAsnAGrkGGCrsnn	JASPAR	17	13490565	A	G	0.554	A	0.446	gnoMADg:nfe	17_13490565_A_G	33	0	0	0	0.0531187122736418
rs935129	chr17	47486016	A	G	2	10	12	0.166666666666667	0.504239749789633	0.6157957	0.0492520889816776	0.364838457536979	0.0842076737851046	0.0161183155069955	0.421331960236171	0.207045273259328	True	False	HepG2	CTCF	True	True	Low	MA1102.1_CnsCAGGGGGCrsn;MA1102.2_nsCAGGGGGCGs	JASPAR	17	49408654	G	G	0.6734	A	0.3266	gnoMADg:nfe	17_49408654_A_G	130	5	3	0	0.179275653923541	PHB1;GNGT2;PHOSPHO1		Sex hormone-binding globulin levels;Sex hormone-binding globulin levels adjusted for BMI;Sex hormone-binding globulin levels adjusted for BMI;Sex hormone-binding globulin levels;Coronary artery disease
rs12326176	chr18	7944247	T	C	1	10	11	0.0909090909090909	0.494958522142122	0.4968361	0.0359089684853003	0.395711247268454	0.100501072573077	0.0313786027425541	0.504278712921733	0.215810107876877	True	False	HepG2	CTCF	True	True	Low	Average_123_TGGCCmyCTAGTGGyk;SRR577849_dedup.bam.motifs_2_sCyCTGGTGGCCm	NoPeak_denovo	18	7944249	C	T	0.7857	C	0.2143	gnoMADg:nfe	18_7944249_T_C	38	0	1	0	0.139637826961771	PTPRM
rs9962179	chr18	56070604	T	C	2	23	25	0.08	0.494958522142122	0.4780909	0.0393465457005613	0.278082174036459	0.063294553699557	0.0190812024724729	0.331126193075942	0.15871435986851	True	False	HepG2	CTCF	True	True	Low	SRR351734_dedup.bam.motifs_1_GnGCnACAkGGyG;SRR6384338_dedup.bam.motifs_1_CmyCTGGTGGCrsy	NoPeak_denovo	18	58403372	C	T	0.6806	C	0.3194	gnoMADg:nfe	18_58403372_T_C	51	1	1	0	0.112877263581489	NEDD4L		Liver enzyme levels (alanine transaminase)
rs10418787	chr19	45972291	G	C	14	3	17	0.823529411764706	0.497018213384821	0.3697644	0.704737391619425	0.954668714286821	0.0672872638135171	0.646113194986379	0.968930064932782	0.829703052953123	True	False	HepG2	CTCF	True	True	Low	MA1102.1_CnsCAGGGGGCrsn;MA1102.2_nsCAGGGGGCGs	JASPAR	19	45469033	G	G	0.8881	C	0.1119	gnoMADg:nfe	19_45469033_G_C	83	3	4	2	0.359959758551308	PPM1N;ERCC1;VASP;POLR1G	ERCC2;ERCC1	Platelet count;Platelet count;Platelet count
rs4808629	chr19	17503996	C	T	9	1	10	0.9	0.507229926289509	0.4834024	0.605418568902991	0.974087728606134	0.100479367515215	0.503194732806904	0.975744751661567	0.789753148754562	True	False	HepG2	CTCF	True	True	Low	Average_353_CCACyAGrk;SRR227660_dedup.bam.motifs_2_CCTrsTGGsns	NoPeak_denovo	19	17393187		T	0.8849	C	0.1151	gnoMADg:nfe	19_17393187_C_T	56	0	6	0	0.172635814889336	BST2;OCEL1;MVB12A;CCDC194;SLC27A1;NR2F6
rs1980479	chr20	39599001	A	G	4	35	39	0.102564102564103	0.504239749789633	0.5072556	0.0409589354618982	0.224658486851402	0.0492655825774187	0.0402395276226454	0.280128385245244	0.13280871115665	True	False	HepG2	CTCF	True	True	Low	MA0139.1_ynrCCAsyAGrkGGCrsyn;MA1929.1_CTGCAnTnCCnnnnnnnnCCAsnAGrkGGCrsnn;MA1930.1_CTGCAGTnCnnnnnnnnnnCCAsyAGrkGGCrsyn	JASPAR	20	40970361	A	G	0.7362	A	0.2638	gnoMADg:nfe	20_40970361_A_G	70	0	0	0	0.112877263581489
rs2277767	chr20	61666937	G	A	3	13	16	0.1875	0.501501918120361	0.5543322	0.0699908676334305	0.381814951006809	0.0858458732217371	0.043070753296097	0.458656195807533	0.22590290932012	True	False	HepG2	CTCF	True	True	Low	MA0139.1_ynrCCAsyAGrkGGCrsyn;MA1102.1_CnsCAGGGGGCrsn;MA1929.1_CTGCAnTnCCnnnnnnnnCCAsnAGrkGGCrsnn	JASPAR	20	63035585	G	A	0.6476	G	0.3525	gnoMADg:nfe	20_63035585_G_A	50	0	1	0	0.0796780684104628	DIDO1
rs3746805	chr20	744450	G	A	14	1	15	0.933333333333333	0.501501918120361	0.5816177	0.61484348516069	0.971541692301552	0.0970237285132717	0.51469102068696	0.978598751263986	0.793192588731121	True	False	HepG2	CTCF	True	True	Low	SRR357494_dedup.bam.motifs_2_CmnsGTGGCGCysT	NoPeak_denovo	20	763806	G	G	0.5256	A	0.4744	gnoMADg:nfe	20_763806_G_A	57	0	1	1	0.219315895372233	SLC52A3	SLC52A3
rs6011915	chr20	61359421	C	T	28	4	32	0.875	0.507229926289509	0.4756084	0.739055541511659	0.943544393634157	0.0559830787531405	0.697239010784866	0.96405149058539	0.841299967572908	True	False	HepG2	CTCF	True	True	Low	Average_351_nTGCTsCCCC;SRR357494_dedup.bam.motifs_2_CmnsGTGGCGCysT	NoPeak_denovo	20	62728069	C	T	0.63	C	0.37	gnoMADg:nfe	20_62728069_C_T	55	1	2	1	0.299396378269618	COL9A3;NTSR1	NTSR1	Low density lipoprotein cholesterol levels
rs6081261	chr20	18611987	A	G	14	1	15	0.933333333333333	0.504239749789633	0.442006	0.741629996121253	0.993483444824748	0.0695054244834633	0.64878743000108	0.994456428462149	0.867556720473	True	False	HepG2	CTCF	True	True	Low	SRR6845323_dedup.bam.motifs_6_AGGkGGCAGn	NoPeak_accessory_motif	20	18631343	A	A	0.6229	G	0.3771	gnoMADg:nfe	20_18631343_A_G	98	2	5	2	0.273440643863179	SMIM26;DTD1;SEC23B;RBBP9;DZANK1	SMIM26;DTD1	Worry;Suffer from 'nerves'
rs6089695	chr20	60808026	C	T	15	2	17	0.882352941176471	0.507229926289509	0.4708883	0.682798789238634	0.973747932766524	0.077267104757813	0.601500118780929	0.979660870640628	0.828273361002579	True	False	HepG2	CTCF	True	True	Low	MA0139.1_ynrCCAsyAGrkGGCrsyn	JASPAR	20	62232970	C	C	0.5385	T	0.4615	gnoMADg:nfe	20_62232970_C_T	121	5	3	2	0.400402414486921	LAMA5;OSBPL2;SS18L1	LAMA5;OSBPL2	Lymphocyte counts;Reticulocyte fraction of red cells;High light scatter reticulocyte percentage of red cells;Reticulocyte count;High light scatter reticulocyte count
rs2128162	chr3	14298264	T	C	8	1	9	0.888888888888889	0.504283802411853	0.4435707	0.611206666982184	0.974779629135175	0.0986633549487648	0.514025884730216	0.985070468672262	0.792993148058679	True	False	Jurkat	CTCF	True	True	Low	MA1102.1_CnsCAGGGGGCrsn	JASPAR	3	14256764	A	C	0.6552	T	0.3448	gnoMADg:nfe	3_14256764_T_C	65	0	0	0	0.0995975855130785
rs4865438	chr4	1598331	A	G	18	1	19	0.947368421052632	0.506244881287134	0.50906315	0.730542555076747	0.977443582295091	0.0687836463959002	0.664587419737497	0.988248191485896	0.853993068685919	True	False	Jurkat	CTCF	True	True	Low	MA1929.1_CTGCAnTnCCnnnnnnnnCCAsnAGrkGGCrsnn	JASPAR	4	1596604	A	A	0.715	G	0.285	gnoMADg:nfe	4_1596604_A_G	61	0	2	0	0.0796780684104628	TACC3;UVSSA
rs4148870	chr6	32806391	C	T	12	1	13	0.923076923076923	0.502676264677086	0.53319095	0.62169137304099	0.979293293759745	0.0964954882019922	0.532452100010816	0.99014777602638	0.800492333400368	True	False	Jurkat	CTCF	True	True	Low	SRR577849_dedup.bam.motifs_2_sCyCTGGTGGCCm;SRR6384338_dedup.bam.motifs_1_CmyCTGGTGGCrsy	NoPeak_denovo	6	32838614	T	C	0.5623	T	0.4377	gnoMADg:nfe	6_32838614_C_T	520	142	15	6	0.239235412474849	TAP2;HLA-DQA2;HLA-DQA1;ITPR3;HLA-DQB2;PSMB9;C4A;PSMB8;HLA-DQB1;HLA-DRB1;HLA-DMA;HLA-DRB5;C4B;TAP1;HLA-DOB	HLA-DQB2;PSMB9;PSMB8;HLA-DQB1;HLA-DRB1;HLA-DRB5	Mean corpuscular hemoglobin concentration;"Diabetes insuline treatment (Kela reimbursement)";Diabetes mellitus;Other maternal disorders predominantly related to pregnancy;"Type 1 diabetes strict definition";Diabetic hypoglycemia;Coeliac disease;Special screening examination for other diseases and disorders;Dermatitis herpetiformis;Type 2 diabetes with ketoacidosis;Hypothyroidism nos;Rheumatoid ar…
rs2800247	chr9	36793445	C	T	11	1	12	0.916666666666667	0.502676264677086	0.50786145	0.623893495210739	0.969830068428892	0.0949718328985468	0.52749672439025	0.985819126718486	0.796861781819816	True	False	Jurkat	CTCF	True	True	Low	MA1930.1_CTGCAGTnCnnnnnnnnnnCCAsyAGrkGGCrsyn	JASPAR	9	36793448	C	C	0.582	T	0.418	gnoMADg:nfe	9_36793448_C_T	55	0	0	0	0.0398390342052314
rs1990252	chr14	74335215	A	G	1	11	12	0.0833333333333333	0.506244881287134	0.5041474	0.035834042072152	0.385865598711357	0.0952400637897355	0.0126516336312027	0.456459782003973	0.210849820391754	True	False	Jurkat	CTCF	True	True	Low	SRR6845320_dedup.bam.motifs_3_TrsCGGGCGCnnT	NoPeak_denovo	14	73868512	G	G	0.5193	A	0.4807	gnoMADg:nfe	14_73868512_A_G	97	0	8	6	0.460362173038229	ENTPD5;PTGR2;ZNF410;BBOF1;LIN52;FAM161B;COQ6;ALDH6A1	ENTPD5;PTGR2;ZNF410;BBOF1;FAM161B;COQ6
rs12603665	chr17	64837577	C	T	1	8	9	0.111111111111111	0.502676264677086	0.59074065	0.0263188607994939	0.379694992599533	0.0969840448439512	0.0120839312094777	0.480068697316629	0.203006926699513	True	False	Jurkat	CTCF	True	True	Low	MA1102.1_CnsCAGGGGGCrsn	JASPAR	17	66841459	C	C	0.5277	T	0.4723	gnoMADg:nfe	17_66841459_C_T	42	0	1	0	0.0865191146881288	PRKCA
rs12026105	chr1	105953996	G	A	1	6	7	0.142857142857143	0.507817894744261	0.6982826	0.0228718937640099	0.345154765869396	0.0911296523720483	0.0092659844269289	0.439433138511418	0.184013329816703	True	False	K562	CTCF	True	True	Low	ENCFF000BAS_dedup.bam.motifs_0_TnGCGCCCTsTrGTG	NoPeak_denovo	1	105411374	G	A	0.5264	G	0.4736	gnoMADg:nfe	1_105411374_G_A	47	0	0	0	0
rs4075770	chr1	19131775	T	C	1	9	10	0.1	0.508270952398055	0.5345461	0.0392330536971281	0.394043412925371	0.0988089808489742	0.0252008174591467	0.47651974871301	0.216638233311249	True	False	K562	CTCF	True	True	Low	Average_25_GnsTGCAGTGGnGCC;Average_351_nTGCTsCCCC;ENCFF000ONR_dedup.bam.motifs_0_GkGCAGCAsyTCC;SRR357493_dedup.bam.motifs_4_GGTGGCGCym	NoPeak_denovo	1	18805281	T	T	0.7397	C	0.2603	gnoMADg:nfe	1_18805281_T_C	62	0	0	0	0.0597585513078471
rs1347930	chr2	43050468	A	G	9	2	11	0.818181818181818	0.501772682367665	0.3796854	0.62950687606946	0.96485255140435	0.0889847154208169	0.53358637141545	0.972961829721145	0.797179713736905	True	False	K562	CTCF	True	True	Low	MA1929.1_CTGCAnTnCCnnnnnnnnCCAsnAGrkGGCrsnn	JASPAR	2	42823328	G	G	0.7454	A	0.2546	gnoMADg:nfe	2_42823328_A_G	94	1	5	2	0.28672032193159	EML4;MTA3;OXER1;COX7A2L;HAAO	EML4;HAAO	Cholelithiasis
rs2868995	chr2	56274120	C	T	1	7	8	0.125	0.500304150237632	0.6303694	0.0278182655979922	0.37014143303567	0.0956067843556528	0.0188052606915589	0.479239481283328	0.198979849316831	True	False	K562	CTCF	True	True	Low	SRR6845320_dedup.bam.motifs_3_TrsCGGGCGCnnT	NoPeak_denovo	2	56046985	C	C	0.7347	T	0.2653	gnoMADg:nfe	2_56046985_C_T	57	0	0	0	0.0531187122736418
rs6849711	chr4	15150488	C	T	9	1	10	0.9	0.500304150237632	0.4001891	0.67754230245499	0.977402794818667	0.0830291272633979	0.58399629339607	0.977402794818667	0.827472548636828	True	False	K562	CTCF	True	True	Low	SRR299320_dedup.bam.motifs_2_CywnGTGGCrsCC;SRR357494_dedup.bam.motifs_2_CmnsGTGGCGCysT;SRR6384338_dedup.bam.motifs_1_CmyCTGGTGGCrsy;SRR6845323_dedup.bam.motifs_3_CrCCAGsnGGT	NoPeak_denovo	4	15148864	C	C	0.761	T	0.239	gnoMADg:nfe	4_15148864_C_T	51	0	1	0	0.112877263581489	CPEB2
rs10462557	chr5	77806735	T	C	3	18	21	0.142857142857143	0.508270952398055	0.6484724	0.0353385966525235	0.236910449114525	0.0546542675534742	0.0230933969069555	0.288016397777419	0.136124522883524	True	False	K562	CTCF	True	True	Low	MA0139.1_ynrCCAsyAGrkGGCrsyn	JASPAR	5	78510912	T	T	0.9718	C	0.02821	gnoMADg:nfe	5_78510912_T_C	44	0	3	0	0.159557344064386	SCAMP1;LHFPL2;AP3B1
rs1650576	chr5	157655044	T	C	12	4	16	0.75	0.508270952398055	0.3591652	0.653748172901144	0.943151107165892	0.0777586072751405	0.564128608957604	0.954050642162209	0.798449640033518	True	False	K562	CTCF	True	True	Low	Average_178_TkynyCAGCCTGnGnT	NoPeak_denovo	5	158228036	C	C	0.7767	T	0.2236	gnoMADg:nfe	5_158228036_T_C	58	0	0	0	0.0199195171026157
rs4349734	chr5	177845760	C	T	12	4	16	0.75	0.500304150237632	0.288983	0.717364879379116	0.955070445940609	0.0635426853447165	0.656357406884852	0.959894405147155	0.836217662659863	True	False	K562	CTCF	True	True	Low	MA0139.1_ynrCCAsyAGrkGGCrsyn	JASPAR	5	178418759	T	T	0.5071	C	0.4929	gnoMADg:nfe	5_178418759_C_T	55	0	1	0	0.139637826961771	COL23A1
rs4397143	chr5	176777022	A	C	8	2	10	0.8	0.514288256934775	0.3351433	0.649629900503747	0.965258265924818	0.0831010901371399	0.565847783204427	0.973809142164453	0.807444083214283	True	False	K562	CTCF	True	True	Low	SRR357494_dedup.bam.motifs_2_CmnsGTGGCGCysT	NoPeak_denovo	5	177350021	C	A	0.6813	C	0.3187	gnoMADg:nfe	5_177350021_A_C	190	25	5	3	0.393360160965795	RGS14;RAB24;FGFR4;MXD3;LMAN2	RGS14;MXD3;LMAN2	Red blood cell count;None of the above | blood clot dvt bronchitis emphysema asthma rhinitis eczema allergy diagnosed by doctor;Thrombin measurement;Hematocrit;High light scatter reticulocyte count;Hayfever allergic rhinitis or eczema | blood clot dvt bronchitis emphysema asthma rhinitis eczema allergy diagnosed by doctor;Red blood cell (erythrocyte) count;Eosinophill count;Eosinophil counts;Vesi…
rs3813685	chr6	24721040	G	C	1	20	21	0.0476190476190476	0.505202422494217	0.7005072	0.0073579933288264	0.124851032295476	0.0330502874891228	0.0063119891597927	0.160509812658685	0.0661045128121514	True	False	K562	CTCF	True	True	Low	SRR357487_dedup.bam.motifs_2_CyAGGGGGCGsynG;SRR6384340_dedup.bam.motifs_2_TGCmCCTGGTGGCrsy	NoPeak_denovo	6	24720812	C	C	0.6487	G	0.3513	gnoMADg:nfe	6_24720812_G_C	88	0	5	1	0.253118712273642	TDP2;C6orf62;KIAA0319;RIPOR2;ACOT13	C6orf62
rs1234372	chr8	17922154	G	A	4	10	14	0.285714285714286	0.507817894744261	0.6525491	0.0774781122249257	0.397797999802807	0.0865852252053659	0.0567211577159324	0.489405793121037	0.237638056013866	True	False	K562	CTCF	True	True	Low	Average_353_CCACyAGrk;SRR227660_dedup.bam.motifs_2_CCTrsTGGsns;SRR577849_dedup.bam.motifs_2_sCyCTGGTGGCCm	NoPeak_denovo	8	18064645	G	G	0.9576	A	0.04235	gnoMADg:nfe	8_18064645_G_A	39	0	2	2	0.287122736418511	ASAH1;PCM1	ASAH1;PCM1
rs7094074	chr10	87736238	G	A	12	1	13	0.923076923076923	0.507817894744261	0.5191039	0.637347350291892	0.977103369042453	0.0907843646690452	0.560248377303571	0.983283520625496	0.807225359667172	True	False	K562	CTCF	True	True	Low	MA0139.1_ynrCCAsyAGrkGGCrsyn;MA1929.1_CTGCAnTnCCnnnnnnnnCCAsnAGrkGGCrsnn	JASPAR	10	85976481	G	G	0.8959	A	0.1041	gnoMADg:nfe	10_85976481_G_A	32	0	0	0	0.0334004024144869
rs324178	chr11	22024184	C	A	2	8	10	0.2	0.49968912876466	0.6777819	0.0414100752881353	0.360179309595167	0.0865776662835555	0.0170656457469712	0.431558669370981	0.200794692441651	True	False	K562	CTCF	True	True	Low	MA1929.1_CTGCAnTnCCnnnnnnnnCCAsnAGrkGGCrsnn	JASPAR	11	22002638	A	A	0.5329	C	0.4671	gnoMADg:nfe	11_22002638_C_A	46	0	0	0	0.0398390342052314
rs415895	chr11	9769562	C	G	2	8	10	0.2	0.505202422494217	0.6940362	0.0286256825883919	0.339710246367623	0.084213801495044	0.0175249323620966	0.424499129689784	0.184167964478008	True	False	K562	CTCF	True	True	Low	SRR6384338_dedup.bam.motifs_1_CmyCTGGTGGCrsy;SRR6384340_dedup.bam.motifs_2_TGCmCCTGGTGGCrsy	NoPeak_denovo	11	9748015	C	G	0.6606	C	0.3394	gnoMADg:nfe	11_9748015_C_G	236	59	5	1	0.512273641851107	SBF2;SWAP70;AKIP1;ADM;WEE1	SWAP70	Platelet distribution width;Mean spheric corpuscular volume;High light scatter reticulocyte percentage of red cells;High light scatter reticulocyte count;Haematocrit percentage;Cardiovascular disease;Serum total protein level;Red cell distribution width;Diastolic blood pressure;Mean corpuscular volume;Reticulocyte fraction of red cells;Blood pressure medication | medication for cholesterol blood …
rs4936795	chr11	123143714	T	C	8	2	10	0.8	0.508270952398055	0.3278346	0.641096689975874	0.959261951279698	0.0848391401457131	0.563281279525391	0.981135692938933	0.800179320627786	True	False	K562	CTCF	True	True	Low	SRR6845323_dedup.bam.motifs_6_AGGkGGCAGn	NoPeak_accessory_motif	11	123273006	C	T	0.6454	C	0.3546	gnoMADg:nfe	11_123273006_T_C	34	0	0	0	0.0531187122736418
rs221072	chr12	69864564	G	T	1	7	8	0.125	0.50912731011601	0.6297007	0.0237153206823566	0.375325952179289	0.0982732198473801	0.0178462416054074	0.483296103789574	0.199520636430823	True	False	K562	CTCF	True	True	Low	SRR6845320_dedup.bam.motifs_0_rkrGTGCAGTGGsT	NoPeak_denovo	12	69470784	G	G	0.8572	T	0.1428	gnoMADg:nfe	12_69470784_G_T	83	2	4	1	0.232595573440644	LYZ;FRS2;RAB3IP;CCT2	BEST3	Monocyte percentage of white cells;Monocyte count
rs12102827	chr16	10063593	A	G	4	25	29	0.137931034482759	0.501772682367665	0.6289467	0.0361363010285807	0.211539418688559	0.0484116487282448	0.0306818874306153	0.271217601492107	0.12383785985857	True	False	K562	CTCF	True	True	Low	MA0139.1_ynrCCAsyAGrkGGCrsyn;MA1102.1_CnsCAGGGGGCrsn;MA1102.2_nsCAGGGGGCGs	JASPAR	16	9969736	G	A	0.6894	G	0.3106	gnoMADg:nfe	16_9969736_A_G	52	0	1	0	0.0997987927565392	GRIN2A
rs179603	chr16	13814182	C	A	18	4	22	0.818181818181818	0.49968912876466	0.3826059	0.719223827847155	0.943937338950889	0.0604020655253662	0.651357547818254	0.957972580993935	0.831580583399022	True	False	K562	CTCF	True	True	Low	MA0139.1_ynrCCAsyAGrkGGCrsyn;MA1930.1_CTGCAGTnCnnnnnnnnnnCCAsyAGrkGGCrsyn	JASPAR	16	13720325	C	C	0.6391	A	0.3611	gnoMADg:nfe	16_13720325_C_A	65	0	0	0	0.0398390342052314
rs4148361	chr16	16187469	C	T	10	1	11	0.909090909090909	0.500304150237632	0.3345672	0.75393098039522	0.981327053800937	0.0646246604951756	0.69204378475115	0.990320220695227	0.867629017098079	True	False	K562	CTCF	True	True	Low	Average_351_nTGCTsCCCC	NoPeak_denovo	16	16093612	C	T	0.533	C	0.467	gnoMADg:nfe	16_16093612_C_T	66	0	0	1	0.086317907444668		ABCC1
rs2233908	chr17	56085257	G	A	11	3	14	0.785714285714286	0.507817894744261	0.3888776	0.642466355220421	0.952283938549357	0.0821133129310238	0.55492327873446	0.968798185599097	0.797375146884889	True	False	K562	CTCF	True	True	Low	SRR6845321_dedup.bam.motifs_1_TnsyGCCCyCTrGT	NoPeak_denovo	17	58007896	A	G	0.8304	A	0.1696	gnoMADg:nfe	17_58007896_G_A	116	3	4	0	0.219114688128773	DYNLL2;VEZF1;MPO;CUEDC1		Monocyte percentage of white cells;Monocyte count;Myeloperoxidase levels
rs4969472	chr17	79976425	G	A	10	4	14	0.714285714285714	0.507817894744261	0.3595776	0.606467050700468	0.930286413229329	0.0862070291560017	0.506902802700465	0.935258830886654	0.768376731964898	True	False	K562	CTCF	True	True	Low	SRR357494_dedup.bam.motifs_2_CmnsGTGGCGCysT	NoPeak_denovo	17	82018549	G	A	0.5643	G	0.4359	gnoMADg:nfe	17_82018549_G_A	119	2	8	2	0.312877263581489	ASPSCR1;LRRC45;CENPX;ARL16;MYADML2;DCXR;NOTUM;RAC3	ASPSCR1;DCXR	Sex hormone-binding globulin levels;Standing height
rs6504833	chr17	45396087	A	G	2	12	14	0.142857142857143	0.501772682367665	0.6447301	0.0353619046008277	0.284476855902558	0.0685006153790167	0.0223590323811248	0.348790663276897	0.159919380251693	True	False	K562	CTCF	True	True	Low	MA0139.1_ynrCCAsyAGrkGGCrsyn	JASPAR	17	47318721	A	G	0.6484	A	0.3516	gnoMADg:nfe	17_47318721_A_G	129	10	6	2	0.387122736418511	SKAP1;EFCAB13;NPEPPS;SCRN2;COPZ2;TBKBP1	ITGB3;EFCAB13	Mean spheric corpuscular volume;Standing height;Low density lipoprotein cholesterol levels;Sex hormone-binding globulin levels adjusted for BMI;LDL cholesterol;Bioavailable testosterone levels;Sex hormone-binding globulin levels;Sex hormone-binding globulin levels;Sex hormone-binding globulin levels adjusted for BMI;Sex hormone-binding globulin levels adjusted for BMI
rs9913636	chr17	78306102	G	C	2	6	8	0.25	0.505202422494217	0.7240636	0.052091709446403	0.388387353926505	0.0937918560715413	0.0210146216905454	0.47094932882444	0.220239531686454	True	False	K562	CTCF	True	True	Low	Average_123_TGGCCmyCTAGTGGyk	NoPeak_denovo	17	80332302	G	G	0.5356	C	0.4644	gnoMADg:nfe	17_80332302_G_C	66	1	2	2	0.272635814889336	ENDOV;RNF213	ENDOV;RNF213	High light scatter reticulocyte count
rs2036736	chr18	9047864	C	A	16	2	18	0.888888888888889	0.49968912876466	0.5078648	0.652497182791854	0.952830605669112	0.0802190595576492	0.575558462202739	0.973898230849119	0.802663894230483	True	False	K562	CTCF	True	True	Low	MA0139.1_ynrCCAsyAGrkGGCrsyn	JASPAR	18	9047866	A	A	0.7079	C	0.2921	gnoMADg:nfe	18_9047866_C_A	43	3	2	0	0.0597585513078471	RALBP1;PPP4R1		Mean platelet (thrombocyte) volume;Mean platelet volume;Mean platelet volume
rs12482221	chr21	44512286	A	G	1	16	17	0.0588235294117647	0.501772682367665	0.4954321	0.0270941357883998	0.291135937141453	0.0742367352257685	0.0135363576653467	0.364264239208996	0.159115036464927	True	False	K562	CTCF	True	True	Low	Average_353_CCACyAGrk;SRR6845323_dedup.bam.motifs_3_CrCCAGsnGGT	NoPeak_denovo	21	43092176		A	0.796703296703297	G	0.203296703296703	1000GENOMES:phase_3:GBR	21_43092176_A_G	31	1	5	0	0.199195171026157	CBS;PKNOX1;WDR4;NDUFV3;U2AF1		Sitting height
rs17274128	chr21	15755205	C	A	19	1	20	0.95	0.49968912876466	0.5818282	0.680051886673281	0.968731812819534	0.0782806411546683	0.61176751552565	0.985691002826033	0.824391849746408	True	False	K562	CTCF	True	True	Low	MA1929.1_CTGCAnTnCCnnnnnnnnCCAsnAGrkGGCrsnn	JASPAR	21	14382884	C	C	0.7217	A	0.2783	gnoMADg:nfe	21_14382884_C_A	34	0	2	0	0.166197183098592	RBM11;HSPA13
rs9803860	chr1	169794359	A	G	7	1	8	0.875	0.502058106111094	0.3717023	0.627657925471305	0.974393005494372	0.0934419581966803	0.53388676417087	0.988524338476334	0.801025465482839	True	False	LNCaP	CTCF	True	True	Low	SRR6845320_dedup.bam.motifs_2_GCyACywGGnG	NoPeak_denovo	1	169825218	A	A	0.5174	G	0.4826	gnoMADg:nfe	1_169825218_A_G	56	1	6	2	0.27887323943662	SELL;METTL18;FIRRM;KIFAP3;SCYL3;F5	METTL18;FIRRM	E-selectin levels
rs1583411	chr4	43704713	T	G	6	1	7	0.857142857142857	0.50687444153923	0.3441864	0.631701507686247	0.978592596403931	0.0967121736904404	0.5192364967552	0.984679223660674	0.805147052045089	True	False	LNCaP	CTCF	True	True	Low	Average_178_TkynyCAGCCTGnGnT	NoPeak_denovo	4	43702696	T	T	0.7657	G	0.2343	gnoMADg:nfe	4_43702696_T_G	37	0	1	0	0.0265593561368209	KCTD8
rs2072640	chr6	167188463	G	T	21	3	24	0.875	0.502720574789624	0.5037308	0.699047546992488	0.955693047705616	0.0677916181156129	0.640217083781763	0.961025415351947	0.827370297349052	True	False	LNCaP	CTCF	True	True	Low	MA1102.1_CnsCAGGGGGCrsn;MA1102.2_nsCAGGGGGCGs	JASPAR	6	166774975	G	G	0.9197	T	0.08029	gnoMADg:nfe	6_166774975_G_T	31	0	1	0	0.15271629778672	RNASET2
rs2239713	chr6	3849305	T	C	8	1	9	0.888888888888889	0.498057784241225	0.4256203	0.62258093610832	0.979761612993918	0.0982849723076028	0.507370148898396	0.979761612993918	0.801171274551119	True	False	LNCaP	CTCF	True	True	Low	MA1929.1_CTGCAnTnCCnnnnnnnnCCAsnAGrkGGCrsnn	JASPAR	6	3849071	C	C	0.7015	T	0.2985	gnoMADg:nfe	6_3849071_T_C	26	0	0	0	0.0663983903420523
rs7751646	chr6	47311611	A	G	1	2	3	0.333333333333333	0.502058106111094	0.8821116	0.0125782419679561	0.388919747267054	0.107690844074418	0.0036220812591531	0.504825886227785	0.200748994617505	True	False	LNCaP	CTCF	True	True	Low	SRR6845323_dedup.bam.motifs_3_CrCCAGsnGGT	NoPeak_denovo	6	47343875	A	G	0.5428	A	0.4572	gnoMADg:nfe	6_47343875_A_G	41	0	0	0	0.0597585513078471
rs1326904	chr9	78479975	T	C	5	1	6	0.833333333333333	0.498057784241225	0.3094074	0.618984739836675	0.976572875772025	0.10136588528798	0.510677971536979	0.986541743439071	0.79777880780435	True	False	LNCaP	CTCF	True	True	Low	MA0139.1_ynrCCAsyAGrkGGCrsyn	JASPAR	9	75865059	T	T	0.5964	C	0.4036	gnoMADg:nfe	9_75865059_T_C	49	0	1	0	0.15271629778672	PCSK5
rs2759633	chr10	10220971	T	C	7	1	8	0.875	0.498057784241225	0.2520638	0.756258045565943	0.986601093661841	0.064736308106028	0.690749423234376	0.991612186090301	0.871429569613892	True	False	LNCaP	CTCF	True	True	Low	Average_123_TGGCCmyCTAGTGGyk	NoPeak_denovo	10	10179008	T	T	0.7533	C	0.2467	gnoMADg:nfe	10_10179008_T_C	39	0	0	0	0
rs7176121	chr15	100845320	T	C	8	1	9	0.888888888888889	0.498057784241225	0.4396442	0.600512374637765	0.963027077937763	0.0995473944094422	0.50095563617872	0.984309766459983	0.781769726287764	True	False	LNCaP	CTCF	True	True	Low	Average_334_GCCmTCTAGTGGymy	NoPeak_denovo	15	100305115	C	C	0.5498	T	0.4502	gnoMADg:nfe	15_100305115_T_C	62	3	0	0	0.0798792756539235			Standing height;Forced vital capacity (fvc) best measure;Comparative height size at age 10
rs915583	chr22	23854860	T	G	9	1	10	0.9	0.50687444153923	0.4679611	0.614941839616935	0.97419367056885	0.0969717624752108	0.511866368957971	0.979993365536956	0.794567755092892	True	False	LNCaP	CTCF	True	True	Low	Average_339_GGTGAAACCCyrT	NoPeak_denovo	22	23512673	G	G	0.8624	T	0.1376	gnoMADg:nfe	22_23512673_T_G	43	1	0	0	0.0597585513078471			X-21286 levels
rs1051648	chr1	45116935	C	T	26	2	28	0.928571428571429	0.521735655075568	0.4397691	0.80206026422012	0.980787845566483	0.0480816734801256	0.752492563591391	0.981665900622374	0.891424054893301	True	False	MCF-7	CTCF	True	True	Low	MA0139.1_ynrCCAsyAGrkGGCrsyn	JASPAR	1	44651263	T	C	0.6815	T	0.3185	gnoMADg:nfe	1_44651263_C_T	65	0	4	1	0.314084507042253	TESK2;RNF220;TMEM53;ARMH1	RNF220
rs10799754	chr1	22746686	T	C	20	1	21	0.952380952380952	0.516276150968356	0.66877485	0.62045066170177	0.968551939725889	0.0919882017289745	0.532648956740857	0.98031174092471	0.794501300713829	True	False	MCF-7	CTCF	True	True	Low	SRR6845323_dedup.bam.motifs_2_ACTAGAkGGCns	NoPeak_denovo	1	22420193	C	C	0.7994	T	0.2006	gnoMADg:nfe	1_22420193_T_C	74	0	1	0	0.172635814889336	ZBTB40
rs10888907	chr1	55723817	G	A	11	4	15	0.733333333333333	0.527614067138501	0.35156875	0.628969244385321	0.931705483260089	0.0778857468826856	0.563494872819362	0.951482692214857	0.780337363822705	True	False	MCF-7	CTCF	True	True	Low	Average_334_GCCmTCTAGTGGymy;ENCFF000ONR_dedup.bam.motifs_0_GkGCAGCAsyTCC;SRR299320_dedup.bam.motifs_2_CywnGTGGCrsCC;SRR6845320_dedup.bam.motifs_2_GCyACywGGnG	NoPeak_denovo	1	55258144	G	A	0.5975	G	0.4025	gnoMADg:nfe	1_55258144_G_A	105	3	1	0	0.126156941649899	USP24		Statin medication;High cholesterol;Low density lipoprotein cholesterol levels
rs10911033	chr1	182188577	C	G	19	29	48	0.395833333333333	0.513912094763618	0.8718998	0.0548486536709856	0.143626792666224	0.0237016409077863	0.0419175200397427	0.162285256514432	0.0992377231686049	True	False	MCF-7	CTCF	True	True	Low	Average_334_GCCmTCTAGTGGymy	NoPeak_denovo	1	182219442	C	C	0.5482	G	0.4517	gnoMADg:nfe	1_182219442_C_G	54	0	1	0	0.172635814889336	GLUL
rs10919786	chr1	199946176	A	G	5	53	58	0.0862068965517241	0.510098347846177	0.28807035	0.110024906397946	0.37934708937502	0.0697491523331212	0.0763764001423031	0.414237377773965	0.244685997886483	True	False	MCF-7	CTCF	True	True	Low	MA1102.1_CnsCAGGGGGCrsn	JASPAR	1	199977048	A	A	0.5952	G	0.4048	gnoMADg:nfe	1_199977048_A_G	89	1	1	0	0.0730382293762575	NR5A2		Age when periods started (menarche)
rs12028671	chr1	8341017	C	G	10	2	12	0.833333333333333	0.513912094763618	0.25107745	0.773061300377768	0.97974713773843	0.0551889064219146	0.722107672121827	0.990448468154874	0.876404219058099	True	False	MCF-7	CTCF	True	True	Low	SRR094275_dedup.bam.motifs_0_sCAyTCCATCTrG	NoPeak_denovo	1	8280957	C	C	0.6816	G	0.3184	gnoMADg:nfe	1_8280957_C_G	76	0	0	0	0.0796780684104628
rs12038274	chr1	169014435	C	T	12	1	13	0.923076923076923	0.521735655075568	0.4367351	0.716648286448836	0.984626396586543	0.0723974763534044	0.646784840860327	0.984626396586543	0.85063734151769	True	False	MCF-7	CTCF	True	True	Low	SRR357486_dedup.bam.motifs_3_myTGCnCTCCnGAG	NoPeak_denovo	1	169045197	T	C	0.7605	T	0.2395	gnoMADg:nfe	1_169045197_C_T	56	0	2	0	0.225754527162978	NME7;ATP1B1
rs12038672	chr1	239344447	A	G	1	6	7	0.142857142857143	0.510098347846177	0.64817095	0.0241193693132313	0.382676879891243	0.100825850965619	0.0142675003168567	0.492769019615975	0.203398124602237	True	False	MCF-7	CTCF	True	True	Low	SRR6384338_dedup.bam.motifs_1_CmyCTGGTGGCrsy	NoPeak_denovo	1	239181147	G	A	0.7023	G	0.2978	gnoMADg:nfe	1_239181147_A_G	43	0	0	0	0.0398390342052314
rs1290530	chr1	117656276	A	G	40	8	48	0.833333333333333	0.510098347846177	0.6046649	0.609018988085282	0.865520455284279	0.0658937311330528	0.557403708240439	0.892625361351687	0.737269721684781	True	False	MCF-7	CTCF	True	True	Low	Average_178_TkynyCAGCCTGnGnT	NoPeak_denovo	1	117113654	G	A	0.5831	G	0.4169	gnoMADg:nfe	1_117113654_A_G	60	0	4	1	0.279879275653924	TTF2;CD101;TRIM45;VTCN1	TTF2
rs1342052	chr1	233688241	A	C	1	16	17	0.0588235294117647	0.506182388759079	0.6801258	0.0116366798180641	0.174250359707942	0.0457444809382658	0.0079204221049588	0.22870087600823	0.0929435197630029	True	False	MCF-7	CTCF	True	True	Low	ENCFF000PYD_dedup.bam.motifs_5_CwrGTGGCGCnm;SRR3180009_dedup.bam.motifs_2_AyrGCGCCCyCTn	NoPeak_denovo	1	233552495	A	A	0.7385	C	0.2615	gnoMADg:nfe	1_233552495_A_C	27	0	0	0	0.0597585513078471
rs1385129	chr1	43408966	G	A	75	10	85	0.882352941176471	0.527614067138501	0.69004865	0.649808317335983	0.866923576315965	0.0566660520876305	0.610630996358739	0.887558367406613	0.758365946825974	True	False	MCF-7	CTCF	True	True	Low	MA0139.1_ynrCCAsyAGrkGGCrsyn;MA1929.1_CTGCAnTnCCnnnnnnnnCCAsnAGrkGGCrsnn	JASPAR	1	42943295	G	G	0.7836	A	0.2164	gnoMADg:nfe	1_42943295_G_A	119	26	2	0	0.199195171026157	SLC2A1;SVBP		Mean corpuscular hemoglobin concentration;Reticulocyte count;Red cell distribution width;Red cell distribution width;Red cell distribution width;Mean corpuscular volume;Mean spheric corpuscular volume;Mean reticulocyte volume;Immature fraction of reticulocytes;Mean corpuscular hemoglobin concentration;Mean reticulocyte volume;Mean corpuscular volume;Mean corpuscular volume;Red cell distribution w…
rs17034775	chr1	10399008	G	A	10	1	11	0.909090909090909	0.527614067138501	0.31472745	0.779601413335853	0.991336873063108	0.059940817635034	0.712242617737044	0.990991266366958	0.885469143199481	True	False	MCF-7	CTCF	True	True	Low	SRR351529_dedup.bam.motifs_3_CACCmrrGTGs	NoPeak_denovo	1	10338950	A	G	0.9491	A	0.05092	gnoMADg:nfe	1_10338950_G_A	99	5	5	5	0.3	RBP7;KIF1B;LZIC;UBE4B;DFFA	CLSTN1;KIF1B;LZIC;UBE4B;TMEM201	Mean platelet volume;Monocyte count;Monocyte count;Mean platelet volume;Mean platelet volume
rs1707304	chr1	46598269	C	A	64	13	77	0.831168831168831	0.531016987314386	0.6067076	0.638621345100246	0.841847018563028	0.0529924693028412	0.606882659459795	0.876015709309602	0.740234181831637	True	False	MCF-7	CTCF	True	True	Low	SRR6845321_dedup.bam.motifs_1_TnsyGCCCyCTrGT	NoPeak_denovo	1	46132597	C	C	0.5574	A	0.4426	gnoMADg:nfe	1_46132597_C_A	238	71	17	6	0.280281690140845	MAST2;MMACHC;IPP;CCDC17;TESK2;CCDC163;MKNK1;PIK3R3;PRDX1;NASP;LURAP1;POMGNT1;MOB3C;GPBP1L1;AKR1A1;TMEM69;MUTYH	MAST2;CCDC17;CCDC163;PRDX1;AKR1A1;MUTYH	Red cell distribution width;Monocyte count;Platelet count;Red cell distribution width;Plateletcrit;High light scatter reticulocyte count;Red blood cell (erythrocyte) count;Mean corpuscular volume;Hemoglobin A1c levels;Vitamin D levels;Red blood cell count;Hemoglobin;Red blood cell count;Haemoglobin concentration;Serum 25-Hydroxyvitamin D levels;Height;Neutrophil count;Mean spheric corpuscular vol…
rs17361286	chr1	178521916	C	G	17	3	20	0.85	0.513912094763618	0.35810865	0.758201814294688	0.96193104646899	0.0555537373429335	0.706857484292904	0.975411395909606	0.860066430381839	True	False	MCF-7	CTCF	True	True	Low	SRR6845323_dedup.bam.motifs_6_AGGkGGCAGn	NoPeak_accessory_motif	1	178552781	C	C	0.6162	G	0.3838	gnoMADg:nfe	1_178552781_C_G	77	2	3	1	0.333802816901408	TEX35;RALGPS2;CLEC20A	TEX35	Red cell distribution width;Red cell distribution width
rs2066299	chr1	240183802	G	A	7	1	8	0.875	0.527614067138501	0.398633	0.630369397657242	0.97795959160603	0.0976007048543974	0.510519376837379	0.989798881504709	0.804164494631636	True	False	MCF-7	CTCF	True	True	Low	SRR094275_dedup.bam.motifs_0_sCAyTCCATCTrG	NoPeak_denovo	1	240020502	A	G	0.516	A	0.484	gnoMADg:nfe	1_240020502_G_A	42	0	0	0	0.0865191146881288
rs2076605	chr1	17313157	G	A	49	6	55	0.890909090909091	0.527614067138501	0.64444035	0.678972425427637	0.913316172373108	0.0601217512539824	0.628105384864423	0.921007314647853	0.796144298900373	True	False	MCF-7	CTCF	True	True	Low	SRR6845320_dedup.bam.motifs_0_rkrGTGCAGTGGsT	NoPeak_denovo	1	16986662		A	0.5271	G	0.4729	gnoMADg:nfe	1_16986662_G_A	135	37	8	5	0.426559356136821	CROCC;ATP13A2;PADI2;SDHB;ARHGEF19;MFAP2;NBPF1;CPLANE2	ATP13A2;PADI2;SDHB;MFAP2;NBPF1	Trunk predicted mass;Lung function (FEV1/FVC);Height;Hematocrit;Red blood cell count;Comparative height size at age 10;Haematocrit percentage;Lung function (FEV1/FVC);Impedance of arm (left);Appendicular lean mass;Lung function (FVC);Varicose veins;Forced expiratory volume in 1-second (fev1);Forced expiratory volume in 1-second (fev1) best measure;Hematocrit;Sitting height;Standing height;Lung fu…
rs214336	chr1	19678473	A	C	3	12	15	0.2	0.506182388759079	0.6902183	0.0416892608057079	0.285543214362418	0.066009203649393	0.0255651335842656	0.346885631643132	0.163616237584063	True	False	MCF-7	CTCF	True	True	Low	MA1102.1_CnsCAGGGGGCrsn	JASPAR	1	19351979	C	C	0.7083	A	0.2917	gnoMADg:nfe	1_19351979_A_C	91	6	5	2	0.326961770623742	CAPZB;EMC1;NBL1;AKR7A2;SLC66A1	CAPZB;SLC66A1	Nontoxic multinodular goitre;Comparative height size at age 10;Sitting height;Standing height;"Hypothyroidism strict autoimmune";Hypothyroidism or myxedema
rs2270978	chr1	18023365	C	T	9	58	67	0.134328358208955	0.521735655075568	0.36573925	0.140036622066657	0.369600039241687	0.0584521562066666	0.103061887869379	0.394749651353736	0.254818330654172	True	False	MCF-7	CTCF	True	True	Low	SRR3180009_dedup.bam.motifs_2_AyrGCGCCCyCTn	NoPeak_denovo	1	17696870	C	T	0.8249	C	0.1751	gnoMADg:nfe	1_17696870_C_T	47	0	1	1	0.300402414486922	ARHGEF10L	ARHGEF10L
rs2296443	chr1	2522392	G	A	3	26	29	0.103448275862069	0.527614067138501	0.36936545	0.0866587346853262	0.389701631406806	0.0816795802789464	0.0556088343500091	0.461130905372919	0.238180183046066	True	False	MCF-7	CTCF	True	True	Low	MA1929.1_CTGCAnTnCCnnnnnnnnCCAsnAGrkGGCrsnn	JASPAR	1	2590953		G	0.6705	A	0.3295	gnoMADg:nfe	1_2590953_G_A	125	2	5	2	0.219315895372233	MMEL1;TTC34;PLCH2;PRXL2B;TNFRSF14	PLCH2;TNFRSF14	Body mass index;Ulcerative colitis
rs2511	chr1	249143646	G	T	14	3	17	0.823529411764706	0.521839521533247	0.4083273	0.683922993170827	0.952610087115279	0.072883265539059	0.612817957704865	0.973243695811069	0.818266540143053	True	False	MCF-7	CTCF	True	True	Low	Average_178_TkynyCAGCCTGnGnT	NoPeak_denovo	1	248849447	G	G	0.9018	T	0.09815	gnoMADg:nfe	1_248849447_G_T	42	0	3	2	0.227364185110664	SH3BP5L;ZNF672;LYPD8	SH3BP5L;ZNF692
rs2603580	chr1	110741349	G	T	11	20	31	0.354838709677419	0.521839521533247	0.6641884	0.12696950038352	0.370984625592215	0.0643314509510926	0.102813586059828	0.424555635920764	0.248977062987867	True	False	MCF-7	CTCF	True	True	Low	SRR6845321_dedup.bam.motifs_1_TnsyGCCCyCTrGT	NoPeak_denovo	1	110198727	T	T	0.6192	G	0.3808	gnoMADg:nfe	1_110198727_G_T	83	0	1	0	0.119517102615694	KCNC4
rs2618038	chr1	112348592	A	G	7	14	21	0.333333333333333	0.510098347846177	0.65584655	0.0991418126659809	0.384213637122303	0.0747988044796835	0.0762559240014981	0.440634715584242	0.241677724894142	True	False	MCF-7	CTCF	True	True	Low	Average_178_TkynyCAGCCTGnGnT	NoPeak_denovo	1	111805970	G	G	0.6054	A	0.3946	gnoMADg:nfe	1_111805970_A_G	48	0	1	0	0.112877263581489	DDX20
rs2789424	chr1	159942456	C	T	45	5	50	0.9	0.521735655075568	0.6983867	0.609585029222198	0.886545711173374	0.0715800483525536	0.570342892081217	0.914165306749289	0.748065370197786	True	False	MCF-7	CTCF	True	True	Low	MA0139.1_ynrCCAsyAGrkGGCrsyn	JASPAR	1	159972666	C	T	0.7195	C	0.2805	gnoMADg:nfe	1_159972666_C_T	43	0	2	0	0.185915492957746	SLAMF9;TAGLN2
rs28534947	chr1	242162874	C	T	19	3	22	0.863636363636364	0.521735655075568	0.33465405	0.791924580032124	0.971493539867857	0.0478880824212373	0.745516540356066	0.974627675123108	0.88170905994999	True	False	MCF-7	CTCF	True	True	Low	SRR7686901_dedup.bam.motifs_3_GrnsTCAGCCwCnny	NoPeak_denovo	1	241999572	C	T	0.5766	C	0.4234	gnoMADg:nfe	1_241999572_C_T	44	0	1	0	0.119517102615694	MAP1LC3C
rs3748570	chr1	156640156	G	A	20	9	29	0.689655172413793	0.527614067138501	0.3814761	0.635971503871344	0.886330332056355	0.0650300175937985	0.590457409242278	0.905568748667688	0.761150917963849	True	False	MCF-7	CTCF	True	True	Low	MA1102.1_CnsCAGGGGGCrsn	JASPAR	1	156670364	A	A	0.6422	G	0.3578	gnoMADg:nfe	1_156670364_G_A	86	0	5	1	0.247082494969819	PAQR6;GLMP;TTC24;SMG5;NAXE	BCAN
rs3766186	chr1	1162435	C	A	16	2	18	0.888888888888889	0.531016987314386	0.57245625	0.623328288094494	0.952314451863567	0.0891813701083428	0.521649984557345	0.961645845497374	0.78782136997903	True	False	MCF-7	CTCF	True	True	Low	MA1930.1_CTGCAGTnCnnnnnnnnnnCCAsyAGrkGGCrsyn	JASPAR	1	1227055	C	C	0.9057	A	0.09434	gnoMADg:nfe	1_1227055_C_A	60	0	10	2	0.393963782696177	B3GALT6;PUSL1;SDF4;ATAD3C;TNFRSF18;TNFRSF4;C1QTNF12;SCNN1D;MRPL20;SSU72	SDF4;TNFRSF4
rs4660694	chr1	43450182	T	C	7	3	10	0.7	0.516276150968356	0.150285	0.776384966873742	0.975408960825618	0.0549851411997959	0.718701906885653	0.982069375870443	0.87589696384968	True	False	MCF-7	CTCF	True	True	Low	SRR357486_dedup.bam.motifs_3_myTGCnCTCCnGAG;SRR357494_dedup.bam.motifs_2_CmnsGTGGCGCysT	NoPeak_denovo	1	42984511	C	C	0.5699	T	0.4301	gnoMADg:nfe	1_42984511_T_C	40	6	2	0	0.13943661971831	SLC2A1;SVBP		Red cell distribution width;Red cell distribution width;Mean spheric corpuscular volume;Mean reticulocyte volume;Mean reticulocyte volume;Mean sphered cell volume
rs582679	chr1	55390841	C	G	17	4	21	0.80952380952381	0.513912094763618	0.2958132	0.78201289098266	0.962284858712495	0.048660730102679	0.726758037709232	0.970024297878429	0.872148874847577	True	False	MCF-7	CTCF	True	True	Low	Average_80_yCGnGTGsAGTksn	NoPeak_denovo	1	54925168	C	C	0.7358	G	0.2642	gnoMADg:nfe	1_54925168_C_G	34	0	0	0	0.0597585513078471
rs7512012	chr1	161162173	G	A	35	19	54	0.648148148148148	0.527614067138501	0.3706603	0.642783688194671	0.83520458053559	0.0501386210675081	0.621847305299065	0.871609980432529	0.738994134365131	True	False	MCF-7	CTCF	True	True	Low	Average_123_TGGCCmyCTAGTGGyk;ENCFF000ONR_dedup.bam.motifs_0_GkGCAGCAsyTCC;SRR299320_dedup.bam.motifs_2_CywnGTGGCrsCC;SRR6845320_dedup.bam.motifs_3_TrsCGGGCGCnnT	NoPeak_denovo	1	161192383	A	A	0.5915	G	0.4085	gnoMADg:nfe	1_161192383_G_A	115	0	13	2	0.306841046277666	B4GALT3;USF1;FCER1G;TOMM40L;F11R;UFC1;TSTD1;ADAMTS4;NDUFS2;LY9;PPOX;CD244;APOA2	NDUFS2;APOA2
rs7515586	chr1	176435567	C	T	8	1	9	0.888888888888889	0.521735655075568	0.4369449	0.613695642888469	0.974021016630748	0.0985870747557113	0.498826150545215	0.983629972927863	0.793858329759608	True	False	MCF-7	CTCF	True	True	Low	SRR6384340_dedup.bam.motifs_2_TGCmCCTGGTGGCrsy	NoPeak_denovo	1	176466431	C	C	0.8978	T	0.1022	gnoMADg:nfe	1_176466431_C_T	40	0	1	0	0.0997987927565392	PAPPA2
rs7548984	chr1	14694258	G	C	15	4	19	0.789473684210526	0.519034536977778	0.328411	0.732818806793241	0.947788749025368	0.0590950058939429	0.680516407056082	0.954406787541567	0.840303777909305	True	False	MCF-7	CTCF	True	True	Low	Average_340_ysnTkCCATynnC	NoPeak_denovo	1	14367763	G	G	0.6978	C	0.3022	gnoMADg:nfe	1_14367763_G_C	44	0	0	0	0
rs964555	chr1	169671088	A	C	18	1	19	0.947368421052632	0.506182388759079	0.58182355	0.677522424128541	0.982125766484816	0.082320614605705	0.581972098277809	0.988445406244781	0.829824095306678	True	False	MCF-7	CTCF	True	True	Low	SRR6384340_dedup.bam.motifs_2_TGCmCCTGGTGGCrsy	NoPeak_denovo	1	169701947	A	A	0.9038	C	0.09623	gnoMADg:nfe	1_169701947_A_C	50	1	4	2	0.312676056338028	SELL;METTL18;FIRRM;SCYL3	SELL;GORAB	Monocyte count
rs10165533	chr2	232419666	A	C	12	4	16	0.75	0.506182388759079	0.34947905	0.669836078689666	0.954391337648153	0.076192237057766	0.586644677147034	0.961124586229216	0.812113708168909	True	False	MCF-7	CTCF	True	True	Low	Average_25_GnsTGCAGTGGnGCC	NoPeak_denovo	2	231554955	C	A	0.7494	C	0.2506	gnoMADg:nfe	2_231554955_A_C	74	2	2	0	0.15271629778672	NCL;NMUR1		Appendicular lean mass;Appendicular lean mass
[truncated: 2,769 more rows]
