# Supplementary material for: baal-nf identifies motif-disrupting variants that decrease transcription factor binding affinity
Source: Genome Biol. 2026 Jan 13;27:24. doi: 10.1186/s13059-025-03916-9 (PMC12888418; doi:10.1186/s13059-025-03916-9)
Supplement: Supplementary file 10 — Additional file 10: Table S9. Median non-ASB comparator set for low-quality ASBs with ENSEMBL/OpenTargets annotation. [file 13059_2025_3916_MOESM10_ESM.csv]

RSID	CHR_hg19	POS_hg19	REF	ALT	REF.counts	ALT.counts	Total.counts	AR	RMbias	RAF	Bayes_lower	Bayes_upper	Bayes_SD	conf_0.99_lower	conf_0.99_upper	Corrected.AR	isASB	peak	cell_line	tf	High_quality_motif	Concordant	ASB_quality	Motifs	CHR_hg38	POS_hg38	pos_hg38	ancestral_allele	major_allele	major_allele_frequency	minor_allele	minor_allele_frequency	source	VarID	CHR_hg38	POS_hg38	REF	ALT	VarID	n_traits_5e2	n_traits_5e8	n_eqtls	n_sqtls	max_v2g_score	eQTL_genes	sQTL_genes	traits_5e8
rs12446725	chr16	73932590	T	C	89	35	124	0.717741935483871	0.529411337425034	0.7028597	0.434241154873579	0.618819312040597	0.0484646379236324	0.402317863016326	0.652430509630028	0.526530233457088	False	False	MCF-7	ESR1		NA	NA			16	73898691	T	T	0.6103	C	0.3897	gnoMADg:nfe	16_73898691_T_C	16	73898691	T	C	16_73898691_T_C	45	0	0	0	0.0663983903420523
rs3741688	chr12	72164395	C	T	63	66	129	0.488372093023256	0.488080552783458	0.483451	0.425851385129716	0.584158526678982	0.0411876440750235	0.405793762951723	0.605086609595406	0.505004955904349	False	False	MCF-7	ESR1		NA	NA			12	71770615	C	C	0.9097	T	0.09033	gnoMADg:nfe	12_71770615_C_T	12	71770615	C	T	12_71770615_C_T	74	0	2	0	0.285513078470825	TBC1D15;RAB21
rs2570224	chr15	52180825	G	A	176	185	361	0.487534626038781	0.504469215440233	0.4679119	0.464882494372852	0.579543618414926	0.0301902761680815	0.440480035710471	0.603404494218921	0.522213056393889	False	True	GM12892	CTCF		NA	NA			15	51888628	A	G	0.5351	A	0.4649	gnoMADg:nfe	15_51888628_G_A	15	51888628	G	A	15_51888628_G_A	140	7	9	2	0.380482897384306	SCG3;GNB5;LYSMD2;LEO1;TMOD3;MAPK6;DMXL2;MYO5C;TMOD2	LEO1;TMOD3	Waist circumference;Arm fat mass (right);Body mass index (bmi);Arm fat percentage (right);Arm fat mass (left);Arm fat percentage (left);Body mass index (bmi)
rs1910364	chr11	48113232	A	G	62	43	105	0.59047619047619	0.515145364389299	0.58764355	0.412692705111122	0.591915677855501	0.047821653125274	0.384748353361875	0.614486519046286	0.502304191483312	False	False	MCF-7	FOXA1		NA	NA			11	48091680	G	G	0.7947	A	0.2053	gnoMADg:nfe	11_48091680_A_G	11	48091680	A	G	11_48091680_A_G	167	24	10	6	0.232595573440644	C1QTNF4;PTPRJ;MYBPC3;AGBL2;ACP2;PSMC3;NUP160;NR1H3;FNBP4;DDB2	SPI1;SLC39A13;MADD;CELF1;NR1H3;DDB2	Blood pressure medication | medication for cholesterol blood pressure diabetes or take exogenous hormones;Standing height;Hypertension;Lymphocyte counts;White blood cell count;Mean corpuscular hemoglobin;Systolic blood pressure automated reading;Monocyte percentage of white cells;Appendicular lean mass;Lymphocyte counts;None of the above | vascular/heart problems diagnosed by doctor;Hypertension;…
rs2238777	chr22	19758228	A	G	76	38	114	0.666666666666667	0.517705224728837	0.63541395	0.440271491041295	0.622496688436891	0.0483018782106456	0.414326025169811	0.653881757806583	0.531384089739093	False	False	MCF-7	ESR1		NA	NA			22	19770705	G	A	0.5227	G	0.4773	gnoMADg:nfe	22_19770705_A_G	22	19770705	A	G	22_19770705_A_G	89	0	5	4	0.253118712273642	RTL10;TXNRD2;COMT;TBX1;GNB1L	RTL10;TBX1;SCARF2;GNB1L
rs16904215	chr8	131203755	T	C	74	67	141	0.524822695035461	0.529411337425034	0.57559	0.378653763808908	0.532971780293122	0.0403999218965069	0.359296915717859	0.558732045105571	0.455812772051015	False	False	MCF-7	ESR1		NA	NA			8	130191509	T	T	0.8923	C	0.1077	gnoMADg:nfe	8_130191509_T_C	8	130191509	T	C	8_130191509_T_C	97	2	1	0	0.225955734406439	ASAP1		Mean platelet volume;Mean platelet volume
rs4302525	chr4	6552201	C	T	73	39	112	0.651785714285714	0.488080552783458	0.6557696	0.401978625905303	0.58178106934185	0.0491912141564845	0.380820615616889	0.624039425592167	0.491879847623577	False	False	MCF-7	ESR1		NA	NA			4	6550474	C	C	0.8516	T	0.1484	gnoMADg:nfe	4_6550474_C_T	4	6550474	C	T	4_6550474_C_T	29	0	2	0	0.172635814889336	PPP2R2C;MAN2B2
rs342817	chr1	229367186	G	A	98	36	134	0.73134328358209	0.507371703881436	0.7239286	0.419711989558669	0.593471827515357	0.0459547936723682	0.402516720492868	0.625218799665418	0.506591908537013	False	True	HEK293	ZNF600		NA	NA			1	229231439	A	G	0.6357	A	0.3643	gnoMADg:nfe	1_229231439_G_A	1	229231439	G	A	1_229231439_G_A	41	0	0	0	0.0597585513078471
rs9669002	chr12	131614599	C	T	170	200	370	0.459459459459459	0.488080552783458	0.5109571	0.397626633547992	0.508600747150905	0.0290998439617159	0.367432639743353	0.521370942061233	0.453113690349449	False	True	MCF-7	ESR1		NA	NA			12	131130054	C	C	0.9107	T	0.08927	gnoMADg:nfe	12_131130054_C_T	12	131130054	C	T	12_131130054_C_T	35	0	0	0	0.0732394366197183
rs12380714	chr9	116790108	G	A	63	87	150	0.42	0.497919124321278	0.41594615	0.42870237832115	0.585794113916524	0.0400773101859938	0.40349572858887	0.603401629765936	0.507248246118837	False	False	MCF-7	ESR1		NA	NA			9	114027828	G	G	0.9279	A	0.07207	gnoMADg:nfe	9_114027828_G_A	9	114027828	G	A	9_114027828_G_A	56	0	0	0	0.0665995975855131
rs1409272	chr10	21147520	T	C	83	77	160	0.51875	0.499062597695064	0.4724094	0.470257365614818	0.624887145722812	0.0400442064251212	0.452727894657139	0.649700894113595	0.547572255668815	False	True	GM19239	CTCF		NA	NA			10	20858591	C	C	0.7331	T	0.2669	gnoMADg:nfe	10_20858591_T_C	10	20858591	T	C	10_20858591_T_C	79	0	0	1	0.0468812877263581		NEBL
rs6762330	chr3	186015714	C	T	67	41	108	0.62037037037037	0.488080552783458	0.66127335	0.363580062071123	0.540480049832229	0.0467473248585126	0.335700450116348	0.57772008201107	0.452030055951676	False	False	MCF-7	ESR1		NA	NA			3	186297925	C	T	0.599	C	0.401	gnoMADg:nfe	3_186297925_C_T	3	186297925	C	T	3_186297925_C_T	45	0	0	0	0.0798792756539235
rs12143385	chr1	48996673	C	A	284	142	426	0.666666666666667	0.506128761155928	0.6200543	0.490812580536181	0.595406166755039	0.0263488689678483	0.48805003873532	0.618038774761025	0.54310937364561	False	True	HEK293	REST		NA	NA			1	48531001	C	C	0.75	A	0.25	gnoMADg:nfe	1_48531001_C_A	1	48531001	C	A	1_48531001_C_A	48	0	0	0	0.0597585513078471
rs2076707	chr22	47057191	C	T	85	64	149	0.570469798657718	0.488080552783458	0.53407315	0.461244448390025	0.617556617995952	0.0410993330448552	0.430940474208798	0.636839690325138	0.539400533192988	False	False	MCF-7	ESR1	True	NA	NA	MA0112.1_CCAGGTCACCrTGrCCym	JASPAR	22	46661294	T	C	0.7041	T	0.2959	gnoMADg:nfe	22_46661294_C_T	22	46661294	C	T	22_46661294_C_T	69	0	2	1	0.273239436619718	GRAMD4;CERK	GRAMD4
rs3810154	chr19	10764914	G	A	191	186	377	0.506631299734748	0.508280447449115	0.5310919	0.425837713962705	0.535872310767681	0.0278521207856016	0.398961653145223	0.547328721607383	0.480855012365193	False	True	HL-60	INTS13		NA	NA			19	10654238	G	A	0.648	G	0.3522	gnoMADg:nfe	19_10654238_G_A	19	10654238	G	A	19_10654238_G_A	267	54	10	5	0.299396378269618	SLC44A2;PDE4A;QTRT1;KRI1;TIMM29;AP1M2;S1PR5;ILF3;CDKN2D;SMARCA4	SLC44A2;QTRT1;KRI1;ILF3;YIPF2	Arthrosis;Immature fraction of reticulocytes;Reticulocyte fraction of red cells;High light scatter reticulocyte count;Leg fat-free mass (right);Weight;Forced expiratory volume in 1-second (fev1) best measure;Whole body water mass;Leg predicted mass (left);Platelet count;High light scatter reticulocyte percentage of red cells;Platelet count;Plateletcrit;Red blood cell (erythrocyte) distribution wi…
rs445857	chr1	189552579	A	G	57	46	103	0.553398058252427	0.517705224728837	0.5712298	0.396983675836816	0.574054645540161	0.0476514156391525	0.378572234370153	0.609619779770812	0.485519160688489	False	False	MCF-7	ESR1		NA	NA			1	189583449	G	G	0.5178	A	0.4822	gnoMADg:nfe	1_189583449_A_G	1	189583449	A	G	1_189583449_A_G	75	0	0	0	0
rs9592234	chr13	63571494	G	A	188	237	425	0.442352941176471	0.507630796254283	0.48443955	0.408046560585295	0.511260369654022	0.0266357423457488	0.389953876535671	0.526054626887262	0.459653465119659	False	True	Jurkat	MYB		NA	NA			13	62997361	G	G	0.8687	A	0.1313	gnoMADg:nfe	13_62997361_G_A	13	62997361	G	A	13_62997361_G_A	49	0	0	0	0
rs1007709	chr12	33438081	T	G	60	96	156	0.384615384615385	0.530455893596286	0.34503215	0.471093969548624	0.626123435514983	0.0411287628044164	0.441883031682677	0.630103449003374	0.548608702531804	False	False	MCF-7	ESR1		NA	NA			12	33285146	T	T	0.8833	G	0.1167	gnoMADg:nfe	12_33285146_T_G	12	33285146	T	G	12_33285146_T_G	62	0	2	0	0.086317907444668	DNM1L;SYT10
rs1447107	chr2	45272197	G	A	57	51	108	0.527777777777778	0.497919124321278	0.48528245	0.456767273221441	0.629386801696593	0.0462524458337695	0.431720607530746	0.653284483004073	0.543077037459017	False	False	MCF-7	ESR1		NA	NA			2	45045058	A	A	0.5194	G	0.4806	gnoMADg:nfe	2_45045058_G_A	2	45045058	G	A	2_45045058_G_A	44	0	0	0	0.0597585513078471
rs7586294	chr2	25491016	T	C	53	64	117	0.452991452991453	0.529411337425034	0.48813215	0.388383765214743	0.55267172106248	0.0432651433465748	0.368103591238127	0.577422802991787	0.470527743138612	False	False	MCF-7	ESR1	True	NA	NA	SRR5735132_dedup.bam.motifs_1_GmCATTCCATTCkCA	NoPeak	2	25268147	C	C	0.5387	T	0.4613	gnoMADg:nfe	2_25268147_T_C	2	25268147	T	C	2_25268147_T_C	119	6	1	0	0.159557344064386	DNMT3A		Lymphocyte percentage of white cells;Height;Lymphocyte counts;Calcium levels;Lymphocyte counts;Lymphocyte counts
rs8006358	chr14	92705919	A	G	50	80	130	0.384615384615385	0.517705224728837	0.39555045	0.413053682165077	0.570126708713876	0.0411107497821586	0.392906638935096	0.593564661705486	0.491590195439476	False	False	MCF-7	ESR1		NA	NA			14	92239575	G	G	0.7942	A	0.2058	gnoMADg:nfe	14_92239575_A_G	14	92239575	A	G	14_92239575_A_G	44	0	2	0	0.132796780684105	TC2N;SLC24A4
rs2204584	chr2	156919338	A	G	46	57	103	0.446601941747573	0.517705224728837	0.4688882	0.389433484558684	0.568868955353085	0.0470200924910417	0.370155746948534	0.607251788909365	0.479151219955884	False	False	MCF-7	ESR1		NA	NA			2	156062826	G	A	0.5246	G	0.4754	gnoMADg:nfe	2_156062826_A_G	2	156062826	A	G	2_156062826_A_G	56	0	1	0	0.0597585513078471	GPD2
rs721872	chr8	108175323	G	A	106	55	161	0.658385093167702	0.497919124321278	0.61985695	0.458850504143242	0.619407820648176	0.0410809001521491	0.431929956021729	0.636258206316046	0.539129162395709	False	False	MCF-7	ESR1		NA	NA			8	107163095	G	G	0.723	A	0.277	gnoMADg:nfe	8_107163095_G_A	8	107163095	G	A	8_107163095_G_A	40	1	1	0	0.086317907444668	ANGPT1		Monocyte count
rs7631976	chr3	63649001	A	G	56	442	498	0.112449799196787	0.517705224728837	0.10635955	0.435468958788578	0.597044956088296	0.0419085568479536	0.408648158684021	0.61443209249306	0.516256957438437	False	False	MCF-7	ESR1		NA	NA			3	63663325	A	A	0.5878	G	0.4123	gnoMADg:nfe	3_63663325_A_G	3	63663325	A	G	3_63663325_A_G	47	0	0	0	0.0865191146881288
rs1544087	chr10	130328926	C	T	143	155	298	0.479865771812081	0.490008686519679	0.47497435	0.44730690885715	0.564459307367384	0.0302180940727613	0.418477501109794	0.570659104887583	0.505883108112267	False	True	PANC-1	CTCF	True	NA	NA	SRR094275_dedup.bam.motifs_0_sCAyTCCATCTrG	NoPeak	10	128530662	T	T	0.6076	C	0.3924	gnoMADg:nfe	10_128530662_C_T	10	128530662	C	T	10_128530662_C_T	36	0	0	0	0.0132796780684105
rs12945905	chr17	74456758	C	T	110	114	224	0.491071428571429	0.502017416215495	0.4855118	0.438292746669999	0.575265235504893	0.0356575611680628	0.418474659253362	0.593431749293319	0.506778991087446	False	True	GM12892	CTCF		NA	NA			17	76460676	C	C	0.8241	T	0.1759	gnoMADg:nfe	17_76460676_C_T	17	76460676	C	T	17_76460676_C_T	40	0	4	3	0.132796780684105	QRICH2;SPHK1;UBE2O;AANAT	EVPL;RHBDF2;PRPSAP1
rs7428265	chr3	188224549	A	G	92	58	150	0.613333333333333	0.517705224728837	0.59016295	0.447203584711284	0.603527434826529	0.0402066971530843	0.422623669582816	0.62131857143912	0.525365509768907	False	False	MCF-7	ESR1		NA	NA			3	188506761	A	A	0.8635	G	0.1365	gnoMADg:nfe	3_188506761_A_G	3	188506761	A	G	3_188506761_A_G	25	0	0	0	0.0732394366197183
rs9914423	chr17	63510283	T	C	121	106	227	0.533039647577093	0.529411337425034	0.5563932	0.404971411762131	0.546487944791296	0.0366121246137934	0.387713903439754	0.565457754502627	0.475729678276714	False	False	MCF-7	ESR1		NA	NA			17	65514165	C	C	0.8715	T	0.1285	gnoMADg:nfe	17_65514165_T_C	17	65514165	T	C	17_65514165_T_C	40	0	0	0	0.0597585513078471
rs4757718	chr11	18804934	A	G	65	40	105	0.619047619047619	0.517705224728837	0.65047495	0.383238682228161	0.570043226046837	0.0483467617556095	0.359268132531116	0.608028612520075	0.476640954137499	False	False	MCF-7	ESR1		NA	NA			11	18783387	A	A	0.668	G	0.332	gnoMADg:nfe	11_18783387_A_G	11	18783387	A	G	11_18783387_A_G	32	0	2	0	0.192756539235412	PTPN5;LDHC
rs4908932	chr1	6639847	G	T	72	90	162	0.444444444444444	0.508644288185156	0.4596769	0.406171813369065	0.563184570629779	0.0401832457985614	0.382321410787326	0.586835198376183	0.484678191999422	False	True	HepG2	CREB1	True	NA	NA	Average_13_GTGACGTC	NoPeak	1	6579787	G	G	0.8179	T	0.1821	gnoMADg:nfe	1_6579787_G_T	1	6579787	G	T	1_6579787_G_T	83	0	2	0	0.185915492957746	CAMTA1;PHF13
rs2687814	chr8	133975406	C	T	54	60	114	0.473684210526316	0.488080552783458	0.4490674	0.439992201274051	0.614356002489882	0.0449440915921748	0.41892898161309	0.635461232616373	0.527174101881967	False	False	MCF-7	ESR1		NA	NA			8	132963161	C	T	0.515	C	0.485	gnoMADg:nfe	8_132963161_C_T	8	132963161	C	T	8_132963161_C_T	71	1	4	2	0.340442655935614	PHF20L1;TMEM71;DNAAF11;TG	TMEM71;TG	Hypothyroidism or myxedema
rs596064	chr2	75041884	T	C	61	62	123	0.495934959349593	0.529411337425034	0.45582235	0.457565382630143	0.622247645194171	0.0430783844386374	0.440656639683893	0.653804655929546	0.539906513912157	False	False	MCF-7	ESR1		NA	NA			2	74814757	T	C	0.524	T	0.476	gnoMADg:nfe	2_74814757_T_C	2	74814757	T	C	2_74814757_T_C	71	0	1	0	0.245674044265594	HK2
rs9833942	chr3	29735363	C	T	101	104	205	0.492682926829268	0.498164026756504	0.5019925	0.419440576274665	0.564027084428255	0.0375222848774655	0.392235476845874	0.577158695666568	0.49173383035146	False	True	BJ	FOXA2		NA	NA			3	29693872	T	T	0.5789	C	0.4211	gnoMADg:nfe	3_29693872_C_T	3	29693872	C	T	3_29693872_C_T	109	0	0	0	0.0599597585513078
rs4646461	chr7	99331473	C	T	89	92	181	0.49171270718232	0.501049212384606	0.4870574	0.433132762386072	0.578785954091278	0.0378690700865449	0.411340287603128	0.596348363114805	0.505959358238675	False	True	GM19239	CTCF		NA	NA			7	99733850	C	C	0.9338	T	0.06623	gnoMADg:nfe	7_99733850_C_T	7	99733850	C	T	7_99733850_C_T	133	11	15	3	0.367203219315895	AP4M1;TRIM4;PDAP1;ATP5MF;ARPC1B;GAL3ST4;ZSCAN21;ZSCAN25;CYP3A5;CPSF4;STAG3;PTCD1;ARPC1A;PILRB;BUD31	ATP5MF;ARPC1B;CYP3A5	High light scatter reticulocyte count;High light scatter reticulocyte count;Lymphocyte counts;Lymphocyte counts;Mean spheric corpuscular volume;High light scatter reticulocyte percentage of red cells;Red blood cell count;Reticulocyte count;Lymphocyte percentage of white cells;Reticulocyte fraction of red cells;Neutrophil percentage of white cells
rs12945905	chr17	74456758	C	T	110	114	224	0.491071428571429	0.502017416215495	0.4855118	0.438292746669999	0.575265235504893	0.0356575611680628	0.418474659253362	0.593431749293319	0.506778991087446	False	True	GM12892	CTCF		NA	NA			17	76460676	C	C	0.8241	T	0.1759	gnoMADg:nfe	17_76460676_C_T	17	76460676	C	T	17_76460676_C_T	40	0	4	3	0.132796780684105	QRICH2;SPHK1;UBE2O;AANAT	EVPL;RHBDF2;PRPSAP1
rs1541925	chr19	54106547	G	A	95	36	131	0.725190839694656	0.497919124321278	0.69823085	0.447685253689754	0.626762995369041	0.0476176829321776	0.405732530648261	0.644705071470041	0.537224124529397	False	False	MCF-7	ESR1		NA	NA			19	53603293	G	G	0.6759	A	0.3243	gnoMADg:nfe	19_53603293_G_A	19	53603293	G	A	19_53603293_G_A	32	0	0	0	0.0597585513078471
rs11549705	chr3	17132005	A	G	49	77	126	0.388888888888889	0.484816489473303	0.3474022	0.455604695766003	0.620159807313019	0.04349799595434	0.440501745787881	0.650223055815663	0.537882251539511	False	True	A549	MAFK		NA	NA			3	17090513	A	A	0.8944	G	0.1056	gnoMADg:nfe	3_17090513_A_G	3	17090513	A	G	3_17090513_A_G	103	5	1	1	0.14728370221328	PLCL2	PLCL2	Mean corpuscular volume;Mean corpuscular hemoglobin concentration;Mean corpuscular volume;Mean corpuscular hemoglobin;Mean corpuscular volume
rs2383289	chr14	32696520	C	A	50	68	118	0.423728813559322	0.503582165596104	0.4002196	0.44578849340339	0.613761347592773	0.0439090312275538	0.424847419110979	0.635788027487734	0.529774920498082	False	False	MCF-7	ESR1		NA	NA			14	32227314	C	C	0.5745	A	0.4257	gnoMADg:nfe	14_32227314_C_A	14	32227314	C	A	14_32227314_C_A	64	0	1	0	0.159356136820926	AKAP6
rs10026162	chr4	53718375	A	G	65	35	100	0.65	0.517705224728837	0.61211505	0.441807255846958	0.630491149773466	0.0501260085643516	0.418827685945838	0.669890446923432	0.536149202810212	False	False	MCF-7	ESR1		NA	NA			4	52852208	G	A	0.7082	G	0.2918	gnoMADg:nfe	4_52852208_A_G	4	52852208	A	G	4_52852208_A_G	47	0	2	0	0.159356136820926	RASL11B;USP46
rs72040	chr3	64172813	G	A	54	47	101	0.534653465346535	0.519454623087316	0.4866606	0.457630377347731	0.635942678469098	0.0464345221264723	0.436000639262425	0.666757098039245	0.546786527908415	False	True	T-47D	PGR		NA	NA			3	64187137	A	A	0.7193	G	0.2807	gnoMADg:nfe	3_64187137_G_A	3	64187137	G	A	3_64187137_G_A	70	0	1	0	0.119718309859155	PRICKLE2
rs2268545	chr1	168369018	T	C	51	62	113	0.451327433628319	0.529411337425034	0.42655575	0.439932134383345	0.611418170900924	0.0446998611892396	0.418877095948472	0.636897751372439	0.525675152642135	False	False	MCF-7	ESR1		NA	NA			1	168399780	T	C	0.6657	T	0.3344	gnoMADg:nfe	1_168399780_T_C	1	168399780	T	C	1_168399780_T_C	30	0	0	0	0.0531187122736418
rs2699905	chr3	178884337	C	T	185	148	333	0.555555555555556	0.506088001070735	0.5398971	0.457846696309863	0.574966955114182	0.0299592327915734	0.431480572719374	0.581961054913559	0.516406825712022	False	True	LNCaP	FOXA1		NA	NA			3	179166549	C	C	0.753	T	0.247	gnoMADg:nfe	3_179166549_C_T	3	179166549	C	T	3_179166549_C_T	85	21	3	0	0.219315895372233	ZMAT3;PIK3CA;KCNMB3		Mean corpuscular hemoglobin;Mean spheric corpuscular volume;Platelet distribution width;Platelet count;Mean platelet volume;Platelet count;Platelet distribution width;Mean reticulocyte volume;Mean platelet volume;Platelet count;Mean corpuscular volume;Mean reticulocyte volume;Mean corpuscular hemoglobin;Mean corpuscular volume;Plateletcrit;Mean corpuscular haemoglobin;Red blood cell count;Mean sp…
rs6952074	chr7	125945936	A	G	104	143	247	0.421052631578947	0.496458273023053	0.4292615	0.420136073702059	0.551341450960668	0.0335199703139354	0.399397399744901	0.568038787314573	0.485738762331364	False	True	MCF10	FOS		NA	NA			7	126305882	A	A	0.8516	G	0.1484	gnoMADg:nfe	7_126305882_A_G	7	126305882	A	G	7_126305882_A_G	65	0	0	0	0
rs1149007	chr12	72032548	C	T	74	38	112	0.660714285714286	0.488080552783458	0.67221775	0.393951637740474	0.574224385231604	0.0480601240830257	0.375336572245389	0.616150494006186	0.484088011486039	False	False	MCF-7	ESR1		NA	NA			12	71638768	C	T	0.654	C	0.346	gnoMADg:nfe	12_71638768_C_T	12	71638768	C	T	12_71638768_C_T	58	0	2	2	0.192555331991952	TBC1D15;RAB21	ZFC3H1;LGR5
rs6503916	chr17	57459574	T	C	117	225	342	0.342105263157895	0.529411337425034	0.3018668	0.484393195849227	0.60967112407093	0.0327310437501764	0.459190641876745	0.626514688855389	0.547032159960078	False	False	MCF-7	ESR1	True	NA	NA	MA0112.1_CCAGGTCACCrTGrCCym	JASPAR	17	59382213	T	T	0.6605	C	0.3395	gnoMADg:nfe	17_59382213_T_C	17	59382213	T	C	17_59382213_T_C	94	3	5	0	0.199396378269618	SKA2;YPEL2;PPM1E;SMG8;TRIM37		White blood cell count;White blood cell count;Platelet distribution width
rs2945254	chr8	8093240	G	T	96	82	178	0.539325842696629	0.513499043387627	0.5056714	0.463675277759969	0.607255151526237	0.0367008328770628	0.441452217364666	0.626378887170482	0.535465214643103	False	True	HepG2	FOXA2		NA	NA			8	8235718		G	0.8653	T	0.1347	gnoMADg:nfe	8_8235718_G_T	8	8235718	G	T	8_8235718_G_T	112	7	2	0	0.0730382293762575	PRAG1;MFHAS1		Heel bone mineral density (bmd);Heel bone mineral density;Heel bone mineral density;Neutrophil count;Heel broadband ultrasound attenuation direct entry;Heel quantitative ultrasound index (qui) direct entry;Heel bone mineral density (bmd) t-score automated
rs9651738	chr11	70360424	C	A	77	46	123	0.626016260162602	0.503582165596104	0.63492065	0.399793555448833	0.571684494142751	0.0450322969556472	0.38123839840941	0.600874864380847	0.485739024795792	False	False	MCF-7	ESR1		NA	NA			11	70514319	C	C	0.8873	A	0.1127	gnoMADg:nfe	11_70514319_C_A	11	70514319	C	A	11_70514319_C_A	34	0	0	0	0.0531187122736418
rs17157759	chr10	2189259	T	C	49	64	113	0.433628318584071	0.529411337425034	0.4205518	0.430210448303831	0.605496884477018	0.0450567216014988	0.406041392126015	0.62568653910176	0.517853666390424	False	False	MCF-7	ESR1		NA	NA			10	2147065	C	T	0.8512	C	0.1488	gnoMADg:nfe	10_2147065_T_C	10	2147065	T	C	10_2147065_T_C	43	0	0	0	0.0132796780684105
rs10027697	chr4	7126063	G	A	48	77	125	0.384	0.497919124321278	0.3682045	0.43373540843786	0.605052893201754	0.0452792471232481	0.413202952397647	0.631228273851456	0.519394150819807	False	False	MCF-7	ESR1	True	NA	NA	SRR7755829_dedup.bam.motifs_1_syGCCmyCTGGTGG	NoPeak	4	7124336	G	G	0.5611	A	0.4389	gnoMADg:nfe	4_7124336_G_A	4	7124336	G	A	4_7124336_G_A	79	0	1	0	0.0796780684104628	TADA2B
rs7295947	chr12	45168910	G	A	174	152	326	0.533742331288344	0.504469215440233	0.4866942	0.487801032502793	0.603817052375307	0.0299222439122873	0.454603274539817	0.61732673747504	0.54580904243905	False	True	GM12892	CTCF		NA	NA			12	44775127	A	G	0.8015	A	0.1985	gnoMADg:nfe	12_44775127_G_A	12	44775127	G	A	12_44775127_G_A	53	0	1	0	0.186116700201207	NELL2
rs1514221	chr8	138593555	C	T	53	58	111	0.477477477477477	0.488080552783458	0.43829985	0.460869882595041	0.630155720665173	0.0443011973880983	0.427942173553731	0.642507033930661	0.545512801630107	False	False	MCF-7	ESR1		NA	NA			8	137581312	C	C	0.5481	T	0.4519	gnoMADg:nfe	8_137581312_C_T	8	137581312	C	T	8_137581312_C_T	41	0	0	0	0
rs7850171	chr9	117005624	G	T	79	115	194	0.407216494845361	0.521839521533247	0.40287305	0.426944843129701	0.57760671920551	0.0377060134914962	0.411764304400371	0.59581548783018	0.502275781167606	False	True	MCF-7	CTCF	True	NA	NA	SRR094275_dedup.bam.motifs_0_sCAyTCCATCTrG	NoPeak	9	114243344	G	T	0.5675	G	0.4325	gnoMADg:nfe	9_114243344_G_T	9	114243344	G	T	9_114243344_G_T	39	0	0	0	0.0997987927565392
rs7211678	chr17	74619884	T	G	49	53	102	0.480392156862745	0.503146950694029	0.5140519	0.383759413504198	0.561903790065825	0.047662073493579	0.357282339480795	0.587004570809013	0.472831601785011	False	False	T-47D	CTCF		NA	NA			17	76623802	T	T	0.901	G	0.09904	gnoMADg:nfe	17_76623802_T_G	17	76623802	T	G	17_76623802_T_G	59	0	3	0	0.15271629778672	MXRA7;MFSD11;ST6GALNAC2
rs2463169	chr12	80079048	G	A	252	275	527	0.478178368121442	0.505989982090816	0.4913294	0.43489532652749	0.525447906032956	0.0240888558314189	0.419710820854319	0.536179812843659	0.480171616280223	False	True	LNCaP	FOXA1		NA	NA			12	79685268	A	G	0.8461	A	0.1539	gnoMADg:nfe	12_79685268_G_A	12	79685268	G	A	12_79685268_G_A	61	0	1	1	0.36056338028169	PAWR	PAWR
rs12974057	chr19	15246479	A	G	84	44	128	0.65625	0.517705224728837	0.69592945	0.374865029483345	0.541298139587555	0.0453020512017639	0.354717986253365	0.569291584780387	0.45808158453545	False	False	MCF-7	ESR1		NA	NA			19	15135668	G	A	0.5331	G	0.4669	gnoMADg:nfe	19_15135668_A_G	19	15135668	A	G	19_15135668_A_G	38	0	2	1	0.320321931589537	NOTCH3;ILVBL	ILVBL
rs12459064	chr19	30109195	C	T	26	76	102	0.254901960784314	0.488080552783458	0.2792588	0.362228915148809	0.57336866994455	0.0544435872534895	0.335263394912153	0.604019393770084	0.46779879254668	False	False	MCF-7	ESR1		NA	NA			19	29618288	C	T	0.5516	C	0.4484	gnoMADg:nfe	19_29618288_C_T	19	29618288	C	T	19_29618288_C_T	54	0	2	0	0.185915492957746	C19orf12;POP4
rs1517272	chr12	22097301	T	C	94	52	146	0.643835616438356	0.529411337425034	0.61738055	0.441983518598611	0.597525653369758	0.0407331563715157	0.421916704700806	0.62576799132071	0.519754585984185	False	True	MCF-7	ESR1		NA	NA			12	21944367	T	T	0.6537	C	0.3463	gnoMADg:nfe	12_21944367_T_C	12	21944367	T	C	12_21944367_T_C	34	0	1	1	0.0865191146881288	SPX	ABCC9
rs9810476	chr3	131377108	G	A	63	59	122	0.516393442622951	0.501866063082524	0.4973345	0.441193569376375	0.602485100110396	0.0425905805009007	0.420379159782989	0.627187076861708	0.521839334743385	False	True	GM12891	STAG1		NA	NA			3	131658264	G	G	0.5152	A	0.4848	gnoMADg:nfe	3_131658264_G_A	3	131658264	G	A	3_131658264_G_A	44	0	0	0	0.0464788732394366
rs17118876	chr1	59616910	C	G	52	61	113	0.460176991150442	0.495003361661642	0.489728225	0.385573991772796	0.55359030903669	0.0439505686709043	0.367527571467568	0.583045113594703	0.469582150404743	False	True	MCF10	FOS		NA	NA			1	59151238	C	G	0.5855	C	0.4145	gnoMADg:nfe	1_59151238_C_G	1	59151238	C	G	1_59151238_C_G	66	0	2	0	0.15271629778672	FGGY;JUN
rs11234569	chr11	85886994	A	G	44	91	135	0.325925925925926	0.503121284263209	0.3443983	0.401447028900846	0.564618356421464	0.043045265516091	0.368810912271332	0.579858620715036	0.483032692661155	False	False	K562	MEIS2		NA	NA			11	86175952	A	A	0.5342	G	0.4658	gnoMADg:nfe	11_86175952_A_G	11	86175952	A	G	11_86175952_A_G	94	0	1	1	0.206639839034205	HIKESHI	HIKESHI
rs2301249	chr15	75092384	T	C	408	344	752	0.542553191489362	0.529411337425034	0.5553029	0.446286169543379	0.532380975261388	0.0221296885370606	0.42782930457444	0.538023524474558	0.489333572402384	False	True	MCF-7	ESR1		NA	NA			15	74800043	C	C	0.7171	T	0.2829	gnoMADg:nfe	15_74800043_T_C	15	74800043	T	C	15_74800043_T_C	202	36	10	4	0.393762575452716	FAM219B;MPI;CYP1A1;CSK;LMAN1L;ULK3;COX5A;SCAMP5;SCAMP2;RPP25	MPI;LMAN1L;ULK3;CPLX3	Red blood cell count;High blood pressure | vascular/heart problems diagnosed by doctor;Essential hypertension;Urinary albumin excretion;Hematocrit;Neutrophil percentage of white cells;Monocyte percentage of white cells;Tea intake;Red blood cell count;Platelet distribution width;Lymphocyte percentage of white cells;Blood pressure medication | medication for cholesterol blood pressure diabetes or t…
rs4747999	chr10	12832593	A	G	45	62	107	0.420560747663551	0.499723819840526	0.4675179	0.367677594113542	0.543957987141797	0.0472006685611744	0.344895165982044	0.579949476652908	0.45581779062767	False	True	HepG2	CREB1		NA	NA			10	12790594	G	A	0.5885	G	0.4115	gnoMADg:nfe	10_12790594_A_G	10	12790594	A	G	10_12790594_A_G	33	0	0	0	0.0267605633802817
rs7025295	chr9	6395247	T	C	50	67	117	0.427350427350427	0.502755106154083	0.4311435	0.411125216998657	0.582682424875741	0.0444632147026975	0.391472471489051	0.606306791637994	0.496903820937199	False	True	LNCaP	FOXA1		NA	NA			9	6395247	T	T	0.6232	C	0.3768	gnoMADg:nfe	9_6395247_T_C	9	6395247	T	C	9_6395247_T_C	123	20	0	1	0.0663983903420523		GLDC	None of the above | blood clot dvt bronchitis emphysema asthma rhinitis eczema allergy diagnosed by doctor;Eosinophill percentage;Sum eosinophil basophil counts;Eosinophil percentage of white cells;Eosinophill count;Asthma;Respiratory or ear-nose-throat disease;Eosinophil counts;Eosinophil percentage of white cells;Eosinophil percentage of granulocytes;Wheeze or whistling in the chest in last yea…
rs4928232	chr3	99694217	G	A	63	71	134	0.470149253731343	0.497919124321278	0.42415115	0.458119462407266	0.618446030038301	0.0416323182199777	0.452027660799001	0.662763357979313	0.538282746222784	False	False	MCF-7	ESR1		NA	NA			3	99975373	G	A	0.6741	G	0.3259	gnoMADg:nfe	3_99975373_G_A	3	99975373	G	A	3_99975373_G_A	115	1	7	0	0.186116700201207	TFG;ADGRG7;TMEM45A;TBC1D23;CMSS1;FILIP1L;LNP1		Appendicular lean mass
rs2289331	chr15	40699940	T	C	74	36	110	0.672727272727273	0.529411337425034	0.65472105	0.425834783135665	0.615249009237565	0.0498751531242664	0.396466609153437	0.644627450625719	0.520541896186615	False	False	MCF-7	ESR1		NA	NA			15	40407739	C	C	0.6553	T	0.3447	gnoMADg:nfe	15_40407739_T_C	15	40407739	T	C	15_40407739_T_C	90	4	8	1	0.367002012072435	RMDN3;ZFYVE19;PLCB2;BAHD1;CCDC32;KNSTRN;IVD;DISP2	IVD	Lung function (FVC);Lung function (FVC);Total testosterone levels;Bioavailable testosterone levels
rs28651798	chr14	34983839	G	A	62	84	146	0.424657534246575	0.497919124321278	0.43036865	0.418464008952088	0.575530356746768	0.041373900992246	0.385935733180923	0.589845584545775	0.496997182849428	False	False	MCF-7	ESR1		NA	NA			14	34514633	G	G	0.6291	A	0.3709	gnoMADg:nfe	14_34514633_G_A	14	34514633	G	A	14_34514633_G_A	49	0	3	1	0.246277665995976	SNX6;SPTSSA;EAPP	SNX6
rs1407243	chr9	119314851	C	T	42	59	101	0.415841584158416	0.488080552783458	0.37619505	0.454345767250256	0.640641098017371	0.0486427649624568	0.420168320983608	0.662467959097649	0.547493432633814	False	False	MCF-7	ESR1		NA	NA			9	116552572	C	C	0.6001	T	0.3999	gnoMADg:nfe	9_116552572_C_T	9	116552572	C	T	9_116552572_C_T	117	31	1	1	0.173843058350101	ASTN2	ASTN2	Hand grip strength (left);Appendicular lean mass;Coxarthrosis [arthrosis of hip](FG);Hand grip strength (right);Peak expiratory flow;Whole body water mass;Forced expiratory volume in 1-second (fev1) predicted;"Coxarthrosis";Leg fat-free mass (right);Leg fat-free mass (left);Arm fat-free mass (left);Arm predicted mass (right);Arm predicted mass (left);Leg predicted mass (left);Appendicular lean ma…
rs10248357	chr7	70294196	T	C	66	68	134	0.492537313432836	0.499062597695064	0.4975771	0.420781249765813	0.578338121102077	0.0412269731022997	0.398637637532865	0.590156094785675	0.499559685433945	False	True	GM19239	CTCF		NA	NA			7	70829210	T	T	0.8121	C	0.1879	gnoMADg:nfe	7_70829210_T_C	7	70829210	T	C	7_70829210_T_C	43	0	1	0	0.0265593561368209	AUTS2
rs1555300	chr20	43430490	G	A	60	63	123	0.48780487804878	0.497919124321278	0.4830438	0.425756009036657	0.589452482946541	0.0433675583849074	0.405614397367835	0.614176563468317	0.507604245991599	False	False	MCF-7	ESR1		NA	NA			20	44801849	A	G	0.6454	A	0.3546	gnoMADg:nfe	20_44801849_G_A	20	44801849	G	A	20_44801849_G_A	84	0	4	1	0.153521126760563	KCNK15;PI3;TOMM34;PABPC1L	KCNK15
rs3741982	chr12	113328981	G	A	70	60	130	0.538461538461538	0.497919124321278	0.5054738	0.451899477816625	0.614890881930296	0.0425225607902334	0.427849100313691	0.637162792257648	0.53339517987346	False	False	MCF-7	ESR1		NA	NA			12	112891176	G	G	0.6253	A	0.3747	gnoMADg:nfe	12_112891176_G_A	12	112891176	G	A	12_112891176_G_A	48	0	3	1	0.259959758551308	RPH3A;OAS3;OAS1	RPH3A
rs4483236	chr9	115921843	C	A	63	55	118	0.533898305084746	0.503582165596104	0.58722605	0.368617929399759	0.534830530667133	0.0434560352167059	0.346597560726826	0.560373966315197	0.451724230033446	False	False	MCF-7	ESR1		NA	NA			9	113159563		C	0.7542	A	0.2458	gnoMADg:nfe	9_113159563_C_A	9	113159563	C	A	9_113159563_C_A	54	0	7	2	0.387122736418511	SLC31A2;SLC31A1;WDR31;CDC26;FKBP15;BSPRY;PRPF4	SLC31A2;FKBP15
rs2664349	chr8	89089282	G	A	57	125	182	0.313186813186813	0.497919124321278	0.33213335	0.393243408153609	0.553222991616057	0.0415341496766473	0.372679533182575	0.574450941819581	0.473233199884833	False	False	MCF-7	ESR1		NA	NA			8	88077054	A	A	0.6243	G	0.3757	gnoMADg:nfe	8_88077054_G_A	8	88077054	G	A	8_88077054_G_A	41	0	0	0	0.0533199195171026
rs4234058	chr2	226885828	A	G	68	37	105	0.647619047619048	0.517705224728837	0.6378843	0.412998177979288	0.59759185027533	0.0480851569874329	0.400935096728039	0.64052046738505	0.505295014127309	False	False	MCF-7	ESR1		NA	NA			2	226021112	G	G	0.8974	A	0.1028	gnoMADg:nfe	2_226021112_A_G	2	226021112	A	G	2_226021112_A_G	54	0	2	0	0.0663983903420523	RHBDD1;IRS1
rs961391	chr9	90408587	G	T	445	662	1107	0.401987353206865	0.484575745000887	0.4369151	0.425332805982031	0.506876148101557	0.0210550593975706	0.412710528885022	0.523176209533028	0.466104477041794	False	True	MCF-7	ESR1		NA	NA			9	87793672	G	G	0.7916	T	0.2084	gnoMADg:nfe	9_87793672_G_T	9	87793672	G	T	9_87793672_G_T	29	0	1	0	0.15271629778672	CTSL
rs7979852	chr12	118158758	A	C	54	48	102	0.529411764705882	0.514362825199442	0.52932295	0.407017423428553	0.590577634128063	0.0482975328713991	0.388611551855978	0.621923535117234	0.498797528778308	False	False	MCF-7	ESR1		NA	NA			12	117720953	C	A	0.6176	C	0.3824	gnoMADg:nfe	12_117720953_A_C	12	117720953	A	C	12_117720953_A_C	58	0	0	0	0.0533199195171026
rs3825427	chr13	99848971	C	A	53	52	105	0.504761904761905	0.50844948894828	0.4692405	0.449958994788191	0.61967295461318	0.0445518215251343	0.429383046636556	0.645102615663223	0.534815974700685	False	True	GM19239	STAG1		NA	NA			13	99196717	C	C	0.887	A	0.113	gnoMADg:nfe	13_99196717_C_A	13	99196717	C	A	13_99196717_C_A	102	16	3	1	0.298792756539235	UBAC2;GPR18;CLYBL	UBAC2	Neutrophil percentage of granulocytes;Sum eosinophil basophil counts;Asthma | blood clot dvt bronchitis emphysema asthma rhinitis eczema allergy diagnosed by doctor;Eosinophil counts;Asthma;Asthma;Eosinophil counts;Eosinophil percentage of white cells;None of the above | blood clot dvt bronchitis emphysema asthma rhinitis eczema allergy diagnosed by doctor;Asthma | non-cancer illness code self-re…
rs470138	chr6	150402185	A	C	289	209	498	0.580321285140562	0.514362825199442	0.60708225	0.418821374061509	0.518093620735218	0.0258743443478907	0.408227491819748	0.536979105953582	0.468457497398364	False	True	MCF-7	ESR1		NA	NA			6	150081049	T	A	0.5925	C	0.4066	gnoMADg:nfe	6_150081049_A_C	6	150081049	A	C	6_150081049_A_C	48	0	1	0	0.086317907444668	GINM1
rs7619176	chr3	8343977	A	G	259	116	375	0.690666666666667	0.487168519229015	0.6712696	0.463910547381182	0.581790487890378	0.0300530060148801	0.429847611411029	0.581790487890378	0.52285051763578	False	True	T-47D	CTCF	True	NA	NA	SRR3180009_dedup.bam.motifs_2_AyrGCGCCCyCTn	NoPeak	3	8302289	G	A	0.5152	G	0.4848	gnoMADg:nfe	3_8302289_A_G	3	8302289	A	G	3_8302289_A_G	43	0	0	0	0.0398390342052314
rs2278745	chr10	71152091	T	C	100	111	211	0.4739336492891	0.513352359708445	0.42794655	0.474218964767879	0.615426186476348	0.0355102213893191	0.463059334524178	0.641505103926128	0.544822575622113	False	True	PANC-1	CTCF	True	NA	NA	MA1930.1_CTGCAGTnCnnnnnnnnnnCCAsyAGrkGGCrsyn	JASPAR	10	69392335	C	C	0.5257	T	0.4743	gnoMADg:nfe	10_69392335_T_C	10	69392335	T	C	10_69392335_T_C	45	0	3	0	0.159356136820926	TSPAN15;FAM241B;TACR2
rs6710147	chr2	69342970	G	A	64	58	122	0.524590163934426	0.497919124321278	0.54883535	0.393051109119004	0.557238201694901	0.0427208319268164	0.367016770125498	0.573151779841081	0.475144655406953	False	False	MCF-7	ESR1		NA	NA			2	69115838	G	G	0.8168	A	0.1832	gnoMADg:nfe	2_69115838_G_A	2	69115838	G	A	2_69115838_G_A	48	0	1	0	0.0732394366197183	GFPT1
rs16887231	chr8	116253370	A	G	56	79	135	0.414814814814815	0.517705224728837	0.41826895	0.413357023216261	0.574400192976056	0.0416839376027751	0.39046232381319	0.598942332945145	0.493878608096159	False	False	MCF-7	ESR1		NA	NA			8	115241141	A	A	0.9254	G	0.07461	gnoMADg:nfe	8_115241141_A_G	8	115241141	A	G	8_115241141_A_G	50	0	0	0	0
rs4775899	chr15	50967723	T	C	103	95	198	0.52020202020202	0.499722439884726	0.5022431	0.447158949470876	0.58655493131888	0.0364940509766118	0.426236108877029	0.608766992963909	0.516856940394878	False	True	GM12892	CTCF		NA	NA			15	50675526	C	C	0.5575	T	0.4425	gnoMADg:nfe	15_50675526_T_C	15	50675526	T	C	15_50675526_T_C	131	4	4	1	0.259959758551308	USP8;AP4E1;TRPM7;SPPL2A	TRPM7	White blood cell count;White blood cell count;Neutrophil count;Neutrophil count
rs358748	chr3	155457386	A	G	142	126	268	0.529850746268657	0.517705224728837	0.49740515	0.458285317747665	0.591766500644968	0.0341365807853416	0.442402876438076	0.617205743498342	0.525025909196316	False	False	MCF-7	ESR1		NA	NA			3	155739597	G	A	0.6814	G	0.3186	gnoMADg:nfe	3_155739597_A_G	3	155739597	A	G	3_155739597_A_G	90	1	2	1	0.180482897384306	PLCH1;SLC33A1	C3orf33	Low density lipoprotein cholesterol levels
rs6060563	chr20	30248803	C	T	52	72	124	0.419354838709677	0.488080552783458	0.4129451	0.425768789035873	0.587651146489622	0.0427029874597018	0.404726001153009	0.610357115051697	0.506709967762748	False	False	MCF-7	ESR1		NA	NA			20	31661000	C	C	0.6835	T	0.3165	gnoMADg:nfe	20_31661000_C_T	20	31661000	C	T	20_31661000_C_T	108	23	7	2	0.246680080482897	TPX2;MYLK2;COX4I2;DEFB124;HM13;PLAGL2;HCK	COX4I2;BCL2L1	Mean corpuscular volume;Mean corpuscular hemoglobin;Monocyte percentage of white cells;Mean spheric corpuscular volume;Mean corpuscular haemoglobin;Plateletcrit;Mean reticulocyte volume;Platelet crit;Monocyte count;Mean corpuscular volume;Mean corpuscular volume;Mean corpuscular hemoglobin;Red blood cell count;Platelet count;Mean corpuscular volume;Platelet count;Mean reticulocyte volume;Sitting …
rs9852009	chr3	135771387	T	C	56	57	113	0.495575221238938	0.529411337425034	0.4513388	0.465053380573315	0.629632301217502	0.0442569659365796	0.440284776453281	0.655050152272473	0.547342840895408	False	False	MCF-7	ESR1		NA	NA			3	136052545	C	C	0.5932	T	0.4068	gnoMADg:nfe	3_136052545_T_C	3	136052545	T	C	3_136052545_T_C	96	1	3	2	0.280080482897384	PPP2R3A;PCCB;MSL2	PCCB;IL20RB	Sex hormone-binding globulin levels adjusted for BMI
rs10125974	chr9	117476623	T	C	75	51	126	0.595238095238095	0.529411337425034	0.60719595	0.408068000419517	0.573727235833046	0.0433824139455418	0.388747794455849	0.601035806484137	0.490897618126281	False	False	MCF-7	ESR1		NA	NA			9	114714343	C	C	0.5624	T	0.4376	gnoMADg:nfe	9_114714343_T_C	9	114714343	T	C	9_114714343_T_C	43	0	6	2	0.233601609657948	TEX48;ORM2;ORM1;ATP6V1G1;AKNA;WHRN	TEX48;AKNA
rs9853895	chr3	79585158	T	C	139	131	270	0.514814814814815	0.502755106154083	0.488138	0.461780657986765	0.592236188668275	0.0338285064051499	0.4397434950658	0.607067542044445	0.52700842332752	False	True	LNCaP	FOXA1		NA	NA			3	79536008	C	C	0.5959	T	0.4041	gnoMADg:nfe	3_79536008_T_C	3	79536008	T	C	3_79536008_T_C	81	0	0	0	0.0533199195171026
rs10911992	chr1	187039464	T	C	68	75	143	0.475524475524476	0.529411337425034	0.4224041	0.466924417964799	0.625587169044983	0.0412395195289529	0.454296524475951	0.646306189052396	0.546255793504891	False	False	MCF-7	ESR1		NA	NA			1	187070332	T	T	0.787	C	0.213	gnoMADg:nfe	1_187070332_T_C	1	187070332	T	C	1_187070332_T_C	35	0	0	0	0.0331991951710262
rs3750406	chr9	86892894	A	C	45	55	100	0.45	0.50497956226158	0.4341863	0.43472275318936	0.617388312503292	0.0482716259235247	0.405379020347473	0.637774444180041	0.526055532846326	False	True	MCF-7	FOS		NA	NA			9	84277979	A	A	0.8589	C	0.1411	gnoMADg:nfe	9_84277979_A_C	9	84277979	A	C	9_84277979_A_C	48	0	1	0	0.146277665995976	SLC28A3
rs2509719	chr11	67418309	A	G	77	90	167	0.461077844311377	0.517705224728837	0.4318563	0.453911143727484	0.613760348141949	0.0403820814436038	0.418984981370232	0.623238895579923	0.533835745934717	False	False	MCF-7	ESR1		NA	NA			11	67650838	G	G	0.898	A	0.102	gnoMADg:nfe	11_67650838_A_G	11	67650838	A	G	11_67650838_A_G	41	0	4	2	0.207042253521127	ALDH3B2;TCIRG1;NUDT8;ACY3	ALDH3B2;KDM2A
rs6039376	chr20	9060337	A	G	69	50	119	0.579831932773109	0.517705224728837	0.5748674	0.4213067049471	0.586841498104531	0.0434111018433372	0.39741053562571	0.611329692392848	0.504074101525816	False	False	MCF-7	ESR1		NA	NA			20	9079690	G	G	0.6608	A	0.3392	gnoMADg:nfe	20_9079690_A_G	20	9079690	A	G	20_9079690_A_G	76	0	1	1	0.206841046277666	PLCB4	PLCB4
rs868985	chr2	64637228	A	G	55	52	107	0.514018691588785	0.517705224728837	0.48051815	0.447373186895116	0.621551241115009	0.0456945978791114	0.424823378678541	0.645419500044441	0.534462214005063	False	False	MCF-7	ESR1		NA	NA			2	64410094	A	A	0.6907	G	0.3093	gnoMADg:nfe	2_64410094_A_G	2	64410094	A	G	2_64410094_A_G	39	0	0	0	0.0597585513078471
rs3774054	chr3	185890099	C	T	55	68	123	0.447154471544715	0.488080552783458	0.48917065	0.370931140080294	0.536352504709603	0.0432914057294862	0.356355132600731	0.569118981441339	0.453641822394949	False	False	MCF-7	ESR1		NA	NA			3	186172310	C	T	0.7202	C	0.2798	gnoMADg:nfe	3_186172310_C_T	3	186172310	C	T	3_186172310_C_T	61	0	0	0	0.0599597585513078
rs1156026	chr13	43726345	T	C	96	33	129	0.744186046511628	0.529411337425034	0.71699105	0.442226418778969	0.623869667356675	0.0481147428217675	0.417378573407327	0.663880988944104	0.533048043067822	False	False	MCF-7	ESR1		NA	NA			13	43152209	T	T	0.5183	C	0.4817	gnoMADg:nfe	13_43152209_T_C	13	43152209	T	C	13_43152209_T_C	66	0	2	0	0.086317907444668	EPSTI1;DNAJC15
rs2303439	chr11	36514290	T	C	193	231	424	0.455188679245283	0.499062597695064	0.4755991	0.420936866521345	0.524952845379442	0.026803625515005	0.401153290234677	0.548307245797648	0.472944855950393	False	True	GM19239	CTCF		NA	NA			11	36492740	T	C	0.8426	T	0.1574	gnoMADg:nfe	11_36492740_T_C	11	36492740	T	C	11_36492740_T_C	73	0	3	0	0.152917505030181	IFTAP;TRAF6;PRR5L
rs1459019	chr10	14712443	A	G	112	141	253	0.442687747035573	0.515145364389299	0.4801718	0.39895490231166	0.527724573735021	0.033710034668631	0.371174303027655	0.542345187228432	0.463339738023341	False	True	MCF-7	FOXA1		NA	NA			10	14670444	A	A	0.6329	G	0.3671	gnoMADg:nfe	10_14670444_A_G	10	14670444	A	G	10_14670444_A_G	44	0	1	0	0.172837022132797	FAM107B
rs12590112	chr14	35364015	T	C	75	67	142	0.528169014084507	0.529411337425034	0.5645656	0.391289365939823	0.544302279632046	0.040617524076229	0.370259496008669	0.565747716799412	0.467795822785935	False	False	MCF-7	ESR1		NA	NA			14	34894809	T	T	0.6263	C	0.3737	gnoMADg:nfe	14_34894809_T_C	14	34894809	T	C	14_34894809_T_C	70	4	4	2	0.280080482897384	PPP2R3C;FAM177A1;NFKBIA;SRP54	BAZ1A;SRP54	Heel bone mineral density;Lymphocyte counts;Lymphocyte counts;Heel broadband ultrasound attenuation direct entry
rs7745174	chr6	32266795	G	A	56	56	112	0.5	0.49909643377893	0.536997	0.383930560232297	0.550700397618874	0.0447604759247557	0.361924235353311	0.578655638798623	0.467315478925586	False	True	BJ	FOXA2	True	NA	NA	ENCFF414KXU_dedup.bam.motifs_1_knTGTTTACwTwAs	NoPeak	6	32299018	G	G	0.8301	A	0.1699	gnoMADg:nfe	6_32299018_G_A	6	32299018	G	A	6_32299018_G_A	658	224	30	15	0.313682092555332	NOTCH4;TAP2;RNF5;HLA-DQA1;ATF6B;HLA-DQB2;AGER;PBX2;PSMB9;C4A;STK19;CYP21A2;LY6G5C;TNXB;BTNL2;NEU1;HLA-DRA;HLA-DQB1;HLA-DRB1;PPT2;HLA-DMA;LY6G6C;MICB;HLA-DRB5;C4B;HLA-B;HLA-DMB;LY6G5B;SKIC2;APOM	EGFL8;HLA-DQB2;C4A;CYP21A2;TSBP1;HLA-DPB1;MICA;HLA-DQB1;HLA-DRB1;PPT2;HLA-DMA;GPSM3;HLA-DRB5;HLA-B;HLA-DMB	Neutrophil count;Lymphocyte counts;Hemoglobin concentration;Reticulocyte count;Disorders of the thyroid gland;Autoimmune diseases;"Hypothyroidism other/unspecified";Seropositive rheumatoid arthritis;Rheumatoid arthritis;KELA_REIMBURSEMENT_202;Adult-onset Still disease;Type 1 diabetes;"Other predominantly sexually transmitted diseases not elsewhere classified";Thyrotoxicosis;Reticulocyte count;Eos…
rs10759686	chr9	116944333	T	C	73	47	120	0.608333333333333	0.529411337425034	0.5883652	0.433888130110914	0.605462688009867	0.0447567131119205	0.41268144264215	0.631528416839206	0.51967540906039	False	False	MCF-7	ESR1	True	NA	NA	Average_301_AsTGCCmCCTGsTG;SRR7755829_dedup.bam.motifs_1_syGCCmyCTGGTGG	NoPeak	9	114182053	T	C	0.6068	T	0.3932	gnoMADg:nfe	9_114182053_T_C	9	114182053	T	C	9_114182053_T_C	62	0	1	0	0.0798792756539235	COL27A1
rs9581943	chr13	28493997	G	A	53	51	104	0.509615384615385	0.507114905200749	0.4980876	0.423810905459919	0.60187426180912	0.0467747441457007	0.401435123827504	0.623347786633306	0.51284258363452	False	True	SK-N-SH	USF1		NA	NA			13	27919860	G	G	0.5909	A	0.4091	gnoMADg:nfe	13_27919860_G_A	13	27919860	G	A	13_27919860_G_A	48	0	0	0	0.0663983903420523
rs2547016	chr12	70047375	C	A	48	78	126	0.380952380952381	0.503582165596104	0.4016393	0.402137154319877	0.565073559739664	0.0428117028657703	0.369222867215712	0.583005721114139	0.483605357029771	False	False	MCF-7	ESR1		NA	NA			12	69653595	C	A	0.7172	C	0.2828	gnoMADg:nfe	12_69653595_C_A	12	69653595	C	A	12_69653595_C_A	61	0	1	1	0.240845070422535	KCNMB4	BEST3
rs7858008	chr9	118642639	C	T	73	45	118	0.61864406779661	0.488080552783458	0.5763405	0.461035857130878	0.633455163125065	0.0449913906759087	0.433016253964787	0.652678397628495	0.547245510127972	False	False	MCF-7	ESR1		NA	NA			9	115880360	C	C	0.8051	T	0.1949	gnoMADg:nfe	9_115880360_C_T	9	115880360	C	T	9_115880360_C_T	61	2	0	0	0.0331991951710262			Height;Standing height
rs965670	chr8	120597546	C	A	51	63	114	0.447368421052632	0.503582165596104	0.44567525	0.415715017277831	0.592711566407199	0.0459410644169413	0.393200410522264	0.613298068838192	0.504213291842516	False	False	MCF-7	ESR1		NA	NA			8	119585306	C	C	0.9436	A	0.05636	gnoMADg:nfe	8_119585306_C_A	8	119585306	C	A	8_119585306_C_A	47	0	2	0	0.086317907444668	CCN3;TAF2
rs9297543	chr8	116704980	C	T	68	84	152	0.447368421052632	0.488080552783458	0.4633477	0.398025838095076	0.557321226172772	0.0411617274038752	0.375039591471541	0.585464120299727	0.477673532133924	False	False	MCF-7	ESR1		NA	NA			8	115692754	C	T	0.7431	C	0.2569	gnoMADg:nfe	8_115692754_C_T	8	115692754	C	T	8_115692754_C_T	186	44	0	0	0.0732394366197183			High light scatter reticulocyte percentage of red cells;Reticulocyte fraction of red cells;Hip circumference;Arm fat percentage (left);Leg fat percentage (left);High light scatter reticulocyte percentage of red cells;Immature fraction of reticulocytes;Light brown | hair colour (natural before greying);Whole body fat mass;Heel bone mineral density (bmd) t-score automated (right);Reticulocyte fract…
rs7397730	chr12	86416212	T	C	73	30	103	0.70873786407767	0.529411337425034	0.67155675	0.443643537155989	0.643840373250462	0.0525262140162016	0.412930243818637	0.668894176774131	0.543741955203226	False	False	MCF-7	ESR1		NA	NA			12	86022434	G	T	0.5454	C	0.4545	gnoMADg:nfe	12_86022434_T_C	12	86022434	T	C	12_86022434_T_C	64	0	3	0	0.15271629778672	RASSF9;NTS;MGAT4C
rs4809802	chr20	49279742	A	G	77	69	146	0.527397260273973	0.486719102548402	0.5091445	0.443169124729117	0.601145676170286	0.0414096509270678	0.41106888514802	0.618035111843914	0.522157400449701	False	True	T-47D	PGR		NA	NA			20	50663205	G	G	0.8837	A	0.1166	gnoMADg:nfe	20_50663205_A_G	20	50663205	A	G	20_50663205_A_G	59	0	1	0	0.13943661971831	BCAS4
rs15714	chr14	24671030	C	T	83	95	178	0.466292134831461	0.488080552783458	0.4293224	0.467089338490536	0.616961572031422	0.0369119337488562	0.432227671794567	0.623948643091639	0.542025455260979	False	False	MCF-7	ESR1		NA	NA			14	24201824	C	C	0.8952	T	0.1048	gnoMADg:nfe	14_24201824_C_T	14	24201824	C	T	14_24201824_C_T	35	0	7	3	0.373843058350101	IPO4;TSSK4;CHMP4A;TGM1;EMC9;KHNYN;REC8	IPO4;RNF31;DHRS4L2
rs6559916	chr9	88856121	C	T	59	73	132	0.446969696969697	0.488080552783458	0.4267388	0.430937209869129	0.597583440311669	0.0430383830832787	0.413763816720942	0.628704693196418	0.514260325090399	False	False	MCF-7	ESR1		NA	NA			9	86241206	C	T	0.9296	C	0.07044	gnoMADg:nfe	9_86241206_C_T	9	86241206	C	T	9_86241206_C_T	39	0	2	0	0.112877263581489	ISCA1;AGTPBP1
rs28687937	chr3	66129837	A	G	35	96	131	0.267175572519084	0.517705224728837	0.30568915	0.363351332299321	0.54821354193555	0.0474435780802807	0.343604433027791	0.580360789370671	0.455782437117435	False	False	MCF-7	ESR1		NA	NA			3	66144162	A	A	0.8032	G	0.1968	gnoMADg:nfe	3_66144162_A_G	3	66144162	A	G	3_66144162_A_G	37	0	2	1	0.233802816901408	SLC25A26;LRIG1	SLC25A26
rs1469017	chr2	15311954	A	G	52	56	108	0.481481481481481	0.517705224728837	0.4888644	0.412361167974358	0.584860190298655	0.0458596056426218	0.380509459904621	0.605995861058961	0.498610679136506	False	False	MCF-7	ESR1		NA	NA			2	15171830	G	A	0.5584	G	0.4416	gnoMADg:nfe	2_15171830_A_G	2	15171830	A	G	2_15171830_A_G	85	0	1	0	0.0599597585513078	NBAS
rs17001070	chr19	11086746	T	C	74	94	168	0.44047619047619	0.529411337425034	0.4498297	0.414148954139443	0.567685036621192	0.0402410811503136	0.39733282908141	0.597254802119605	0.490916995380318	False	False	MCF-7	ESR1		NA	NA			19	10976070	T	T	0.9587	C	0.04134	gnoMADg:nfe	19_10976070_T_C	19	10976070	T	C	19_10976070_T_C	79	1	3	0	0.139637826961771	SLC44A2;AP1M2;CARM1		Low density lipoprotein cholesterol levels
rs832585	chr5	56125904	T	C	76	79	155	0.490322580645161	0.498604196914453	0.485554	0.415205955796967	0.571023163616179	0.0401847889767835	0.415205955796967	0.616090067321149	0.493114559706573	False	False	T-47D	PGR		NA	NA			5	56830077	T	C	0.6489	T	0.3511	gnoMADg:nfe	5_56830077_T_C	5	56830077	T	C	5_56830077_T_C	112	13	2	1	0.367002012072435	MAP3K1;SETD9	SETD9	Malignant neoplasm of breast HER2-negative;Impedance of whole body;"Malignant neoplasm of breast HER2-negative (controls excluding all cancers)";Forced expiratory volume in 1-second (fev1);Standing height;Malignant neoplasm of breast (controls excluding all cancers);Malignant neoplasm of breast;Breast cancer;Impedance of leg (left);Comparative height size at age 10;Sitting height;Impedance of leg…
rs2900964	chr19	13552763	A	C	974	1026	2000	0.487	0.497706421706154	0.48628475	0.467338343626605	0.533503612866017	0.0180671955335924	0.446885797438083	0.543416512430638	0.500420978246311	False	True	GM12878	REST		NA	NA			19	13441949	A	A	0.9147	C	0.08526	gnoMADg:nfe	19_13441949_A_C	19	13441949	A	C	19_13441949_A_C	64	0	0	0	0.0599597585513078
rs6102233	chr20	39589222	C	T	60	67	127	0.47244094488189	0.502568979648856	0.49263885	0.401006377737941	0.564477691176385	0.0426794938784248	0.378665208564157	0.588183140635094	0.482742034457163	False	False	MCF-7	KDM5B		NA	NA			20	40960582	C	C	0.5918	T	0.4082	gnoMADg:nfe	20_40960582_C_T	20	40960582	C	T	20_40960582_C_T	87	1	0	0	0.0929577464788732			Apolipoprotein B levels
rs2900611	chr9	118440540	G	A	44	68	112	0.392857142857143	0.497919124321278	0.4176123	0.393684442780135	0.566197800328357	0.0457126091206659	0.370063143931049	0.588808123748609	0.479941121554246	False	False	MCF-7	ESR1		NA	NA			9	115678261	G	G	0.875	A	0.125	gnoMADg:nfe	9_115678261_G_A	9	115678261	G	A	9_115678261_G_A	72	5	0	0	0.0132796780684105			Ankle spacing width;Appendicular lean mass;Appendicular lean mass;Appendicular lean mass;Standing height
rs13415523	chr2	159587256	T	C	72	87	159	0.452830188679245	0.529411337425034	0.46882805	0.405766470680287	0.557861294647855	0.0395680040340692	0.393634309919911	0.594146976017348	0.481813882664071	False	False	MCF-7	ESR1		NA	NA			2	158730744	T	T	0.9112	C	0.08881	gnoMADg:nfe	2_158730744_T_C	2	158730744	T	C	2_158730744_T_C	24	0	0	0	0.0597585513078471
rs7312048	chr12	70806027	G	A	57	94	151	0.377483443708609	0.497919124321278	0.38019085	0.424477614836378	0.578875228269673	0.0408873221051652	0.40358109887246	0.597645069962426	0.501676421553025	False	False	MCF-7	ESR1		NA	NA			12	70412247	A	G	0.6316	A	0.3684	gnoMADg:nfe	12_70412247_G_A	12	70412247	G	A	12_70412247_G_A	49	0	1	1	0.180482897384306	CNOT2	KCNMB4
rs3819579	chr20	9408245	G	A	62	55	117	0.52991452991453	0.497919124321278	0.5586074	0.391660100829803	0.556781907181702	0.0426668520842855	0.362532284589645	0.578754605722241	0.474221004005753	False	False	MCF-7	ESR1	True	NA	NA	SRR5687490_dedup.bam.motifs_3_GCkTGAGCCACCGC	NoPeak	20	9427598	A	G	0.6403	A	0.3597	gnoMADg:nfe	20_9427598_G_A	20	9427598	G	A	20_9427598_G_A	26	0	1	0	0.132796780684105	LAMP5
rs7633673	chr3	152084243	G	A	68	54	122	0.557377049180328	0.497919124321278	0.5524787	0.418503461343923	0.582663981388594	0.0431105686907705	0.39756686525393	0.614099116257213	0.500583721366259	False	False	MCF-7	ESR1		NA	NA			3	152366454	A	G	0.601	A	0.399	gnoMADg:nfe	3_152366454_G_A	3	152366454	G	A	3_152366454_G_A	146	5	2	0	0.212676056338028	MBNL1;P2RY1		Lymphocyte counts;Lymphocyte counts;Sitting height;Bioavailable testosterone levels;Total testosterone levels
rs9668421	chr12	65435054	C	A	58	64	122	0.475409836065574	0.503582165596104	0.51859545	0.379515829901252	0.543787931567357	0.0434504674742904	0.355347465845386	0.567027064179629	0.461651880734304	False	False	MCF-7	ESR1		NA	NA			12	65041274	C	C	0.6165	A	0.3836	gnoMADg:nfe	12_65041274_C_A	12	65041274	C	A	12_65041274_C_A	54	0	1	0	0.15271629778672	LEMD3
rs1286109	chr14	91416552	A	G	67	46	113	0.592920353982301	0.517705224728837	0.6299415	0.371981815568289	0.546938790701118	0.0461437090183731	0.3588184435814	0.579437830734792	0.459460303134703	False	False	MCF-7	ESR1		NA	NA			14	90950208	A	G	0.7232	A	0.2768	gnoMADg:nfe	14_90950208_A_G	14	90950208	A	G	14_90950208_A_G	148	20	2	0	0.179476861167002	RPS6KA5;TTC7B		Impedance of leg (right);Whole body water mass;Hip circumference;Leg fat-free mass (left);Weight;Arm fat mass (right);Impedance of arm (right);Weight;Impedance of arm (left);Whole body fat-free mass;Leg predicted mass (left);Leg fat-free mass (right);Basal metabolic rate;Impedance of leg (left);Body mass index (bmi);Arm fat mass (left);Ankle spacing width;Impedance of whole body;Body mass index (…
rs12804757	chr11	70276009	A	G	73	114	187	0.390374331550802	0.517705224728837	0.43351625	0.387638434251066	0.533860883829909	0.0373755053653016	0.358994490461745	0.549095319536306	0.460749659040488	False	False	MCF-7	ESR1		NA	NA			11	70429903	G	A	0.7547	G	0.2453	gnoMADg:nfe	11_70429903_A_G	11	70429903	A	G	11_70429903_A_G	60	0	2	1	0.347082494969819	PPFIA1;CTTN	CTTN
rs4880687	chr10	4823414	A	G	57	70	127	0.448818897637795	0.514724887650242	0.4809319	0.384268078841263	0.550944302579925	0.0430542058807802	0.368589826356271	0.577035926692608	0.467606190710594	False	True	HUVEC	NOTCH1		NA	NA			10	4781222	A	G	0.561	A	0.439	gnoMADg:nfe	10_4781222_A_G	10	4781222	A	G	10_4781222_A_G	47	0	2	0	0.159356136820926	AKR1C1;AKR1E2
rs2289352	chr15	90022837	C	T	82	85	167	0.491017964071856	0.488080552783458	0.44950185	0.464046814331674	0.608555918073502	0.0378933190023257	0.440755875223489	0.624299412493199	0.536301366202588	False	False	MCF-7	ESR1		NA	NA			15	89479606	C	C	0.8273	T	0.1727	gnoMADg:nfe	15_89479606_C_T	15	89479606	C	T	15_89479606_C_T	69	0	1	2	0.327565392354125	RHCG	KIF7;RHCG
rs12575533	chr11	125594258	T	C	256	147	403	0.635235732009926	0.495398300901185	0.669837	0.407267881639685	0.514781702638495	0.0285834179783908	0.374643411714226	0.524343568156951	0.46102479213909	False	True	T-47D	CTCF		NA	NA			11	125724363	T	T	0.9073	C	0.09268	gnoMADg:nfe	11_125724363_T_C	11	125724363	T	C	11_125724363_T_C	81	0	6	1	0.287122736418511	VSIG10L2;CHEK1;PUS3;EI24;DDX25;FEZ1	FEZ1
rs2144833	chr14	94773788	T	G	146	127	273	0.534798534798535	0.530455893596286	0.52600985	0.4437734699526	0.574270817949079	0.0333647491576436	0.425285553564929	0.595484916875954	0.509022143950839	False	False	MCF-7	ESR1		NA	NA			14	94307451	G	G	0.7372	T	0.2628	gnoMADg:nfe	14_94307451_T_G	14	94307451	T	G	14_94307451_T_G	58	1	5	0	0.13943661971831	IFI27L1;SERPINA6;IFI27L2;PPP4R4;SERPINA1		Protein Z-dependent protease inhibitor measurement
rs3772116	chr3	155651163	G	A	66	49	115	0.573913043478261	0.497919124321278	0.52438	0.464639770219629	0.630717305001447	0.0442837865110897	0.440835514146609	0.658772936591718	0.547678537610538	False	False	MCF-7	ESR1		NA	NA			3	155933374	G	A	0.5215	G	0.4785	gnoMADg:nfe	3_155933374_G_A	3	155933374	G	A	3_155933374_G_A	78	0	3	1	0.193762575452716	GMPS;C3orf33;SLC33A1	C3orf33
rs7871956	chr9	15530283	G	A	140	124	264	0.53030303030303	0.518831401552613	0.51169575	0.456229149015598	0.58573010840747	0.0344907991559003	0.430751761327059	0.59728211350561	0.520979628711534	False	True	GM12878	EP300		NA	NA			9	15530285	A	A	0.55	G	0.45	gnoMADg:nfe	9_15530285_G_A	9	15530285	G	A	9_15530285_G_A	79	0	2	0	0.146076458752515	SNAPC3;CCDC171
rs928193	chr13	112888154	G	T	75	92	167	0.449101796407186	0.508644288185156	0.467926	0.407472809500813	0.560505644886146	0.0398917390160684	0.387616708724711	0.588710590755315	0.48398922719348	False	True	HepG2	CREB1		NA	NA			13	112233840	G	T	0.6738	G	0.3262	gnoMADg:nfe	13_112233840_G_T	13	112233840	G	T	13_112233840_G_T	37	0	0	0	0.0464788732394366
rs9860111	chr3	117598159	G	T	48	61	109	0.440366972477064	0.484575745000887	0.43740475	0.418783071124612	0.591818007285516	0.0456936981455823	0.389359158545848	0.614505321729513	0.505300539205064	False	False	MCF-7	ESR1		NA	NA			3	117879312	G	G	0.8416	T	0.1584	gnoMADg:nfe	3_117879312_G_T	3	117879312	G	T	3_117879312_G_T	44	0	0	0	0.0201207243460765
rs10867297	chr9	81509121	T	C	45	56	101	0.445544554455446	0.529411337425034	0.3996419	0.45641153370039	0.637731931676556	0.0477585218024728	0.435143189407416	0.672743362301802	0.547071732688473	False	False	MCF-7	ESR1		NA	NA			9	78894205	T	T	0.8332	C	0.1668	gnoMADg:nfe	9_78894205_T_C	9	78894205	T	C	9_78894205_T_C	64	0	0	0	0
rs9934468	chr16	52932090	C	T	54	56	110	0.490909090909091	0.512267139021963	0.4719454	0.436857396817501	0.611156218296914	0.0461789221071028	0.410899638586546	0.63216818216547	0.524006807557208	False	True	LNCaP	AR		NA	NA			16	52898178		T	0.5302	C	0.4698	gnoMADg:nfe	16_52898178_C_T	16	52898178	C	T	16_52898178_C_T	40	0	0	0	0.0464788732394366
rs6685742	chr1	171674774	G	A	47	53	100	0.47	0.497919124321278	0.47158115	0.405447738733423	0.589462570644721	0.0483281199738262	0.388858539467078	0.6248235634741	0.497455154689072	False	False	MCF-7	ESR1		NA	NA			1	171705634	A	G	0.6938	A	0.3062	gnoMADg:nfe	1_171705634_G_A	1	171705634	G	A	1_171705634_G_A	110	6	4	2	0.3	METTL13;FMO4;DNM3;VAMP4	DNM3;VAMP4	Mean platelet volume;Mean platelet (thrombocyte) volume;Platelet distribution width;Comparative height size at age 10;Platelet distribution width;Mean platelet volume
rs11706917	chr3	72355054	G	A	35	72	107	0.327102803738318	0.497919124321278	0.37138375	0.358531054869556	0.547715458036453	0.0495511279818279	0.341297442982143	0.589006749597645	0.453123256453005	False	False	MCF-7	ESR1		NA	NA			3	72305903	G	G	0.7594	A	0.2407	gnoMADg:nfe	3_72305903_G_A	3	72305903	G	A	3_72305903_G_A	58	1	0	0	0.086317907444668			Monocyte percentage
rs1583802	chr14	33787056	C	T	51	62	113	0.451327433628319	0.488080552783458	0.4431259	0.422580400445527	0.598175579949673	0.0462879650611886	0.39988360796328	0.619663643005083	0.5103779901976	False	False	MCF-7	ESR1		NA	NA			14	33317850	C	C	0.7065	T	0.2935	gnoMADg:nfe	14_33317850_C_T	14	33317850	C	T	14_33317850_C_T	101	0	0	0	0.0334004024144869
rs572126	chr11	118359161	G	A	81	82	163	0.496932515337423	0.507897037125996	0.4871132	0.43865607551639	0.586135793901864	0.0378782669870135	0.404573255445768	0.598571652641052	0.512395934709127	False	True	GM12878	STAG1		NA	NA			11	118488446	G	A	0.8099	G	0.1901	gnoMADg:nfe	11_118488446_G_A	11	118488446	G	A	11_118488446_G_A	74	0	6	3	0.179678068410463	IFT46;ARCN1;TRAPPC4;TMEM25;MPZL2;ATP5MG	IFT46;TMEM25;PHLDB1
rs9812625	chr3	67040974	C	G	169	209	378	0.447089947089947	0.498365277397508	0.4513456	0.443595992320801	0.548673244290658	0.0291220080224619	0.403251672105393	0.55651142519937	0.496134618305729	False	True	GM19239	CTCF		NA	NA			3	66990550	G	G	0.7592	C	0.241	gnoMADg:nfe	3_66990550_C_G	3	66990550	C	G	3_66990550_C_G	59	0	1	0	0.0929577464788732	KBTBD8
rs9960471	chr18	61642539	C	T	66	56	122	0.540983606557377	0.501740622029185	0.58921995	0.373800521815208	0.536083271286661	0.0425331460644933	0.359614649800231	0.564040864301785	0.454941896550935	False	True	SK-N-SH	CTCF		NA	NA			18	63975305	T	C	0.8104	T	0.1896	gnoMADg:nfe	18_63975305_C_T	18	63975305	C	T	18_63975305_C_T	39	0	3	1	0.306639839034205	SERPINB10;SERPINB8;SERPINB2	SERPINB8
rs3828188	chr2	113954247	G	A	49	52	101	0.485148514851485	0.497919124321278	0.48851145	0.406039189190666	0.586665450280346	0.0475847930989518	0.383842864425942	0.608400501818732	0.496352319735506	False	False	MCF-7	ESR1		NA	NA			2	113196670	G	G	0.5185	A	0.4815	gnoMADg:nfe	2_113196670_G_A	2	113196670	G	A	2_113196670_G_A	155	31	4	2	0.400603621730382	RABL2A;PAX8;PSD4;IL1RN	PAX8;PSD4	White blood cell count;Hydrocele;Spermatocele;Leg fat-free mass (left);Whole body fat-free mass;Trunk fat-free mass;Hematocrit;Leg fat-free mass (right);Weight;Arm fat-free mass (right);Arm predicted mass (left);Weight;Arm fat-free mass (left);Neutrophil count;Lymphocyte counts;Red blood cell count;White blood cell count;Arm predicted mass (right);Hemoglobin;White blood cell count;Lymphocyte coun…
rs11083957	chr19	29906561	C	T	111	266	377	0.294429708222812	0.488080552783458	0.3238332	0.405632946964997	0.527760402596521	0.0322568804299099	0.377387854436775	0.546612745661011	0.466696674780759	False	True	MCF-7	ESR1		NA	NA			19	29415654	C	C	0.6593	T	0.3407	gnoMADg:nfe	19_29415654_C_T	19	29415654	C	T	19_29415654_C_T	35	0	0	0	0.0531187122736418
rs2511082	chr11	86183632	C	T	57	67	124	0.459677419354839	0.488080552783458	0.4256013	0.452761964266754	0.611265231972637	0.0421372146542382	0.423397265355471	0.630217636302104	0.532013598119696	False	False	MCF-7	ESR1		NA	NA			11	86472590	T	C	0.5914	T	0.4086	gnoMADg:nfe	11_86472590_C_T	11	86472590	C	T	11_86472590_C_T	54	4	3	1	0.313883299798793	ME3;CCDC81;PRSS23	ME3	Impedance of arm (right);Impedance of whole body;Impedance of leg (right);Impedance of leg (left)
rs6920755	chr6	148633283	G	A	194	224	418	0.464114832535885	0.497919124321278	0.4181161	0.495801591607739	0.596335720400741	0.0270290577780957	0.473666860203349	0.614804293509545	0.54606865600424	False	True	MCF-7	ESR1		NA	NA			6	148312147	G	G	0.6378	A	0.3622	gnoMADg:nfe	6_148312147_G_A	6	148312147	G	A	6_148312147_G_A	36	0	0	0	0.0798792756539235
rs4539125	chr1	117482765	C	T	85	196	281	0.302491103202847	0.488080552783458	0.3459467	0.384140488810001	0.518261179450572	0.0351115664907413	0.361748334143622	0.535482959707382	0.451200834130287	False	False	MCF-7	ESR1	True	NA	NA	SRR5687490_dedup.bam.motifs_3_GCkTGAGCCACCGC	NoPeak	1	116940143	C	T	0.6718	C	0.3282	gnoMADg:nfe	1_116940143_C_T	1	116940143	C	T	1_116940143_C_T	57	0	3	0	0.305633802816901	TTF2;CD101;PTGFRN
rs4705204	chr5	147215120	T	G	33	84	117	0.282051282051282	0.495984232704801	0.328301	0.362893056568984	0.55036260149707	0.0490422698694817	0.33969724647483	0.573715957931637	0.456627829033027	False	True	A549	CEBPB		NA	NA			5	147835557	T	T	0.8069	G	0.1931	gnoMADg:nfe	5_147835557_T_G	5	147835557	T	G	5_147835557_T_G	45	0	3	0	0.185915492957746	PPP2R2B;SPINK1;SCGB3A2
rs12590112	chr14	35364015	T	C	75	67	142	0.528169014084507	0.529411337425034	0.5645656	0.391289365939823	0.544302279632046	0.040617524076229	0.370259496008669	0.565747716799412	0.467795822785935	False	False	MCF-7	ESR1		NA	NA			14	34894809	T	T	0.6263	C	0.3737	gnoMADg:nfe	14_34894809_T_C	14	34894809	T	C	14_34894809_T_C	70	4	4	2	0.280080482897384	PPP2R3C;FAM177A1;NFKBIA;SRP54	BAZ1A;SRP54	Heel bone mineral density;Lymphocyte counts;Lymphocyte counts;Heel broadband ultrasound attenuation direct entry
rs752046	chr12	107111560	A	G	83	33	116	0.71551724137931	0.517705224728837	0.72445205	0.393806263132566	0.590338553888077	0.0502310899621646	0.364071786093371	0.621882370544397	0.492072408510321	False	False	MCF-7	ESR1		NA	NA			12	106717782	G	G	0.52	A	0.48	gnoMADg:nfe	12_106717782_A_G	12	106717782	A	G	12_106717782_A_G	104	1	3	1	0.300402414486922	TMEM263;POLR3B;ABTB3	TMEM263	Standing height
rs7027192	chr9	98406181	C	T	47	92	139	0.338129496402878	0.488080552783458	0.302533	0.451489805968898	0.612786597719661	0.0431161087638557	0.443089810831143	0.6547349280691	0.53213820184428	False	False	MCF-7	ESR1		NA	NA			9	95643899	C	C	0.6986	T	0.3014	gnoMADg:nfe	9_95643899_C_T	9	95643899	C	T	9_95643899_C_T	51	0	0	0	0.0464788732394366
rs4640664	chr4	86932486	T	C	82	103	185	0.443243243243243	0.498614135174075	0.449712675	0.420782078147471	0.56395615757785	0.0369157789541307	0.402266554116403	0.584695767124372	0.49236911786266	False	True	MCF10	FOS		NA	NA			4	86011333	C	T	0.5236	C	0.4764	gnoMADg:nfe	4_86011333_T_C	4	86011333	T	C	4_86011333_T_C	52	0	0	0	0
rs749008	chr2	127859441	A	G	61	57	118	0.516949152542373	0.517705224728837	0.5135079	0.424778843667174	0.592276501901505	0.0441078473569977	0.398903672066543	0.617819298328028	0.50852767278434	False	False	MCF-7	ESR1		NA	NA			2	127101865	G	A	0.6381	G	0.3619	gnoMADg:nfe	2_127101865_A_G	2	127101865	A	G	2_127101865_A_G	73	0	2	1	0.319919517102616	BIN1;ERCC3	BIN1
rs184347	chr14	80131977	G	A	44	57	101	0.435643564356436	0.497919124321278	0.4159421	0.42942600757536	0.61005226866504	0.0476972372437397	0.406694187814126	0.636190426892985	0.5197391381202	False	False	MCF-7	ESR1		NA	NA			14	79665634	A	G	0.7774	A	0.2226	gnoMADg:nfe	14_79665634_G_A	14	79665634	G	A	14_79665634_G_A	41	0	0	0	0.0201207243460765
rs2456051	chr15	76477323	G	A	87	75	162	0.537037037037037	0.497919124321278	0.57486885	0.388689096872263	0.545941926023771	0.0395462484995418	0.361043619561599	0.567934173686381	0.467315511448017	False	False	MCF-7	ESR1		NA	NA			15	76184982	A	G	0.7473	A	0.2527	gnoMADg:nfe	15_76184982_G_A	15	76184982	G	A	15_76184982_G_A	59	1	8	1	0.359154929577465	PSTPIP1;COMMD4;SCAPER;ISL2;SNX33;UBE2Q2;TSPAN3;ETFA	ETFA	Electron transfer flavoprotein subunit alpha mitochondrial measurement
rs16842240	chr3	134619724	C	A	51	52	103	0.495145631067961	0.503582165596104	0.54494085	0.369158690469771	0.539152973074611	0.0455960031627462	0.344173262777138	0.565489843002693	0.454155831772191	False	False	MCF-7	ESR1	True	NA	NA	MA0112.1_CCAGGTCACCrTGrCCym	JASPAR	3	134900882	C	C	0.8897	A	0.1103	gnoMADg:nfe	3_134900882_C_A	3	134900882	C	A	3_134900882_C_A	42	0	0	0	0.0732394366197183
rs6679330	chr1	218067665	C	T	119	56	175	0.68	0.488080552783458	0.69621865	0.404758846804077	0.55857580762428	0.0399429703044816	0.377712647781826	0.582226435370683	0.481667327214179	False	False	MCF-7	ESR1		NA	NA			1	217894323	C	C	0.5182	T	0.4818	gnoMADg:nfe	1_217894323_C_T	1	217894323	C	T	1_217894323_C_T	58	0	0	0	0.0331991951710262
rs723212	chr10	61725913	A	G	58	55	113	0.513274336283186	0.486719102548402	0.4970989	0.425846687919625	0.60371434344041	0.0458842743656368	0.408460733089519	0.62599606421703	0.514780515680017	False	False	T-47D	PGR		NA	NA			10	59966155	A	A	0.5994	G	0.4007	gnoMADg:nfe	10_59966155_A_G	10	59966155	A	G	10_59966155_A_G	99	0	1	0	0.13943661971831	CCDC6
rs10840300	chr11	9796727	G	A	76	68	144	0.527777777777778	0.513456188311032	0.5301691	0.416958032193615	0.578074491199033	0.0411236028450212	0.395552782630065	0.601363925740645	0.497516261696324	False	True	LNCaP	AR		NA	NA			11	9775180	G	G	0.6028	A	0.3974	gnoMADg:nfe	11_9775180_G_A	11	9775180	G	A	11_9775180_G_A	97	5	3	1	0.126760563380282	SBF2;SWAP70;WEE1	SWAP70	Mean spheric corpuscular volume;Hypertension;Neutrophil count;Hematocrit;Hematocrit
rs5011574	chr12	68767127	G	T	59	56	115	0.51304347826087	0.500399116156835	0.49854765	0.436845616705394	0.597108650948645	0.0423200693652963	0.404864850498268	0.609460734466288	0.516977133827019	False	True	GM12878	MLLT1		NA	NA			12	68373347	T	T	0.7255	G	0.2745	gnoMADg:nfe	12_68373347_G_T	12	68373347	G	T	12_68373347_G_T	53	0	0	0	0.0796780684104628
rs2509719	chr11	67418309	A	G	77	90	167	0.461077844311377	0.517705224728837	0.4318563	0.453911143727484	0.613760348141949	0.0403820814436038	0.418984981370232	0.623238895579923	0.533835745934717	False	False	MCF-7	ESR1		NA	NA			11	67650838	G	G	0.898	A	0.102	gnoMADg:nfe	11_67650838_A_G	11	67650838	A	G	11_67650838_A_G	41	0	4	2	0.207042253521127	ALDH3B2;TCIRG1;NUDT8;ACY3	ALDH3B2;KDM2A
rs9934468	chr16	52932090	C	T	54	56	110	0.490909090909091	0.512267139021963	0.4719454	0.436857396817501	0.611156218296914	0.0461789221071028	0.410899638586546	0.63216818216547	0.524006807557208	False	True	LNCaP	AR		NA	NA			16	52898178		T	0.5302	C	0.4698	gnoMADg:nfe	16_52898178_C_T	16	52898178	C	T	16_52898178_C_T	40	0	0	0	0.0464788732394366
rs2998081	chr10	32493108	A	C	80	74	154	0.519480519480519	0.514362825199442	0.4829185	0.462351811752352	0.616073804700446	0.0403481608652242	0.435313826570714	0.632267806758793	0.539212808226399	False	False	MCF-7	ESR1		NA	NA			10	32204180	A	C	0.5226	A	0.4774	gnoMADg:nfe	10_32204180_A_C	10	32204180	A	C	10_32204180_A_C	37	0	1	0	0.0929577464788732	ARHGAP12
rs7128969	chr11	70205017	C	A	66	98	164	0.402439024390244	0.503582165596104	0.38505645	0.443819049604987	0.600689508184317	0.0413574697602279	0.414341628611042	0.616954692952866	0.522254278894652	False	False	MCF-7	ESR1		NA	NA			11	70358911	A	C	0.8807	A	0.1193	gnoMADg:nfe	11_70358911_C_A	11	70358911	C	A	11_70358911_C_A	92	0	2	1	0.206036217303823	PPFIA1;CTTN	CTTN
rs8015695	chr14	76697900	A	G	63	54	117	0.538461538461538	0.517705224728837	0.58182405	0.376139819538953	0.543584810120969	0.0451529385976339	0.355524596933536	0.570746686531662	0.459862314829961	False	False	MCF-7	ESR1		NA	NA			14	76231557	A	A	0.7704	G	0.2296	gnoMADg:nfe	14_76231557_A_G	14	76231557	A	G	14_76231557_A_G	39	0	1	0	0.0929577464788732	ESRRB
rs2611782	chr17	56717956	T	C	60	65	125	0.48	0.502755106154083	0.447071	0.454408017503841	0.614379275340168	0.0426831377608959	0.431824037065478	0.640762729363295	0.534393646422004	False	True	LNCaP	FOXA1		NA	NA			17	58640595	C	C	0.6294	T	0.3706	gnoMADg:nfe	17_58640595_T_C	17	58640595	T	C	17_58640595_T_C	135	15	14	4	0.374044265593561	PRR11;SKA2;RNF43;MTMR4;IGBP1C;MPO;PPM1E;TEX14;SMG8;TRIM37;RAD51C;TSPOAP1;SUPT4H1;SEPTIN4	SKA2;TEX14;TRIM37;SEPTIN4	Monocyte percentage of white cells;Cognitive performance;Monocyte count;Myeloperoxidase levels;Monocyte percentage of white cells;Mean corpuscular hemoglobin;Monocyte count;Mean corpuscular volume;Monocyte count;Mean corpuscular volume;Mean corpuscular hemoglobin;Monocyte percentage;Intelligence;Mean spheric corpuscular volume;Granulocyte percentage of myeloid white cells
rs1532485	chr3	180319981	G	T	40	133	173	0.23121387283237	0.500151274980677	0.2245823	0.428873688536089	0.598470994020222	0.0450640684821109	0.403456451502524	0.619280441944163	0.513672341278156	False	True	T-47D	KDM5A		NA	NA			3	180602193	G	G	0.9011	T	0.09889	gnoMADg:nfe	3_180602193_G_T	3	180602193	G	T	3_180602193_G_T	66	0	2	0	0.192756539235412	TTC14;CCDC39
rs13242289	chr7	47128360	G	A	228	217	445	0.512359550561798	0.501853127671895	0.47237995	0.495264258049771	0.586433512245918	0.0243365493362252	0.478094048199514	0.598195025943545	0.540848885147845	False	True	PANC-1	CTCF	True	NA	NA	SRR3180009_dedup.bam.motifs_2_AyrGCGCCCyCTn;SRR6845320_dedup.bam.motifs_3_TrsCGGGCGCnnT	NoPeak	7	47088762	G	G	0.7682	A	0.2318	gnoMADg:nfe	7_47088762_G_A	7	47088762	G	A	7_47088762_G_A	43	0	0	0	0.0663983903420523
rs3818337	chr9	104295764	G	T	182	149	331	0.549848942598187	0.502750278585592	0.53357965	0.467744938546606	0.57425557610546	0.0287042334180807	0.431656759349613	0.586574994107251	0.521000257326033	False	True	GM12878	PBX3		NA	NA			9	101533482	T	T	0.5749	G	0.4251	gnoMADg:nfe	9_101533482_G_T	9	101533482	G	T	9_101533482_G_T	51	0	3	0	0.159356136820926	GRIN3A;RNF20;ZNF189
rs227437	chr14	70454272	G	A	57	64	121	0.471074380165289	0.497919124321278	0.4322032	0.460587475501459	0.625104461488662	0.0436160617962341	0.439408747451717	0.651922717757688	0.54284596849506	False	False	MCF-7	ESR1		NA	NA			14	69987555	G	G	0.8174	A	0.1826	gnoMADg:nfe	14_69987555_G_A	14	69987555	G	A	14_69987555_G_A	91	4	1	2	0.260160965794769	SMOC1	SMOC1;COX16	Standing height;Forced expiratory volume in 1-second (fev1) predicted;Appendicular lean mass;Appendicular lean mass
rs10796055	chr10	6407460	C	T	667	676	1343	0.496649292628444	0.513270377975976	0.508501	0.456274786110355	0.529024467363374	0.0189114478500886	0.431833275422416	0.533817221702708	0.492649626736864	False	True	T-47D	ESR1		NA	NA			10	6365498	C	T	0.7391	C	0.2609	gnoMADg:nfe	10_6365498_C_T	10	6365498	C	T	10_6365498_C_T	73	5	1	0	0.086317907444668	PFKFB3		Thyroid problem (not cancer);Levothyroxine sodium | treatment/medication code;Hypothyroidism or myxedema;Diabetes or endocrine disease;Hypothyroidism/myxoedema | non-cancer illness code self-reported
rs3740637	chr11	63713317	G	A	359	329	688	0.521802325581395	0.497919124321278	0.54602295	0.434612988828922	0.520302620359078	0.0224050889311884	0.41532649409837	0.531556323859066	0.477457804594	False	True	MCF-7	ESR1		NA	NA			11	63945845	G	G	0.608	A	0.392	gnoMADg:nfe	11_63945845_G_A	11	63945845	G	A	11_63945845_G_A	126	1	6	1	0.239034205231388	PLAAT3;COX8A;NAA40;PRDX5;MARK2;OTUB1	MARK2	Urate levels
rs1544087	chr10	130328926	C	T	143	155	298	0.479865771812081	0.490008686519679	0.47497435	0.44730690885715	0.564459307367384	0.0302180940727613	0.418477501109794	0.570659104887583	0.505883108112267	False	True	PANC-1	CTCF	True	NA	NA	SRR094275_dedup.bam.motifs_0_sCAyTCCATCTrG	NoPeak	10	128530662	T	T	0.6076	C	0.3924	gnoMADg:nfe	10_128530662_C_T	10	128530662	C	T	10_128530662_C_T	36	0	0	0	0.0132796780684105
rs6706156	chr2	31380955	T	C	48	56	104	0.461538461538462	0.529411337425034	0.4696361	0.403524396449128	0.582638334971306	0.0468997236135021	0.384307690460262	0.610833211332944	0.493081365710217	False	False	MCF-7	ESR1		NA	NA			2	31158089	T	C	0.7467	T	0.2535	gnoMADg:nfe	2_31158089_T_C	2	31158089	T	C	2_31158089_T_C	52	0	0	0	0.0663983903420523
rs17555663	chr8	40386789	T	C	55	57	112	0.491071428571429	0.498622094112791	0.5147122	0.390422170900094	0.5631962408313	0.0452010510388936	0.368369757508683	0.58738568825138	0.476809205865697	False	True	T-47D	GATA3		NA	NA			8	40529270	T	T	0.7407	C	0.2593	gnoMADg:nfe	8_40529270_T_C	8	40529270	T	C	8_40529270_T_C	45	0	0	0	0.0199195171026157
rs153002	chr16	15491484	C	T	79	61	140	0.564285714285714	0.488080552783458	0.54590435	0.439742621959336	0.597302217213866	0.0413997223242386	0.408259494798772	0.614225378456187	0.518522419586601	False	False	MCF-7	ESR1		NA	NA			16	15397627		C	0.756	T	0.244	gnoMADg:nfe	16_15397627_C_T	16	15397627	C	T	16_15397627_C_T	53	0	4	0	0.206036217303823	RRN3;MPV17L;BMERB1;NTAN1
rs6813195	chr4	153520475	C	T	63	48	111	0.567567567567568	0.488080552783458	0.565621	0.42001948261255	0.5911612973319	0.0455227610855131	0.400836442444193	0.627676337171308	0.505590389972225	False	False	MCF-7	ESR1		NA	NA			4	152599323	C	C	0.7232	T	0.2768	gnoMADg:nfe	4_152599323_C_T	4	152599323	C	T	4_152599323_C_T	132	8	1	0	0.15271629778672	FBXW7		Eosinophil percentage of white cells;Type 2 diabetes;Type 2 diabetes;Eosinophil counts;Type 2 diabetes (adjusted for BMI);Red cell distribution width;Eosinophil counts;Eosinophill count
rs236471	chr6	36695661	A	C	286	123	409	0.699266503667482	0.486263376116541	0.6871837	0.452032772300274	0.577310957022968	0.0311553692076876	0.429997604015587	0.593089878876741	0.514671864661621	False	True	T-47D	PGR		NA	NA			6	36727884	C	A	0.6146	C	0.3856	gnoMADg:nfe	6_36727884_A_C	6	36727884	A	C	6_36727884_A_C	108	1	3	1	0.233601609657948	ETV7;RAB44;CDKN1A	CPNE5	Mean platelet volume
rs7846270	chr8	125570800	C	T	161	81	242	0.665289256198347	0.488080552783458	0.64890185	0.448443419793866	0.588927783724177	0.0371086703231084	0.426202797608483	0.604607768982999	0.518685601759021	False	False	MCF-7	ESR1		NA	NA			8	124558559	C	T	0.5633	C	0.4367	gnoMADg:nfe	8_124558559_C_T	8	124558559	C	T	8_124558559_C_T	44	0	3	1	0.239637826961771	NDUFB9;MTSS1;TRMT12	MTSS1
rs4988821	chr6	32399022	A	G	32	74	106	0.30188679245283	0.504406712112491	0.3182693	0.394507952178441	0.583953031156544	0.0505629370182413	0.372516134347353	0.614597919488995	0.489230491667492	False	True	HepG2	MAFK		NA	NA			6	32431245	A	A	0.7115	G	0.2885	gnoMADg:nfe	6_32431245_A_G	6	32431245	A	G	6_32431245_A_G	398	67	25	11	0.367002012072435	RNF5;HLA-DQA2;HLA-DQA1;ATF6B;HLA-DQB2;FKBPL;PBX2;DDAH2;LST1;PSMB9;C4A;CYP21A2;VWA7;BTNL2;HLA-DRA;DDX39B;HSPA1B;HLA-DQB1;HLA-DRB1;HLA-DMA;LY6G6C;MICB;HLA-DRB5;C4B;ATP6V1G2	HLA-DQA2;HLA-DQA1;HLA-DQB2;CYP21A2;TSBP1;HLA-DQB1;HLA-DRB1;HLA-DMA;HLA-DRB5;BAG6;PRRC2A	Chronic lower respiratory diseases;Other diseases of the digestive system;Interstitial lung disease endpoints;Iridocyclitis;Ankylosing spondylitis;Hayfever/allergic rhinitis | non-cancer illness code self-reported;Red blood cell (erythrocyte) distribution width;Thyrotoxicosis with or without goiter;Psoriasis;Acute and subacute iridocyclitis;Psoriasis | non-cancer illness code self-reported;Ulcera…
rs4537545	chr1	154418879	C	T	78	60	138	0.565217391304348	0.488080552783458	0.5262859	0.451444158511822	0.61452121870163	0.0427445831758656	0.433771174069561	0.648127417650328	0.532982688606726	False	False	MCF-7	ESR1		NA	NA			1	154446403	C	C	0.5957	T	0.4043	gnoMADg:nfe	1_154446403_C_T	1	154446403	C	T	1_154446403_C_T	238	50	3	3	0.51307847082495	UBE2Q1;IL6R;NUP210L	IL6R;TDRD10;SHE	Platelet count;Mean corpuscular volume;Eczema or dermatitis;Interleukin-6 receptor subunit alpha levels;Mean platelet volume;Mean sphered cell volume;Hemoglobin concentration;Red cell distribution width;Monocyte percentage of white cells;Mean corpuscular haemoglobin;Sex hormone-binding globulin levels adjusted for BMI;Sex hormone-binding globulin levels;Mean corpuscular volume;None of the above |…
rs4880687	chr10	4823414	A	G	57	70	127	0.448818897637795	0.514724887650242	0.4809319	0.384268078841263	0.550944302579925	0.0430542058807802	0.368589826356271	0.577035926692608	0.467606190710594	False	True	HUVEC	NOTCH1		NA	NA			10	4781222	A	G	0.561	A	0.439	gnoMADg:nfe	10_4781222_A_G	10	4781222	A	G	10_4781222_A_G	47	0	2	0	0.159356136820926	AKR1C1;AKR1E2
rs9849379	chr3	118198045	C	T	59	66	125	0.472	0.508433596569094	0.4980025	0.394334919349667	0.557346816732687	0.0423796683000556	0.375016125319304	0.583302973222112	0.475840868041177	False	True	H1-hESC	SRF		NA	NA			3	118479198	C	C	0.6583	T	0.3417	gnoMADg:nfe	3_118479198_C_T	3	118479198	C	T	3_118479198_C_T	74	0	0	0	0
rs337875	chr5	78194997	C	T	31	76	107	0.289719626168224	0.488080552783458	0.3193533	0.367523668874301	0.557498163292463	0.0502827511997945	0.347902361176729	0.593967645807031	0.462510916083382	False	False	MCF-7	ESR1		NA	NA			5	78899174	T	T	0.6505	C	0.3495	gnoMADg:nfe	5_78899174_C_T	5	78899174	C	T	5_78899174_C_T	63	0	1	1	0.339637826961771	ARSB	ARSB
rs4125973	chr2	180946075	T	C	51	55	106	0.481132075471698	0.529411337425034	0.4663171	0.427747633598089	0.604947627481357	0.0476470689710577	0.406061841728703	0.641828082416177	0.516347630539723	False	False	MCF-7	ESR1		NA	NA			2	180081348	T	T	0.5369	C	0.4631	gnoMADg:nfe	2_180081348_T_C	2	180081348	T	C	2_180081348_T_C	94	0	0	0	0.0597585513078471
rs12323683	chr14	63829669	T	C	78	62	140	0.557142857142857	0.529411337425034	0.5690407	0.415219434174004	0.57274444480809	0.0412938698261407	0.380906504295442	0.590276794011041	0.493981939491047	False	False	MCF-7	ESR1		NA	NA			14	63362951	T	T	0.9299	C	0.07008	gnoMADg:nfe	14_63362951_T_C	14	63362951	T	C	14_63362951_T_C	93	0	1	0	0.106237424547284	PPP2R5E
rs2119239	chr10	21345220	T	C	49	64	113	0.433628318584071	0.529411337425034	0.4514859	0.398590079832375	0.575090913579456	0.0462167910582254	0.374587897849883	0.595651402479564	0.486840496705915	False	False	MCF-7	ESR1		NA	NA			10	21056291	T	T	0.6108	C	0.3892	gnoMADg:nfe	10_21056291_T_C	10	21056291	T	C	10_21056291_T_C	71	0	1	0	0.132997987927565	NEBL
rs17804071	chr14	91852876	G	A	103	72	175	0.588571428571429	0.497919124321278	0.6107612	0.397293915850901	0.549750521240618	0.0391341918344506	0.369464382524821	0.567681257284602	0.473522218545759	False	False	MCF-7	ESR1		NA	NA			14	91386532	G	G	0.8403	A	0.1597	gnoMADg:nfe	14_91386532_G_A	14	91386532	G	A	14_91386532_G_A	46	0	4	0	0.172837022132797	TC2N;GPR68;CCDC88C;FBLN5
rs718760	chr8	98299726	C	A	57	90	147	0.387755102040816	0.503582165596104	0.43467635	0.37887358249681	0.536559001850855	0.0409862794666927	0.345582518021819	0.54596417545602	0.457716292173832	False	False	MCF-7	ESR1		NA	NA			8	97287498	C	C	0.7831	A	0.2169	gnoMADg:nfe	8_97287498_C_A	8	97287498	C	A	8_97287498_C_A	52	0	1	0	0.185915492957746	TSPYL5
rs12424560	chr12	96543225	G	A	43	100	143	0.300699300699301	0.497919124321278	0.2798971	0.443643310030028	0.610087253063524	0.0440626569290363	0.425356605653298	0.636420340057535	0.526865281546776	False	False	MCF-7	ESR1		NA	NA			12	96149447	A	G	0.6586	A	0.3414	gnoMADg:nfe	12_96149447_G_A	12	96149447	G	A	12_96149447_G_A	44	0	1	0	0.0796780684104628	LTA4H
rs2295529	chr14	91581043	G	T	66	62	128	0.515625	0.507344512471879	0.5209253	0.413894015114866	0.572139417020408	0.0410410229873223	0.385517035774645	0.59053289069048	0.493016716067637	False	True	T-47D	ESR1		NA	NA			14	91114699	G	G	0.8857	T	0.1143	gnoMADg:nfe	14_91114699_G_T	14	91114699	G	T	14_91114699_G_T	47	0	1	1	0.333199195171026	DGLUCY	DGLUCY
rs1431756	chr8	88155628	A	G	52	116	168	0.30952380952381	0.517705224728837	0.3272599	0.396557288379832	0.552720437722025	0.041205230372458	0.385565908165921	0.591006373105728	0.474638863050929	False	False	MCF-7	ESR1		NA	NA			8	87143400	G	A	0.5259	G	0.4741	gnoMADg:nfe	8_87143400_A_G	8	87143400	A	G	8_87143400_A_G	61	0	0	0	0.0466800804828974
rs868985	chr2	64637228	A	G	55	52	107	0.514018691588785	0.517705224728837	0.48051815	0.447373186895116	0.621551241115009	0.0456945978791114	0.424823378678541	0.645419500044441	0.534462214005063	False	False	MCF-7	ESR1		NA	NA			2	64410094	A	A	0.6907	G	0.3093	gnoMADg:nfe	2_64410094_A_G	2	64410094	A	G	2_64410094_A_G	39	0	0	0	0.0597585513078471
rs12494991	chr3	172011774	A	G	49	54	103	0.475728155339806	0.517705224728837	0.45521705	0.431975551684827	0.610657102158268	0.0475983299733146	0.40680345495383	0.637741528030052	0.521316326921547	False	False	MCF-7	ESR1		NA	NA			3	172293984	A	A	0.7721	G	0.2279	gnoMADg:nfe	3_172293984_A_G	3	172293984	A	G	3_172293984_A_G	49	0	0	0	0.11307847082495
rs9635542	chr16	5001380	A	G	86	71	157	0.547770700636943	0.517705224728837	0.50980195	0.457552926539612	0.614350566910761	0.0405615906131062	0.436974994302451	0.63090998899752	0.535951746725186	False	False	MCF-7	ESR1	True	NA	NA	SRR5687490_dedup.bam.motifs_3_GCkTGAGCCACCGC	NoPeak	16	4951379	A	A	0.8949	G	0.1051	gnoMADg:nfe	16_4951379_A_G	16	4951379	A	G	16_4951379_A_G	62	0	3	0	0.185915492957746	ROGDI;PPL;SEC14L5
rs12547643	chr8	128713173	G	A	76	133	209	0.363636363636364	0.497919124321278	0.3484745	0.438298132596665	0.583222597572335	0.0365296080367043	0.431549432643512	0.609993494999643	0.5107603650845	False	False	MCF-7	ESR1		NA	NA			8	127700928	A	G	0.657	A	0.343	gnoMADg:nfe	8_127700928_G_A	8	127700928	G	A	8_127700928_G_A	43	0	0	0	0.0597585513078471
rs6477693	chr9	111918365	C	A	75	57	132	0.568181818181818	0.503582165596104	0.56223905	0.428989086332415	0.585427986933267	0.0409140072570459	0.396845062965652	0.601860917881486	0.507208536632841	False	False	MCF-7	ESR1		NA	NA			9	109156085	A	A	0.7202	C	0.2798	gnoMADg:nfe	9_109156085_C_A	9	109156085	C	A	9_109156085_C_A	100	0	3	1	0.219114688128773	ABITRAM;TMEM245;FRRS1L	ELP1
rs2806681	chr9	102984967	G	A	66	44	110	0.6	0.493784570328569	0.63319735	0.379076655520006	0.552568044460306	0.0461020794800042	0.355173896363719	0.579782388612065	0.465822349990156	False	True	MCF-7	FOXA1		NA	NA			9	100222685	A	A	0.5308	G	0.4692	gnoMADg:nfe	9_100222685_G_A	9	100222685	G	A	9_100222685_G_A	116	0	6	3	0.28692152917505	MSANTD3;INVS;ERP44;STX17;CAVIN4;TEX10	INVS;STX17;TEX10
rs17026339	chr2	85672330	C	G	49	60	109	0.44954128440367	0.506119779856526	0.4928703	0.374943411185934	0.547470534862215	0.0456946267512756	0.353328677393239	0.574073297478226	0.461206973024074	False	False	MCF-7	ESR1		NA	NA			2	85445207	C	C	0.8217	G	0.1783	gnoMADg:nfe	2_85445207_C_G	2	85445207	C	G	2_85445207_C_G	57	0	4	0	0.165995975855131	CAPG;ATOH8;RETSAT;VAMP5
rs11251728	chr10	3163452	T	C	89	60	149	0.597315436241611	0.529411337425034	0.57342095	0.438356933599525	0.590783449723469	0.039411790334782	0.422986668655205	0.622338704787327	0.514570191661497	False	False	MCF-7	ESR1		NA	NA			10	3121260	T	T	0.522	C	0.4781	gnoMADg:nfe	10_3121260_T_C	10	3121260	T	C	10_3121260_T_C	51	0	2	2	0.393762575452716	PITRM1;PFKP	PITRM1;PFKP
rs11989125	chr8	135211793	A	G	80	64	144	0.555555555555556	0.517705224728837	0.5567018	0.424691383982974	0.582376803337018	0.0409862794666927	0.391400319507982	0.591781976942183	0.503534093659996	False	False	MCF-7	ESR1		NA	NA			8	134199550	A	A	0.7943	G	0.2057	gnoMADg:nfe	8_134199550_A_G	8	134199550	A	G	8_134199550_A_G	46	0	0	0	0
rs1212985	chr6	139227530	T	G	54	47	101	0.534653465346535	0.530455893596286	0.57403515	0.370721292171183	0.55389112547312	0.0490191984099321	0.349312648280802	0.589653038440897	0.462306208822151	False	False	MCF-7	ESR1		NA	NA			6	138906393	T	T	0.5241	G	0.4759	gnoMADg:nfe	6_138906393_T_G	6	138906393	T	G	6_138906393_T_G	79	1	3	0	0.192756539235412	ECT2L;REPS1;ABRACL		Reticulocyte fraction of red cells
rs1867500	chr12	46554730	C	T	80	67	147	0.54421768707483	0.512018017422256	0.51421335	0.446975437134296	0.602728429176658	0.0402886051171768	0.445193872720369	0.643838290951445	0.524851933155477	False	True	SK-N-SH	EP300		NA	NA			12	46160947	C	C	0.5962	T	0.4038	gnoMADg:nfe	12_46160947_C_T	12	46160947	C	T	12_46160947_C_T	59	0	1	0	0.112877263581489	SLC38A1
rs7612780	chr3	31810558	A	G	78	71	149	0.523489932885906	0.499604574828026	0.5218562	0.425242431063498	0.586227566093836	0.0413041011697132	0.395348623448687	0.601568371719551	0.505734998578667	False	True	GM12892	CTCF		NA	NA			3	31769066	G	G	0.7655	A	0.2345	gnoMADg:nfe	3_31769066_A_G	3	31769066	A	G	3_31769066_A_G	49	0	0	2	0.207645875251509		OSBPL10;CNOT10
rs1149007	chr12	72032548	C	T	74	38	112	0.660714285714286	0.488080552783458	0.67221775	0.393951637740474	0.574224385231604	0.0480601240830257	0.375336572245389	0.616150494006186	0.484088011486039	False	False	MCF-7	ESR1		NA	NA			12	71638768	C	T	0.654	C	0.346	gnoMADg:nfe	12_71638768_C_T	12	71638768	C	T	12_71638768_C_T	58	0	2	2	0.192555331991952	TBC1D15;RAB21	ZFC3H1;LGR5
rs17684703	chr12	47224325	A	C	54	50	104	0.519230769230769	0.514362825199442	0.4683941	0.447307026289749	0.628177434826838	0.0468698835992152	0.437302394510088	0.668341536180309	0.537742230558294	False	False	MCF-7	ESR1		NA	NA			12	46830542	A	A	0.7728	C	0.2272	gnoMADg:nfe	12_46830542_A_C	12	46830542	A	C	12_46830542_A_C	93	0	2	0	0.0865191146881288	PCED1B;AMIGO2
rs11168637	chr12	48953504	G	A	64	67	131	0.488549618320611	0.497919124321278	0.51440705	0.399287487283674	0.556204462111804	0.0402291698979099	0.368276364381354	0.572310622232678	0.477745974697739	False	False	MCF-7	ESR1		NA	NA			12	48559721	G	G	0.5455	A	0.4545	gnoMADg:nfe	12_48559721_G_A	12	48559721	G	A	12_48559721_G_A	100	13	7	2	0.334004024144869	OR10AD1;ZNF641;ASB8;VDR;C12orf54;ANP32D;PFKM	C12orf54;PFKM	Red blood cell count;Hemoglobin levels;Red blood cell count;Hematocrit;Hemoglobin;Haematocrit percentage;Platelet count;Red blood cell count;Hemoglobin concentration;Hematocrit;Haemoglobin concentration;Red blood cell (erythrocyte) count;Hemoglobin A1c levels
rs7979852	chr12	118158758	A	C	54	48	102	0.529411764705882	0.514362825199442	0.52932295	0.407017423428553	0.590577634128063	0.0482975328713991	0.388611551855978	0.621923535117234	0.498797528778308	False	False	MCF-7	ESR1		NA	NA			12	117720953	C	A	0.6176	C	0.3824	gnoMADg:nfe	12_117720953_A_C	12	117720953	A	C	12_117720953_A_C	58	0	0	0	0.0533199195171026
rs321440	chr16	26704144	C	T	53	48	101	0.524752475247525	0.488080552783458	0.55410145	0.384893190200298	0.561249919613635	0.0476742612570406	0.357515806385705	0.589201097343732	0.473071554906967	False	False	MCF-7	ESR1		NA	NA			16	26692823	C	C	0.738	T	0.262	gnoMADg:nfe	16_26692823_C_T	16	26692823	C	T	16_26692823_C_T	40	0	0	0	0.0199195171026157
rs6813195	chr4	153520475	C	T	63	48	111	0.567567567567568	0.488080552783458	0.565621	0.42001948261255	0.5911612973319	0.0455227610855131	0.400836442444193	0.627676337171308	0.505590389972225	False	False	MCF-7	ESR1		NA	NA			4	152599323	C	C	0.7232	T	0.2768	gnoMADg:nfe	4_152599323_C_T	4	152599323	C	T	4_152599323_C_T	132	8	1	0	0.15271629778672	FBXW7		Eosinophil percentage of white cells;Type 2 diabetes;Type 2 diabetes;Eosinophil counts;Type 2 diabetes (adjusted for BMI);Red cell distribution width;Eosinophil counts;Eosinophill count
rs4640664	chr4	86932486	T	C	82	103	185	0.443243243243243	0.498614135174075	0.449712675	0.420782078147471	0.56395615757785	0.0369157789541307	0.402266554116403	0.584695767124372	0.49236911786266	False	True	MCF10	FOS		NA	NA			4	86011333	C	T	0.5236	C	0.4764	gnoMADg:nfe	4_86011333_T_C	4	86011333	T	C	4_86011333_T_C	52	0	0	0	0
rs6499092	chr16	66595842	G	A	140	109	249	0.562248995983936	0.507630796254283	0.54078465	0.445757746876297	0.581089084776795	0.0348240442698309	0.423942309657813	0.593226341904058	0.513423415826546	False	True	Jurkat	MYB		NA	NA			16	66561939	A	G	0.8803	A	0.1197	gnoMADg:nfe	16_66561939_G_A	16	66561939	G	A	16_66561939_G_A	67	0	9	0	0.199195171026157	TK2;PDP2;CMTM3;CMTM1;BEAN1;CKLF;CES2;NAE1;LRRC36
rs17735360	chr4	71554246	T	G	122	111	233	0.523605150214592	0.492938799465091	0.4898827	0.466444560361038	0.598220965724717	0.0342774662429532	0.446763546432994	0.614087593411638	0.532332763042877	False	True	HepG2	THAP11		NA	NA			4	70688529	T	T	0.9781	G	0.02187	gnoMADg:nfe	4_70688529_T_G	4	70688529	T	G	4_70688529_T_G	29	0	1	0	0.126156941649899	GRSF1
rs10746261	chr12	83325530	G	A	114	89	203	0.561576354679803	0.502664161148717	0.57672945	0.416420679525805	0.555596840450608	0.037088492666577	0.395862213741909	0.574800969700044	0.486008759988207	False	True	MCF-7	GATA3		NA	NA			12	82931751	G	A	0.7371	G	0.2629	gnoMADg:nfe	12_82931751_G_A	12	82931751	G	A	12_82931751_G_A	71	0	1	0	0.119718309859155	TMTC2
rs4775899	chr15	50967723	T	C	54	46	100	0.54	0.500109728238934	0.4902369	0.46056298037687	0.63663997927216	0.0459484324019894	0.434623055427592	0.66080507180139	0.548601479824515	False	True	GM12891	CTCF		NA	NA			15	50675526	C	C	0.5575	T	0.4425	gnoMADg:nfe	15_50675526_T_C	15	50675526	T	C	15_50675526_T_C	131	4	4	1	0.259959758551308	USP8;AP4E1;TRPM7;SPPL2A	TRPM7	White blood cell count;White blood cell count;Neutrophil count;Neutrophil count
rs4871634	chr8	120818483	G	A	69	80	149	0.463087248322148	0.497919124321278	0.45878265	0.426918565579423	0.586983747091716	0.0414598512707129	0.391419815770258	0.604540174610223	0.50695115633557	False	False	MCF-7	ESR1		NA	NA			8	119806243	A	G	0.6718	A	0.3282	gnoMADg:nfe	8_119806243_G_A	8	119806243	G	A	8_119806243_G_A	72	0	3	0	0.165995975855131	DSCC1;DEPTOR;TAF2
rs2229768	chr6	26104280	T	C	48	52	100	0.48	0.506161313319778	0.50913895	0.378469678488235	0.559256702659206	0.0476454812565085	0.358929706673389	0.595825639561347	0.468863190573721	False	True	Jurkat	MYB		NA	NA			6	26104052	T	T	0.7744	C	0.2256	gnoMADg:nfe	6_26104052_T_C	6	26104052	T	C	6_26104052_T_C	292	98	12	3	0.326559356136821	H1-2;H2BC11;TRIM38;H2BC1;BTN3A2;BTN2A2;H2BC5;H4C3;HMGN4;H4C2;SLC17A3;BTN2A1	TRIM38;H2AC6;BTN2A1	Hematocrit;Reticulocyte fraction of red cells;Red cell distribution width;Red cell distribution width;Hemoglobin concentration;Disorders of mineral metabolism;Standing height;Mean corpuscular haemoglobin concentration;Leg fat percentage (left);Disorders of mineral metabolism;Lung function (FVC);Body mass index;High light scatter reticulocyte count;Hemoglobin concentration;Mean corpuscular hemoglo…
rs6049288	chr20	2451451	G	T	78	69	147	0.530612244897959	0.504653961360438	0.5468589	0.400587490249776	0.559238707566021	0.0407815442378395	0.377327384264076	0.581779632523979	0.479913098907899	False	True	LNCaP	RB1		NA	NA			20	2470805	G	G	0.8932	T	0.1068	gnoMADg:nfe	20_2470805_G_T	20	2470805	G	T	20_2470805_G_T	33	0	2	2	0.226156941649899	SNRPB;ZNF343	SNRPB;ZNF343
rs7754357	chr6	139033700	C	T	40	61	101	0.396039603960396	0.488080552783458	0.3555217	0.453802186991129	0.639755799073317	0.0487985813614642	0.425337918245472	0.659528017457248	0.546778993032223	False	False	MCF-7	ESR1		NA	NA			6	138712563	T	C	0.9331	T	0.06694	gnoMADg:nfe	6_138712563_C_T	6	138712563	C	T	6_138712563_C_T	41	0	1	0	0.0663983903420523	ABRACL
rs4855712	chr3	108995034	G	A	114	120	234	0.487179487179487	0.501853127671895	0.45992605	0.463564244383864	0.591808476206491	0.0333225398796685	0.439280691067764	0.60323105377479	0.527686360295177	False	True	PANC-1	CTCF		NA	NA			3	109276187	G	G	0.6464	A	0.3536	gnoMADg:nfe	3_109276187_G_A	3	109276187	G	A	3_109276187_G_A	37	0	0	0	0.0597585513078471
rs17192831	chr20	22281954	C	T	46	54	100	0.46	0.488080552783458	0.4460253	0.422415052271351	0.606899736259717	0.0483011495522745	0.400486127138409	0.63328208698064	0.514657394265534	False	False	MCF-7	ESR1		NA	NA			20	22301316		C	0.6029	T	0.3971	gnoMADg:nfe	20_22301316_C_T	20	22301316	C	T	20_22301316_C_T	67	4	0	0	0.0265593561368209			Male-pattern baldness;Pattern 3 | hair/balding pattern;Pattern 1 | hair/balding pattern;Pattern 4 | hair/balding pattern
rs229617	chr14	65293386	A	G	68	101	169	0.402366863905325	0.517705224728837	0.41286715	0.41220476318207	0.56890392993987	0.0406781669339974	0.390506132333662	0.596258947650046	0.49055434656097	False	True	MCF-7	ESR1		NA	NA			14	64826668	A	A	0.9741	G	0.02585	gnoMADg:nfe	14_64826668_A_G	14	64826668	A	G	14_64826668_A_G	42	0	3	0	0.172635814889336	FNTB;CHURC1;RAB15
rs11227673	chr11	66832528	G	A	75	131	206	0.364077669902913	0.497919124321278	0.37266615	0.415564072269054	0.564495000645052	0.0369908451370827	0.399352251146222	0.583200928318244	0.490029536457053	False	False	MCF-7	ESR1		NA	NA			11	67065057	A	G	0.5554	A	0.4446	gnoMADg:nfe	11_67065057_G_A	11	67065057	G	A	11_67065057_G_A	145	22	14	3	0.226961770623742	SSH3;RCE1;CCS;RAD9A;BBS1;ZDHHC24;LRFN4;PELI3;CARNS1;ACTN3;DPP3;CTSF;RHOD;TOP6BL	RBM14;ACTN3;RBM4	Mean corpuscular hemoglobin;Mean corpuscular hemoglobin;Red cell distribution width;Mean corpuscular volume;Forced expiratory volume in 1-second (fev1);Forced vital capacity (fvc) best measure;Mean corpuscular volume;Red blood cell count;Mean sphered cell volume;Red cell distribution width;Comparative height size at age 10;Standing height;Mean corpuscular hemoglobin concentration;Red blood cell c…
rs4903482	chr14	77209399	G	A	65	106	171	0.380116959064327	0.497919124321278	0.419504	0.378815532981156	0.531518722937406	0.0398702115746193	0.368845398309101	0.568511690668958	0.455167127959281	False	False	MCF-7	ESR1		NA	NA			14	76743056	A	A	0.8291	G	0.1709	gnoMADg:nfe	14_76743056_G_A	14	76743056	G	A	14_76743056_G_A	51	0	2	0	0.199195171026157	ANGEL1;VASH1
rs6731103	chr2	170588718	C	T	78	61	139	0.561151079136691	0.488080552783458	0.54209895	0.441566809695469	0.603253094710533	0.0422750153608411	0.422119589722991	0.634628614033115	0.522409952203001	False	False	MCF-7	ESR1		NA	NA			2	169732208	C	C	0.7307	T	0.2693	gnoMADg:nfe	2_169732208_C_T	2	169732208	C	T	2_169732208_C_T	60	0	5	4	0.360362173038229	FASTKD1;PPIG;PHOSPHO2;KLHL23;METTL5	FASTKD1;UBR3;PPIG;PHOSPHO2
rs971521	chr12	97160669	C	A	98	41	139	0.705035971223022	0.503582165596104	0.69619115	0.429347241530505	0.593107642510477	0.0441809807231369	0.402118944783376	0.618936344979292	0.511227442020491	False	False	MCF-7	ESR1		NA	NA			12	96766891	C	C	0.753	A	0.247	gnoMADg:nfe	12_96766891_C_A	12	96766891	C	A	12_96766891_C_A	47	0	1	1	0.165995975855131	NEDD1	CFAP54
rs152265	chr5	150599974	G	A	95	32	127	0.748031496062992	0.497919124321278	0.72185635	0.439905560825784	0.62982358838742	0.0499186041981123	0.411817343718343	0.666769913399942	0.534864574606602	False	False	MCF-7	ESR1		NA	NA			5	151220413	G	A	0.658	G	0.342	gnoMADg:nfe	5_151220413_G_A	5	151220413	G	A	5_151220413_G_A	58	0	4	2	0.319919517102616	SLC36A1;ANXA6;CCDC69;GM2A	SLC36A3;GM2A
rs16897288	chr8	123691458	C	T	88	81	169	0.520710059171598	0.501049212384606	0.4874676	0.451991081028124	0.600908404186721	0.0383636650803395	0.433263124792434	0.620039171350751	0.526449742607422	False	True	GM19239	CTCF		NA	NA			8	122679219	T	C	0.9192	T	0.0808	gnoMADg:nfe	8_122679219_C_T	8	122679219	C	T	8_122679219_C_T	44	0	0	0	0.0796780684104628
rs238516	chr12	58117355	T	C	871	1516	2387	0.364893171344784	0.529411337425034	0.38571245	0.444119823150539	0.515097718854224	0.0183285285531651	0.42744265438959	0.527164717085842	0.479608771002382	False	True	MCF-7	ESR1		NA	NA			12	57723572	C	C	0.5622	T	0.4378	gnoMADg:nfe	12_57723572_T_C	12	57723572	T	C	12_57723572_T_C	133	8	11	5	0.37364185110664	MARCHF9;TSPAN31;TSFM;AVIL;CYP27B1;ATP23;OS9;METTL1;EEF1AKMT3;ARHGAP9;PIP4K2C	ARHGEF25;TSFM;OS9;EEF1AKMT3;ARHGAP9	Platelet count;Standing height;Sitting height;Platelet count;Platelet count;Mean corpuscular volume;Plateletcrit;Platelet crit
rs1391714	chr12	115819489	C	T	65	60	125	0.52	0.488080552783458	0.506249	0.432053894353206	0.59551048765801	0.0427465576115552	0.402446917640479	0.61247198486966	0.513782191005608	False	False	MCF-7	ESR1		NA	NA			12	115381684	C	C	0.6089	T	0.3911	gnoMADg:nfe	12_115381684_C_T	12	115381684	C	T	12_115381684_C_T	49	1	0	0	0			Breast cancer
rs470138	chr6	150402185	A	C	101	103	204	0.495098039215686	0.495886527454612	0.5148853	0.415383365575489	0.550004238788511	0.0354852731694423	0.399712952218858	0.577205639462648	0.482693802182	False	True	GM12892	STAG1		NA	NA			6	150081049	T	A	0.5925	C	0.4066	gnoMADg:nfe	6_150081049_A_C	6	150081049	A	C	6_150081049_A_C	48	0	1	0	0.086317907444668	GINM1
rs4734457	chr8	101504357	C	A	159	155	314	0.506369426751592	0.50844948894828	0.4608722	0.491195889224394	0.600538623194944	0.0285584445110676	0.471960794976602	0.618649288590985	0.545867256209669	False	True	GM19239	STAG1		NA	NA			8	100492129	C	C	0.8966	A	0.1034	gnoMADg:nfe	8_100492129_C_A	8	100492129	C	A	8_100492129_C_A	41	0	0	0	0.106237424547284
rs2807640	chr13	58202109	T	C	93	89	182	0.510989010989011	0.500109728238934	0.4723129	0.467161582888405	0.60867899824295	0.0369431764459858	0.441411046058425	0.625746247472092	0.537920290565677	False	True	GM12891	CTCF		NA	NA			13	57627975	T	C	0.7757	T	0.2243	gnoMADg:nfe	13_57627975_T_C	13	57627975	T	C	13_57627975_T_C	64	0	0	0	0.0663983903420523
rs11246855	chr12	132343891	G	A	58	71	129	0.449612403100775	0.510065587541954	0.4975606	0.371128672325935	0.529330844632552	0.0408895838374811	0.353064282090434	0.550677803232063	0.450229758479244	False	True	HepG2	HLF		NA	NA			12	131859346	G	G	0.9371	A	0.06285	gnoMADg:nfe	12_131859346_G_A	12	131859346	G	A	12_131859346_G_A	56	0	1	0	0.126156941649899	MMP17
rs4021409	chr14	77519874	T	G	193	231	424	0.455188679245283	0.491672903349935	0.491609	0.404788230650852	0.514030240566017	0.0276416240368325	0.390274496901379	0.535810685966759	0.459409235608435	False	True	GM12891	STAG1		NA	NA			14	77053531	G	G	0.5847	T	0.4153	gnoMADg:nfe	14_77053531_T_G	14	77053531	T	G	14_77053531_T_G	94	4	3	0	0.179275653923541	TMEM63C;IRF2BPL;CIPC		Trunk fat mass;Arm fat percentage (right);Arm fat mass (right);Arm fat percentage (left)
rs4870858	chr8	124600993	G	T	177	77	254	0.696850393700787	0.484575745000887	0.6612952	0.471750942790655	0.612158520929871	0.0361464296448572	0.453069525677724	0.626682187555356	0.541954731860263	False	False	MCF-7	ESR1		NA	NA			8	123588753	G	G	0.7041	T	0.2959	gnoMADg:nfe	8_123588753_G_T	8	123588753	G	T	8_123588753_G_T	57	1	1	1	0.126156941649899	FBXO32	NDUFB9	Heel bone mineral density
rs4148060	chr1	94881143	A	G	100	84	184	0.543478260869565	0.502464747586233	0.5610926	0.399998582320483	0.545110355661413	0.0375880227600598	0.392931322163914	0.576286327088877	0.472554468990948	False	True	LNCaP	AR		NA	NA			1	94415587	A	A	0.5222	G	0.4778	gnoMADg:nfe	1_94415587_A_G	1	94415587	A	G	1_94415587_A_G	73	9	1	2	0.360160965794769	ABCD3	ABCD3;F3	Plateletcrit;Platelet distribution width;Platelet distribution width;Platelet count;Platelet count;Platelet distribution width;Tissue factor levels;Platelet crit;Platelet count
rs7962569	chr12	48577013	C	T	113	98	211	0.535545023696682	0.501049212384606	0.524591	0.442930147105782	0.585933560907411	0.0368613004059988	0.416595376866755	0.598671749099224	0.514431854006596	False	True	GM19239	CTCF		NA	NA			12	48183230	C	C	0.8538	T	0.1462	gnoMADg:nfe	12_48183230_C_T	12	48183230	C	T	12_48183230_C_T	91	3	8	0	0.245674044265594	OR10AD1;H1-7;ZNF641;ASB8;TMEM106C;CCDC184;KANSL2;PFKM		Hematocrit;Mean corpuscular volume;Mean corpuscular volume
rs6503916	chr17	57459574	T	C	117	225	342	0.342105263157895	0.529411337425034	0.3018668	0.484393195849227	0.60967112407093	0.0327310437501764	0.459190641876745	0.626514688855389	0.547032159960078	False	False	MCF-7	ESR1	True	NA	NA	MA0112.1_CCAGGTCACCrTGrCCym	JASPAR	17	59382213	T	T	0.6605	C	0.3395	gnoMADg:nfe	17_59382213_T_C	17	59382213	T	C	17_59382213_T_C	94	3	5	0	0.199396378269618	SKA2;YPEL2;PPM1E;SMG8;TRIM37		White blood cell count;White blood cell count;Platelet distribution width
rs2547257	chr19	58610107	A	G	106	39	145	0.731034482758621	0.517705224728837	0.7057338	0.448377609576404	0.619158782840076	0.0451326235091428	0.420845864626193	0.644030611607977	0.53376819620824	False	False	MCF-7	ESR1		NA	NA			19	58098740	A	A	0.8377	G	0.1623	gnoMADg:nfe	19_58098740_A_G	19	58098740	A	G	19_58098740_A_G	38	0	3	1	0.179275653923541	ZNF211;ZNF329;ERVK3-1	ZSCAN18
rs3775591	chr4	174222981	G	A	148	165	313	0.472843450479233	0.501620278819636	0.4912256	0.429866362153704	0.539188061377074	0.0293645769854736	0.38932565323719	0.549026736773017	0.484527211765389	False	True	GM19239	STAG1		NA	NA			4	173301830	A	G	0.9463	A	0.05371	gnoMADg:nfe	4_173301830_G_A	4	173301830	G	A	4_173301830_G_A	38	0	1	0	0.0997987927565392	HMGB2
rs1052212	chr10	99433608	C	T	57	52	109	0.522935779816514	0.512183988223044	0.5121666	0.427447105715357	0.60153225887462	0.0457848008301995	0.405006751842585	0.623394054746057	0.514489682294989	False	True	T-47D	PGR		NA	NA			10	97673851	C	C	0.7886	T	0.2114	gnoMADg:nfe	10_97673851_C_T	10	97673851	C	T	10_97673851_C_T	46	0	3	2	0.266398390342052	PI4K2A;AVPI1;MORN4	AVPI1;MORN4
rs2945254	chr8	8093240	G	T	96	82	178	0.539325842696629	0.513499043387627	0.5056714	0.463675277759969	0.607255151526237	0.0367008328770628	0.441452217364666	0.626378887170482	0.535465214643103	False	True	HepG2	FOXA2		NA	NA			8	8235718		G	0.8653	T	0.1347	gnoMADg:nfe	8_8235718_G_T	8	8235718	G	T	8_8235718_G_T	112	7	2	0	0.0730382293762575	PRAG1;MFHAS1		Heel bone mineral density (bmd);Heel bone mineral density;Heel bone mineral density;Neutrophil count;Heel broadband ultrasound attenuation direct entry;Heel quantitative ultrasound index (qui) direct entry;Heel bone mineral density (bmd) t-score automated
rs1075719	chr11	83175036	T	C	60	66	126	0.476190476190476	0.529411337425034	0.4350769	0.455267518017854	0.62277488081939	0.04329326613936	0.432304883948768	0.643308583977883	0.539021199418622	False	False	MCF-7	ESR1	True	NA	NA	SRR7755829_dedup.bam.motifs_1_syGCCmyCTGGTGG	NoPeak	11	83463993	T	T	0.7209	C	0.2791	gnoMADg:nfe	11_83463993_T_C	11	83463993	T	C	11_83463993_T_C	56	0	2	1	0.193158953722334	ANKRD42;CCDC90B	CCDC90B
rs10080924	chr6	41059169	G	A	87	43	130	0.669230769230769	0.519454623087316	0.6314003	0.453597553739789	0.62274317073291	0.0455170207374051	0.435953348406532	0.652327709275853	0.538170362236349	False	True	T-47D	PGR		NA	NA			6	41091430	A	G	0.8614	A	0.1386	gnoMADg:nfe	6_41091430_G_A	6	41091430	G	A	6_41091430_G_A	86	3	6	0	0.206036217303823	TREML4;TREML2;TREM1;TREML1;NFYA;UNC5CL		White blood cell count;Mean sphered cell volume;Mean spheric corpuscular volume
rs10751328	chr10	44142466	G	A	48	57	105	0.457142857142857	0.497919124321278	0.4926714	0.385700311901077	0.554907661044111	0.0461149836907237	0.343369139914673	0.573764719027914	0.470303986472594	False	False	MCF-7	ESR1		NA	NA			10	43647018	A	G	0.7021	A	0.2979	gnoMADg:nfe	10_43647018_G_A	10	43647018	G	A	10_43647018_G_A	44	0	1	1	0.280684104627767	ZNF239	ZNF485
rs6130852	chr20	44142395	A	G	51	53	104	0.490384615384615	0.517705224728837	0.4983448	0.404015432121969	0.581458122294165	0.0475839468782951	0.38213101825598	0.611673277444597	0.492736777208067	False	False	MCF-7	ESR1		NA	NA			20	45513755	G	G	0.6916	A	0.3084	gnoMADg:nfe	20_45513755_A_G	20	45513755	A	G	20_45513755_A_G	69	4	16	9	0.326961770623742	WFDC10B;DNTTIP1;SPINT4;PLTP;SPINT3;WFDC6;EPPIN-WFDC6;SYS1;ZSWIM1;CTSA;WFDC13;SNX21;EPPIN;WFDC3;UBE2C;TNNC2	WFDC10B;PLTP;WFDC6;WFDC11;SNX21;ACOT8;EPPIN;WFDC3;TNNC2	Mean platelet volume;Mean reticulocyte volume;Mean platelet volume;Mean platelet (thrombocyte) volume
rs7622001	chr3	131183784	C	T	51	67	118	0.432203389830508	0.488080552783458	0.43058835	0.415896314503172	0.584123926991728	0.0440522191286692	0.39718524238776	0.612420340188065	0.50001012074745	False	False	MCF-7	ESR1		NA	NA			3	131464940	T	T	0.7128	C	0.287	gnoMADg:nfe	3_131464940_C_T	3	131464940	C	T	3_131464940_C_T	55	0	2	0	0.0798792756539235	NEK11;ATP2C1
rs6023019	chr20	52816330	T	C	308	320	628	0.490445859872611	0.494745874188348	0.4919245	0.452860914460148	0.542356785498919	0.0233216178943901	0.441539643036164	0.562421896096521	0.497608849979533	False	True	GM12891	STAG1		NA	NA			20	54199791	C	T	0.7484	C	0.2516	gnoMADg:nfe	20_54199791_T_C	20	54199791	T	C	20_54199791_T_C	44	0	1	0	0.172635814889336	CYP24A1
rs10483696	chr14	58552645	G	A	49	56	105	0.466666666666667	0.497919124321278	0.48023675	0.405492746656852	0.574969101284936	0.0455125263545942	0.379231012396709	0.605413028770507	0.490230923970894	False	False	MCF-7	ESR1		NA	NA			14	58085927	A	A	0.5202	G	0.4798	gnoMADg:nfe	14_58085927_G_A	14	58085927	G	A	14_58085927_G_A	49	0	1	0	0.166197183098592	ARMH4
rs6023019	chr20	52816330	T	C	464	447	911	0.509330406147091	0.500109728238934	0.4919245	0.483221239602883	0.551286290406533	0.0179780347659854	0.46919322851889	0.560381983931404	0.517253765004708	False	True	GM12891	CTCF		NA	NA			20	54199791	C	T	0.7484	C	0.2516	gnoMADg:nfe	20_54199791_T_C	20	54199791	T	C	20_54199791_T_C	44	0	1	0	0.172635814889336	CYP24A1
rs2016832	chr12	29471132	A	C	135	121	256	0.52734375	0.496187954321849	0.5686977	0.400352674219571	0.517918499394805	0.0310747287478747	0.368375959336801	0.531252029912594	0.459135586807188	False	True	GM12891	CTCF		NA	NA			12	29318199		C	0.5597	A	0.4403	gnoMADg:nfe	12_29318199_A_C	12	29318199	A	C	12_29318199_A_C	73	11	3	0	0.192756539235412	CCDC91;FAR2;TMTC1		Platelet count;Platelet distribution width;Mean platelet volume;Platelet count;Platelet count;Mean platelet volume;Platelet distribution width;Platelet distribution width;Mean platelet volume;Platelet count;Mean platelet (thrombocyte) volume
rs3802493	chr9	115649520	C	T	117	80	197	0.593908629441624	0.488080552783458	0.61092	0.399874649988216	0.552688830942761	0.0381433597001732	0.381973181026017	0.574554964970944	0.476281740465488	False	False	MCF-7	ESR1		NA	NA			9	112887240	C	C	0.7094	T	0.2906	gnoMADg:nfe	9_112887240_C_T	9	112887240	C	T	9_112887240_C_T	60	5	5	0	0.206036217303823	INIP;HSDL2;SNX30;SLC46A2;SUSD1		Red blood cell count;Hemoglobin;Hematocrit;Hematocrit;Hemoglobin concentration
rs11168637	chr12	48953504	G	A	64	67	131	0.488549618320611	0.497919124321278	0.51440705	0.399287487283674	0.556204462111804	0.0402291698979099	0.368276364381354	0.572310622232678	0.477745974697739	False	False	MCF-7	ESR1		NA	NA			12	48559721	G	G	0.5455	A	0.4545	gnoMADg:nfe	12_48559721_G_A	12	48559721	G	A	12_48559721_G_A	100	13	7	2	0.334004024144869	OR10AD1;ZNF641;ASB8;VDR;C12orf54;ANP32D;PFKM	C12orf54;PFKM	Red blood cell count;Hemoglobin levels;Red blood cell count;Hematocrit;Hemoglobin;Haematocrit percentage;Platelet count;Red blood cell count;Hemoglobin concentration;Hematocrit;Haemoglobin concentration;Red blood cell (erythrocyte) count;Hemoglobin A1c levels
rs3935702	chr8	139672257	C	T	61	66	127	0.480314960629921	0.488080552783458	0.42825055	0.466247401887026	0.627991717255703	0.0423916935176205	0.443733465960099	0.651734300533122	0.547119559571364	False	False	MCF-7	ESR1	True	NA	NA	SRR6652022_dedup.bam.motifs_0_syrTTCCAknsm	NoPeak	8	138660014	T	T	0.7674	C	0.2326	gnoMADg:nfe	8_138660014_C_T	8	138660014	C	T	8_138660014_C_T	52	0	0	1	0.133802816901408		COL22A1
rs8075066	chr17	64369909	A	G	96	101	197	0.487309644670051	0.517705224728837	0.44648115	0.472504580517456	0.615316294867134	0.0371382161891655	0.44778591751906	0.624783031013207	0.543910437692295	False	False	MCF-7	ESR1		NA	NA			17	66373791	G	G	0.7159	A	0.2841	gnoMADg:nfe	17_66373791_A_G	17	66373791	A	G	17_66373791_A_G	72	0	1	0	0.146277665995976	PRKCA
rs10849643	chr12	119739108	C	T	50	54	104	0.480769230769231	0.488080552783458	0.51662955	0.372864256259833	0.550660391404251	0.0473627650213452	0.354579800536661	0.589633810911645	0.461762323832042	False	False	MCF-7	ESR1		NA	NA			12	119301303	C	C	0.6524	T	0.3476	gnoMADg:nfe	12_119301303_C_T	12	119301303	C	T	12_119301303_C_T	32	0	0	0	0.0597585513078471
rs7975232	chr12	48238837	C	A	66	72	138	0.478260869565217	0.503582165596104	0.46972195	0.42561668993111	0.587919794261549	0.0425598231153197	0.407525420588209	0.620062420975804	0.50676824209633	False	False	MCF-7	ESR1	True	NA	NA	SRR5735132_dedup.bam.motifs_1_GmCATTCCATTCkCA;SRR7755829_dedup.bam.motifs_0_GnCnnCTwGTnG	NoPeak	12	47845054	C	A	0.5281	C	0.4719	gnoMADg:nfe	12_47845054_C_A	12	47845054	C	A	12_47845054_C_A	100	3	2	0	0.179476861167002	ZNF641;VDR		Basal cell carcinoma;Red blood cell count;Red blood cell count
rs4586665	chr2	1069949	C	T	69	60	129	0.534883720930233	0.488080552783458	0.5390126	0.419015312101364	0.575454212702215	0.0409140072570459	0.386871288734601	0.591887143650435	0.497234762401789	False	False	MCF-7	ESR1		NA	NA			2	1074263	C	T	0.6066	C	0.3934	gnoMADg:nfe	2_1074263_C_T	2	1074263	C	T	2_1074263_C_T	60	0	0	0	0.0732394366197183
rs433192	chr1	110431378	C	T	76	55	131	0.580152671755725	0.488080552783458	0.6122495	0.384991815764566	0.543193951395711	0.0415268209659703	0.36532405942649	0.56634337941559	0.464092883580139	False	False	MCF-7	ESR1		NA	NA			1	109888756	C	C	0.5803	T	0.4197	gnoMADg:nfe	1_109888756_C_T	1	109888756	C	T	1_109888756_C_T	49	0	1	0	0.086317907444668	GSTM3
rs7187154	chr16	13039921	A	G	55	79	134	0.41044776119403	0.517705224728837	0.44805565	0.378814820664132	0.5458759843609	0.0432430153113962	0.358515479545423	0.577428602290194	0.462345402512516	False	False	MCF-7	ESR1		NA	NA			16	12946064	G	G	0.6193	A	0.3807	gnoMADg:nfe	16_12946064_A_G	16	12946064	A	G	16_12946064_A_G	83	0	0	0	0.0798792756539235
rs332156	chr10	28882081	G	A	98	99	197	0.49746192893401	0.507119138077369	0.530576475	0.400518091834901	0.538270042216649	0.0361456122274633	0.371971830396102	0.554072315347346	0.469394067025775	False	True	MCF10	FOS		NA	NA			10	28593152	A	A	0.7985	G	0.2017	gnoMADg:nfe	10_28593152_G_A	10	28593152	G	A	10_28593152_G_A	129	32	1	1	0.192957746478873	WAC	WAC	Neutrophil percentage of white cells;Eosinophil percentage of white cells;Neutrophil count;Eosinophil counts;Sum neutrophil eosinophil counts;Lymphocyte percentage;White blood cell (leukocyte) count;Neutrophil count;Eosinophil counts;Eosinophil counts;Granulocyte count;Neutrophil percentage of white cells;Eosinophill percentage;Appendicular lean mass;Lymphocyte percentage of white cells;Neutrophi…
rs817852	chr9	110106222	C	T	77	54	131	0.587786259541985	0.488080552783458	0.5546493	0.446194916883865	0.611791474054342	0.0420130335692279	0.42905947818883	0.631952282733261	0.528993195469104	False	False	MCF-7	ESR1		NA	NA			9	107343941	T	T	0.9226	C	0.0774	gnoMADg:nfe	9_107343941_C_T	9	107343941	C	T	9_107343941_C_T	52	0	1	0	0.126156941649899	RAD23B
rs6425616	chr1	180201184	A	G	168	148	316	0.531645569620253	0.517705224728837	0.58749205	0.389676170686947	0.511437732590699	0.0306456667633583	0.357658200923425	0.522507544724873	0.450556951638823	False	False	MCF-7	ESR1		NA	NA			1	180232049	A	A	0.5647	G	0.4353	gnoMADg:nfe	1_180232049_A_G	1	180232049	A	G	1_180232049_A_G	47	0	3	2	0.327162977867203	SOAT1;LHX4;QSOX1	LHX4;TOR1AIP1
rs1503142	chr6	54818948	C	T	57	73	130	0.438461538461538	0.488080552783458	0.4309925	0.426940857604935	0.590674775518372	0.0426570389590568	0.397424335686118	0.608670313516676	0.508807816561653	False	False	MCF-7	ESR1		NA	NA			6	54954150	T	C	0.6562	T	0.3438	gnoMADg:nfe	6_54954150_C_T	6	54954150	C	T	6_54954150_C_T	64	0	1	1	0.0796780684104628	FAM83B	FAM83B
rs4339985	chr10	35016625	C	T	69	59	128	0.5390625	0.506382340526035	0.4963697	0.45575847460725	0.612628508101394	0.0415589010767533	0.440932307572858	0.648145501433067	0.534193491354322	False	True	HepG2	CEBPA		NA	NA			10	34727697	T	T	0.6699	C	0.3301	gnoMADg:nfe	10_34727697_C_T	10	34727697	C	T	10_34727697_C_T	89	0	1	0	0.192756539235412	PARD3
rs6502579	chr17	17218859	T	C	67	67	134	0.5	0.5047715901125	0.4809838	0.439339546872134	0.601172891326975	0.0420873102840173	0.4118380791666	0.622536803883152	0.520256219099554	False	False	LNCaP	AR		NA	NA			17	17315545	C	T	0.8244	C	0.1756	gnoMADg:nfe	17_17315545_T_C	17	17315545	T	C	17_17315545_T_C	58	0	4	1	0.239034205231388	COPS3;NT5M;FLCN;PLD6	COPS3
rs2289953	chr2	101656726	T	C	74	72	146	0.506849315068493	0.529411337425034	0.4567888	0.469452994432161	0.628597396464457	0.0412855663454939	0.445835097843103	0.644120695876227	0.549025195448309	False	False	MCF-7	ESR1	True	NA	NA	SRR7755829_dedup.bam.motifs_1_syGCCmyCTGGTGG	NoPeak	2	101040264	C	C	0.6741	T	0.3259	gnoMADg:nfe	2_101040264_T_C	2	101040264	T	C	2_101040264_T_C	109	2	2	2	0.399396378269618	TBC1D8;RPL31	TBC1D8;RPL31	Alanine aminotransferase levels;Aspartate aminotransferase levels
rs3797566	chr5	115234761	A	G	67	33	100	0.67	0.517705224728837	0.702959	0.362563946148218	0.553598927574619	0.0506807042456832	0.341176336491126	0.580529416009781	0.458081436861418	False	False	MCF-7	ESR1		NA	NA			5	115899064	G	A	0.6377	G	0.3623	gnoMADg:nfe	5_115899064_A_G	5	115899064	A	G	5_115899064_A_G	63	0	2	0	0.172635814889336	ATG12;CDO1
rs1001788	chr3	61171806	G	A	372	214	586	0.63481228668942	0.505989982090816	0.6637249	0.417291168001277	0.508626402750219	0.0243927996524548	0.409804664208799	0.529160528128633	0.462958785375748	False	True	LNCaP	FOXA1		NA	NA			3	61186132	G	G	0.5362	A	0.4638	gnoMADg:nfe	3_61186132_G_A	3	61186132	G	A	3_61186132_G_A	65	0	0	0	0.0798792756539235
rs627500	chr12	52947176	C	T	99	65	164	0.603658536585366	0.488080552783458	0.601059	0.42161476945767	0.576944085708661	0.0402738165680266	0.401036837220509	0.596100277625769	0.499279427583166	False	False	MCF-7	ESR1		NA	NA			12	52553392	C	C	0.6038	T	0.3962	gnoMADg:nfe	12_52553392_C_T	12	52553392	C	T	12_52553392_C_T	40	0	4	0	0.165995975855131	KRT72;KRT77;KRT74;KRT73
rs1036532	chr15	97010136	T	G	50	54	104	0.480769230769231	0.530455893596286	0.5094373	0.391166936986933	0.56444568243944	0.0465624725646265	0.362896090238625	0.588844200625746	0.477806309713186	False	False	MCF-7	ESR1		NA	NA			15	96466906	T	T	0.7544	G	0.2456	gnoMADg:nfe	15_96466906_T_G	15	96466906	T	G	15_96466906_T_G	39	0	0	0	0.0464788732394366
rs450808	chr21	43706944	T	C	60	50	110	0.545454545454545	0.501866344387068	0.53575925	0.429717754953635	0.605013263803712	0.0452595888724761	0.403945399650466	0.619853710833284	0.517365509378673	False	True	GM12878	EP300		NA	NA			21	42286834	T	C	0.7878	T	0.2122	gnoMADg:nfe	21_42286834_T_C	21	42286834	T	C	21_42286834_T_C	47	0	0	0	0.0732394366197183
rs1344896	chr2	119250430	C	T	61	45	106	0.575471698113208	0.488080552783458	0.57929845	0.408217124432864	0.582985351321899	0.0465601408844025	0.385383066213117	0.613593732512837	0.495601237877381	False	False	MCF-7	ESR1		NA	NA			2	118492854	T	C	0.5175	T	0.4825	gnoMADg:nfe	2_118492854_C_T	2	118492854	C	T	2_118492854_C_T	54	1	0	0	0.0796780684104628			Heel bone mineral density
rs10801620	chr1	197591406	C	A	46	62	108	0.425925925925926	0.527165157291917	0.4765553	0.3681054675996	0.540536639415599	0.0455658985559123	0.346394781946623	0.567570748478654	0.4543210535076	False	True	T-47D	PGR		NA	NA			1	197622276	C	C	0.5238	A	0.4764	gnoMADg:nfe	1_197622276_C_A	1	197622276	C	A	1_197622276_C_A	98	1	1	0	0.119718309859155	DENND1B		Heel bone mineral density
rs826911	chr12	130559833	C	A	49	63	112	0.4375	0.503582165596104	0.4547981	0.400291356539285	0.573522148573526	0.0453291078625884	0.374758591673407	0.594724787973111	0.486906752556405	False	False	MCF-7	ESR1		NA	NA			12	130075288	C	C	0.7839	A	0.2161	gnoMADg:nfe	12_130075288_C_A	12	130075288	C	A	12_130075288_C_A	51	0	0	0	0.0796780684104628
rs6594475	chr5	110170834	A	G	74	38	112	0.660714285714286	0.507780733984442	0.67898295	0.387003970050219	0.572406749459325	0.048116432674386	0.363536160015561	0.609010154764295	0.479705359754772	False	True	MCF-7	GATA3		NA	NA			5	110835135	A	A	0.7891	G	0.2109	gnoMADg:nfe	5_110835135_A_G	5	110835135	A	G	5_110835135_A_G	58	12	2	0	0.106237424547284	SLC25A46;TMEM232		None of the above | blood clot dvt bronchitis emphysema asthma rhinitis eczema allergy diagnosed by doctor;Hayfever allergic rhinitis or eczema | blood clot dvt bronchitis emphysema asthma rhinitis eczema allergy diagnosed by doctor;Asthma;Allergy hypersensitivity or anaphylaxis;Asthma;Allergic rhinitis;Allergic disease (asthma hay fever or eczema);Asthma | blood clot dvt bronchitis emphysema ast…
rs225386	chr21	43682938	A	G	53	100	153	0.34640522875817	0.488355764817809	0.3586426	0.412470759915211	0.571492020705116	0.0414917514838218	0.390835913386873	0.597021911965719	0.491981390310164	False	True	T-47D	ESR1		NA	NA			21	42262828	G	G	0.522	A	0.478	gnoMADg:nfe	21_42262828_A_G	21	42262828	A	G	21_42262828_A_G	44	0	1	0	0.132997987927565	ABCG1
rs13415294	chr2	29615433	G	T	54	48	102	0.529411764705882	0.484575745000887	0.52440085	0.4181644491836	0.596605476200955	0.047845854596563	0.38702358146956	0.622989154466376	0.507384962692278	False	False	MCF-7	ESR1		NA	NA			2	29392567	G	G	0.7284	T	0.2716	gnoMADg:nfe	2_29392567_G_T	2	29392567	G	T	2_29392567_G_T	47	0	0	0	0.0265593561368209
rs6501543	chr17	70430643	G	A	60	66	126	0.476190476190476	0.505989982090816	0.5231647	0.374424487811028	0.535893442068789	0.0425701073372732	0.355863416693663	0.567901011167382	0.455158964939909	False	True	LNCaP	FOXA1	True	NA	NA	SRR8311395_dedup.bam.motifs_0_TwTTTATTTTm	NoPeak	17	72434503	G	G	0.7694	A	0.2306	gnoMADg:nfe	17_72434503_G_A	17	72434503	G	A	17_72434503_G_A	51	0	0	0	0.0265593561368209
rs725822	chr2	207732113	T	C	50	55	105	0.476190476190476	0.529411337425034	0.46766955	0.428442576349662	0.599220845745811	0.0459435146685773	0.395367198541374	0.621791686936596	0.513831711047737	False	False	MCF-7	ESR1	True	NA	NA	SRR7755829_dedup.bam.motifs_1_syGCCmyCTGGTGG	NoPeak	2	206867389	T	T	0.6581	C	0.3419	gnoMADg:nfe	2_206867389_T_C	2	206867389	T	C	2_206867389_T_C	44	0	0	0	0.0597585513078471
rs10792581	chr11	70955469	C	T	112	84	196	0.571428571428571	0.488080552783458	0.5666492	0.431261433557133	0.576176362886611	0.0378415996392603	0.408275162456626	0.594438144829266	0.503718898221872	False	False	MCF-7	ESR1		NA	NA			11	71244423	C	C	0.7184	T	0.2816	gnoMADg:nfe	11_71244423_C_T	11	71244423	C	T	11_71244423_C_T	43	0	1	0	0.219315895372233	SHANK2
rs6055103	chr20	7530600	A	G	54	53	107	0.504672897196262	0.517705224728837	0.5468912	0.369879865460764	0.540039450467707	0.0449672545354385	0.350018989288177	0.568995628508655	0.454959657964235	False	False	MCF-7	ESR1		NA	NA			20	7549953	G	A	0.7173	G	0.2827	gnoMADg:nfe	20_7549953_A_G	20	7549953	A	G	20_7549953_A_G	48	0	0	0	0.0132796780684105
rs6013667	chr20	51966854	A	C	59	79	138	0.427536231884058	0.514362825199442	0.3979186	0.452769914275387	0.614889333183144	0.0428005971792311	0.427280709304311	0.632768416235331	0.533829623729266	False	False	MCF-7	ESR1		NA	NA			20	53350315	A	A	0.7624	C	0.2376	gnoMADg:nfe	20_53350315_A_C	20	53350315	A	C	20_53350315_A_C	51	0	0	0	0.0334004024144869
rs12878560	chr14	43084486	A	G	54	47	101	0.534653465346535	0.517705224728837	0.56670895	0.377326483457478	0.559657304480489	0.0485527065026912	0.359185668158549	0.596258229727191	0.468491893968983	False	False	MCF-7	ESR1		NA	NA			14	42615283	A	A	0.6633	G	0.3367	gnoMADg:nfe	14_42615283_A_G	14	42615283	A	G	14_42615283_A_G	46	0	0	0	0
rs545833	chr1	168689940	C	T	50	62	112	0.446428571428571	0.488080552783458	0.451279	0.41024568727433	0.587503892357224	0.0460187408010061	0.386029848444981	0.613815680388486	0.498874789815777	False	False	MCF-7	ESR1		NA	NA			1	168720702	C	C	0.7377	T	0.2623	gnoMADg:nfe	1_168720702_C_T	1	168720702	C	T	1_168720702_C_T	65	1	2	0	0.12635814889336	DPT;ATP1B1		Other coagulation defects
rs17643180	chr7	67644074	A	G	62	39	101	0.613861386138614	0.517705224728837	0.5995199	0.424172998119762	0.609063610141548	0.0488920796286559	0.408701041119085	0.645524918814393	0.516618304130655	False	False	MCF-7	ESR1		NA	NA			7	68179087	A	A	0.7983	G	0.2017	gnoMADg:nfe	7_68179087_A_G	7	68179087	A	G	7_68179087_A_G	46	0	0	0	0
rs4324999	chr9	17745053	A	C	147	228	375	0.392	0.510804632517242	0.3992567	0.433665327120314	0.535292391168793	0.026421702078192	0.412732141264981	0.561353350077752	0.484478859144554	False	True	HeLa-S3	REST		NA	NA			9	17745055	C	A	0.8962	C	0.1038	gnoMADg:nfe	9_17745055_A_C	9	17745055	A	C	9_17745055_A_C	50	0	0	0	0.0665995975855131
rs9509492	chr13	21608971	A	G	53	56	109	0.486238532110092	0.500006393220738	0.4991795	0.403311628851448	0.577643632223514	0.0457100247840945	0.383350266699331	0.598115642518523	0.490477630537481	False	True	GM19239	CTCF		NA	NA			13	21034832	A	G	0.7304	A	0.2696	gnoMADg:nfe	13_21034832_A_G	13	21034832	A	G	13_21034832_A_G	66	0	1	0	0.199396378269618	LATS2
rs11732898	chr4	6956134	T	C	43	90	133	0.323308270676692	0.529411337425034	0.33668165	0.409060815119907	0.578186328496068	0.0442411299847864	0.385888533615743	0.599826729632273	0.493623571807988	False	False	MCF-7	ESR1		NA	NA			4	6954407	T	C	0.8058	T	0.1942	gnoMADg:nfe	4_6954407_T_C	4	6954407	T	C	4_6954407_T_C	68	7	3	1	0.219718309859155	TBC1D14;TADA2B;GRPEL1	TADA2B	Monocyte percentage of white cells;GrpE protein homolog 1 mitochondrial measurement;Platelet count;Monocyte percentage;Monocyte count;Monocyte percentage of white cells;Monocyte count
rs12425539	chr12	54612871	G	A	63	66	129	0.488372093023256	0.497919124321278	0.50705305	0.399259386458392	0.561635796953951	0.0427432844195836	0.373284527570039	0.587197149692685	0.480447591706172	False	False	MCF-7	ESR1		NA	NA			12	54219087	G	G	0.6696	A	0.3304	gnoMADg:nfe	12_54219087_G_A	12	54219087	G	A	12_54219087_G_A	99	6	5	1	0.165995975855131	GPR84;NFE2;GTSF1;PDE1B;SMUG1	SMUG1	Red blood cell (erythrocyte) distribution width;Red cell distribution width;Platelet count;Platelet count;Plateletcrit;Red cell distribution width
rs5744798	chr12	133245149	A	G	58	57	115	0.504347826086956	0.517705224728837	0.5220067	0.405019651116489	0.57592753473456	0.0446448140791759	0.373516150380259	0.594522800545339	0.490473592925525	False	False	MCF-7	ESR1		NA	NA			12	132668563	G	A	0.5651	G	0.4349	gnoMADg:nfe	12_132668563_A_G	12	132668563	A	G	12_132668563_A_G	77	2	9	5	0.440241448692153	ANKLE2;P2RX2;LRCOL1;FBRSL1;PXMP2;ZNF605;PGAM5;POLE;GOLGA3	ANKLE2;FBRSL1;PXMP2;PGAM5;POLE	Mean platelet volume;Mean platelet volume
rs4855712	chr3	108995034	G	A	114	120	234	0.487179487179487	0.501853127671895	0.45992605	0.463564244383864	0.591808476206491	0.0333225398796685	0.439280691067764	0.60323105377479	0.527686360295177	False	True	PANC-1	CTCF		NA	NA			3	109276187	G	G	0.6464	A	0.3536	gnoMADg:nfe	3_109276187_G_A	3	109276187	G	A	3_109276187_G_A	37	0	0	0	0.0597585513078471
rs7582695	chr2	203029951	T	A	53	56	109	0.486238532110092	0.513358810513805	0.48181135	0.424885743418922	0.595189970096684	0.0448252077867706	0.398268455609942	0.617995571759913	0.510037856757803	False	False	MCF-7	ESR1		NA	NA			2	202165228	A	A	0.728	T	0.272	gnoMADg:nfe	2_202165228_T_A	2	202165228	T	A	2_202165228_T_A	156	10	3	2	0.212877263581489	NOP58;ICA1L;BMPR2	KIAA2012;NOP58	Height;Urate levels;Cystatin C levels;Appendicular lean mass;Insulin-like growth factor 1 levels;Apolipoprotein B levels;Standing height;Low density lipoprotein cholesterol levels;Appendicular lean mass;Direct low density lipoprotein cholesterol levels
rs11778387	chr8	96611485	A	G	65	50	115	0.565217391304348	0.517705224728837	0.56117885	0.421323260082757	0.590060787727569	0.043789858704138	0.394855492581353	0.608133402670949	0.505692023905163	False	False	MCF-7	ESR1		NA	NA			8	95599257	G	A	0.7373	G	0.2627	gnoMADg:nfe	8_95599257_A_G	8	95599257	A	G	8_95599257_A_G	49	3	0	0	0.0199195171026157			Ankle spacing width (right);Heel bone mineral density;Ankle spacing width
rs9311642	chr3	5773145	T	C	64	55	119	0.53781512605042	0.496699872113572	0.5451217	0.413298376611812	0.575790766672253	0.0428851979971612	0.389785145598919	0.598617485789293	0.494544571642032	False	True	GM12892	STAG1		NA	NA			3	5731458	T	T	0.5985	C	0.4015	gnoMADg:nfe	3_5731458_T_C	3	5731458	T	C	3_5731458_T_C	48	0	0	0	0
rs278669	chr9	89800215	G	A	42	60	102	0.411764705882353	0.497919124321278	0.42831855	0.391944855288764	0.577784037034755	0.0488328090540826	0.370978401093621	0.607330998393702	0.48486444616176	False	False	MCF-7	ESR1		NA	NA			9	87185300	A	A	0.9516	G	0.04858	gnoMADg:nfe	9_87185300_G_A	9	87185300	G	A	9_87185300_G_A	40	0	0	0	0.0331991951710262
rs5744174	chr1	223284528	A	G	75	60	135	0.555555555555556	0.53177962904165	0.5168388	0.452849593461819	0.617127872631029	0.0428198578450239	0.433326445903221	0.646623420346372	0.534988733046424	False	True	HUVEC	RELA		NA	NA			1	223111186	G	A	0.5695	G	0.4305	gnoMADg:nfe	1_223111186_A_G	1	223111186	A	G	1_223111186_A_G	71	0	2	0	0.312072434607646	TLR5;SUSD4
rs7143063	chr14	58549178	C	T	49	63	112	0.4375	0.488080552783458	0.46395	0.39207974232816	0.570296922076383	0.0453788835058984	0.365313443198668	0.587545712525011	0.481188332202271	False	False	MCF-7	ESR1		NA	NA			14	58082460	T	C	0.5367	T	0.4633	gnoMADg:nfe	14_58082460_C_T	14	58082460	C	T	14_58082460_C_T	39	0	2	0	0.179476861167002	ARMH4;ACTR10
rs12342549	chr9	116041061	G	T	62	64	126	0.492063492063492	0.484575745000887	0.5202008	0.391427511265836	0.553082864353099	0.0429239196006554	0.359423825030745	0.570543992911768	0.472255187809468	False	False	MCF-7	ESR1		NA	NA			9	113278781	G	G	0.9494	T	0.05059	gnoMADg:nfe	9_113278781_G_T	9	113278781	G	T	9_113278781_G_T	48	0	6	3	0.340442655935614	SLC31A2;HDHD3;CDC26;FKBP15;BSPRY;PRPF4	CDC26;FKBP15;BSPRY
rs1344896	chr2	119250430	C	T	61	45	106	0.575471698113208	0.488080552783458	0.57929845	0.408217124432864	0.582985351321899	0.0465601408844025	0.385383066213117	0.613593732512837	0.495601237877381	False	False	MCF-7	ESR1		NA	NA			2	118492854	T	C	0.5175	T	0.4825	gnoMADg:nfe	2_118492854_C_T	2	118492854	C	T	2_118492854_C_T	54	1	0	0	0.0796780684104628			Heel bone mineral density
rs2127995	chr17	14338397	G	T	65	45	110	0.590909090909091	0.484575745000887	0.5962052	0.410676656801072	0.582645737901125	0.0465317763502827	0.388965971148095	0.620895105745329	0.496661197351099	False	False	MCF-7	ESR1		NA	NA			17	14435080	G	G	0.5193	T	0.4807	gnoMADg:nfe	17_14435080_G_T	17	14435080	G	T	17_14435080_G_T	36	0	0	0	0.0464788732394366
rs11180251	chr12	75240147	A	G	47	80	127	0.37007874015748	0.517705224728837	0.41502115	0.378546823174125	0.538980663806074	0.0426500790922709	0.356075066217477	0.567964845744359	0.458763743490099	False	False	MCF-7	ESR1		NA	NA			12	74846367	G	A	0.839	G	0.161	gnoMADg:nfe	12_74846367_A_G	12	74846367	A	G	12_74846367_A_G	46	0	0	0	0.0265593561368209
rs1892753	chr8	102660827	A	C	160	107	267	0.599250936329588	0.514362825199442	0.621255	0.409644648519245	0.538791793268763	0.0341071977243063	0.388311311074578	0.561283976730184	0.474218220894004	False	False	MCF-7	ESR1		NA	NA			8	101648599	C	A	0.7646	C	0.2354	gnoMADg:nfe	8_101648599_A_C	8	101648599	A	C	8_101648599_A_C	62	0	1	0	0.126156941649899	NCALD
rs4904094	chr14	83519032	C	T	50	54	104	0.480769230769231	0.488080552783458	0.4512419	0.439734052605711	0.618230558190216	0.0471740642253656	0.414911442533723	0.647153636121092	0.528982305397964	False	False	MCF-7	ESR1		NA	NA			14	83052688	C	C	0.7988	T	0.2012	gnoMADg:nfe	14_83052688_C_T	14	83052688	C	T	14_83052688_C_T	50	0	0	0	0
rs2061526	chr4	42570934	C	T	325	355	680	0.477941176470588	0.503155770707267	0.482791	0.455726141745148	0.539678287428505	0.0215401610217033	0.442378727277362	0.556560524856174	0.497702214586827	False	True	GM19239	STAG1		NA	NA			4	42568917	T	T	0.5918	C	0.4082	gnoMADg:nfe	4_42568917_C_T	4	42568917	C	T	4_42568917_C_T	42	0	1	0	0.186116700201207	ATP8A1
rs317264	chr2	76254745	G	A	58	44	102	0.568627450980392	0.497919124321278	0.5320033	0.445653183000945	0.624876155745325	0.0479545721626149	0.422053569890921	0.649526692799822	0.535264669373135	False	False	MCF-7	ESR1		NA	NA			2	76027619	A	G	0.5172	A	0.4828	gnoMADg:nfe	2_76027619_G_A	2	76027619	G	A	2_76027619_G_A	77	0	0	0	0.0265593561368209
rs1391714	chr12	115819489	C	T	65	60	125	0.52	0.488080552783458	0.506249	0.432053894353206	0.59551048765801	0.0427465576115552	0.402446917640479	0.61247198486966	0.513782191005608	False	False	MCF-7	ESR1		NA	NA			12	115381684	C	C	0.6089	T	0.3911	gnoMADg:nfe	12_115381684_C_T	12	115381684	C	T	12_115381684_C_T	49	1	0	0	0			Breast cancer
rs17016580	chr12	89655786	T	G	83	39	122	0.680327868852459	0.530455893596286	0.7026039	0.379695247790373	0.553365913254656	0.0465182766432944	0.364504344489506	0.599659362735405	0.466530580522514	False	False	MCF-7	ESR1		NA	NA			12	89262009	T	T	0.8722	G	0.1278	gnoMADg:nfe	12_89262009_T_G	12	89262009	T	G	12_89262009_T_G	81	2	0	0	0.0531187122736418			Blonde | hair colour (natural before greying);Dark brown | hair colour (natural before greying)
rs2049933	chr22	45874327	G	A	81	63	144	0.5625	0.493784570328569	0.59644875	0.384552282359938	0.541601162954322	0.0402843196967197	0.362831260029271	0.560816894439236	0.46307672265713	False	True	MCF-7	FOXA1		NA	NA			22	45478446	A	G	0.7241	A	0.2759	gnoMADg:nfe	22_45478446_G_A	22	45478446	G	A	22_45478446_G_A	68	0	1	0	0.112877263581489	FAM118A
rs4874137	chr8	144543160	G	A	62	59	121	0.512396694214876	0.519454623087316	0.5004883	0.435567092759342	0.595841422834868	0.0427870034576671	0.412393350254975	0.622569390088023	0.515704257797105	False	True	T-47D	PGR		NA	NA			8	143460990	G	G	0.604	A	0.396	gnoMADg:nfe	8_143460990_G_A	8	143460990	G	A	8_143460990_G_A	59	0	8	3	0.320321931589537	ZC3H3;GSDMD;SHARPIN;TIGD5;TOP1MT;MROH6;PYCR3;NAPRT	ZC3H3;GSDMD;NAPRT
rs6013667	chr20	51966854	A	C	59	79	138	0.427536231884058	0.514362825199442	0.3979186	0.452769914275387	0.614889333183144	0.0428005971792311	0.427280709304311	0.632768416235331	0.533829623729266	False	False	MCF-7	ESR1		NA	NA			20	53350315	A	A	0.7624	C	0.2376	gnoMADg:nfe	20_53350315_A_C	20	53350315	A	C	20_53350315_A_C	51	0	0	0	0.0334004024144869
rs6013667	chr20	51966854	A	C	59	79	138	0.427536231884058	0.514362825199442	0.3979186	0.452769914275387	0.614889333183144	0.0428005971792311	0.427280709304311	0.632768416235331	0.533829623729266	False	False	MCF-7	ESR1		NA	NA			20	53350315	A	A	0.7624	C	0.2376	gnoMADg:nfe	20_53350315_A_C	20	53350315	A	C	20_53350315_A_C	51	0	0	0	0.0334004024144869
rs10499043	chr6	106247137	C	T	148	145	293	0.505119453924915	0.512267139021963	0.5148094	0.425231971432645	0.555374106480521	0.0324160054802617	0.404444756155506	0.572274923006818	0.490303038956583	False	True	LNCaP	AR		NA	NA			6	105799262	C	C	0.8841	T	0.1159	gnoMADg:nfe	6_105799262_C_T	6	105799262	C	T	6_105799262_C_T	30	0	0	0	0.106237424547284
rs1542604	chr2	131593045	G	A	60	68	128	0.46875	0.497919124321278	0.46657995	0.42431262418868	0.585546439678105	0.0418032227791975	0.403416800525214	0.599934711024223	0.504929531933393	False	False	MCF-7	ESR1		NA	NA			2	130835472	G	G	0.8486	A	0.1514	gnoMADg:nfe	2_130835472_G_A	2	130835472	G	A	2_130835472_G_A	40	0	0	1	0.106237424547284		PTPN18
rs2073746	chr22	19978558	T	C	52	49	101	0.514851485148515	0.503418540954696	0.47143075	0.452629896550097	0.632149533029232	0.0470243355126673	0.424694038305873	0.660251942044173	0.542389714789665	False	True	SK-N-SH	EBF3		NA	NA			22	19991035	C	C	0.7803	T	0.2197	gnoMADg:nfe	22_19991035_T_C	22	19991035	T	C	22_19991035_T_C	130	3	1	3	0.360362173038229	ARVCF	ARVCF;COMT;TANGO2	Low density lipoprotein cholesterol levels;Plateletcrit;Appendicular lean mass
rs12021649	chr1	167135333	C	T	310	238	548	0.565693430656934	0.512267139021963	0.6110273	0.408186500672152	0.500092877939558	0.0240975473677503	0.397173007745199	0.518095817632274	0.454139689305855	False	True	LNCaP	AR		NA	NA			1	167166096	C	C	0.9624	T	0.03762	gnoMADg:nfe	1_167166096_C_T	1	167166096	C	T	1_167166096_C_T	40	0	0	0	0.126156941649899
rs2509713	chr11	67408791	T	C	103	76	179	0.575418994413408	0.529411337425034	0.6055622	0.388739541933461	0.54142705504766	0.0396463316228759	0.37076102441734	0.560859832060764	0.465083298490561	False	False	MCF-7	ESR1		NA	NA			11	67641320	C	C	0.822	T	0.178	gnoMADg:nfe	11_67641320_T_C	11	67641320	T	C	11_67641320_T_C	85	1	13	4	0.267002012072435	SSH3;TBX10;AIP;GSTP1;CORO1B;NUDT8;ANKRD13D;POLD4;RPS6KB2;TOP6BL;NDUFV1;NDUFS8;CLCF1	RAD9A;GSTP1;RPS6KB2;NDUFV1	Mean reticulocyte volume
rs1822174	chr3	178072978	A	G	56	44	100	0.56	0.517705224728837	0.5825254	0.3977837324477	0.58000748115455	0.0476234792555156	0.368305393156712	0.607700679921356	0.488895606801125	False	False	MCF-7	ESR1		NA	NA			3	178355190	G	A	0.8144	G	0.1856	gnoMADg:nfe	3_178355190_A_G	3	178355190	A	G	3_178355190_A_G	65	0	0	0	0.0732394366197183
rs1914733	chr2	88492058	G	A	71	89	160	0.44375	0.497919124321278	0.4661012	0.400877820090094	0.550714509940977	0.03921461290323	0.38106217708782	0.583527786147255	0.475796165015535	False	False	MCF-7	ESR1		NA	NA			2	88192539	A	A	0.7048	G	0.2952	gnoMADg:nfe	2_88192539_G_A	2	88192539	G	A	2_88192539_G_A	49	0	2	1	0.359959758551308	FABP1;THNSL2	THNSL2
rs2163616	chr14	59198493	A	C	61	75	136	0.448529411764706	0.497191658379361	0.4363927	0.43441489973865	0.591854822170326	0.0413222883610895	0.416638817824003	0.615860033798319	0.513134860954488	False	True	MCF10	FOS		NA	NA			14	58731775	A	A	0.8384	C	0.1616	gnoMADg:nfe	14_58731775_A_C	14	58731775	A	C	14_58731775_A_C	56	0	0	0	0.0531187122736418
rs1239915	chr12	70444888	C	T	75	46	121	0.619834710743802	0.488080552783458	0.58618085	0.45005449949481	0.619005775306936	0.0443849764499294	0.421945539412712	0.63913383216008	0.534530137400873	False	False	MCF-7	ESR1		NA	NA			12	70051108	T	T	0.6407	C	0.3593	gnoMADg:nfe	12_70051108_C_T	12	70051108	C	T	12_70051108_C_T	60	0	1	1	0.146076458752515	KCNMB4	CNOT2
rs324768	chr12	83969100	A	G	54	47	101	0.534653465346535	0.517705224728837	0.5434607	0.402300285993362	0.580911563507654	0.0479511614006396	0.36863024933223	0.607754185247677	0.491605924750508	False	False	MCF-7	ESR1		NA	NA			12	83575321	A	A	0.61	G	0.39	gnoMADg:nfe	12_83575321_A_G	12	83575321	A	G	12_83575321_A_G	188	9	0	0	0			Vertical cup-disc ratio;Age at first birth;Age at first sexual intercourse;Usual walking pace;Forced expiratory volume in 1-second (fev1);Age first had sexual intercourse;Age at first birth;College or university degree | qualifications;Overall health rating
rs3887587	chr1	157918761	T	C	72	150	222	0.324324324324324	0.513352359708445	0.3349618	0.422825817780712	0.560253343785183	0.03623611370557	0.404562918538474	0.583468573142501	0.491539580782947	False	True	PANC-1	CTCF		NA	NA			1	157948971	T	T	0.5213	C	0.4788	gnoMADg:nfe	1_157948971_T_C	1	157948971	T	C	1_157948971_T_C	49	0	4	0	0.13943661971831	CD1D;FCRL3;FCRL1;FCRL2
rs6122172	chr20	62409888	C	T	128	66	194	0.65979381443299	0.488080552783458	0.69510595	0.386879049337727	0.539748482071476	0.0383275909580912	0.356928900392014	0.55409908192335	0.463313765704601	False	False	MCF-7	ESR1		NA	NA			20	63778535	C	T	0.5731	C	0.4269	gnoMADg:nfe	20_63778535_C_T	20	63778535	C	T	20_63778535_C_T	172	2	3	0	0.15271629778672	ZGPAT;STMN3;ZBTB46		FEV1;Inflammatory bowel disease [EA]
rs2806681	chr9	102984967	G	A	66	44	110	0.6	0.493784570328569	0.63319735	0.379076655520006	0.552568044460306	0.0461020794800042	0.355173896363719	0.579782388612065	0.465822349990156	False	True	MCF-7	FOXA1		NA	NA			9	100222685	A	A	0.5308	G	0.4692	gnoMADg:nfe	9_100222685_G_A	9	100222685	G	A	9_100222685_G_A	116	0	6	3	0.28692152917505	MSANTD3;INVS;ERP44;STX17;CAVIN4;TEX10	INVS;STX17;TEX10
rs1263117	chr2	191613379	G	A	65	62	127	0.511811023622047	0.497919124321278	0.5606024	0.372578316743363	0.53407377865387	0.0417070037972541	0.356491715689324	0.564794201980802	0.453326047698616	False	False	MCF-7	ESR1		NA	NA			2	190748653	A	G	0.5292	A	0.4708	gnoMADg:nfe	2_190748653_G_A	2	190748653	G	A	2_190748653_G_A	113	5	6	0	0.185915492957746	MFSD6;NEMP2;HIBCH;NAB1;INPP1;GLS		Mean platelet volume;High light scatter reticulocyte percentage of red cells;High light scatter reticulocyte count;Mean platelet (thrombocyte) volume;Mean platelet volume
rs1447107	chr2	45272197	G	A	57	51	108	0.527777777777778	0.497919124321278	0.48528245	0.456767273221441	0.629386801696593	0.0462524458337695	0.431720607530746	0.653284483004073	0.543077037459017	False	False	MCF-7	ESR1		NA	NA			2	45045058	A	A	0.5194	G	0.4806	gnoMADg:nfe	2_45045058_G_A	2	45045058	G	A	2_45045058_G_A	44	0	0	0	0.0597585513078471
rs266490	chr11	33351582	A	G	122	157	279	0.437275985663082	0.50015251568279	0.4753932	0.398268361116754	0.521070595208146	0.0312454676841627	0.373699434141127	0.530780601755526	0.45966947816245	False	True	GM19239	STAG1		NA	NA			11	33330036	G	A	0.9999	G	8.821e-05	gnoMADg:nfe	11_33330036_A_G	11	33330036	A	G	11_33330036_A_G	0	0	0	0	0.0995975855130785
rs7633543	chr3	124285457	C	T	48	64	112	0.428571428571429	0.488080552783458	0.48252515	0.368973741670398	0.536329459907072	0.0440307349801763	0.342249189317318	0.559044306401192	0.452651600788735	False	False	MCF-7	ESR1		NA	NA			3	124566610	C	C	0.814	T	0.186	gnoMADg:nfe	3_124566610_C_T	3	124566610	C	T	3_124566610_C_T	79	0	1	1	0.274044265593561	KALRN	KALRN
rs3750406	chr9	86892894	A	C	45	55	100	0.45	0.50497956226158	0.4341863	0.43472275318936	0.617388312503292	0.0482716259235247	0.405379020347473	0.637774444180041	0.526055532846326	False	True	MCF-7	FOS		NA	NA			9	84277979	A	A	0.8589	C	0.1411	gnoMADg:nfe	9_84277979_A_C	9	84277979	A	C	9_84277979_A_C	48	0	1	0	0.146277665995976	SLC28A3
rs3019418	chr8	109700663	C	T	127	75	202	0.628712871287129	0.488080552783458	0.61021635	0.436047212840683	0.584569866422064	0.0374837722173172	0.425248565735851	0.609561649906467	0.510308539631373	False	False	MCF-7	ESR1		NA	NA			8	108688434	T	T	0.6589	C	0.3411	gnoMADg:nfe	8_108688434_C_T	8	108688434	C	T	8_108688434_C_T	59	0	0	0	0.0796780684104628
rs10437957	chr12	60202218	A	G	87	133	220	0.395454545454545	0.510098347846177	0.36364415	0.467676172962327	0.608170664404671	0.0365375516319135	0.434843290845997	0.612789660519025	0.537923418683499	False	True	MCF-7	CTCF		NA	NA			12	59808437	G	G	0.5467	A	0.4536	gnoMADg:nfe	12_59808437_A_G	12	59808437	A	G	12_59808437_A_G	57	0	1	1	0.219718309859155	SLC16A7	SLC16A7
rs8022640	chr14	77524587	G	A	68	84	152	0.447368421052632	0.497919124321278	0.44165135	0.434090014020177	0.588337338518659	0.0399390529783104	0.411292945208446	0.617835064904876	0.511213676269418	False	False	MCF-7	ESR1		NA	NA			14	77058244	G	G	0.677	A	0.323	gnoMADg:nfe	14_77058244_G_A	14	77058244	G	A	14_77058244_G_A	123	7	1	0	0.13943661971831	CIPC		Trunk fat percentage;Trunk fat mass;Arm fat percentage (right);Arm fat mass (left);Arm fat mass (right);Arm fat percentage (left);Whole body fat mass
rs1245652	chr12	62600764	C	T	81	69	150	0.54	0.488080552783458	0.50555985	0.454004782179644	0.614109315498994	0.0408717511525915	0.42485125820023	0.634850987427624	0.534057048839319	False	False	MCF-7	ESR1		NA	NA			12	62206983	C	C	0.5948	T	0.4052	gnoMADg:nfe	12_62206983_C_T	12	62206983	C	T	12_62206983_C_T	46	0	2	1	0.239637826961771	USP15;TAFA2	TAFA2
rs12728471	chr1	245205890	C	T	112	189	301	0.372093023255814	0.490008686519679	0.3577677	0.460183832173757	0.581575946539611	0.0318165651017671	0.428300104243152	0.590102196784357	0.520879889356684	False	True	PANC-1	CTCF		NA	NA			1	245042588	C	T	0.6693	C	0.3307	gnoMADg:nfe	1_245042588_C_T	1	245042588	C	T	1_245042588_C_T	62	0	1	1	0.440241448692153	EFCAB2	EFCAB2
rs10873029	chr14	50471875	A	G	106	107	213	0.497652582159624	0.517705224728837	0.47221585	0.445758973572315	0.588188846047691	0.0364863064603454	0.439423499882441	0.619737366316731	0.516973909810003	False	False	MCF-7	ESR1		NA	NA			14	50005157	G	G	0.5482	A	0.4518	gnoMADg:nfe	14_50005157_A_G	14	50005157	A	G	14_50005157_A_G	41	0	0	0	0.119517102615694
rs6720388	chr2	192604268	G	T	74	52	126	0.587301587301587	0.484575745000887	0.54790745	0.45760970068976	0.620854441306454	0.0428994944492857	0.438660055005862	0.649454556815485	0.539232070998107	False	False	MCF-7	ESR1		NA	NA			2	191739542	G	G	0.639	T	0.361	gnoMADg:nfe	2_191739542_G_T	2	191739542	G	T	2_191739542_G_T	68	0	1	0	0.0730382293762575	NABP1
rs12138047	chr1	188428780	T	C	51	77	128	0.3984375	0.529411337425034	0.4435392	0.374488449388465	0.534895546520419	0.0427674299129123	0.355785466709962	0.565886020811479	0.454691997954442	False	False	MCF-7	ESR1		NA	NA			1	188459649	T	T	0.7297	C	0.2703	gnoMADg:nfe	1_188459649_T_C	1	188459649	T	C	1_188459649_T_C	54	0	0	0	0
rs10867289	chr9	81460812	G	A	48	75	123	0.390243902439024	0.497919124321278	0.42314215	0.389487545218043	0.551770294689496	0.0427423906663	0.368378285847777	0.578163946356895	0.47062891995377	False	False	MCF-7	ESR1		NA	NA			9	78845896	G	G	0.8447	A	0.1553	gnoMADg:nfe	9_78845896_G_A	9	78845896	G	A	9_78845896_G_A	62	0	0	0	0
rs6732426	chr2	43587504	C	T	130	121	251	0.51792828685259	0.498164026756504	0.5012179	0.450901692310852	0.580268790772067	0.0335561849755811	0.429098415051397	0.592918286236222	0.51558524154146	False	True	BJ	FOXA2		NA	NA			2	43360365	T	T	0.523	C	0.477	gnoMADg:nfe	2_43360365_C_T	2	43360365	C	T	2_43360365_C_T	157	25	1	0	0.0663983903420523	PLEKHH2		Platelet count;Diastolic blood pressure;Comparative height size at age 10;Systolic blood pressure;Mean corpuscular volume;Platelet count;Lymphocyte percentage of white cells;Neutrophil percentage of white cells;Standing height;Lymphocyte counts;Red blood cell count;Platelet crit;Total testosterone levels;Height;Plateletcrit;Pattern 1 | hair/balding pattern;Lymphocyte counts;Male-pattern baldness;…
rs7128969	chr11	70205017	C	A	66	98	164	0.402439024390244	0.503582165596104	0.38505645	0.443819049604987	0.600689508184317	0.0413574697602279	0.414341628611042	0.616954692952866	0.522254278894652	False	False	MCF-7	ESR1		NA	NA			11	70358911	A	C	0.8807	A	0.1193	gnoMADg:nfe	11_70358911_C_A	11	70358911	C	A	11_70358911_C_A	92	0	2	1	0.206036217303823	PPFIA1;CTTN	CTTN
rs4247463	chr9	140667227	A	G	53	52	105	0.504761904761905	0.501320508471117	0.4597473	0.460010091335951	0.632743303566231	0.0454700138523058	0.42662497436684	0.64812767221708	0.546376697451091	False	True	GM12878	CTCF	True	NA	NA	Average_351_nTGCTsCCCC;ENCFF000ONR_dedup.bam.motifs_0_GkGCAGCAsyTCC;MA1102.2_nsCAGGGGGCGs;SRR357494_dedup.bam.motifs_2_CmnsGTGGCGCysT	JASPAR and NoPeak	9	137772775	G	A	0.6873	G	0.3127	gnoMADg:nfe	9_137772775_A_G	9	137772775	A	G	9_137772775_A_G	48	0	4	3	0.367203219315895	EHMT1;ARRDC1;MRPL41;PNPLA7	EHMT1;ENTPD8;ZMYND19
rs1409272	chr10	21147520	T	C	83	77	160	0.51875	0.499062597695064	0.4724094	0.470257365614818	0.624887145722812	0.0400442064251212	0.452727894657139	0.649700894113595	0.547572255668815	False	True	GM19239	CTCF		NA	NA			10	20858591	C	C	0.7331	T	0.2669	gnoMADg:nfe	10_20858591_T_C	10	20858591	T	C	10_20858591_T_C	79	0	0	1	0.0468812877263581		NEBL
rs10144126	chr14	21348256	G	A	54	68	122	0.442622950819672	0.497919124321278	0.4247783	0.437196166215092	0.599078523668842	0.0427029874597018	0.416153378332228	0.621784492230917	0.518137344941967	False	False	MCF-7	ESR1		NA	NA			14	20880097	G	G	0.8407	A	0.1593	gnoMADg:nfe	14_20880097_G_A	14	20880097	G	A	14_20880097_G_A	43	0	2	0	0.199195171026157	RNASE3;RNASE2
rs13097576	chr3	189395680	A	G	57	48	105	0.542857142857143	0.517705224728837	0.5646048	0.394571066553394	0.567534631759923	0.0462682767109774	0.36588804337477	0.594319308719671	0.481052849156659	False	False	MCF-7	ESR1		NA	NA			3	189677891	A	A	0.7259	G	0.2741	gnoMADg:nfe	3_189677891_A_G	3	189677891	A	G	3_189677891_A_G	37	0	1	0	0.119718309859155	TP63
rs11898187	chr2	42267428	A	G	57	51	108	0.527777777777778	0.517705224728837	0.50746215	0.435511031262899	0.609163378535824	0.0468138484973844	0.404688835939326	0.632260503205153	0.522337204899362	False	False	MCF-7	ESR1		NA	NA			2	42040288	G	A	0.6347	G	0.3653	gnoMADg:nfe	2_42040288_A_G	2	42040288	A	G	2_42040288_A_G	87	5	1	1	0.233802816901408	PKDCC	PKDCC	Ankle spacing width;Heel bone mineral density;FEV1;Lung function (FVC);Heel bone mineral density
rs2268942	chr3	179421504	T	C	72	45	117	0.615384615384615	0.529411337425034	0.5804157	0.449796180180179	0.624171672389325	0.0460328109223299	0.426670633675065	0.646857502827368	0.536983926284752	False	False	MCF-7	ESR1		NA	NA			3	179703716	T	T	0.8007	C	0.1993	gnoMADg:nfe	3_179703716_T_C	3	179703716	T	C	3_179703716_T_C	42	0	0	0	0.0798792756539235
rs12717986	chr5	139803877	C	T	28	73	101	0.277227722772277	0.488080552783458	0.30368175	0.362772372861012	0.573480954742291	0.0538147559007655	0.331773325393021	0.605246479297167	0.468126663801651	False	False	MCF-7	ESR1		NA	NA			5	140424292	C	C	0.5408	T	0.4592	gnoMADg:nfe	5_140424292_C_T	5	140424292	C	T	5_140424292_C_T	134	0	22	4	0.367203219315895	PCDHA7;HARS2;WDR55;ANKHD1;PCDHA4;PCDHB8;PCDHAC1;TMCO6;APBB3;NDUFA2;PCDHA11;ZMAT2;SRA1;PCDHA9;IK;SLC4A9;PCDHA13;HBEGF;CD14;PCDHA10;PCDHA1;SLC35A4	HARS1;TMCO6;APBB3;SRA1
rs6920755	chr6	148633283	G	A	194	224	418	0.464114832535885	0.497919124321278	0.4181161	0.495801591607739	0.596335720400741	0.0270290577780957	0.473666860203349	0.614804293509545	0.54606865600424	False	True	MCF-7	ESR1		NA	NA			6	148312147	G	G	0.6378	A	0.3622	gnoMADg:nfe	6_148312147_G_A	6	148312147	G	A	6_148312147_G_A	36	0	0	0	0.0798792756539235
rs1419102	chr1	101951395	C	T	97	78	175	0.554285714285714	0.512018017422256	0.59847585	0.386624307937468	0.531314451352585	0.0365507562157635	0.357584143124499	0.550535478870704	0.458969379645027	False	True	SK-N-SH	EP300		NA	NA			1	101485839	C	T	0.7601	C	0.2399	gnoMADg:nfe	1_101485839_C_T	1	101485839	C	T	1_101485839_C_T	39	1	0	0	0.0531187122736418			Total testosterone levels
rs1509234	chr3	182658429	C	T	76	54	130	0.584615384615385	0.488080552783458	0.5461694	0.456681584508065	0.618336937595329	0.0426954576324108	0.429701765686813	0.636447330328875	0.537509261051697	False	False	MCF-7	ESR1	True	NA	NA	SRR5735132_dedup.bam.motifs_1_GmCATTCCATTCkCA	NoPeak	3	182940641	C	T	0.6699	C	0.3301	gnoMADg:nfe	3_182940641_C_T	3	182940641	C	T	3_182940641_C_T	100	0	4	0	0.146277665995976	DCUN1D1;MCCC1;MAP6D1;ATP11B
rs11141561	chr9	89438914	G	A	74	43	117	0.632478632478632	0.497919124321278	0.59315435	0.454974967679901	0.628556085526902	0.0456374335282238	0.43493273611161	0.649698111930802	0.541765526603402	False	False	MCF-7	ESR1		NA	NA			9	86823999	G	G	0.6568	A	0.3432	gnoMADg:nfe	9_86823999_G_A	9	86823999	G	A	9_86823999_G_A	44	0	0	0	0.0531187122736418
rs1012332	chr8	138179125	A	G	61	42	103	0.592233009708738	0.517705224728837	0.5702742	0.441143115070519	0.622793622045717	0.0475755492098515	0.408773018318501	0.648587407996976	0.531968368558118	False	False	MCF-7	ESR1		NA	NA			8	137166882	A	A	0.7441	G	0.2559	gnoMADg:nfe	8_137166882_A_G	8	137166882	A	G	8_137166882_A_G	61	0	0	0	0
rs11180251	chr12	75240147	A	G	47	80	127	0.37007874015748	0.517705224728837	0.41502115	0.378546823174125	0.538980663806074	0.0426500790922709	0.356075066217477	0.567964845744359	0.458763743490099	False	False	MCF-7	ESR1		NA	NA			12	74846367	G	A	0.839	G	0.161	gnoMADg:nfe	12_74846367_A_G	12	74846367	A	G	12_74846367_A_G	46	0	0	0	0.0265593561368209
rs7224669	chr17	63364241	G	T	70	81	151	0.463576158940397	0.484575745000887	0.4387123	0.446020247612246	0.603551216016265	0.0410352990494298	0.431613485652703	0.636616330015583	0.524785731814255	False	False	MCF-7	ESR1		NA	NA			17	65368123	T	G	0.7535	T	0.2465	gnoMADg:nfe	17_65368123_G_T	17	65368123	G	T	17_65368123_G_T	44	0	0	0	0.0398390342052314
rs1401819	chr8	50263871	T	C	61	71	132	0.462121212121212	0.49868003762782	0.4719518	0.409703315078564	0.572629761763451	0.0416174637153907	0.385491867944159	0.595922294323475	0.491166538421008	False	True	HepG2	ATF2		NA	NA			8	49351312	T	C	0.6097	T	0.3903	gnoMADg:nfe	8_49351312_T_C	8	49351312	T	C	8_49351312_T_C	55	0	1	0	0.0663983903420523	SNTG1
rs2576573	chr8	57357975	G	A	59	63	122	0.483606557377049	0.517815083026645	0.50303415	0.400291951978915	0.564195504649083	0.0428593505607177	0.371681305878567	0.579540731740163	0.482243728313999	False	True	GM12878	REST		NA	NA			8	56445416	G	G	0.5532	A	0.4468	gnoMADg:nfe	8_56445416_G_A	8	56445416	G	A	8_56445416_G_A	112	5	1	0	0.325553319919517	PENK		Appendicular lean mass;Comparative height size at age 10;Standing height;Sitting height;Appendicular lean mass
rs399672	chr20	44438299	G	A	46	54	100	0.46	0.497919124321278	0.4711866	0.398157946405451	0.579406978276468	0.0480950431715887	0.376180495088755	0.600738132481545	0.488782462340959	False	False	MCF-7	ESR1		NA	NA			20	45809660	A	A	0.72	G	0.28	gnoMADg:nfe	20_45809660_G_A	20	45809660	G	A	20_45809660_G_A	81	5	18	10	0.380281690140845	WFDC10B;DNTTIP1;SPINT4;PLTP;SPINT3;WFDC6;EPPIN-WFDC6;SYS1;ZSWIM1;CTSA;WFDC13;SNX21;ACOT8;EPPIN;WFDC3;UBE2C;ZSWIM3;TNNC2	WFDC10B;DNTTIP1;WFDC6;WFDC11;CTSA;SNX21;ACOT8;EPPIN;WFDC3;TNNC2	Mean platelet volume;Mean platelet (thrombocyte) volume;Mean platelet volume;Mean reticulocyte volume;Mean spheric corpuscular volume
rs9752760	chr2	3494562	T	C	65	56	121	0.537190082644628	0.529411337425034	0.4914976	0.46764264350367	0.628346263132813	0.0415551604271681	0.441444220022131	0.641561804003097	0.547994453318241	False	False	MCF-7	ESR1		NA	NA			2	3490791	C	T	0.6922	C	0.3078	gnoMADg:nfe	2_3490791_T_C	2	3490791	T	C	2_3490791_T_C	55	0	2	2	0.387122736418511	ADI1;TRAPPC12	ADI1;TRAPPC12
rs1334549	chr10	8704983	T	C	72	64	136	0.529411764705882	0.529411337425034	0.53881475	0.407487155227848	0.564130263457129	0.0412186621449453	0.386441837493859	0.60180126639416	0.485808709342488	False	False	MCF-7	ESR1		NA	NA			10	8663020	C	T	0.7979	C	0.2021	gnoMADg:nfe	10_8663020_T_C	10	8663020	T	C	10_8663020_T_C	60	6	0	0	0			Hypothyroidism other/unspecified;"Hypothyroidism strict autoimmune 3 medication purchases required";Hypothyroidism and >3 levothyroxin purchases;"Hypothyroidism strict autoimmune";"Hypothyroidism levothyroxin purchases";Disorders of the thyroid gland
rs999420	chr11	17804998	C	T	79	38	117	0.675213675213675	0.488080552783458	0.660582	0.422942821573942	0.603778294737873	0.0480447676486596	0.399645630031025	0.632372428686961	0.513360558155907	False	False	MCF-7	ESR1	True	NA	NA	MA0112.1_CCAGGTCACCrTGrCCym	JASPAR	11	17783451	C	C	0.5798	T	0.4202	gnoMADg:nfe	11_17783451_C_T	11	17783451	C	T	11_17783451_C_T	89	0	1	0	0.086317907444668	SERGEF
rs6013667	chr20	51966854	A	C	59	79	138	0.427536231884058	0.514362825199442	0.3979186	0.452769914275387	0.614889333183144	0.0428005971792311	0.427280709304311	0.632768416235331	0.533829623729266	False	False	MCF-7	ESR1		NA	NA			20	53350315	A	A	0.7624	C	0.2376	gnoMADg:nfe	20_53350315_A_C	20	53350315	A	C	20_53350315_A_C	51	0	0	0	0.0334004024144869
rs9666546	chr11	131983998	T	G	51	54	105	0.485714285714286	0.516369371368043	0.4755162	0.426121837009115	0.602862823533023	0.0458428823869459	0.398579621330084	0.624746599059881	0.514492330271069	False	True	PANC-1	CTCF		NA	NA			11	132114104	G	G	0.715	T	0.285	gnoMADg:nfe	11_132114104_T_G	11	132114104	T	G	11_132114104_T_G	82	2	1	0	0.139637826961771	NTM		Forced expiratory volume in 1-second (fev1);Lung function (FEV1/FVC)
rs4903482	chr14	77209399	G	A	65	106	171	0.380116959064327	0.497919124321278	0.419504	0.378815532981156	0.531518722937406	0.0398702115746193	0.368845398309101	0.568511690668958	0.455167127959281	False	False	MCF-7	ESR1		NA	NA			14	76743056	A	A	0.8291	G	0.1709	gnoMADg:nfe	14_76743056_G_A	14	76743056	G	A	14_76743056_G_A	51	0	2	0	0.199195171026157	ANGEL1;VASH1
rs10499043	chr6	106247137	C	T	148	145	293	0.505119453924915	0.512267139021963	0.5148094	0.425231971432645	0.555374106480521	0.0324160054802617	0.404444756155506	0.572274923006818	0.490303038956583	False	True	LNCaP	AR		NA	NA			6	105799262	C	C	0.8841	T	0.1159	gnoMADg:nfe	6_105799262_C_T	6	105799262	C	T	6_105799262_C_T	30	0	0	0	0.106237424547284
rs703965	chr10	80955067	C	T	62	63	125	0.496	0.503155770707267	0.4947126	0.417828808077944	0.580859148589195	0.0421437656856249	0.398819768978271	0.610874145664382	0.49934397833357	False	False	GM19239	STAG1		NA	NA			10	79195310	C	C	0.5534	T	0.4466	gnoMADg:nfe	10_79195310_C_T	10	79195310	C	T	10_79195310_C_T	128	18	0	0	0.0665995975855131			Type 2 diabetes;Mean platelet volume;Apolipoprotein A1 levels;HDL cholesterol levels;Calcium levels;Diabetes diagnosed by doctor;Blonde | hair colour (natural before greying);Mean platelet volume;Metformin | treatment/medication code;Diabetes mellitus;Dark brown | hair colour (natural before greying);Black | hair colour (natural before greying);Diabetes or endocrine disease;Type 2 diabetes (adjus…
rs1112062	chr6	147501449	A	G	65	62	127	0.511811023622047	0.502464747586233	0.4850417	0.444751550956501	0.608896137533136	0.0428734044547913	0.427163738895154	0.634812725782513	0.526823844244819	False	False	LNCaP	AR		NA	NA			6	147180313	A	A	0.7215	G	0.2785	gnoMADg:nfe	6_147180313_A_G	6	147180313	A	G	6_147180313_A_G	55	0	0	0	0.0663983903420523
rs10980253	chr9	112967835	T	G	45	70	115	0.391304347826087	0.530455893596286	0.3509245	0.459368048129202	0.634949417081891	0.0459189779815129	0.428650638401392	0.649891375237874	0.547158732605547	False	False	MCF-7	ESR1		NA	NA			9	110205555	T	T	0.7227	G	0.2773	gnoMADg:nfe	9_110205555_T_G	9	110205555	T	G	9_110205555_T_G	60	0	1	0	0.192756539235412	C9orf152
rs2509713	chr11	67408791	T	C	103	76	179	0.575418994413408	0.529411337425034	0.6055622	0.388739541933461	0.54142705504766	0.0396463316228759	0.37076102441734	0.560859832060764	0.465083298490561	False	False	MCF-7	ESR1		NA	NA			11	67641320	C	C	0.822	T	0.178	gnoMADg:nfe	11_67641320_T_C	11	67641320	T	C	11_67641320_T_C	85	1	13	4	0.267002012072435	SSH3;TBX10;AIP;GSTP1;CORO1B;NUDT8;ANKRD13D;POLD4;RPS6KB2;TOP6BL;NDUFV1;NDUFS8;CLCF1	RAD9A;GSTP1;RPS6KB2;NDUFV1	Mean reticulocyte volume
rs2740	chr16	15132108	A	G	56	71	127	0.440944881889764	0.517705224728837	0.4626272	0.399694416185508	0.562602840097852	0.0431331236586325	0.381367449334547	0.588782331955503	0.48114862814168	False	False	MCF-7	ESR1	True	NA	NA	Average_301_AsTGCCmCCTGsTG;SRR7755833_dedup.bam.motifs_1_TsnnGCCCyCTrGTG	NoPeak	16	15038251	A	A	0.6957	G	0.3042	gnoMADg:nfe	16_15038251_A_G	16	15038251	A	G	16_15038251_A_G	190	34	7	4	0.367404426559356	RRN3;NPIPA1;NPIPA3;NPIPA5;NTAN1;PDXDC1;NPIPA2	RRN3;NPIPA1;NTAN1;PDXDC1	Leg fat-free mass (left);Sitting height;Standing height;Leg predicted mass (left);Sex hormone-binding globulin levels;Sex hormone-binding globulin levels adjusted for BMI;Leg fat-free mass (right);Comparative height size at age 10;Arm predicted mass (left);Arm fat-free mass (right);Height;Mean corpuscular volume;Red blood cell count;Whole body water mass;Trunk fat-free mass;Arm fat-free mass (lef…
rs7579979	chr2	15812261	A	G	55	48	103	0.533980582524272	0.517705224728837	0.50660255	0.445304405406136	0.617021680229028	0.0463308109907544	0.40939295933383	0.638240387009183	0.531163042817582	False	False	MCF-7	ESR1	True	NA	NA	Average_405_nnrGGTCA	NoPeak	2	15672137	G	A	0.6016	G	0.3983	gnoMADg:nfe	2_15672137_A_G	2	15672137	A	G	2_15672137_A_G	45	0	1	0	0.106237424547284	DDX1
rs11887316	chr2	220864455	G	A	73	61	134	0.544776119402985	0.497919124321278	0.5166719	0.442181223309391	0.605925183542618	0.0424992238246515	0.423090330594545	0.638477559102812	0.524053203426004	False	False	MCF-7	ESR1		NA	NA			2	219999734	A	G	0.6717	A	0.3284	gnoMADg:nfe	2_219999734_G_A	2	219999734	G	A	2_219999734_G_A	51	0	0	0	0.0199195171026157
rs7601145	chr2	213843147	C	T	55	53	108	0.509259259259259	0.488080552783458	0.54865805	0.375887819945057	0.548987763508129	0.0454528745984171	0.351287634747925	0.56951456189476	0.462437791726593	False	False	MCF-7	ESR1		NA	NA			2	212978423	C	T	0.7689	C	0.2311	gnoMADg:nfe	2_212978423_C_T	2	212978423	C	T	2_212978423_C_T	47	10	1	0	0.13943661971831	IKZF2		Eosinophil counts;Eosinophil counts;Eosinophil counts;Sum eosinophil basophil counts;Eosinophil percentage of white cells;Eosinophill percentage;Eosinophil percentage of granulocytes;Neutrophil percentage of granulocytes;Eosinophil percentage of white cells;Eosinophill count
rs4855712	chr3	108995034	G	A	114	120	234	0.487179487179487	0.501853127671895	0.45992605	0.463564244383864	0.591808476206491	0.0333225398796685	0.439280691067764	0.60323105377479	0.527686360295177	False	True	PANC-1	CTCF		NA	NA			3	109276187	G	G	0.6464	A	0.3536	gnoMADg:nfe	3_109276187_G_A	3	109276187	G	A	3_109276187_G_A	37	0	0	0	0.0597585513078471
rs3027233	chr17	8022201	C	T	184	202	386	0.476683937823834	0.503155770707267	0.4919924	0.437247874468201	0.5374160554341	0.0258300164071388	0.425651601072239	0.55428887496289	0.48733196495115	False	True	GM19239	STAG1		NA	NA			17	8118883	C	C	0.9947	T	0.005278	gnoMADg:nfe	17_8118883_C_T	17	8118883	C	T	17_8118883_C_T	27	0	0	0	0.126156941649899
rs10904134	chr10	3948928	G	A	122	119	241	0.506224066390041	0.505393259323944	0.484181	0.45905040874415	0.587153647407834	0.0336489494708713	0.439654235611612	0.606585015329388	0.523102028075992	False	True	HepG2	FOXA2		NA	NA			10	3906736	A	G	0.5201	A	0.4799	gnoMADg:nfe	10_3906736_G_A	10	3906736	G	A	10_3906736_G_A	53	0	0	0	0.0531187122736418
rs868985	chr2	64637228	A	G	55	52	107	0.514018691588785	0.517705224728837	0.48051815	0.447373186895116	0.621551241115009	0.0456945978791114	0.424823378678541	0.645419500044441	0.534462214005063	False	False	MCF-7	ESR1		NA	NA			2	64410094	A	A	0.6907	G	0.3093	gnoMADg:nfe	2_64410094_A_G	2	64410094	A	G	2_64410094_A_G	39	0	0	0	0.0597585513078471
rs7607940	chr2	33122143	C	A	64	50	114	0.56140350877193	0.503582165596104	0.5744654	0.402166347617435	0.572818616157483	0.0450376092479527	0.37627340258287	0.597635378959757	0.487492481887459	False	False	MCF-7	ESR1		NA	NA			2	32897076	C	C	0.862	A	0.138	gnoMADg:nfe	2_32897076_C_A	2	32897076	C	A	2_32897076_C_A	41	0	2	0	0.0597585513078471	TTC27;SPAST
rs2570131	chr15	87607311	A	G	68	65	133	0.511278195488722	0.517705224728837	0.4702891	0.455860416229945	0.616452712172283	0.0423632174703543	0.433132163742763	0.641617782079341	0.536156564201114	False	False	MCF-7	ESR1		NA	NA			15	87064080	G	A	0.6552	G	0.3448	gnoMADg:nfe	15_87064080_A_G	15	87064080	A	G	15_87064080_A_G	66	0	0	0	0
rs12540557	chr7	68523481	G	A	58	46	104	0.557692307692308	0.497919124321278	0.59276685	0.372318361453095	0.549224292810125	0.0469420546717149	0.358684588289642	0.59145951793159	0.46077132713161	False	False	MCF-7	ESR1		NA	NA			7	69058494	G	G	0.8553	A	0.1447	gnoMADg:nfe	7_69058494_G_A	7	69058494	G	A	7_69058494_G_A	43	0	0	0	0
rs2378945	chr14	32300790	G	A	77	56	133	0.578947368421053	0.497919124321278	0.60167615	0.392058095924027	0.550345544611087	0.0417171157756	0.375156913392231	0.57977485160611	0.471201820267557	False	False	MCF-7	ESR1		NA	NA			14	31831584	G	G	0.5908	A	0.4092	gnoMADg:nfe	14_31831584_G_A	14	31831584	G	A	14_31831584_G_A	51	0	1	3	0.227162977867203	NUBPL	NUBPL;DTD2;HEATR5A
rs1863603	chr2	64553247	G	A	47	53	100	0.47	0.501866063082524	0.4625264	0.415492554275872	0.597055674029225	0.0483074130171188	0.390156130755743	0.628987759805953	0.506274114152549	False	False	GM12891	STAG1	True	NA	NA	Average_13_CTGCCmyCTGGTG	NoPeak	2	64326113	G	G	0.7604	A	0.2396	gnoMADg:nfe	2_64326113_G_A	2	64326113	G	A	2_64326113_G_A	73	0	2	0	0.205835010060362	LGALSL;PELI1
rs9309863	chr3	80769092	G	T	83	64	147	0.564625850340136	0.502473456852878	0.592316	0.398260145293463	0.553667060878869	0.0406921321114603	0.376222065436457	0.569255291367646	0.475963603086166	False	True	LNCaP	FOXA1		NA	NA			3	80719941	T	T	0.5806	G	0.4194	gnoMADg:nfe	3_80719941_G_T	3	80719941	G	T	3_80719941_G_T	85	0	0	0	0
rs12135247	chr1	182543937	T	C	48	79	127	0.377952755905512	0.529411337425034	0.3805385	0.417380751549073	0.588340356411348	0.0443702025970752	0.394451873278151	0.608677425547593	0.50286055398021	False	False	MCF-7	ESR1		NA	NA			1	182574802	C	T	0.7109	C	0.2891	gnoMADg:nfe	1_182574802_T_C	1	182574802	T	C	1_182574802_T_C	57	0	1	1	0.267203219315895	RNASEL	RGSL1
rs17712820	chr5	57879427	G	T	42	81	123	0.341463414634146	0.484575745000887	0.34534885	0.412266523230709	0.587684843852504	0.0454703116040913	0.391824949114788	0.607735554573031	0.499975683541607	False	False	MCF-7	ESR1		NA	NA			5	58583600	G	G	0.5792	T	0.4208	gnoMADg:nfe	5_58583600_G_T	5	58583600	G	T	5_58583600_G_T	70	0	2	0	0.239034205231388	GAPT;PLK2
rs2740	chr16	15132108	A	G	56	71	127	0.440944881889764	0.517705224728837	0.4626272	0.399694416185508	0.562602840097852	0.0431331236586325	0.381367449334547	0.588782331955503	0.48114862814168	False	False	MCF-7	ESR1	True	NA	NA	Average_301_AsTGCCmCCTGsTG;SRR7755833_dedup.bam.motifs_1_TsnnGCCCyCTrGTG	NoPeak	16	15038251	A	A	0.6957	G	0.3042	gnoMADg:nfe	16_15038251_A_G	16	15038251	A	G	16_15038251_A_G	190	34	7	4	0.367404426559356	RRN3;NPIPA1;NPIPA3;NPIPA5;NTAN1;PDXDC1;NPIPA2	RRN3;NPIPA1;NTAN1;PDXDC1	Leg fat-free mass (left);Sitting height;Standing height;Leg predicted mass (left);Sex hormone-binding globulin levels;Sex hormone-binding globulin levels adjusted for BMI;Leg fat-free mass (right);Comparative height size at age 10;Arm predicted mass (left);Arm fat-free mass (right);Height;Mean corpuscular volume;Red blood cell count;Whole body water mass;Trunk fat-free mass;Arm fat-free mass (lef…
rs17643180	chr7	67644074	A	G	62	39	101	0.613861386138614	0.517705224728837	0.5995199	0.424172998119762	0.609063610141548	0.0488920796286559	0.408701041119085	0.645524918814393	0.516618304130655	False	False	MCF-7	ESR1		NA	NA			7	68179087	A	A	0.7983	G	0.2017	gnoMADg:nfe	7_68179087_A_G	7	68179087	A	G	7_68179087_A_G	46	0	0	0	0
rs1409272	chr10	21147520	T	C	83	77	160	0.51875	0.499062597695064	0.4724094	0.470257365614818	0.624887145722812	0.0400442064251212	0.452727894657139	0.649700894113595	0.547572255668815	False	True	GM19239	CTCF		NA	NA			10	20858591	C	C	0.7331	T	0.2669	gnoMADg:nfe	10_20858591_T_C	10	20858591	T	C	10_20858591_T_C	79	0	0	1	0.0468812877263581		NEBL
rs4777186	chr15	70031006	T	C	55	61	116	0.474137931034483	0.529411337425034	0.50985575	0.387118100471475	0.552303367293709	0.0439343917266168	0.365155170553832	0.57772121834868	0.469710733882592	False	False	MCF-7	ESR1		NA	NA			15	69738667	T	T	0.7895	C	0.2105	gnoMADg:nfe	15_69738667_T_C	15	69738667	T	C	15_69738667_T_C	42	2	0	0	0.0796780684104628			Pattern 1 | hair/balding pattern;Pattern 4 | hair/balding pattern
rs6730027	chr2	197876929	T	C	278	337	615	0.452032520325203	0.499722439884726	0.4833306	0.419886677796485	0.510241958678426	0.0230747240886348	0.404819316784066	0.519308018276552	0.465064318237455	False	True	GM12892	CTCF		NA	NA			2	197012205	T	C	0.8287	T	0.1713	gnoMADg:nfe	2_197012205_T_C	2	197012205	T	C	2_197012205_T_C	58	0	2	1	0.207042253521127	ANKRD44;GTF3C3	ANKRD44
rs609704	chr12	52935247	C	T	117	81	198	0.590909090909091	0.488080552783458	0.58145665	0.435776259760033	0.581218323684846	0.0374503238143689	0.410794862992977	0.599313642061942	0.50849729172244	False	False	MCF-7	ESR1		NA	NA			12	52541463	T	T	0.6855	C	0.3145	gnoMADg:nfe	12_52541463_C_T	12	52541463	C	T	12_52541463_C_T	38	0	5	1	0.165995975855131	KRT72;KRT77;KRT5;KRT74;KRT73	EIF4B
rs739424	chr12	119914508	G	A	84	67	151	0.556291390728477	0.497919124321278	0.5189581	0.464238493320701	0.618485817819183	0.0397320541859505	0.443295200652277	0.647983544205399	0.541362155569942	False	False	MCF-7	ESR1		NA	NA			12	119476703	G	G	0.6837	A	0.3163	gnoMADg:nfe	12_119476703_G_A	12	119476703	G	A	12_119476703_G_A	47	0	1	0	0.106237424547284	PRKAB1
rs4657570	chr1	166554578	C	T	119	289	408	0.291666666666667	0.505138236778584	0.301287	0.439375485282968	0.555869098300589	0.0298719216574721	0.407954842119572	0.559152355550055	0.497622291791778	False	True	K562	NFE2		NA	NA			1	166585341	C	C	0.6487	T	0.3513	gnoMADg:nfe	1_166585341_C_T	1	166585341	C	T	1_166585341_C_T	47	0	3	0	0.0796780684104628	ILDR2;POGK;MAEL
rs1409272	chr10	21147520	T	C	83	77	160	0.51875	0.499062597695064	0.4724094	0.470257365614818	0.624887145722812	0.0400442064251212	0.452727894657139	0.649700894113595	0.547572255668815	False	True	GM19239	CTCF		NA	NA			10	20858591	C	C	0.7331	T	0.2669	gnoMADg:nfe	10_20858591_T_C	10	20858591	T	C	10_20858591_T_C	79	0	0	1	0.0468812877263581		NEBL
rs3886110	chr2	75207832	G	T	58	54	112	0.517857142857143	0.484575745000887	0.53611555	0.400892728965203	0.566922504713513	0.0452242974746344	0.370985380797289	0.592751207182328	0.483907616839358	False	False	MCF-7	ESR1		NA	NA			2	74980705	G	G	0.5508	T	0.4492	gnoMADg:nfe	2_74980705_G_T	2	74980705	G	T	2_74980705_G_T	48	0	4	1	0.360160965794769	HK2;TACR1;POLE4;SEMA4F	POLE4
rs12890859	chr14	81418088	T	C	54	47	101	0.534653465346535	0.529411337425034	0.5537593	0.39819263152869	0.581811877277224	0.0487675848762138	0.372705915742167	0.607057601339403	0.490002254402957	False	False	MCF-7	ESR1		NA	NA			14	80951744	T	T	0.8488	C	0.1512	gnoMADg:nfe	14_80951744_T_C	14	80951744	T	C	14_80951744_T_C	62	0	1	0	0.0997987927565392	CEP128
rs2807640	chr13	58202109	T	C	93	89	182	0.510989010989011	0.500109728238934	0.4723129	0.467161582888405	0.60867899824295	0.0369431764459858	0.441411046058425	0.625746247472092	0.537920290565677	False	True	GM12891	CTCF		NA	NA			13	57627975	T	C	0.7757	T	0.2243	gnoMADg:nfe	13_57627975_T_C	13	57627975	T	C	13_57627975_T_C	64	0	0	0	0.0663983903420523
rs13346189	chr19	10616644	C	T	51	52	103	0.495145631067961	0.503155770707267	0.5199437	0.389529282028017	0.56287231714491	0.0456510022584282	0.365000509724625	0.590786942925194	0.476200799586463	False	True	GM19239	STAG1		NA	NA			19	10505968	T	C	0.91	T	0.09	gnoMADg:nfe	19_10505968_C_T	19	10505968	C	T	19_10505968_C_T	94	8	5	0	0.119517102615694	KEAP1;KRI1;DNMT1;AP1M2;CDKN2D		Basophil count;High light scatter reticulocyte percentage of red cells;Monocyte percentage of white cells;Basophil percentage of white cells;Basophil count;Immature reticulocyte fraction;Immature fraction of reticulocytes;High light scatter reticulocyte count
rs4451272	chr8	128613730	A	G	147	73	220	0.668181818181818	0.517705224728837	0.66364515	0.436214473080733	0.578250007466844	0.036668585616256	0.40832958358962	0.596155039108307	0.507232240273788	False	False	MCF-7	ESR1		NA	NA			8	127601485	A	A	0.7367	G	0.2633	gnoMADg:nfe	8_127601485_A_G	8	127601485	A	G	8_127601485_A_G	47	0	0	0	0.0464788732394366
rs6720388	chr2	192604268	G	T	74	52	126	0.587301587301587	0.484575745000887	0.54790745	0.45760970068976	0.620854441306454	0.0428994944492857	0.438660055005862	0.649454556815485	0.539232070998107	False	False	MCF-7	ESR1		NA	NA			2	191739542	G	G	0.639	T	0.361	gnoMADg:nfe	2_191739542_G_T	2	191739542	G	T	2_191739542_G_T	68	0	1	0	0.0730382293762575	NABP1
rs12890371	chr14	75593839	T	C	63	51	114	0.552631578947368	0.498604196914453	0.5398844	0.425045401191103	0.597781516669157	0.0455295333613189	0.40096171404878	0.62427221717359	0.51141345893013	False	False	T-47D	PGR		NA	NA			14	75127136	T	T	0.518	C	0.482	gnoMADg:nfe	14_75127136_T_C	14	75127136	T	C	14_75127136_T_C	135	7	9	6	0.413682092555332	ZC2HC1C;ACYP1;DLST;EIF2B2;TMED10;PGF;MLH3;NEK9;RPS6KL1	ZC2HC1C;ACYP1;TMED10;MLH3;NEK9;RPS6KL1	Coronary artery disease;Facial ageing;Sebaceous cyst;Heel bone mineral density;Placenta growth factor levels;Appendicular lean mass;Diseases of sebaceous glands
rs10424181	chr19	54709277	C	A	95	38	133	0.714285714285714	0.503582165596104	0.72901005	0.388844961876158	0.568711177380878	0.0474552240702286	0.376623032797646	0.615929016628995	0.478778069628518	False	False	MCF-7	ESR1		NA	NA			19	54205409	A	A	0.8368	C	0.1633	gnoMADg:nfe	19_54205409_C_A	19	54205409	C	A	19_54205409_C_A	31	0	4	0	0.26579476861167	LILRB3;MBOAT7;TSEN34;RPS9
rs11840615	chr13	90633462	C	T	120	67	187	0.641711229946524	0.512267139021963	0.5992449	0.473953455117869	0.624333526684562	0.0382402211402296	0.438219644781704	0.634059254066884	0.549143490901215	False	True	LNCaP	AR		NA	NA			13	89981208	T	C	0.7737	T	0.2263	gnoMADg:nfe	13_89981208_C_T	13	89981208	C	T	13_89981208_C_T	40	0	0	0	0
rs4845317	chr1	152670341	A	G	52	49	101	0.514851485148515	0.517705224728837	0.52033955	0.402926784289106	0.583857438992144	0.0473550252192748	0.384547864996808	0.610242687862787	0.493392111640625	False	False	MCF-7	ESR1		NA	NA			1	152697865	G	A	0.6222	G	0.3778	gnoMADg:nfe	1_152697865_A_G	1	152697865	A	G	1_152697865_A_G	47	1	6	1	0.239034205231388	LCE3D;LCE3A;SMCP;LCE1D;LCE1E;LCE3C	SPRR3	Psoriasis
rs2806681	chr9	102984967	G	A	66	44	110	0.6	0.493784570328569	0.63319735	0.379076655520006	0.552568044460306	0.0461020794800042	0.355173896363719	0.579782388612065	0.465822349990156	False	True	MCF-7	FOXA1		NA	NA			9	100222685	A	A	0.5308	G	0.4692	gnoMADg:nfe	9_100222685_G_A	9	100222685	G	A	9_100222685_G_A	116	0	6	3	0.28692152917505	MSANTD3;INVS;ERP44;STX17;CAVIN4;TEX10	INVS;STX17;TEX10
rs1344896	chr2	119250430	C	T	61	45	106	0.575471698113208	0.488080552783458	0.57929845	0.408217124432864	0.582985351321899	0.0465601408844025	0.385383066213117	0.613593732512837	0.495601237877381	False	False	MCF-7	ESR1		NA	NA			2	118492854	T	C	0.5175	T	0.4825	gnoMADg:nfe	2_118492854_C_T	2	118492854	C	T	2_118492854_C_T	54	1	0	0	0.0796780684104628			Heel bone mineral density
rs12670074	chr7	141438404	T	C	151	134	285	0.529824561403509	0.499062597695064	0.5129238	0.453169752831488	0.584651758095005	0.0332174393771246	0.429619195249021	0.597809895781716	0.518910755463246	False	True	GM19239	CTCF		NA	NA			7	141738604	C	T	0.9958	C	0.004161	gnoMADg:nfe	7_141738604_T_C	7	141738604	T	C	7_141738604_T_C	23	0	3	0	0.192555331991952	TAS2R5;OR9A4;CLEC5A
rs4437459	chr6	24856323	T	G	106	55	161	0.658385093167702	0.506804998402958	0.6359836	0.449339993081072	0.60072673923927	0.0399357179310787	0.425489089374431	0.623393591904446	0.525033366160171	False	True	HepG2	RAD21		NA	NA			6	24856095	G	G	0.8391	T	0.1609	gnoMADg:nfe	6_24856095_T_G	6	24856095	T	G	6_24856095_T_G	63	0	3	1	0.367203219315895	RIPOR2;ACOT13;ARMH2	RIPOR2
rs2127995	chr17	14338397	G	T	65	45	110	0.590909090909091	0.484575745000887	0.5962052	0.410676656801072	0.582645737901125	0.0465317763502827	0.388965971148095	0.620895105745329	0.496661197351099	False	False	MCF-7	ESR1		NA	NA			17	14435080	G	G	0.5193	T	0.4807	gnoMADg:nfe	17_14435080_G_T	17	14435080	G	T	17_14435080_G_T	36	0	0	0	0.0464788732394366
rs17676218	chr19	5288875	C	T	61	42	103	0.592233009708738	0.488080552783458	0.54873635	0.452227215858437	0.631450188602817	0.0485137582115513	0.416683103543142	0.652942726523033	0.541838702230627	False	False	MCF-7	ESR1		NA	NA			19	5288864	C	C	0.7643	T	0.2357	gnoMADg:nfe	19_5288864_C_T	19	5288864	C	T	19_5288864_C_T	54	0	2	0	0.186116700201207	KDM4B;PTPRS
rs7902253	chr10	124739748	C	T	111	114	225	0.493333333333333	0.507361989439162	0.5252356	0.396709096791654	0.533000533395636	0.0358242459757474	0.372775620796694	0.556652246257069	0.464854815093645	False	True	GM12878	CTCF		NA	NA			10	122980232	T	T	0.6974	C	0.3026	gnoMADg:nfe	10_122980232_C_T	10	122980232	C	T	10_122980232_C_T	85	5	4	2	0.199396378269618	ACADSB;IKZF5;C10orf88;PSTK	IKZF5;CUZD1	Red cell distribution width;Red cell distribution width;Red cell distribution width;Red blood cell (erythrocyte) distribution width;Low density lipoprotein cholesterol levels
rs7399207	chr12	62104219	A	C	39	62	101	0.386138613861386	0.514362825199442	0.4052868	0.386279543766968	0.574279836437085	0.0492822827526051	0.373861504187799	0.607599281195367	0.480279690102027	False	False	MCF-7	ESR1		NA	NA			12	61710438	A	A	0.5607	C	0.4393	gnoMADg:nfe	12_61710438_A_C	12	61710438	A	C	12_61710438_A_C	54	0	0	0	0.0201207243460765
rs9752760	chr2	3494562	T	C	65	56	121	0.537190082644628	0.529411337425034	0.4914976	0.46764264350367	0.628346263132813	0.0415551604271681	0.441444220022131	0.641561804003097	0.547994453318241	False	False	MCF-7	ESR1		NA	NA			2	3490791	C	T	0.6922	C	0.3078	gnoMADg:nfe	2_3490791_T_C	2	3490791	T	C	2_3490791_T_C	55	0	2	2	0.387122736418511	ADI1;TRAPPC12	ADI1;TRAPPC12
rs7300400	chr12	111792179	A	C	58	65	123	0.471544715447154	0.514362825199442	0.49591905	0.398402052711544	0.560435634770499	0.0424649520293185	0.366665252996005	0.572864621400308	0.479418843741022	False	False	MCF-7	ESR1		NA	NA			12	111354375	A	A	0.8007	C	0.1994	gnoMADg:nfe	12_111354375_A_C	12	111354375	A	C	12_111354375_A_C	288	89	8	1	0.172635814889336	PHETA1;NAA25;SH2B3;TCTN1;ALDH2;TMEM116;ACAD10;MAPKAPK5	TMEM116	Neutrophil count;Red cell distribution width;Hemoglobin;Eosinophil counts;Eosinophil percentage of white cells;Red cell distribution width;Hematocrit;Reticulocyte percentage;Essential hypertension;Sex hormone-binding globulin levels;Liver enzyme levels (alanine transaminase);Type 1 diabetes;Eosinophil counts;Mean corpuscular hemoglobin;Plateletcrit;"Hypothyroidism strict autoimmune";Type 1 diabet…
rs6471684	chr8	59020169	G	A	108	99	207	0.521739130434783	0.505989982090816	0.5266474	0.429030298970252	0.566943463668016	0.0359216753890521	0.407656198766328	0.58260514747374	0.497986881319134	False	True	LNCaP	FOXA1		NA	NA			8	58107610	A	G	0.8073	A	0.1927	gnoMADg:nfe	8_58107610_G_A	8	58107610	G	A	8_58107610_G_A	48	0	0	0	0.0732394366197183
rs12614588	chr2	79229271	C	T	63	48	111	0.567567567567568	0.488080552783458	0.5260639	0.459647914757179	0.629492640338105	0.0448903647131914	0.430528063390937	0.647307626812576	0.544570277547642	False	False	MCF-7	ESR1	True	NA	NA	SRR7755833_dedup.bam.motifs_1_TsnnGCCCyCTrGTG	NoPeak	2	79002145	C	T	0.5401	C	0.4599	gnoMADg:nfe	2_79002145_C_T	2	79002145	C	T	2_79002145_C_T	47	0	1	1	0.313883299798793	REG3G	REG3G
rs4568331	chr5	21411817	A	G	117	165	282	0.414893617021277	0.503853973992421	0.3884915	0.461518991831197	0.588294564092893	0.0326413775556411	0.442453213681319	0.607174173296147	0.524906777962045	False	True	LNCaP	FOXA1		NA	NA			5	21411708	A	A	0.618	G	0.382	gnoMADg:nfe	5_21411708_A_G	5	21411708	A	G	5_21411708_A_G	34	0	0	0	0
rs2286465	chr4	10532634	G	A	69	56	125	0.552	0.506136279349424	0.5696433	0.403044940219247	0.56588860733616	0.0425864767276303	0.37202937759454	0.576964100718675	0.484466773777704	False	True	LNCaP	GATA2		NA	NA			4	10531010	G	A	0.7267	G	0.2733	gnoMADg:nfe	4_10531010_G_A	4	10531010	G	A	4_10531010_G_A	62	6	2	0	0.15271629778672	SLC2A9;ZNF518B		Urate levels;Allopurinol | treatment/medication code;Urate levels;Gout | non-cancer illness code self-reported;Gout;Height
rs932246	chr14	78666619	A	G	62	84	146	0.424657534246575	0.517705224728837	0.4535694	0.401285099344673	0.554725784218684	0.0405090629742469	0.376782110241645	0.576273040275775	0.478005441781679	False	False	MCF-7	ESR1		NA	NA			14	78200276	A	A	0.6964	G	0.3036	gnoMADg:nfe	14_78200276_A_G	14	78200276	A	G	14_78200276_A_G	53	0	0	0	0.0597585513078471
rs3769504	chr2	106477092	A	G	63	66	129	0.488372093023256	0.517705224728837	0.45785035	0.444766247729675	0.612606981041061	0.0432880402311618	0.426507601668755	0.643662894789335	0.528686614385368	False	False	MCF-7	ESR1		NA	NA			2	105860636	A	G	0.577	A	0.423	gnoMADg:nfe	2_105860636_A_G	2	105860636	A	G	2_105860636_A_G	64	3	1	0	0.239235412474849	NCK2		Mean platelet volume;Mean platelet (thrombocyte) volume;Mean platelet volume
rs6805929	chr3	66638886	T	C	98	83	181	0.541436464088398	0.499777415341534	0.5188912	0.45237819941674	0.598646082826253	0.0372704260621203	0.420224267842365	0.615711976366555	0.525512141121497	False	True	T-47D	ESR1		NA	NA			3	66588462	T	T	0.6238	C	0.3762	gnoMADg:nfe	3_66588462_T_C	3	66588462	T	C	3_66588462_T_C	57	0	1	0	0.0663983903420523	LRIG1
rs10879691	chr12	74192475	T	C	437	413	850	0.514117647058824	0.525918856145059	0.54931205	0.435025974731304	0.516139151941674	0.0212451713643763	0.423494140201328	0.532869378282301	0.475582563336489	False	True	MCF-7	FOXA1		NA	NA			12	73798695	T	T	0.5296	C	0.4704	gnoMADg:nfe	12_73798695_T_C	12	73798695	T	C	12_73798695_T_C	49	0	0	0	0
rs1877115	chr12	78777545	A	G	51	92	143	0.356643356643357	0.517705224728837	0.385625	0.39299406608424	0.553115118963076	0.0416639319637346	0.361492454797568	0.572661396445317	0.473054592523658	False	False	MCF-7	ESR1	True	NA	NA	MA0112.1_CCAGGTCACCrTGrCCym	JASPAR	12	78383765	G	G	0.6831	A	0.3169	gnoMADg:nfe	12_78383765_A_G	12	78383765	A	G	12_78383765_A_G	37	0	0	0	0
rs1145603	chr5	157288429	G	A	156	158	314	0.496815286624204	0.518831401552613	0.5201856	0.420351206287576	0.537387697593798	0.0306002872216564	0.390629061679366	0.544370894125819	0.478869451940687	False	True	GM12878	EP300		NA	NA			5	157861421	A	A	0.5727	G	0.4273	gnoMADg:nfe	5_157861421_G_A	5	157861421	G	A	5_157861421_G_A	63	0	2	0	0.106237424547284	CLINT1;THG1L
rs4855712	chr3	108995034	G	A	114	120	234	0.487179487179487	0.501853127671895	0.45992605	0.463564244383864	0.591808476206491	0.0333225398796685	0.439280691067764	0.60323105377479	0.527686360295177	False	True	PANC-1	CTCF		NA	NA			3	109276187	G	G	0.6464	A	0.3536	gnoMADg:nfe	3_109276187_G_A	3	109276187	G	A	3_109276187_G_A	37	0	0	0	0.0597585513078471
rs13273913	chr8	49333212	G	A	51	50	101	0.504950495049505	0.5065657770716	0.53873735	0.382968983255156	0.556718764991275	0.0467319856760154	0.352009590776554	0.57958125804238	0.469843874123216	False	True	SK-N-SH	JUND		NA	NA			8	48420652	G	G	0.9187	A	0.08132	gnoMADg:nfe	8_48420652_G_A	8	48420652	G	A	8_48420652_G_A	70	0	1	0	0.0398390342052314	CLXN
rs6669354	chr1	65925349	T	G	114	89	203	0.561576354679803	0.501528912923036	0.523607	0.466334792284074	0.609533707222793	0.0370669716438384	0.442784332245453	0.624860704477923	0.537934249753434	False	True	GM19239	CTCF		NA	NA			1	65459666	T	T	0.8748	G	0.1252	gnoMADg:nfe	1_65459666_T_G	1	65459666	T	G	1_65459666_T_G	58	0	2	0	0.186116700201207	LEPROT;LEPR
rs704700	chr11	33743534	A	G	43	107	150	0.286666666666667	0.517705224728837	0.3284532	0.376803404427897	0.53663569952457	0.0416783152817279	0.355207718098904	0.5604341136252	0.456719551976234	False	False	MCF-7	ESR1		NA	NA			11	33721988	A	A	0.8172	G	0.1828	gnoMADg:nfe	11_33721988_A_G	11	33721988	A	G	11_33721988_A_G	56	0	1	1	0.298993963782696	CD59	FBXO3
rs324768	chr12	83969100	A	G	54	47	101	0.534653465346535	0.517705224728837	0.5434607	0.402300285993362	0.580911563507654	0.0479511614006396	0.36863024933223	0.607754185247677	0.491605924750508	False	False	MCF-7	ESR1		NA	NA			12	83575321	A	A	0.61	G	0.39	gnoMADg:nfe	12_83575321_A_G	12	83575321	A	G	12_83575321_A_G	188	9	0	0	0			Vertical cup-disc ratio;Age at first birth;Age at first sexual intercourse;Usual walking pace;Forced expiratory volume in 1-second (fev1);Age first had sexual intercourse;Age at first birth;College or university degree | qualifications;Overall health rating
rs6996500	chr8	88153857	A	C	44	86	130	0.338461538461538	0.514362825199442	0.36258495	0.392576973307732	0.556902917211225	0.0441110314771946	0.37113123598244	0.586639272986909	0.474739945259478	False	False	MCF-7	ESR1		NA	NA			8	87141629	A	A	0.5264	C	0.4736	gnoMADg:nfe	8_87141629_A_C	8	87141629	A	C	8_87141629_A_C	56	0	0	0	0.0466800804828974
rs10848813	chr12	3255327	G	A	71	44	115	0.617391304347826	0.497919124321278	0.5877182	0.448743609193299	0.61626018660352	0.0446302127441423	0.418543735335975	0.639908536693425	0.53250189789841	False	False	MCF-7	ESR1	True	NA	NA	Average_405_nnrGGTCA;MA0112.1_CCAGGTCACCrTGrCCym;MA0112.3_nrGGTCACnrTGACCTk	JASPAR and NoPeak	12	3146161	G	A	0.5972	G	0.4028	gnoMADg:nfe	12_3146161_G_A	12	3146161	G	A	12_3146161_G_A	72	0	1	0	0.093158953722334	TSPAN9
rs7025295	chr9	6395247	T	C	50	67	117	0.427350427350427	0.502755106154083	0.4311435	0.411125216998657	0.582682424875741	0.0444632147026975	0.391472471489051	0.606306791637994	0.496903820937199	False	True	LNCaP	FOXA1		NA	NA			9	6395247	T	T	0.6232	C	0.3768	gnoMADg:nfe	9_6395247_T_C	9	6395247	T	C	9_6395247_T_C	123	20	0	1	0.0663983903420523		GLDC	None of the above | blood clot dvt bronchitis emphysema asthma rhinitis eczema allergy diagnosed by doctor;Eosinophill percentage;Sum eosinophil basophil counts;Eosinophil percentage of white cells;Eosinophill count;Asthma;Respiratory or ear-nose-throat disease;Eosinophil counts;Eosinophil percentage of white cells;Eosinophil percentage of granulocytes;Wheeze or whistling in the chest in last yea…
rs7376483	chr4	7804265	C	T	100	90	190	0.526315789473684	0.503923948083899	0.4754848	0.47704344952632	0.622439037995071	0.0364330195917435	0.456398260862893	0.640330501006123	0.549741243760695	False	False	GM12891	STAG1		NA	NA			4	7802538	C	C	0.8225	T	0.1771	gnoMADg:nfe	4_7802538_C_T	4	7802538	C	T	4_7802538_C_T	58	0	2	1	0.400603621730382	AFAP1;SORCS2	AFAP1
rs3769254	chr2	173796835	G	A	78	138	216	0.361111111111111	0.511900538349266	0.3655773	0.431418921013712	0.571577019168149	0.0364398650219229	0.398779184222356	0.577825774688759	0.501497970090931	False	True	HepG2	RAD21		NA	NA			2	172932107	G	G	0.5632	A	0.4368	gnoMADg:nfe	2_172932107_G_A	2	172932107	G	A	2_172932107_G_A	53	0	0	0	0.0798792756539235
rs1001690	chr15	52011355	A	C	675	232	907	0.744211686879824	0.514362825199442	0.7207467	0.483365828940032	0.57101299772537	0.0234036531605811	0.472715006252052	0.587258152706178	0.527189413332701	False	True	MCF-7	ESR1		NA	NA			15	51719158	A	A	0.5667	C	0.4333	gnoMADg:nfe	15_51719158_A_C	15	51719158	A	C	15_51719158_A_C	114	1	7	2	0.340442655935614	SCG3;GNB5;LYSMD2;LEO1;TMOD3;MAPK6;TMOD2	LEO1;TMOD3	Mean reticulocyte volume
rs10936601	chr3	169528449	C	T	54	50	104	0.519230769230769	0.488080552783458	0.5257346	0.412688304342288	0.581674088750702	0.0457785359211105	0.370135567621263	0.600489889536772	0.497181196546495	False	False	MCF-7	ESR1		NA	NA			3	169810661	T	C	0.7335	T	0.2665	gnoMADg:nfe	3_169810661_C_T	3	169810661	C	T	3_169810661_C_T	196	27	3	0	0.192555331991952	ACTRT3;LRRC34;MYNN		Eosinophil counts;Mean sphered cell volume;Eosinophill percentage;Sex hormone-binding globulin levels adjusted for BMI;Benign neoplasm of skin;Eosinophil counts;Leiomyoma of uterus;Eosinophil percentage of granulocytes;Leiomyoma of uterus (controls excluding all cancers);Mean corpuscular volume;Mean corpuscular hemoglobin;Mean spheric corpuscular volume;Sex hormone-binding globulin levels;Benign …
rs7837605	chr8	97447424	T	C	54	80	134	0.402985074626866	0.529411337425034	0.43566485	0.389417566100411	0.547200877290007	0.0413156726219719	0.365161497679084	0.568465771680781	0.468309221695209	False	False	MCF-7	ESR1		NA	NA			8	96435196	C	C	0.5853	T	0.4147	gnoMADg:nfe	8_96435196_T_C	8	96435196	T	C	8_96435196_T_C	95	1	0	0	0.0597585513078471			Peak expiratory flow (pef)
rs10793257	chr11	77309533	T	C	78	81	159	0.490566037735849	0.498604196914453	0.50214	0.400145393767513	0.55688078779999	0.0402513281203077	0.386093303735337	0.590634626104718	0.478513090783752	False	True	T-47D	PGR		NA	NA			11	77598488	C	T	0.6352	C	0.3648	gnoMADg:nfe	11_77598488_T_C	11	77598488	T	C	11_77598488_T_C	100	11	7	2	0.313883299798793	AAMDC;PAK1;RSF1;AQP11;ACER3;INTS4;CLNS1A	AAMDC;INTS4	Platelet distribution width;Mean platelet volume;Platelet count;Mean platelet volume;Platelet distribution width;Platelet count;Mean platelet (thrombocyte) volume;Hand grip strength (left);Hand grip strength (right);Platelet count;Mean platelet volume
rs9309863	chr3	80769092	G	T	83	64	147	0.564625850340136	0.502473456852878	0.592316	0.398260145293463	0.553667060878869	0.0406921321114603	0.376222065436457	0.569255291367646	0.475963603086166	False	True	LNCaP	FOXA1		NA	NA			3	80719941	T	T	0.5806	G	0.4194	gnoMADg:nfe	3_80719941_G_T	3	80719941	G	T	3_80719941_G_T	85	0	0	0	0
rs40184	chr5	1395077	C	T	47	117	164	0.286585365853659	0.488080552783458	0.30777835	0.387739282358735	0.554385512801275	0.0430383830832788	0.370565889210548	0.585506765686024	0.471062397580005	False	False	MCF-7	ESR1		NA	NA			5	1394962	T	C	0.5438	T	0.4562	gnoMADg:nfe	5_1394962_C_T	5	1394962	C	T	5_1394962_C_T	62	0	0	0	0.0929577464788732
rs244391	chr17	53311661	A	G	65	63	128	0.5078125	0.517705224728837	0.45585935	0.463824489157024	0.623253416378148	0.0422472791232394	0.444231067776638	0.657152120747619	0.543538952767586	False	False	MCF-7	ESR1		NA	NA			17	55234300	G	G	0.8094	A	0.1906	gnoMADg:nfe	17_55234300_A_G	17	55234300	A	G	17_55234300_A_G	65	0	0	0	0.086317907444668
rs17643180	chr7	67644074	A	G	62	39	101	0.613861386138614	0.517705224728837	0.5995199	0.424172998119762	0.609063610141548	0.0488920796286559	0.408701041119085	0.645524918814393	0.516618304130655	False	False	MCF-7	ESR1		NA	NA			7	68179087	A	A	0.7983	G	0.2017	gnoMADg:nfe	7_68179087_A_G	7	68179087	A	G	7_68179087_A_G	46	0	0	0	0
rs7128969	chr11	70205017	C	A	66	98	164	0.402439024390244	0.503582165596104	0.38505645	0.443819049604987	0.600689508184317	0.0413574697602279	0.414341628611042	0.616954692952866	0.522254278894652	False	False	MCF-7	ESR1		NA	NA			11	70358911	A	C	0.8807	A	0.1193	gnoMADg:nfe	11_70358911_C_A	11	70358911	C	A	11_70358911_C_A	92	0	2	1	0.206036217303823	PPFIA1;CTTN	CTTN
rs28651798	chr14	34983839	G	A	62	84	146	0.424657534246575	0.497919124321278	0.43036865	0.418464008952088	0.575530356746768	0.041373900992246	0.385935733180923	0.589845584545775	0.496997182849428	False	False	MCF-7	ESR1		NA	NA			14	34514633	G	G	0.6291	A	0.3709	gnoMADg:nfe	14_34514633_G_A	14	34514633	G	A	14_34514633_G_A	49	0	3	1	0.246277665995976	SNX6;SPTSSA;EAPP	SNX6
rs737434	chr12	132221059	C	T	68	57	125	0.544	0.488080552783458	0.5039811	0.460032175039802	0.620122238905789	0.042270539150747	0.426254060536654	0.635582849866516	0.540077206972796	False	False	MCF-7	ESR1		NA	NA			12	131736514	T	C	0.8746	T	0.1254	gnoMADg:nfe	12_131736514_C_T	12	131736514	C	T	12_131736514_C_T	71	0	0	1	0.260965794768612		SFSWAP
rs11629006	chr14	73371729	T	C	480	493	973	0.493319630010278	0.497840275894871	0.53442365	0.430840512540971	0.495384747794543	0.017396816339306	0.408670532217237	0.501631976088276	0.463112630167757	False	True	GM12878	STAG1	True	NA	NA	SRR5872698_dedup.bam.motifs_0_GmkCCmCCTwGTGGk	NoPeak	14	72905021	T	T	0.8113	C	0.1887	gnoMADg:nfe	14_72905021_T_C	14	72905021	T	C	14_72905021_T_C	115	19	6	2	0.380281690140845	DCAF4;DPF3;RBM25;PSEN1;NUMB;PAPLN	DCAF4;RBM25	Impedance of leg (right);Arm predicted mass (left);Red blood cell count;Leg predicted mass (left);Hematocrit;Red blood cell count;Impedance of arm (right);Leg fat-free mass (left);Hematocrit;Whole body fat-free mass;Basal metabolic rate;Appendicular lean mass;Whole body water mass;Impedance of whole body;Leg predicted mass (right);Hemoglobin concentration;Hemoglobin;Arm predicted mass (right);Leg…
rs17118876	chr1	59616910	C	G	92	90	182	0.505494505494505	0.508231116749768	0.4897827	0.445348962732164	0.5913021901033	0.0376954754572658	0.424426122138316	0.605308888045948	0.518325576417732	False	True	SK-N-SH	JUND		NA	NA			1	59151238	C	G	0.5855	C	0.4145	gnoMADg:nfe	1_59151238_C_G	1	59151238	C	G	1_59151238_C_G	66	0	2	0	0.15271629778672	FGGY;JUN
rs6687056	chr1	183272295	T	C	79	90	169	0.467455621301775	0.529411337425034	0.43456575	0.463657391693445	0.613251727678901	0.0387044325675227	0.448447781752653	0.640532295209783	0.538454559686173	False	False	MCF-7	ESR1		NA	NA			1	183303160	C	T	0.7411	C	0.2589	gnoMADg:nfe	1_183303160_T_C	1	183303160	T	C	1_183303160_T_C	68	0	4	2	0.165995975855131	SMG7;ARPC5;RGL1;LAMC1	NMNAT2;NCF2
rs3828188	chr2	113954247	G	A	49	52	101	0.485148514851485	0.497919124321278	0.48851145	0.406039189190666	0.586665450280346	0.0475847930989518	0.383842864425942	0.608400501818732	0.496352319735506	False	False	MCF-7	ESR1		NA	NA			2	113196670	G	G	0.5185	A	0.4815	gnoMADg:nfe	2_113196670_G_A	2	113196670	G	A	2_113196670_G_A	155	31	4	2	0.400603621730382	RABL2A;PAX8;PSD4;IL1RN	PAX8;PSD4	White blood cell count;Hydrocele;Spermatocele;Leg fat-free mass (left);Whole body fat-free mass;Trunk fat-free mass;Hematocrit;Leg fat-free mass (right);Weight;Arm fat-free mass (right);Arm predicted mass (left);Weight;Arm fat-free mass (left);Neutrophil count;Lymphocyte counts;Red blood cell count;White blood cell count;Arm predicted mass (right);Hemoglobin;White blood cell count;Lymphocyte coun…
rs10405064	chr19	37861861	C	T	411	766	1177	0.349192863211555	0.488080552783458	0.320265	0.492788779396073	0.576016307509895	0.0216280506901648	0.47456534149167	0.585428270750428	0.534402543452984	False	True	MCF-7	ESR1		NA	NA			19	37370959	C	C	0.8422	T	0.1578	gnoMADg:nfe	19_37370959_C_T	19	37370959	C	T	19_37370959_C_T	91	1	17	6	0.380281690140845	WDR87;ZNF573;ZFP82;ZNF568;ZNF260;ZNF540;ZFP30;ZNF420;ZNF571;ZNF790;ZNF607;ZNF875;ZNF793;ZNF585B;ZNF585A;ZNF569;ZNF529	ZNF570;ZNF568;ZFP30;ZNF875;ZNF793;ZNF585A	Hypertension
rs12478762	chr2	88891386	G	A	59	50	109	0.541284403669725	0.497919124321278	0.52763285	0.428821510312395	0.602641896548674	0.046496690695235	0.400389296845059	0.62384453594826	0.515731703430535	False	False	MCF-7	ESR1		NA	NA			2	88591868	G	G	0.71	A	0.29	gnoMADg:nfe	2_88591868_G_A	2	88591868	G	A	2_88591868_G_A	67	0	3	1	0.306841046277666	SPMIP9;RPIA;EIF2AK3	SPMIP9
rs1043434	chr12	69986788	A	G	58	85	143	0.405594405594406	0.517705224728837	0.35992475	0.463892290461061	0.617923069329862	0.0411947659574531	0.444777233224059	0.643953476113361	0.540907679895461	False	False	MCF-7	ESR1		NA	NA			12	69593008	A	A	0.7715	G	0.2285	gnoMADg:nfe	12_69593008_A_G	12	69593008	A	G	12_69593008_A_G	62	3	3	1	0.225754527162978	LYZ;YEATS4;CCT2	FRS2	Atrial fibrillation;C-reactive protein levels;Height
rs1043434	chr12	69986788	A	G	58	85	143	0.405594405594406	0.517705224728837	0.35992475	0.463892290461061	0.617923069329862	0.0411947659574531	0.444777233224059	0.643953476113361	0.540907679895461	False	False	MCF-7	ESR1		NA	NA			12	69593008	A	A	0.7715	G	0.2285	gnoMADg:nfe	12_69593008_A_G	12	69593008	A	G	12_69593008_A_G	62	3	3	1	0.225754527162978	LYZ;YEATS4;CCT2	FRS2	Atrial fibrillation;C-reactive protein levels;Height
rs2807640	chr13	58202109	T	C	93	89	182	0.510989010989011	0.500109728238934	0.4723129	0.467161582888405	0.60867899824295	0.0369431764459858	0.441411046058425	0.625746247472092	0.537920290565677	False	True	GM12891	CTCF		NA	NA			13	57627975	T	C	0.7757	T	0.2243	gnoMADg:nfe	13_57627975_T_C	13	57627975	T	C	13_57627975_T_C	64	0	0	0	0.0663983903420523
rs4451272	chr8	128613730	A	G	147	73	220	0.668181818181818	0.517705224728837	0.66364515	0.436214473080733	0.578250007466844	0.036668585616256	0.40832958358962	0.596155039108307	0.507232240273788	False	False	MCF-7	ESR1		NA	NA			8	127601485	A	A	0.7367	G	0.2633	gnoMADg:nfe	8_127601485_A_G	8	127601485	A	G	8_127601485_A_G	47	0	0	0	0.0464788732394366
rs28651798	chr14	34983839	G	A	62	84	146	0.424657534246575	0.497919124321278	0.43036865	0.418464008952088	0.575530356746768	0.041373900992246	0.385935733180923	0.589845584545775	0.496997182849428	False	False	MCF-7	ESR1		NA	NA			14	34514633	G	G	0.6291	A	0.3709	gnoMADg:nfe	14_34514633_G_A	14	34514633	G	A	14_34514633_G_A	49	0	3	1	0.246277665995976	SNX6;SPTSSA;EAPP	SNX6
rs9438876	chr1	25241116	A	G	147	91	238	0.617647058823529	0.493795239909772	0.6205038	0.431291544532742	0.566096014307678	0.0355936861856918	0.405309467585345	0.582200633226405	0.49869377942021	False	True	HEK293	GLIS1		NA	NA			1	24914625	G	G	0.5369	A	0.4631	gnoMADg:nfe	1_24914625_A_G	1	24914625	A	G	1_24914625_A_G	91	2	1	0	0.146277665995976	RUNX3		Lymphocyte counts;Lung function (FEV1/FVC)
rs12890371	chr14	75593839	T	C	63	51	114	0.552631578947368	0.498604196914453	0.5398844	0.425045401191103	0.597781516669157	0.0455295333613189	0.40096171404878	0.62427221717359	0.51141345893013	False	False	T-47D	PGR		NA	NA			14	75127136	T	T	0.518	C	0.482	gnoMADg:nfe	14_75127136_T_C	14	75127136	T	C	14_75127136_T_C	135	7	9	6	0.413682092555332	ZC2HC1C;ACYP1;DLST;EIF2B2;TMED10;PGF;MLH3;NEK9;RPS6KL1	ZC2HC1C;ACYP1;TMED10;MLH3;NEK9;RPS6KL1	Coronary artery disease;Facial ageing;Sebaceous cyst;Heel bone mineral density;Placenta growth factor levels;Appendicular lean mass;Diseases of sebaceous glands
rs4820507	chr22	43627646	G	A	134	150	284	0.471830985915493	0.507897037125996	0.4956131	0.424446732449462	0.54245466165102	0.0299990324202619	0.391974179456835	0.54245466165102	0.483450697050241	False	True	GM12878	STAG1		NA	NA			22	43231640	G	G	0.7223	A	0.2777	gnoMADg:nfe	22_43231640_G_A	22	43231640	G	A	22_43231640_G_A	55	0	1	1	0.185915492957746	TTLL12	TTLL12
rs7104	chr22	22890302	T	C	155	15	170	0.911764705882353	0.498886428103725	0.8929562	0.418819970663973	0.673318602758466	0.0651859345068867	0.395416465973794	0.725419291766042	0.546069286711219	False	False	K562	LEF1		NA	NA			22	22547880	C	T	0.798	C	0.202	gnoMADg:nfe	22_22547880_T_C	22	22547880	T	C	22_22547880_T_C	17	0	0	0	0.139637826961771
rs1509234	chr3	182658429	C	T	76	54	130	0.584615384615385	0.488080552783458	0.5461694	0.456681584508065	0.618336937595329	0.0426954576324108	0.429701765686813	0.636447330328875	0.537509261051697	False	False	MCF-7	ESR1	True	NA	NA	SRR5735132_dedup.bam.motifs_1_GmCATTCCATTCkCA	NoPeak	3	182940641	C	T	0.6699	C	0.3301	gnoMADg:nfe	3_182940641_C_T	3	182940641	C	T	3_182940641_C_T	100	0	4	0	0.146277665995976	DCUN1D1;MCCC1;MAP6D1;ATP11B
rs500650	chr18	54318899	A	G	55	53	108	0.509259259259259	0.501923260807469	0.49590735	0.425437342439613	0.602526962517655	0.0460108760319441	0.403791053495948	0.625972285076245	0.513982152478634	False	True	GM12878	NR2C2		NA	NA			18	56651668	G	A	0.8612	G	0.1388	gnoMADg:nfe	18_56651668_A_G	18	56651668	A	G	18_56651668_A_G	58	0	2	2	0.367002012072435	TXNL1;WDR7	TXNL1;WDR7
rs676296	chr6	17850142	A	G	105	63	168	0.625	0.497088798067032	0.5964999	0.449386915710562	0.599445907411725	0.0390498621823024	0.424700407242	0.614033256238799	0.524416411561144	False	True	HepG2	ATF2		NA	NA			6	17849911	A	A	0.5336	G	0.4664	gnoMADg:nfe	6_17849911_A_G	6	17849911	A	G	6_17849911_A_G	66	0	1	1	0.333601609657948	KIF13A	KIF13A
rs4586138	chr11	11999029	T	C	84	74	158	0.531645569620253	0.502531189751658	0.4905656	0.456571869039315	0.6121283064351	0.0400640392530517	0.441079607344976	0.639902822490342	0.534350087737208	False	True	SK-N-SH	JUND		NA	NA			11	11977482	T	T	0.8032	C	0.1968	gnoMADg:nfe	11_11977482_T_C	11	11977482	T	C	11_11977482_T_C	83	0	2	0	0.15271629778672	USP47;DKK3
rs1136644	chr3	188590446	A	G	65	66	131	0.49618320610687	0.517705224728837	0.5407253	0.374764514732498	0.534228270683866	0.0417024846690096	0.351504408746798	0.556481771642339	0.454496392708182	False	False	MCF-7	ESR1	True	NA	NA	SRR5735132_dedup.bam.motifs_1_GmCATTCCATTCkCA	NoPeak	3	188872658	A	G	0.5181	A	0.4819	gnoMADg:nfe	3_188872658_A_G	3	188872658	A	G	3_188872658_A_G	43	0	1	0	0.185915492957746	LPP
rs17157759	chr10	2189259	T	C	49	64	113	0.433628318584071	0.529411337425034	0.4205518	0.430210448303831	0.605496884477018	0.0450567216014988	0.406041392126015	0.62568653910176	0.517853666390424	False	False	MCF-7	ESR1		NA	NA			10	2147065	C	T	0.8512	C	0.1488	gnoMADg:nfe	10_2147065_T_C	10	2147065	T	C	10_2147065_T_C	43	0	0	0	0.0132796780684105
rs7420486	chr2	150675936	C	T	60	43	103	0.58252427184466	0.488080552783458	0.5597216	0.432236289938	0.61017240977836	0.0480248824886854	0.4100835086287	0.645776469852825	0.52120434985818	False	False	MCF-7	ESR1		NA	NA			2	149819422	T	C	0.6575	T	0.3425	gnoMADg:nfe	2_149819422_C_T	2	149819422	C	T	2_149819422_C_T	54	0	0	0	0.0331991951710262
rs16959252	chr16	12434674	A	G	67	58	125	0.536	0.500959196765194	0.5314051	0.426238971845199	0.587243164780371	0.0418762311020551	0.404455836364811	0.605628749391763	0.506741068312785	False	True	GM12891	STAG1		NA	NA			16	12340817	A	A	0.9409	G	0.05901	gnoMADg:nfe	16_12340817_A_G	16	12340817	A	G	16_12340817_A_G	33	0	0	0	0.0400402414486922
rs12592836	chr15	69770738	G	A	522	479	1001	0.521478521478521	0.501620278819636	0.5207316	0.470570335242818	0.538934872521186	0.0181830989170431	0.448505059235848	0.54234532619468	0.504752603882002	False	True	GM19239	STAG1		NA	NA			15	69478399	G	G	0.9521	A	0.04794	gnoMADg:nfe	15_69478399_G_A	15	69478399	G	A	15_69478399_G_A	43	0	1	1	0.0929577464788732	GLCE	CORO2B
rs1255627	chr14	63965944	A	G	63	58	121	0.520661157024793	0.517705224728837	0.54937275	0.39066498250211	0.556364673836477	0.0429629632583862	0.371744681555587	0.580641209800631	0.473514828169293	False	False	MCF-7	ESR1		NA	NA			14	63499226	A	A	0.8223	G	0.1777	gnoMADg:nfe	14_63499226_A_G	14	63499226	A	G	14_63499226_A_G	37	0	2	1	0.300402414486922	ZBTB25;PPP2R5E	PPP2R5E
rs2073746	chr22	19978558	T	C	52	49	101	0.514851485148515	0.503418540954696	0.47143075	0.452629896550097	0.632149533029232	0.0470243355126673	0.424694038305873	0.660251942044173	0.542389714789665	False	True	SK-N-SH	EBF3		NA	NA			22	19991035	C	C	0.7803	T	0.2197	gnoMADg:nfe	22_19991035_T_C	22	19991035	T	C	22_19991035_T_C	130	3	1	3	0.360362173038229	ARVCF	ARVCF;COMT;TANGO2	Low density lipoprotein cholesterol levels;Plateletcrit;Appendicular lean mass
rs4964996	chr12	132270458	T	C	57	65	122	0.467213114754098	0.529411337425034	0.5024401	0.389326100823178	0.549154854280802	0.0425797286793535	0.371726252397094	0.579748252710287	0.46924047755199	False	False	MCF-7	ESR1		NA	NA			12	131785913	T	T	0.5622	C	0.4378	gnoMADg:nfe	12_131785913_T_C	12	131785913	T	C	12_131785913_T_C	41	0	2	2	0.246478873239437	MMP17;EP400	MMP17;SFSWAP
rs10879691	chr12	74192475	T	C	437	413	850	0.514117647058824	0.525918856145059	0.54931205	0.435025974731304	0.516139151941674	0.0212451713643763	0.423494140201328	0.532869378282301	0.475582563336489	False	True	MCF-7	FOXA1		NA	NA			12	73798695	T	T	0.5296	C	0.4704	gnoMADg:nfe	12_73798695_T_C	12	73798695	T	C	12_73798695_T_C	49	0	0	0	0
rs3887587	chr1	157918761	T	C	72	150	222	0.324324324324324	0.513352359708445	0.3349618	0.422825817780712	0.560253343785183	0.03623611370557	0.404562918538474	0.583468573142501	0.491539580782947	False	True	PANC-1	CTCF		NA	NA			1	157948971	T	T	0.5213	C	0.4788	gnoMADg:nfe	1_157948971_T_C	1	157948971	T	C	1_157948971_T_C	49	0	4	0	0.13943661971831	CD1D;FCRL3;FCRL1;FCRL2
rs7046516	chr9	137780275	A	G	63	64	127	0.496062992125984	0.517705224728837	0.4538764	0.45567687835926	0.62282468599166	0.0434558610320866	0.438218309085373	0.655452687206534	0.53925078217546	False	False	MCF-7	ESR1		NA	NA			9	134888429	A	A	0.7588	G	0.2412	gnoMADg:nfe	9_134888429_A_G	9	134888429	A	G	9_134888429_A_G	45	0	3	0	0.192555331991952	FCN2;OLFM1;FCN1
rs4855712	chr3	108995034	G	A	114	120	234	0.487179487179487	0.501853127671895	0.45992605	0.463564244383864	0.591808476206491	0.0333225398796685	0.439280691067764	0.60323105377479	0.527686360295177	False	True	PANC-1	CTCF		NA	NA			3	109276187	G	G	0.6464	A	0.3536	gnoMADg:nfe	3_109276187_G_A	3	109276187	G	A	3_109276187_G_A	37	0	0	0	0.0597585513078471
rs6502579	chr17	17218859	T	C	67	67	134	0.5	0.5047715901125	0.4809838	0.439339546872134	0.601172891326975	0.0420873102840173	0.4118380791666	0.622536803883152	0.520256219099554	False	False	LNCaP	AR		NA	NA			17	17315545	C	T	0.8244	C	0.1756	gnoMADg:nfe	17_17315545_T_C	17	17315545	T	C	17_17315545_T_C	58	0	4	1	0.239034205231388	COPS3;NT5M;FLCN;PLD6	COPS3
rs11172546	chr12	58732624	G	A	52	75	127	0.409448818897638	0.497919124321278	0.438265	0.392485791224045	0.557821496768836	0.0428231428089006	0.370278122086288	0.580884573294937	0.47515364399644	False	False	MCF-7	ESR1		NA	NA			12	58338841	G	G	0.8095	A	0.1905	gnoMADg:nfe	12_58338841_G_A	12	58338841	G	A	12_58338841_G_A	49	0	3	0	0.112877263581489	TSPAN31;ATP23;EEF1AKMT3
rs10441513	chr8	90119525	A	C	103	46	149	0.691275167785235	0.514362825199442	0.6889288	0.418558618296539	0.579860541342643	0.0421998742977239	0.393922833193787	0.595166105339649	0.499209579819591	False	False	MCF-7	ESR1		NA	NA			8	89107296	A	C	0.9358	A	0.06413	gnoMADg:nfe	8_89107296_A_C	8	89107296	A	C	8_89107296_A_C	42	0	0	0	0
rs7555134	chr1	25161662	C	T	112	117	229	0.489082969432314	0.501740622029185	0.52537775	0.394093542861225	0.531498963931176	0.0355320363291196	0.380407741244558	0.552289657491394	0.462796253396201	False	True	SK-N-SH	CTCF		NA	NA			1	24835171	C	C	0.7098	T	0.2902	gnoMADg:nfe	1_24835171_C_T	1	24835171	C	T	1_24835171_C_T	169	17	2	1	0.192756539235412	NIPAL3;CLIC4	NCMAP	Red blood cell count;Platelet count;Platelet distribution width;Hypertension;Hemoglobin concentration;Hemoglobin;Plateletcrit;Mean platelet volume;Platelet distribution width;Platelet crit;Platelet distribution width;Platelet count;Mean platelet volume;Plateletcrit;Red blood cell count;Cardiovascular disease;Appendicular lean mass
rs3772216	chr3	124869785	C	T	81	72	153	0.529411764705882	0.503155770707267	0.5007832	0.439198478456578	0.59410958859578	0.0399734468715079	0.425241869434892	0.629586419787868	0.516654033526179	False	True	GM19239	STAG1		NA	NA			3	125150941	C	C	0.7696	T	0.2304	gnoMADg:nfe	3_125150941_C_T	3	125150941	C	T	3_125150941_C_T	79	1	1	0	0.0798792756539235	HEG1		Mean spheric corpuscular volume
rs12540557	chr7	68523481	G	A	58	46	104	0.557692307692308	0.497919124321278	0.59276685	0.372318361453095	0.549224292810125	0.0469420546717149	0.358684588289642	0.59145951793159	0.46077132713161	False	False	MCF-7	ESR1		NA	NA			7	69058494	G	G	0.8553	A	0.1447	gnoMADg:nfe	7_69058494_G_A	7	69058494	G	A	7_69058494_G_A	43	0	0	0	0
rs169715	chr6	11938797	G	A	55	68	123	0.447154471544715	0.513456188311032	0.4537499	0.41598871297408	0.57564702380826	0.0424436346765733	0.40225375374331	0.610608451583128	0.49581786839117	False	True	LNCaP	AR		NA	NA			6	11938564	A	A	0.9418	G	0.05819	gnoMADg:nfe	6_11938564_G_A	6	11938564	G	A	6_11938564_G_A	57	0	0	0	0.106237424547284
rs1972848	chr2	201102953	T	G	62	63	125	0.496	0.530455893596286	0.47400285	0.437539069293905	0.603009729424652	0.0428029508541652	0.42240850191592	0.630892279556079	0.520274399359278	False	False	MCF-7	ESR1		NA	NA			2	200238230	T	T	0.8091	G	0.1909	gnoMADg:nfe	2_200238230_T_G	2	200238230	T	G	2_200238230_T_G	100	1	1	0	0.0730382293762575	SPATS2L		Age at first sexual intercourse
rs17071168	chr13	48612372	A	G	316	317	633	0.499210110584518	0.500006393220738	0.4872246	0.467719230316828	0.557270234201565	0.0227295247578932	0.453599084773512	0.575321077656898	0.512494732259197	False	True	GM19239	CTCF	True	NA	NA	MA1929.1_CTGCAnTnCCnnnnnnnnCCAsnAGrkGGCrsnn	JASPAR	13	48038236	G	A	0.8876	G	0.1124	gnoMADg:nfe	13_48038236_A_G	13	48038236	A	G	13_48038236_A_G	67	0	3	2	0.379678068410463	MED4;NUDT15;SUCLA2	MED4;SUCLA2
rs2073872	chr9	136390116	T	G	94	53	147	0.639455782312925	0.530455893596286	0.602551	0.453907473974158	0.60837338238515	0.0405373176938072	0.433170017409337	0.636156982339315	0.531140428179654	False	False	MCF-7	ESR1		NA	NA			9	133524994	G	G	0.6214	T	0.3786	gnoMADg:nfe	9_133524994_T_G	9	133524994	T	G	9_133524994_T_G	63	0	2	0	0.126156941649899	ABO;SURF1
rs6477527	chr9	109323457	G	A	112	64	176	0.636363636363636	0.497919124321278	0.59045885	0.463715090200012	0.616971048161364	0.0399552536570042	0.44578336155188	0.641244038056663	0.540343069180688	False	False	MCF-7	ESR1		NA	NA			9	106561176	A	G	0.6293	A	0.3707	gnoMADg:nfe	9_106561176_G_A	9	106561176	G	A	9_106561176_G_A	62	0	0	0	0.0265593561368209
rs4810361	chr20	41203971	G	A	179	126	305	0.586885245901639	0.497919124321278	0.6325989	0.394602661688691	0.523587945196717	0.0322061976446833	0.365365096909476	0.534442550771218	0.459095303442704	False	False	MCF-7	ESR1		NA	NA			20	42575331	A	A	0.5285	G	0.4715	gnoMADg:nfe	20_42575331_G_A	20	42575331	G	A	20_42575331_G_A	90	0	0	0	0.0201207243460765
rs13120709	chr4	169435779	C	T	128	65	193	0.663212435233161	0.488080552783458	0.6296737	0.456121138653831	0.608319369208384	0.0393722303761471	0.43558612578311	0.625866749194258	0.532220253931108	False	False	MCF-7	ESR1		NA	NA			4	168514628	C	C	0.6706	T	0.3294	gnoMADg:nfe	4_168514628_C_T	4	168514628	C	T	4_168514628_C_T	49	0	2	0	0.219315895372233	PALLD;DDX60L
rs996624	chr20	20957787	C	T	57	60	117	0.487179487179487	0.488080552783458	0.44366175	0.460781412866121	0.627981532181171	0.0441421033728155	0.434173638820869	0.649258345209932	0.544381472523646	False	False	MCF-7	ESR1		NA	NA			20	20977146	C	T	0.6977	C	0.3023	gnoMADg:nfe	20_20977146_C_T	20	20977146	C	T	20_20977146_C_T	50	0	0	0	0.0464788732394366
rs11168637	chr12	48953504	G	A	64	67	131	0.488549618320611	0.497919124321278	0.51440705	0.399287487283674	0.556204462111804	0.0402291698979099	0.368276364381354	0.572310622232678	0.477745974697739	False	False	MCF-7	ESR1		NA	NA			12	48559721	G	G	0.5455	A	0.4545	gnoMADg:nfe	12_48559721_G_A	12	48559721	G	A	12_48559721_G_A	100	13	7	2	0.334004024144869	OR10AD1;ZNF641;ASB8;VDR;C12orf54;ANP32D;PFKM	C12orf54;PFKM	Red blood cell count;Hemoglobin levels;Red blood cell count;Hematocrit;Hemoglobin;Haematocrit percentage;Platelet count;Red blood cell count;Hemoglobin concentration;Hematocrit;Haemoglobin concentration;Red blood cell (erythrocyte) count;Hemoglobin A1c levels
rs12135247	chr1	182543937	T	C	48	79	127	0.377952755905512	0.529411337425034	0.3805385	0.417380751549073	0.588340356411348	0.0443702025970752	0.394451873278151	0.608677425547593	0.50286055398021	False	False	MCF-7	ESR1		NA	NA			1	182574802	C	T	0.7109	C	0.2891	gnoMADg:nfe	1_182574802_T_C	1	182574802	T	C	1_182574802_T_C	57	0	1	1	0.267203219315895	RNASEL	RGSL1
rs10879691	chr12	74192475	T	C	437	413	850	0.514117647058824	0.525918856145059	0.54931205	0.435025974731304	0.516139151941674	0.0212451713643763	0.423494140201328	0.532869378282301	0.475582563336489	False	True	MCF-7	FOXA1		NA	NA			12	73798695	T	T	0.5296	C	0.4704	gnoMADg:nfe	12_73798695_T_C	12	73798695	T	C	12_73798695_T_C	49	0	0	0	0
rs6488520	chr12	12540702	T	C	60	41	101	0.594059405940594	0.529411337425034	0.619197	0.38221858061796	0.570085951950983	0.0499182353889458	0.362489797244363	0.610177430388906	0.476152266284471	False	False	MCF-7	ESR1		NA	NA			12	12387768	T	T	0.7844	C	0.2156	gnoMADg:nfe	12_12387768_T_C	12	12387768	T	C	12_12387768_T_C	65	0	2	0	0.199195171026157	BORCS5;DUSP16
rs17712820	chr5	57879427	G	T	42	81	123	0.341463414634146	0.484575745000887	0.34534885	0.412266523230709	0.587684843852504	0.0454703116040913	0.391824949114788	0.607735554573031	0.499975683541607	False	False	MCF-7	ESR1		NA	NA			5	58583600	G	G	0.5792	T	0.4208	gnoMADg:nfe	5_58583600_G_T	5	58583600	G	T	5_58583600_G_T	70	0	2	0	0.239034205231388	GAPT;PLK2
rs7768560	chr6	151679204	G	A	95	75	170	0.558823529411765	0.505989982090816	0.5101232	0.476584182589407	0.618619082187718	0.0378045809502989	0.449468111787484	0.637279214261224	0.547601632388562	False	True	LNCaP	FOXA1		NA	NA			6	151358069	G	G	0.9987	A	0.001323	gnoMADg:nfe	6_151358069_G_A	6	151358069	G	A	6_151358069_G_A	15	0	0	0	0.0732394366197183
rs267286	chr5	114645507	A	C	78	87	165	0.472727272727273	0.495197210879716	0.4654414	0.43608583369453	0.587331576340592	0.0389387578335117	0.417598880645567	0.615282747115689	0.511708705017561	False	True	PANC-1	CTCF		NA	NA			5	115309810	C	C	0.8849	A	0.1151	gnoMADg:nfe	5_115309810_A_C	5	115309810	A	C	5_115309810_A_C	75	0	3	0	0.179275653923541	CCDC112;PGGT1B;TRIM36
rs12147265	chr14	66264087	T	C	51	71	122	0.418032786885246	0.529411337425034	0.4399883	0.402137154319877	0.564901922791549	0.042817285400998	0.369222867215712	0.583005721114139	0.483519538555713	False	False	MCF-7	ESR1		NA	NA			14	65797369	C	T	0.8405	C	0.1595	gnoMADg:nfe	14_65797369_T_C	14	65797369	T	C	14_65797369_T_C	46	0	2	0	0.172635814889336	CHURC1;FUT8
rs60599	chr15	64384432	A	C	136	121	257	0.529182879377432	0.499882604805573	0.5722245	0.38945613437135	0.523738539557013	0.0342563528389293	0.368676612739314	0.5356593509158	0.456597336964182	False	True	GM19239	CTCF		NA	NA			15	64092233	C	C	0.9969	A	0.003175	gnoMADg:nfe	15_64092233_A_C	15	64092233	A	C	15_64092233_A_C	2	0	1	0	0.0929577464788732	SNX1
rs10873029	chr14	50471875	A	G	106	107	213	0.497652582159624	0.517705224728837	0.47221585	0.445758973572315	0.588188846047691	0.0364863064603454	0.439423499882441	0.619737366316731	0.516973909810003	False	False	MCF-7	ESR1		NA	NA			14	50005157	G	G	0.5482	A	0.4518	gnoMADg:nfe	14_50005157_A_G	14	50005157	A	G	14_50005157_A_G	41	0	0	0	0.119517102615694
rs3886110	chr2	75207832	G	T	58	54	112	0.517857142857143	0.484575745000887	0.53611555	0.400892728965203	0.566922504713513	0.0452242974746344	0.370985380797289	0.592751207182328	0.483907616839358	False	False	MCF-7	ESR1		NA	NA			2	74980705	G	G	0.5508	T	0.4492	gnoMADg:nfe	2_74980705_G_T	2	74980705	G	T	2_74980705_G_T	48	0	4	1	0.360160965794769	HK2;TACR1;POLE4;SEMA4F	POLE4
rs929103	chr6	129993162	C	T	142	146	288	0.493055555555556	0.502017416215495	0.4749609	0.45957944321388	0.581671055179946	0.0320202595096627	0.427379171228121	0.59428655098886	0.520625249196913	False	True	GM12892	CTCF	True	NA	NA	SRR227660_dedup.bam.motifs_2_CCTrsTGGsns	NoPeak	6	129672017	C	C	0.9476	T	0.05238	gnoMADg:nfe	6_129672017_C_T	6	129672017	C	T	6_129672017_C_T	42	0	1	0	0.139637826961771	L3MBTL3
rs7948785	chr11	32231059	A	G	39	71	110	0.354545454545455	0.517705224728837	0.39744025	0.372670555280754	0.550972944884448	0.0477190109028615	0.339566634086478	0.570362499202265	0.461821750082601	False	False	MCF-7	ESR1		NA	NA			11	32209513	A	A	0.8213	G	0.1787	gnoMADg:nfe	11_32209513_A_G	11	32209513	A	G	11_32209513_A_G	54	0	0	0	0.0531187122736418
rs1533622	chr1	18722846	G	A	77	60	137	0.562043795620438	0.503543975873923	0.5135424	0.463201296951458	0.624499221961172	0.0423191333809704	0.446065858256423	0.654149151686282	0.543850259456315	False	True	K562	ZNF24		NA	NA			1	18396352	G	G	0.7512	A	0.2489	gnoMADg:nfe	1_18396352_G_A	1	18396352	G	A	1_18396352_G_A	30	0	1	0	0.0929577464788732	KLHDC7A
rs823243	chr2	2848102	T	C	66	62	128	0.515625	0.494745874188348	0.4805124	0.449274887696831	0.611826032248159	0.0421579778295447	0.429246028252178	0.641635553392036	0.530550459972495	False	True	GM12891	STAG1		NA	NA			2	2844330	C	C	0.9623	T	0.03773	gnoMADg:nfe	2_2844330_T_C	2	2844330	T	C	2_2844330_T_C	38	0	0	0	0
rs12890371	chr14	75593839	T	C	63	51	114	0.552631578947368	0.498604196914453	0.5398844	0.425045401191103	0.597781516669157	0.0455295333613189	0.40096171404878	0.62427221717359	0.51141345893013	False	False	T-47D	PGR		NA	NA			14	75127136	T	T	0.518	C	0.482	gnoMADg:nfe	14_75127136_T_C	14	75127136	T	C	14_75127136_T_C	135	7	9	6	0.413682092555332	ZC2HC1C;ACYP1;DLST;EIF2B2;TMED10;PGF;MLH3;NEK9;RPS6KL1	ZC2HC1C;ACYP1;TMED10;MLH3;NEK9;RPS6KL1	Coronary artery disease;Facial ageing;Sebaceous cyst;Heel bone mineral density;Placenta growth factor levels;Appendicular lean mass;Diseases of sebaceous glands
rs9876251	chr3	68925252	T	C	116	120	236	0.491525423728814	0.499062597695064	0.4563636	0.473190471180927	0.604317566641049	0.0345345567986973	0.451770214714028	0.616063806547179	0.538754018910988	False	True	GM19239	CTCF		NA	NA			3	68876101	T	T	0.9996	C	0.0004262	gnoMADg:nfe	3_68876101_T_C	3	68876101	T	C	3_68876101_T_C	2	0	0	0	0.0732394366197183
rs1567804	chr2	101343638	A	G	49	61	110	0.445454545454545	0.517705224728837	0.4520792	0.41174042690427	0.584994425392149	0.0450553779756324	0.391147618011762	0.607279204959063	0.498367426148209	False	False	MCF-7	ESR1		NA	NA			2	100727176	A	G	0.6825	A	0.3175	gnoMADg:nfe	2_100727176_A_G	2	100727176	A	G	2_100727176_A_G	56	0	0	0	0.0796780684104628
rs9810476	chr3	131377108	G	A	63	59	122	0.516393442622951	0.501866063082524	0.4973345	0.441193569376375	0.602485100110396	0.0425905805009007	0.420379159782989	0.627187076861708	0.521839334743385	False	True	GM12891	STAG1		NA	NA			3	131658264	G	G	0.5152	A	0.4848	gnoMADg:nfe	3_131658264_G_A	3	131658264	G	A	3_131658264_G_A	44	0	0	0	0.0464788732394366
rs399672	chr20	44438299	G	A	46	54	100	0.46	0.497919124321278	0.4711866	0.398157946405451	0.579406978276468	0.0480950431715887	0.376180495088755	0.600738132481545	0.488782462340959	False	False	MCF-7	ESR1		NA	NA			20	45809660	A	A	0.72	G	0.28	gnoMADg:nfe	20_45809660_G_A	20	45809660	G	A	20_45809660_G_A	81	5	18	10	0.380281690140845	WFDC10B;DNTTIP1;SPINT4;PLTP;SPINT3;WFDC6;EPPIN-WFDC6;SYS1;ZSWIM1;CTSA;WFDC13;SNX21;ACOT8;EPPIN;WFDC3;UBE2C;ZSWIM3;TNNC2	WFDC10B;DNTTIP1;WFDC6;WFDC11;CTSA;SNX21;ACOT8;EPPIN;WFDC3;TNNC2	Mean platelet volume;Mean platelet (thrombocyte) volume;Mean platelet volume;Mean reticulocyte volume;Mean spheric corpuscular volume
rs2448191	chr8	98459872	C	T	51	52	103	0.495145631067961	0.512267139021963	0.5167084	0.393714731264107	0.569763331050791	0.0468926958512818	0.369367912067298	0.607104125719916	0.481739031157449	False	True	LNCaP	AR		NA	NA			8	97447644	T	T	0.9185	C	0.08148	gnoMADg:nfe	8_97447644_C_T	8	97447644	C	T	8_97447644_C_T	43	0	1	0	0.0730382293762575	LAPTM4B
rs11182274	chr12	44204068	G	A	55	45	100	0.55	0.497919124321278	0.50687015	0.446998223103915	0.630605317583266	0.0480114942161965	0.431033131385196	0.667463769657316	0.53880177034359	False	False	MCF-7	ESR1		NA	NA			12	43810265	G	G	0.7542	A	0.2458	gnoMADg:nfe	12_43810265_G_A	12	43810265	G	A	12_43810265_G_A	61	0	1	0	0.159356136820926	PUS7L
rs6477527	chr9	109323457	G	A	112	64	176	0.636363636363636	0.497919124321278	0.59045885	0.463715090200012	0.616971048161364	0.0399552536570042	0.44578336155188	0.641244038056663	0.540343069180688	False	False	MCF-7	ESR1		NA	NA			9	106561176	A	G	0.6293	A	0.3707	gnoMADg:nfe	9_106561176_G_A	9	106561176	G	A	9_106561176_G_A	62	0	0	0	0.0265593561368209
rs905070	chr9	109743287	A	G	91	104	195	0.466666666666667	0.502746839790417	0.47981415	0.417476850624621	0.560559858829077	0.0368781086574019	0.391539111538618	0.573615483771088	0.489018354726849	False	True	GM12878	EP300		NA	NA			9	106981006	A	A	0.8624	G	0.1376	gnoMADg:nfe	9_106981006_A_G	9	106981006	A	G	9_106981006_A_G	71	0	1	1	0.193158953722334	ZNF462	ZNF462
rs7119612	chr11	65570517	C	T	95	68	163	0.582822085889571	0.518459922195209	0.5417472	0.461416949013455	0.615301964903953	0.0406300499703663	0.438462490512052	0.642941257194145	0.538359456958704	False	True	GM12878	EP300		NA	NA			11	65803046	C	C	0.9133	T	0.08668	gnoMADg:nfe	11_65803046_C_T	11	65803046	C	T	11_65803046_C_T	198	28	15	5	0.259959758551308	PCNX3;CTSW;CFL1;SF3B2;CCS;RNASEH2C;RELA;DPF2;BANF1;FIBP;SIPA1;KCNK7;MAP3K11;LTBP3;CATSPER1	MUS81;PACS1;RNASEH2C;EFEMP2;EHBP1L1	Sex hormone-binding globulin levels adjusted for BMI;Mean corpuscular volume;Immature fraction of reticulocytes;Heel bone mineral density;Heel bone mineral density T score;Triglyceride levels;HDL cholesterol levels;Mean corpuscular volume;Sex hormone-binding globulin levels;Sex hormone-binding globulin levels adjusted for BMI;Sex hormone-binding globulin levels adjusted for BMI;Hemoglobin A1c lev…
rs2274611	chr9	90342675	C	T	83	60	143	0.58041958041958	0.488080552783458	0.6119044	0.391967102260846	0.554556047380308	0.0417238936703795	0.357951035112574	0.565676774200679	0.473261574820577	False	False	MCF-7	ESR1		NA	NA			9	87727760	C	C	0.5533	T	0.4467	gnoMADg:nfe	9_87727760_C_T	9	87727760	C	T	9_87727760_C_T	53	1	1	0	0.325553319919517	CTSL		Cathepsin L1 levels
rs10172863	chr2	235993234	G	A	35	77	112	0.3125	0.514162764386885	0.3271133	0.396599128685418	0.57573968786474	0.0473824500613315	0.376686667491113	0.608864001763992	0.486169408275079	False	True	A549	MAFK		NA	NA			2	235084590	G	A	0.6593	G	0.3407	gnoMADg:nfe	2_235084590_G_A	2	235084590	G	A	2_235084590_G_A	46	0	0	0	0.0464788732394366
rs3923745	chr3	77089395	T	C	50	73	123	0.40650406504065	0.529411337425034	0.4485051	0.382562042140456	0.544361959306985	0.0435123603952099	0.3600393094183	0.57422325887192	0.46346200072372	False	False	MCF-7	ESR1		NA	NA			3	77040244	C	T	0.652	C	0.348	gnoMADg:nfe	3_77040244_T_C	3	77040244	T	C	3_77040244_T_C	47	0	0	0	0.0201207243460765
rs1556793	chr1	168700412	A	G	73	56	129	0.565891472868217	0.517705224728837	0.57929525	0.407433362194537	0.570979967499447	0.0434533403481438	0.392481858421889	0.601909264633692	0.489206664846992	False	False	MCF-7	ESR1		NA	NA			1	168731174	G	G	0.5365	A	0.4635	gnoMADg:nfe	1_168731174_A_G	1	168731174	A	G	1_168731174_A_G	117	2	2	0	0.29215291750503	DPT;ATP1B1		Other coagulation defects;Other and unspecified coagulation defects
rs12364666	chr11	81395174	A	G	60	52	112	0.535714285714286	0.517705224728837	0.56898905	0.384154044746381	0.549261654360813	0.0440093664276094	0.356939256282138	0.574429722639796	0.466707849553597	False	False	MCF-7	ESR1		NA	NA			11	81684132	G	G	0.8034	A	0.1966	gnoMADg:nfe	11_81684132_A_G	11	81684132	A	G	11_81684132_A_G	40	0	0	0	0
rs3788690	chr22	46847467	A	G	182	228	410	0.44390243902439	0.508671041163783	0.4646412	0.432162424877688	0.539759832920247	0.0272846322751703	0.391987731959019	0.545213717087852	0.485961128898967	False	True	MCF-7	GRHL2		NA	NA			22	46451570	G	A	0.7192	G	0.2808	gnoMADg:nfe	22_46451570_A_G	22	46451570	A	G	22_46451570_A_G	41	0	0	1	0.113480885311871		TRMU
rs7582695	chr2	203029951	T	A	53	56	109	0.486238532110092	0.513358810513805	0.48181135	0.424885743418922	0.595189970096684	0.0448252077867706	0.398268455609942	0.617995571759913	0.510037856757803	False	False	MCF-7	ESR1		NA	NA			2	202165228	A	A	0.728	T	0.272	gnoMADg:nfe	2_202165228_T_A	2	202165228	T	A	2_202165228_T_A	156	10	3	2	0.212877263581489	NOP58;ICA1L;BMPR2	KIAA2012;NOP58	Height;Urate levels;Cystatin C levels;Appendicular lean mass;Insulin-like growth factor 1 levels;Apolipoprotein B levels;Standing height;Low density lipoprotein cholesterol levels;Appendicular lean mass;Direct low density lipoprotein cholesterol levels
rs2127995	chr17	14338397	G	T	65	45	110	0.590909090909091	0.484575745000887	0.5962052	0.410676656801072	0.582645737901125	0.0465317763502827	0.388965971148095	0.620895105745329	0.496661197351099	False	False	MCF-7	ESR1		NA	NA			17	14435080	G	G	0.5193	T	0.4807	gnoMADg:nfe	17_14435080_G_T	17	14435080	G	T	17_14435080_G_T	36	0	0	0	0.0464788732394366
rs2647226	chr1	179772160	T	C	68	57	125	0.544	0.529411337425034	0.56963555	0.395977183768085	0.561801095097625	0.0431294599424111	0.3720358767372	0.583295693134058	0.478889139432855	False	False	MCF-7	ESR1		NA	NA			1	179803025	C	T	0.5951	C	0.4049	gnoMADg:nfe	1_179803025_T_C	1	179803025	T	C	1_179803025_T_C	61	0	5	2	0.327364185110664	FAM163A;SOAT1;CEP350;TDRD5;TOR1AIP1	FAM163A;TOR1AIP1
rs6753830	chr2	20329353	C	T	107	82	189	0.566137566137566	0.488080552783458	0.51954055	0.476677470934739	0.620354438614084	0.0371058079393451	0.443183655652946	0.632649471506377	0.548515954774412	False	True	MCF-7	ESR1		NA	NA			2	20129592	C	T	0.5183	C	0.4817	gnoMADg:nfe	2_20129592_C_T	2	20129592	C	T	2_20129592_C_T	56	1	4	0	0.179275653923541	TTC32;SDC1;WDR35;MATN3		Total testosterone levels
rs9861373	chr3	177527363	A	G	65	67	132	0.492424242424242	0.503853973992421	0.5097453	0.39743452869311	0.552976663464256	0.0406943827110548	0.377958103601757	0.581219001415209	0.475205596078683	False	True	LNCaP	FOXA1		NA	NA			3	177809575	A	A	0.578	G	0.422	gnoMADg:nfe	3_177809575_A_G	3	177809575	A	G	3_177809575_A_G	51	0	0	0	0.0199195171026157
rs328032	chr2	108423990	A	G	51	55	106	0.481132075471698	0.517705224728837	0.4515367	0.441831912875538	0.617418192670392	0.046469238528224	0.412877927700533	0.641859986842429	0.529625052772965	False	False	MCF-7	ESR1		NA	NA			2	107807534	A	G	0.7099	A	0.2901	gnoMADg:nfe	2_107807534_A_G	2	107807534	A	G	2_107807534_A_G	35	0	0	0	0.0663983903420523
rs4697952	chr4	10173019	A	G	69	37	106	0.650943396226415	0.503664818425357	0.6199744	0.442709556700182	0.623239199100553	0.0483739841059551	0.418475882621405	0.652458264261649	0.532974377900368	False	True	K562	CEBPB		NA	NA			4	10171395	A	G	0.6057	A	0.3943	gnoMADg:nfe	4_10171395_A_G	4	10171395	A	G	4_10171395_A_G	67	1	3	1	0.246680080482897	WDR1;SLC2A9;ZNF518B	SLC2A9	Urate levels
rs10151958	chr14	60977275	T	C	66	82	148	0.445945945945946	0.529411337425034	0.43909075	0.433165194346043	0.590023910730649	0.0411816536101435	0.414187542968653	0.610943507816916	0.511594552538346	False	True	MCF-7	ESR1		NA	NA			14	60510557	T	C	0.8764	T	0.1237	gnoMADg:nfe	14_60510557_T_C	14	60510557	T	C	14_60510557_T_C	124	16	3	2	0.206036217303823	PCNX4;SIX6;C14orf39	PPM1A;SIX1	Appendicular lean mass;Heel bone mineral density;Trunk predicted mass;Whole body fat-free mass;Appendicular lean mass;Trunk fat-free mass;Arm predicted mass (right);Basal metabolic rate;Standing height;Appendicular lean mass;Arm predicted mass (left);Arm fat-free mass (right);Whole body water mass;Arm fat-free mass (left);Bioavailable testosterone levels;Sitting height
rs10462548	chr5	76169955	A	G	89	43	132	0.674242424242424	0.503305714705514	0.6321644	0.464393422002302	0.627932543182178	0.0434565472927713	0.437237498371998	0.651714946212006	0.54616298259224	False	True	K562	NFE2		NA	NA			5	76874130	A	G	0.6319	A	0.3685	gnoMADg:nfe	5_76874130_A_G	5	76874130	A	G	5_76874130_A_G	70	7	4	0	0.305432595573441	F2RL1;S100Z;CRHBP;F2R		Platelet count;Mean platelet volume;Mean platelet volume;Platelet count;Mean platelet (thrombocyte) volume;Mean platelet volume;Platelet count
rs17146441	chr11	64663227	C	T	78	57	135	0.577777777777778	0.488080552783458	0.54954715	0.447673995171807	0.609889234866341	0.0422173546993071	0.42521459402926	0.639898887919548	0.528781615019074	False	False	MCF-7	ESR1		NA	NA			11	64895755	C	C	0.7607	T	0.2393	gnoMADg:nfe	11_64895755_C_T	11	64895755	C	T	11_64895755_C_T	61	0	7	1	0.233601609657948	POLA2;FAM89B;RNASEH2C;CAPN1;LTBP3;SPDYC;PPP2R5B	CDC42BPG
rs17157759	chr10	2189259	T	C	49	64	113	0.433628318584071	0.529411337425034	0.4205518	0.430210448303831	0.605496884477018	0.0450567216014988	0.406041392126015	0.62568653910176	0.517853666390424	False	False	MCF-7	ESR1		NA	NA			10	2147065	C	T	0.8512	C	0.1488	gnoMADg:nfe	10_2147065_T_C	10	2147065	T	C	10_2147065_T_C	43	0	0	0	0.0132796780684105
rs4132006	chr3	184281656	A	G	68	92	160	0.425	0.517705224728837	0.44227565	0.409842709954831	0.567518802440338	0.040564903283281	0.390713141732117	0.58788805327022	0.488680756197585	False	False	MCF-7	ESR1		NA	NA			3	184563868	G	G	0.519	A	0.481	gnoMADg:nfe	3_184563868_A_G	3	184563868	A	G	3_184563868_A_G	48	0	1	1	0.0929577464788732	EPHB3	DVL3
rs12631439	chr3	152743124	A	G	56	57	113	0.495575221238938	0.517705224728837	0.49650585	0.413175570066736	0.58662244965598	0.0455463341702621	0.387344917744449	0.611358886872127	0.499899009861358	False	False	MCF-7	ESR1		NA	NA			3	153025335	A	A	0.7867	G	0.2133	gnoMADg:nfe	3_153025335_A_G	3	153025335	A	G	3_153025335_A_G	39	0	0	0	0.0663983903420523
rs10516254	chr4	12634661	G	A	104	98	202	0.514851485148515	0.504909377913234	0.4951862	0.454316550434619	0.586152762459504	0.0345832027493573	0.436832246103013	0.609784128061984	0.520234656447062	False	True	GM12891	CTCF		NA	NA			4	12633037	G	G	0.7044	A	0.2956	gnoMADg:nfe	4_12633037_G_A	4	12633037	G	A	4_12633037_G_A	56	0	0	0	0.0464788732394366
rs4663003	chr2	130648707	C	A	58	53	111	0.522522522522523	0.503582165596104	0.49700035	0.432512989454771	0.609979131144749	0.0460659000030392	0.416162686637818	0.63715266807363	0.52124606029976	False	False	MCF-7	ESR1		NA	NA			2	129891134	C	C	0.5789	A	0.4211	gnoMADg:nfe	2_129891134_C_A	2	129891134	C	A	2_129891134_C_A	42	0	1	0	0.119517102615694	RAB6C
rs4424262	chr8	122158987	A	C	87	150	237	0.367088607594937	0.514362825199442	0.33722535	0.457683360346355	0.596380098142214	0.0354923097245111	0.436104265321051	0.615150855787452	0.527031729244284	False	False	MCF-7	ESR1		NA	NA			8	121146747	C	A	0.6395	C	0.3605	gnoMADg:nfe	8_121146747_A_C	8	121146747	A	C	8_121146747_A_C	65	0	0	0	0.0199195171026157
rs7312048	chr12	70806027	G	A	57	94	151	0.377483443708609	0.497919124321278	0.38019085	0.424477614836378	0.578875228269673	0.0408873221051652	0.40358109887246	0.597645069962426	0.501676421553025	False	False	MCF-7	ESR1		NA	NA			12	70412247	A	G	0.6316	A	0.3684	gnoMADg:nfe	12_70412247_G_A	12	70412247	G	A	12_70412247_G_A	49	0	1	1	0.180482897384306	CNOT2	KCNMB4
rs1447107	chr2	45272197	G	A	57	51	108	0.527777777777778	0.497919124321278	0.48528245	0.456767273221441	0.629386801696593	0.0462524458337695	0.431720607530746	0.653284483004073	0.543077037459017	False	False	MCF-7	ESR1		NA	NA			2	45045058	A	A	0.5194	G	0.4806	gnoMADg:nfe	2_45045058_G_A	2	45045058	G	A	2_45045058_G_A	44	0	0	0	0.0597585513078471
rs10904571	chr10	850762	A	G	72	94	166	0.433734939759036	0.517705224728837	0.4346945	0.420725390193348	0.577549492671615	0.0405853217842695	0.399175829989456	0.606066384114238	0.499137441432481	False	False	MCF-7	ESR1		NA	NA			10	804822	G	A	0.5766	G	0.4234	gnoMADg:nfe	10_804822_A_G	10	804822	A	G	10_804822_A_G	98	10	2	0	0.165995975855131	LARP4B;IDI1		Basophil percentage of white cells;White blood cell count (basophil);Eosinophil counts;Basophil count;Eosinophill percentage;Eosinophil percentage of white cells;Eosinophil counts;Basophil count;Basophill percentage;Eosinophill count
rs1047183	chr12	81103085	A	G	50	57	107	0.467289719626168	0.517705224728837	0.45309545	0.431011484726472	0.603797070142051	0.0454326678821106	0.403320655038367	0.625866659409124	0.517404277434262	False	False	MCF-7	ESR1		NA	NA			12	80709306	A	A	0.761	G	0.239	gnoMADg:nfe	12_80709306_A_G	12	80709306	A	G	12_80709306_A_G	59	0	1	0	0.0865191146881288	LIN7A
rs10462548	chr5	76169955	A	G	89	43	132	0.674242424242424	0.503305714705514	0.6321644	0.464393422002302	0.627932543182178	0.0434565472927713	0.437237498371998	0.651714946212006	0.54616298259224	False	True	K562	NFE2		NA	NA			5	76874130	A	G	0.6319	A	0.3685	gnoMADg:nfe	5_76874130_A_G	5	76874130	A	G	5_76874130_A_G	70	7	4	0	0.305432595573441	F2RL1;S100Z;CRHBP;F2R		Platelet count;Mean platelet volume;Mean platelet volume;Platelet count;Mean platelet (thrombocyte) volume;Mean platelet volume;Platelet count
rs2143468	chr6	32309003	A	T	65	60	125	0.52	0.506396573739519	0.5414953	0.396626463116648	0.562243914687049	0.0440271047179696	0.382695106957141	0.589968477952329	0.479435188901848	False	True	LNCaP	FOXA1		NA	NA			6	32341226	A	A	0.6005	T	0.3995	gnoMADg:nfe	6_32341226_A_T	6	32341226	A	T	6_32341226_A_T	588	211	20	11	0.340040241448692	TAP2;HLA-DQA2;HLA-DQA1;HLA-DQB2;PBX2;DDAH2;LST1;CYP21A2;TSBP1;LY6G5C;TNXB;HLA-DRA;MICA;HLA-DQB1;HLA-DRB1;MICB;HLA-DRB5;BAG6;HLA-DOB;LY6G5B	HLA-DQA2;HLA-DQA1;LST1;CYP21A2;TSBP1;AIF1;HLA-DRA;HLA-DRB1;HLA-DRB5;BAG6;HLA-B	Monocyte count;Platelet count;Neutrophil count;Eosinophil counts;Reticulocyte fraction of red cells;Diabetic retinopathy;Type 2 diabetes without complications;Other retinal disorders;"Type 1 diabetes wide definition subgroup 1";"Diabetes varying definitions";Type 1 diabetes without complications;Spondylopathies (FG);Biological medication for rheuma;Neutrophil count;Diabethic neuropathy;Hypothyroi…
rs1371786	chr9	112110035	T	C	51	88	139	0.366906474820144	0.529411337425034	0.39332375	0.3898278629709	0.556478653579294	0.0433462550897918	0.368339323159829	0.580702059756506	0.473153258275097	False	False	MCF-7	ESR1		NA	NA			9	109347755	C	T	0.8476	C	0.1524	gnoMADg:nfe	9_109347755_T_C	9	109347755	T	C	9_109347755_T_C	56	0	1	0	0.179275653923541	EPB41L4B
rs4677925	chr3	124125522	T	C	43	58	101	0.425742574257426	0.529411337425034	0.42227255	0.423045255531418	0.608699367400235	0.0480196919319409	0.396382002271307	0.63621415948966	0.515872311465827	False	False	MCF-7	ESR1		NA	NA			3	124406675	T	C	0.673	T	0.327	gnoMADg:nfe	3_124406675_T_C	3	124406675	T	C	3_124406675_T_C	37	2	0	0	0.0400402414486922			Mean platelet volume;Mean platelet volume
rs12823926	chr12	104948566	G	A	34	73	107	0.317757009345794	0.497919124321278	0.2910017	0.428114754084509	0.624066919321777	0.0511205115065848	0.413192221668472	0.667674375516532	0.526090836703143	False	False	MCF-7	ESR1		NA	NA			12	104554788	G	G	0.6125	A	0.3875	gnoMADg:nfe	12_104554788_G_A	12	104554788	G	A	12_104554788_G_A	40	0	1	0	0.0732394366197183	CHST11
rs7605009	chr2	21540399	G	A	85	100	185	0.459459459459459	0.504469215440233	0.466449	0.423688650228444	0.569277334897049	0.0369230955860156	0.388895084428104	0.579419155186137	0.496482992562747	False	True	GM12892	CTCF		NA	NA			2	21317527	A	G	0.887	A	0.113	gnoMADg:nfe	2_21317527_G_A	2	21317527	G	A	2_21317527_G_A	61	1	0	0	0.0398390342052314			Low density lipoprotein cholesterol levels
rs567577	chr11	69325111	A	G	84	76	160	0.525	0.517705224728837	0.5770114	0.373303792593338	0.529212043571806	0.0400562403193163	0.344064178539219	0.541585515491241	0.451257918082572	False	False	MCF-7	ESR1		NA	NA			11	69510343	G	A	0.662	G	0.338	gnoMADg:nfe	11_69510343_A_G	11	69510343	A	G	11_69510343_A_G	123	7	1	0	0.126156941649899	CCND1		Appendicular lean mass;Sex hormone-binding globulin levels;Sex hormone-binding globulin levels adjusted for BMI;Appendicular lean mass;Sex hormone-binding globulin levels adjusted for BMI;Breast cancer;Impedance of leg (left)
rs12634849	chr3	140038091	A	G	60	52	112	0.535714285714286	0.517705224728837	0.5517983	0.396624621848352	0.568605881508666	0.0446066032230883	0.379106884273638	0.597132471725225	0.482615251678509	False	False	MCF-7	ESR1		NA	NA			3	140319249	A	A	0.9196	G	0.08039	gnoMADg:nfe	3_140319249_A_G	3	140319249	A	G	3_140319249_A_G	34	0	0	0	0.0334004024144869
rs4915076	chr1	108359505	T	C	38	119	157	0.24203821656051	0.529411337425034	0.2790414	0.376582897174729	0.548721662678133	0.0446637719713298	0.353703402710052	0.56883599517389	0.462652279926431	False	False	MCF-7	ESR1		NA	NA			1	107816883	C	T	0.9142	C	0.08577	gnoMADg:nfe	1_107816883_T_C	1	107816883	T	C	1_107816883_T_C	66	18	1	0	0.239235412474849	VAV3		Hypothyroidism (congenital or acquired);"Hypothyroidism strict autoimmune";"Hypothyroidism other/unspecified";Autoimmune diseases;"Hypothyroidism strict autoimmune 3 medication purchases required";Thyroxine product | treatment/medication code;Hypothyroidism;"Hypothyroidism levothyroxin purchases";"Hypothyroidism drug reimbursement";"Endocrine nutritional and metabolic diseases";Levothyroxine sodi…
rs12230418	chr12	33122061	A	G	56	91	147	0.380952380952381	0.517705224728837	0.4002947	0.398065391280381	0.557233256414453	0.0413024772817769	0.37873419610084	0.580948618080389	0.477649323847417	False	False	MCF-7	ESR1		NA	NA			12	32969127	A	A	0.7781	G	0.2219	gnoMADg:nfe	12_32969127_A_G	12	32969127	A	G	12_32969127_A_G	46	0	0	1	0.0597585513078471		DNM1L
rs4876363	chr8	117636329	A	G	69	68	137	0.503649635036496	0.506270081913898	0.499646	0.432984725492223	0.586093954295514	0.0399643530033629	0.40754770046091	0.604662413236121	0.509539339893869	False	True	HepG2	RAD21		NA	NA			8	116624090	G	G	0.7272	A	0.2728	gnoMADg:nfe	8_116624090_A_G	8	116624090	A	G	8_116624090_A_G	35	0	2	1	0.186116700201207	UTP23;RAD21	UTP23
rs2000987	chr22	23180608	T	C	58	46	104	0.557692307692308	0.529411337425034	0.60369685	0.370413196952525	0.54582540072526	0.0469182959489938	0.341989536270188	0.576251968534457	0.458119298838892	False	False	MCF-7	ESR1		NA	NA			22	22838431		C	0.5562	T	0.4438	gnoMADg:nfe	22_22838431_T_C	22	22838431	T	C	22_22838431_T_C	35	0	0	0	0.0663983903420523
rs1825806	chr12	38692547	G	A	56	61	117	0.478632478632479	0.497919124321278	0.47056475	0.427431892150223	0.593316207299635	0.0436703639139872	0.405663688376616	0.618734058354607	0.510374049724929	False	False	MCF-7	ESR1		NA	NA			12	38298745		A	0.5244	G	0.4757	gnoMADg:nfe	12_38298745_G_A	12	38298745	G	A	12_38298745_G_A	97	9	2	0	0.185915492957746	ALG10B;CPNE8		Getting up in morning;Serum 25-Hydroxyvitamin D levels;Serum 25-Hydroxyvitamin D levels;Serum 25-Hydroxyvitamin D levels;Serum 25-Hydroxyvitamin D levels;Serum 25-Hydroxyvitamin D levels;Serum 25-Hydroxyvitamin D levels;Pulse rate automated reading;Morning/evening person (chronotype)
rs1025424	chr2	74087290	T	C	75	82	157	0.477707006369427	0.529411337425034	0.52303965	0.377651822412433	0.531781896261249	0.0394996354135504	0.354942421869348	0.558563765614907	0.454716859336841	False	False	MCF-7	ESR1	True	NA	NA	SRR6449989_dedup.bam.motifs_2_TnTTTTwAAGwG	NoPeak	2	73860163	T	T	0.7923	C	0.2077	gnoMADg:nfe	2_73860163_T_C	2	73860163	T	C	2_73860163_T_C	59	2	5	2	0.320523138832998	MTHFD2;NAT8B;DGUOK;ALMS1;STAMBP	TPRKB;STAMBP	Creatinine levels;Cystatin C levels
rs3019418	chr8	109700663	C	T	127	75	202	0.628712871287129	0.488080552783458	0.61021635	0.436047212840683	0.584569866422064	0.0374837722173172	0.425248565735851	0.609561649906467	0.510308539631373	False	False	MCF-7	ESR1		NA	NA			8	108688434	T	T	0.6589	C	0.3411	gnoMADg:nfe	8_108688434_C_T	8	108688434	C	T	8_108688434_C_T	59	0	0	0	0.0796780684104628
rs354197	chr2	54967322	A	G	57	48	105	0.542857142857143	0.517705224728837	0.5013684	0.457705421945451	0.631980182843435	0.0462621898417375	0.426997193622933	0.652926115664633	0.544842802394443	False	False	MCF-7	ESR1		NA	NA			2	54740185	A	A	0.6852	G	0.3148	gnoMADg:nfe	2_54740185_A_G	2	54740185	A	G	2_54740185_A_G	91	10	4	1	0.226559356136821	EML6;SPTBN1;CLHC1;RTN4	SPTBN1	Heel bone mineral density;Heel bone mineral density (bmd);Heel bone mineral density (bmd) t-score automated (right);Heel quantitative ultrasound index (qui) direct entry;Heel bone mineral density;Heel bone mineral density (bmd) (right);Heel bone mineral density (bmd) t-score automated;Heel broadband ultrasound attenuation (right);Heel broadband ultrasound attenuation direct entry;Heel quantitativ…
rs12415114	chr10	1475286	C	T	60	90	150	0.4	0.488080552783458	0.44626465	0.379104695621288	0.537654542854578	0.0407665034065744	0.349943139709808	0.551356080253191	0.458379619237933	False	False	MCF-7	ESR1		NA	NA			10	1433091	C	C	0.8927	T	0.1073	gnoMADg:nfe	10_1433091_C_T	10	1433091	C	T	10_1433091_C_T	28	0	0	0	0.0466800804828974
rs1727487	chr7	141139536	G	T	79	49	128	0.6171875	0.484575745000887	0.60513315	0.43137967536901	0.597246879524728	0.0436944537509696	0.410061050299488	0.624420130029863	0.514313277446869	False	False	MCF-7	ESR1		NA	NA			7	141439736	T	T	0.7767	G	0.2233	gnoMADg:nfe	7_141439736_G_T	7	141439736	G	T	7_141439736_G_T	45	0	1	0	0.0663983903420523	CLEC5A
rs12890859	chr14	81418088	T	C	54	47	101	0.534653465346535	0.529411337425034	0.5537593	0.39819263152869	0.581811877277224	0.0487675848762138	0.372705915742167	0.607057601339403	0.490002254402957	False	False	MCF-7	ESR1		NA	NA			14	80951744	T	T	0.8488	C	0.1512	gnoMADg:nfe	14_80951744_T_C	14	80951744	T	C	14_80951744_T_C	62	0	1	0	0.0997987927565392	CEP128
rs10778050	chr12	100768827	G	A	98	32	130	0.753846153846154	0.497919124321278	0.74024925	0.42661952388588	0.615990382127609	0.049703120902247	0.395855205251891	0.650732686707439	0.521304953006745	False	False	MCF-7	ESR1		NA	NA			12	100375049	G	G	0.5171	A	0.4833	gnoMADg:nfe	12_100375049_G_A	12	100375049	G	A	12_100375049_G_A	85	2	1	0	0.15271629778672	BLTP3B		Sex hormone-binding globulin levels;Sex hormone-binding globulin levels adjusted for BMI
rs12425539	chr12	54612871	G	A	63	66	129	0.488372093023256	0.497919124321278	0.50705305	0.399259386458392	0.561635796953951	0.0427432844195836	0.373284527570039	0.587197149692685	0.480447591706172	False	False	MCF-7	ESR1		NA	NA			12	54219087	G	G	0.6696	A	0.3304	gnoMADg:nfe	12_54219087_G_A	12	54219087	G	A	12_54219087_G_A	99	6	5	1	0.165995975855131	GPR84;NFE2;GTSF1;PDE1B;SMUG1	SMUG1	Red blood cell (erythrocyte) distribution width;Red cell distribution width;Platelet count;Platelet count;Plateletcrit;Red cell distribution width
rs12230322	chr12	45603209	T	C	122	72	194	0.628865979381443	0.4996371776208	0.6633911	0.381598064476426	0.526771695564185	0.0372566368899608	0.376929616759951	0.554538106359176	0.454184880020306	False	True	K562	ATF4		NA	NA			12	45209426	C	T	0.9277	C	0.07231	gnoMADg:nfe	12_45209426_T_C	12	45209426	T	C	12_45209426_T_C	65	0	1	1	0.166197183098592	ANO6	ANO6
rs10934861	chr3	128427739	T	C	74	67	141	0.524822695035461	0.529411337425034	0.5012637	0.442041733270395	0.603718591474309	0.0416158428745134	0.418144601490072	0.627091272117221	0.522880162372352	False	False	MCF-7	ESR1		NA	NA			3	128708896	C	C	0.5313	T	0.4687	gnoMADg:nfe	3_128708896_T_C	3	128708896	T	C	3_128708896_T_C	121	18	3	0	0.13943661971831	ACAD9;COPG1;RPN1		Eosinophill count;Neutrophil count;Lymphocyte percentage of white cells;Monocyte percentage of white cells;Eosinophil percentage of granulocytes;Monocyte count;Eosinophil counts;Sum eosinophil basophil counts;Eosinophil counts;Neutrophil percentage of granulocytes;Eosinophil counts;Eosinophill percentage;Monocyte count;Monocyte percentage;Eosinophil percentage of white cells;Neutrophil percentage…
rs632647	chr2	67668847	G	A	58	50	108	0.537037037037037	0.497919124321278	0.5377605	0.414430682955408	0.589370952926029	0.0460006450631907	0.387152244150864	0.612325711831161	0.501900817940719	False	False	MCF-7	ESR1		NA	NA			2	67441715	G	G	0.6212	A	0.3788	gnoMADg:nfe	2_67441715_G_A	2	67441715	G	A	2_67441715_G_A	62	1	1	1	0.11327967806841	ETAA1	ETAA1	Age at menopause (last menstrual period)
rs3757995	chr8	95202103	T	C	38	68	106	0.358490566037736	0.529411337425034	0.38029295	0.393621520788113	0.584135330171392	0.0503121604145127	0.365589494759257	0.606816096567294	0.488878425479753	False	False	MCF-7	ESR1		NA	NA			8	94189875	T	C	0.5282	T	0.4718	gnoMADg:nfe	8_94189875_T_C	8	94189875	T	C	8_94189875_T_C	39	0	3	1	0.226760563380282	RAD54B;GEM;CDH17	GEM
rs11710169	chr3	121426655	A	G	80	67	147	0.54421768707483	0.515145364389299	0.59257355	0.374798574051369	0.528866083127655	0.0403323784748373	0.353233874295955	0.54558320762118	0.451832328589512	False	True	MCF-7	FOXA1		NA	NA			3	121707808	A	A	0.5822	G	0.4178	gnoMADg:nfe	3_121707808_A_G	3	121707808	A	G	3_121707808_A_G	120	13	8	3	0.333400402414487	GOLGB1;ILDR1;SLC15A2;IQCB1;CD86;EAF2;HCLS1;CSTA	GOLGB1;SLC15A2;IQCB1	Platelet count;Hematocrit;Hemoglobin;Mean corpuscular volume;Plateletcrit;Mean spheric corpuscular volume;Mean reticulocyte volume;Hemoglobin concentration;Platelet count;Mean reticulocyte volume;Mean corpuscular volume;Hematocrit;Hayfever allergic rhinitis or eczema | blood clot dvt bronchitis emphysema asthma rhinitis eczema allergy diagnosed by doctor
rs8052358	chr16	71899189	G	A	44	77	121	0.363636363636364	0.497919124321278	0.32157345	0.453824385774062	0.626108885636002	0.0447577409134181	0.440415375364666	0.659691398337209	0.539966635705032	False	False	MCF-7	ESR1	True	NA	NA	MA0112.3_nrGGTCACnrTGACCTk	JASPAR	16	71865286	G	G	0.7273	A	0.2727	gnoMADg:nfe	16_71865286_G_A	16	71865286	G	A	16_71865286_G_A	141	9	11	2	0.252313883299799	IST1;HP;ATXN1L;MARVELD3;AP1G1;CMTR2;HPR;PHLPP2;ZNF23;PMFBP1;DHODH	IST1;AP1G1	Haptoglobin measurement;Mean sphered cell volume;Mean spheric corpuscular volume;Reticulocyte count;Low density lipoprotein cholesterol levels;High light scatter reticulocyte percentage of red cells;Reticulocyte fraction of red cells;High light scatter reticulocyte count;Haptoglobin measurement
rs4871808	chr8	128513545	C	T	101	39	140	0.721428571428571	0.488080552783458	0.7209956	0.415724289824175	0.585491048624515	0.0456139537566793	0.390036486956969	0.612268756283312	0.500607669224345	False	False	MCF-7	ESR1		NA	NA			8	127501300	C	C	0.8613	T	0.1387	gnoMADg:nfe	8_127501300_C_T	8	127501300	C	T	8_127501300_C_T	61	0	0	0	0.0398390342052314
rs1429890	chr2	209508347	T	C	55	57	112	0.491071428571429	0.529411337425034	0.46630685	0.442358330094154	0.615402621931382	0.0458518982145292	0.421260764462406	0.63629538002644	0.528880476012768	False	False	MCF-7	ESR1		NA	NA			2	208643623	C	T	0.5567	C	0.4433	gnoMADg:nfe	2_208643623_T_C	2	208643623	T	C	2_208643623_T_C	39	0	0	0	0.0466800804828974
rs7635421	chr3	74523135	G	A	52	53	105	0.495238095238095	0.497919124321278	0.49251415	0.421250710037429	0.592222050076968	0.0456648105775129	0.394867881661547	0.626827189870686	0.506736380057199	False	False	MCF-7	ESR1		NA	NA			3	74473984	G	G	0.8984	A	0.1016	gnoMADg:nfe	3_74473984_G_A	3	74473984	G	A	3_74473984_G_A	47	0	0	0	0.0665995975855131
rs11147281	chr12	133757954	T	C	128	145	273	0.468864468864469	0.502456381229941	0.5048544	0.401908680575325	0.523399073035031	0.0307491728148517	0.378877621303653	0.537774788884136	0.462653876805178	False	True	HepG2	CREM		NA	NA			12	133181368	C	T	0.6567	C	0.3433	gnoMADg:nfe	12_133181368_T_C	12	133181368	T	C	12_133181368_T_C	98	4	9	6	0.346881287726358	ANKLE2;ZNF891;ZNF26;ZNF140;ZNF605;ZNF84;CHFR;ZNF268;ZNF10	ZNF891;ZNF140;ZNF605;ZNF84;ANHX;ZNF268	Mean corpuscular hemoglobin;Mean corpuscular volume;Mean corpuscular hemoglobin;Mean corpuscular volume
rs11549705	chr3	17132005	A	G	49	77	126	0.388888888888889	0.484816489473303	0.3474022	0.455604695766003	0.620159807313019	0.04349799595434	0.440501745787881	0.650223055815663	0.537882251539511	False	True	A549	MAFK		NA	NA			3	17090513	A	A	0.8944	G	0.1056	gnoMADg:nfe	3_17090513_A_G	3	17090513	A	G	3_17090513_A_G	103	5	1	1	0.14728370221328	PLCL2	PLCL2	Mean corpuscular volume;Mean corpuscular hemoglobin concentration;Mean corpuscular volume;Mean corpuscular hemoglobin;Mean corpuscular volume
rs17650177	chr5	75214399	C	T	28	73	101	0.277227722772277	0.488080552783458	0.3149194	0.354282028171827	0.555002159043282	0.0524583683873962	0.336347832183456	0.595075485326694	0.454642093607555	False	False	MCF-7	ESR1		NA	NA			5	75918574	C	C	0.8754	T	0.1246	gnoMADg:nfe	5_75918574_C_T	5	75918574	C	T	5_75918574_C_T	90	1	2	0	0.0929577464788732	POC5;F2RL1		Low density lipoprotein cholesterol levels
rs723212	chr10	61725913	A	G	58	55	113	0.513274336283186	0.486719102548402	0.4970989	0.425846687919625	0.60371434344041	0.0458842743656368	0.408460733089519	0.62599606421703	0.514780515680017	False	False	T-47D	PGR		NA	NA			10	59966155	A	A	0.5994	G	0.4007	gnoMADg:nfe	10_59966155_A_G	10	59966155	A	G	10_59966155_A_G	99	0	1	0	0.13943661971831	CCDC6
rs12093849	chr1	165083809	T	C	106	94	200	0.53	0.499722439884726	0.5306382	0.434662050811716	0.574638191823152	0.0361247429904504	0.404805494715439	0.589212819417453	0.504650121317434	False	True	GM12892	CTCF		NA	NA			1	165114572	C	T	0.8973	C	0.1027	gnoMADg:nfe	1_165114572_T_C	1	165114572	T	C	1_165114572_T_C	44	0	0	0	0.0331991951710262
rs10911998	chr1	187057847	C	T	79	54	133	0.593984962406015	0.488080552783458	0.6236529	0.391939991120359	0.549622591455834	0.0410333657328824	0.361687194030299	0.566545752698155	0.470781291288096	False	False	MCF-7	ESR1		NA	NA			1	187088715	T	C	0.5439	T	0.4561	gnoMADg:nfe	1_187088715_C_T	1	187088715	C	T	1_187088715_C_T	38	0	0	0	0.0331991951710262
rs7596898	chr2	219719732	C	T	52	48	100	0.52	0.488080552783458	0.52020655	0.414809534710123	0.598559875564846	0.0481706344768946	0.386445203107666	0.61971765047278	0.506684705137484	False	False	MCF-7	ESR1		NA	NA			2	218855009	C	C	0.8388	T	0.1612	gnoMADg:nfe	2_218855009_C_T	2	218855009	C	T	2_218855009_C_T	51	0	3	1	0.165995975855131	TTLL4;CYP27A1;CNOT9	SPEG
rs12236525	chr9	14616590	T	C	158	182	340	0.464705882352941	0.494745874188348	0.4803508	0.422156126661331	0.538993570650198	0.0304641404540651	0.392583866334	0.549874622403754	0.480574848655765	False	True	GM12891	STAG1		NA	NA			9	14616592	T	T	0.553	C	0.447	gnoMADg:nfe	9_14616592_T_C	9	14616592	T	C	9_14616592_T_C	73	0	1	1	0.27364185110664	ZDHHC21	ZDHHC21
rs6732528	chr2	127456021	C	T	73	58	131	0.557251908396947	0.488080552783458	0.5371826	0.438613392516167	0.602292862117582	0.0427090158323748	0.411641551290772	0.620111493842434	0.520453127316875	False	False	MCF-7	ESR1		NA	NA			2	126698445	C	C	0.7158	T	0.2842	gnoMADg:nfe	2_126698445_C_T	2	126698445	C	T	2_126698445_C_T	34	0	1	0	0.112877263581489	GYPC
rs6501543	chr17	70430643	G	A	60	66	126	0.476190476190476	0.505989982090816	0.5231647	0.374424487811028	0.535893442068789	0.0425701073372732	0.355863416693663	0.567901011167382	0.455158964939909	False	True	LNCaP	FOXA1	True	NA	NA	SRR8311395_dedup.bam.motifs_0_TwTTTATTTTm	NoPeak	17	72434503	G	G	0.7694	A	0.2306	gnoMADg:nfe	17_72434503_G_A	17	72434503	G	A	17_72434503_G_A	51	0	0	0	0.0265593561368209
rs3769254	chr2	173796835	G	A	179	154	333	0.537537537537538	0.507817894744261	0.4926766	0.490661471275456	0.602071034832606	0.0299920073700068	0.452174994662118	0.610265581216169	0.546366253054031	False	True	K562	CTCF	True	NA	NA	MA1930.1_CTGCAGTnCnnnnnnnnnnCCAsyAGrkGGCrsyn	JASPAR	2	172932107	G	G	0.5632	A	0.4368	gnoMADg:nfe	2_172932107_G_A	2	172932107	G	A	2_172932107_G_A	53	0	0	0	0.0798792756539235
rs2074953	chr14	72943176	T	C	64	86	150	0.426666666666667	0.529411337425034	0.4365501	0.421333870988603	0.573590258961499	0.0399680729684265	0.390993998635516	0.589324498695484	0.497462064975051	False	False	MCF-7	ESR1		NA	NA			14	72476468	T	T	0.6702	C	0.3298	gnoMADg:nfe	14_72476468_T_C	14	72476468	T	C	14_72476468_T_C	28	0	0	0	0.0730382293762575
rs8104024	chr19	45682026	A	C	54	52	106	0.509433962264151	0.50821688430304	0.4692471	0.454743902220285	0.630267951802508	0.0452594807701241	0.429764936072935	0.650538592080924	0.542505927011397	False	True	HepG2	USF1		NA	NA			19	45178768	A	A	0.8729	C	0.1271	gnoMADg:nfe	19_45178768_A_C	19	45178768	A	C	19_45178768_A_C	113	2	7	2	0.286519114688129	CLPTM1;BLOC1S3;NECTIN2;TRAPPC6A;PPP1R37;GEMIN7;NKPD1	TRAPPC6A;NKPD1	Alzheimer disease;"Alzheimer’s disease wide definition"
rs8078073	chr17	1268683	T	C	55	48	103	0.533980582524272	0.498919481824008	0.5221468	0.426717437495562	0.600040378425777	0.04506927522894	0.402188665192171	0.622295086342628	0.513378907960669	False	False	GM19239	STAG1		NA	NA			17	1365389	C	T	0.7883	C	0.2117	gnoMADg:nfe	17_1365389_T_C	17	1365389	T	C	17_1365389_T_C	62	1	1	0	0.0798792756539235	PITPNA		Mean sphered cell volume
rs17014487	chr3	24344627	T	G	481	495	976	0.492827868852459	0.501417958584189	0.4484013	0.508514306190302	0.587074708442094	0.0203287905868909	0.497236536330101	0.600282016772171	0.547794507316198	False	True	LNCaP	FOXA1		NA	NA			3	24303136	T	T	0.5693	G	0.4307	gnoMADg:nfe	3_24303136_T_G	3	24303136	T	G	3_24303136_T_G	79	19	0	0	0.0599597585513078			Monocyte count;Mean reticulocyte volume;Red blood cell count;High light scatter reticulocyte percentage of red cells;Mean corpuscular haemoglobin;Mean corpuscular volume;Mean reticulocyte volume;Mean corpuscular hemoglobin;Red blood cell count;Mean spheric corpuscular volume;Mean corpuscular hemoglobin;Red blood cell count;Mean corpuscular volume;Mean corpuscular hemoglobin;Reticulocyte fraction …
rs16863993	chr3	151901510	G	A	90	87	177	0.508474576271186	0.511900538349266	0.5169445	0.421661792564706	0.571893659696153	0.0382692463071887	0.388027060247672	0.580239864945981	0.496777726130429	False	True	HepG2	RAD21		NA	NA			3	152183721	G	G	0.8658	A	0.1342	gnoMADg:nfe	3_152183721_G_A	3	152183721	G	A	3_152183721_G_A	54	0	0	0	0.126156941649899
rs1095627	chr3	157977406	A	G	76	68	144	0.527777777777778	0.517705224728837	0.4914069	0.46400207669347	0.618970131623303	0.0403254223292951	0.434420984949078	0.636088152515953	0.541486104158386	False	False	MCF-7	ESR1		NA	NA			3	158259617	A	A	0.5791	G	0.4211	gnoMADg:nfe	3_158259617_A_G	3	158259617	A	G	3_158259617_A_G	126	10	4	1	0.207243460764587	LXN;MLF1;RSRC1;RARRES1	MLF1	Standing height;Appendicular lean mass;Sitting height;Forced vital capacity (fvc) best measure;Forced vital capacity (fvc);Leg fat percentage (left);Forced expiratory volume in 1-second (fev1) best measure;Lung function (FVC);Body mass index (bmi);Forced expiratory volume in 1-second (fev1)
rs7428265	chr3	188224549	A	G	92	58	150	0.613333333333333	0.517705224728837	0.59016295	0.447203584711284	0.603527434826529	0.0402066971530843	0.422623669582816	0.62131857143912	0.525365509768907	False	False	MCF-7	ESR1		NA	NA			3	188506761	A	A	0.8635	G	0.1365	gnoMADg:nfe	3_188506761_A_G	3	188506761	A	G	3_188506761_A_G	25	0	0	0	0.0732394366197183
rs2016832	chr12	29471132	A	C	135	121	256	0.52734375	0.496187954321849	0.5686977	0.400352674219571	0.517918499394805	0.0310747287478747	0.368375959336801	0.531252029912594	0.459135586807188	False	True	GM12891	CTCF		NA	NA			12	29318199		C	0.5597	A	0.4403	gnoMADg:nfe	12_29318199_A_C	12	29318199	A	C	12_29318199_A_C	73	11	3	0	0.192756539235412	CCDC91;FAR2;TMTC1		Platelet count;Platelet distribution width;Mean platelet volume;Platelet count;Platelet count;Mean platelet volume;Platelet distribution width;Platelet distribution width;Mean platelet volume;Platelet count;Mean platelet (thrombocyte) volume
rs631969	chr11	121065886	C	T	124	82	206	0.601941747572815	0.512183988223044	0.601897	0.427977482618437	0.571992861849072	0.037804473069752	0.415253825732028	0.589558508017359	0.499985172233755	False	True	T-47D	PGR		NA	NA			11	121195177	T	C	0.6612	T	0.3388	gnoMADg:nfe	11_121195177_C_T	11	121195177	C	T	11_121195177_C_T	46	0	1	0	0.0663983903420523	SC5D
rs2295148	chr14	104195610	T	C	48	86	134	0.358208955223881	0.525918856145059	0.37354885	0.41251792162834	0.570265880888673	0.0414778883190478	0.38400890640565	0.584988291860066	0.491391901258506	False	True	MCF-7	FOXA1		NA	NA			14	103729273	C	T	0.5299	C	0.4701	gnoMADg:nfe	14_103729273_T_C	14	103729273	T	C	14_103729273_T_C	151	4	13	5	0.347082494969819	XRCC3;ZFYVE21;CKB;BAG5;COA8;ATP5MJ;TDRD9;MARK3;PPP1R13B;KIF26A;KLC1;EIF5;TRMT61A	ZFYVE21;COA8;TDRD9;PPP1R13B;KLC1	Sex hormone-binding globulin levels adjusted for BMI;Heel bone mineral density;Sex hormone-binding globulin levels;Heel bone mineral density T score
rs6768604	chr3	185704345	G	A	64	54	118	0.542372881355932	0.497919124321278	0.5795135	0.383987713989824	0.552742478420044	0.044723679644939	0.348532967037338	0.576640159727524	0.468365096204934	False	False	MCF-7	ESR1		NA	NA			3	185986556	G	G	0.7265	A	0.2735	gnoMADg:nfe	3_185986556_G_A	3	185986556	G	A	3_185986556_G_A	63	1	0	0	0.0663983903420523			Sitting height
rs6093494	chr20	40159499	T	C	96	90	186	0.516129032258065	0.529411337425034	0.52456915	0.423376436437575	0.574193642254964	0.0381232919649368	0.410382981118515	0.598836293019625	0.498785039346269	False	False	MCF-7	ESR1		NA	NA			20	41530860	T	T	0.8487	C	0.1513	gnoMADg:nfe	20_41530860_T_C	20	41530860	T	C	20_41530860_T_C	124	10	2	0	0.166197183098592	CHD6;EMILIN3		Leg fat percentage (left);Heel bone mineral density (bmd);Heel quantitative ultrasound index (qui) direct entry;Leg fat percentage (right);Heel broadband ultrasound attenuation direct entry;Platelet count;Pattern 1 | hair/balding pattern;Heel bone mineral density (bmd) t-score automated;Heel bone mineral density;Platelet count
rs2547016	chr12	70047375	C	A	48	78	126	0.380952380952381	0.503582165596104	0.4016393	0.402137154319877	0.565073559739664	0.0428117028657703	0.369222867215712	0.583005721114139	0.483605357029771	False	False	MCF-7	ESR1		NA	NA			12	69653595	C	A	0.7172	C	0.2828	gnoMADg:nfe	12_69653595_C_A	12	69653595	C	A	12_69653595_C_A	61	0	1	1	0.240845070422535	KCNMB4	BEST3
rs1095627	chr3	157977406	A	G	76	68	144	0.527777777777778	0.517705224728837	0.4914069	0.46400207669347	0.618970131623303	0.0403254223292951	0.434420984949078	0.636088152515953	0.541486104158386	False	False	MCF-7	ESR1		NA	NA			3	158259617	A	A	0.5791	G	0.4211	gnoMADg:nfe	3_158259617_A_G	3	158259617	A	G	3_158259617_A_G	126	10	4	1	0.207243460764587	LXN;MLF1;RSRC1;RARRES1	MLF1	Standing height;Appendicular lean mass;Sitting height;Forced vital capacity (fvc) best measure;Forced vital capacity (fvc);Leg fat percentage (left);Forced expiratory volume in 1-second (fev1) best measure;Lung function (FVC);Body mass index (bmi);Forced expiratory volume in 1-second (fev1)
rs1541925	chr19	54106547	G	A	95	36	131	0.725190839694656	0.497919124321278	0.69823085	0.447685253689754	0.626762995369041	0.0476176829321776	0.405732530648261	0.644705071470041	0.537224124529397	False	False	MCF-7	ESR1		NA	NA			19	53603293	G	G	0.6759	A	0.3243	gnoMADg:nfe	19_53603293_G_A	19	53603293	G	A	19_53603293_G_A	32	0	0	0	0.0597585513078471
rs6055103	chr20	7530600	A	G	54	53	107	0.504672897196262	0.517705224728837	0.5468912	0.369879865460764	0.540039450467707	0.0449672545354385	0.350018989288177	0.568995628508655	0.454959657964235	False	False	MCF-7	ESR1		NA	NA			20	7549953	G	A	0.7173	G	0.2827	gnoMADg:nfe	20_7549953_A_G	20	7549953	A	G	20_7549953_A_G	48	0	0	0	0.0132796780684105
rs10732378	chr9	117022513	G	A	63	87	150	0.42	0.497919124321278	0.39433885	0.449178694228933	0.604847038621666	0.0403976374246032	0.427064393654155	0.628733124073566	0.5270128664253	False	False	MCF-7	ESR1		NA	NA			9	114260233	A	A	0.521	G	0.479	gnoMADg:nfe	9_114260233_G_A	9	114260233	G	A	9_114260233_G_A	45	0	0	0	0.119718309859155
rs17273179	chr3	125351276	C	A	70	55	125	0.56	0.503582165596104	0.56307995	0.417774343313362	0.577331836647537	0.0417907533448819	0.394539941336999	0.593957329778213	0.497553089980449	False	False	MCF-7	ESR1		NA	NA			3	125632432	C	C	0.8819	A	0.1181	gnoMADg:nfe	3_125632432_C_A	3	125632432	C	A	3_125632432_C_A	79	0	1	0	0.146076458752515	OSBPL11
rs1680738	chr14	34380132	A	T	69	118	187	0.368983957219251	0.507679720554912	0.4082903	0.391618866269897	0.54199893783659	0.0382402211402297	0.355885055933732	0.551724665218912	0.466808902053243	False	False	MCF-7	ESR1		NA	NA			14	33910926	T	T	0.6474	A	0.3526	gnoMADg:nfe	14_33910926_A_T	14	33910926	A	T	14_33910926_A_T	40	0	0	0	0
rs12656140	chr5	107314908	C	T	65	50	115	0.565217391304348	0.506088001070735	0.5460094	0.432484544626628	0.604275941078004	0.0445214283514537	0.409910078312975	0.63012483135492	0.518380242852316	False	True	LNCaP	FOXA1		NA	NA			5	107979207	T	C	0.8522	T	0.1478	gnoMADg:nfe	5_107979207_C_T	5	107979207	C	T	5_107979207_C_T	110	2	1	1	0.220120724346076	FBXL17	FBXL17	Mean corpuscular volume;Mean corpuscular hemoglobin
rs17118876	chr1	59616910	C	G	92	90	182	0.505494505494505	0.508231116749768	0.4897827	0.445348962732164	0.5913021901033	0.0376954754572658	0.424426122138316	0.605308888045948	0.518325576417732	False	True	SK-N-SH	JUND		NA	NA			1	59151238	C	G	0.5855	C	0.4145	gnoMADg:nfe	1_59151238_C_G	1	59151238	C	G	1_59151238_C_G	66	0	2	0	0.15271629778672	FGGY;JUN
rs17555663	chr8	40386789	T	C	55	57	112	0.491071428571429	0.498622094112791	0.5147122	0.390422170900094	0.5631962408313	0.0452010510388936	0.368369757508683	0.58738568825138	0.476809205865697	False	True	T-47D	GATA3		NA	NA			8	40529270	T	T	0.7407	C	0.2593	gnoMADg:nfe	8_40529270_T_C	8	40529270	T	C	8_40529270_T_C	45	0	0	0	0.0199195171026157
rs7615002	chr3	189086416	C	T	53	75	128	0.4140625	0.488080552783458	0.45705505	0.379359128532485	0.537324525057097	0.0415563069039317	0.362206507464528	0.556275395503667	0.458341826794791	False	False	MCF-7	ESR1		NA	NA			3	189368627	T	C	0.7183	T	0.2817	gnoMADg:nfe	3_189368627_C_T	3	189368627	C	T	3_189368627_C_T	49	0	0	0	0.0331991951710262
rs6032238	chr20	44120651	A	G	55	51	106	0.518867924528302	0.517705224728837	0.5046677	0.433164271899991	0.603669879477164	0.0452801633315581	0.399742571020216	0.622119597258804	0.518417075688577	False	False	MCF-7	ESR1	True	NA	NA	SRR7755829_dedup.bam.motifs_0_GnCnnCTwGTnG	NoPeak	20	45492011	A	G	0.6475	A	0.3525	gnoMADg:nfe	20_45492011_A_G	20	45492011	A	G	20_45492011_A_G	73	3	14	8	0.307042253521127	WFDC10B;DNTTIP1;SPINT4;PLTP;SPINT3;WFDC6;EPPIN-WFDC6;ZSWIM1;CTSA;WFDC13;SNX21;WFDC3;UBE2C;TNNC2	WFDC10B;WFDC6;WFDC11;SNX21;ACOT8;EPPIN;WFDC3;TNNC2	Mean platelet volume;Mean reticulocyte volume;Mean platelet volume
rs1448099	chr12	86235433	C	T	71	36	107	0.663551401869159	0.488080552783458	0.66087855	0.405215143068479	0.589841266090619	0.0489264334635154	0.376926613610052	0.625799489410993	0.497528204579549	False	False	MCF-7	ESR1		NA	NA			12	85841655	C	C	0.7578	T	0.2422	gnoMADg:nfe	12_85841655_C_T	12	85841655	C	T	12_85841655_C_T	53	0	3	0	0.192555331991952	RASSF9;NTS;MGAT4C
rs1156287	chr17	53076799	G	A	46	55	101	0.455445544554455	0.497919124321278	0.43743655	0.425103628683513	0.607649483885725	0.0474140357619014	0.395605835782725	0.638044735547864	0.516376556284619	False	False	MCF-7	ESR1		NA	NA			17	54999438	A	A	0.715	G	0.285	gnoMADg:nfe	17_54999438_G_A	17	54999438	G	A	17_54999438_G_A	106	2	4	3	0.51327967806841	HLF;COX11;STXBP4;TOM1L1	COX11;STXBP4;TOM1L1	Breast cancer;Insulin-like growth factor 1 levels
rs743509	chr10	48426798	C	T	172	191	363	0.473829201101928	0.490008686519679	0.42868675	0.483974764331845	0.591582684850741	0.0278390205182046	0.465350329351628	0.613717397813789	0.537778724591293	False	True	PANC-1	CTCF		NA	NA			10	47312564	G	A	0.6503	G	0.3497	gnoMADg:nfe	10_47312564_C_T	10	47312564	C	T	10_47312564_C_T	29	0	0	0	0.0663983903420523
rs17097611	chr12	47505927	G	A	59	69	128	0.4609375	0.497919124321278	0.5049098	0.377409373911902	0.537262268362633	0.0419436308569049	0.347911745773224	0.562050846873135	0.457335821137267	False	False	MCF-7	ESR1		NA	NA			12	47112144	G	G	0.9683	A	0.03167	gnoMADg:nfe	12_47112144_G_A	12	47112144	G	A	12_47112144_G_A	56	0	0	0	0.0798792756539235
rs6768604	chr3	185704345	G	A	64	54	118	0.542372881355932	0.497919124321278	0.5795135	0.383987713989824	0.552742478420044	0.044723679644939	0.348532967037338	0.576640159727524	0.468365096204934	False	False	MCF-7	ESR1		NA	NA			3	185986556	G	G	0.7265	A	0.2735	gnoMADg:nfe	3_185986556_G_A	3	185986556	G	A	3_185986556_G_A	63	1	0	0	0.0663983903420523			Sitting height
rs2281881	chr10	21129881	C	A	62	40	102	0.607843137254902	0.503582165596104	0.57050455	0.445944858262333	0.626208200543685	0.0475518754754118	0.419173568352907	0.660780108230481	0.536076529403009	False	False	MCF-7	ESR1		NA	NA			10	20840952	C	C	0.7357	A	0.2643	gnoMADg:nfe	10_20840952_C_A	10	20840952	C	A	10_20840952_C_A	81	0	0	1	0.0267605633802817		NEBL
rs6568544	chr6	108774972	A	G	82	69	151	0.543046357615894	0.501320508471117	0.48846415	0.468052283168538	0.622119792244824	0.0399894504563393	0.458225047817662	0.653972026190578	0.545086037706681	False	True	GM12878	CTCF	True	NA	NA	MA1930.1_CTGCAGTnCnnnnnnnnnnCCAsyAGrkGGCrsyn	JASPAR	6	108453769	G	G	0.581	A	0.419	gnoMADg:nfe	6_108453769_A_G	6	108453769	A	G	6_108453769_A_G	102	11	0	0	0.0665995975855131			Trunk fat-free mass;Appendicular lean mass;Trunk predicted mass;Arm predicted mass (left);Arm fat-free mass (right);Standing height;Sitting height;Basal metabolic rate;Whole body fat-free mass;Arm predicted mass (right);Whole body water mass
rs847330	chr14	72829597	G	A	69	48	117	0.58974358974359	0.493784570328569	0.62517415	0.382490350368966	0.548450287275628	0.0439881290066257	0.360368949850057	0.576284993743254	0.465470318822297	False	True	MCF-7	FOXA1		NA	NA			14	72362889	G	G	0.7132	A	0.2868	gnoMADg:nfe	14_72362889_G_A	14	72362889	G	A	14_72362889_G_A	55	1	0	0	0.0267605633802817			Pulse rate automated reading
rs4871808	chr8	128513545	C	T	101	39	140	0.721428571428571	0.488080552783458	0.7209956	0.415724289824175	0.585491048624515	0.0456139537566793	0.390036486956969	0.612268756283312	0.500607669224345	False	False	MCF-7	ESR1		NA	NA			8	127501300	C	C	0.8613	T	0.1387	gnoMADg:nfe	8_127501300_C_T	8	127501300	C	T	8_127501300_C_T	61	0	0	0	0.0398390342052314
rs9895920	chr17	61852719	T	C	125	199	324	0.385802469135802	0.529411337425034	0.4168585	0.40726230122188	0.526899070834971	0.0311587231919829	0.379605003028553	0.540483779538452	0.467080686028426	False	False	MCF-7	ESR1		NA	NA			17	63775359	T	T	0.7201	C	0.2799	gnoMADg:nfe	17_63775359_T_C	17	63775359	T	C	17_63775359_T_C	202	31	10	6	0.319919517102616	CD79B;PSMC5;FTSJ3;STRADA;SMARCD2;LIMD2;CCDC47;DDX42;MAP3K3;GH2	PSMC5;FTSJ3;STRADA;SMARCD2;DDX42;MAP3K3	Comparative height size at age 10;Standing height;Basal metabolic rate;Ankle spacing width;Leg fat percentage (right);Leg fat-free mass (left);Whole body fat-free mass;Leg predicted mass (right);Arm fat-free mass (left);Arm fat-free mass (right);Forced expiratory volume in 1-second (fev1) best measure;Leg fat percentage (left);Arm predicted mass (right);Trunk predicted mass;Sitting height;Hand gr…
rs2128535	chr3	156789192	C	T	57	61	118	0.483050847457627	0.487317015689623	0.49513	0.410704302997033	0.576623725251867	0.0435697311526604	0.374783999853191	0.590904821437348	0.49366401412445	False	True	MCF-7	FOXA1		NA	NA			3	157071403	C	T	0.6727	C	0.3273	gnoMADg:nfe	3_157071403_C_T	3	157071403	C	T	3_157071403_C_T	72	0	0	0	0.0995975855130785
rs3802559	chr10	12827660	C	T	110	94	204	0.53921568627451	0.512183988223044	0.4970945	0.475687341064979	0.615260885876962	0.0365916178653843	0.441513909034504	0.618621859682511	0.545474113470971	False	True	T-47D	PGR		NA	NA			10	12785661	C	C	0.5147	T	0.4853	gnoMADg:nfe	10_12785661_C_T	10	12785661	C	T	10_12785661_C_T	49	0	0	0	0.086317907444668
rs822349	chr9	5442487	C	T	128	122	250	0.512	0.499177425231183	0.53050165	0.418654503118063	0.540483502594702	0.0318234101620479	0.392407986474015	0.556700362348281	0.479569002856382	False	True	GM12878	STAG1		NA	NA			9	5442487	C	T	0.5204	C	0.4796	gnoMADg:nfe	9_5442487_C_T	9	5442487	C	T	9_5442487_C_T	62	1	3	0	0.185915492957746	CD274;PLGRKT;PDCD1LG2		Platelet count
rs4865829	chr5	53739403	T	C	59	71	130	0.453846153846154	0.499722439884726	0.4783295	0.403880474694656	0.559141252070527	0.0404861382080717	0.376211962761055	0.578536959555038	0.481510863382591	False	True	GM12892	CTCF		NA	NA			5	54443573	C	C	0.6402	T	0.3599	gnoMADg:nfe	5_54443573_T_C	5	54443573	T	C	5_54443573_T_C	32	0	1	0	0.0929577464788732	HSPB3
rs513568	chr9	128411854	G	A	50	50	100	0.5	0.503815425301887	0.4778207	0.432706111656472	0.610550036479409	0.0479195436794194	0.408458616673337	0.636214999197509	0.52162807406794	False	True	HL-60	SPI1		NA	NA			9	125649575	A	G	0.5771	A	0.4229	gnoMADg:nfe	9_125649575_G_A	9	125649575	G	A	9_125649575_G_A	169	4	4	3	0.353923541247485	MAPKAP1;RABEPK;PBX3;PPP6C	GAPVD1;MAPKAP1;PBX3	Pulse rate automated reading;Sex hormone-binding globulin levels adjusted for BMI;Appendicular lean mass;Appendicular lean mass
rs10876450	chr12	53811034	T	C	67	107	174	0.385057471264368	0.529411337425034	0.38601415	0.424352555843539	0.582485861223686	0.0412940169137891	0.400415128781119	0.605852587488453	0.503419208533612	False	False	MCF-7	ESR1	True	NA	NA	MA0112.3_nrGGTCACnrTGACCTk	JASPAR	12	53417250	C	T	0.8274	C	0.1726	gnoMADg:nfe	12_53417250_T_C	12	53417250	T	C	12_53417250_T_C	185	30	8	5	0.333802816901408	PCBP2;SP1;PRR13;ATP5MC2;MAP3K12;TARBP2;AMHR2;MFSD5	PCBP2;SP1;PRR13;ATP5MC2;AMHR2	Monocyte percentage of white cells;Mean corpuscular hemoglobin;Mean corpuscular hemoglobin;Mean corpuscular haemoglobin;Mean sphered cell volume;Red blood cell count;High light scatter reticulocyte count;Sex hormone-binding globulin levels adjusted for BMI;Monocyte count;Hemoglobin concentration;Mean corpuscular volume;Mean corpuscular volume;Mean corpuscular volume;Red blood cell count;Reticuloc…
rs2239942	chr19	36030448	T	C	39	80	119	0.327731092436975	0.529411337425034	0.3055661	0.435427807915825	0.617463851410217	0.0473745355029267	0.415907030773271	0.646136326271057	0.526445829663021	False	False	MCF-7	ESR1		NA	NA			19	35539546	C	T	0.7783	C	0.2217	gnoMADg:nfe	19_35539546_T_C	19	35539546	T	C	19_35539546_T_C	54	4	2	1	0.146076458752515	TMEM147;U2AF1L4	DMKN	Platelet count;Liver enzyme levels (alanine transaminase);Platelet count;Plateletcrit
rs10980253	chr9	112967835	T	G	45	70	115	0.391304347826087	0.530455893596286	0.3509245	0.459368048129202	0.634949417081891	0.0459189779815129	0.428650638401392	0.649891375237874	0.547158732605547	False	False	MCF-7	ESR1		NA	NA			9	110205555	T	T	0.7227	G	0.2773	gnoMADg:nfe	9_110205555_T_G	9	110205555	T	G	9_110205555_T_G	60	0	1	0	0.192756539235412	C9orf152
rs7514366	chr1	192885481	A	G	59	76	135	0.437037037037037	0.517705224728837	0.4132542	0.439112010724532	0.603997697005212	0.0428903158779136	0.420420308672606	0.630279332431186	0.521554853864872	False	False	MCF-7	ESR1		NA	NA			1	192916351	A	A	0.6299	G	0.3701	gnoMADg:nfe	1_192916351_A_G	1	192916351	A	G	1_192916351_A_G	60	0	1	1	0.126156941649899	RGS2	GLRX2
rs11130605	chr3	57989169	C	T	100	106	206	0.485436893203884	0.506088001070735	0.4706511	0.446192090302588	0.588078217877185	0.0377006423384494	0.418483765466917	0.603110715523626	0.517135154089887	False	True	LNCaP	FOXA1		NA	NA			3	58003442	C	C	0.6071	T	0.3929	gnoMADg:nfe	3_58003442_C_T	3	58003442	C	T	3_58003442_C_T	107	20	5	1	0.226559356136821	DNASE1L3;RPP14;PXK;FLNB;PDHB	FLNB	White blood cell count;High light scatter reticulocyte count;White blood cell count;Reticulocyte count;Mean platelet volume;High light scatter reticulocyte percentage of red cells;High light scatter reticulocyte count;Reticulocyte fraction of red cells;Immature reticulocyte fraction;Reticulocyte fraction of red cells;Neutrophil count;Reticulocyte count;Immature fraction of reticulocytes;Immature …
rs4874137	chr8	144543160	G	A	62	59	121	0.512396694214876	0.519454623087316	0.5004883	0.435567092759342	0.595841422834868	0.0427870034576671	0.412393350254975	0.622569390088023	0.515704257797105	False	True	T-47D	PGR		NA	NA			8	143460990	G	G	0.604	A	0.396	gnoMADg:nfe	8_143460990_G_A	8	143460990	G	A	8_143460990_G_A	59	0	8	3	0.320321931589537	ZC3H3;GSDMD;SHARPIN;TIGD5;TOP1MT;MROH6;PYCR3;NAPRT	ZC3H3;GSDMD;NAPRT
rs39998	chr16	28133152	C	A	77	92	169	0.455621301775148	0.512874910950022	0.4723249	0.405177315097159	0.555296123849097	0.03904947008001	0.37866183761075	0.574881139922132	0.480236719473128	False	True	LNCaP	AR		NA	NA			16	28121831	C	C	0.7039	A	0.2961	gnoMADg:nfe	16_28121831_C_A	16	28121831	C	A	16_28121831_C_A	99	5	5	1	0.4	SBK1;XPO6;SULT1A1;SGF29;TUFM	XPO6	White blood cell count;White blood cell count;Monocyte count;Lymphocyte counts;Lymphocyte counts
rs10027697	chr4	7126063	G	A	48	77	125	0.384	0.497919124321278	0.3682045	0.43373540843786	0.605052893201754	0.0452792471232481	0.413202952397647	0.631228273851456	0.519394150819807	False	False	MCF-7	ESR1	True	NA	NA	SRR7755829_dedup.bam.motifs_1_syGCCmyCTGGTGG	NoPeak	4	7124336	G	G	0.5611	A	0.4389	gnoMADg:nfe	4_7124336_G_A	4	7124336	G	A	4_7124336_G_A	79	0	1	0	0.0796780684104628	TADA2B
rs631969	chr11	121065886	C	T	124	82	206	0.601941747572815	0.512183988223044	0.601897	0.427977482618437	0.571992861849072	0.037804473069752	0.415253825732028	0.589558508017359	0.499985172233755	False	True	T-47D	PGR		NA	NA			11	121195177	T	C	0.6612	T	0.3388	gnoMADg:nfe	11_121195177_C_T	11	121195177	C	T	11_121195177_C_T	46	0	1	0	0.0663983903420523	SC5D
rs7211678	chr17	74619884	T	G	49	53	102	0.480392156862745	0.503146950694029	0.5140519	0.383759413504198	0.561903790065825	0.047662073493579	0.357282339480795	0.587004570809013	0.472831601785011	False	False	T-47D	CTCF		NA	NA			17	76623802	T	T	0.901	G	0.09904	gnoMADg:nfe	17_76623802_T_G	17	76623802	T	G	17_76623802_T_G	59	0	3	0	0.15271629778672	MXRA7;MFSD11;ST6GALNAC2
rs2127995	chr17	14338397	G	T	65	45	110	0.590909090909091	0.484575745000887	0.5962052	0.410676656801072	0.582645737901125	0.0465317763502827	0.388965971148095	0.620895105745329	0.496661197351099	False	False	MCF-7	ESR1		NA	NA			17	14435080	G	G	0.5193	T	0.4807	gnoMADg:nfe	17_14435080_G_T	17	14435080	G	T	17_14435080_G_T	36	0	0	0	0.0464788732394366
rs2246916	chr8	14658615	C	T	104	82	186	0.559139784946237	0.506088001070735	0.5812237	0.409627012197523	0.551804064119069	0.0365481360032054	0.376216140740843	0.565105403817569	0.480715538158296	False	True	LNCaP	FOXA1		NA	NA			8	14801106	T	C	0.5478	T	0.4522	gnoMADg:nfe	8_14801106_C_T	8	14801106	C	T	8_14801106_C_T	93	0	0	0	0.0267605633802817
rs7093770	chr10	8567129	T	C	43	60	103	0.41747572815534	0.529411337425034	0.4008439	0.428541805277597	0.608682941980641	0.0476459871704281	0.409293222261912	0.646266236370674	0.518612373629119	False	False	MCF-7	ESR1		NA	NA			10	8525166	T	T	0.6351	C	0.3649	gnoMADg:nfe	10_8525166_T_C	10	8525166	T	C	10_8525166_T_C	92	12	0	0	0			Eosinophil counts;Eosinophil counts;Eosinophil counts;Eosinophil percentage of granulocytes;None of the above | blood clot dvt bronchitis emphysema asthma rhinitis eczema allergy diagnosed by doctor;Eosinophill percentage;Eosinophil percentage of white cells;Eosinophil percentage of white cells;Sum eosinophil basophil counts;Neutrophil percentage of granulocytes;Eosinophill count;Asthma
rs12713671	chr2	69338986	G	A	52	53	105	0.495238095238095	0.497919124321278	0.54580785	0.363703157891678	0.540592146115465	0.0464206109002767	0.341226977983269	0.56198037746911	0.452147652003571	False	False	MCF-7	ESR1		NA	NA			2	69111854	G	G	0.5907	A	0.4093	gnoMADg:nfe	2_69111854_G_A	2	69111854	G	A	2_69111854_G_A	45	0	1	1	0.193963782696177	GFPT1	ANTXR1
rs4777184	chr15	70007323	T	C	47	57	104	0.451923076923077	0.529411337425034	0.4506738	0.413837882752412	0.592659022486093	0.0471009480661364	0.382170607248898	0.615222187079482	0.503248452619252	False	False	MCF-7	ESR1		NA	NA			15	69714984	C	C	0.6033	T	0.3967	gnoMADg:nfe	15_69714984_T_C	15	69714984	T	C	15_69714984_T_C	77	0	0	0	0.0796780684104628
rs4733792	chr8	128840276	T	C	94	185	279	0.336917562724014	0.529411337425034	0.3104368	0.467895963262615	0.604339592771689	0.0349609774977784	0.442017117259412	0.618782848331128	0.536117778017152	False	False	MCF-7	ESR1		NA	NA			8	127828030	C	C	0.5919	T	0.4081	gnoMADg:nfe	8_127828030_T_C	8	127828030	T	C	8_127828030_T_C	77	5	0	0	0.0531187122736418			Platelet count;Platelet count;Platelet count;Platelet crit;Plateletcrit
rs12712166	chr2	103323969	T	C	54	56	110	0.490909090909091	0.529411337425034	0.49542545	0.41358200675686	0.587163124603861	0.0451940361628103	0.386746894611763	0.606379990165543	0.50037256568036	False	False	MCF-7	ESR1		NA	NA			2	102707510	T	C	0.7672	T	0.2328	gnoMADg:nfe	2_102707510_T_C	2	102707510	T	C	2_102707510_T_C	59	2	2	0	0.192555331991952	MFSD9;TMEM182		Eosinophil counts;Eosinophil counts
rs2186024	chr1	192430085	A	C	69	56	125	0.552	0.514362825199442	0.5791144	0.394982852299827	0.559573405408736	0.0439534606541144	0.379989677302192	0.5954594842515	0.477278128854282	False	False	MCF-7	ESR1		NA	NA			1	192460955	C	A	0.5532	C	0.4468	gnoMADg:nfe	1_192460955_A_C	1	192460955	A	C	1_192460955_A_C	41	0	0	0	0.0796780684104628
rs6428113	chr1	192569061	A	G	62	49	111	0.558558558558559	0.517705224728837	0.54821145	0.430750625887651	0.596869424731713	0.0446743739525667	0.402704389066958	0.624936658393301	0.513810025309682	False	False	MCF-7	ESR1		NA	NA			1	192599931	A	A	0.589	G	0.411	gnoMADg:nfe	1_192599931_A_G	1	192599931	A	G	1_192599931_A_G	22	0	1	0	0.0730382293762575	RGS2
rs609704	chr12	52935247	C	T	117	81	198	0.590909090909091	0.488080552783458	0.58145665	0.435776259760033	0.581218323684846	0.0374503238143689	0.410794862992977	0.599313642061942	0.50849729172244	False	False	MCF-7	ESR1		NA	NA			12	52541463	T	T	0.6855	C	0.3145	gnoMADg:nfe	12_52541463_C_T	12	52541463	C	T	12_52541463_C_T	38	0	5	1	0.165995975855131	KRT72;KRT77;KRT5;KRT74;KRT73	EIF4B
rs7555134	chr1	25161662	C	T	268	257	525	0.510476190476191	0.502017416215495	0.5051711	0.457975090135409	0.550242530753446	0.0242678521336566	0.44221733070293	0.560908903426441	0.504108810444427	False	True	GM12892	CTCF		NA	NA			1	24835171	C	C	0.7098	T	0.2902	gnoMADg:nfe	1_24835171_C_T	1	24835171	C	T	1_24835171_C_T	169	17	2	1	0.192756539235412	NIPAL3;CLIC4	NCMAP	Red blood cell count;Platelet count;Platelet distribution width;Hypertension;Hemoglobin concentration;Hemoglobin;Plateletcrit;Mean platelet volume;Platelet distribution width;Platelet crit;Platelet distribution width;Platelet count;Mean platelet volume;Plateletcrit;Red blood cell count;Cardiovascular disease;Appendicular lean mass
rs4809802	chr20	49279742	A	G	77	69	146	0.527397260273973	0.486719102548402	0.5091445	0.443169124729117	0.601145676170286	0.0414096509270678	0.41106888514802	0.618035111843914	0.522157400449701	False	True	T-47D	PGR		NA	NA			20	50663205	G	G	0.8837	A	0.1166	gnoMADg:nfe	20_50663205_A_G	20	50663205	A	G	20_50663205_A_G	59	0	1	0	0.13943661971831	BCAS4
rs6060563	chr20	30248803	C	T	52	72	124	0.419354838709677	0.488080552783458	0.4129451	0.425768789035873	0.587651146489622	0.0427029874597018	0.404726001153009	0.610357115051697	0.506709967762748	False	False	MCF-7	ESR1		NA	NA			20	31661000	C	C	0.6835	T	0.3165	gnoMADg:nfe	20_31661000_C_T	20	31661000	C	T	20_31661000_C_T	108	23	7	2	0.246680080482897	TPX2;MYLK2;COX4I2;DEFB124;HM13;PLAGL2;HCK	COX4I2;BCL2L1	Mean corpuscular volume;Mean corpuscular hemoglobin;Monocyte percentage of white cells;Mean spheric corpuscular volume;Mean corpuscular haemoglobin;Plateletcrit;Mean reticulocyte volume;Platelet crit;Monocyte count;Mean corpuscular volume;Mean corpuscular volume;Mean corpuscular hemoglobin;Red blood cell count;Platelet count;Mean corpuscular volume;Platelet count;Mean reticulocyte volume;Sitting …
rs10800485	chr1	169847146	C	T	142	109	251	0.565737051792829	0.506088001070735	0.5718615	0.428617135121132	0.559247895429533	0.0332536635786352	0.408392104783594	0.573173918666907	0.493932515275332	False	True	LNCaP	FOXA1		NA	NA			1	169878005	T	T	0.6713	C	0.3287	gnoMADg:nfe	1_169878005_C_T	1	169878005	C	T	1_169878005_C_T	52	2	6	4	0.253118712273642	SELL;METTL18;FIRRM;KIFAP3;SCYL3;F5	METTL18;FIRRM;KIFAP3;SCYL3	Pattern 4 | hair/balding pattern;E-selectin levels
rs4891524	chr18	71467050	C	A	70	117	187	0.374331550802139	0.512874910950022	0.4108146	0.391353597651533	0.541890521667424	0.0379431847793197	0.363962281543592	0.558573630237157	0.466622059659478	False	True	LNCaP	AR		NA	NA			18	73799815	C	A	0.5657	C	0.4343	gnoMADg:nfe	18_73799815_C_A	18	73799815	C	A	18_73799815_C_A	37	0	0	0	0.0199195171026157
rs1574248	chr2	228018785	A	C	62	39	101	0.613861386138614	0.514362825199442	0.62778055	0.393026229696692	0.57627694326782	0.048422475449659	0.370616875327173	0.616150494006186	0.484651586482256	False	False	MCF-7	ESR1		NA	NA			2	227154069	C	C	0.5529	A	0.4473	gnoMADg:nfe	2_227154069_A_C	2	227154069	A	C	2_227154069_A_C	38	0	2	0	0.192756539235412	COL4A3;COL4A4
rs6685922	chr1	205091650	G	A	194	208	402	0.482587064676617	0.502936923519813	0.4793732	0.448718805407172	0.555168218689015	0.0278954333510079	0.429884647072376	0.575021958944093	0.501943512048093	False	True	GM19239	CTCF		NA	NA			1	205122522	A	G	0.969	A	0.03098	gnoMADg:nfe	1_205122522_G_A	1	205122522	G	A	1_205122522_G_A	77	0	3	0	0.126156941649899	TMCC2;DSTYK;RBBP5
rs11243755	chr9	135257703	C	T	122	106	228	0.535087719298246	0.505986531258221	0.52376355	0.445181913124435	0.57823472766572	0.0348613494013064	0.420846138801834	0.591300200634068	0.511708320395078	False	True	GM12878	SPI1		NA	NA			9	132382316	C	C	0.8171	T	0.1829	gnoMADg:nfe	9_132382316_C_T	9	132382316	C	T	9_132382316_C_T	29	0	2	1	0.300402414486921	SETX;NTNG2	SETX
rs6732528	chr2	127456021	C	T	73	58	131	0.557251908396947	0.488080552783458	0.5371826	0.438613392516167	0.602292862117582	0.0427090158323748	0.411641551290772	0.620111493842434	0.520453127316875	False	False	MCF-7	ESR1		NA	NA			2	126698445	C	C	0.7158	T	0.2842	gnoMADg:nfe	2_126698445_C_T	2	126698445	C	T	2_126698445_C_T	34	0	1	0	0.112877263581489	GYPC
rs2062550	chr16	85164601	T	C	132	57	189	0.698412698412698	0.529411337425034	0.72932555	0.381809271305773	0.533119678632309	0.0397952248051474	0.376343202751381	0.57187950745535	0.457464474969041	False	False	MCF-7	ESR1		NA	NA			16	85130995	T	T	0.58	C	0.42	gnoMADg:nfe	16_85130995_T_C	16	85130995	T	C	16_85130995_T_C	56	0	0	0	0.0663983903420523
rs10149939	chr14	103345467	G	A	249	171	420	0.592857142857143	0.497919124321278	0.62465075	0.418312843483831	0.525473134296814	0.0272069398929391	0.398359137743678	0.539265544440553	0.471892988890322	False	True	MCF-7	ESR1		NA	NA			14	102879130	G	G	0.7754	A	0.2246	gnoMADg:nfe	14_102879130_G_A	14	102879130	G	A	14_102879130_G_A	206	26	3	1	0.206237424547284	TRAF3;AMN;EIF5	TRAF3	Lymphocyte counts;Mean platelet volume;Lymphocyte counts;Body mass index (bmi);Weight;Waist circumference;Leg fat percentage (left);Neutrophil percentage of white cells;Age first had sexual intercourse;Leg fat mass (left);Lymphocyte counts;Weight;Whole body fat mass;Neutrophill percentage;Leg fat mass (right);Lymphocyte percentage of white cells;Hayfever allergic rhinitis or eczema | blood clot d…
rs7158881	chr14	81591754	T	C	53	70	123	0.430894308943089	0.529411337425034	0.38713525	0.464981828822186	0.631208511545198	0.0438861106390862	0.435061988368723	0.65268637906402	0.548095170183692	False	False	MCF-7	ESR1	True	NA	NA	MA0112.1_CCAGGTCACCrTGrCCym;MA0112.3_nrGGTCACnrTGACCTk	JASPAR	14	81125410	C	T	0.7018	C	0.2982	gnoMADg:nfe	14_81125410_T_C	14	81125410	T	C	14_81125410_T_C	51	0	1	1	0.294164989939638	CEP128	TSHR
rs4876363	chr8	117636329	A	G	69	68	137	0.503649635036496	0.506270081913898	0.499646	0.432984725492223	0.586093954295514	0.0399643530033629	0.40754770046091	0.604662413236121	0.509539339893869	False	True	HepG2	RAD21		NA	NA			8	116624090	G	G	0.7272	A	0.2728	gnoMADg:nfe	8_116624090_A_G	8	116624090	A	G	8_116624090_A_G	35	0	2	1	0.186116700201207	UTP23;RAD21	UTP23
rs2899319	chr22	39874314	A	C	122	109	231	0.528138528138528	0.497706421706154	0.4818123	0.473516456992923	0.608513462677346	0.0355618139279292	0.458857046888203	0.633064538010371	0.541014959835134	False	True	GM12878	REST		NA	NA			22	39478309	C	C	0.635	A	0.365	gnoMADg:nfe	22_39478309_A_C	22	39478309	A	C	22_39478309_A_C	144	8	3	1	0.206036217303823	ATF4;SYNGR1;MGAT3	SYNGR1	Intelligence;Reticulocyte fraction of red cells;White blood cell count;Reticulocyte count;Lymphocyte counts;High light scatter reticulocyte percentage of red cells;Cognitive performance;High light scatter reticulocyte count
rs2127995	chr17	14338397	G	T	65	45	110	0.590909090909091	0.484575745000887	0.5962052	0.410676656801072	0.582645737901125	0.0465317763502827	0.388965971148095	0.620895105745329	0.496661197351099	False	False	MCF-7	ESR1		NA	NA			17	14435080	G	G	0.5193	T	0.4807	gnoMADg:nfe	17_14435080_G_T	17	14435080	G	T	17_14435080_G_T	36	0	0	0	0.0464788732394366
rs4586138	chr11	11999029	T	C	84	74	158	0.531645569620253	0.502531189751658	0.4905656	0.456571869039315	0.6121283064351	0.0400640392530517	0.441079607344976	0.639902822490342	0.534350087737208	False	True	SK-N-SH	JUND		NA	NA			11	11977482	T	T	0.8032	C	0.1968	gnoMADg:nfe	11_11977482_T_C	11	11977482	T	C	11_11977482_T_C	83	0	2	0	0.15271629778672	USP47;DKK3
rs17555663	chr8	40386789	T	C	55	57	112	0.491071428571429	0.498622094112791	0.5147122	0.390422170900094	0.5631962408313	0.0452010510388936	0.368369757508683	0.58738568825138	0.476809205865697	False	True	T-47D	GATA3		NA	NA			8	40529270	T	T	0.7407	C	0.2593	gnoMADg:nfe	8_40529270_T_C	8	40529270	T	C	8_40529270_T_C	45	0	0	0	0.0199195171026157
rs6713104	chr2	46838005	T	C	54	62	116	0.46551724137931	0.529411337425034	0.5016042	0.384548794523858	0.551513379174776	0.0438136949740139	0.358760246234643	0.574456571382253	0.468031086849317	False	False	MCF-7	ESR1		NA	NA			2	46610866	T	T	0.9159	C	0.08414	gnoMADg:nfe	2_46610866_T_C	2	46610866	T	C	2_46610866_T_C	61	0	3	1	0.253118712273642	ATP6V1E2;CRIPT;PIGF	PIGF
rs11595052	chr10	11514145	A	T	216	205	421	0.513064133016627	0.508887283088372	0.5014764	0.45294804927803	0.556835555750817	0.02761973373687	0.439133192933367	0.581818431468344	0.504891802514424	False	True	GM12878	CTCF		NA	NA			10	11472146	A	A	0.8062	T	0.1938	gnoMADg:nfe	10_11472146_A_T	10	11472146	A	T	10_11472146_A_T	39	0	0	1	0.247686116700201		USP6NL
rs4683419	chr3	141791408	T	C	81	59	140	0.578571428571429	0.529411337425034	0.5819821	0.427441249304429	0.579957206023213	0.0405043390124722	0.4005926063075	0.590977640872601	0.503699227663821	False	False	MCF-7	ESR1	True	NA	NA	Average_405_nnrGGTCA	NoPeak	3	142072566	T	T	0.8709	C	0.1291	gnoMADg:nfe	3_142072566_T_C	3	142072566	T	C	3_142072566_T_C	76	11	2	1	0.313883299798793	TFDP2;GK5	TFDP2	Serum 25-Hydroxyvitamin D levels;Mean reticulocyte volume;Mean corpuscular hemoglobin;Mean corpuscular hemoglobin;Serum 25-Hydroxyvitamin D levels;Mean corpuscular volume;Mean spheric corpuscular volume;Mean corpuscular volume;Serum 25-Hydroxyvitamin D levels;Serum 25-Hydroxyvitamin D levels;Serum 25-Hydroxyvitamin D levels
rs679224	chr1	109704361	A	G	69	82	151	0.456953642384106	0.517705224728837	0.4587901	0.427491347927945	0.583248916335908	0.0402821743977066	0.402397580812935	0.60191192054444	0.505370132131927	False	False	MCF-7	ESR1		NA	NA			1	109161739	A	A	0.8402	G	0.1598	gnoMADg:nfe	1_109161739_A_G	1	109161739	A	G	1_109161739_A_G	79	4	6	1	0.299396378269618	SORT1;SARS1;GSTM1;GSTM3;PSRC1;ELAPOR1	ELAPOR1	Direct low density lipoprotein cholesterol levels;Total cholesterol levels;Low density lipoprotein cholesterol levels;Apolipoprotein B levels
rs11147281	chr12	133757954	T	C	341	370	711	0.479606188466948	0.497370251157303	0.5048544	0.438768784287637	0.515691432850324	0.0205663607026516	0.421564080068561	0.52758636965616	0.477230108568981	False	True	HepG2	CREB1		NA	NA			12	133181368	C	T	0.6567	C	0.3433	gnoMADg:nfe	12_133181368_T_C	12	133181368	T	C	12_133181368_T_C	98	4	9	6	0.346881287726358	ANKLE2;ZNF891;ZNF26;ZNF140;ZNF605;ZNF84;CHFR;ZNF268;ZNF10	ZNF891;ZNF140;ZNF605;ZNF84;ANHX;ZNF268	Mean corpuscular hemoglobin;Mean corpuscular volume;Mean corpuscular hemoglobin;Mean corpuscular volume
rs11147281	chr12	133757954	T	C	341	370	711	0.479606188466948	0.497370251157303	0.5048544	0.438768784287637	0.515691432850324	0.0205663607026516	0.421564080068561	0.52758636965616	0.477230108568981	False	True	HepG2	CREB1		NA	NA			12	133181368	C	T	0.6567	C	0.3433	gnoMADg:nfe	12_133181368_T_C	12	133181368	T	C	12_133181368_T_C	98	4	9	6	0.346881287726358	ANKLE2;ZNF891;ZNF26;ZNF140;ZNF605;ZNF84;CHFR;ZNF268;ZNF10	ZNF891;ZNF140;ZNF605;ZNF84;ANHX;ZNF268	Mean corpuscular hemoglobin;Mean corpuscular volume;Mean corpuscular hemoglobin;Mean corpuscular volume
rs10174692	chr2	28662228	G	A	84	28	112	0.75	0.507607538864029	0.7187368	0.437838027457732	0.639959006081436	0.053408187834754	0.398877453214444	0.670448948843464	0.538898516769584	False	True	HepG2	CREB1		NA	NA			2	28439361	G	G	0.7832	A	0.2168	gnoMADg:nfe	2_28439361_G_A	2	28439361	G	A	2_28439361_G_A	109	2	0	1	0.1		FOSL2	Triglycerides;Triglycerides
rs879081	chr1	240639558	C	T	252	98	350	0.72	0.488080552783458	0.7011352	0.457286502956027	0.585039618314094	0.0336865669531492	0.431776850319514	0.602230912151747	0.52116306063506	False	True	MCF-7	ESR1		NA	NA			1	240476258	C	C	0.6661	T	0.3339	gnoMADg:nfe	1_240476258_C_T	1	240476258	C	T	1_240476258_C_T	32	0	0	0	0.0464788732394366
rs6730027	chr2	197876929	T	C	242	237	479	0.505219206680585	0.496699872113572	0.4833306	0.475421795178357	0.568293490437153	0.0231867592511928	0.464865338708101	0.585295905138954	0.521857642807755	False	True	GM12892	STAG1		NA	NA			2	197012205	T	C	0.8287	T	0.1713	gnoMADg:nfe	2_197012205_T_C	2	197012205	T	C	2_197012205_T_C	58	0	2	1	0.207042253521127	ANKRD44;GTF3C3	ANKRD44
rs9842591	chr3	151283691	C	A	61	59	120	0.508333333333333	0.503582165596104	0.4923199	0.437668801688439	0.599830144608158	0.0429639472855384	0.405527027204252	0.615097676235699	0.518749473148299	False	False	MCF-7	ESR1		NA	NA			3	151565903	C	C	0.5312	A	0.4688	gnoMADg:nfe	3_151565903_C_A	3	151565903	C	A	3_151565903_C_A	27	0	0	0	0.0531187122736418
rs11122204	chr1	231185347	G	T	483	632	1115	0.433183856502242	0.50628733347034	0.4906389	0.418004705364762	0.490754386617781	0.0189114478500887	0.393563194676823	0.495547140957115	0.454379545991271	False	True	T-47D	PGR		NA	NA			1	231049601	G	G	0.8095	T	0.1905	gnoMADg:nfe	1_231049601_G_T	1	231049601	G	T	1_231049601_G_T	69	7	3	0	0.172635814889336	DISC1;ARV1;FAM89A		Hematocrit;Hemoglobin;Red blood cell count;Haematocrit percentage;Hematocrit;Hemoglobin concentration;Red blood cell count
rs72040	chr3	64172813	G	A	54	47	101	0.534653465346535	0.519454623087316	0.4866606	0.457630377347731	0.635942678469098	0.0464345221264723	0.436000639262425	0.666757098039245	0.546786527908415	False	True	T-47D	PGR		NA	NA			3	64187137	A	A	0.7193	G	0.2807	gnoMADg:nfe	3_64187137_G_A	3	64187137	G	A	3_64187137_G_A	70	0	1	0	0.119718309859155	PRICKLE2
rs10906097	chr10	12243821	T	G	48	63	111	0.432432432432432	0.530455893596286	0.4371735	0.413733094885934	0.587640852741434	0.0454443074765331	0.390554395067354	0.610281511217325	0.500686973813684	False	False	MCF-7	ESR1		NA	NA			10	12201822	G	G	0.5478	T	0.4522	gnoMADg:nfe	10_12201822_T_G	10	12201822	T	G	10_12201822_T_G	84	10	4	0	0.259154929577465	SEC61A2;CDC123;NUDT5;CAMK1D		FEV1;Forced expiratory volume in 1-second (fev1) best measure;Forced expiratory volume in 1-second (fev1) predicted percentage;Lung function (FEV1/FVC);Peak expiratory flow;Forced expiratory volume in 1-second (fev1);Peak expiratory flow (pef);Lung function (FVC);Forced vital capacity (fvc) best measure;Forced vital capacity (fvc)
rs4853698	chr2	191247547	T	C	60	72	132	0.454545454545455	0.500109728238934	0.50435	0.381157249285251	0.53320215073782	0.0399667101930859	0.350817376932163	0.552484544499037	0.457179700011535	False	True	GM12891	CTCF		NA	NA			2	190382821	T	C	0.5544	T	0.4456	gnoMADg:nfe	2_190382821_T_C	2	190382821	T	C	2_190382821_T_C	116	6	6	4	0.272837022132797	MFSD6;NEMP2;HIBCH;ASNSD1;INPP1;GLS	MFSD6;NEMP2;NAB1;INPP1	Plateletcrit;Pulse rate automated reading;Peak expiratory flow (pef);Autoimmune diseases;Platelet crit;Peak expiratory flow
rs7516080	chr1	16067904	T	C	424	514	938	0.452025586353945	0.498919481824008	0.4686482	0.444863968757576	0.513525094088286	0.0179358001152566	0.431682540828447	0.524132751217911	0.479194531422931	False	True	GM19239	STAG1		NA	NA			1	15741409	T	T	0.9991	C	0.0008525	gnoMADg:nfe	1_15741409_T_C	1	15741409	T	C	1_15741409_T_C	0	0	1	0	0.172635814889336	TMEM82
rs10091158	chr8	40809189	C	T	66	61	127	0.519685039370079	0.501123443112638	0.4705878	0.462622435334068	0.622717445796587	0.0419594406072959	0.456812911024087	0.663528210379362	0.542669940565327	False	True	GM12892	STAG1		NA	NA			8	40951670	C	C	0.8608	T	0.1392	gnoMADg:nfe	8_40951670_C_T	8	40951670	C	T	8_40951670_C_T	55	0	0	0	0.0597585513078471
rs238533	chr18	3451762	C	T	88	79	167	0.526946107784431	0.506526117587277	0.4770389	0.470833129577582	0.621356038191484	0.0374981296002815	0.446684655609742	0.639886259988046	0.546094583884533	False	True	K562	MLLT1		NA	NA			18	3451764	T	C	0.901	T	0.09902	gnoMADg:nfe	18_3451764_C_T	18	3451764	C	T	18_3451764_C_T	43	0	1	1	0.548289738430583	TGIF1	TGIF1
rs550045	chr9	130477160	G	A	95	100	195	0.487179487179487	0.497919124321278	0.47860095	0.441679390514176	0.581621463614343	0.036371117792478	0.4222182013437	0.596271203580177	0.511650427064259	False	False	MCF-7	ESR1		NA	NA			9	127714881	G	A	0.5259	G	0.4741	gnoMADg:nfe	9_127714881_G_A	9	127714881	G	A	9_127714881_G_A	92	0	11	8	0.367404426559356	NIBAN2;ENG;TTC16;FPGS;CDK9;LRSAM1;CFAP157;STXBP1;SH2D3C;PTRH1;TOR2A	NIBAN2;TTC16;FPGS;CDK9;CFAP157;SH2D3C;PTRH1;TOR2A
rs16832650	chr3	181490205	C	A	58	92	150	0.386666666666667	0.503582165596104	0.4166255	0.391979920894227	0.548730129232442	0.0403953408063722	0.367291459677961	0.573677921850994	0.470355025063335	False	False	MCF-7	ESR1		NA	NA			3	181772417	C	C	0.9319	A	0.06809	gnoMADg:nfe	3_181772417_C_A	3	181772417	C	A	3_181772417_C_A	38	0	0	0	0.0597585513078471
rs154293	chr5	123139220	A	G	527	265	792	0.66540404040404	0.486719102548402	0.6444661	0.476978607385575	0.56653570615404	0.0229657878233456	0.46274744768138	0.579002617067901	0.521757156769807	False	True	T-47D	PGR		NA	NA			5	123803526	G	A	0.5332	G	0.4668	gnoMADg:nfe	5_123803526_A_G	5	123803526	A	G	5_123803526_A_G	85	6	0	0	0.0265593561368209			Sitting height;Trunk fat-free mass;Whole body fat-free mass;Whole body water mass;Trunk predicted mass;Appendicular lean mass
rs502199	chr1	34438881	G	A	205	166	371	0.55256064690027	0.505989982090816	0.5378028	0.466435157365161	0.573315130555022	0.0278662008340993	0.447629253698935	0.588149428555743	0.519875143960091	False	True	LNCaP	FOXA1		NA	NA			1	33973280	G	G	0.5635	A	0.4366	gnoMADg:nfe	1_33973280_G_A	1	33973280	G	A	1_33973280_G_A	48	0	0	0	0.0599597585513078
rs1447107	chr2	45272197	G	A	57	51	108	0.527777777777778	0.497919124321278	0.48528245	0.456767273221441	0.629386801696593	0.0462524458337695	0.431720607530746	0.653284483004073	0.543077037459017	False	False	MCF-7	ESR1		NA	NA			2	45045058	A	A	0.5194	G	0.4806	gnoMADg:nfe	2_45045058_G_A	2	45045058	G	A	2_45045058_G_A	44	0	0	0	0.0597585513078471
rs3784104	chr14	68773469	A	G	93	70	163	0.570552147239264	0.517475613128506	0.5858684	0.411945845901348	0.567435263584407	0.0395385073935999	0.386574977275256	0.58545139674539	0.489690554742877	False	True	MCF-7	KMT2C		NA	NA			14	68306752	A	G	0.6329	A	0.3671	gnoMADg:nfe	14_68306752_A_G	14	68306752	A	G	14_68306752_A_G	179	8	0	0	0.0531187122736418			Hand grip strength (left);Asthma;Asthma | blood clot dvt bronchitis emphysema asthma rhinitis eczema allergy diagnosed by doctor;None of the above | blood clot dvt bronchitis emphysema asthma rhinitis eczema allergy diagnosed by doctor;Age hay fever rhinitis or eczema diagnosed;Asthma;Asthma | non-cancer illness code self-reported;Hayfever allergic rhinitis or eczema | blood clot dvt bronchitis e…
rs4944499	chr11	84580359	T	G	66	57	123	0.536585365853659	0.530455893596286	0.5644559	0.392209676701418	0.557626901450033	0.0437965900248107	0.370258752453555	0.58242708070856	0.474918289075726	False	False	MCF-7	ESR1		NA	NA			11	84869315	T	T	0.8897	G	0.1103	gnoMADg:nfe	11_84869315_T_G	11	84869315	T	G	11_84869315_T_G	56	0	0	0	0.0201207243460765
rs2701285	chr12	81321351	C	T	55	72	127	0.433070866141732	0.488080552783458	0.42740075	0.424436739516704	0.588737848732107	0.0433435056924895	0.401535558377744	0.615835266363898	0.506587294124406	False	False	MCF-7	ESR1		NA	NA			12	80927572	C	T	0.5228	C	0.4772	gnoMADg:nfe	12_80927572_C_T	12	80927572	C	T	12_80927572_C_T	47	0	2	1	0.199597585513078	ACSS3;LIN7A	ACSS3
rs6032238	chr20	44120651	A	G	55	51	106	0.518867924528302	0.517705224728837	0.5046677	0.433164271899991	0.603669879477164	0.0452801633315581	0.399742571020216	0.622119597258804	0.518417075688577	False	False	MCF-7	ESR1	True	NA	NA	SRR7755829_dedup.bam.motifs_0_GnCnnCTwGTnG	NoPeak	20	45492011	A	G	0.6475	A	0.3525	gnoMADg:nfe	20_45492011_A_G	20	45492011	A	G	20_45492011_A_G	73	3	14	8	0.307042253521127	WFDC10B;DNTTIP1;SPINT4;PLTP;SPINT3;WFDC6;EPPIN-WFDC6;ZSWIM1;CTSA;WFDC13;SNX21;WFDC3;UBE2C;TNNC2	WFDC10B;WFDC6;WFDC11;SNX21;ACOT8;EPPIN;WFDC3;TNNC2	Mean platelet volume;Mean reticulocyte volume;Mean platelet volume
rs1888073	chr9	82377443	T	G	44	83	127	0.346456692913386	0.530455893596286	0.3913678	0.371568551042694	0.541981285259641	0.0440518899113234	0.345949673513981	0.565894647021391	0.456774918151168	False	False	MCF-7	ESR1		NA	NA			9	79762528	G	G	0.7419	T	0.2581	gnoMADg:nfe	9_79762528_T_G	9	79762528	T	G	9_79762528_T_G	51	0	0	0	0.0398390342052314
rs1879688	chr8	106010200	C	T	77	124	201	0.383084577114428	0.488080552783458	0.37336965	0.432656462756649	0.580407487870542	0.036754806099337	0.418328384903706	0.601832816389561	0.506531975313595	False	False	MCF-7	ESR1	True	NA	NA	MA0112.1_CCAGGTCACCrTGrCCym	JASPAR	8	104997972	T	T	0.5412	C	0.4588	gnoMADg:nfe	8_104997972_C_T	8	104997972	C	T	8_104997972_C_T	49	0	0	0	0.0132796780684105
rs3772216	chr3	124869785	C	T	81	72	153	0.529411764705882	0.503155770707267	0.5007832	0.439198478456578	0.59410958859578	0.0399734468715079	0.425241869434892	0.629586419787868	0.516654033526179	False	True	GM19239	STAG1		NA	NA			3	125150941	C	C	0.7696	T	0.2304	gnoMADg:nfe	3_125150941_C_T	3	125150941	C	T	3_125150941_C_T	79	1	1	0	0.0798792756539235	HEG1		Mean spheric corpuscular volume
rs4766542	chr12	111590492	T	C	66	55	121	0.545454545454545	0.529411337425034	0.51857575	0.446433644119068	0.608414821943315	0.0426032547101941	0.428558378672131	0.637383081544925	0.527424233031191	False	False	MCF-7	ESR1		NA	NA			12	111152688	C	T	0.8429	C	0.1571	gnoMADg:nfe	12_111152688_T_C	12	111152688	T	C	12_111152688_T_C	237	66	3	0	0.106438631790744	TCTN1;ALDH2;TMEM116		Hemoglobin concentration;Neutrophil percentage of white cells;Red blood cell count;Platelet count;Neutrophil percentage of white cells;Lymphocyte counts;Platelet count;Leg fat-free mass (right);Basal metabolic rate;Hemoglobin;Eosinophil counts;Eosinophil percentage of white cells;Plateletcrit;Leg predicted mass (right);Sex hormone-binding globulin levels;Sex hormone-binding globulin levels;Eosino…
rs7929014	chr11	47776283	C	T	93	48	141	0.659574468085106	0.488080552783458	0.621532	0.454451646743473	0.621113455888399	0.0427916981440141	0.437432636719673	0.64587873705601	0.537782551315936	False	False	MCF-7	ESR1		NA	NA			11	47754731	C	C	0.5513	T	0.4487	gnoMADg:nfe	11_47754731_C_T	11	47754731	C	T	11_47754731_C_T	285	48	16	7	0.286116700201207	SPI1;PTPMT1;C1QTNF4;SLC39A13;PTPRJ;MYBPC3;RAPSN;FAM180B;CELF1;PSMC3;NUP160;NR1H3;FNBP4;MTCH2;DDB2;NDUFS3	SLC39A13;MADD;AGBL2;CELF1;NUP160;MTCH2;PACSIN3	Platelet count;Platelet count;Forced vital capacity (fvc) best measure;Usual walking pace;Hypertension;Plateletcrit;Body mass index (bmi);Whole body fat mass;Trunk fat percentage;Suffer from 'nerves';Sitting height;Trunk fat mass;Arm fat mass (right);Appendicular lean mass;Systolic blood pressure;Diastolic blood pressure;Body mass index;Arm fat percentage (left);Comparative body size at age 10;Al…
rs1409272	chr10	21147520	T	C	83	77	160	0.51875	0.499062597695064	0.4724094	0.470257365614818	0.624887145722812	0.0400442064251212	0.452727894657139	0.649700894113595	0.547572255668815	False	True	GM19239	CTCF		NA	NA			10	20858591	C	C	0.7331	T	0.2669	gnoMADg:nfe	10_20858591_T_C	10	20858591	T	C	10_20858591_T_C	79	0	0	1	0.0468812877263581		NEBL
rs1321653	chr1	160070756	C	A	55	57	112	0.491071428571429	0.523476064981816	0.5035854	0.411500824547073	0.574673465041111	0.0445709544397388	0.386079000314084	0.602960852166206	0.493087144794092	False	True	HeLa-S3	CTCF		NA	NA			1	160100966	C	C	0.9998	A	0.0002059	gnoMADg:nfe	1_160100966_C_A	1	160100966	C	A	1_160100966_C_A	0	0	0	0	0.106237424547284
rs2958832	chr8	134653826	A	G	135	85	220	0.613636363636364	0.486719102548402	0.5733083	0.470944294845542	0.615011188855467	0.0369003769689639	0.439938007535695	0.624273208949362	0.542977741850505	False	True	T-47D	PGR		NA	NA			8	133641583	G	G	0.7866	A	0.2136	gnoMADg:nfe	8_133641583_A_G	8	133641583	A	G	8_133641583_A_G	44	0	0	1	0.120120724346076		ST3GAL1
rs7086690	chr10	2187995	T	C	50	54	104	0.480769230769231	0.529411337425034	0.4605396	0.434167164676146	0.617000442350345	0.0474073328893308	0.4116543582083	0.640034821408152	0.525583803513245	False	False	MCF-7	ESR1		NA	NA			10	2145801	T	T	0.5429	C	0.4571	gnoMADg:nfe	10_2145801_T_C	10	2145801	T	C	10_2145801_T_C	31	0	0	0	0.0132796780684105
rs1043481	chr19	16633950	T	C	79	30	109	0.724770642201835	0.529411337425034	0.72604025	0.402544234267883	0.6072847380969	0.0524689142029492	0.373396064993359	0.644787689291037	0.504914486182392	False	False	MCF-7	ESR1		NA	NA			19	16523139	C	C	0.9101	T	0.08992	gnoMADg:nfe	19_16523139_T_C	19	16523139	T	C	19_16523139_T_C	56	8	3	0	0.179275653923541	C19orf44;TMEM38A;SMIM7		Lymphocyte counts;Lymphocyte percentage of white cells;Lymphocyte percentage;Lymphocyte counts;Lymphocyte counts;Neutrophil percentage of white cells;Lymphocyte percentage of white cells;Lymphocyte counts
rs7975232	chr12	48238837	C	A	66	72	138	0.478260869565217	0.503582165596104	0.46972195	0.42561668993111	0.587919794261549	0.0425598231153197	0.407525420588209	0.620062420975804	0.50676824209633	False	False	MCF-7	ESR1	True	NA	NA	SRR5735132_dedup.bam.motifs_1_GmCATTCCATTCkCA;SRR7755829_dedup.bam.motifs_0_GnCnnCTwGTnG	NoPeak	12	47845054	C	A	0.5281	C	0.4719	gnoMADg:nfe	12_47845054_C_A	12	47845054	C	A	12_47845054_C_A	100	3	2	0	0.179476861167002	ZNF641;VDR		Basal cell carcinoma;Red blood cell count;Red blood cell count
rs6732528	chr2	127456021	C	T	73	58	131	0.557251908396947	0.488080552783458	0.5371826	0.438613392516167	0.602292862117582	0.0427090158323748	0.411641551290772	0.620111493842434	0.520453127316875	False	False	MCF-7	ESR1		NA	NA			2	126698445	C	C	0.7158	T	0.2842	gnoMADg:nfe	2_126698445_C_T	2	126698445	C	T	2_126698445_C_T	34	0	1	0	0.112877263581489	GYPC
rs9468322	chr6	28231243	G	A	159	85	244	0.651639344262295	0.505989982090816	0.6159543	0.456682859204445	0.600599444477376	0.0375278124328134	0.44504096304005	0.622214065795512	0.528641151840911	False	True	LNCaP	FOXA1	True	NA	NA	SRR6996408_dedup.bam.motifs_1_mnnTTATTTATTTn	NoPeak	6	28263465	G	G	0.9577	A	0.04231	gnoMADg:nfe	6_28263465_G_A	6	28263465	G	A	6_28263465_G_A	100	10	7	3	0.266800804828974	ZSCAN16;H4C11;ZSCAN31;ZSCAN9;ZKSCAN4;ZSCAN26;PGBD1	ZKSCAN4;ZKSCAN8P1;ZSCAN26	Mean corpuscular hemoglobin;Red blood cell count;Mean corpuscular volume;Mean corpuscular volume;Red blood cell count;Mean corpuscular volume;Mean corpuscular hemoglobin;Mean corpuscular hemoglobin;Mean corpuscular haemoglobin;Mean corpuscular volume
rs4652232	chr1	177173363	G	A	63	48	111	0.567567567567568	0.497919124321278	0.59406775	0.385090920350435	0.560676649990788	0.0455431375370999	0.364548957467871	0.582107199358257	0.472883785170611	False	False	MCF-7	ESR1		NA	NA			1	177204227	G	G	0.5822	A	0.4178	gnoMADg:nfe	1_177204227_G_A	1	177204227	G	A	1_177204227_G_A	47	0	0	0	0.0798792756539235
rs10867289	chr9	81460812	G	A	48	75	123	0.390243902439024	0.497919124321278	0.42314215	0.389487545218043	0.551770294689496	0.0427423906663	0.368378285847777	0.578163946356895	0.47062891995377	False	False	MCF-7	ESR1		NA	NA			9	78845896	G	G	0.8447	A	0.1553	gnoMADg:nfe	9_78845896_G_A	9	78845896	G	A	9_78845896_G_A	62	0	0	0	0
rs4757718	chr11	18804934	A	G	65	40	105	0.619047619047619	0.517705224728837	0.65047495	0.383238682228161	0.570043226046837	0.0483467617556095	0.359268132531116	0.608028612520075	0.476640954137499	False	False	MCF-7	ESR1		NA	NA			11	18783387	A	A	0.668	G	0.332	gnoMADg:nfe	11_18783387_A_G	11	18783387	A	G	11_18783387_A_G	32	0	2	0	0.192756539235412	PTPN5;LDHC
rs1095627	chr3	157977406	A	G	76	68	144	0.527777777777778	0.517705224728837	0.4914069	0.46400207669347	0.618970131623303	0.0403254223292951	0.434420984949078	0.636088152515953	0.541486104158386	False	False	MCF-7	ESR1		NA	NA			3	158259617	A	A	0.5791	G	0.4211	gnoMADg:nfe	3_158259617_A_G	3	158259617	A	G	3_158259617_A_G	126	10	4	1	0.207243460764587	LXN;MLF1;RSRC1;RARRES1	MLF1	Standing height;Appendicular lean mass;Sitting height;Forced vital capacity (fvc) best measure;Forced vital capacity (fvc);Leg fat percentage (left);Forced expiratory volume in 1-second (fev1) best measure;Lung function (FVC);Body mass index (bmi);Forced expiratory volume in 1-second (fev1)
rs1169017	chr14	36346552	C	T	379	421	800	0.47375	0.487317015689623	0.48628655	0.462827054753794	0.544726852583246	0.0207460409714789	0.44428852475012	0.547767628725022	0.50377695366852	False	True	MCF-7	FOXA1		NA	NA			14	35877346	C	C	0.9743	T	0.02574	gnoMADg:nfe	14_35877346_C_T	14	35877346	C	T	14_35877346_C_T	40	0	0	0	0.0798792756539235
rs4868489	chr5	168133829	A	G	97	92	189	0.513227513227513	0.499798319826468	0.5154541	0.429607066248896	0.568525650947615	0.0367010454348388	0.407748895548812	0.584514626620528	0.499066358598255	False	True	GM12892	STAG1		NA	NA			5	168706824	G	A	0.5732	G	0.4268	gnoMADg:nfe	5_168706824_A_G	5	168706824	A	G	5_168706824_A_G	65	0	3	1	0.167002012072435	RARS1;FBLL1;PANK3	RARS1
rs17764590	chr14	80213080	G	A	47	56	103	0.456310679611651	0.497919124321278	0.4347068	0.430620275844279	0.611486972593569	0.0473088527247739	0.40796726928601	0.638481415336062	0.521053624218924	False	False	MCF-7	ESR1		NA	NA			14	79746737	A	A	0.592	G	0.408	gnoMADg:nfe	14_79746737_G_A	14	79746737	G	A	14_79746737_G_A	27	0	0	0	0.0201207243460765
rs4674322	chr2	219513782	T	C	119	131	250	0.476	0.529411337425034	0.4664553	0.443980694741481	0.576590637267951	0.0348106283973856	0.42077050390514	0.594591950130108	0.510285666004716	False	False	MCF-7	ESR1		NA	NA			2	218649059	C	T	0.7354	C	0.2646	gnoMADg:nfe	2_218649059_T_C	2	218649059	T	C	2_218649059_T_C	194	50	13	5	0.307042253521127	TTLL4;USP37;CYP27A1;VIL1;SLC23A3;PLCD4;PNKD;CNOT9;STK36;BCS1L;PRKAG3;SLC11A1;ZNF142	PLCD4;CNOT9;STK36;BCS1L;SLC11A1	Mean platelet volume;Mean corpuscular hemoglobin;Hematocrit;Platelet distribution width;Reticulocyte count;Impedance of leg (left);Platelet count;Mean corpuscular hemoglobin;Mean platelet volume;Red blood cell count;Red blood cell (erythrocyte) count;Haematocrit percentage;Red blood cell count;Impedance of leg (right);High light scatter reticulocyte count;Mean corpuscular hemoglobin concentration…
rs2046606	chr1	188157788	C	T	183	109	292	0.626712328767123	0.488080552783458	0.62914225	0.431748742721651	0.562103825670982	0.034228345459008	0.408378447285144	0.576302749382878	0.496926284196316	False	True	MCF-7	ESR1		NA	NA			1	188188657	C	C	0.9046	T	0.0954	gnoMADg:nfe	1_188188657_C_T	1	188188657	C	T	1_188188657_C_T	51	0	0	0	0
rs17764590	chr14	80213080	G	A	47	56	103	0.456310679611651	0.497919124321278	0.4347068	0.430620275844279	0.611486972593569	0.0473088527247739	0.40796726928601	0.638481415336062	0.521053624218924	False	False	MCF-7	ESR1		NA	NA			14	79746737	A	A	0.592	G	0.408	gnoMADg:nfe	14_79746737_G_A	14	79746737	G	A	14_79746737_G_A	27	0	0	0	0.0201207243460765
rs15714	chr14	24671030	C	T	83	95	178	0.466292134831461	0.488080552783458	0.4293224	0.467089338490536	0.616961572031422	0.0369119337488562	0.432227671794567	0.623948643091639	0.542025455260979	False	False	MCF-7	ESR1		NA	NA			14	24201824	C	C	0.8952	T	0.1048	gnoMADg:nfe	14_24201824_C_T	14	24201824	C	T	14_24201824_C_T	35	0	7	3	0.373843058350101	IPO4;TSSK4;CHMP4A;TGM1;EMC9;KHNYN;REC8	IPO4;RNF31;DHRS4L2
rs17462263	chr5	24634171	G	A	79	82	161	0.490683229813665	0.501866063082524	0.4656396	0.447314422913653	0.60360887441482	0.0401903566951149	0.422745714572366	0.628304848120756	0.525461648664237	False	True	GM12891	STAG1		NA	NA			5	24634062	G	G	0.9551	A	0.04488	gnoMADg:nfe	5_24634062_G_A	5	24634062	G	A	5_24634062_G_A	46	0	0	0	0.0865191146881288
rs7156375	chr14	61110627	G	A	85	93	178	0.47752808988764	0.497919124321278	0.45414785	0.452044392816686	0.598134347716511	0.0376096060684067	0.424928322014762	0.615027129658186	0.525089370266598	False	False	MCF-7	ESR1		NA	NA			14	60643909	G	A	0.9097	G	0.09033	gnoMADg:nfe	14_60643909_G_A	14	60643909	G	A	14_60643909_G_A	133	19	3	2	0.207243460764587	PCNX4;SIX6;C14orf39	PPM1A;SIX1	Appendicular lean mass;Height;Heel bone mineral density;Trunk predicted mass;Whole body fat-free mass;Comparative height size at age 10;Appendicular lean mass;Trunk fat-free mass;Arm predicted mass (right);Basal metabolic rate;Standing height;Appendicular lean mass;Arm predicted mass (left);Heel bone mineral density T score;Arm fat-free mass (right);Whole body water mass;Arm fat-free mass (left);…
rs12478762	chr2	88891386	G	A	59	50	109	0.541284403669725	0.497919124321278	0.52763285	0.428821510312395	0.602641896548674	0.046496690695235	0.400389296845059	0.62384453594826	0.515731703430535	False	False	MCF-7	ESR1		NA	NA			2	88591868	G	G	0.71	A	0.29	gnoMADg:nfe	2_88591868_G_A	2	88591868	G	A	2_88591868_G_A	67	0	3	1	0.306841046277666	SPMIP9;RPIA;EIF2AK3	SPMIP9
rs11605797	chr11	63743420	A	G	115	86	201	0.572139303482587	0.517705224728837	0.53218275	0.464976591381041	0.610073999463649	0.0362390248937575	0.45584240121924	0.646097260743554	0.537525295422345	False	False	MCF-7	ESR1		NA	NA			11	63975948	A	A	0.6021	G	0.3918	gnoMADg:nfe	11_63975948_A_G	11	63975948	A	G	11_63975948_A_G	101	0	6	1	0.246478873239437	PLAAT3;COX8A;NAA40;PRDX5;MARK2;OTUB1	MARK2
rs11169768	chr12	39233038	A	G	56	51	107	0.523364485981308	0.517705224728837	0.48645715	0.455714896179725	0.628493461093058	0.045811264639312	0.426493967173519	0.650013620580293	0.542104178636391	False	False	MCF-7	ESR1		NA	NA			12	38839236	A	A	0.5156	G	0.4844	gnoMADg:nfe	12_38839236_A_G	12	38839236	A	G	12_38839236_A_G	79	3	1	0	0.106438631790744	CPNE8		Daytime nap;Getting up in morning;Morning/evening person (chronotype)
rs7647253	chr3	167062663	A	G	47	53	100	0.47	0.517705224728837	0.46014865	0.419878341765055	0.605572507021144	0.0486733577240179	0.397378100855074	0.632350341169041	0.5127254243931	False	False	MCF-7	ESR1		NA	NA			3	167344875	A	G	0.7847	A	0.2153	gnoMADg:nfe	3_167344875_A_G	3	167344875	A	G	3_167344875_A_G	44	0	0	1	0.086317907444668		ZBBX
rs8066556	chr17	63444042	C	T	110	78	188	0.585106382978723	0.488080552783458	0.5967995	0.414574392319575	0.557682012548628	0.0375498027659405	0.405391901718238	0.593801424057559	0.486128202434102	False	False	MCF-7	ESR1		NA	NA			17	65447924	T	T	0.938	C	0.06197	gnoMADg:nfe	17_65447924_C_T	17	65447924	C	T	17_65447924_C_T	53	0	1	0	0.106237424547284	AXIN2
rs11141561	chr9	89438914	G	A	74	43	117	0.632478632478632	0.497919124321278	0.59315435	0.454974967679901	0.628556085526902	0.0456374335282238	0.43493273611161	0.649698111930802	0.541765526603402	False	False	MCF-7	ESR1		NA	NA			9	86823999	G	G	0.6568	A	0.3432	gnoMADg:nfe	9_86823999_G_A	9	86823999	G	A	9_86823999_G_A	44	0	0	0	0.0531187122736418
rs2291478	chr3	178174699	C	A	71	44	115	0.617391304347826	0.503582165596104	0.61718535	0.41547854560947	0.588157374315712	0.0455843233643152	0.387385582985802	0.612559050666099	0.501817959962591	False	False	MCF-7	ESR1		NA	NA			3	178456911	C	C	0.5403	A	0.4597	gnoMADg:nfe	3_178456911_C_A	3	178456911	C	A	3_178456911_C_A	51	0	0	0	0.0599597585513078
rs1148369	chr3	150475420	T	C	59	127	186	0.317204301075269	0.499777415341534	0.3336101	0.406476478033164	0.560378401644474	0.0410325373754213	0.37593338879326	0.577846354621199	0.483427439838819	False	False	T-47D	ESR1		NA	NA			3	150757633	C	C	0.738	T	0.2619	gnoMADg:nfe	3_150757633_T_C	3	150757633	T	C	3_150757633_T_C	45	0	1	0	0.139637826961771	SIAH2
rs15714	chr14	24671030	C	T	83	95	178	0.466292134831461	0.488080552783458	0.4293224	0.467089338490536	0.616961572031422	0.0369119337488562	0.432227671794567	0.623948643091639	0.542025455260979	False	False	MCF-7	ESR1		NA	NA			14	24201824	C	C	0.8952	T	0.1048	gnoMADg:nfe	14_24201824_C_T	14	24201824	C	T	14_24201824_C_T	35	0	7	3	0.373843058350101	IPO4;TSSK4;CHMP4A;TGM1;EMC9;KHNYN;REC8	IPO4;RNF31;DHRS4L2
rs1402040	chr4	12757246	G	A	35	65	100	0.35	0.497919124321278	0.3628682	0.386772400976168	0.579123256968803	0.0505734385271338	0.367359548713615	0.615022833695545	0.482947828972485	False	False	MCF-7	ESR1		NA	NA			4	12755622	G	G	0.6956	A	0.3044	gnoMADg:nfe	4_12755622_G_A	4	12755622	G	A	4_12755622_G_A	56	0	0	0	0
rs13033917	chr2	46706015	G	A	72	58	130	0.553846153846154	0.497919124321278	0.5208194	0.446586814304683	0.614350808074158	0.0433446293474387	0.429231924410936	0.643916218301225	0.530468811189421	False	False	MCF-7	ESR1		NA	NA			2	46478876	A	G	0.5328	A	0.4672	gnoMADg:nfe	2_46478876_G_A	2	46478876	G	A	2_46478876_G_A	95	3	7	2	0.31327967806841	RHOQ;EPAS1;ATP6V1E2;CRIPT;TMEM247;PIGF;SOCS5	ATP6V1E2;PIGF	Standing height;Comparative height size at age 10;Appendicular lean mass
rs10820720	chr9	107509404	A	C	112	72	184	0.608695652173913	0.514362825199442	0.5761471	0.453011267752776	0.602951902108464	0.0376748281276529	0.432433335515616	0.631154329415039	0.52798158493062	False	False	MCF-7	ESR1		NA	NA			9	104747123	A	A	0.809	C	0.191	gnoMADg:nfe	9_104747123_A_C	9	104747123	A	C	9_104747123_A_C	53	0	3	1	0.393762575452716	OR13C5;NIPSNAP3A;NIPSNAP3B	NIPSNAP3B
rs7956620	chr12	101447641	A	G	82	39	121	0.677685950413223	0.517705224728837	0.71503105	0.375032731095078	0.554910603786199	0.0475953598207025	0.346580078457715	0.594509190939396	0.464971667440639	False	False	MCF-7	ESR1	True	NA	NA	SRR7755833_dedup.bam.motifs_1_TsnnGCCCyCTrGTG	NoPeak	12	101053863	A	A	0.7308	G	0.2692	gnoMADg:nfe	12_101053863_A_G	12	101053863	A	G	12_101053863_A_G	46	0	0	0	0.0464788732394366
rs41278994	chr20	18744205	G	A	79	62	141	0.560283687943262	0.497919124321278	0.5851967	0.398414352421322	0.558497604825652	0.0414057858125778	0.363305130080652	0.566740004163183	0.478455978623487	False	False	MCF-7	ESR1		NA	NA			20	18763561	G	G	0.8184	A	0.1816	gnoMADg:nfe	20_18763561_G_A	20	18763561	G	A	20_18763561_G_A	92	1	3	1	0.139637826961771	POLR3F;DTD1;SEC23B	DZANK1	Feeling tense
rs8094794	chr18	34252749	C	T	88	98	186	0.473118279569892	0.506088001070735	0.5224549	0.379550315609847	0.525655406090961	0.0374565182530997	0.351898469204942	0.544343304547018	0.452602860850404	False	True	LNCaP	FOXA1		NA	NA			18	36672786	C	C	0.7894	T	0.2106	gnoMADg:nfe	18_36672786_C_T	18	36672786	C	T	18_36672786_C_T	49	1	2	1	0.233199195171026	TPGS2;KIAA1328	TPGS2	Pulse rate automated reading
rs3107060	chr8	96762545	T	C	48	73	121	0.396694214876033	0.529411337425034	0.4386383	0.381754573767947	0.544603089063441	0.0437494710361285	0.358851490164842	0.570520477472025	0.463178831415694	False	False	MCF-7	ESR1		NA	NA			8	95750317	T	T	0.6524	C	0.3476	gnoMADg:nfe	8_95750317_T_C	8	95750317	T	C	8_95750317_T_C	58	0	0	0	0.0597585513078471
rs4072392	chr1	210757770	C	T	223	204	427	0.522248243559719	0.501123443112638	0.5269917	0.446069475699718	0.540279752127493	0.0245964701353599	0.431559037919978	0.559481050746793	0.493174613913605	False	True	GM12892	STAG1		NA	NA			1	210584426	T	T	0.6978	C	0.3022	gnoMADg:nfe	1_210584426_C_T	1	210584426	C	T	1_210584426_C_T	58	0	0	0	0.0597585513078471
rs4317609	chr8	117467008	A	G	55	52	107	0.514018691588785	0.494208677802198	0.5266064	0.403191382255338	0.57566708378403	0.0457292961935579	0.374423364232519	0.599909765386858	0.489429233019684	False	True	T-47D	FOXA1		NA	NA			8	116454770	G	G	0.6699	A	0.3301	gnoMADg:nfe	8_116454770_A_G	8	116454770	A	G	8_116454770_A_G	61	0	0	0	0.0265593561368209
rs10936592	chr3	169425402	A	G	52	53	105	0.495238095238095	0.517705224728837	0.45511475	0.454872903751988	0.628847240181516	0.0463353075497871	0.424443523524744	0.652559303655128	0.541860071966752	False	False	MCF-7	ESR1		NA	NA			3	169707614	G	A	0.6737	G	0.3263	gnoMADg:nfe	3_169707614_A_G	3	169707614	A	G	3_169707614_A_G	102	0	3	0	0.126156941649899	ACTRT3;LRRC34;GPR160
rs1695751	chr14	65289966	A	G	68	74	142	0.47887323943662	0.498539015313811	0.46901545	0.423543068979807	0.579071345612249	0.0406291009966227	0.416498575890793	0.618481677169071	0.501307207296028	False	True	GM12878	STAG1		NA	NA			14	64823248	G	A	0.7591	G	0.2409	gnoMADg:nfe	14_64823248_A_G	14	64823248	A	G	14_64823248_A_G	100	13	4	2	0.333199195171026	CHURC1;GPX2;RAB15;MAX	FNTB;CHURC1	Mean corpuscular volume;Mean sphered cell volume;Red cell distribution width;Mean spheric corpuscular volume;Red cell distribution width;Red cell distribution width;Reticulocyte fraction of red cells;Red cell distribution width;Red blood cell (erythrocyte) distribution width;Reticulocyte count;Mean reticulocyte volume;Mean corpuscular volume;Mean reticulocyte volume
rs723212	chr10	61725913	A	G	58	55	113	0.513274336283186	0.486719102548402	0.4970989	0.425846687919625	0.60371434344041	0.0458842743656368	0.408460733089519	0.62599606421703	0.514780515680017	False	False	T-47D	PGR		NA	NA			10	59966155	A	A	0.5994	G	0.4007	gnoMADg:nfe	10_59966155_A_G	10	59966155	A	G	10_59966155_A_G	99	0	1	0	0.13943661971831	CCDC6
rs2052941	chr2	222276477	A	G	45	57	102	0.441176470588235	0.517705224728837	0.49319945	0.366700090439553	0.546951600915703	0.0477932041948919	0.336012987060611	0.569652236007509	0.456825845677628	False	False	MCF-7	ESR1		NA	NA			2	221411757	A	A	0.7242	G	0.2758	gnoMADg:nfe	2_221411757_A_G	2	221411757	A	G	2_221411757_A_G	57	2	0	0	0.0464788732394366			Dark brown | hair colour (natural before greying);Blonde | hair colour (natural before greying)
rs1509234	chr3	182658429	C	T	76	54	130	0.584615384615385	0.488080552783458	0.5461694	0.456681584508065	0.618336937595329	0.0426954576324108	0.429701765686813	0.636447330328875	0.537509261051697	False	False	MCF-7	ESR1	True	NA	NA	SRR5735132_dedup.bam.motifs_1_GmCATTCCATTCkCA	NoPeak	3	182940641	C	T	0.6699	C	0.3301	gnoMADg:nfe	3_182940641_C_T	3	182940641	C	T	3_182940641_C_T	100	0	4	0	0.146277665995976	DCUN1D1;MCCC1;MAP6D1;ATP11B
rs4697952	chr4	10173019	A	G	69	37	106	0.650943396226415	0.503664818425357	0.6199744	0.442709556700182	0.623239199100553	0.0483739841059551	0.418475882621405	0.652458264261649	0.532974377900368	False	True	K562	CEBPB		NA	NA			4	10171395	A	G	0.6057	A	0.3943	gnoMADg:nfe	4_10171395_A_G	4	10171395	A	G	4_10171395_A_G	67	1	3	1	0.246680080482897	WDR1;SLC2A9;ZNF518B	SLC2A9	Urate levels
rs6730027	chr2	197876929	T	C	242	237	479	0.505219206680585	0.496699872113572	0.4833306	0.475421795178357	0.568293490437153	0.0231867592511928	0.464865338708101	0.585295905138954	0.521857642807755	False	True	GM12892	STAG1		NA	NA			2	197012205	T	C	0.8287	T	0.1713	gnoMADg:nfe	2_197012205_T_C	2	197012205	T	C	2_197012205_T_C	58	0	2	1	0.207042253521127	ANKRD44;GTF3C3	ANKRD44
rs1532485	chr3	180319981	G	T	40	133	173	0.23121387283237	0.500151274980677	0.2245823	0.428873688536089	0.598470994020222	0.0450640684821109	0.403456451502524	0.619280441944163	0.513672341278156	False	True	T-47D	KDM5A		NA	NA			3	180602193	G	G	0.9011	T	0.09889	gnoMADg:nfe	3_180602193_G_T	3	180602193	G	T	3_180602193_G_T	66	0	2	0	0.192756539235412	TTC14;CCDC39
rs8076943	chr17	1162674	C	A	117	150	267	0.438202247191011	0.509291352693562	0.4777741	0.396042141150305	0.524142739271859	0.0343980827448391	0.370547997410986	0.540093401000043	0.460092440211082	False	True	SK-N-SH	CTCF	True	NA	NA	SRR357494_dedup.bam.motifs_2_CmnsGTGGCGCysT	NoPeak	17	1259380	C	A	0.7388	C	0.2612	gnoMADg:nfe	17_1259380_C_A	17	1259380	C	A	17_1259380_C_A	31	0	0	0	0.0929577464788732
rs10800485	chr1	169847146	C	T	142	109	251	0.565737051792829	0.506088001070735	0.5718615	0.428617135121132	0.559247895429533	0.0332536635786352	0.408392104783594	0.573173918666907	0.493932515275332	False	True	LNCaP	FOXA1		NA	NA			1	169878005	T	T	0.6713	C	0.3287	gnoMADg:nfe	1_169878005_C_T	1	169878005	C	T	1_169878005_C_T	52	2	6	4	0.253118712273642	SELL;METTL18;FIRRM;KIFAP3;SCYL3;F5	METTL18;FIRRM;KIFAP3;SCYL3	Pattern 4 | hair/balding pattern;E-selectin levels
rs8004216	chr14	42931249	A	G	72	61	133	0.541353383458647	0.517705224728837	0.57858055	0.388432472723099	0.547099595743486	0.0411887682760164	0.362853405786866	0.563744012712828	0.467766034233292	False	False	MCF-7	ESR1		NA	NA			14	42462046	A	A	0.8271	G	0.1729	gnoMADg:nfe	14_42462046_A_G	14	42462046	A	G	14_42462046_A_G	37	0	0	0	0
rs10507262	chr12	115909588	G	A	55	63	118	0.466101694915254	0.497919124321278	0.49652645	0.391662096066377	0.556241010582898	0.0446085493036356	0.369968379742231	0.582451778291002	0.473951553324638	False	False	MCF-7	ESR1		NA	NA			12	115471783	G	G	0.95	A	0.05003	gnoMADg:nfe	12_115471783_G_A	12	115471783	G	A	12_115471783_G_A	37	0	0	0	0
rs4783658	chr16	68671379	G	A	84	66	150	0.56	0.513456188311032	0.5563697	0.429407431582676	0.584213929413517	0.0406405457787503	0.404393191054403	0.604051608503663	0.506810680498097	False	True	LNCaP	AR		NA	NA			16	68637476	G	G	0.9118	A	0.08818	gnoMADg:nfe	16_68637476_G_A	16	68637476	G	A	16_68637476_G_A	67	2	9	2	0.172635814889336	DPEP2;SLC7A6;DPEP3;TMED6;NIP7;ZFP90;PRMT7;CDH1;DUS2	TMED6;COG8	Apolipoprotein A1 levels;HDL cholesterol levels
rs833760	chr2	36186152	C	T	53	54	107	0.495327102803738	0.488080552783458	0.51988615	0.39152740594949	0.565128780216979	0.0460928481484438	0.366112378603303	0.58747435498019	0.478328093083234	False	False	MCF-7	ESR1	True	NA	NA	Average_405_nnrGGTCA	NoPeak	2	35961047	C	T	0.5885	C	0.4116	gnoMADg:nfe	2_35961047_C_T	2	35961047	C	T	2_35961047_C_T	17	0	0	0	0.0663983903420523
rs1822174	chr3	178072978	A	G	56	44	100	0.56	0.517705224728837	0.5825254	0.3977837324477	0.58000748115455	0.0476234792555156	0.368305393156712	0.607700679921356	0.488895606801125	False	False	MCF-7	ESR1		NA	NA			3	178355190	G	A	0.8144	G	0.1856	gnoMADg:nfe	3_178355190_A_G	3	178355190	A	G	3_178355190_A_G	65	0	0	0	0.0732394366197183
rs2073518	chr6	16332730	T	C	281	323	604	0.46523178807947	0.498919481824008	0.4912702	0.434496447169836	0.518318778327701	0.0219986469460876	0.414209989755817	0.523920509024312	0.476407612748769	False	True	GM19239	STAG1		NA	NA			6	16332499	C	T	0.9501	C	0.04994	gnoMADg:nfe	6_16332499_T_C	6	16332499	T	C	6_16332499_T_C	62	0	0	0	0.093158953722334
rs12238221	chr9	134835852	G	A	64	54	118	0.542372881355932	0.497919124321278	0.48759755	0.467483267667966	0.63155270668538	0.0426313352209962	0.447098158319183	0.657826365006197	0.549517987176673	False	False	MCF-7	ESR1		NA	NA			9	131960465	A	G	0.8267	A	0.1733	gnoMADg:nfe	9_131960465_G_A	9	131960465	G	A	9_131960465_G_A	104	0	1	0	0.152917505030181	MED27
rs6425616	chr1	180201184	A	G	168	148	316	0.531645569620253	0.517705224728837	0.58749205	0.389676170686947	0.511437732590699	0.0306456667633583	0.357658200923425	0.522507544724873	0.450556951638823	False	False	MCF-7	ESR1		NA	NA			1	180232049	A	A	0.5647	G	0.4353	gnoMADg:nfe	1_180232049_A_G	1	180232049	A	G	1_180232049_A_G	47	0	3	2	0.327162977867203	SOAT1;LHX4;QSOX1	LHX4;TOR1AIP1
rs2304018	chr3	127779306	G	A	75	75	150	0.5	0.497919124321278	0.4524629	0.461510885056592	0.616877380059497	0.0400720631405537	0.448970421140044	0.650490227823257	0.539194132558044	False	False	MCF-7	ESR1		NA	NA			3	128060463	A	G	0.7566	A	0.2435	gnoMADg:nfe	3_128060463_G_A	3	128060463	G	A	3_128060463_G_A	92	2	2	4	0.353722334004024	RUVBL1;EEFSEC	RUVBL1;EEFSEC;ABTB1;SEC61A1	Lung function (FEV1/FVC);Lung function (FEV1/FVC)
rs9934468	chr16	52932090	C	T	54	56	110	0.490909090909091	0.512267139021963	0.4719454	0.436857396817501	0.611156218296914	0.0461789221071028	0.410899638586546	0.63216818216547	0.524006807557208	False	True	LNCaP	AR		NA	NA			16	52898178		T	0.5302	C	0.4698	gnoMADg:nfe	16_52898178_C_T	16	52898178	C	T	16_52898178_C_T	40	0	0	0	0.0464788732394366
rs2278745	chr10	71152091	T	C	100	111	211	0.4739336492891	0.513352359708445	0.42794655	0.474218964767879	0.615426186476348	0.0355102213893191	0.463059334524178	0.641505103926128	0.544822575622113	False	True	PANC-1	CTCF	True	NA	NA	MA1930.1_CTGCAGTnCnnnnnnnnnnCCAsyAGrkGGCrsyn	JASPAR	10	69392335	C	C	0.5257	T	0.4743	gnoMADg:nfe	10_69392335_T_C	10	69392335	T	C	10_69392335_T_C	45	0	3	0	0.159356136820926	TSPAN15;FAM241B;TACR2
rs11634224	chr15	102118149	A	G	83	91	174	0.477011494252874	0.517705224728837	0.44995945	0.456958593467532	0.605562835393771	0.0381466396505576	0.423449644955414	0.615461744832807	0.531260714430652	False	False	MCF-7	ESR1		NA	NA			15	101577946	G	A	0.5148	G	0.4852	gnoMADg:nfe	15_101577946_A_G	15	101577946	A	G	15_101577946_A_G	40	0	2	0	0.126156941649899	TM2D3;TARS3
rs12974057	chr19	15246479	A	G	84	44	128	0.65625	0.517705224728837	0.69592945	0.374865029483345	0.541298139587555	0.0453020512017639	0.354717986253365	0.569291584780387	0.45808158453545	False	False	MCF-7	ESR1		NA	NA			19	15135668	G	A	0.5331	G	0.4669	gnoMADg:nfe	19_15135668_A_G	19	15135668	A	G	19_15135668_A_G	38	0	2	1	0.320321931589537	NOTCH3;ILVBL	ILVBL
rs4125973	chr2	180946075	T	C	51	55	106	0.481132075471698	0.529411337425034	0.4663171	0.427747633598089	0.604947627481357	0.0476470689710577	0.406061841728703	0.641828082416177	0.516347630539723	False	False	MCF-7	ESR1		NA	NA			2	180081348	T	T	0.5369	C	0.4631	gnoMADg:nfe	2_180081348_T_C	2	180081348	T	C	2_180081348_T_C	94	0	0	0	0.0597585513078471
rs723212	chr10	61725913	A	G	58	55	113	0.513274336283186	0.486719102548402	0.4970989	0.425846687919625	0.60371434344041	0.0458842743656368	0.408460733089519	0.62599606421703	0.514780515680017	False	False	T-47D	PGR		NA	NA			10	59966155	A	A	0.5994	G	0.4007	gnoMADg:nfe	10_59966155_A_G	10	59966155	A	G	10_59966155_A_G	99	0	1	0	0.13943661971831	CCDC6
rs7818221	chr8	123023981	T	G	74	103	177	0.418079096045198	0.530455893596286	0.3821282	0.457849159376967	0.609264813320649	0.0385527144730253	0.432919277005795	0.627790925247626	0.533556986348808	False	False	MCF-7	ESR1	True	NA	NA	MA0112.1_CCAGGTCACCrTGrCCym;MA0112.3_nrGGTCACnrTGACCTk	JASPAR	8	122011742	T	T	0.8526	G	0.1474	gnoMADg:nfe	8_122011742_T_G	8	122011742	T	G	8_122011742_T_G	47	0	0	0	0.0199195171026157
rs724921	chr11	84379671	A	G	41	65	106	0.386792452830189	0.517705224728837	0.39262135	0.404287513265414	0.585934284232014	0.0478406697730803	0.383842864425942	0.61410540986903	0.495110898748714	False	False	MCF-7	ESR1		NA	NA			11	84668628	A	G	0.5143	A	0.4857	gnoMADg:nfe	11_84668628_A_G	11	84668628	A	G	11_84668628_A_G	78	0	0	0	0.0201207243460765
rs7525753	chr1	231111922	A	C	39	68	107	0.364485981308411	0.514362825199442	0.3512813	0.422164461202628	0.608666681628812	0.0480528093839841	0.405342821019014	0.634748381507147	0.51541557141572	False	False	MCF-7	ESR1		NA	NA			1	230976176	A	A	0.6747	C	0.3253	gnoMADg:nfe	1_230976176_A_C	1	230976176	A	C	1_230976176_A_C	85	5	5	2	0.259557344064386	CAPN9;TTC13;ARV1;FAM89A;C1orf198	TTC13;ARV1	Hematocrit;Hemoglobin;Red blood cell count;Hematocrit;Hemoglobin concentration
rs11172546	chr12	58732624	G	A	52	75	127	0.409448818897638	0.497919124321278	0.438265	0.392485791224045	0.557821496768836	0.0428231428089006	0.370278122086288	0.580884573294937	0.47515364399644	False	False	MCF-7	ESR1		NA	NA			12	58338841	G	G	0.8095	A	0.1905	gnoMADg:nfe	12_58338841_G_A	12	58338841	G	A	12_58338841_G_A	49	0	3	0	0.112877263581489	TSPAN31;ATP23;EEF1AKMT3
rs11114267	chr12	80298739	T	C	41	69	110	0.372727272727273	0.529411337425034	0.37684265	0.41184044173851	0.588530054583473	0.0472148362197134	0.385560153582686	0.614823827421624	0.500185248160992	False	False	MCF-7	ESR1		NA	NA			12	79904959	T	T	0.8654	C	0.1346	gnoMADg:nfe	12_79904959_T_C	12	79904959	T	C	12_79904959_T_C	39	0	0	0	0.0798792756539235
rs4132006	chr3	184281656	A	G	68	92	160	0.425	0.517705224728837	0.44227565	0.409842709954831	0.567518802440338	0.040564903283281	0.390713141732117	0.58788805327022	0.488680756197585	False	False	MCF-7	ESR1		NA	NA			3	184563868	G	G	0.519	A	0.481	gnoMADg:nfe	3_184563868_A_G	3	184563868	A	G	3_184563868_A_G	48	0	1	1	0.0929577464788732	EPHB3	DVL3
rs13126824	chr4	56680363	C	T	47	55	102	0.46078431372549	0.488080552783458	0.43031315	0.444000311505449	0.63130133415728	0.0483893380177924	0.414548139709412	0.651481196331596	0.537650822831365	False	False	MCF-7	ESR1		NA	NA			4	55814197	C	C	0.7676	T	0.2324	gnoMADg:nfe	4_55814197_C_T	4	55814197	C	T	4_55814197_C_T	38	0	2	0	0.112877263581489	CEP135;EXOC1
rs3749038	chr2	171569032	C	T	60	68	128	0.46875	0.488080552783458	0.5129537	0.371878617865128	0.532611838105174	0.0421058101829741	0.347438865422059	0.561577966521971	0.452245227985151	False	False	MCF-7	ESR1		NA	NA			2	170712522	C	C	0.6763	T	0.3237	gnoMADg:nfe	2_170712522_C_T	2	170712522	C	T	2_170712522_C_T	35	0	0	0	0.0663983903420523
rs11245007	chr10	128192985	C	T	79	77	156	0.506410256410256	0.501740622029185	0.5186995	0.411806739528651	0.56829043220934	0.0402317005479339	0.391365257060374	0.582003646550385	0.490048585868995	False	True	SK-N-SH	CTCF		NA	NA			10	126504416	T	C	0.7096	T	0.2904	gnoMADg:nfe	10_126504416_C_T	10	126504416	C	T	10_126504416_C_T	33	0	0	0	0.159356136820926
rs6122518	chr20	45378619	T	G	75	51	126	0.595238095238095	0.530455893596286	0.5991171	0.416364924646292	0.578599300074578	0.0424987666644823	0.386514038825365	0.592938665280968	0.497482112360435	False	False	MCF-7	ESR1		NA	NA			20	46749980	G	T	0.7741	G	0.2259	gnoMADg:nfe	20_46749980_T_G	20	46749980	T	G	20_46749980_T_G	43	0	0	1	0.1		SLC2A10
rs10796853	chr11	69610794	G	A	61	85	146	0.417808219178082	0.497919124321278	0.4350121	0.404850423753936	0.563222481696686	0.0412141611718807	0.382420791718866	0.593190101206978	0.484036452725311	False	False	MCF-7	ESR1		NA	NA			11	69796026	G	G	0.7607	A	0.2393	gnoMADg:nfe	11_69796026_G_A	11	69796026	G	A	11_69796026_G_A	63	0	0	0	0.0663983903420523
rs16832158	chr2	190758688	G	A	60	52	112	0.535714285714286	0.497919124321278	0.54223505	0.409440305135039	0.580209016481103	0.0450216490148236	0.389291591115087	0.6055352034882	0.494824660808071	False	False	MCF-7	ESR1		NA	NA			2	189893962	G	G	0.9506	A	0.04943	gnoMADg:nfe	2_189893962_G_A	2	189893962	G	A	2_189893962_G_A	47	0	7	2	0.173440643863179	MFSD6;SLC40A1;WDR75;PMS1;ASNSD1;ORMDL1;ANKAR	PMS1;ANKAR
rs10476196	chr5	176001253	G	A	260	279	539	0.482374768089054	0.502936923519813	0.4551045	0.482013683545916	0.571377347769714	0.0231874755357788	0.469574810493271	0.583442144824868	0.526695515657815	False	True	GM19239	CTCF		NA	NA			5	176574252	G	G	0.9991	A	0.0009409	gnoMADg:nfe	5_176574252_G_A	5	176574252	G	A	5_176574252_G_A	0	0	0	0	0.0798792756539235
rs4679909	chr3	160376851	C	T	31	76	107	0.289719626168224	0.488080552783458	0.3284555	0.359017092115323	0.546892111810872	0.0500741580929914	0.341767903381966	0.581797007138228	0.452954601963098	False	False	MCF-7	ESR1		NA	NA			3	160659063	C	C	0.663	T	0.337	gnoMADg:nfe	3_160659063_C_T	3	160659063	C	T	3_160659063_C_T	105	2	6	1	0.233601609657948	SMC4;B3GALNT1;KPNA4;TRIM59;NMD3;IFT80	SMC4	Liver enzyme levels (alanine transaminase);Mouth ulcers | mouth/teeth dental problems
rs10867297	chr9	81509121	T	C	45	56	101	0.445544554455446	0.529411337425034	0.3996419	0.45641153370039	0.637731931676556	0.0477585218024728	0.435143189407416	0.672743362301802	0.547071732688473	False	False	MCF-7	ESR1		NA	NA			9	78894205	T	T	0.8332	C	0.1668	gnoMADg:nfe	9_78894205_T_C	9	78894205	T	C	9_78894205_T_C	64	0	0	0	0
rs4976117	chr5	66989904	C	T	36	90	126	0.285714285714286	0.514054474934111	0.3168169	0.386693611582544	0.559725670116207	0.0467277080758826	0.355321953459435	0.589334286970839	0.473209640849375	False	True	T-47D	EP300		NA	NA			5	67694076	C	C	0.7673	T	0.2327	gnoMADg:nfe	5_67694076_C_T	5	67694076	C	T	5_67694076_C_T	48	0	0	0	0
rs2268545	chr1	168369018	T	C	51	62	113	0.451327433628319	0.529411337425034	0.42655575	0.439932134383345	0.611418170900924	0.0446998611892396	0.418877095948472	0.636897751372439	0.525675152642135	False	False	MCF-7	ESR1		NA	NA			1	168399780	T	C	0.6657	T	0.3344	gnoMADg:nfe	1_168399780_T_C	1	168399780	T	C	1_168399780_T_C	30	0	0	0	0.0531187122736418
rs2901600	chr1	171835654	G	A	47	59	106	0.443396226415094	0.497919124321278	0.4459706	0.413767914559033	0.587319997537706	0.0471417681010077	0.380232855384456	0.617055119742592	0.50054395604837	False	False	MCF-7	ESR1		NA	NA			1	171866514	G	A	0.5708	G	0.4292	gnoMADg:nfe	1_171866514_G_A	1	171866514	G	A	1_171866514_G_A	87	3	3	2	0.226760563380282	METTL13;DNM3;VAMP4	METTL13;DNM3	Mean platelet volume;Mean platelet (thrombocyte) volume;Mean platelet volume
rs10091158	chr8	40809189	C	T	66	61	127	0.519685039370079	0.501123443112638	0.4705878	0.462622435334068	0.622717445796587	0.0419594406072959	0.456812911024087	0.663528210379362	0.542669940565327	False	True	GM12892	STAG1		NA	NA			8	40951670	C	C	0.8608	T	0.1392	gnoMADg:nfe	8_40951670_C_T	8	40951670	C	T	8_40951670_C_T	55	0	0	0	0.0597585513078471
rs2274611	chr9	90342675	C	T	83	60	143	0.58041958041958	0.488080552783458	0.6119044	0.391967102260846	0.554556047380308	0.0417238936703795	0.357951035112574	0.565676774200679	0.473261574820577	False	False	MCF-7	ESR1		NA	NA			9	87727760	C	C	0.5533	T	0.4467	gnoMADg:nfe	9_87727760_C_T	9	87727760	C	T	9_87727760_C_T	53	1	1	0	0.325553319919517	CTSL		Cathepsin L1 levels
rs11805655	chr1	117750719	A	G	86	210	296	0.290540540540541	0.517705224728837	0.33314085	0.387024354533701	0.521378551519751	0.0347383916904644	0.36635196863393	0.541495741794207	0.454201453026726	False	False	MCF-7	ESR1		NA	NA			1	117208097	A	G	0.6736	A	0.3264	gnoMADg:nfe	1_117208097_A_G	1	117208097	A	G	1_117208097_A_G	60	0	2	0	0.112877263581489	TTF2;CD101
rs3820900	chr2	209358027	C	T	59	71	130	0.453846153846154	0.488080552783458	0.49068155	0.381390241613364	0.544073893764062	0.041684791539761	0.364514903472817	0.572048912940886	0.462732067688713	False	False	MCF-7	ESR1		NA	NA			2	208493302	T	T	0.7863	C	0.2137	gnoMADg:nfe	2_208493302_C_T	2	208493302	C	T	2_208493302_C_T	47	0	1	0	0.112877263581489	IDH1
rs17156146	chr10	1322617	C	T	79	72	151	0.52317880794702	0.488080552783458	0.474284	0.471379520727597	0.625715966661047	0.0404784900253591	0.457575720376155	0.653741898844866	0.548547743694322	False	False	MCF-7	ESR1		NA	NA			10	1280422	C	C	0.6811	T	0.3189	gnoMADg:nfe	10_1280422_C_T	10	1280422	C	T	10_1280422_C_T	52	0	2	1	0.246680080482897	GTPBP4;ADARB2	ADARB2
rs17071168	chr13	48612372	A	G	316	317	633	0.499210110584518	0.500006393220738	0.4872246	0.467719230316828	0.557270234201565	0.0227295247578932	0.453599084773512	0.575321077656898	0.512494732259197	False	True	GM19239	CTCF	True	NA	NA	MA1929.1_CTGCAnTnCCnnnnnnnnCCAsnAGrkGGCrsnn	JASPAR	13	48038236	G	A	0.8876	G	0.1124	gnoMADg:nfe	13_48038236_A_G	13	48038236	A	G	13_48038236_A_G	67	0	3	2	0.379678068410463	MED4;NUDT15;SUCLA2	MED4;SUCLA2
rs267286	chr5	114645507	A	C	78	87	165	0.472727272727273	0.495197210879716	0.4654414	0.43608583369453	0.587331576340592	0.0389387578335117	0.417598880645567	0.615282747115689	0.511708705017561	False	True	PANC-1	CTCF		NA	NA			5	115309810	C	C	0.8849	A	0.1151	gnoMADg:nfe	5_115309810_A_C	5	115309810	A	C	5_115309810_A_C	75	0	3	0	0.179275653923541	CCDC112;PGGT1B;TRIM36
rs4451272	chr8	128613730	A	G	147	73	220	0.668181818181818	0.517705224728837	0.66364515	0.436214473080733	0.578250007466844	0.036668585616256	0.40832958358962	0.596155039108307	0.507232240273788	False	False	MCF-7	ESR1		NA	NA			8	127601485	A	A	0.7367	G	0.2633	gnoMADg:nfe	8_127601485_A_G	8	127601485	A	G	8_127601485_A_G	47	0	0	0	0.0464788732394366
rs12156358	chr8	74283845	G	A	40	64	104	0.384615384615385	0.49669684472095	0.3596154	0.443087436662467	0.617483919736668	0.0467736037350924	0.411291185918759	0.641960668502407	0.530285678199567	False	True	K562	CEBPB		NA	NA			8	73371610	G	G	0.6477	A	0.3523	gnoMADg:nfe	8_73371610_G_A	8	73371610	G	A	8_73371610_G_A	67	0	0	2	0.173843058350101		RPL7;RDH10
rs489846	chr11	58703734	A	G	73	83	156	0.467948717948718	0.502464747586233	0.488964	0.406244654641793	0.563582595946258	0.0402153214879199	0.387043917446131	0.591735381675858	0.484913625294025	False	False	LNCaP	AR		NA	NA			11	58936261		A	0.5255	G	0.4747	gnoMADg:nfe	11_58936261_A_G	11	58936261	A	G	11_58936261_A_G	41	0	4	0	0.146076458752515	GLYATL1;GLYATL2;FAM111A;FAM111B
rs7514366	chr1	192885481	A	G	59	76	135	0.437037037037037	0.517705224728837	0.4132542	0.439112010724532	0.603997697005212	0.0428903158779136	0.420420308672606	0.630279332431186	0.521554853864872	False	False	MCF-7	ESR1		NA	NA			1	192916351	A	A	0.6299	G	0.3701	gnoMADg:nfe	1_192916351_A_G	1	192916351	A	G	1_192916351_A_G	60	0	1	1	0.126156941649899	RGS2	GLRX2
rs8012907	chr14	21102432	G	A	62	81	143	0.433566433566434	0.497919124321278	0.421578	0.428541713985998	0.592487353155407	0.0421968335667775	0.40691336317117	0.618471234051991	0.510514533570702	False	False	MCF-7	ESR1		NA	NA			14	20634273	A	A	0.6232	G	0.3768	gnoMADg:nfe	14_20634273_G_A	14	20634273	G	A	14_20634273_G_A	35	0	0	0	0.0730382293762575
rs9438876	chr1	25241116	A	G	147	91	238	0.617647058823529	0.493795239909772	0.6205038	0.431291544532742	0.566096014307678	0.0355936861856918	0.405309467585345	0.582200633226405	0.49869377942021	False	True	HEK293	GLIS1		NA	NA			1	24914625	G	G	0.5369	A	0.4631	gnoMADg:nfe	1_24914625_A_G	1	24914625	A	G	1_24914625_A_G	91	2	1	0	0.146277665995976	RUNX3		Lymphocyte counts;Lung function (FEV1/FVC)
rs2570131	chr15	87607311	A	G	68	65	133	0.511278195488722	0.517705224728837	0.4702891	0.455860416229945	0.616452712172283	0.0423632174703543	0.433132163742763	0.641617782079341	0.536156564201114	False	False	MCF-7	ESR1		NA	NA			15	87064080	G	A	0.6552	G	0.3448	gnoMADg:nfe	15_87064080_A_G	15	87064080	A	G	15_87064080_A_G	66	0	0	0	0
rs847330	chr14	72829597	G	A	69	48	117	0.58974358974359	0.493784570328569	0.62517415	0.382490350368966	0.548450287275628	0.0439881290066257	0.360368949850057	0.576284993743254	0.465470318822297	False	True	MCF-7	FOXA1		NA	NA			14	72362889	G	G	0.7132	A	0.2868	gnoMADg:nfe	14_72362889_G_A	14	72362889	G	A	14_72362889_G_A	55	1	0	0	0.0267605633802817			Pulse rate automated reading
rs10125974	chr9	117476623	T	C	75	51	126	0.595238095238095	0.529411337425034	0.60719595	0.408068000419517	0.573727235833046	0.0433824139455418	0.388747794455849	0.601035806484137	0.490897618126281	False	False	MCF-7	ESR1		NA	NA			9	114714343	C	C	0.5624	T	0.4376	gnoMADg:nfe	9_114714343_T_C	9	114714343	T	C	9_114714343_T_C	43	0	6	2	0.233601609657948	TEX48;ORM2;ORM1;ATP6V1G1;AKNA;WHRN	TEX48;AKNA
rs3134030	chr8	94806857	G	A	74	82	156	0.474358974358974	0.497919124321278	0.4582687	0.430385838171041	0.585752333173947	0.0411990739831634	0.422061646526911	0.624616917487904	0.508069085672494	False	False	MCF-7	ESR1		NA	NA			8	93794629	A	A	0.5828	G	0.4172	gnoMADg:nfe	8_93794629_G_A	8	93794629	G	A	8_93794629_G_A	107	0	1	2	0.219919517102616	PDP1	CIBAR1;PDP1
rs2238777	chr22	19758228	A	G	76	38	114	0.666666666666667	0.517705224728837	0.63541395	0.440271491041295	0.622496688436891	0.0483018782106456	0.414326025169811	0.653881757806583	0.531384089739093	False	False	MCF-7	ESR1		NA	NA			22	19770705	G	A	0.5227	G	0.4773	gnoMADg:nfe	22_19770705_A_G	22	19770705	A	G	22_19770705_A_G	89	0	5	4	0.253118712273642	RTL10;TXNRD2;COMT;TBX1;GNB1L	RTL10;TBX1;SCARF2;GNB1L
rs500266	chr11	78939405	C	A	73	57	130	0.561538461538462	0.503582165596104	0.5687884	0.413176792265468	0.576723397570378	0.0434533403481438	0.398225288492819	0.607652694704623	0.494950094917923	False	False	MCF-7	ESR1	True	NA	NA	MA0112.1_CCAGGTCACCrTGrCCym	JASPAR	11	79228360	C	A	0.5278	C	0.4722	gnoMADg:nfe	11_79228360_C_A	11	79228360	C	A	11_79228360_C_A	29	0	0	0	0.0599597585513078
rs9297909	chr8	93424621	T	G	70	49	119	0.588235294117647	0.530455893596286	0.5726089	0.429906304317407	0.600101573126897	0.0450586352603908	0.404417492111519	0.627424532669202	0.515003938722152	False	False	MCF-7	ESR1		NA	NA			8	92412393	G	G	0.5249	T	0.4751	gnoMADg:nfe	8_92412393_T_G	8	92412393	T	G	8_92412393_T_G	65	0	0	0	0.0265593561368209
rs348636	chr12	62450436	G	T	95	89	184	0.516304347826087	0.484575745000887	0.55995305	0.387337793825176	0.531265973272304	0.0363979389601947	0.359941131196586	0.550162562765989	0.45930188354874	False	False	MCF-7	ESR1		NA	NA			12	62056655	G	G	0.7392	T	0.2608	gnoMADg:nfe	12_62056655_G_T	12	62056655	G	T	12_62056655_G_T	42	0	2	0	0.11307847082495	USP15;TAFA2
rs12079196	chr1	40648698	G	A	164	158	322	0.509316770186335	0.504909377913234	0.502436	0.450968343723036	0.555466920660009	0.0281868044605567	0.434157327945311	0.579485506205214	0.503217632191522	False	True	GM12891	CTCF		NA	NA			1	40183026	A	G	0.7445	A	0.2555	gnoMADg:nfe	1_40183026_G_A	1	40183026	G	A	1_40183026_G_A	73	0	5	2	0.212877263581489	ZMPSTE24;PPT1;COL9A2;PPIE;CAP1	ZMPSTE24;PPT1
rs1074780	chr7	47847679	G	A	101	127	228	0.442982456140351	0.501853127671895	0.45135485	0.420297768360373	0.558737597266021	0.0361055325005043	0.394342530141304	0.578219155601679	0.489517682813197	False	True	PANC-1	CTCF		NA	NA			7	47808081	G	A	0.7349	G	0.2651	gnoMADg:nfe	7_47808081_G_A	7	47808081	G	A	7_47808081_G_A	35	0	0	0	0.0995975855130785
rs1047183	chr12	81103085	A	G	50	57	107	0.467289719626168	0.517705224728837	0.45309545	0.431011484726472	0.603797070142051	0.0454326678821106	0.403320655038367	0.625866659409124	0.517404277434262	False	False	MCF-7	ESR1		NA	NA			12	80709306	A	A	0.761	G	0.239	gnoMADg:nfe	12_80709306_A_G	12	80709306	A	G	12_80709306_A_G	59	0	1	0	0.0865191146881288	LIN7A
rs16891517	chr6	26285744	A	G	109	117	226	0.482300884955752	0.484816489473303	0.4949215	0.424287127866657	0.558722214169052	0.0349413842425861	0.402825709403814	0.569414470364052	0.491504671017855	False	True	A549	MAFK		NA	NA			6	26285516	A	A	0.9717	G	0.02828	gnoMADg:nfe	6_26285516_A_G	6	26285516	A	G	6_26285516_A_G	90	4	7	0	0.172635814889336	BTN3A1;BTN3A2;H1-3;H4C8;BTN2A2;H2BC5;BTN2A1		Mean corpuscular hemoglobin;Mean corpuscular hemoglobin concentration;Mean corpuscular hemoglobin;Mean corpuscular hemoglobin concentration
rs1874647	chr4	55721469	G	A	64	37	101	0.633663366336634	0.497919124321278	0.6669753	0.375438055524883	0.558027794005146	0.0499586783704437	0.339524708533623	0.584990441814377	0.466732924765015	False	False	MCF-7	ESR1		NA	NA			4	54855303	A	A	0.7758	G	0.2242	gnoMADg:nfe	4_54855303_G_A	4	54855303	G	A	4_54855303_G_A	68	2	0	0	0.0398390342052314			Hematocrit;Hemoglobin concentration
rs1895874	chr8	95675372	G	A	79	43	122	0.647540983606557	0.497919124321278	0.62832875	0.434438573392618	0.607341868716124	0.0454280919335132	0.409042968865338	0.632185002825903	0.520890221054371	False	False	MCF-7	ESR1		NA	NA			8	94663144	A	A	0.5175	G	0.4825	gnoMADg:nfe	8_94663144_G_A	8	94663144	G	A	8_94663144_G_A	100	5	3	1	0.219919517102616	VIRMA;RAD54B;DPY19L4	DPY19L4	Impedance of arm (left);Body mass index (bmi);Body mass index (bmi);Leg fat percentage (right);Impedance of whole body
rs11581172	chr1	45121515	C	T	75	78	153	0.490196078431373	0.501740622029185	0.5199959	0.385572308069269	0.542041440195283	0.0402116553422224	0.380225143846742	0.575099583824181	0.463806874132276	False	True	SK-N-SH	CTCF		NA	NA			1	44655843	C	C	0.681	T	0.319	gnoMADg:nfe	1_44655843_C_T	1	44655843	C	T	1_44655843_C_T	64	0	5	1	0.293963782696177	ZSWIM5;TESK2;RNF220;TMEM53;ARMH1	RNF220
rs10503848	chr8	29361255	A	G	67	71	138	0.485507246376812	0.517705224728837	0.47835235	0.43124701873545	0.597320257220834	0.0427019969502455	0.398813059323484	0.610976205557668	0.514283637978142	False	True	MCF-7	ESR1		NA	NA			8	29503738	A	A	0.6489	G	0.3511	gnoMADg:nfe	8_29503738_A_G	8	29503738	A	G	8_29503738_A_G	60	0	0	0	0.0796780684104628
rs4682349	chr3	111762752	C	T	243	284	527	0.461100569259962	0.503760342476131	0.510058	0.406707120108066	0.495623053304389	0.0227135750741822	0.392476414205847	0.505579254987831	0.451165086706228	False	True	GM12891	CTCF		NA	NA			3	112043905	T	T	0.9567	C	0.04331	gnoMADg:nfe	3_112043905_C_T	3	112043905	C	T	3_112043905_C_T	46	0	0	0	0.0865191146881288
rs12280812	chr11	60384220	A	G	40	62	102	0.392156862745098	0.517705224728837	0.44000115	0.367113176794863	0.548353367882807	0.0477205219057619	0.349204337573753	0.573225420388897	0.457733272338835	False	False	MCF-7	ESR1		NA	NA			11	60616747	A	A	0.8961	G	0.1039	gnoMADg:nfe	11_60616747_A_G	11	60616747	A	G	11_60616747_A_G	30	0	4	1	0.192555331991952	MS4A6A;MS4A14;MS4A7;MS4A8	MS4A13
rs9324568	chr8	142870593	C	T	83	64	147	0.564625850340136	0.488080552783458	0.5870358	0.400487377299375	0.557559131491395	0.0412884388749925	0.367935313191736	0.570138257884458	0.479023254395385	False	False	MCF-7	ESR1		NA	NA			8	141789232	C	C	0.5302	T	0.4698	gnoMADg:nfe	8_141789232_C_T	8	141789232	C	T	8_141789232_C_T	46	0	0	0	0.0265593561368209
rs3019418	chr8	109700663	C	T	127	75	202	0.628712871287129	0.488080552783458	0.61021635	0.436047212840683	0.584569866422064	0.0374837722173172	0.425248565735851	0.609561649906467	0.510308539631373	False	False	MCF-7	ESR1		NA	NA			8	108688434	T	T	0.6589	C	0.3411	gnoMADg:nfe	8_108688434_C_T	8	108688434	C	T	8_108688434_C_T	59	0	0	0	0.0796780684104628
rs4855712	chr3	108995034	G	A	114	120	234	0.487179487179487	0.501853127671895	0.45992605	0.463564244383864	0.591808476206491	0.0333225398796685	0.439280691067764	0.60323105377479	0.527686360295177	False	True	PANC-1	CTCF		NA	NA			3	109276187	G	G	0.6464	A	0.3536	gnoMADg:nfe	3_109276187_G_A	3	109276187	G	A	3_109276187_G_A	37	0	0	0	0.0597585513078471
rs3806586	chr2	128433897	C	A	59	71	130	0.453846153846154	0.503582165596104	0.4550501	0.414163593528983	0.577988184403053	0.0424135603911131	0.394134734084331	0.608675270614173	0.496075888966018	False	False	MCF-7	ESR1		NA	NA			2	127676323	C	C	0.8576	A	0.1424	gnoMADg:nfe	2_127676323_C_A	2	127676323	C	A	2_127676323_C_A	40	2	6	2	0.219718309859155	POLR2D;MYO7B;IWS1;LIMS2;SFT2D3;MAP3K2	LIMS2;WDR33	White blood cell count;White blood cell count
rs993521	chr3	145758307	T	G	50	54	104	0.480769230769231	0.530455893596286	0.5314906	0.367988259140848	0.538093533128172	0.0468262640953408	0.333756707457056	0.563902362844628	0.45304089613451	False	False	MCF-7	ESR1		NA	NA			3	146040520	T	G	0.6906	T	0.3094	gnoMADg:nfe	3_146040520_T_G	3	146040520	T	G	3_146040520_T_G	59	3	0	1	0.166197183098592		PLOD2	Standing height;Sitting height;Procollagen-lysine2-oxoglutarate 5-dioxygenase 2 measurement
rs4238844	chr16	3010466	C	T	98	138	236	0.415254237288136	0.488080552783458	0.39286575	0.45825239793306	0.59084265372879	0.0344904088461332	0.437151729149345	0.604769825827504	0.524547525830925	False	False	MCF-7	ESR1		NA	NA			16	2960465	T	C	0.6391	T	0.3608	gnoMADg:nfe	16_2960465_C_T	16	2960465	C	T	16_2960465_C_T	64	0	10	3	0.300201207243461	PKMYT1;IL32;GREP1;THOC6;CLDN9;MMP25;BICDL2;FLYWCH1;PAQR4;KREMEN2	MMP25;BICDL2;FLYWCH1
rs7528949	chr1	180232890	G	A	56	94	150	0.373333333333333	0.497919124321278	0.4065448	0.390885675775738	0.549566865701384	0.0416229351049961	0.358629397599351	0.569254283806327	0.470226270738561	False	False	MCF-7	ESR1		NA	NA			1	180263755	A	A	0.5324	G	0.4676	gnoMADg:nfe	1_180263755_G_A	1	180263755	G	A	1_180263755_G_A	71	0	3	1	0.280281690140845	ACBD6;LHX4;QSOX1	ACBD6
rs10208384	chr2	3707775	G	T	63	54	117	0.538461538461538	0.484575745000887	0.49425235	0.460781412866121	0.630049601156702	0.0445022896284991	0.439429112397583	0.653657854133253	0.545415507011412	False	False	MCF-7	ESR1		NA	NA			2	3660185	G	G	0.8299	T	0.1701	gnoMADg:nfe	2_3660185_G_T	2	3660185	G	T	2_3660185_G_T	62	0	0	0	0.159356136820926
rs5744798	chr12	133245149	A	G	58	57	115	0.504347826086956	0.517705224728837	0.5220067	0.405019651116489	0.57592753473456	0.0446448140791759	0.373516150380259	0.594522800545339	0.490473592925525	False	False	MCF-7	ESR1		NA	NA			12	132668563	G	A	0.5651	G	0.4349	gnoMADg:nfe	12_132668563_A_G	12	132668563	A	G	12_132668563_A_G	77	2	9	5	0.440241448692153	ANKLE2;P2RX2;LRCOL1;FBRSL1;PXMP2;ZNF605;PGAM5;POLE;GOLGA3	ANKLE2;FBRSL1;PXMP2;PGAM5;POLE	Mean platelet volume;Mean platelet volume
rs4657570	chr1	166554578	C	T	119	289	408	0.291666666666667	0.505138236778584	0.301287	0.439375485282968	0.555869098300589	0.0298719216574721	0.407954842119572	0.559152355550055	0.497622291791778	False	True	K562	NFE2		NA	NA			1	166585341	C	C	0.6487	T	0.3513	gnoMADg:nfe	1_166585341_C_T	1	166585341	C	T	1_166585341_C_T	47	0	3	0	0.0796780684104628	ILDR2;POGK;MAEL
rs4245439	chr11	74732230	G	T	66	73	139	0.474820143884892	0.484575745000887	0.48328395	0.415099574653846	0.573780764579492	0.0416229351049961	0.382843296477459	0.593468182684435	0.494440169616669	False	False	MCF-7	ESR1		NA	NA			11	75021185	T	G	0.5355	T	0.4645	gnoMADg:nfe	11_75021185_G_T	11	75021185	G	T	11_75021185_G_T	50	0	5	2	0.353521126760563	XRRA1;SLCO2B1;RNF169;OR2AT4;NEU3	XRRA1;SPCS2
rs1807405	chr8	137678751	T	C	80	65	145	0.551724137931034	0.529411337425034	0.5658319	0.415681014655703	0.56780373563518	0.0401480706921115	0.385418961829522	0.587746350168493	0.491742375145441	False	False	MCF-7	ESR1		NA	NA			8	136666508	T	T	0.7076	C	0.2924	gnoMADg:nfe	8_136666508_T_C	8	136666508	T	C	8_136666508_T_C	72	0	0	0	0
rs12588815	chr14	95944792	C	T	82	63	145	0.56551724137931	0.488080552783458	0.59182405	0.383168700619231	0.542366073685126	0.0409620459676871	0.366033261924196	0.573373466332636	0.462767387152178	False	False	MCF-7	ESR1		NA	NA			14	95478455	C	C	0.7978	T	0.2022	gnoMADg:nfe	14_95478455_C_T	14	95478455	C	T	14_95478455_C_T	61	0	0	0	0.0597585513078471
rs1112062	chr6	147501449	A	G	65	62	127	0.511811023622047	0.502464747586233	0.4850417	0.444751550956501	0.608896137533136	0.0428734044547913	0.427163738895154	0.634812725782513	0.526823844244819	False	False	LNCaP	AR		NA	NA			6	147180313	A	A	0.7215	G	0.2785	gnoMADg:nfe	6_147180313_A_G	6	147180313	A	G	6_147180313_A_G	55	0	0	0	0.0663983903420523
rs981395	chr2	20346774	T	G	68	74	142	0.47887323943662	0.530455893596286	0.53151285	0.375060388240069	0.527757086883982	0.0399364537999179	0.355119597981477	0.547578660326281	0.451408737562026	False	False	MCF-7	ESR1		NA	NA			2	20147013	G	T	0.5207	G	0.4793	gnoMADg:nfe	2_20147013_T_G	2	20147013	T	G	2_20147013_T_G	78	1	2	0	0.0995975855130785	SDC1;WDR35		Total testosterone levels
rs12542146	chr8	10447763	A	G	96	95	191	0.50261780104712	0.51275966234742	0.51182905	0.420715997025869	0.565417813622189	0.0373853479924653	0.394473644779525	0.57541781271383	0.493066905324029	False	True	HCPEpiC	CTCF		NA	NA			8	10590253	A	A	0.7649	G	0.2351	gnoMADg:nfe	8_10590253_A_G	8	10590253	A	G	8_10590253_A_G	49	0	1	1	0.106237424547284	FAM167A	PRSS55
rs17428350	chr9	88213311	C	T	57	44	101	0.564356435643564	0.488080552783458	0.6073751	0.366708440056004	0.546093005032326	0.0480312850542717	0.345763013293168	0.585432020194677	0.456400722544165	False	False	MCF-7	ESR1		NA	NA			9	85598396	C	C	0.9194	T	0.08061	gnoMADg:nfe	9_85598396_C_T	9	85598396	C	T	9_85598396_C_T	68	0	1	0	0.0665995975855131	NAA35
rs10751328	chr10	44142466	G	A	48	57	105	0.457142857142857	0.497919124321278	0.4926714	0.385700311901077	0.554907661044111	0.0461149836907237	0.343369139914673	0.573764719027914	0.470303986472594	False	False	MCF-7	ESR1		NA	NA			10	43647018	A	G	0.7021	A	0.2979	gnoMADg:nfe	10_43647018_G_A	10	43647018	G	A	10_43647018_G_A	44	0	1	1	0.280684104627767	ZNF239	ZNF485
rs636757	chr2	135214862	C	T	58	50	108	0.537037037037037	0.488080552783458	0.4882679	0.462232136655195	0.635237982571998	0.0460992032452864	0.440545167376124	0.660272283526094	0.548735059613596	False	False	MCF-7	ESR1		NA	NA			2	134457291	T	C	0.543	T	0.457	gnoMADg:nfe	2_134457291_C_T	2	134457291	C	T	2_134457291_C_T	55	0	1	1	0.300201207243461	TMEM163	TMEM163
rs1245652	chr12	62600764	C	T	81	69	150	0.54	0.488080552783458	0.50555985	0.454004782179644	0.614109315498994	0.0408717511525915	0.42485125820023	0.634850987427624	0.534057048839319	False	False	MCF-7	ESR1		NA	NA			12	62206983	C	C	0.5948	T	0.4052	gnoMADg:nfe	12_62206983_C_T	12	62206983	C	T	12_62206983_C_T	46	0	2	1	0.239637826961771	USP15;TAFA2	TAFA2
rs1036532	chr15	97010136	T	G	50	54	104	0.480769230769231	0.530455893596286	0.5094373	0.391166936986933	0.56444568243944	0.0465624725646265	0.362896090238625	0.588844200625746	0.477806309713186	False	False	MCF-7	ESR1		NA	NA			15	96466906	T	T	0.7544	G	0.2456	gnoMADg:nfe	15_96466906_T_G	15	96466906	T	G	15_96466906_T_G	39	0	0	0	0.0464788732394366
rs1514221	chr8	138593555	C	T	53	58	111	0.477477477477477	0.488080552783458	0.43829985	0.460869882595041	0.630155720665173	0.0443011973880983	0.427942173553731	0.642507033930661	0.545512801630107	False	False	MCF-7	ESR1		NA	NA			8	137581312	C	C	0.5481	T	0.4519	gnoMADg:nfe	8_137581312_C_T	8	137581312	C	T	8_137581312_C_T	41	0	0	0	0
rs7554913	chr1	176008112	G	A	74	56	130	0.569230769230769	0.497919124321278	0.58142365	0.405147071718906	0.569709037429801	0.044017757788752	0.392352513636304	0.602632895061704	0.487428054574353	False	False	MCF-7	ESR1		NA	NA			1	176038976	A	A	0.8629	G	0.1371	gnoMADg:nfe	1_176038976_G_A	1	176038976	G	A	1_176038976_G_A	69	2	1	0	0.172837022132797	COP1		Appendicular lean mass;Appendicular lean mass
rs12889916	chr14	38680080	T	C	69	65	134	0.514925373134328	0.529411337425034	0.4659145	0.467766733668718	0.628536413729748	0.041680196197743	0.446056394330581	0.658289920721435	0.548151573699233	False	False	MCF-7	ESR1		NA	NA			14	38210875	T	T	0.6818	C	0.3182	gnoMADg:nfe	14_38210875_T_C	14	38210875	T	C	14_38210875_T_C	49	0	1	0	0.0865191146881288	SSTR1
rs11190786	chr10	102757442	A	G	222	250	472	0.470338983050847	0.501320508471117	0.5093404	0.409607329258744	0.504777453457999	0.0250585800092841	0.399844571142252	0.524910364673926	0.457192391358371	False	True	GM12878	CTCF		NA	NA			10	100997685	G	A	0.8001	G	0.1999	gnoMADg:nfe	10_100997685_A_G	10	100997685	A	G	10_100997685_A_G	132	4	5	2	0.400402414486921	MRPL43;SEMA4G;SLF2;TWNK;LZTS2	MRPL43;LZTS2	Mean platelet (thrombocyte) volume;Appendicular lean mass;Comparative height size at age 10;Appendicular lean mass
rs150925	chr16	2324069	T	G	107	70	177	0.604519774011299	0.530455893596286	0.60645845	0.41290391410181	0.566881650769402	0.0394877849623443	0.393072501932016	0.597856761845372	0.489892782435606	False	False	MCF-7	ESR1		NA	NA			16	2274068	G	G	0.5958	T	0.4042	gnoMADg:nfe	16_2274068_T_G	16	2274068	T	G	16_2274068_T_G	33	0	4	2	0.199597585513078	MLST8;RNPS1;BRICD5;ECI1	MLST8;RNPS1
rs4073263	chr2	16214382	A	G	68	76	144	0.472222222222222	0.517705224728837	0.49225275	0.407398109079402	0.566709613094858	0.0410933077745695	0.379057278447854	0.584868421558434	0.48705386108713	False	False	MCF-7	ESR1		NA	NA			2	16074260	G	A	0.5476	G	0.4524	gnoMADg:nfe	2_16074260_A_G	2	16074260	A	G	2_16074260_A_G	70	0	0	0	0.0464788732394366
rs10128809	chr12	43141068	C	T	63	55	118	0.533898305084746	0.488080552783458	0.51337695	0.44110770970819	0.60654568235024	0.0433647590621131	0.41412181937871	0.63025207042651	0.523826696029215	False	False	MCF-7	ESR1		NA	NA			12	42747266	C	C	0.5929	T	0.4071	gnoMADg:nfe	12_42747266_C_T	12	42747266	C	T	12_42747266_C_T	65	0	1	0	0.112877263581489	PRICKLE1
rs281757	chr8	108631982	T	C	90	54	144	0.625	0.529411337425034	0.6062833	0.445098619602196	0.603278528141795	0.0414837149394616	0.423146440707413	0.619123289817087	0.524188573871995	False	False	MCF-7	ESR1		NA	NA			8	107619754	T	C	0.6815	T	0.3185	gnoMADg:nfe	8_107619754_T_C	8	107619754	T	C	8_107619754_T_C	54	0	1	0	0.172635814889336	ANGPT1
rs10796853	chr11	69610794	G	A	61	85	146	0.417808219178082	0.497919124321278	0.4350121	0.404850423753936	0.563222481696686	0.0412141611718807	0.382420791718866	0.593190101206978	0.484036452725311	False	False	MCF-7	ESR1		NA	NA			11	69796026	G	G	0.7607	A	0.2393	gnoMADg:nfe	11_69796026_G_A	11	69796026	G	A	11_69796026_G_A	63	0	0	0	0.0663983903420523
rs2076707	chr22	47057191	C	T	85	64	149	0.570469798657718	0.488080552783458	0.53407315	0.461244448390025	0.617556617995952	0.0410993330448552	0.430940474208798	0.636839690325138	0.539400533192988	False	False	MCF-7	ESR1	True	NA	NA	MA0112.1_CCAGGTCACCrTGrCCym	JASPAR	22	46661294	T	C	0.7041	T	0.2959	gnoMADg:nfe	22_46661294_C_T	22	46661294	C	T	22_46661294_C_T	69	0	2	1	0.273239436619718	GRAMD4;CERK	GRAMD4
rs4831770	chr8	12585825	A	T	95	100	195	0.487179487179487	0.506396573739519	0.5308449	0.388054182856395	0.530103183532078	0.0366072029129709	0.371114145851855	0.543866897399469	0.459078683194237	False	True	LNCaP	FOXA1		NA	NA			8	12728316	A	T	0.5836	A	0.4163	gnoMADg:nfe	8_12728316_A_T	8	12728316	A	T	8_12728316_A_T	35	0	0	0	0.132997987927565
rs1148369	chr3	150475420	T	C	59	127	186	0.317204301075269	0.499777415341534	0.3336101	0.406476478033164	0.560378401644474	0.0410325373754213	0.37593338879326	0.577846354621199	0.483427439838819	False	False	T-47D	ESR1		NA	NA			3	150757633	C	C	0.738	T	0.2619	gnoMADg:nfe	3_150757633_T_C	3	150757633	T	C	3_150757633_T_C	45	0	1	0	0.139637826961771	SIAH2
rs6488520	chr12	12540702	T	C	60	41	101	0.594059405940594	0.529411337425034	0.619197	0.38221858061796	0.570085951950983	0.0499182353889458	0.362489797244363	0.610177430388906	0.476152266284471	False	False	MCF-7	ESR1		NA	NA			12	12387768	T	T	0.7844	C	0.2156	gnoMADg:nfe	12_12387768_T_C	12	12387768	T	C	12_12387768_T_C	65	0	2	0	0.199195171026157	BORCS5;DUSP16
rs818533	chr5	32501998	A	G	69	34	103	0.669902912621359	0.486719102548402	0.681429	0.39254655383538	0.584303199020215	0.049550147731825	0.364055394145861	0.610838065557629	0.488424876427797	False	True	T-47D	PGR		NA	NA			5	32501892	G	G	0.9493	A	0.05069	gnoMADg:nfe	5_32501892_A_G	5	32501892	A	G	5_32501892_A_G	38	0	1	1	0.112877263581489	GOLPH3	DROSHA
rs9802772	chr9	134239695	C	T	58	43	101	0.574257425742574	0.488080552783458	0.5239157	0.455879241032514	0.635365181882624	0.0476210433494494	0.430043556135637	0.6677014298182	0.545622211457569	False	False	MCF-7	ESR1		NA	NA			9	131364308	T	T	0.5595	C	0.4405	gnoMADg:nfe	9_131364308_C_T	9	131364308	C	T	9_131364308_C_T	50	0	1	0	0.0730382293762575	POMT1
rs1395787	chr3	100852656	C	A	53	56	109	0.486238532110092	0.503582165596104	0.4637717	0.438479018219948	0.611602474799059	0.0455890211390001	0.412586073185382	0.63501604470719	0.525040746509503	False	False	MCF-7	ESR1		NA	NA			3	101133812	A	A	0.6166	C	0.3834	gnoMADg:nfe	3_101133812_C_A	3	101133812	C	A	3_101133812_C_A	47	0	4	0	0.0663983903420523	PCNP;CEP97;NXPE3;SENP7
rs225386	chr21	43682938	A	G	53	100	153	0.34640522875817	0.488355764817809	0.3586426	0.412470759915211	0.571492020705116	0.0414917514838218	0.390835913386873	0.597021911965719	0.491981390310164	False	True	T-47D	ESR1		NA	NA			21	42262828	G	G	0.522	A	0.478	gnoMADg:nfe	21_42262828_A_G	21	42262828	A	G	21_42262828_A_G	44	0	1	0	0.132997987927565	ABCG1
rs6996500	chr8	88153857	A	C	44	86	130	0.338461538461538	0.514362825199442	0.36258495	0.392576973307732	0.556902917211225	0.0441110314771946	0.37113123598244	0.586639272986909	0.474739945259478	False	False	MCF-7	ESR1		NA	NA			8	87141629	A	A	0.5264	C	0.4736	gnoMADg:nfe	8_87141629_A_C	8	87141629	A	C	8_87141629_A_C	56	0	0	0	0.0466800804828974
rs12369172	chr12	54920566	T	C	69	75	144	0.479166666666667	0.529411337425034	0.485648	0.423795136779407	0.576904365582698	0.0399643530033629	0.398358111748094	0.595472824523305	0.500349751181052	False	False	MCF-7	ESR1		NA	NA			12	54526782	T	T	0.7079	C	0.2921	gnoMADg:nfe	12_54526782_T_C	12	54526782	T	C	12_54526782_T_C	47	0	1	0	0.146076458752515	PDE1B
rs974844	chr3	132062231	A	C	52	56	108	0.481481481481481	0.495886527454612	0.5249524	0.37667084255511	0.54651721516322	0.0453932684082275	0.349718820867125	0.56998693696384	0.461594028859165	False	True	GM12892	STAG1		NA	NA			3	132343387	A	A	0.8245	C	0.1755	gnoMADg:nfe	3_132343387_A_C	3	132343387	A	C	3_132343387_A_C	54	0	2	1	0.273038229376258	ACP3;DNAJC13	ACP3
rs1551066	chr3	156009925	C	T	72	65	137	0.525547445255474	0.488080552783458	0.49702615	0.450391322664343	0.608030951853738	0.0418683883192014	0.430099987845962	0.635481780595731	0.529211137259041	False	False	MCF-7	ESR1		NA	NA			3	156292136	T	C	0.6699	T	0.3301	gnoMADg:nfe	3_156292136_C_T	3	156292136	C	T	3_156292136_C_T	59	0	0	0	0.0995975855130785
rs2030034	chr3	187696799	G	T	43	60	103	0.41747572815534	0.484575745000887	0.4216917	0.40928631667164	0.592268752768949	0.0478204224875798	0.382558141430903	0.617744020457274	0.500777534720294	False	False	MCF-7	ESR1		NA	NA			3	187979011	G	G	0.9019	T	0.09805	gnoMADg:nfe	3_187979011_G_T	3	187979011	G	T	3_187979011_G_T	54	0	0	0	0.0464788732394366
rs1893922	chr11	75878041	G	T	71	71	142	0.5	0.484575745000887	0.4475174	0.464351789482019	0.622957142124943	0.041624297896908	0.444913318843818	0.648290901961859	0.543654465803481	False	False	MCF-7	ESR1		NA	NA			11	76166997	G	G	0.6204	T	0.3796	gnoMADg:nfe	11_76166997_G_T	11	76166997	G	T	11_76166997_G_T	68	0	2	1	0.22635814889336	UVRAG;WNT11	WNT11
rs627500	chr12	52947176	C	T	99	65	164	0.603658536585366	0.488080552783458	0.601059	0.42161476945767	0.576944085708661	0.0402738165680266	0.401036837220509	0.596100277625769	0.499279427583166	False	False	MCF-7	ESR1		NA	NA			12	52553392	C	C	0.6038	T	0.3962	gnoMADg:nfe	12_52553392_C_T	12	52553392	C	T	12_52553392_C_T	40	0	4	0	0.165995975855131	KRT72;KRT77;KRT74;KRT73
rs1519477	chr2	17729315	C	T	52	61	113	0.460176991150442	0.488080552783458	0.4942322	0.381011016735784	0.551949679844023	0.0443059204502701	0.357812542701661	0.57851046626262	0.466480348289904	False	False	MCF-7	ESR1		NA	NA			2	17548048	C	C	0.7204	T	0.2796	gnoMADg:nfe	2_17548048_C_T	2	17548048	C	T	2_17548048_C_T	85	1	1	1	0.207243460764587	SMC6	VSNL1	Pulse rate automated reading
rs2778665	chr10	32057106	A	G	55	61	116	0.474137931034483	0.517705224728837	0.45671185	0.43611937137384	0.603926381667108	0.0442375171104281	0.413827811965068	0.63095206591034	0.520022876520474	False	False	MCF-7	ESR1		NA	NA			10	31768178	A	A	0.5787	G	0.4213	gnoMADg:nfe	10_31768178_A_G	10	31768178	A	G	10_31768178_A_G	53	0	2	0	0.165995975855131	ZNF438;ARHGAP12
rs16977622	chr15	87059006	T	C	54	142	196	0.275510204081633	0.500236570088844	0.3145254	0.371883569114985	0.531316027629306	0.0414541283254936	0.353272204348181	0.551790215860569	0.451599798372145	False	True	T-47D	FOXA1		NA	NA			15	86515775	T	T	0.6437	C	0.3563	gnoMADg:nfe	15_86515775_T_C	15	86515775	T	C	15_86515775_T_C	81	0	0	0	0.00663983903420523
rs4622721	chr2	216826136	A	G	68	79	147	0.462585034013605	0.517705224728837	0.47037	0.419776099825615	0.576944595602817	0.0409912936531148	0.390343749769897	0.594062616495466	0.498360347714216	False	False	MCF-7	ESR1		NA	NA			2	215961413	G	G	0.9052	A	0.09479	gnoMADg:nfe	2_215961413_A_G	2	215961413	A	G	2_215961413_A_G	52	0	0	1	0.120120724346076		MREG
rs2619508	chr3	10215950	T	G	59	55	114	0.517543859649123	0.522551083644064	0.509162	0.428438433019638	0.597420809633748	0.0446265216716024	0.398202789944042	0.618914716535488	0.512929621326693	False	False	HUVEC	NOTCH1		NA	NA			3	10174266	G	G	0.5705	T	0.4295	gnoMADg:nfe	3_10174266_T_G	3	10174266	T	G	3_10174266_T_G	61	0	9	1	0.179476861167002	BRK1;TATDN2;SEC13;GHRL;VHL;PRRT3;FANCD2;CRELD1;IRAK2	SEC13
rs1980257	chr12	77650531	C	T	51	82	133	0.383458646616541	0.488080552783458	0.41896585	0.38525565997228	0.547938313973972	0.0425981555161581	0.360800788940811	0.572432422869433	0.466596986973126	False	False	MCF-7	ESR1		NA	NA			12	77256751	C	C	0.7364	T	0.2636	gnoMADg:nfe	12_77256751_C_T	12	77256751	C	T	12_77256751_C_T	85	1	0	0	0.0597585513078471			Ankle spacing width
rs6102233	chr20	39589222	C	T	60	67	127	0.47244094488189	0.502568979648856	0.49263885	0.401006377737941	0.564477691176385	0.0426794938784248	0.378665208564157	0.588183140635094	0.482742034457163	False	False	MCF-7	KDM5B		NA	NA			20	40960582	C	C	0.5918	T	0.4082	gnoMADg:nfe	20_40960582_C_T	20	40960582	C	T	20_40960582_C_T	87	1	0	0	0.0929577464788732			Apolipoprotein B levels
rs2509719	chr11	67418309	A	G	77	90	167	0.461077844311377	0.517705224728837	0.4318563	0.453911143727484	0.613760348141949	0.0403820814436038	0.418984981370232	0.623238895579923	0.533835745934717	False	False	MCF-7	ESR1		NA	NA			11	67650838	G	G	0.898	A	0.102	gnoMADg:nfe	11_67650838_A_G	11	67650838	A	G	11_67650838_A_G	41	0	4	2	0.207042253521127	ALDH3B2;TCIRG1;NUDT8;ACY3	ALDH3B2;KDM2A
rs4072392	chr1	210757770	C	T	223	204	427	0.522248243559719	0.501123443112638	0.5269917	0.446069475699718	0.540279752127493	0.0245964701353599	0.431559037919978	0.559481050746793	0.493174613913605	False	True	GM12892	STAG1		NA	NA			1	210584426	T	T	0.6978	C	0.3022	gnoMADg:nfe	1_210584426_C_T	1	210584426	C	T	1_210584426_C_T	58	0	0	0	0.0597585513078471
rs230794	chr5	54694989	A	G	62	72	134	0.462686567164179	0.502464747586233	0.4347818	0.440855989977924	0.604233318310979	0.0427676334406788	0.42540642650861	0.62775754770994	0.522544654144452	False	True	LNCaP	AR		NA	NA			5	55399161	A	G	0.9037	A	0.09625	gnoMADg:nfe	5_55399161_A_G	5	55399161	A	G	5_55399161_A_G	84	2	5	3	0.260764587525151	MTREX;CCNO;DHX29;PLPP1;GZMA	MTREX;GPX8;CDC20B	Standing height;Heel bone mineral density
rs6023019	chr20	52816330	T	C	464	447	911	0.509330406147091	0.500109728238934	0.4919245	0.483221239602883	0.551286290406533	0.0179780347659854	0.46919322851889	0.560381983931404	0.517253765004708	False	True	GM12891	CTCF		NA	NA			20	54199791	C	T	0.7484	C	0.2516	gnoMADg:nfe	20_54199791_T_C	20	54199791	T	C	20_54199791_T_C	44	0	1	0	0.172635814889336	CYP24A1
rs1063181	chr13	50510401	C	G	342	346	688	0.497093023255814	0.507770907657754	0.4913574	0.462050520622754	0.55064848437784	0.0227792034163933	0.44753745798885	0.561135605201214	0.506349502500297	False	True	GM12878	CTCF	True	NA	NA	SRR357494_dedup.bam.motifs_2_CmnsGTGGCGCysT	NoPeak	13	49936265	C	C	0.87	G	0.13	gnoMADg:nfe	13_49936265_C_G	13	49936265	C	G	13_49936265_C_G	120	3	7	3	0.360362173038229	RCBTB1;PHF11;SPRYD7;KCNRG;TRIM13;SETDB2;ARL11	SPRYD7;KCNRG;TRIM13	Leg fat percentage (left);Leg fat percentage (right);Diastolic blood pressure
rs183088	chr3	155420079	C	T	79	50	129	0.612403100775194	0.499177425231183	0.56483355	0.465539374401086	0.627383166950289	0.0418709998186175	0.441688284817154	0.648805095405824	0.546461270675687	False	True	GM12878	STAG1		NA	NA			3	155702290	T	C	0.5741	T	0.4259	gnoMADg:nfe	3_155702290_C_T	3	155702290	C	T	3_155702290_C_T	75	0	2	1	0.199396378269618	PLCH1;SLC33A1	SLC33A1
rs10980253	chr9	112967835	T	G	45	70	115	0.391304347826087	0.530455893596286	0.3509245	0.459368048129202	0.634949417081891	0.0459189779815129	0.428650638401392	0.649891375237874	0.547158732605547	False	False	MCF-7	ESR1		NA	NA			9	110205555	T	T	0.7227	G	0.2773	gnoMADg:nfe	9_110205555_T_G	9	110205555	T	G	9_110205555_T_G	60	0	1	0	0.192756539235412	C9orf152
rs2901600	chr1	171835654	G	A	47	59	106	0.443396226415094	0.497919124321278	0.4459706	0.413767914559033	0.587319997537706	0.0471417681010077	0.380232855384456	0.617055119742592	0.50054395604837	False	False	MCF-7	ESR1		NA	NA			1	171866514	G	A	0.5708	G	0.4292	gnoMADg:nfe	1_171866514_G_A	1	171866514	G	A	1_171866514_G_A	87	3	3	2	0.226760563380282	METTL13;DNM3;VAMP4	METTL13;DNM3	Mean platelet volume;Mean platelet (thrombocyte) volume;Mean platelet volume
rs17118876	chr1	59616910	C	G	52	61	113	0.460176991150442	0.495003361661642	0.489728225	0.385573991772796	0.55359030903669	0.0439505686709043	0.367527571467568	0.583045113594703	0.469582150404743	False	True	MCF10	FOS		NA	NA			1	59151238	C	G	0.5855	C	0.4145	gnoMADg:nfe	1_59151238_C_G	1	59151238	C	G	1_59151238_C_G	66	0	2	0	0.15271629778672	FGGY;JUN
rs3103706	chr8	100435332	C	T	52	53	105	0.495238095238095	0.488080552783458	0.4710651	0.4396614932697	0.613182908662987	0.0460878267667559	0.40627272262685	0.635509488791431	0.526422200966344	False	False	MCF-7	ESR1		NA	NA			8	99423104	C	C	0.8389	T	0.1611	gnoMADg:nfe	8_99423104_C_T	8	99423104	C	T	8_99423104_C_T	78	0	4	1	0.0597585513078471	COX6C;STK3;VPS13B;SPAG1	VPS13B
rs4877746	chr9	85861197	T	C	78	61	139	0.561151079136691	0.529411337425034	0.576858	0.415119973057966	0.56763592977675	0.0405043390124721	0.388271330061037	0.578656364626139	0.491377951417358	False	False	MCF-7	ESR1		NA	NA			9	83246282	C	C	0.801	T	0.199	gnoMADg:nfe	9_83246282_T_C	9	83246282	T	C	9_83246282_T_C	50	0	1	0	0.166197183098592	FRMD3
rs291695	chr20	31988202	A	G	69	41	110	0.627272727272727	0.517705224728837	0.6121919	0.423625035521645	0.605277569917715	0.0477595425171723	0.402339020619006	0.644456558344975	0.51445130271968	False	False	MCF-7	ESR1		NA	NA			20	33400396	G	G	0.9063	A	0.09374	gnoMADg:nfe	20_33400396_A_G	20	33400396	A	G	20_33400396_A_G	185	38	5	1	0.132796780684105	E2F1;CBFA2T2;CHMP4B;ASIP;CDK5RAP1	CDK5RAP1	Mean corpuscular volume;Hyperplasia of prostate;Black | hair colour (natural before greying);Comparative height size at age 10;Arm fat-free mass (right);Appendicular lean mass;Whole body water mass;Leg predicted mass (right);Basal metabolic rate;Red cell distribution width;Childhood sunburn occasions;Trunk predicted mass;Skin colour;Mean corpuscular hemoglobin;Light brown | hair colour (natural b…
rs4075682	chr5	138738651	T	C	105	123	228	0.460526315789474	0.513352359708445	0.4233378	0.477163111380193	0.610815888927565	0.03459855515783	0.443358698939837	0.620081846010465	0.543989500153879	False	True	PANC-1	CTCF		NA	NA			5	139402962	T	C	0.6641	T	0.3359	gnoMADg:nfe	5_139402962_T_C	5	139402962	T	C	5_139402962_T_C	122	0	5	2	0.346881287726358	SLC23A1;DNAJC18;PROB1;CTNNA1;SPATA24	STING1;SPATA24
rs399672	chr20	44438299	G	A	46	54	100	0.46	0.497919124321278	0.4711866	0.398157946405451	0.579406978276468	0.0480950431715887	0.376180495088755	0.600738132481545	0.488782462340959	False	False	MCF-7	ESR1		NA	NA			20	45809660	A	A	0.72	G	0.28	gnoMADg:nfe	20_45809660_G_A	20	45809660	G	A	20_45809660_G_A	81	5	18	10	0.380281690140845	WFDC10B;DNTTIP1;SPINT4;PLTP;SPINT3;WFDC6;EPPIN-WFDC6;SYS1;ZSWIM1;CTSA;WFDC13;SNX21;ACOT8;EPPIN;WFDC3;UBE2C;ZSWIM3;TNNC2	WFDC10B;DNTTIP1;WFDC6;WFDC11;CTSA;SNX21;ACOT8;EPPIN;WFDC3;TNNC2	Mean platelet volume;Mean platelet (thrombocyte) volume;Mean platelet volume;Mean reticulocyte volume;Mean spheric corpuscular volume
rs1893922	chr11	75878041	G	T	71	71	142	0.5	0.484575745000887	0.4475174	0.464351789482019	0.622957142124943	0.041624297896908	0.444913318843818	0.648290901961859	0.543654465803481	False	False	MCF-7	ESR1		NA	NA			11	76166997	G	G	0.6204	T	0.3796	gnoMADg:nfe	11_76166997_G_T	11	76166997	G	T	11_76166997_G_T	68	0	2	1	0.22635814889336	UVRAG;WNT11	WNT11
rs6790962	chr3	131748098	G	A	199	229	428	0.464953271028037	0.507897037125996	0.46029895	0.456883251689877	0.549985520914269	0.0244663259147319	0.440274284797764	0.56031164943729	0.503434386302073	False	True	GM12878	STAG1		NA	NA			3	132029254	G	G	0.7318	A	0.2682	gnoMADg:nfe	3_132029254_G_A	3	132029254	G	A	3_132029254_G_A	82	0	0	1	0.0734406438631791		CPNE4
rs9650075	chr8	120017079	A	G	63	54	117	0.538461538461538	0.517705224728837	0.56958705	0.389330496506165	0.556636918249575	0.0439216892372481	0.369986443713352	0.581263508054621	0.47298370737787	False	False	MCF-7	ESR1		NA	NA			8	119004840	A	G	0.5138	A	0.4862	gnoMADg:nfe	8_119004840_A_G	8	119004840	A	G	8_119004840_A_G	120	7	3	0	0.192756539235412	COLEC10;SAMD12;TNFRSF11B		Eosinophil percentage of white cells;Sitting height;Heel bone mineral density;Bone disorder;Total body bone mineral density (age 45-60);Osteoporosis;Eosinophill percentage
rs1517350	chr2	209663702	C	A	56	63	119	0.470588235294118	0.503582165596104	0.4811926	0.405423249132197	0.574544766825175	0.0435024733641899	0.388380724676378	0.600739958294259	0.489984007978686	False	False	MCF-7	ESR1		NA	NA			2	208798978	C	C	0.6552	A	0.3448	gnoMADg:nfe	2_208798978_C_A	2	208798978	C	A	2_208798978_C_A	37	0	0	1	0.167605633802817		PTH2R
rs105147	chr11	67793014	T	C	91	89	180	0.505555555555556	0.529411337425034	0.5254954	0.41051721256955	0.557664179190355	0.0376380392133209	0.380470907163719	0.569499958666616	0.484090695879953	False	False	MCF-7	ESR1		NA	NA			11	68025546		T	0.5632	C	0.4368	gnoMADg:nfe	11_68025546_T_C	11	68025546	T	C	11_68025546_T_C	49	0	5	2	0.280482897384306	UNC93B1;ALDH3B1;TCIRG1;CHKA;NDUFS8	ALDH3B1;TCIRG1
rs4764137	chr12	15089416	A	C	55	50	105	0.523809523809524	0.496187954321849	0.5389839	0.405171180540068	0.578139099436439	0.0456738700573988	0.377197139545366	0.600294112538	0.491655139988254	False	True	GM12891	CTCF		NA	NA			12	14936482	A	A	0.6168	C	0.3832	gnoMADg:nfe	12_14936482_A_C	12	14936482	A	C	12_14936482_A_C	92	6	9	2	0.400402414486922	H4C16;WBP11;C12orf60;PDE6H;H2AJ;MGP;ERP27;GUCY2C;ARHGDIB	C12orf60;ERP27	Appendicular lean mass;Hand grip strength (right);Heel bone mineral density;Low hand grip strength (60 years and older) (EWGSOP);Fractured/broken bones in last 5 years;Hand grip strength (left)
rs1485272	chr3	3727589	T	C	155	203	358	0.432960893854749	0.5047715901125	0.4154994	0.460696207946754	0.572706914296162	0.0291101612209998	0.44469192291706	0.602594633091848	0.516701561121458	False	True	LNCaP	AR		NA	NA			3	3685905	C	T	0.6536	C	0.3465	gnoMADg:nfe	3_3685905_T_C	3	3685905	T	C	3_3685905_T_C	58	0	0	0	0.0531187122736418
rs6557351	chr6	154763401	G	A	42	60	102	0.411764705882353	0.497919124321278	0.38399015	0.441909311261032	0.628225917162052	0.0482201168167671	0.412752284070139	0.651178146090866	0.535067614211542	False	False	MCF-7	ESR1		NA	NA			6	154442267	A	G	0.7942	A	0.2058	gnoMADg:nfe	6_154442267_G_A	6	154442267	G	A	6_154442267_G_A	71	0	1	1	0.259356136820926	CNKSR3	CNKSR3
rs2066534	chr1	171077372	C	G	74	97	171	0.432748538011696	0.506119779856526	0.46134755	0.396116964340421	0.543452680787813	0.0384079045972354	0.371430455871859	0.561825764816169	0.469784822564117	False	False	MCF-7	ESR1		NA	NA			1	171108231	C	C	0.7804	G	0.2196	gnoMADg:nfe	1_171108231_C_G	1	171108231	C	G	1_171108231_C_G	71	0	2	1	0.320321931589537	FMO3;FMO2	FMO2
rs264590	chr2	159975153	G	A	172	194	366	0.469945355191257	0.502936923519813	0.4774404	0.444379647507064	0.551125988779355	0.0284337903189893	0.41443237182413	0.562510408198548	0.497752818143209	False	True	GM19239	CTCF		NA	NA			2	159118641	A	A	0.9336	G	0.06659	gnoMADg:nfe	2_159118641_G_A	2	159118641	G	A	2_159118641_G_A	62	0	2	0	0.0732394366197183	WDSUB1;CD302
rs10788462	chr10	87418456	A	G	87	97	184	0.472826086956522	0.514724887650242	0.5150304	0.391023742904119	0.533674827591911	0.0368122881350832	0.358135382293965	0.547589851596406	0.462349285248015	False	False	HUVEC	NOTCH1		NA	NA			10	85658699	G	G	0.5887	A	0.4113	gnoMADg:nfe	10_85658699_A_G	10	85658699	A	G	10_85658699_A_G	48	0	0	1	0.0402414486921529		GRID1
rs12917810	chr16	24776408	G	A	60	47	107	0.560747663551402	0.497919124321278	0.60396795	0.368311480641328	0.547384038628688	0.0470158652479841	0.344380794231931	0.578102814379184	0.457847759635008	False	False	MCF-7	ESR1		NA	NA			16	24765087	G	G	0.6867	A	0.3133	gnoMADg:nfe	16_24765087_G_A	16	24765087	G	A	16_24765087_G_A	114	2	2	0	0.172837022132797	TNRC6A;SLC5A11		Sitting height;Standing height
rs6709616	chr2	105923991	G	A	61	70	131	0.465648854961832	0.497919124321278	0.4827253	0.402853477600394	0.563517467132522	0.0418442698867797	0.371639180011308	0.583891661126397	0.483185472366458	False	False	MCF-7	ESR1		NA	NA			2	105307534	G	G	0.9598	A	0.04022	gnoMADg:nfe	2_105307534_G_A	2	105307534	G	A	2_105307534_G_A	34	0	2	0	0.132997987927565	TGFBRAP1;C2orf49
rs6035276	chr20	19273116	T	C	61	70	131	0.465648854961832	0.529411337425034	0.48043725	0.399982582768092	0.559911424387886	0.0421182642387196	0.380675622223463	0.592515777538727	0.479947003577989	False	False	MCF-7	ESR1		NA	NA			20	19292472	C	T	0.6146	C	0.3854	gnoMADg:nfe	20_19292472_T_C	20	19292472	T	C	20_19292472_T_C	68	6	1	1	0.367002012072435	SLC24A3	SLC24A3	Mean platelet volume;Mean platelet volume;Platelet count;Mean platelet volume;Mean platelet (thrombocyte) volume;Platelet count
rs17121101	chr14	73282818	C	T	93	64	157	0.592356687898089	0.488080552783458	0.6215728	0.390072756037078	0.54498391861964	0.0401181864179042	0.380585077912413	0.579234013031717	0.467528337328359	False	False	MCF-7	ESR1		NA	NA			14	72816110	T	T	0.5265	C	0.4735	gnoMADg:nfe	14_72816110_C_T	14	72816110	C	T	14_72816110_C_T	89	1	3	0	0.159356136820926	DCAF4;PSEN1;ACOT4		Impedance of arm (right)
rs10174611	chr2	128381154	G	A	63	65	128	0.4921875	0.497919124321278	0.51976475	0.389243830458282	0.550088622772861	0.0420091201044242	0.366681613894723	0.573037909118022	0.469666226615571	False	False	MCF-7	ESR1		NA	NA			2	127623579	G	G	0.6231	A	0.3769	gnoMADg:nfe	2_127623579_G_A	2	127623579	G	A	2_127623579_G_A	56	0	5	2	0.41327967806841	MYO7B;PROC;GPR17;LIMS2;MAP3K2	MYO7B;LIMS2
rs12547643	chr8	128713173	G	A	76	133	209	0.363636363636364	0.497919124321278	0.3484745	0.438298132596665	0.583222597572335	0.0365296080367043	0.431549432643512	0.609993494999643	0.5107603650845	False	False	MCF-7	ESR1		NA	NA			8	127700928	A	G	0.657	A	0.343	gnoMADg:nfe	8_127700928_G_A	8	127700928	G	A	8_127700928_G_A	43	0	0	0	0.0597585513078471
rs10819309	chr9	130581723	A	G	74	68	142	0.52112676056338	0.517705224728837	0.46927985	0.464351789482019	0.622957142124943	0.041624297896908	0.444913318843818	0.648290901961859	0.543654465803481	False	False	MCF-7	ESR1		NA	NA			9	127819444	G	G	0.5872	A	0.4128	gnoMADg:nfe	9_127819444_A_G	9	127819444	A	G	9_127819444_A_G	121	3	10	5	0.353722334004024	NIBAN2;ENG;TTC16;FPGS;CDK9;STXBP1;SH2D3C;PTRH1;TOR2A;ST6GALNAC6	TTC16;FPGS;CDK9;CFAP157;SH2D3C	Monocyte percentage of white cells;Neutrophil percentage of white cells;Neutrophil count
rs1395787	chr3	100852656	C	A	53	56	109	0.486238532110092	0.503582165596104	0.4637717	0.438479018219948	0.611602474799059	0.0455890211390001	0.412586073185382	0.63501604470719	0.525040746509503	False	False	MCF-7	ESR1		NA	NA			3	101133812	A	A	0.6166	C	0.3834	gnoMADg:nfe	3_101133812_C_A	3	101133812	C	A	3_101133812_C_A	47	0	4	0	0.0663983903420523	PCNP;CEP97;NXPE3;SENP7
rs9410214	chr9	91434617	T	G	79	45	124	0.637096774193548	0.530455893596286	0.65877125	0.388517429252385	0.558000537020241	0.0452748511767218	0.371501143268309	0.589360774897664	0.473258983136313	False	False	MCF-7	ESR1		NA	NA			9	88819702	G	T	0.8239	G	0.1761	gnoMADg:nfe	9_88819702_T_G	9	88819702	T	G	9_88819702_T_G	126	27	0	0	0.0464788732394366			Mean corpuscular hemoglobin concentration;Lymphocyte percentage of white cells;Lymphocyte counts;Lymphocyte counts;Platelet distribution width;Plateletcrit;Platelet crit;Mean corpuscular hemoglobin concentration;Plateletcrit;Platelet count;Monocyte count;Mean spheric corpuscular volume;Red cell distribution width;White blood cell count;Mean sphered cell volume;White blood cell count;Lymphocyte co…
rs10982662	chr9	118064892	G	A	75	43	118	0.635593220338983	0.497919124321278	0.6230058	0.429229499868312	0.602008497119237	0.0452551050570021	0.405086982632495	0.625423542463871	0.515618998493775	False	False	MCF-7	ESR1		NA	NA			9	115302613	G	G	0.7064	A	0.2937	gnoMADg:nfe	9_115302613_G_A	9	115302613	G	A	9_115302613_G_A	40	0	0	0	0.0398390342052314
rs2356757	chr2	193013528	C	T	61	52	113	0.539823008849557	0.488080552783458	0.53196365	0.422242476038257	0.5966487565686	0.0461288630338285	0.390502668070747	0.6212808637086	0.509445616303429	False	False	MCF-7	ESR1		NA	NA			2	192148802	T	C	0.5812	T	0.4188	gnoMADg:nfe	2_192148802_C_T	2	192148802	C	T	2_192148802_C_T	54	0	0	0	0.0929577464788732
rs12405310	chr1	178027153	G	A	70	60	130	0.538461538461538	0.497919124321278	0.5716136	0.391802374523757	0.54634263710776	0.0398653101004433	0.360003493236731	0.564152828528359	0.469072505815758	False	False	MCF-7	ESR1		NA	NA			1	178058018	G	G	0.8842	A	0.1158	gnoMADg:nfe	1_178058018_G_A	1	178058018	G	A	1_178058018_G_A	46	0	2	1	0.106639839034205	RASAL2;CLEC20A	RASAL2
rs1075719	chr11	83175036	T	C	60	66	126	0.476190476190476	0.529411337425034	0.4350769	0.455267518017854	0.62277488081939	0.04329326613936	0.432304883948768	0.643308583977883	0.539021199418622	False	False	MCF-7	ESR1	True	NA	NA	SRR7755829_dedup.bam.motifs_1_syGCCmyCTGGTGG	NoPeak	11	83463993	T	T	0.7209	C	0.2791	gnoMADg:nfe	11_83463993_T_C	11	83463993	T	C	11_83463993_T_C	56	0	2	1	0.193158953722334	ANKRD42;CCDC90B	CCDC90B
rs11171786	chr12	39736522	C	T	53	47	100	0.53	0.488080552783458	0.4912331	0.448524475193677	0.635078078477218	0.0482319809518002	0.425243308401749	0.662246759936072	0.541801276835447	False	False	MCF-7	ESR1		NA	NA			12	39342720	C	C	0.9309	T	0.0691	gnoMADg:nfe	12_39342720_C_T	12	39342720	C	T	12_39342720_C_T	63	0	2	0	0.152917505030181	KIF21A;ABCD2
rs7072398	chr10	6079846	G	A	72	62	134	0.537313432835821	0.497919124321278	0.57273255	0.387411271347848	0.548934639888235	0.0422948888061953	0.364401852994573	0.572688700897381	0.468172955618041	False	False	MCF-7	ESR1		NA	NA			10	6037883	G	G	0.5241	A	0.4759	gnoMADg:nfe	10_6037883_G_A	10	6037883	G	A	10_6037883_G_A	86	5	0	1	0.140241448692153		RBM17	Hayfever allergic rhinitis or eczema | blood clot dvt bronchitis emphysema asthma rhinitis eczema allergy diagnosed by doctor;None of the above | blood clot dvt bronchitis emphysema asthma rhinitis eczema allergy diagnosed by doctor;"Diabetes varying definitions";"Diabetes insuline treatment (Kela reimbursement)";"Diabetes insuline treatment (Kela reimbursement) (more control exclusions)"
rs4705901	chr5	131146993	T	C	77	86	163	0.47239263803681	0.499722439884726	0.4884424	0.412854149067206	0.570718697002047	0.0403373101320347	0.382321410787326	0.588421417125824	0.491786423034626	False	True	GM12892	CTCF		NA	NA			5	131811300	T	C	0.7628	T	0.2372	gnoMADg:nfe	5_131811300_T_C	5	131811300	T	C	5_131811300_T_C	123	12	9	4	0.286519114688129	P4HA2;ACSL6;FNIP1;SLC22A4;RAPGEF6;HINT1;SLC22A5;CDC42SE2;LYRM7	ACSL6;RAPGEF6;HINT1;CDC42SE2	Eosinophil counts;Mean platelet volume;Eosinophill count;Eosinophill percentage;Sum eosinophil basophil counts;Eosinophil counts;Eosinophil counts;Eosinophil percentage of granulocytes;Eosinophil percentage of white cells;Neutrophil percentage of granulocytes;Mean platelet volume;Eosinophil percentage of white cells
rs647644	chr11	82984519	A	G	60	53	113	0.530973451327434	0.517705224728837	0.55730465	0.388435830835396	0.552130539656136	0.0440811513885262	0.366354354970541	0.584288279876205	0.470283185245766	False	False	MCF-7	ESR1		NA	NA			11	83273476	A	A	0.7245	G	0.2755	gnoMADg:nfe	11_83273476_A_G	11	83273476	A	G	11_83273476_A_G	87	0	3	1	0.380281690140845	ANKRD42;CCDC90B;PRCP	CCDC90B
rs12230685	chr12	40622790	C	T	51	54	105	0.485714285714286	0.488080552783458	0.53264055	0.370507110016348	0.54370031330793	0.0470645339466129	0.331294335302366	0.566637620465046	0.457103711662139	False	False	MCF-7	ESR1		NA	NA			12	40228988	C	C	0.8572	T	0.1428	gnoMADg:nfe	12_40228988_C_T	12	40228988	C	T	12_40228988_C_T	58	2	3	1	0.172837022132797	SLC2A13;ABCD2;LRRK2	MUC19	Mean platelet volume;Mean platelet volume
rs16977622	chr15	87059006	T	C	54	142	196	0.275510204081633	0.500236570088844	0.3145254	0.371883569114985	0.531316027629306	0.0414541283254936	0.353272204348181	0.551790215860569	0.451599798372145	False	True	T-47D	FOXA1		NA	NA			15	86515775	T	T	0.6437	C	0.3563	gnoMADg:nfe	15_86515775_T_C	15	86515775	T	C	15_86515775_T_C	81	0	0	0	0.00663983903420523
rs11712496	chr3	5175922	C	T	121	58	179	0.675977653631285	0.512183988223044	0.6628887	0.425791618092741	0.579664571309183	0.0397919165542543	0.422448718539404	0.615858490388718	0.502728094700962	False	True	T-47D	PGR		NA	NA			3	5134237	C	C	0.8625	T	0.1375	gnoMADg:nfe	3_5134237_C_T	3	5134237	C	T	3_5134237_C_T	46	0	2	0	0.199396378269618	EDEM1;ARL8B
rs4128219	chr15	80826403	T	G	62	66	128	0.484375	0.530455893596286	0.5244982	0.381422445323846	0.538891334468053	0.0414705277909413	0.363399814434405	0.56206328236112	0.460156889895949	False	False	MCF-7	ESR1		NA	NA			15	80534062	G	T	0.6162	G	0.3838	gnoMADg:nfe	15_80534062_T_G	15	80534062	T	G	15_80534062_T_G	71	0	1	0	0.0995975855130785	ABHD17C
rs1036532	chr15	97010136	T	G	50	54	104	0.480769230769231	0.530455893596286	0.5094373	0.391166936986933	0.56444568243944	0.0465624725646265	0.362896090238625	0.588844200625746	0.477806309713186	False	False	MCF-7	ESR1		NA	NA			15	96466906	T	T	0.7544	G	0.2456	gnoMADg:nfe	15_96466906_T_G	15	96466906	T	G	15_96466906_T_G	39	0	0	0	0.0464788732394366
rs17060351	chr8	29413436	G	A	755	777	1532	0.492819843342037	0.497919124321278	0.5214234	0.438949643693679	0.508193244188869	0.0184854499170951	0.417031381407247	0.516281508556856	0.473571443941274	False	True	MCF-7	ESR1		NA	NA			8	29555919	G	G	0.7334	A	0.2666	gnoMADg:nfe	8_29555919_G_A	8	29555919	G	A	8_29555919_G_A	55	0	0	0	0.0730382293762575
rs9590197	chr13	95844410	A	G	142	120	262	0.541984732824427	0.499604574828026	0.5858462	0.388645099832328	0.526038616005426	0.0343170966014723	0.366020636577038	0.539456534587462	0.457341857918877	False	True	GM12892	CTCF		NA	NA			13	95192156	A	A	0.7065	G	0.2935	gnoMADg:nfe	13_95192156_A_G	13	95192156	A	G	13_95192156_A_G	45	6	1	0	0.26579476861167	ABCC4		Platelet count;Platelet count;Plateletcrit;Platelet crit;Plateletcrit;Platelet count
rs12238221	chr9	134835852	G	A	64	54	118	0.542372881355932	0.497919124321278	0.48759755	0.467483267667966	0.63155270668538	0.0426313352209962	0.447098158319183	0.657826365006197	0.549517987176673	False	False	MCF-7	ESR1		NA	NA			9	131960465	A	G	0.8267	A	0.1733	gnoMADg:nfe	9_131960465_G_A	9	131960465	G	A	9_131960465_G_A	104	0	1	0	0.152917505030181	MED27
rs1921987	chr2	217821913	G	A	57	55	112	0.508928571428571	0.497919124321278	0.51752365	0.407677186725631	0.580771321693434	0.0445993207093247	0.37582126633053	0.593175420834048	0.494224254209533	False	False	MCF-7	ESR1		NA	NA			2	216957190	G	G	0.618	A	0.382	gnoMADg:nfe	2_216957190_G_A	2	216957190	G	A	2_216957190_G_A	53	0	0	0	0.0531187122736418
rs7308323	chr12	106994804	T	G	112	45	157	0.713375796178344	0.530455893596286	0.69775425	0.432648158196345	0.598474764684226	0.0441280189231326	0.408674518007292	0.620165842209562	0.515561461440285	False	False	MCF-7	ESR1		NA	NA			12	106601026	G	T	0.7201	G	0.2799	gnoMADg:nfe	12_106601026_T_G	12	106601026	T	G	12_106601026_T_G	69	2	2	2	0.260160965794769	TMEM263;TCP11L2	TMEM263;RFX4	Comparative body size at age 10;Total testosterone levels
rs3852093	chr4	71376829	A	G	296	210	506	0.58498023715415	0.517705224728837	0.61306415	0.422844377062373	0.523344333644732	0.0252426347700402	0.408778275709731	0.536406713254514	0.473094355353553	False	True	MCF-7	ESR1		NA	NA			4	70511112	G	A	0.7521	G	0.2479	gnoMADg:nfe	4_70511112_A_G	4	70511112	A	G	4_70511112_A_G	54	0	0	0	0.0663983903420523
rs2144833	chr14	94773788	T	G	146	127	273	0.534798534798535	0.530455893596286	0.52600985	0.4437734699526	0.574270817949079	0.0333647491576436	0.425285553564929	0.595484916875954	0.509022143950839	False	False	MCF-7	ESR1		NA	NA			14	94307451	G	G	0.7372	T	0.2628	gnoMADg:nfe	14_94307451_T_G	14	94307451	T	G	14_94307451_T_G	58	1	5	0	0.13943661971831	IFI27L1;SERPINA6;IFI27L2;PPP4R4;SERPINA1		Protein Z-dependent protease inhibitor measurement
rs10145473	chr14	38035841	T	C	62	70	132	0.46969696969697	0.500236570088844	0.4766735	0.415030989739997	0.578824380011858	0.0426445417596034	0.388231167185145	0.594266214205687	0.496927684875928	False	False	T-47D	FOXA1		NA	NA			14	37566636	T	C	0.5924	T	0.4076	gnoMADg:nfe	14_37566636_T_C	14	37566636	T	C	14_37566636_T_C	135	12	1	0	0.0597585513078471	MIPOL1		Mean corpuscular volume;Mean spheric corpuscular volume;Reticulocyte count;High light scatter reticulocyte percentage of red cells;Mean reticulocyte volume;Mean sphered cell volume;Mean corpuscular volume;Mean corpuscular hemoglobin;Mean corpuscular hemoglobin;Mean reticulocyte volume;High light scatter reticulocyte count;Mean corpuscular hemoglobin
rs4078504	chr18	46303400	A	C	141	154	295	0.477966101694915	0.495886527454612	0.5020286	0.422216993705506	0.534290825858817	0.0295804959969889	0.38744266725317	0.54312280646201	0.478253909782162	False	True	GM12892	STAG1		NA	NA			18	48777029	A	A	0.6958	C	0.3042	gnoMADg:nfe	18_48777029_A_C	18	48777029	A	C	18_48777029_A_C	49	0	0	0	0.106237424547284
rs4311022	chr2	153198302	A	C	55	54	109	0.504587155963303	0.514362825199442	0.49379085	0.428034363532091	0.602340845141661	0.0453883400775712	0.401199251386993	0.622467794965917	0.515187604336876	False	False	MCF-7	ESR1		NA	NA			2	152341788	A	C	0.6467	A	0.3533	gnoMADg:nfe	2_152341788_A_C	2	152341788	A	C	2_152341788_A_C	82	1	2	0	0.112877263581489	STAM2;ARL5A		Glaucoma (multi-trait analysis)
rs11130605	chr3	57989169	C	T	100	106	206	0.485436893203884	0.506088001070735	0.4706511	0.446192090302588	0.588078217877185	0.0377006423384494	0.418483765466917	0.603110715523626	0.517135154089887	False	True	LNCaP	FOXA1		NA	NA			3	58003442	C	C	0.6071	T	0.3929	gnoMADg:nfe	3_58003442_C_T	3	58003442	C	T	3_58003442_C_T	107	20	5	1	0.226559356136821	DNASE1L3;RPP14;PXK;FLNB;PDHB	FLNB	White blood cell count;High light scatter reticulocyte count;White blood cell count;Reticulocyte count;Mean platelet volume;High light scatter reticulocyte percentage of red cells;High light scatter reticulocyte count;Reticulocyte fraction of red cells;Immature reticulocyte fraction;Reticulocyte fraction of red cells;Neutrophil count;Reticulocyte count;Immature fraction of reticulocytes;Immature …
rs11243755	chr9	135257703	C	T	122	106	228	0.535087719298246	0.505986531258221	0.52376355	0.445181913124435	0.57823472766572	0.0348613494013064	0.420846138801834	0.591300200634068	0.511708320395078	False	True	GM12878	SPI1		NA	NA			9	132382316	C	C	0.8171	T	0.1829	gnoMADg:nfe	9_132382316_C_T	9	132382316	C	T	9_132382316_C_T	29	0	2	1	0.300402414486921	SETX;NTNG2	SETX
rs3935304	chr9	130266245	A	G	127	105	232	0.547413793103448	0.500006393220738	0.5216726	0.454672394223594	0.592203223167002	0.035801026923585	0.438590718184561	0.616244466567295	0.523437808695298	False	True	GM19239	CTCF		NA	NA			9	127503966	A	A	0.8991	G	0.1009	gnoMADg:nfe	9_127503966_A_G	9	127503966	A	G	9_127503966_A_G	55	0	7	2	0.28692152917505	SLC2A8;ZNF79;TTC16;LRSAM1;RPL12;RALGPS1;ST6GALNAC6	SLC2A8;GARNL3
rs10219339	chr11	75484850	A	G	85	90	175	0.485714285714286	0.50721012009708	0.520023	0.393118344237305	0.537622269152965	0.0377667525121988	0.379209233849624	0.576535678250412	0.465370306695135	False	True	GM12891	SPI1		NA	NA			11	75773805	A	A	0.9038	G	0.09618	gnoMADg:nfe	11_75773805_A_G	11	75773805	A	G	11_75773805_A_G	77	17	3	1	0.346881287726358	UVRAG;GDPD5;DGAT2	DGAT2	Hemoglobin concentration;Hemoglobin;Hemoglobin concentration;Serum 25-Hydroxyvitamin D levels;Serum 25-Hydroxyvitamin D levels;Red blood cell count;Red blood cell count;Hematocrit;Platelet distribution width;Mean spheric corpuscular volume;Red blood cell (erythrocyte) count;Serum 25-Hydroxyvitamin D levels;Hematocrit;Serum 25-Hydroxyvitamin D levels;Haemoglobin concentration;Serum 25-Hydroxyvitam…
rs17650177	chr5	75214399	C	T	28	73	101	0.277227722772277	0.488080552783458	0.3149194	0.354282028171827	0.555002159043282	0.0524583683873962	0.336347832183456	0.595075485326694	0.454642093607555	False	False	MCF-7	ESR1		NA	NA			5	75918574	C	C	0.8754	T	0.1246	gnoMADg:nfe	5_75918574_C_T	5	75918574	C	T	5_75918574_C_T	90	1	2	0	0.0929577464788732	POC5;F2RL1		Low density lipoprotein cholesterol levels
rs7963213	chr12	106856425	T	C	76	33	109	0.697247706422018	0.529411337425034	0.67601855	0.425242044293952	0.615308887055269	0.0496828994994755	0.410879331000941	0.653815544417109	0.52027546567461	False	False	MCF-7	ESR1		NA	NA			12	106462647	C	T	0.6751	C	0.3249	gnoMADg:nfe	12_106462647_T_C	12	106462647	T	C	12_106462647_T_C	69	0	3	1	0.367203219315895	TMEM263;TCP11L2;POLR3B	TCP11L2
rs12313639	chr12	21322972	G	C	267	268	535	0.499065420560748	0.497451211004972	0.4753323	0.477947396259363	0.570695362177983	0.0232035259118849	0.467296573571383	0.577713238752863	0.524321379218673	False	True	GM19239	STAG1		NA	NA			12	21170038	G	G	0.965	C	0.03502	gnoMADg:nfe	12_21170038_G_C	12	21170038	G	C	12_21170038_G_C	39	0	0	0	0.0798792756539235
rs7587424	chr2	221906696	A	C	63	65	128	0.4921875	0.510991599136595	0.52170715	0.391648904623993	0.549894306529535	0.0410793573482217	0.366802447396213	0.57131623498507	0.470771605576764	False	True	MCF-7	FOXA1		NA	NA			2	221041976	A	C	0.6408	A	0.3592	gnoMADg:nfe	2_221041976_A_C	2	221041976	A	C	2_221041976_A_C	47	0	0	0	0
rs7115830	chr11	20499412	G	A	49	86	135	0.362962962962963	0.497919124321278	0.358969	0.425145340020489	0.589221175042666	0.0428074680341901	0.405878546904291	0.618976089341757	0.507183257531578	False	False	MCF-7	ESR1		NA	NA			11	20477866	A	A	0.5187	G	0.482	gnoMADg:nfe	11_20477866_G_A	11	20477866	G	A	11_20477866_G_A	25	0	2	0	0.212474849094567	PRMT3;HTATIP2
rs1565850	chr1	78016054	A	G	101	54	155	0.651612903225806	0.506075418459735	0.5956565	0.471459236097083	0.624023215088232	0.0401003594872939	0.459795663720971	0.660368879019644	0.547741225592657	False	True	K562	ZNF316		NA	NA			1	77550369	A	G	0.7419	A	0.2581	gnoMADg:nfe	1_77550369_A_G	1	77550369	A	G	1_77550369_A_G	76	1	3	1	0.314084507042253	PTGFR;AK5;USP33	AK5	FEV1
rs17041204	chr12	96017678	C	T	182	145	327	0.556574923547401	0.501049212384606	0.5105623	0.489536255861455	0.606995742490451	0.0301379924819475	0.458798998733611	0.612558402503984	0.548265999175953	False	True	GM19239	CTCF		NA	NA			12	95623902	C	C	0.8361	T	0.1639	gnoMADg:nfe	12_95623902_C_T	12	95623902	C	T	12_95623902_C_T	52	0	2	0	0.0995975855130785	LTA4H;USP44
rs17672172	chr2	105256736	T	C	55	56	111	0.495495495495495	0.529411337425034	0.45973055	0.44955372246291	0.621176252849704	0.0447739306818506	0.428635177897253	0.646655833321219	0.535364987656307	False	False	MCF-7	ESR1		NA	NA			2	104640278	T	T	0.8548	C	0.1452	gnoMADg:nfe	2_104640278_T_C	2	104640278	T	C	2_104640278_T_C	47	0	0	0	0.0398390342052314
rs1886950	chr10	2440211	G	A	63	50	113	0.557522123893805	0.497919124321278	0.58315835	0.393382042797845	0.562057432853259	0.0453121082592955	0.361182914950156	0.584885972280885	0.477719737825552	False	False	MCF-7	ESR1		NA	NA			10	2398017	G	G	0.841	A	0.159	gnoMADg:nfe	10_2398017_G_A	10	2398017	G	A	10_2398017_G_A	51	0	0	0	0
rs1895135	chr2	15880772	G	A	51	52	103	0.495145631067961	0.497919124321278	0.52078235	0.384900277009313	0.565264436426626	0.0476675428101041	0.362639488762553	0.599242137749186	0.47508235671797	False	False	MCF-7	ESR1		NA	NA			2	15740648	G	G	0.6166	A	0.3834	gnoMADg:nfe	2_15740648_G_A	2	15740648	G	A	2_15740648_G_A	48	1	0	0	0.0464788732394366			Lung function (FEV1/FVC)
rs6573516	chr14	63901742	T	C	86	91	177	0.485875706214689	0.525918856145059	0.52598765	0.392338190069081	0.535229786005665	0.0366481076077103	0.358854317714601	0.548531125704166	0.463783988037373	False	False	MCF-7	FOXA1	True	NA	NA	ENCFF774LQB_dedup.bam.motifs_0_kTkTGTkTACw;MA0148.4_nwGTAAACATnn	JASPAR and NoPeak	14	63435024	C	T	0.8796	C	0.1204	gnoMADg:nfe	14_63435024_T_C	14	63435024	T	C	14_63435024_T_C	33	0	1	1	0.213682092555332	PPP2R5E	PPP2R5E
rs4686917	chr3	187726113	A	G	55	47	102	0.53921568627451	0.517705224728837	0.5871835	0.366203465750931	0.543309301603914	0.0482250633753085	0.342394104487174	0.58368078762312	0.454756383677422	False	False	MCF-7	ESR1		NA	NA			3	188008325	A	G	0.6489	A	0.3511	gnoMADg:nfe	3_188008325_A_G	3	188008325	A	G	3_188008325_A_G	66	0	0	0	0.0464788732394366
rs9836445	chr3	151245039	A	G	58	59	117	0.495726495726496	0.517705224728837	0.49468405	0.418823245190453	0.583638381810008	0.043228056242385	0.398415731292941	0.612710438075288	0.50123081350023	False	False	MCF-7	ESR1		NA	NA			3	151527251	A	A	0.5996	G	0.4004	gnoMADg:nfe	3_151527251_A_G	3	151527251	A	G	3_151527251_A_G	50	0	4	0	0.192555331991952	P2RY13;P2RY12;IGSF10;P2RY14
rs10489126	chr4	99556496	T	C	45	61	106	0.424528301886792	0.529411337425034	0.46443505	0.381588131234939	0.561702456512093	0.0471458862169008	0.352574334147564	0.574814575977219	0.471645293873516	False	False	MCF-7	ESR1	True	NA	NA	MA0112.1_CCAGGTCACCrTGrCCym;MA0112.3_nrGGTCACnrTGACCTk	JASPAR	4	98635345	T	T	0.8638	C	0.1362	gnoMADg:nfe	4_98635345_T_C	4	98635345	T	C	4_98635345_T_C	41	0	0	0	0.0865191146881288
rs1112005	chr8	18255876	C	T	71	66	137	0.518248175182482	0.500546842563938	0.53475645	0.408443075343908	0.565378653274632	0.0411361477620186	0.377706385051937	0.586850664818674	0.48691086430927	False	True	MCF-7	GRHL2		NA	NA			8	18398366	C	C	0.7215	T	0.2785	gnoMADg:nfe	8_18398366_C_T	8	18398366	C	T	8_18398366_C_T	68	1	2	0	0.139637826961771	NAT2;PCM1		Low density lipoprotein cholesterol levels
rs16900286	chr6	157983376	C	T	87	88	175	0.497142857142857	0.518459922195209	0.54510215	0.380233450329434	0.524591091954075	0.0370270921855864	0.350047489201408	0.539941693048298	0.452412271141755	False	True	GM12878	EP300		NA	NA			6	157562344	C	C	0.7859	T	0.214	gnoMADg:nfe	6_157562344_C_T	6	157562344	C	T	6_157562344_C_T	55	0	1	0	0.152917505030181	ZDHHC14
rs2446196	chr19	5794240	A	C	112	97	209	0.535885167464115	0.500039582863512	0.58141115	0.38716787257765	0.524904835448735	0.0358837490198728	0.361030263711379	0.532609377901201	0.456036354013193	False	True	GM12878	STAG1		NA	NA			19	5794229	C	A	0.8143	C	0.1857	gnoMADg:nfe	19_5794229_A_C	19	5794229	A	C	19_5794229_A_C	78	1	2	1	0.319919517102616	DUS3L;PRR22	DUS3L	Mean corpuscular hemoglobin concentration
rs4360771	chr12	41214848	G	A	134	140	274	0.489051094890511	0.507607538864029	0.5033409	0.420873647535157	0.545225773061036	0.0326834519470422	0.400808763040522	0.571095321034729	0.483049710298097	False	True	HepG2	CREB1		NA	NA			12	40821046	A	A	0.5696	G	0.4304	gnoMADg:nfe	12_40821046_G_A	12	40821046	G	A	12_40821046_G_A	45	0	1	0	0.0798792756539235	CNTN1
rs3860530	chr3	163201690	T	C	42	61	103	0.407766990291262	0.529411337425034	0.4402309	0.386646349176153	0.571567211156638	0.0480995966396702	0.360229818175381	0.586564002066071	0.479106780166395	False	False	MCF-7	ESR1		NA	NA			3	163483902	T	T	0.7218	C	0.2782	gnoMADg:nfe	3_163483902_T_C	3	163483902	T	C	3_163483902_T_C	44	0	0	0	0
rs4871697	chr8	127408360	A	C	135	62	197	0.685279187817259	0.514362825199442	0.66701875	0.442175377212469	0.601737831462932	0.0396067668928525	0.412327084184738	0.613556952806156	0.521956604337701	False	False	MCF-7	ESR1		NA	NA			8	126396115	C	A	0.5148	C	0.4852	gnoMADg:nfe	8_126396115_A_C	8	126396115	A	C	8_126396115_A_C	36	0	1	0	0.086317907444668	LRATD2
rs3790127	chr16	10624442	T	C	59	55	114	0.517543859649123	0.529411337425034	0.5398097	0.399429789665456	0.563960137185991	0.0441533365093383	0.371172160896099	0.589788839654806	0.481694963425724	False	False	MCF-7	ESR1		NA	NA			16	10530585	T	T	0.9041	C	0.09591	gnoMADg:nfe	16_10530585_T_C	16	10530585	T	C	16_10530585_T_C	52	0	2	0	0.186116700201207	EMP2;ATF7IP2
rs6720388	chr2	192604268	G	T	74	52	126	0.587301587301587	0.484575745000887	0.54790745	0.45760970068976	0.620854441306454	0.0428994944492857	0.438660055005862	0.649454556815485	0.539232070998107	False	False	MCF-7	ESR1		NA	NA			2	191739542	G	G	0.639	T	0.361	gnoMADg:nfe	2_191739542_G_T	2	191739542	G	T	2_191739542_G_T	68	0	1	0	0.0730382293762575	NABP1
rs1043481	chr19	16633950	T	C	79	30	109	0.724770642201835	0.529411337425034	0.72604025	0.402544234267883	0.6072847380969	0.0524689142029492	0.373396064993359	0.644787689291037	0.504914486182392	False	False	MCF-7	ESR1		NA	NA			19	16523139	C	C	0.9101	T	0.08992	gnoMADg:nfe	19_16523139_T_C	19	16523139	T	C	19_16523139_T_C	56	8	3	0	0.179275653923541	C19orf44;TMEM38A;SMIM7		Lymphocyte counts;Lymphocyte percentage of white cells;Lymphocyte percentage;Lymphocyte counts;Lymphocyte counts;Neutrophil percentage of white cells;Lymphocyte percentage of white cells;Lymphocyte counts
rs5996855	chr22	25589256	G	A	92	111	203	0.45320197044335	0.517815083026645	0.4910076	0.395650520573378	0.535932205566436	0.0365189777436111	0.365252467589554	0.546943817567533	0.465791363069907	False	True	GM12878	REST		NA	NA			22	25193289	G	G	0.6657	A	0.3343	gnoMADg:nfe	22_25193289_G_A	22	25193289	G	A	22_25193289_G_A	53	0	3	0	0.172635814889336	KIAA1671;CRYBB3;CRYBB2
rs6425468	chr1	171854198	C	T	49	71	120	0.408333333333333	0.488080552783458	0.43306695	0.395012147694653	0.558585354181627	0.0438215853947737	0.371548938079845	0.584810755363154	0.47679875093814	False	False	MCF-7	ESR1		NA	NA			1	171885058	T	T	0.6819	C	0.3181	gnoMADg:nfe	1_171885058_C_T	1	171885058	C	T	1_171885058_C_T	66	2	2	2	0.159959758551308	METTL13;DNM3	METTL13;DNM3	Mean platelet volume;Mean platelet volume
rs12614588	chr2	79229271	C	T	63	48	111	0.567567567567568	0.488080552783458	0.5260639	0.459647914757179	0.629492640338105	0.0448903647131914	0.430528063390937	0.647307626812576	0.544570277547642	False	False	MCF-7	ESR1	True	NA	NA	SRR7755833_dedup.bam.motifs_1_TsnnGCCCyCTrGTG	NoPeak	2	79002145	C	T	0.5401	C	0.4599	gnoMADg:nfe	2_79002145_C_T	2	79002145	C	T	2_79002145_C_T	47	0	1	1	0.313883299798793	REG3G	REG3G
rs6689086	chr1	190911075	T	C	42	71	113	0.371681415929204	0.529411337425034	0.36886485	0.41554348399548	0.594894307688385	0.0468745767919118	0.387799903395416	0.622974886206912	0.505218895841933	False	False	MCF-7	ESR1		NA	NA			1	190941945	T	T	0.7096	C	0.2904	gnoMADg:nfe	1_190941945_T_C	1	190941945	T	C	1_190941945_T_C	82	0	0	0	0.00663983903420523
rs2383289	chr14	32696520	C	A	50	68	118	0.423728813559322	0.503582165596104	0.4002196	0.44578849340339	0.613761347592773	0.0439090312275538	0.424847419110979	0.635788027487734	0.529774920498082	False	False	MCF-7	ESR1		NA	NA			14	32227314	C	C	0.5745	A	0.4257	gnoMADg:nfe	14_32227314_C_A	14	32227314	C	A	14_32227314_C_A	64	0	1	0	0.159356136820926	AKAP6
rs3799125	chr6	153349446	C	T	41	67	108	0.37962962962963	0.488080552783458	0.342242	0.447009490417163	0.631681225612356	0.0476523754724604	0.426674773576478	0.659418243427565	0.539345358014759	False	False	MCF-7	ESR1		NA	NA			6	153028311	C	C	0.7871	T	0.2129	gnoMADg:nfe	6_153028311_C_T	6	153028311	C	T	6_153028311_C_T	65	0	2	0	0.139637826961771	MTRF1L;RGS17
rs6730027	chr2	197876929	T	C	242	237	479	0.505219206680585	0.496699872113572	0.4833306	0.475421795178357	0.568293490437153	0.0231867592511928	0.464865338708101	0.585295905138954	0.521857642807755	False	True	GM12892	STAG1		NA	NA			2	197012205	T	C	0.8287	T	0.1713	gnoMADg:nfe	2_197012205_T_C	2	197012205	T	C	2_197012205_T_C	58	0	2	1	0.207042253521127	ANKRD44;GTF3C3	ANKRD44
rs12549338	chr8	138675098	A	G	76	62	138	0.550724637681159	0.517705224728837	0.5937885	0.369875173276253	0.53616889751702	0.0428294178752955	0.353776654317001	0.568721273077215	0.453022035396637	False	False	MCF-7	ESR1		NA	NA			8	137662855	A	A	0.7458	G	0.2542	gnoMADg:nfe	8_137662855_A_G	8	137662855	A	G	8_137662855_A_G	37	0	0	0	0
rs7525753	chr1	231111922	A	C	39	68	107	0.364485981308411	0.514362825199442	0.3512813	0.422164461202628	0.608666681628812	0.0480528093839841	0.405342821019014	0.634748381507147	0.51541557141572	False	False	MCF-7	ESR1		NA	NA			1	230976176	A	A	0.6747	C	0.3253	gnoMADg:nfe	1_230976176_A_C	1	230976176	A	C	1_230976176_A_C	85	5	5	2	0.259557344064386	CAPN9;TTC13;ARV1;FAM89A;C1orf198	TTC13;ARV1	Hematocrit;Hemoglobin;Red blood cell count;Hematocrit;Hemoglobin concentration
rs4783658	chr16	68671379	G	A	84	66	150	0.56	0.513456188311032	0.5563697	0.429407431582676	0.584213929413517	0.0406405457787503	0.404393191054403	0.604051608503663	0.506810680498097	False	True	LNCaP	AR		NA	NA			16	68637476	G	G	0.9118	A	0.08818	gnoMADg:nfe	16_68637476_G_A	16	68637476	G	A	16_68637476_G_A	67	2	9	2	0.172635814889336	DPEP2;SLC7A6;DPEP3;TMED6;NIP7;ZFP90;PRMT7;CDH1;DUS2	TMED6;COG8	Apolipoprotein A1 levels;HDL cholesterol levels
rs4855712	chr3	108995034	G	A	114	120	234	0.487179487179487	0.501853127671895	0.45992605	0.463564244383864	0.591808476206491	0.0333225398796685	0.439280691067764	0.60323105377479	0.527686360295177	False	True	PANC-1	CTCF		NA	NA			3	109276187	G	G	0.6464	A	0.3536	gnoMADg:nfe	3_109276187_G_A	3	109276187	G	A	3_109276187_G_A	37	0	0	0	0.0597585513078471
rs6724667	chr2	113789641	G	A	48	79	127	0.377952755905512	0.497919124321278	0.4287985	0.37032680633925	0.536725633856816	0.0432676105119882	0.345434980774516	0.558608039348412	0.453526220098033	False	False	MCF-7	ESR1		NA	NA			2	113032064	A	A	0.6766	G	0.3234	gnoMADg:nfe	2_113032064_G_A	2	113032064	G	A	2_113032064_G_A	66	2	8	3	0.346881287726358	RABL2A;IL36G;IL36A;IL1A;IL36RN;PSD4;IL36B;POLR1B	ZNG1B;IL36RN;IL36B	Interleukin-1-receptor antagonist levels;Interleukin-1 receptor antagonist protein measurement
rs632647	chr2	67668847	G	A	58	50	108	0.537037037037037	0.497919124321278	0.5377605	0.414430682955408	0.589370952926029	0.0460006450631907	0.387152244150864	0.612325711831161	0.501900817940719	False	False	MCF-7	ESR1		NA	NA			2	67441715	G	G	0.6212	A	0.3788	gnoMADg:nfe	2_67441715_G_A	2	67441715	G	A	2_67441715_G_A	62	1	1	1	0.11327967806841	ETAA1	ETAA1	Age at menopause (last menstrual period)
rs2765996	chr10	22894491	A	G	57	59	116	0.491379310344828	0.517705224728837	0.44128355	0.463598815736081	0.632507060659806	0.0438477691853094	0.44627813120242	0.659243147362082	0.548052938197944	False	False	MCF-7	ESR1		NA	NA			10	22605562	G	G	0.8794	A	0.1207	gnoMADg:nfe	10_22605562_A_G	10	22605562	A	G	10_22605562_A_G	42	0	2	0	0.159557344064386	MSRB2;PIP4K2A
rs4078504	chr18	46303400	A	C	141	154	295	0.477966101694915	0.495886527454612	0.5020286	0.422216993705506	0.534290825858817	0.0295804959969889	0.38744266725317	0.54312280646201	0.478253909782162	False	True	GM12892	STAG1		NA	NA			18	48777029	A	A	0.6958	C	0.3042	gnoMADg:nfe	18_48777029_A_C	18	48777029	A	C	18_48777029_A_C	49	0	0	0	0.106237424547284
rs2277277	chr11	78372536	G	A	64	69	133	0.481203007518797	0.497919124321278	0.465562	0.430094976509396	0.590929276907197	0.0424372582980998	0.407883881569873	0.616031407862315	0.510512126708296	False	False	MCF-7	ESR1		NA	NA			11	78661491	G	A	0.6684	G	0.3316	gnoMADg:nfe	11_78661491_G_A	11	78661491	G	A	11_78661491_G_A	49	0	2	0	0.119517102615694	NARS2;USP35
rs2274419	chr9	113538122	G	A	78	40	118	0.661016949152542	0.497919124321278	0.6751089	0.396612698096644	0.570524582797399	0.0470120631357671	0.368896733856975	0.599980380850598	0.483568640447022	False	False	MCF-7	ESR1	True	NA	NA	SRR5735132_dedup.bam.motifs_1_GmCATTCCATTCkCA	NoPeak	9	110775842	G	G	0.8648	A	0.1352	gnoMADg:nfe	9_110775842_G_A	9	110775842	G	A	9_110775842_G_A	93	3	1	0	0.185915492957746	LPAR1		Monocyte count;Monocyte percentage of white cells;Monocyte count
rs552702	chr15	58062001	G	T	85	51	136	0.625	0.508542458962699	0.61594255	0.43215463993213	0.589694696518294	0.0409693094147338	0.40765531690737	0.612517544869909	0.510924668225212	False	False	GM12878	NFKB1		NA	NA			15	57769803	G	G	0.5156	T	0.4844	gnoMADg:nfe	15_57769803_G_T	15	57769803	G	T	15_57769803_G_T	51	0	0	0	0.0798792756539235
rs13404189	chr2	215461986	G	A	51	55	106	0.481132075471698	0.497919124321278	0.53374915	0.364962178221525	0.535530787347189	0.0457160575319242	0.343501527180791	0.572066262371205	0.450246482784357	False	False	MCF-7	ESR1		NA	NA			2	214597262	G	G	0.8462	A	0.1538	gnoMADg:nfe	2_214597262_G_A	2	214597262	G	A	2_214597262_G_A	61	0	1	0	0.146076458752515	BARD1
rs17156146	chr10	1322617	C	T	79	72	151	0.52317880794702	0.488080552783458	0.474284	0.471379520727597	0.625715966661047	0.0404784900253591	0.457575720376155	0.653741898844866	0.548547743694322	False	False	MCF-7	ESR1		NA	NA			10	1280422	C	C	0.6811	T	0.3189	gnoMADg:nfe	10_1280422_C_T	10	1280422	C	T	10_1280422_C_T	52	0	2	1	0.246680080482897	GTPBP4;ADARB2	ADARB2
rs4363710	chr12	71855521	C	T	57	89	146	0.39041095890411	0.488080552783458	0.3939429	0.419580140010625	0.57810329080266	0.0414248042035383	0.403356130543971	0.609042872651122	0.498841715406642	False	False	MCF-7	ESR1		NA	NA			12	71461741	C	T	0.7867	C	0.2133	gnoMADg:nfe	12_71461741_C_T	12	71461741	C	T	12_71461741_C_T	55	0	0	0	0.0865191146881288
rs11097027	chr4	75608390	C	A	54	46	100	0.54	0.503582165596104	0.52286905	0.421502914886919	0.605143826697341	0.0479196620088092	0.405574539793834	0.632386311801068	0.51332337079213	False	False	MCF-7	ESR1	True	NA	NA	SRR5735132_dedup.bam.motifs_1_GmCATTCCATTCkCA	NoPeak	4	74683186	C	C	0.5208	A	0.4796	gnoMADg:nfe	4_74683186_C_A	4	74683186	C	A	4_74683186_C_A	39	0	0	0	0.0995975855130785
rs11732898	chr4	6956134	T	C	43	90	133	0.323308270676692	0.529411337425034	0.33668165	0.409060815119907	0.578186328496068	0.0442411299847864	0.385888533615743	0.599826729632273	0.493623571807988	False	False	MCF-7	ESR1		NA	NA			4	6954407	T	C	0.8058	T	0.1942	gnoMADg:nfe	4_6954407_T_C	4	6954407	T	C	4_6954407_T_C	68	7	3	1	0.219718309859155	TBC1D14;TADA2B;GRPEL1	TADA2B	Monocyte percentage of white cells;GrpE protein homolog 1 mitochondrial measurement;Platelet count;Monocyte percentage;Monocyte count;Monocyte percentage of white cells;Monocyte count
rs1095627	chr3	157977406	A	G	76	68	144	0.527777777777778	0.517705224728837	0.4914069	0.46400207669347	0.618970131623303	0.0403254223292951	0.434420984949078	0.636088152515953	0.541486104158386	False	False	MCF-7	ESR1		NA	NA			3	158259617	A	A	0.5791	G	0.4211	gnoMADg:nfe	3_158259617_A_G	3	158259617	A	G	3_158259617_A_G	126	10	4	1	0.207243460764587	LXN;MLF1;RSRC1;RARRES1	MLF1	Standing height;Appendicular lean mass;Sitting height;Forced vital capacity (fvc) best measure;Forced vital capacity (fvc);Leg fat percentage (left);Forced expiratory volume in 1-second (fev1) best measure;Lung function (FVC);Body mass index (bmi);Forced expiratory volume in 1-second (fev1)
rs12497578	chr3	152556473	C	G	53	55	108	0.490740740740741	0.506119779856526	0.47040765	0.435725801982298	0.609145887095601	0.0472698526972514	0.404781266214265	0.638530425185757	0.52243584453895	False	False	MCF-7	ESR1		NA	NA			3	152838684	C	C	0.9041	G	0.09588	gnoMADg:nfe	3_152838684_C_G	3	152838684	C	G	3_152838684_C_G	64	0	1	0	0.106237424547284	MBNL1
rs11605797	chr11	63743420	A	G	115	86	201	0.572139303482587	0.517705224728837	0.53218275	0.464976591381041	0.610073999463649	0.0362390248937575	0.45584240121924	0.646097260743554	0.537525295422345	False	False	MCF-7	ESR1		NA	NA			11	63975948	A	A	0.6021	G	0.3918	gnoMADg:nfe	11_63975948_A_G	11	63975948	A	G	11_63975948_A_G	101	0	6	1	0.246478873239437	PLAAT3;COX8A;NAA40;PRDX5;MARK2;OTUB1	MARK2
rs1932440	chr1	241703089	G	A	72	34	106	0.679245283018868	0.497919124321278	0.6915788	0.388361176299853	0.573261997842182	0.0492237437505707	0.365937454396244	0.606020024872813	0.480811587071018	False	False	MCF-7	ESR1		NA	NA			1	241539789	A	A	0.8869	G	0.1131	gnoMADg:nfe	1_241539789_G_A	1	241539789	G	A	1_241539789_G_A	35	0	0	0	0.119517102615694
[truncated: 2,658 more rows]
