# Supplementary material for: baal-nf identifies motif-disrupting variants that decrease transcription factor binding affinity
Source: Genome Biol. 2026 Jan 13;27:24. doi: 10.1186/s13059-025-03916-9 (PMC12888418; doi:10.1186/s13059-025-03916-9)
Supplement: Supplementary file 11 — Additional file 11: Table S10. Motif metadata across all investigated motifs and 558 TFs. [file 13059_2025_3916_MOESM11_ESM.csv]

motif	counts	fraction_of_snps	spearmans_rho	pval	information_content	high_quality	tf	motif_source	NoPeak_mapping
UN0305.1_CTCAGTTTyCTCATCTGTAAAATGGGn	NA	NA	-0.0182371663104019	0.960119464496727	32.8688927673164	False	ADNP	JASPAR	NA
MA0007.2_ArGAACAnnnTGTnC	1127	0.00827988509547214	0.59500516905174	0.000129489648205883	13.2713543583032	True	AR	JASPAR	NA
MA0259.1_nnACGTGn	NA	NA	0.0790277206784084	0.828202479859412	9.74009914457291	False	AR	JASPAR	NA
MA0877.2_nTAAACGn	NA	NA	-0.927426033502968	0.00262004442432028	7.72959310427617	False	AR	JASPAR	NA
MA0877.3_AnCGTTTA	NA	NA	-0.0540562477617335	0.908365282523996	10.3386758866639	False	AR	JASPAR	NA
MA1463.1_nCTAATTArn	NA	NA	-0.5	0.666666666666667	12.0476073423536	False	AR	JASPAR	NA
MA1464.1_GTCACGTGmn	NA	NA	-0.771428571428571	0.0723965014577259	12.493103210758	False	AR	JASPAR	NA
SRR999228_dedup.bam.motifs_2_ATGGAATGswnw	727	0.00534115036770918	0.821428571428572	0.0234488083456915	13.7346615807986	True	AR	NoPeak	NoPeak de novo motif
Average_8_wTGTrTrTGw	487	0.00357790953105141	0.771140308339008	0.0250590266086871	9.11607706861558	True	AR	NoPeak	NoPeak de novo motif
Average_11_TwTwmCATwnn	NA	NA	0.433333333333333	0.243952435880052	9.67583956727962	False	AR	NoPeak
Average_12_srTTCCAyTCnA	NA	NA	-0.1	0.872888571569538	13.5318018193564	False	AR	NoPeak
Average_5_GTGnAGATATTTnns	NA	NA	0.172005282025893	0.481352456612071	11.3952244098785	False	AR	NoPeak
Average_6_ATTCCAkTCC	NA	NA	0.4	0.6	7.37006406658358	False	AR	NoPeak
SRR1168781_dedup.bam.motifs_0_nGCCnArGTGGkkG	NA	NA	-0.8	0.2	12.8983701406583	False	AR	NoPeak
SRR1168781_dedup.bam.motifs_2_mnGGCTCATGCsC	NA	NA	0.8	0.2	12.3490044291916	False	AR	NoPeak
SRR1168782_dedup.bam.motifs_2_CAsGTGATCCrCCys	NA	NA	0.5	0.666666666666667	21.8334892828714	False	AR	NoPeak
SRR1168783_dedup.bam.motifs_1_GwGwGCTGGGnsT	NA	NA	0.261399383782428	0.465684706386463	13.5290470640634	False	AR	NoPeak
SRR1168783_dedup.bam.motifs_2_CmTTCCATTCmA	NA	NA	0.5	0.666666666666667	14.2843185168286	False	AR	NoPeak
SRR1765111_dedup.bam.motifs_0_AnnsTGTTCyTGw	NA	NA	0.313617903292016	0.29673809964823	12.6809026646685	False	AR	NoPeak
SRR1765112_dedup.bam.motifs_0_AnnTGTTTGTTCnnr	NA	NA	0.446153846153846	0.109807127801225	11.891242918642	False	AR	NoPeak
SRR1765112_dedup.bam.motifs_1_CnAkTmCATTCC	NA	NA	0.485714285714286	0.328723032069971	14.9896837878792	False	AR	NoPeak
SRR1765112_dedup.bam.motifs_2_GTrCACAGTGTTyT	NA	NA	0.180518392011262	0.51969601077222	17.5701070025395	False	AR	NoPeak
SRR2033019_dedup.bam.motifs_1_GAyCACyTkGGCy	NA	NA	0.5	0.666666666666667	17.3182192567681	False	AR	NoPeak
SRR2033019_dedup.bam.motifs_2_CTGTsTGTsnmm	NA	NA	-0.0357142857142857	0.939408205471286	13.0113776535903	False	AR	NoPeak
SRR2033027_dedup.bam.motifs_0_skTGmTCTGsC	NA	NA	-1	0	10.3533199811229	False	AR	NoPeak
SRR2033027_dedup.bam.motifs_1_nnnCCnGCCTGnsnT	NA	NA	0.4	0.6	9.53442504244403	False	AR	NoPeak
SRR2033027_dedup.bam.motifs_2_CmCkTGGGwGrny	NA	NA	-0.6	0.284756979865294	13.5443373444784	False	AR	NoPeak
SRR2033030_dedup.bam.motifs_1_wnyCnGCCTsnnGT	NA	NA	-0.404761904761905	0.319888641228816	11.6434986791616	False	AR	NoPeak
SRR2033030_dedup.bam.motifs_3_AsTGAkynGCk	NA	NA	-0.8	0.2	10.7304371201471	False	AR	NoPeak
SRR3622759_dedup.bam.motifs_0_CCnnynTGCTGnnn	NA	NA	-0.371428571428571	0.468478134110787	10.987060049938	False	AR	NoPeak
SRR3622759_dedup.bam.motifs_1_TsnTTsCATTC	NA	NA	0.392857142857143	0.383316870426973	12.2652873543358	False	AR	NoPeak
SRR3728817_dedup.bam.motifs_1_CkGnGmGTGGTGG	NA	NA	-0.0579771035652448	0.913131785162326	16.1084035895962	False	AR	NoPeak
SRR3728818_dedup.bam.motifs_1_TsyATTCCATTCyC	NA	NA	0.485714285714286	0.328723032069971	17.0364550674946	False	AR	NoPeak
SRR3728822_dedup.bam.motifs_0_yCATTCCATTCnC	NA	NA	-0.521793932087204	0.288343233800394	15.8618099640582	False	AR	NoPeak
SRR3728823_dedup.bam.motifs_2_yTrGCCAGGnG	NA	NA	-0.5	0.666666666666667	9.9073124916038	False	AR	NoPeak
SRR3728824_dedup.bam.motifs_1_CCCrCCAmGysC	NA	NA	-1	0	11.5874964739414	False	AR	NoPeak
SRR3728825_dedup.bam.motifs_0_GCmTTCCATkCCm	NA	NA	0.0714285714285714	0.866526270675909	16.7614909396706	False	AR	NoPeak
SRR3728829_dedup.bam.motifs_0_CCrGCTAATTTT	NA	NA	0.8	0.2	16.3518396306515	False	AR	NoPeak
SRR3728829_dedup.bam.motifs_1_ykGCGCCnGkCr	NA	NA	-0.472527472527473	0.102981050299929	13.309515517513	False	AR	NoPeak
SRR3728830_dedup.bam.motifs_2_TmkCCyGCCTnTAG	NA	NA	-0.443121716907906	0.271502386922575	19.1292108019409	False	AR	NoPeak
SRR4025870_dedup.bam.motifs_0_GCmsmTTCCAkTCs	NA	NA	0.0279617441409999	0.918126984873784	13.8293396842031	False	AR	NoPeak
SRR4025870_dedup.bam.motifs_1_GknCAsAGTGTnk	NA	NA	0.0857142857142857	0.871743440233236	12.3444729882226	False	AR	NoPeak
SRR4025871_dedup.bam.motifs_0_CnrCATGTTTkn	NA	NA	0.7	0.188120404374187	9.68215022044778	False	AR	NoPeak
SRR4025871_dedup.bam.motifs_1_CCAnTCCwTTynT	NA	NA	0.5	0.666666666666667	12.5659601053917	False	AR	NoPeak
SRR4025871_dedup.bam.motifs_2_knGCAGAknnn	NA	NA	-0.2	0.704	8.41207095062998	False	AR	NoPeak
SRR4174985_dedup.bam.motifs_0_CyATTCmATTny	NA	NA	-0.5	0.666666666666667	14.5483480360585	False	AR	NoPeak
SRR4174985_dedup.bam.motifs_1_CAwTATTTwTTAA	NA	NA	-1	0	17.4724976963894	False	AR	NoPeak
SRR488262_dedup.bam.motifs_0_CTGTsTGTsnC	NA	NA	-0.1	0.872888571569538	9.63486849128413	False	AR	NoPeak
SRR488262_dedup.bam.motifs_1_sCCGAGGTGGA	NA	NA	-0.6	0.4	16.1910388418248	False	AR	NoPeak
SRR488262_dedup.bam.motifs_3_CmTGGnAkGsAk	NA	NA	-1	1.40426542205437e-24	11.4983216193953	False	AR	NoPeak
SRR488262_dedup.bam.motifs_4_TGwGrTCAsGwGA	NA	NA	-0.5	0.666666666666667	16.008983369	False	AR	NoPeak
SRR537064_dedup.bam.motifs_2_GknGTCCCAAnGwkT	NA	NA	0.571428571428572	0.180201988911527	13.3501233262165	False	AR	NoPeak
SRR653091_dedup.bam.motifs_1_GkGnCACACCTGsnC	NA	NA	-0.4	0.6	12.3964292721806	False	AR	NoPeak
SRR653091_dedup.bam.motifs_2_CyTnAGCCTCCnTC	NA	NA	0.6	0.284756979865294	13.946221642041	False	AR	NoPeak
SRR653092_dedup.bam.motifs_1_kkAAnCACTnTk	NA	NA	0.0787878787878788	0.828717394697461	12.8669166700669	False	AR	NoPeak
SRR653092_dedup.bam.motifs_5_TnksCACCwyAG	NA	NA	-0.607142857142857	0.148231161481161	14.1856013902208	False	AR	NoPeak
SRR653103_dedup.bam.motifs_1_TCCnCCTGrGTGkkT	NA	NA	-0.0285714285714286	0.957154518950437	15.7753068955769	False	AR	NoPeak
SRR653104_dedup.bam.motifs_1_GCkCTTGAsCyCA	NA	NA	-0.2	0.704	14.8003331406006	False	AR	NoPeak
SRR653104_dedup.bam.motifs_2_skCyCAGCCTGnnnw	NA	NA	0.34965034965035	0.26523878689279	9.40375519454489	False	AR	NoPeak
SRR653104_dedup.bam.motifs_4_CnGCCACCACyC	NA	NA	-0.5	0.666666666666667	12.459643365709	False	AR	NoPeak
SRR999224_dedup.bam.motifs_0_TAkATTnCATTnynT	NA	NA	-0.0742779244638985	0.809431494307504	14.3057237302721	False	AR	NoPeak
SRR999224_dedup.bam.motifs_1_nnGTAwATATCyT	NA	NA	-0.214285714285714	0.64451158102072	9.37093425065747	False	AR	NoPeak
SRR999229_dedup.bam.motifs_1_wkCwkTATATnnT	NA	NA	0.371428571428571	0.468478134110787	11.6457904003418	False	AR	NoPeak
MA0259.1_nnACGTGn	NA	NA	-0.422036109965105	0.224404189314139	9.74009914457291	False	ARNT	JASPAR	NA
MA1464.1_GTCACGTGmn	NA	NA	-0.333333333333333	0.419753086419753	12.493103210758	False	ARNT	JASPAR	NA
SRR608882_dedup.bam.motifs_0_GAGGGsAGGAGArAA	NA	NA	0.192470304013816	0.619806139007939	19.4447808831433	False	ARNT	NoPeak	NA
SRR608883_dedup.bam.motifs_1_CCwCTCTyTCTyC	NA	NA	-0.821428571428572	0.0234488083456915	15.6370288083829	False	ARNT	NoPeak	NA
SRR7968964_dedup.bam.motifs_1_kknCAGGTGkrsG	NA	NA	-0.1	0.872888571569538	15.4821259589881	False	ARNT	NoPeak	NA
MA1632.1_nnATGAnGTCATn	783	0.00569094463866499	0.660262667609558	1.74805034364605e-16	13.8396028101001	True	ATF2	JASPAR	NA
Average_5_ATGATGTCAT	710	0.00516037125600529	0.505906141965928	5.82824669139956e-08	12.9374821939495	True	ATF2	NoPeak	NoPeak redundant motif
ENCFF000NSG_dedup.bam.motifs_0_srGCnkTTTTnGss	NA	NA	0.0654657873230637	0.708674894251163	11.0176036182457	False	ATF2	NoPeak
ENCFF000NSG_dedup.bam.motifs_1_GnwTTwGGGTTTkk	NA	NA	0.0458929502477298	0.865978679852195	15.7042080171448	False	ATF2	NoPeak
ENCFF000NSG_dedup.bam.motifs_2_mATTCCATTyTnm	NA	NA	-0.171628984742895	0.59378680601684	10.3013940828221	False	ATF2	NoPeak
ENCFF043SEF_dedup.bam.motifs_0_TyGTsAGTswy	NA	NA	-0.224242424242424	0.533400561272595	12.3072421112388	False	ATF2	NoPeak
ENCFF043SEF_dedup.bam.motifs_1_ykyCATTmCrT	NA	NA	0.408840472310944	0.103221740648727	13.0778522237011	False	ATF2	NoPeak
ENCFF588IKS_dedup.bam.motifs_0_CyTsyyTTTT	NA	NA	0.154698493630752	0.613820455844868	13.7250581600231	False	ATF2	NoPeak
SRR577694_dedup.bam.motifs_0_CTCGTGATCyGCCC	NA	NA	-0.424661961428818	0.192959866465874	19.3260730943043	False	ATF2	NoPeak
SRR577694_dedup.bam.motifs_1_GskTTAGkrGnGA	NA	NA	0.33800968131447	0.200384903757343	15.0524971946293	False	ATF2	NoPeak
SRR577694_dedup.bam.motifs_2_GATTCCAnTCsm	NA	NA	-0.0245184263918421	0.939710022323151	9.35026423026892	False	ATF2	NoPeak
SRR577694_dedup.bam.motifs_3_AnsTnAGCCTCCTn	NA	NA	-0.147711937728101	0.585114524161635	12.5756830033574	False	ATF2	NoPeak
SRR577695_dedup.bam.motifs_0_GCnyAGGGTTwnG	NA	NA	0.19653636746135	0.406262612649686	12.4761456200172	False	ATF2	NoPeak
SRR577695_dedup.bam.motifs_1_CTnAnTCCATTsC	NA	NA	0.0996302148200905	0.64323111775285	9.9009839126689	False	ATF2	NoPeak
SRR577695_dedup.bam.motifs_2_GTGrCCwGsCmn	NA	NA	0.230190318199627	0.328889544335965	9.21287346497844	False	ATF2	NoPeak
SRR577771_dedup.bam.motifs_0_CATwyyAGGGTTTkTA	NA	NA	0.229075445563963	0.430830581603804	18.5316878526014	False	ATF2	NoPeak
SRR577771_dedup.bam.motifs_1_CCCnGnTTTTTGnnC	NA	NA	0.252941176470588	0.344563031337499	15.4228915670259	False	ATF2	NoPeak
SRR577771_dedup.bam.motifs_2_CmTkCCATTyTnr	NA	NA	0.241439952579199	0.319347599169173	13.1435306746133	False	ATF2	NoPeak
MA0605.2_nrTGACGTCAyn	NA	NA	-0.218663789443641	0.518302581473087	17.2585086748586	False	ATF3	JASPAR	NA
MA0835.2_nATGACTCAnn	NA	NA	0.1	0.872888571569538	11.6656685830511	False	ATF3	JASPAR	NA
Average_10_ysATTsCATTyy	NA	NA	0.866025403784439	0.333333333333333	12.4257563899031	False	ATF3	NoPeak	NA
Average_1_mAsnyGGGAGGnnnG	NA	NA	-0.264820448851425	0.612055238565705	11.2422390628377	False	ATF3	NoPeak	NA
Average_4_wnnCCTCCCrAskT	NA	NA	-0.866025403784439	0.333333333333333	13.3811711502301	False	ATF3	NoPeak	NA
Average_7_TswnCTCnGCCTnGsm	NA	NA	0.4	0.504631575468691	10.455432465385	False	ATF3	NoPeak	NA
Average_8_GrssATTCCATTsnC	NA	NA	-0.227548989763519	0.587844564501082	15.0448174765068	False	ATF3	NoPeak	NA
ENCFF000MWR_dedup.bam.motifs_1_GyynGCCTCAGCCyyT	NA	NA	0	1	13.0818202835584	False	ATF3	NoPeak	NA
ENCFF000MWR_dedup.bam.motifs_2_TrwTsCATTCCmrs	NA	NA	-0.513529085069309	0.157347194839827	16.2919805759799	False	ATF3	NoPeak	NA
ENCFF000MWV_dedup.bam.motifs_1_AyCTwrsCCTAAC	NA	NA	-0.5	0.666666666666667	17.0160669000995	False	ATF3	NoPeak	NA
ENCFF000OMV_dedup.bam.motifs_0_rsGAGAATGGCGyG	NA	NA	-0.707106781186547	0.181690113816209	14.4779485344985	False	ATF3	NoPeak	NA
ENCFF000OMV_dedup.bam.motifs_1_CysAGGCGGAGGTTG	NA	NA	0.153896752812773	0.804828816608063	14.7760387645175	False	ATF3	NoPeak	NA
ENCFF000PFR_dedup.bam.motifs_0_TGknCAGGAGkTswG	NA	NA	0.948683298050514	0.0513167019494861	14.5737537633472	False	ATF3	NoPeak	NA
SRR351824_dedup.bam.motifs_2_CrwTCCAyyCsm	NA	NA	-0.5	0.666666666666667	16.0410940463006	False	ATF3	NoPeak	NA
SRR351833_dedup.bam.motifs_1_GrGGGGGGnCA	NA	NA	0.0452965741411913	0.853909366007042	13.0145445494124	False	ATF3	NoPeak	NA
SRR351833_dedup.bam.motifs_2_GGssAGATCACG	NA	NA	0.5	0.666666666666667	16.8824865794353	False	ATF3	NoPeak	NA
SRR351833_dedup.bam.motifs_3_rkTnCAGGCnGs	NA	NA	0.396412483586046	0.378634709500413	10.1080079608513	False	ATF3	NoPeak	NA
SRR351834_dedup.bam.motifs_2_wnCTTGGGAGGmTC	NA	NA	-0.5	0.666666666666667	11.9216920158625	False	ATF3	NoPeak	NA
SRR351842_dedup.bam.motifs_0_ksGnTCTCGGCTyAwG	NA	NA	0.2	0.704	12.3316041538992	False	ATF3	NoPeak	NA
SRR577788_dedup.bam.motifs_1_GCnTkCCAnyCmw	NA	NA	0.316227766016838	0.683772233983162	13.0490435833393	False	ATF3	NoPeak	NA
SRR577789_dedup.bam.motifs_1_yCwAACCCTmrC	NA	NA	0.5	0.666666666666667	15.8198225610537	False	ATF3	NoPeak	NA
SRR577789_dedup.bam.motifs_2_TTGCAGCTGnywC	NA	NA	0	1	13.7000892769763	False	ATF3	NoPeak	NA
MA0833.1_nnATGAyGCAATm	316	0.00743739408774242	0.727114607317109	5.6958961018464e-05	15.6087963439166	True	ATF4	JASPAR	NA
MA0833.2_nnATGATGCAATnn	269	0.00633119939747694	0.699130434782609	0.000144066496356347	14.9596386046501	True	ATF4	JASPAR	NA
MA0462.1_rnwATGAsTCA	NA	NA	-0.1	0.872888571569538	13.644882737113	False	BATF	JASPAR	NA
MA0462.2_nnTGACTCAnn	NA	NA	0.239281816464541	0.505524849001354	11.2120647921165	False	BATF	JASPAR	NA
MA0835.2_nATGACTCAnn	NA	NA	0.239281816464541	0.505524849001354	11.6656685830511	False	BATF	JASPAR	NA
MA1634.1_nnTGACTCAnn	NA	NA	0.239281816464541	0.505524849001354	10.9817741848485	False	BATF	JASPAR	NA
SRR351895_dedup.bam.motifs_0_GnGAAACCCywrC	NA	NA	0.3	0.623837664781073	13.7242798030013	False	BATF	NoPeak	NA
SRR351895_dedup.bam.motifs_1_nnnTGAGTCATnnC	NA	NA	-0.3	0.623837664781073	12.3395309426878	False	BATF	NoPeak	NA
SRR351895_dedup.bam.motifs_2_nTGGAATGGnm	NA	NA	-1	0	9.59621971249042	False	BATF	NoPeak	NA
SRR351895_dedup.bam.motifs_3_CyTsAGGTsrrT	NA	NA	0.5	0.666666666666667	13.4179673635769	False	BATF	NoPeak	NA
MA0464.2_nkCACGTGmC	679	0.00884782778660968	0.75818447532278	4.99653826498132e-07	12.6951815459006	True	BHLHE40	JASPAR	NA
Average_3_nCTCACGTGCnnA	652	0.00849599958301843	0.893511306660793	1.83458370893817e-09	15.663981321536	True	BHLHE40	NoPeak	NoPeak redundant motif
Average_1_CTCACGTGCnnsCT	NA	NA	0.321869832808879	0.0828219944613393	15.4775368473651	False	BHLHE40	NoPeak
Average_2_sCATTCCAnTCsA	NA	NA	0.5	0.666666666666667	12.8288484316642	False	BHLHE40	NoPeak
Average_4_GGCACGTGnkT	NA	NA	0.402461078482877	0.0875799024407357	11.6073153311394	False	BHLHE40	NoPeak
Average_5_CsTGAGGTsAnss	NA	NA	0.00207147917268134	0.993491291497881	12.1914938310218	False	BHLHE40	NoPeak
Average_6_sCCCnArGTGsTG	NA	NA	-1	0	14.0435694724143	False	BHLHE40	NoPeak
ENCFF000PGB_dedup.bam.motifs_0_kCCCGyCTCkGnA	NA	NA	0.198019921806251	0.497383236216051	10.8625105474097	False	BHLHE40	NoPeak
ENCFF000PGB_dedup.bam.motifs_1_CrAGGyGGGTGsAT	NA	NA	0.22237479499833	0.631749338926165	17.088956208567	False	BHLHE40	NoPeak
ENCFF000PGB_dedup.bam.motifs_2_TkkwGGCCAGGTGwn	NA	NA	0.173931310695735	0.741733927731628	11.8423684458633	False	BHLHE40	NoPeak
ENCFF000PGB_dedup.bam.motifs_3_CTGACCTCrGsy	NA	NA	0.323669437485075	0.531449957164463	15.6222303039834	False	BHLHE40	NoPeak
ENCFF000PGB_dedup.bam.motifs_4_CrwTCCATTCsA	NA	NA	0.737864787372622	0.262135212627378	14.0564216559352	False	BHLHE40	NoPeak
ENCFF000VSF_dedup.bam.motifs_1_GCmsATTCCATTCsA	NA	NA	-0.2	0.704	24.1392626808545	False	BHLHE40	NoPeak
ENCFF000XPA_dedup.bam.motifs_0_GTkwkCAGCCTnGrT	NA	NA	0.238905110077424	0.454574940993021	17.1110632256595	False	BHLHE40	NoPeak
ENCFF000YGJ_dedup.bam.motifs_0_ysnkCACnTknGnyT	NA	NA	0.36109794883162	0.140957228520201	12.8842018151448	False	BHLHE40	NoPeak
ENCFF000YGJ_dedup.bam.motifs_2_CmsGTGATCyACCTG	NA	NA	0.357142857142857	0.431611352038328	16.4208272007441	False	BHLHE40	NoPeak
ENCFF171ZAE_dedup.bam.motifs_0_CnTTCCTTTyyTC	NA	NA	0.4	0.6	14.6328639035564	False	BHLHE40	NoPeak
ENCFF527YMQ_dedup.bam.motifs_0_yyATTCywTTyy	NA	NA	-0.4	0.6	12.0194659970491	False	BHLHE40	NoPeak
SRR351786_dedup.bam.motifs_0_nrnGCTGGTCTnGwy	NA	NA	-0.442424242424242	0.200422686711942	8.5940396423538	False	BHLHE40	NoPeak
SRR351786_dedup.bam.motifs_1_snCrAGGTGGrT	NA	NA	0.116666666666667	0.765007942926146	14.0447860472727	False	BHLHE40	NoPeak
SRR351786_dedup.bam.motifs_2_GCrTGTGCCTGsC	NA	NA	0.363770644878484	0.166035972995519	13.4810062409549	False	BHLHE40	NoPeak
SRR351786_dedup.bam.motifs_3_nnyTCCATnCCyCT	NA	NA	0.607142857142857	0.148231161481161	13.8080592821737	False	BHLHE40	NoPeak
SRR502244_dedup.bam.motifs_0_mnTTCCATTCnAT	NA	NA	-0.6	0.208	14.6544518399004	False	BHLHE40	NoPeak
SRR502536_dedup.bam.motifs_0_GCwkCAGCCTTGrT	NA	NA	0.22616111767687	0.479683554189167	15.9506889244031	False	BHLHE40	NoPeak
SRR502638_dedup.bam.motifs_0_GnkCACnTGGGC	NA	NA	0.277227890528751	0.337270806416694	10.3068124945999	False	BHLHE40	NoPeak
SRR502638_dedup.bam.motifs_1_ynwTCCAnTCnAk	NA	NA	0.714285714285714	0.110787172011662	11.7652200496789	False	BHLHE40	NoPeak
SRR502638_dedup.bam.motifs_2_CyyGGCCTCmCnyC	NA	NA	0.0218209241606687	0.927243895586266	12.5217538950171	False	BHLHE40	NoPeak
UN0526.1_rnCGGAwrTTGCGCAAy	1040	0.00926792318317515	0.584410977348626	3.13542064134101e-11	23.2388324747287	True	CEBPB	JASPAR	NA
MA0466.3_nATTGCGCAATn	1000	0.00891146459920688	0.825111986099321	9.29144373291957e-46	16.4655437405802	True	CEBPB	JASPAR	NA
MA0466.2_nTTrCGCAAy	722	0.00643407744062737	0.796970306461916	2.45529347110815e-33	12.7681584985173	True	CEBPB	JASPAR	NA
MA0466.1_kATTGCAymAy	404	0.00360023169807958	0.328494228414948	0.00108467866441749	13.7052446210087	True	CEBPB	JASPAR	NA
SRR502665_dedup.bam.motifs_3_GrTGTTGTGCAAG	865	0.00770841687831395	0.340987772439461	0.00386895410919648	18.6229295898942	True	CEBPB	NoPeak	NoPeak redundant motif
Average_10_TmTkkCrCAATGnTk	795	0.00708461435636947	0.258957296617875	0.0248719925735128	13.0352506146096	True	CEBPB	NoPeak	NoPeak de novo motif
ENCFF000VOL_dedup.bam.motifs_3_CrkkATTGyGCAAG	784	0.00698658824577819	0.39152376239874	0.00449572836307204	16.4926343306611	True	CEBPB	NoPeak	NoPeak de novo motif
Average_25_rTTGTGCAAym	495	0.00441117497660741	0.43445829277732	2.16245387755243e-07	10.585943292469	True	CEBPB	NoPeak	NoPeak redundant motif
SRR501972_dedup.bam.motifs_3_GwCCTCCyGAGT	463	0.00412600810943279	0.469096534426423	0.0319346521651771	16.1779070239764	True	CEBPB	NoPeak	NoPeak de novo motif
Average_11_GsnTsCATTCynT	NA	NA	-0.0184828771761877	0.9301228190545	9.61208417047498	False	CEBPB	NoPeak
Average_12_TmyTGAGTAGCmT	NA	NA	-0.315414212402368	0.163693159371013	12.6150688411541	False	CEBPB	NoPeak
Average_14_ksAGCwACTyGGG	NA	NA	0.632455532033676	0.367544467966324	13.1504319795631	False	CEBPB	NoPeak
Average_16_TGnGnCACTGCAkT	NA	NA	0.364465638062564	0.104299241425157	12.4557401199836	False	CEBPB	NoPeak
Average_17_sATTGCnTCAnnAsG	NA	NA	-0.0479599295777849	0.682830051114819	13.3666067918549	False	CEBPB	NoPeak
Average_1_TysnGAGTnGCTyGA	NA	NA	-0.332347885638134	0.0414850389343408	13.1181915882066	False	CEBPB	NoPeak
Average_24_nGnTnCATTsCnk	NA	NA	0.148779265795705	0.48778643467698	8.91485215075434	False	CEBPB	NoPeak
Average_2_kysATTCTCCTnnsC	NA	NA	0.0942387635046323	0.614077429913582	8.98014555078271	False	CEBPB	NoPeak
Average_3_GGATTGCAnCACT	NA	NA	0.0313148752958222	0.854022769549629	13.5846493604319	False	CEBPB	NoPeak
Average_4_wnnCCAGCCTGGGCT	NA	NA	-0.310950579147739	0.209129886998501	13.6979399089599	False	CEBPB	NoPeak
Average_6_GCACnTTGGGAG	NA	NA	0.5	0.666666666666667	14.1966742860402	False	CEBPB	NoPeak
Average_7_GnCnCCTGnAATCCn	NA	NA	-0.309132788891645	0.211945146305102	12.4857174037394	False	CEBPB	NoPeak
Average_8_nnnATTGCATCAyys	NA	NA	0.109317282823544	0.289036862466513	11.9975779394008	False	CEBPB	NoPeak
Average_9_TkrTTGCATTsyrs	NA	NA	-0.485657556694321	0.00561174546621861	13.467328386373	False	CEBPB	NoPeak
ENCFF000PGG_dedup.bam.motifs_4_AATGGCGCGrTCT	NA	NA	-0.0228838344363131	0.946754177874886	18.8958965154203	False	CEBPB	NoPeak
ENCFF000VON_dedup.bam.motifs_0_TGCGnAACTCTnGTT	NA	NA	0.241519569580188	0.162188406115203	16.345789940383	False	CEBPB	NoPeak
ENCFF000VON_dedup.bam.motifs_2_TkkCATCATGnC	NA	NA	0.247120726526983	0.204871292867752	10.7608415870275	False	CEBPB	NoPeak
SRR501971_dedup.bam.motifs_1_nrTTsCATymymCT	NA	NA	-0.165062054364219	0.589960566137235	13.6241401428743	False	CEBPB	NoPeak
SRR501971_dedup.bam.motifs_2_TTwGnGywAs	NA	NA	-0.171751083042779	0.5747582657393	12.0893461115331	False	CEBPB	NoPeak
SRR501972_dedup.bam.motifs_0_sknATTsCATyAy	NA	NA	0.244612656731088	0.0868891702912831	9.78499994105364	False	CEBPB	NoPeak
SRR501972_dedup.bam.motifs_1_rnCTAAnCCTmmy	NA	NA	-0.1	0.872888571569538	9.64494718915637	False	CEBPB	NoPeak
SRR502375_dedup.bam.motifs_0_GCnnCnCTGTCnsC	NA	NA	-0.0269858727323811	0.893709740472891	13.0993869445146	False	CEBPB	NoPeak
SRR502666_dedup.bam.motifs_0_GCnACAkkGnrT	NA	NA	-0.21526363159306	0.290924803247492	13.4138590916104	False	CEBPB	NoPeak
SRR502666_dedup.bam.motifs_1_GsnnTCAGCCTCAyT	NA	NA	0.33137027941115	0.0555671919520202	12.8072633674954	False	CEBPB	NoPeak
SRR577954_dedup.bam.motifs_2_nrTTGCATTCCA	NA	NA	-0.629045305132603	0.000196521724322129	13.8744840819555	False	CEBPB	NoPeak
SRR577991_dedup.bam.motifs_0_GCnnCAAGTGATnsCA	NA	NA	-0.138638551941634	0.358167216586164	15.216749860308	False	CEBPB	NoPeak
SRR577991_dedup.bam.motifs_1_nTTCCAGCCTGGss	NA	NA	-0.257142857142857	0.622787172011662	11.5742093522355	False	CEBPB	NoPeak
SRR577991_dedup.bam.motifs_2_TknTGsAnTGCnkT	NA	NA	-0.280922690334429	0.139894366186752	13.302476570634	False	CEBPB	NoPeak
SRR6335177_dedup.bam.motifs_2_CATTsCATynCr	NA	NA	-0.0267885958121376	0.876752937912598	13.3341190127875	False	CEBPB	NoPeak
MA1636.1_nnATGATGCAATmnn	559	0.00751839248967734	0.515381312541837	0.000564085309558859	13.7361470639657	True	CEBPG	JASPAR	NA
MA0838.1_ATTrCGCAAy	544	0.00731664671625129	0.685900892118978	1.054737268804e-05	14.6607885227421	True	CEBPG	JASPAR	NA
Average_4_ATTGCATmAyy	410	0.00551438447364528	0.390385082077633	0.0329392684264774	11.1132383580094	True	CEBPG	NoPeak	NoPeak redundant motif
ENCFF608JCC_dedup.bam.motifs_1_kCTTGACCwnnk	350	0.00470740137994109	0.676841850984206	0.0315868636010345	7.92012010831752	True	CEBPG	NoPeak	NoPeak de novo motif
ENCFF430LJV_dedup.bam.motifs_0_AnsTTGwCCwTGT	NA	NA	-0.110652715222378	0.718942691468118	12.4024567400195	False	CEBPG	NoPeak
ENCFF430LJV_dedup.bam.motifs_1_CCAGGnTGnr	NA	NA	-0.358664270771238	0.308798634268001	6.66823266916919	False	CEBPG	NoPeak
ENCFF430LJV_dedup.bam.motifs_2_TsCCTTkC	NA	NA	-0.0857142857142857	0.871743440233236	5.94107991185689	False	CEBPG	NoPeak
ENCFF608JCC_dedup.bam.motifs_0_snAGGCTGTkGCC	NA	NA	0.0486324434944052	0.893867782100659	12.8449118031214	False	CEBPG	NoPeak
ENCFF608JCC_dedup.bam.motifs_2_mmnCCTTTsn	NA	NA	-0.255710428387245	0.447893528452805	9.64657636280581	False	CEBPG	NoPeak
ENCFF608JCC_dedup.bam.motifs_3_TCCmTkTsw	NA	NA	-0.270281238808668	0.55773074880537	9.29928944230323	False	CEBPG	NoPeak
ENCFF608JCC_dedup.bam.motifs_4_rknATTGCATCAyTG	NA	NA	0.390316205533597	0.0655747725577734	14.1507662809445	False	CEBPG	NoPeak
MA0638.1_nTGCCACGTCAyCn	NA	NA	0.5	0.666666666666667	15.4827234298525	False	CREB3	JASPAR	NA
MA0839.1_nTGCCACGTCAnCA	NA	NA	0.371428571428571	0.468478134110787	17.2609472715017	False	CREB3L1	JASPAR	NA
MA0609.2_nnnGTGACGTCACnnn	345	0.00980782351603366	0.450883081216863	0.00350187519167559	11.6598162144921	True	CREM	JASPAR	NA
ENCFF183QKB_dedup.bam.motifs_4_ArmCTCCTGACsTC	119	0.00338298840118262	0.811679449913428	0.0498575851013403	14.3072604623798	True	CREM	NoPeak	NoPeak de novo motif
ENCFF070RQL_dedup.bam.motifs_0_sGGCnkCTGTnwrG	NA	NA	-0.341863027644596	0.102034368602737	13.6285071753865	False	CREM	NoPeak
ENCFF070RQL_dedup.bam.motifs_3_GrGTGACGTCn	NA	NA	0.247593081546328	0.414742557871932	12.2862402100841	False	CREM	NoPeak
ENCFF070RQL_dedup.bam.motifs_4_ATTCCATTCCwT	NA	NA	-0.193284135567684	0.618298133438258	15.7274267298273	False	CREM	NoPeak
ENCFF183QKB_dedup.bam.motifs_0_TkCGysACnTGrGrT	NA	NA	0.5	0.391002218955771	15.5828072753326	False	CREM	NoPeak
ENCFF183QKB_dedup.bam.motifs_1_AnGTGkGTGrmk	NA	NA	-0.0383482494423685	0.88786930283189	10.3745376045841	False	CREM	NoPeak
ENCFF183QKB_dedup.bam.motifs_2_snkGAGGCsGnkCT	NA	NA	-0.0765453099138531	0.770291854961424	10.7420903476307	False	CREM	NoPeak
ENCFF183QKB_dedup.bam.motifs_3_CsCmTGwnATCnrC	NA	NA	0.00986315488212407	0.95950126525877	13.4749922538667	False	CREM	NoPeak
ENCFF964RPP_dedup.bam.motifs_0_nCsCAGGTGAyGTCG	NA	NA	-0.317025447807519	0.131186850946147	13.0408162762747	False	CREM	NoPeak
ENCFF964RPP_dedup.bam.motifs_1_AnGTGnGTGnn	NA	NA	-0.0909090909090909	0.802771731207162	8.14287549780881	False	CREM	NoPeak
ENCFF964RPP_dedup.bam.motifs_2_GnskGAGGCCrAGG	NA	NA	-0.0766378455521461	0.72817258836552	14.6561991128568	False	CREM	NoPeak
MA0139.1_ynrCCAsyAGrkGGCrsyn	2846	0.0086322468713413	0.534988549886137	1.14811726238569e-100	17.2038265321555	True	CTCF	JASPAR	NA
MA1930.1_CTGCAGTnCnnnnnnnnnnCCAsyAGrkGGCrsyn	2819	0.00855035275133912	0.262738911416543	5.89211691944051e-20	20.9597002581607	True	CTCF	JASPAR	NA
MA1929.1_CTGCAnTnCCnnnnnnnnCCAsnAGrkGGCrsnn	2614	0.00792856406243365	0.26766793664578	1.88232802526549e-23	18.3156840721054	True	CTCF	JASPAR	NA
MA1102.1_CnsCAGGGGGCrsn	2035	0.00617239015572015	0.419833704412481	1.58530780825445e-34	14.4821633753201	True	CTCF	JASPAR	NA
MA1102.2_nsCAGGGGGCGs	1808	0.00548387292459068	0.382692996569168	2.45882964244942e-23	12.5098975807659	True	CTCF	JASPAR	NA
Average_123_TGGCCmyCTAGTGGyk	2860	0.00867471048912022	0.0903832783203826	0.025114878112356	17.3997405839339	True	CTCF	NoPeak	NoPeak de novo motif
ENCFF000BAS_dedup.bam.motifs_0_TnGCGCCCTsTrGTG	2742	0.00831680285355512	0.169060370885559	2.05188625742068e-06	18.4085414869529	True	CTCF	NoPeak	NoPeak de novo motif
Average_334_GCCmTCTAGTGGymy	2685	0.00814391526688384	0.349934170830795	4.34388005118952e-25	12.6254259332607	True	CTCF	NoPeak	NoPeak de novo motif
SRR357494_dedup.bam.motifs_2_CmnsGTGGCGCysT	2676	0.00811661722688311	0.163351893445281	0.000422985189806712	14.5185235736404	True	CTCF	NoPeak	NoPeak de novo motif
SRR6384340_dedup.bam.motifs_2_TGCmCCTGGTGGCrsy	2531	0.00767681547131583	0.103662003398703	0.0222807836206866	17.6262954593756	True	CTCF	NoPeak	NoPeak de novo motif
SRR6845321_dedup.bam.motifs_1_TnsyGCCCyCTrGT	2472	0.00749786165353328	0.339269386997947	2.93563837099341e-12	14.7434167862957	True	CTCF	NoPeak	NoPeak de novo motif
SRR3180009_dedup.bam.motifs_2_AyrGCGCCCyCTn	2297	0.0069670664312969	0.194602075848531	3.16724655824847e-05	14.7871469215924	True	CTCF	NoPeak	NoPeak de novo motif
Average_358_snGCCCCCTGsTG	2164	0.00656366206239725	0.338481068917408	1.14216631033293e-25	9.70661561757404	True	CTCF	NoPeak	NoPeak redundant motif
Average_22_CAnGGCAGnAGnk	2135	0.0064757017112838	0.227425979857483	3.30513755032764e-05	12.7434421101264	True	CTCF	NoPeak	NoPeak de novo motif
ENCFF000ONR_dedup.bam.motifs_0_GkGCAGCAsyTCC	2123	0.00643930432461616	0.16944365001637	0.000320102456706349	12.463306508985	True	CTCF	NoPeak	NoPeak de novo motif
SRR6845323_dedup.bam.motifs_3_CrCCAGsnGGT	2091	0.00634224462683579	0.0999615752385185	0.0260000215577293	11.6379184282335	True	CTCF	NoPeak	NoPeak de novo motif
SRR6845323_dedup.bam.motifs_6_AGGkGGCAGn	2089	0.00633617839572452	0.186410853966482	0.000414210879876401	13.4167925375748	True	CTCF	NoPeak	NoPeak accessory motif
SRR6384338_dedup.bam.motifs_1_CmyCTGGTGGCrsy	2075	0.00629371477794561	0.220057644154041	6.84046842704592e-09	14.4187864248059	True	CTCF	NoPeak	NoPeak de novo motif
SRR6845320_dedup.bam.motifs_2_GCyACywGGnG	2067	0.00626944985350052	0.337234950191799	3.15437615210622e-16	10.4281297922596	True	CTCF	NoPeak	NoPeak de novo motif
SRR299320_dedup.bam.motifs_2_CywnGTGGCrsCC	2065	0.00626338362238925	0.268981230783533	1.81600681177385e-09	14.3937157391656	True	CTCF	NoPeak	NoPeak de novo motif
SRR6845320_dedup.bam.motifs_3_TrsCGGGCGCnnT	2045	0.00620272131127652	0.180891760070426	0.00260419227598637	13.777267836186	True	CTCF	NoPeak	NoPeak de novo motif
Average_343_kCCmCCTAGTGGk	2025	0.00614205900016379	0.438820443178366	2.19101241795869e-35	14.5154257801621	True	CTCF	NoPeak	NoPeak redundant motif
SRR357486_dedup.bam.motifs_3_myTGCnCTCCnGAG	2015	0.00611172784460742	0.154321062124647	0.00894748976715652	12.8230404336365	True	CTCF	NoPeak	NoPeak de novo motif
SRR351792_dedup.bam.motifs_0_AnAGGCwkTrk	1907	0.00578415136459869	0.219955685727199	0.0181767460126027	12.0627857870563	True	CTCF	NoPeak	NoPeak de novo motif
SRR6845323_dedup.bam.motifs_2_ACTAGAkGGCns	1902	0.00576898578682051	0.205692136689458	0.000149842079748652	16.0193013081268	True	CTCF	NoPeak	NoPeak de novo motif
Average_80_yCGnGTGsAGTksn	1894	0.00574472086237542	0.148357817248116	0.00856920146122331	9.22448670239921	True	CTCF	NoPeak	NoPeak de novo motif
ENCFF000PYD_dedup.bam.motifs_5_CwrGTGGCGCnm	1875	0.00568709166681832	0.188643209431183	0.000234305552330274	13.8035440808885	True	CTCF	NoPeak	NoPeak de novo motif
Average_178_TkynyCAGCCTGnGnT	1845	0.00559609820014923	0.185636780294251	0.00646060382071721	10.8976424682425	True	CTCF	NoPeak	NoPeak de novo motif
SRR351529_dedup.bam.motifs_3_CACCmrrGTGs	1814	0.0055020716179245	0.105169160954659	0.0334778756503463	11.6919428963483	True	CTCF	NoPeak	NoPeak de novo motif
SRR577849_dedup.bam.motifs_2_sCyCTGGTGGCCm	1647	0.00499554132013321	0.114085816583313	0.00756562871623189	10.5974231827739	True	CTCF	NoPeak	NoPeak de novo motif
SRR357487_dedup.bam.motifs_2_CyAGGGGGCGsynG	1632	0.00495004458679867	0.126483597216282	0.0090452834990174	14.0320559628994	True	CTCF	NoPeak	NoPeak de novo motif
Average_351_nTGCTsCCCC	1598	0.00484691865790703	0.151914686518551	0.00439332074454253	9.08045676353029	True	CTCF	NoPeak	NoPeak de novo motif
SRR357486_dedup.bam.motifs_0_TssCCyCwrGTGG	1538	0.00466493172456884	0.353786268147629	3.78207513496198e-13	14.7489857835208	True	CTCF	NoPeak	NoPeak de novo motif
Average_25_GnsTGCAGTGGnGCC	1477	0.00447991167567502	0.126240158551622	0.0171694508759276	12.1121446260603	True	CTCF	NoPeak	NoPeak de novo motif
Average_353_CCACyAGrk	1409	0.00427365981789174	0.481908267842054	1.19073706807064e-20	9.00476279594819	True	CTCF	NoPeak	NoPeak de novo motif
SRR357493_dedup.bam.motifs_4_GGTGGCGCym	1372	0.00416143454233319	0.161919796959548	0.0145965365165974	11.6611050545926	True	CTCF	NoPeak	NoPeak de novo motif
SRR227660_dedup.bam.motifs_2_CCTrsTGGsns	1272	0.00385812298676955	0.417823833263417	7.10244978463442e-13	9.44604840897098	True	CTCF	NoPeak	NoPeak de novo motif
SRR6384340_dedup.bam.motifs_0_nTTCTAGTG	1268	0.003845990524547	0.223158422404326	0.010404735148171	9.73405488259997	True	CTCF	NoPeak	NoPeak de novo motif
SRR6845320_dedup.bam.motifs_0_rkrGTGCAGTGGsT	1103	0.00334552645786699	0.198423228616711	0.0259277229856529	10.3144365373738	True	CTCF	NoPeak	NoPeak de novo motif
SRR351734_dedup.bam.motifs_1_GnGCnACAkGGyG	992	0.00300885063119135	0.276123217805853	0.000136256028867703	13.1168627968394	True	CTCF	NoPeak	NoPeak de novo motif
SRR1054358_dedup.bam.motifs_3_GGsAGGskGAGskC	937	0.00284202927563134	0.169035663099336	0.0289803157749206	17.1759178855754	True	CTCF	NoPeak	NoPeak de novo motif
SRR513123_dedup.bam.motifs_0_nAnATATTTnnTk	673	0.00204128676894332	0.379615011619349	0.00600593306835555	9.93412525253857	True	CTCF	NoPeak	NoPeak de novo motif
SRR3180008_dedup.bam.motifs_2_ynTCTAGTrGnk	635	0.00192602837782914	0.231334142745536	0.0310940261131696	11.4611049695391	True	CTCF	NoPeak	NoPeak de novo motif
Average_339_GGTGAAACCCyrT	562	0.00170461094226768	0.235118828447679	0.0452472033598458	15.6157339345609	True	CTCF	NoPeak	NoPeak de novo motif
SRR7686901_dedup.bam.motifs_3_GrnsTCAGCCwCnny	559	0.00169551159560077	0.226247156061121	0.0258559367032777	11.8336287228695	True	CTCF	NoPeak	NoPeak de novo motif
Average_100_TnkCCTCCCrnGTwG	NA	NA	-0.0349514974558926	0.79091781027307	16.3234643185881	False	CTCF	NoPeak
Average_103_mkGkGGCGCTrT	NA	NA	0.0518923884974551	0.315592326653469	11.1993937130086	False	CTCF	NoPeak
Average_104_GCTGkGGCGCwrTs	NA	NA	-0.0161446903026618	0.799489973757612	14.5563672934265	False	CTCF	NoPeak
Average_105_GGkGCCCTCTAGTG	NA	NA	-0.0259875133379565	0.534002584090828	18.2678191453664	False	CTCF	NoPeak
Average_117_AryCCCAGCCTGnGC	NA	NA	0.0939586272568396	0.106093831784869	13.2896907843693	False	CTCF	NoPeak
Average_132_TnGGCGnCAkwG	NA	NA	-0.196880860041321	0.0277595798652787	11.7914340522198	False	CTCF	NoPeak
Average_140_GnkGGCGCCATskn	NA	NA	0.0512241800038883	0.247737761308997	12.7440572434355	False	CTCF	NoPeak
Average_148_GnCnCTAGrGGTyAC	NA	NA	-0.185982392576862	0.000277221590292593	18.1430363115376	False	CTCF	NoPeak
Average_162_TysnsAGkAGsTGn	NA	NA	0.154699725009361	0.316018687425188	11.6645131759317	False	CTCF	NoPeak
Average_183_CTCTGTTGCsCnCT	NA	NA	0.0790642481084218	0.318785076055425	15.2475600979152	False	CTCF	NoPeak
Average_200_GsCryGATCTnn	NA	NA	0.123160697507268	0.150112126443394	12.0642062958142	False	CTCF	NoPeak
Average_203_TrnsyAGCTGGGrGny	NA	NA	0.021948103576137	0.762520693077622	10.832284615391	False	CTCF	NoPeak
Average_204_CCCTsyAGTCCnw	NA	NA	0.0298452783570245	0.571388793289018	11.4821057605988	False	CTCF	NoPeak
Average_232_CCnsCTGGGATnnsk	NA	NA	-0.100898000631029	0.080517036178585	9.35827563760085	False	CTCF	NoPeak
Average_259_GCnsnTkCCATynnC	NA	NA	0.0551461185811103	0.373988798483199	15.3128845219788	False	CTCF	NoPeak
Average_260_ACCTGGGAknmynG	NA	NA	-0.31795873615738	0.0229811972740629	11.8529261901617	False	CTCF	NoPeak
Average_285_CCrGGmTGGTCTCrA	NA	NA	-0.442216638714053	0.200659018764749	16.1395525465551	False	CTCF	NoPeak
Average_289_nCrGCACyTkGGs	NA	NA	-0.0584995593755617	0.56317216517186	8.83794446635431	False	CTCF	NoPeak
Average_305_sAnCTCnGCCTsssm	NA	NA	0.189360370341491	0.170252441437569	9.1914941026816	False	CTCF	NoPeak
Average_306_GCmsATTCCATTCsA	NA	NA	0.0770454352325369	0.140715025349057	17.7504051154736	False	CTCF	NoPeak
Average_312_GnnTGCAGTGGnGCr	NA	NA	-0.207112543593643	0.355058602508884	10.8638493505517	False	CTCF	NoPeak
Average_313_sCmTkCCATTynC	NA	NA	0.0148547305098074	0.837541466156444	11.7306925252363	False	CTCF	NoPeak
Average_315_TnnTGGCAGyAGrT	NA	NA	0.0413381728815127	0.45767504288413	13.0407939379983	False	CTCF	NoPeak
Average_325_CmnCnTGGCCnynwA	NA	NA	0.00668425647078689	0.921471867734297	10.0777392462377	False	CTCF	NoPeak
Average_335_GGTGCTGCAGTkCT	NA	NA	0.0151459474839421	0.785613553838655	12.918166966314	False	CTCF	NoPeak
Average_336_yGGATnACAGGyG	NA	NA	0.155491580411762	0.403570610792497	10.9188162402129	False	CTCF	NoPeak
Average_338_yTCCAyTCCAy	NA	NA	-0.0417577895791864	0.60829893724392	12.8108524082831	False	CTCF	NoPeak
Average_340_ysnTkCCATynnC	NA	NA	0.112582464024636	0.0850454202035579	9.92203977736607	False	CTCF	NoPeak
Average_341_yTsCAkTCCAT	NA	NA	-0.0210055835946304	0.778358063574276	11.7184867051022	False	CTCF	NoPeak
Average_342_TGwkTCCATTCsmT	NA	NA	0.0999541710613763	0.168891582587086	13.4469521324443	False	CTCF	NoPeak
Average_344_TyAGGTGrCAGrkC	NA	NA	0.0655936822787787	0.31463386221437	10.8170756752407	False	CTCF	NoPeak
Average_345_nnTCnGCCTCCyG	NA	NA	-0.0698142542417048	0.668603253840231	9.23494676922248	False	CTCF	NoPeak
Average_347_ynGCCTCCCrrGkT	NA	NA	0.866025403784439	0.333333333333333	11.856657607324	False	CTCF	NoPeak
Average_349_rnnCCmGCCTGsGsT	NA	NA	0.0369716487872842	0.479524162217199	10.1909575951817	False	CTCF	NoPeak
Average_352_snrGCACTTTGGGr	NA	NA	0.0791190323146588	0.530997264302148	9.72614647081493	False	CTCF	NoPeak
Average_355_nnTkCCAkTnsA	NA	NA	-0.177931091707419	0.034782497983253	10.4712864748622	False	CTCF	NoPeak
Average_4_TkGCCTCCCrrrT	NA	NA	0.0560211331258048	0.708394177475492	17.5742904840077	False	CTCF	NoPeak
Average_76_wkGTGCTGCyC	NA	NA	-0.000618390101962259	0.990922362487032	10.4306206151939	False	CTCF	NoPeak
Average_87_kGGCCACCTAGTG	NA	NA	0.0100627420825134	0.845393689225234	19.2172311619962	False	CTCF	NoPeak
Average_89_GAGAATCGCyTnGnG	NA	NA	-0.100320414218958	0.238261678093423	13.9167174750456	False	CTCF	NoPeak
Average_95_TnknACTCCAGkGk	NA	NA	-0.0173083346367457	0.79491535714919	11.8888967465	False	CTCF	NoPeak
ENCFF000BAS_dedup.bam.motifs_1_GnsTGsTGGGnGs	NA	NA	0.0619388081614235	0.301702192777209	10.766658933292	False	CTCF	NoPeak
ENCFF000BAS_dedup.bam.motifs_3_nwGGTGGCkCAknC	NA	NA	0.105648655376851	0.244831644702742	14.7582971701118	False	CTCF	NoPeak
ENCFF000PHE_dedup.bam.motifs_4_GCAyCTCTAGnk	NA	NA	-0.0278612220391793	0.689542256222509	13.5091027652717	False	CTCF	NoPeak
ENCFF000PYD_dedup.bam.motifs_0_myAsGGGGTTyy	NA	NA	-0.123907603133463	0.160158678911476	12.4169014891815	False	CTCF	NoPeak
ENCFF000QLT_dedup.bam.motifs_2_TGyrmTsCCA	NA	NA	-0.577350269189626	0.133974596215561	12.3877553685429	False	CTCF	NoPeak
ENCFF000SAY_dedup.bam.motifs_2_GnCnCwAGTGrTsnG	NA	NA	-0.110820108954368	0.190793415149889	16.1557236383279	False	CTCF	NoPeak
ENCFF007QNS_dedup.bam.motifs_0_ysAwTCCwTTTTT	NA	NA	0.136463648776778	0.144102179291496	11.7790486340445	False	CTCF	NoPeak
ENCFF631JSV_dedup.bam.motifs_0_mTGTGTnTGy	NA	NA	0.0251412654958018	0.783409143640366	10.2145093861993	False	CTCF	NoPeak
ENCFF863ZTU_dedup.bam.motifs_0_AwwTTATTTTAwAA	NA	NA	0.0888723447090346	0.640488371740752	16.3505847376618	False	CTCF	NoPeak
SRR094275_dedup.bam.motifs_0_sCAyTCCATCTrG	NA	NA	0.116468969797027	0.0670817996204827	14.7283509351922	False	CTCF	NoPeak
SRR227660_dedup.bam.motifs_0_GACCAGGnGnsGT	NA	NA	-0.0584458226346928	0.429389433337569	9.88225725759657	False	CTCF	NoPeak
SRR299275_dedup.bam.motifs_0_GTAGATGGCAGTwsC	NA	NA	0.0637777044691083	0.389732107170601	21.2681653858868	False	CTCF	NoPeak
SRR299276_dedup.bam.motifs_1_synGTGCTGCTTT	NA	NA	-0.0557999138530862	0.558977112893141	15.0198234079537	False	CTCF	NoPeak
SRR299323_dedup.bam.motifs_0_kTsCCTGCTGGnyT	NA	NA	-0.0552131752429016	0.367038458271695	10.9982856157122	False	CTCF	NoPeak
SRR299323_dedup.bam.motifs_1_nTkCCATTCCm	NA	NA	0.0635915774236551	0.450528238050206	11.7196336822369	False	CTCF	NoPeak
SRR3099537_dedup.bam.motifs_1_GCsnsTrGwGrTGG	NA	NA	0.0246554215475431	0.714858203297878	15.7139942801736	False	CTCF	NoPeak
SRR3099537_dedup.bam.motifs_3_skGGnGGCCnCT	NA	NA	0.0341022195460924	0.523653307082071	9.87330535376452	False	CTCF	NoPeak
SRR3099537_dedup.bam.motifs_4_AnCsCCAGCTrrTTT	NA	NA	0.0854825756185476	0.761962107877552	17.4554726489126	False	CTCF	NoPeak
SRR3180006_dedup.bam.motifs_2_CGGTGrnATkGswG	NA	NA	-0.0630059696511586	0.155783836626311	14.4208896860316	False	CTCF	NoPeak
SRR3180006_dedup.bam.motifs_3_GyCTCyACTrrrwA	NA	NA	-0.0175204414795022	0.853865829030905	15.6426820121471	False	CTCF	NoPeak
SRR3180009_dedup.bam.motifs_0_AAmCCCTnsTGGymr	NA	NA	-0.0780483636280784	0.261318843288003	16.4502818073692	False	CTCF	NoPeak
SRR3180009_dedup.bam.motifs_1_AwyTCCATTCCAT	NA	NA	0.134742376271145	0.0844343599787925	17.2257555781666	False	CTCF	NoPeak
SRR351500_dedup.bam.motifs_4_TGCACCrCCAGAT	NA	NA	-0.0761961937326448	0.239605308188358	19.2609950027341	False	CTCF	NoPeak
SRR351501_dedup.bam.motifs_0_CTmCTTGGCCnCnsT	NA	NA	-0.0109399336565004	0.873882944652419	13.4504977600449	False	CTCF	NoPeak
SRR351501_dedup.bam.motifs_3_TrnTCCAkTCCAT	NA	NA	-0.162681194418039	0.0392205958927328	11.9811859923488	False	CTCF	NoPeak
SRR351501_dedup.bam.motifs_4_CATCTACTnrkk	NA	NA	0.130705200386855	0.190394221458455	13.0903109827694	False	CTCF	NoPeak
SRR351529_dedup.bam.motifs_1_AsnrGGCsTGkTknT	NA	NA	0.065075254799117	0.25563670182481	13.7993527670946	False	CTCF	NoPeak
SRR351529_dedup.bam.motifs_2_TwTGCnmCCTn	NA	NA	-0.0338705041285385	0.613297006339981	12.0800229570673	False	CTCF	NoPeak
SRR351530_dedup.bam.motifs_1_GCCACAAGrTCA	NA	NA	0.0872324285152154	0.232646795805253	15.5209855224785	False	CTCF	NoPeak
SRR351638_dedup.bam.motifs_2_snnGGCTGAGGynrG	NA	NA	-0.576321343704006	0.0245287973960684	8.50479757082992	False	CTCF	NoPeak
SRR351638_dedup.bam.motifs_4_nnTCGnGAyCnC	NA	NA	-0.0036280884242018	0.951461007767665	9.07329374709067	False	CTCF	NoPeak
SRR351734_dedup.bam.motifs_0_GnCnGCTGGTskCsAT	NA	NA	0.0469946082261583	0.299183095732087	13.7519744093267	False	CTCF	NoPeak
SRR351734_dedup.bam.motifs_2_GnnTGGGAGGCnGrG	NA	NA	0.0999753222647729	0.0788254761394542	12.3094545321762	False	CTCF	NoPeak
SRR351740_dedup.bam.motifs_0_GykCCACnAGGTsAT	NA	NA	0.00240430221126795	0.966370226431849	17.9725042848034	False	CTCF	NoPeak
SRR351740_dedup.bam.motifs_1_GAGGCnGnkGGsrm	NA	NA	0.0473279135964884	0.456279354268938	11.0553785263917	False	CTCF	NoPeak
SRR351740_dedup.bam.motifs_2_ynGATnACAkGCG	NA	NA	-0.098504864619978	0.139881109250278	14.8898632700614	False	CTCF	NoPeak
SRR351740_dedup.bam.motifs_3_AGmTCGAGrCCrTC	NA	NA	0.109695897835282	0.144946036306361	18.1896205465303	False	CTCF	NoPeak
SRR357459_dedup.bam.motifs_0_CskTGAsCTssT	NA	NA	0.0184613137063846	0.731835824042138	12.6894991554499	False	CTCF	NoPeak
SRR357459_dedup.bam.motifs_1_ATGTGkGTGsnnn	NA	NA	-0.0252788888297074	0.73339179379748	8.87500982635568	False	CTCF	NoPeak
SRR357459_dedup.bam.motifs_4_GGGsGCCwCTGCnnC	NA	NA	0.0625411477628488	0.305886878839107	12.2470043359246	False	CTCF	NoPeak
SRR357460_dedup.bam.motifs_2_TsATsCAkTnCA	NA	NA	-0.105521401855653	0.167058847746417	13.3998613406142	False	CTCF	NoPeak
SRR357463_dedup.bam.motifs_4_GGTGkCAsTAGA	NA	NA	0.0608114370267463	0.297051103913022	19.6304242907692	False	CTCF	NoPeak
SRR357487_dedup.bam.motifs_0_TnnnGCTGGTsTCs	NA	NA	-0.0155898215465041	0.773906912560437	9.51783401021715	False	CTCF	NoPeak
SRR357487_dedup.bam.motifs_1_GmCTGCAGTGGssn	NA	NA	0.0707347207971949	0.28968799245113	9.71551379382009	False	CTCF	NoPeak
SRR357487_dedup.bam.motifs_4_CyCTCTyGAACTCC	NA	NA	0.0508260932958743	0.63815649814541	20.0281459871675	False	CTCF	NoPeak
SRR357491_dedup.bam.motifs_1_TnGmACCCGGkGT	NA	NA	0.0215493875639709	0.696959531515731	13.3525893192846	False	CTCF	NoPeak
SRR357491_dedup.bam.motifs_2_kkGGCGnCAGnG	NA	NA	0.0285215579006126	0.655547798345396	10.6861166923879	False	CTCF	NoPeak
SRR357491_dedup.bam.motifs_3_TGnryCACyTGAGGT	NA	NA	0.00768583701192698	0.915295875835842	16.8431632956804	False	CTCF	NoPeak
SRR357491_dedup.bam.motifs_4_GsCrCCTCCCAsG	NA	NA	0.000869498872971117	0.987954172905311	14.5274760229148	False	CTCF	NoPeak
SRR357493_dedup.bam.motifs_0_yCnGnTGrTCTCr	NA	NA	-0.0175489603226428	0.816149132743143	11.9213549077571	False	CTCF	NoPeak
SRR357494_dedup.bam.motifs_3_srCCACywGrksT	NA	NA	0.0189093240459942	0.80107947480665	13.9325433871116	False	CTCF	NoPeak
SRR357509_dedup.bam.motifs_3_TskryCACTwGAGmk	NA	NA	0.0621694941360706	0.303411274623796	15.3995140530758	False	CTCF	NoPeak
SRR357516_dedup.bam.motifs_2_GTGksCAkknCAsyA	NA	NA	0.00740301491119564	0.889144182062833	19.7708736357883	False	CTCF	NoPeak
SRR513122_dedup.bam.motifs_0_ATTnAAATATTnTT	NA	NA	0.0807826875623842	0.546630765178952	14.1361740509049	False	CTCF	NoPeak
SRR513122_dedup.bam.motifs_1_AwwCATTnnwTTw	NA	NA	0.0434452049355726	0.757405332538929	12.8012686207581	False	CTCF	NoPeak
SRR513122_dedup.bam.motifs_2_ATTnTTAATknA	NA	NA	-0.205903066162899	0.127896353779895	13.0145068838786	False	CTCF	NoPeak
SRR513123_dedup.bam.motifs_3_TkTATwAAAnn	NA	NA	-0.0870796391213976	0.722981387961571	11.731107202858	False	CTCF	NoPeak
SRR575114_dedup.bam.motifs_5_CnACCTCCCrssT	NA	NA	-0.0875512466808399	0.386396958921909	14.9292407850052	False	CTCF	NoPeak
SRR577680_dedup.bam.motifs_2_AATGGmATkGm	NA	NA	0.0321777472414404	0.709977410898155	14.0949771346588	False	CTCF	NoPeak
SRR577849_dedup.bam.motifs_3_ywCyyGGGAGGCnG	NA	NA	-0.103133544724517	0.356508535899021	12.4303292648405	False	CTCF	NoPeak
SRR6384337_dedup.bam.motifs_0_nmnCTCAGCCTCCyG	NA	NA	0.136160328004211	0.109984453130287	10.3937947935039	False	CTCF	NoPeak
SRR6384337_dedup.bam.motifs_1_AAyTnTTGywknA	NA	NA	-0.258024526896389	0.0244249341950584	15.39801279066	False	CTCF	NoPeak
SRR6384337_dedup.bam.motifs_2_AnnnCTCCCGGGTT	NA	NA	0.112947441913002	0.0542782754783009	12.7977947441029	False	CTCF	NoPeak
SRR6384337_dedup.bam.motifs_3_AnTCCATTsCmy	NA	NA	0.118225409830946	0.251289764815956	11.1813971450372	False	CTCF	NoPeak
SRR6384338_dedup.bam.motifs_0_CmnGCnCyCTsCmn	NA	NA	0.0814489259933955	0.102959762634017	10.5774860396862	False	CTCF	NoPeak
SRR6384340_dedup.bam.motifs_1_TsnGCyCnCTsyy	NA	NA	-0.0086519549595408	0.882963679229945	9.34424424321023	False	CTCF	NoPeak
SRR6845319_dedup.bam.motifs_1_ssGnGnAGCTGGs	NA	NA	0.161070203683465	0.13382810322712	8.81474650353135	False	CTCF	NoPeak
SRR6845319_dedup.bam.motifs_2_TknnCTCnGCCTCynC	NA	NA	0.0294555942510736	0.584491588288724	14.0366205972002	False	CTCF	NoPeak
SRR6845320_dedup.bam.motifs_1_snnCyCAGCCTsymw	NA	NA	-0.157462184659414	0.108666119849494	8.81378887566255	False	CTCF	NoPeak
SRR6845321_dedup.bam.motifs_2_TTynAGTAGCTGnm	NA	NA	-0.0662794316015531	0.402036932262642	13.5331200182005	False	CTCF	NoPeak
SRR6845321_dedup.bam.motifs_4_ArrTGGAATGGrA	NA	NA	0.152556439219789	0.123950109579758	14.6850257127438	False	CTCF	NoPeak
SRR6845321_dedup.bam.motifs_5_GAyGGGGTTTCT	NA	NA	0.0519976501763224	0.63445052163561	16.3059522704914	False	CTCF	NoPeak
SRR6845323_dedup.bam.motifs_0_CwGrTsGArTGGnrG	NA	NA	-0.0828674112777479	0.160003936331693	13.6031754133565	False	CTCF	NoPeak
SRR6845324_dedup.bam.motifs_3_TyTTTGGCmAwT	NA	NA	-0.183116749580163	0.0840681348019137	15.4504181270812	False	CTCF	NoPeak
SRR6845325_dedup.bam.motifs_0_rTkCCAyynkG	NA	NA	-0.0257343167315164	0.742832579852793	8.67371678290333	False	CTCF	NoPeak
SRR6845325_dedup.bam.motifs_4_GTGTTrGCCAA	NA	NA	-0.178450817247458	0.0609464284173739	15.2976464696541	False	CTCF	NoPeak
SRR7686901_dedup.bam.motifs_2_GrnTGsAGTGGynT	NA	NA	0.13056910084927	0.120103922752454	10.8225278509257	False	CTCF	NoPeak
SRR7686902_dedup.bam.motifs_0_CyrGCTAATTTkTTG	NA	NA	-0.467666970949907	0.0015660989239482	16.08001199003	False	CTCF	NoPeak
SRR7686902_dedup.bam.motifs_1_TGsAGTGCTGGnsnk	NA	NA	-0.0130958481497411	0.860332451503674	10.7036683872798	False	CTCF	NoPeak
SRR7686902_dedup.bam.motifs_3_GwGATCCACsyC	NA	NA	-0.158389403456333	0.0505283335743952	13.5207239395645	False	CTCF	NoPeak
MA1102.1_CnsCAGGGGGCrsn	146	0.00984225428070649	0.964285714285715	0.000454149169194169	14.4821633753201	True	CTCFL	JASPAR	NA
MA1102.2_nsCAGGGGGCGs	125	0.00842658756909802	0.904761904761905	0.00200827550542947	12.5098975807659	True	CTCFL	JASPAR	NA
MA0754.2_TAATCGATAn	446	0.00467368068072264	0.885714285714286	0.0188454810495627	12.4944256431106	True	CUX1	JASPAR	NA
MA0754.1_TrATCrATAn	417	0.00436978664542901	0.942857142857143	0.00480466472303206	11.4727048050945	True	CUX1	JASPAR	NA
UN0486.1_ATCGATyAysyCrTAAA	NA	NA	0	1	19.048088441238	False	CUX1	JASPAR	NA
UN0487.1_symrTAAAnATyGATy	NA	NA	-0.115502053299212	0.750683041040583	17.8559675125696	False	CUX1	JASPAR	NA
ENCFF558UNF_dedup.bam.motifs_0_wTTATTGATT	NA	NA	0.5	0.666666666666667	9.37232522083193	False	CUX1	NoPeak	NA
SRR5128279_dedup.bam.motifs_5_TGGCCTCCCrAGkT	NA	NA	0.5	0.666666666666667	18.2446870371535	False	CUX1	NoPeak	NA
SRR5128281_dedup.bam.motifs_3_ATnGArTGGATC	NA	NA	-0.9	0.0373860734684987	16.2453759545775	False	CUX1	NoPeak	NA
UN0489.1_GGCACGTGCCrwTGGCGCsn	733	0.0127137752801193	0.246520106953793	0.0274975348907549	19.1913206100578	True	E2F1	JASPAR	NA
MA0024.1_TTTsGCGC	NA	NA	0.347847146433688	0.157223652631028	13.8071760796132	False	E2F1	JASPAR	NA
MA0024.2_nGGGCGGGArn	NA	NA	0.0623123832264028	0.684274589502991	13.0233938140906	False	E2F1	JASPAR	NA
MA0024.3_TTTGGCGCCAAA	NA	NA	0.32232178898414	0.0673437751065733	13.0468959159498	False	E2F1	JASPAR	NA
UN0490.1_GGCrCGTGsynnwnGGCGCsm	NA	NA	-0.0398742992345876	0.764294348696063	17.7249528453446	False	E2F1	JASPAR	NA
Average_1_rAnnCCnGCCTGnrAT	NA	NA	0.2	0.8	11.1270702044636	False	E2F1	NoPeak	NA
Average_2_rGGyGGATCACnns	NA	NA	-0.8	0.2	12.7886168938771	False	E2F1	NoPeak	NA
Average_3_GsGkGCAGTGGnnyr	NA	NA	-0.753702346348183	0.0835232813732598	10.5905541374658	False	E2F1	NoPeak	NA
Average_4_GAynCCnGCCTsnsCT	NA	NA	0.325070104010506	0.278480261065741	12.7525019314599	False	E2F1	NoPeak	NA
Average_6_yTGTrATCCCAkk	NA	NA	-0.43915503282684	0.276326840133746	10.9989232424229	False	E2F1	NoPeak	NA
ENCFF000XDG_dedup.bam.motifs_0_kCnTGmTCTGnCsCC	NA	NA	0	1	14.6789369506116	False	E2F1	NoPeak	NA
ENCFF000XDG_dedup.bam.motifs_2_TCnrTCACyTGArsTC	NA	NA	-0.5	0.666666666666667	17.8333785743472	False	E2F1	NoPeak	NA
SRR1614078_dedup.bam.motifs_0_CsAnTCCATyyC	NA	NA	-0.0636363636363636	0.852539072542522	15.0677650445642	False	E2F1	NoPeak	NA
SRR1614078_dedup.bam.motifs_1_AnGTGkGTGsCT	NA	NA	-0.0245514308070118	0.953984562558678	13.2985659105793	False	E2F1	NoPeak	NA
SRR1614078_dedup.bam.motifs_2_CrAkGyCAGGmGrTCG	NA	NA	-0.526955555241834	0.179628967156927	19.0173978333672	False	E2F1	NoPeak	NA
SRR502115_dedup.bam.motifs_0_wCskCyCAAGTnGCT	NA	NA	0.142857142857143	0.787172011661808	13.201988162078	False	E2F1	NoPeak	NA
SRR502339_dedup.bam.motifs_1_rysTrATCCCmG	NA	NA	-0.317994415327175	0.404322535967923	13.5088103546258	False	E2F1	NoPeak	NA
SRR502355_dedup.bam.motifs_0_GCnCwTGAnCTCCC	NA	NA	-0.15241248685192	0.438776287213198	16.9562453734743	False	E2F1	NoPeak	NA
SRR502355_dedup.bam.motifs_2_GGCCACnGCwCAC	NA	NA	-0.153896752812773	0.804828816608063	12.5700545473343	False	E2F1	NoPeak	NA
MA0470.1_nGGCGGGAArn	NA	NA	0.261478894217511	0.437352692513896	13.1758248739921	False	E2F4	JASPAR	NA
MA0470.2_TTTTGGCGCCAwwn	NA	NA	0.4	0.6	14.6735205183018	False	E2F4	JASPAR	NA
Average_2_rrknCCAGCCTsnGnT	NA	NA	0.2	0.8	10.786156448927	False	E2F4	NoPeak	NA
SRR1534809_dedup.bam.motifs_1_CsmATTCCATTCC	NA	NA	-0.5	0.666666666666667	18.6645560761092	False	E2F4	NoPeak	NA
SRR502605_dedup.bam.motifs_0_CysAGGCGGAGsTT	NA	NA	-0.632455532033676	0.367544467966324	13.5938705064551	False	E2F4	NoPeak	NA
SRR502605_dedup.bam.motifs_2_ACGyGATCTCGT	NA	NA	0.948683298050514	0.0513167019494861	19.0053882582702	False	E2F4	NoPeak	NA
MA0471.1_rGGCGGGArrn	NA	NA	0.237903337728113	0.433814207286683	13.3383438672978	False	E2F6	JASPAR	NA
MA0471.2_nnnGGCGGGAAnn	NA	NA	0.24520562669511	0.208516071257326	11.6028710460581	False	E2F6	JASPAR	NA
Average_1_GsnTGCAGTGGnkCk	NA	NA	0.515151515151515	0.127552869703234	10.1310301561824	False	E2F6	NoPeak	NA
Average_3_ArTnCCnGCCTGnnnT	NA	NA	0.238095238095238	0.570156320815768	10.7641740404172	False	E2F6	NoPeak	NA
Average_4_CTGGTGmCAGnyn	NA	NA	-0.224242424242424	0.533400561272595	9.15971026485211	False	E2F6	NoPeak	NA
SRR351764_dedup.bam.motifs_1_nyrGCACTTnGkG	NA	NA	0.632455532033676	0.367544467966324	9.88457842905327	False	E2F6	NoPeak	NA
SRR351764_dedup.bam.motifs_2_nGGATynCAGnCr	NA	NA	0.866025403784439	0.333333333333333	10.4266122859166	False	E2F6	NoPeak	NA
SRR351764_dedup.bam.motifs_3_TnGCCTCCCrAGnTG	NA	NA	0.872081599272381	0.0538542177275421	15.8513884980773	False	E2F6	NoPeak	NA
SRR578014_dedup.bam.motifs_0_GGnCCAyGTGnTG	NA	NA	-0.238095238095238	0.570156320815768	15.2550781378383	False	E2F6	NoPeak	NA
SRR578014_dedup.bam.motifs_1_CCnTTCCCGCCTy	NA	NA	0.394407759462524	0.130604112633917	10.9473222390085	False	E2F6	NoPeak	NA
SRR578014_dedup.bam.motifs_2_AsGTGGmTCAyGyG	NA	NA	-0.288873218824455	0.277874028267763	16.1059629299551	False	E2F6	NoPeak	NA
MA0865.1_TTTCCCGCCAAA	NA	NA	-0.441367414752375	0.380939210477189	20.9685123518019	False	E2F8	JASPAR	NA
MA0865.2_TTCCCGCCAnnA	NA	NA	-0.410045430290304	0.273029747143772	11.2038408750503	False	E2F8	JASPAR	NA
MA0154.3_AnTCCCnwGGGAmT	144	0.0107079119571684	0.456053525882027	0.0087072766369338	16.0267805427986	True	EBF1	JASPAR	NA
MA0154.2_nTCCCCwGGGA	NA	NA	0.536451676683711	0.0587557971981292	13.2253342735371	False	EBF1	JASPAR	NA
MA0154.4_nnTCCCCAGGGGAnn	NA	NA	0.172366631147216	0.399785634467454	12.9188284367966	False	EBF1	JASPAR	NA
MA0595.1_rTCACCCCAy	NA	NA	-0.268372520060847	0.520440977682338	13.5161717473652	False	EBF1	JASPAR	NA
MA0829.2_nnATCACsTGATnn	NA	NA	0.371428571428571	0.468478134110787	13.5216286954597	False	EBF1	JASPAR	NA
Average_1_snyCCCTGGGGAyTn	NA	NA	-0.124633431085044	0.496732296796465	14.5933392135434	False	EBF1	NoPeak	NA
ENCFF000VVQ_dedup.bam.motifs_1_rGGrGwnCTGsC	NA	NA	-0.151515151515151	0.676065175997854	11.2007800516386	False	EBF1	NoPeak	NA
SRR351608_dedup.bam.motifs_0_nnnATTCCATTsnC	NA	NA	-0.0714285714285714	0.879048193148154	11.407612080999	False	EBF1	NoPeak	NA
SRR351608_dedup.bam.motifs_1_AGGnAACwTy	NA	NA	-0.483333333333333	0.187469855215542	9.59288186193817	False	EBF1	NoPeak	NA
SRR351608_dedup.bam.motifs_2_CnGkGwkyTGnyC	NA	NA	0.339812310833126	0.154613927104939	13.1084776367637	False	EBF1	NoPeak	NA
SRR351608_dedup.bam.motifs_3_CnnyCCCTGGGGTTTT	NA	NA	-0.0833333333333333	0.831214097710308	18.5550417280221	False	EBF1	NoPeak	NA
SRR351609_dedup.bam.motifs_0_nnrTTCCAnTn	NA	NA	0.718184846459608	0.171795304907989	6.97638904030795	False	EBF1	NoPeak	NA
SRR351609_dedup.bam.motifs_2_GsCTCrkGAGnT	NA	NA	0.241458485216449	0.474434760752164	12.8286555404372	False	EBF1	NoPeak	NA
SRR351609_dedup.bam.motifs_3_GGTGGCACTkC	NA	NA	-0.486148540862013	0.0661477500964902	12.1377709526354	False	EBF1	NoPeak	NA
SRR351609_dedup.bam.motifs_4_rsnkGAGGTCAnGG	NA	NA	0.127272727272727	0.726057014762789	13.6037735587395	False	EBF1	NoPeak	NA
SRR502134_dedup.bam.motifs_0_smrTTCCmTTsm	NA	NA	0.182371663104019	0.614067751495504	15.0249667690266	False	EBF1	NoPeak	NA
MA1637.1_nnCCCAAGGGAnn	483	0.0064540267514732	0.509811503685417	0.00923142910367355	12.2333673857383	True	EBF3	JASPAR	NA
Average_1_nwTATTnCATTmny	NA	NA	0.4	0.6	9.79241026906262	False	EBF3	NoPeak	NA
SRR5061830_dedup.bam.motifs_1_CTmTATCTTCTC	NA	NA	0.5	0.666666666666667	14.0631935524821	False	EBF3	NoPeak	NA
SRR5061830_dedup.bam.motifs_2_AyCCCTGGGkA	NA	NA	0.514979292622701	0.191549313415866	15.8436880587289	False	EBF3	NoPeak	NA
SRR5061830_dedup.bam.motifs_3_TkTATmTnCATC	NA	NA	0.571428571428572	0.180201988911527	12.6510287687441	False	EBF3	NoPeak	NA
SRR5061831_dedup.bam.motifs_1_rkTATCTTCTy	NA	NA	0.4	0.6	9.75670051679501	False	EBF3	NoPeak	NA
MA0162.3_nACGCCCACGCAnw	996	0.0101855071278097	0.566226798204472	5.40453861449502e-06	19.6032335457885	True	EGR1	JASPAR	NA
MA0162.2_nCnCCGCCCCCGCn	589	0.00602335712678707	0.309066331805782	0.0307088755483206	13.8888382072266	True	EGR1	JASPAR	NA
MA0162.4_nnmCGCCCACGCnn	577	0.00590064017343996	0.688060070537507	9.28784626171263e-07	12.006219237799	True	EGR1	JASPAR	NA
Average_17_TCnCGGGGknkGkA	NA	NA	-0.151867541315535	0.489098323856013	10.941588489542	False	EGR1	NoPeak	NA
Average_18_TGkCCmAAGTGmTk	NA	NA	-1	0	15.0481498138441	False	EGR1	NoPeak	NA
Average_19_nGrnATTCCATTCnm	NA	NA	-0.522543728363424	0.228877877576095	13.0906314610131	False	EGR1	NoPeak	NA
Average_7_AGrCGGGGkTGGA	NA	NA	-0.593361973311864	0.0153956762514627	10.9521182920555	False	EGR1	NoPeak	NA
Average_8_TGnsCTCAGCCTCCyG	NA	NA	-0.0358128080689541	0.907533860823905	14.8328309310418	False	EGR1	NoPeak	NA
ENCFF000OOH_dedup.bam.motifs_1_TGnnAGGCTGnnnnTC	NA	NA	-0.45304558849006	0.120020563603887	14.485418214107	False	EGR1	NoPeak	NA
ENCFF000OOH_dedup.bam.motifs_3_ACnyGAGGTCAmGG	NA	NA	0.446470406626641	0.168644193337254	17.4011497337428	False	EGR1	NoPeak	NA
ENCFF000OOO_dedup.bam.motifs_1_sCnTTCCAnymC	NA	NA	0.62161202944563	0.0550364597528199	10.4444298199016	False	EGR1	NoPeak	NA
ENCFF000PZP_dedup.bam.motifs_4_AsTTCAAGACCnCG	NA	NA	-0.232370701966994	0.444894545408991	16.6260910795745	False	EGR1	NoPeak	NA
SRR351662_dedup.bam.motifs_2_AsCCnArGTGsGT	NA	NA	0.030303145289115	0.921716685469443	14.361437611932	False	EGR1	NoPeak	NA
SRR351691_dedup.bam.motifs_1_CnCwAAsCCTrns	NA	NA	-0.428571428571429	0.28940322484679	15.8526387764962	False	EGR1	NoPeak	NA
SRR351691_dedup.bam.motifs_2_ArGCTGCTGynT	NA	NA	-0.428571428571429	0.28940322484679	11.363827197515	False	EGR1	NoPeak	NA
SRR351691_dedup.bam.motifs_3_GkGGGAGGCCrAGG	NA	NA	-0.468623348903205	0.203235520467271	16.2051402631903	False	EGR1	NoPeak	NA
SRR351692_dedup.bam.motifs_1_snATyCCAnyCnC	NA	NA	0.479050504765304	0.229740545357418	10.3468389479236	False	EGR1	NoPeak	NA
SRR351692_dedup.bam.motifs_4_yTnGAGATGsG	NA	NA	-0.103868988580648	0.723814362389095	12.4437820923941	False	EGR1	NoPeak	NA
SRR351698_dedup.bam.motifs_0_krGGrTGrTCTCrm	NA	NA	0.263477777620917	0.528366470576909	10.0850597393473	False	EGR1	NoPeak	NA
SRR351698_dedup.bam.motifs_5_GGGwTCrCGCCAy	NA	NA	-0.4	0.504631575468691	18.1232953042855	False	EGR1	NoPeak	NA
SRR577672_dedup.bam.motifs_1_yCnTGAsCTysyG	NA	NA	0.326362689414732	0.391360449299798	13.4647073200893	False	EGR1	NoPeak	NA
SRR577672_dedup.bam.motifs_2_AAynCCnGCCTGnnrT	NA	NA	0.5	0.666666666666667	13.5575470989403	False	EGR1	NoPeak	NA
SRR577672_dedup.bam.motifs_3_GmnTGCAGkGGnysr	NA	NA	-0.476190476190476	0.232935534650098	11.0067100229728	False	EGR1	NoPeak	NA
SRR577897_dedup.bam.motifs_0_nsnAGCACnTTGGn	NA	NA	0.203090562708315	0.450620918062539	9.01095602582806	False	EGR1	NoPeak	NA
SRR577897_dedup.bam.motifs_1_TwyGCCTGTAATsnn	NA	NA	-0.405839724956714	0.424662507561365	11.0894345968301	False	EGR1	NoPeak	NA
SRR577897_dedup.bam.motifs_4_wnnyCAGCCTCsGC	NA	NA	0.5	0.666666666666667	11.3573683811218	False	EGR1	NoPeak	NA
MA0472.2_mCGCCCACGCA	237	0.013352864950138	0.711667817574553	3.14931979900819e-05	15.2890101697209	True	EGR2	JASPAR	NA
ENCFF208PYP_dedup.bam.motifs_1_CmmkCCCACrnk	157	0.00884556876443743	0.745454545454546	0.00845472888506156	17.1255567761084	True	EGR2	NoPeak	NoPeak accessory motif
ENCFF208PYP_dedup.bam.motifs_0_yCCnCCymCC	NA	NA	0.6	0.4	8.91276766355962	False	EGR2	NoPeak
MA0473.2_AACCCGGAAGTn	567	0.00999383096853794	0.593846924515793	1.4043740576757e-06	16.2431667829955	True	ELF1	JASPAR	NA
UN0582.1_rGAATGCGGAAGTn	508	0.00895390852207632	0.428814363909692	0.00722608603753188	15.414329708273	True	ELF1	JASPAR	NA
MA0473.3_nnnCAGGAAGTGnn	455	0.00801974090067859	0.538717521507526	9.3667288452888e-05	12.6646454732001	True	ELF1	JASPAR	NA
MA0473.1_nrAnCmGGAAGTG	448	0.00789636027143738	0.708252605515936	4.27685004807873e-09	13.7725436382846	True	ELF1	JASPAR	NA
MA1952.1_nnAAACmGGAAGTn	319	0.00562263153256367	0.562552455647294	0.00341958284791952	12.4194260818598	True	ELF1	JASPAR	NA
MA1953.1_rTmAACAGGAAGTn	NA	NA	0.0518139166292932	0.838210952305219	13.4495836440728	False	ELF1	JASPAR	NA
UN0535.1_nTGTTGCCGGAAGnn	NA	NA	0.391958854665028	0.0712129361642851	15.1048721721878	False	ELF1	JASPAR	NA
UN0540.1_nrCCCGCACGGAAGTn	NA	NA	0.158502222320468	0.144947530052628	16.8566024281931	False	ELF1	JASPAR	NA
ENCFF000PHM_dedup.bam.motifs_2_ssnnCTTCCGsr	470	0.00828412796333833	0.395772995108603	0.00536258593730651	12.0655969357589	True	ELF1	NoPeak	NoPeak de novo motif
Average_10_ssrGCACTTyGGn	NA	NA	0	1	9.65019185941369	False	ELF1	NoPeak
Average_1_GTknCGGGGTTnsG	NA	NA	-0.106974663574585	0.516865266367643	11.3570007144333	False	ELF1	NoPeak
Average_2_sGrCTTCCnkTCCnG	NA	NA	0.290255197160303	0.107067311029442	13.9770788252198	False	ELF1	NoPeak
Average_6_msCTwmCCCTnACG	NA	NA	-0.253802009955076	0.050376100267983	12.2353468802464	False	ELF1	NoPeak
Average_9_wnkCCTCCCrAsT	NA	NA	0.38895621255732	0.169282678359967	12.6252302094832	False	ELF1	NoPeak
ENCFF253BVP_dedup.bam.motifs_0_snmTTCCrnknC	NA	NA	0.29662293360491	0.0992431416806229	14.1688842125953	False	ELF1	NoPeak
ENCFF564LFT_dedup.bam.motifs_0_CswTTyCAwwnC	NA	NA	0.2	0.704	16.3914995945006	False	ELF1	NoPeak
ENCFF649VGU_dedup.bam.motifs_2_GACTTCCrTTCsrk	NA	NA	0.382805223573574	0.0648504688819346	16.2830662613655	False	ELF1	NoPeak
SRR351663_dedup.bam.motifs_3_wskyGGGAGGnynG	NA	NA	0.382158117245152	0.0719278676208185	11.6230863156797	False	ELF1	NoPeak
SRR351664_dedup.bam.motifs_1_rkTnCmGGTGs	NA	NA	0.215559815285767	0.50104216746633	8.32719218620954	False	ELF1	NoPeak
SRR351809_dedup.bam.motifs_0_GCGGAyCTCsTkCT	NA	NA	-0.159954878745614	0.317800535887144	19.8853083213606	False	ELF1	NoPeak
SRR351809_dedup.bam.motifs_1_CGnGTGCAGTGnnnT	NA	NA	-0.0721944676331984	0.699535360820077	9.71750523599066	False	ELF1	NoPeak
SRR351809_dedup.bam.motifs_3_ynGGTGACAGnG	NA	NA	-0.00179698073366653	0.994928820892918	11.4249248117198	False	ELF1	NoPeak
SRR351809_dedup.bam.motifs_4_ACCTGGGATyAymk	NA	NA	0.0303588370359458	0.954475734693563	12.4025302867871	False	ELF1	NoPeak
SRR577738_dedup.bam.motifs_0_CTnCTGGGATnnyk	NA	NA	0.379983416140249	0.0810963194237674	7.98203795499447	False	ELF1	NoPeak
SRR577738_dedup.bam.motifs_2_GAGnTCnGCCTCCnGA	NA	NA	-0.927426033502968	0.00262004442432028	14.1368904350574	False	ELF1	NoPeak
SRR577738_dedup.bam.motifs_3_TnTGTTGCCCnmC	NA	NA	-0.197911198848196	0.446398438586825	13.7889258050544	False	ELF1	NoPeak
MA0028.1_nnnCCGGAAr	NA	NA	-0.27545404024005	0.509054072655073	8.81067072249408	False	ELK1	JASPAR	NA
MA0028.2_ACCGGAAGTn	NA	NA	0.238567421108613	0.391846434815954	14.3173411933671	False	ELK1	JASPAR	NA
MA1931.1_ACCGGAAGTAATTA	NA	NA	0.200001231159414	0.533132786647023	17.3872095946634	False	ELK1	JASPAR	NA
MA1932.1_ACCGGAAGTnGTAAAn	NA	NA	-0.0506369683541833	0.89706338137231	18.9716439445268	False	ELK1	JASPAR	NA
UN0494.1_rCCGGAAGTrGGTGnnA	NA	NA	-0.221228746742129	0.428141522482809	16.3222478524473	False	ELK1	JASPAR	NA
UN0495.1_AnsCGGACGGATnTCCGGnT	NA	NA	0.223719750649585	0.372173928590993	22.0404160849924	False	ELK1	JASPAR	NA
UN0496.1_ACCGGAAGTrTmAACAn	NA	NA	0.104302330253774	0.774304654354067	19.9101960679529	False	ELK1	JASPAR	NA
UN0497.1_rCCGGAAGsTmArCAk	NA	NA	0.8	0.2	19.6812061569267	False	ELK1	JASPAR	NA
UN0498.1_nCCGGAAATkrn	NA	NA	0.105263805873376	0.744741546806973	8.91250976011074	False	ELK1	JASPAR	NA
UN0499.1_rCCGGAAsCGATCGATnn	NA	NA	-0.305146143256671	0.310673484730146	19.1495040904577	False	ELK1	JASPAR	NA
MA0076.1_ACCGGAAGT	NA	NA	0.5	0.666666666666667	14.1111818726188	False	ELK4	JASPAR	NA
MA0076.2_nCrCTTCCGGn	NA	NA	0.464285714285714	0.293934107600252	13.0846026413203	False	ELK4	JASPAR	NA
MA0474.2_ACCGGAArTn	391	0.00790042634014265	0.612271772355834	0.00147249050772331	11.7809134231933	True	ERG	JASPAR	NA
SRR6513937_dedup.bam.motifs_1_nsCrCTTCCkGnk	349	0.00705178719363117	0.499623918713242	0.0248955065471251	12.5973140063795	True	ERG	NoPeak	NoPeak accessory motif
SRR6513936_dedup.bam.motifs_0_sCATTCCATyCy	NA	NA	0.428571428571429	0.396501457725947	9.86633820704435	False	ERG	NoPeak
SRR6513936_dedup.bam.motifs_1_GGGCnGATCACyk	NA	NA	-0.5	0.666666666666667	13.3460493227626	False	ERG	NoPeak
SRR6513936_dedup.bam.motifs_3_nnGGCnGCAGnT	NA	NA	0.0119762626191326	0.977546654703887	10.1362697328754	False	ERG	NoPeak
SRR6513937_dedup.bam.motifs_0_TCnTGAGTCAkkTC	NA	NA	0.393939393939394	0.259997766834888	18.2296107273511	False	ERG	NoPeak
SRR6513937_dedup.bam.motifs_2_nryTTCCTTCCTGn	NA	NA	0.366666666666667	0.331739801433015	12.2511107747955	False	ERG	NoPeak
SRR941945_dedup.bam.motifs_1_GrGCATGTGnknny	NA	NA	0.5	0.391002218955771	9.61113515854397	False	ERG	NoPeak
SRR941945_dedup.bam.motifs_2_CGnGGCrGATCwCG	NA	NA	-0.0567432972337074	0.860956048900067	18.2166411055481	False	ERG	NoPeak
SRR941945_dedup.bam.motifs_3_nsyTGAGGTCAnss	NA	NA	0.2	0.8	9.72697422205677	False	ERG	NoPeak
MA0112.1_CCAGGTCACCrTGrCCym	794	0.00578379953379953	0.41050148654211	0.00375552758963902	17.6457423943351	True	ESR1	JASPAR	NA
MA0112.3_nrGGTCACnrTGACCTk	661	0.00481497668997669	0.448878892736306	0.00175395167268007	22.5399029708608	True	ESR1	JASPAR	NA
MA0112.2_nnnnmAGGTCACCCTGACCy	NA	NA	0.183515570424403	0.131197389362592	13.563899837947	False	ESR1	JASPAR	NA
Average_301_AsTGCCmCCTGsTG	965	0.0070294289044289	0.270095140775203	0.0308916607044319	11.5459330133391	True	ESR1	NoPeak	NoPeak accessory motif
SRR7755829_dedup.bam.motifs_1_syGCCmyCTGGTGG	909	0.0066215034965035	0.288706051636663	0.0169552276390879	17.3286641987855	True	ESR1	NoPeak	NoPeak accessory motif
SRR6652022_dedup.bam.motifs_0_syrTTCCAknsm	869	0.00633012820512821	0.501627500752805	0.0205116157958143	10.1577017950476	True	ESR1	NoPeak	NoPeak de novo motif
SRR5735132_dedup.bam.motifs_1_GmCATTCCATTCkCA	860	0.00626456876456876	0.35356292295236	0.0343982239330288	17.970007665001	True	ESR1	NoPeak	NoPeak de novo motif
SRR7755829_dedup.bam.motifs_0_GnCnnCTwGTnG	635	0.00462558275058275	0.36310895654008	0.0250471250899461	13.4912369045943	True	ESR1	NoPeak	NoPeak de novo motif
SRR7755833_dedup.bam.motifs_1_TsnnGCCCyCTrGTG	606	0.00441433566433566	0.438640738029684	0.0135706396379928	14.5605994919077	True	ESR1	NoPeak	NoPeak de novo motif
Average_405_nnrGGTCA	522	0.00380244755244755	0.606861381696725	0.00023101302503891	9.34767290619851	True	ESR1	NoPeak	NoPeak accessory motif
SRR6449989_dedup.bam.motifs_2_TnTTTTwAAGwG	433	0.00315413752913753	0.75	0.0199421261319925	15.7869067788635	True	ESR1	NoPeak	NoPeak de novo motif
SRR5966398_dedup.bam.motifs_3_kssATTmCAkTC	402	0.00292832167832168	0.520440817392696	0.0223455362745566	14.7543979203236	True	ESR1	NoPeak	NoPeak de novo motif
SRR5687490_dedup.bam.motifs_3_GCkTGAGCCACCGC	348	0.00253496503496503	0.499561210972962	0.0294228332901364	18.4547499952092	True	ESR1	NoPeak	NoPeak de novo motif
Average_100_kACyTGGGAGGyns	NA	NA	-0.3	0.623837664781073	11.0655825319087	False	ESR1	NoPeak
Average_123_CmyCTrGTGGynCT	NA	NA	-0.0838136431469929	0.562803888682377	15.2806645700971	False	ESR1	NoPeak
Average_139_TnGGCTnATnTGnG	NA	NA	0.0556059402583986	0.843961881326672	11.2373902175251	False	ESR1	NoPeak
Average_149_ArnnCCnGCCTGnnnT	NA	NA	-0.185971884811941	0.292316565813837	10.6301763633941	False	ESR1	NoPeak
Average_178_rTGCTGCCCy	NA	NA	-0.322373389032253	0.133558383426746	9.51672672457807	False	ESR1	NoPeak
Average_183_TrnTGCCCyCTrsT	NA	NA	-0.14478834071643	0.392549397199619	12.8199535515963	False	ESR1	NoPeak
Average_211_kCCmTCTAGTGGymy	NA	NA	0.205935707728143	0.117629358913491	14.2278246113747	False	ESR1	NoPeak
Average_222_sTGyrACCTCCGsG	NA	NA	0.0974354536448348	0.514691732480633	13.6446245002368	False	ESR1	NoPeak
Average_223_CAnCnTGACCTnnns	NA	NA	0.100904104695588	0.459325436089691	12.613454505293	False	ESR1	NoPeak
Average_237_ysnTkCCAnTnGC	NA	NA	0.114767627403249	0.531665316030988	11.8279835101147	False	ESR1	NoPeak
Average_248_nCyCGGCCTCnGy	NA	NA	-0.0525206694079834	0.741151407567119	12.1369309677622	False	ESR1	NoPeak
Average_253_CCATTmywTTTTTT	NA	NA	0.121953486663821	0.737159093806689	15.2561383753602	False	ESR1	NoPeak
Average_265_rTGGCAGCAny	NA	NA	0.287430302859182	0.490015485222034	11.0201253725142	False	ESR1	NoPeak
Average_282_rTTCCATkCCnT	NA	NA	0.0232877992746909	0.899327119946532	12.8840999605861	False	ESR1	NoPeak
Average_285_rGTGTGTGTkGT	NA	NA	-0.0736842105263158	0.757528699864343	12.0378695774589	False	ESR1	NoPeak
Average_288_CmTTCCATTCsm	NA	NA	0.335626177207245	0.262245579834066	13.8511109300707	False	ESR1	NoPeak
Average_297_GCCmyCTAGTGGn	NA	NA	0.216120436997892	0.123845437489916	13.2755313586025	False	ESR1	NoPeak
Average_305_AnTrGCyGGGyGT	NA	NA	0.1	0.872888571569538	9.8170847374746	False	ESR1	NoPeak
Average_312_rnAGCACTTkGGs	NA	NA	-0.0239525252382652	0.955106189878913	8.44381164700954	False	ESR1	NoPeak
Average_321_ysnCCnGCCTsnGCn	NA	NA	-0.0909090909090909	0.79037273775329	8.47179158366174	False	ESR1	NoPeak
Average_328_CTnGTGGCGCynn	NA	NA	0.134730137769335	0.447437669669954	12.4883303161924	False	ESR1	NoPeak
Average_330_TmsTCCCAArGTrC	NA	NA	0.232441865375454	0.404476792605761	15.077934257784	False	ESR1	NoPeak
Average_335_AywGyACTykGGAG	NA	NA	-0.134459247104544	0.561180615671328	14.472793604509	False	ESR1	NoPeak
Average_337_nnTkCCAkTsCA	NA	NA	-0.336014432654626	0.220772999519907	11.6237542088036	False	ESR1	NoPeak
Average_341_CArnTCACAGAGTyw	NA	NA	0.0473920657094411	0.786895149543274	15.8969640654182	False	ESR1	NoPeak
Average_344_rGCTAATyTsyT	NA	NA	-0.00520325891104812	0.982141408084817	8.99498946936666	False	ESR1	NoPeak
Average_346_CCATTCCwTTyy	NA	NA	0.32967032967033	0.271335054505236	10.8107063476951	False	ESR1	NoPeak
Average_350_TTGTGGCAsTAsrT	NA	NA	-0.0961723426137948	0.647451163454214	13.9742512725032	False	ESR1	NoPeak
Average_352_mATTCCATTCCmw	NA	NA	-0.0496427263387925	0.835352746440695	12.8334631286029	False	ESR1	NoPeak
Average_357_srTTsCATTCCA	NA	NA	0.1	0.872888571569538	13.6981891825016	False	ESR1	NoPeak
Average_358_rsnTCAGCCTCnGs	NA	NA	0.238095238095238	0.570156320815768	11.4526865926763	False	ESR1	NoPeak
Average_359_TnwAAwTATTTTTy	NA	NA	-0.5	0.666666666666667	13.259098343398	False	ESR1	NoPeak
Average_360_sATTCCAnTnnC	NA	NA	0.26037843455697	0.241873031223209	8.0431974993551	False	ESR1	NoPeak
Average_361_myyyTGGGAGGCnGAG	NA	NA	0.948683298050514	0.0513167019494861	13.3656120778877	False	ESR1	NoPeak
Average_365_GsAnATTCCAyTCsA	NA	NA	-0.306937706759994	0.0728940785474739	15.3479640118855	False	ESR1	NoPeak
Average_368_GyrTTCCATTCCmA	NA	NA	-0.225988736631995	0.311888088320755	16.7328346032877	False	ESR1	NoPeak
Average_369_ACATTCCAyTCCms	NA	NA	-0.180317774492509	0.34925707742716	17.8677023042364	False	ESR1	NoPeak
Average_370_rsnGTGACCTnnsC	NA	NA	0.00796524270835752	0.9557609613289	12.1990731190754	False	ESR1	NoPeak
Average_375_sATTCCAkTCCA	NA	NA	0.351088137995369	0.0786394277956009	11.2421193629972	False	ESR1	NoPeak
Average_376_mwTCCATkCCnk	NA	NA	0.0500447027357954	0.859416515552849	11.9775868807493	False	ESR1	NoPeak
Average_378_AynTGCTGCCAy	NA	NA	0.244662439609494	0.238516598665533	11.405096352518	False	ESR1	NoPeak
Average_379_TTnyCCmGCCTssknT	NA	NA	0.5	0.666666666666667	10.2438155781289	False	ESR1	NoPeak
Average_380_CkCCTGACCym	NA	NA	-0.0593406593406593	0.840301762690683	9.71393873936828	False	ESR1	NoPeak
Average_381_CCATTCCATTnC	NA	NA	-0.0767245261098219	0.762201100273116	12.9898010683206	False	ESR1	NoPeak
Average_382_TTCCATTCCAkk	NA	NA	-0.0570621559995788	0.800865299251009	12.2659749072744	False	ESR1	NoPeak
Average_385_GnyCCAGCCTsnssT	NA	NA	-0.117680433586351	0.457950855170311	11.5371306721323	False	ESR1	NoPeak
Average_386_CCrGCTAATTTT	NA	NA	-0.4	0.6	11.5489351029153	False	ESR1	NoPeak
Average_387_GCrnGGTGGCnsGGk	NA	NA	-0.307692307692308	0.13458264961604	12.3806051893426	False	ESR1	NoPeak
Average_389_CwnCTCAGCCTCynsr	NA	NA	-0.325744807777331	0.301482697461456	12.2854730589656	False	ESR1	NoPeak
Average_391_CsATTCCAyTysC	NA	NA	0.0226027728625056	0.912728638174613	11.0732695096748	False	ESR1	NoPeak
Average_392_GCrGCACTTnGGAn	NA	NA	0.041979626045701	0.842075359405975	13.3925394733482	False	ESR1	NoPeak
Average_395_snTTCCATTCymC	NA	NA	-0.18961038961039	0.410391154396216	9.86972151236306	False	ESR1	NoPeak
Average_407_CTGTAATCCCAGsT	NA	NA	-0.4	0.6	15.7448432201224	False	ESR1	NoPeak
Average_408_TmrTTCCAnTCCA	NA	NA	0.0972018727205665	0.72025499326424	11.5884984924443	False	ESR1	NoPeak
Average_409_CCAyTCCATTCC	NA	NA	0.197058823529412	0.464464211225739	16.2101814485117	False	ESR1	NoPeak
SRR015350_dedup.bam.motifs_0_rGCCmArGTGnTGk	NA	NA	0.000869943535972349	0.996781096904866	10.4275566241106	False	ESR1	NoPeak
SRR015350_dedup.bam.motifs_1_GnGGATyACAGysw	NA	NA	0.0205882352941177	0.939673739789045	11.5970535254584	False	ESR1	NoPeak
SRR015351_dedup.bam.motifs_2_CwnGTGATCCrCyys	NA	NA	0.566666666666667	0.111632987611491	17.5268041436736	False	ESR1	NoPeak
SRR035186_dedup.bam.motifs_0_GTyrCnCAGTCTsT	NA	NA	-0.214285714285714	0.64451158102072	16.4013563781347	False	ESR1	NoPeak
SRR035186_dedup.bam.motifs_1_GTGAGAknGrGTC	NA	NA	-0.5	0.20703125	15.6541043548293	False	ESR1	NoPeak
SRR035186_dedup.bam.motifs_2_GynyTGTyGCyCTG	NA	NA	0.0424242424242424	0.907363817812816	17.4521478629217	False	ESR1	NoPeak
SRR1021787_dedup.bam.motifs_0_CnnrTGACCyAGkCTT	NA	NA	-0.292095530287089	0.0990539293954967	16.6101033287104	False	ESR1	NoPeak
SRR1021788_dedup.bam.motifs_0_TrCATGCTGywTC	NA	NA	-0.0238552674132884	0.90409344462282	14.1385866795904	False	ESR1	NoPeak
SRR1021788_dedup.bam.motifs_1_syGsTGyTTkCwrT	NA	NA	-0.00451637472680196	0.984923036494304	15.8132053765022	False	ESR1	NoPeak
SRR1021788_dedup.bam.motifs_2_rGnTGACCTGrmrG	NA	NA	-0.0442670038490311	0.800654800063308	19.7757339895449	False	ESR1	NoPeak
SRR1021789_dedup.bam.motifs_0_AAGGCmTTTC	NA	NA	0.065870648301746	0.754408700907799	13.258931193122	False	ESR1	NoPeak
SRR1021792_dedup.bam.motifs_0_AAkGCTGCTkTnw	NA	NA	-0.45239020180133	0.0452045739082066	14.2502809777776	False	ESR1	NoPeak
SRR1021792_dedup.bam.motifs_2_swGTGyTTGCnT	NA	NA	0.188717046232894	0.317922654810963	13.275071804834	False	ESR1	NoPeak
SRR1021793_dedup.bam.motifs_0_TnGAAAGCwTTTyyC	NA	NA	-0.495347564313082	0.00735727410786159	14.6057424701119	False	ESR1	NoPeak
SRR1021793_dedup.bam.motifs_1_nTTTTTTCCynT	NA	NA	-0.296307817436138	0.34969973588147	11.6440658190167	False	ESR1	NoPeak
SRR1021796_dedup.bam.motifs_0_nnCTGCTTTTnynG	NA	NA	0.284883737590537	0.158358365074574	11.8104620203773	False	ESR1	NoPeak
SRR1021797_dedup.bam.motifs_0_ArGGCTTTTCnnCAA	NA	NA	0.371375423153827	0.106924824612916	17.2568344890847	False	ESR1	NoPeak
SRR1021798_dedup.bam.motifs_0_ATsTnAyCTnmT	NA	NA	-0.540562477617335	0.210289253495503	12.0014487978277	False	ESR1	NoPeak
SRR1055980_dedup.bam.motifs_0_TTnCAGCACTknG	NA	NA	0.30952380952381	0.455644890737582	9.86558409956529	False	ESR1	NoPeak
SRR1055980_dedup.bam.motifs_3_CAnGGTGGCTsrnGC	NA	NA	0.294221116702105	0.353265059384282	16.5484177919526	False	ESR1	NoPeak
SRR1055980_dedup.bam.motifs_4_GTGTrAnCCCnn	NA	NA	-0.220082739152292	0.469988757422387	13.6383370540658	False	ESR1	NoPeak
SRR1055981_dedup.bam.motifs_0_AnnATTCCATnnnm	NA	NA	-0.118943019812057	0.685481981280161	10.7868208368246	False	ESR1	NoPeak
SRR1055981_dedup.bam.motifs_2_knCAnAGTGTkn	NA	NA	0.155467855620931	0.525072831682907	12.1103581955804	False	ESR1	NoPeak
SRR1055981_dedup.bam.motifs_3_GynTGAGCCACnk	NA	NA	0.6	0.284756979865294	14.4276898604499	False	ESR1	NoPeak
SRR1152067_dedup.bam.motifs_0_GCCywGGCTTk	NA	NA	-0.383333333333333	0.308495272380371	10.1003323085204	False	ESR1	NoPeak
SRR1152067_dedup.bam.motifs_1_CnTTCCATTCnmCT	NA	NA	-0.0446201655748386	0.843695862834584	11.7493441823092	False	ESR1	NoPeak
SRR1152067_dedup.bam.motifs_2_wnyCCACCTsnnk	NA	NA	0.109165355299819	0.475329840223582	9.28870528705532	False	ESR1	NoPeak
SRR1152067_dedup.bam.motifs_3_nGTrATCyCTk	NA	NA	0.190476190476191	0.651401495702481	11.3452147156993	False	ESR1	NoPeak
SRR1609798_dedup.bam.motifs_1_ynGAGwAGCT	NA	NA	-0.58554004376912	0.127246589863721	9.64988169001268	False	ESR1	NoPeak
SRR1609798_dedup.bam.motifs_3_CAGnACyTkGrC	NA	NA	0.0242024348874307	0.934547169075721	15.5556680243578	False	ESR1	NoPeak
SRR1609799_dedup.bam.motifs_2_sTArCCmGGGGG	NA	NA	-0.164912280701754	0.49988058994796	11.2649726531639	False	ESR1	NoPeak
SRR1930044_dedup.bam.motifs_0_yCATnCCATnmC	NA	NA	0.0709003981817464	0.741995488842789	10.7350696734756	False	ESR1	NoPeak
SRR1930045_dedup.bam.motifs_1_CAsGCCACTGCwG	NA	NA	0.164179167753856	0.501814991067462	11.6196510805367	False	ESR1	NoPeak
SRR1930045_dedup.bam.motifs_2_TGAyCTyGAnCTC	NA	NA	0.5	0.666666666666667	16.2817863554706	False	ESR1	NoPeak
SRR1930045_dedup.bam.motifs_3_mkGTrATCCCAnGTA	NA	NA	0.105409255338946	0.894590744661054	16.8722044860778	False	ESR1	NoPeak
SRR1930046_dedup.bam.motifs_0_GwTGrnATGGwGGA	NA	NA	-0.157155460042461	0.520528408468346	16.4327591982955	False	ESR1	NoPeak
SRR1930047_dedup.bam.motifs_0_GnsCGCCTGkrm	NA	NA	0.304625820715317	0.191583948508143	10.6142878065627	False	ESR1	NoPeak
SRR1930047_dedup.bam.motifs_2_rAkTAssTGGGnsGT	NA	NA	0.187835720949228	0.502616233732488	14.9512819948071	False	ESR1	NoPeak
SRR1930094_dedup.bam.motifs_2_GATynCAGwsG	NA	NA	0.8	0.2	9.79003198644285	False	ESR1	NoPeak
SRR1930095_dedup.bam.motifs_0_ksnAnTCCAnyyy	NA	NA	-0.285714285714286	0.492726245016957	10.673354102281	False	ESR1	NoPeak
SRR1930095_dedup.bam.motifs_1_sCkCnTGAnCyssk	NA	NA	-0.120642146881876	0.446632366420311	12.9595151560404	False	ESR1	NoPeak
SRR1930095_dedup.bam.motifs_2_GnCCCAGsTnwT	NA	NA	0.119100649891535	0.530751224051843	13.7283484485172	False	ESR1	NoPeak
SRR2000673_dedup.bam.motifs_0_nAGsAkTTTyT	NA	NA	0.178719103629764	0.477982862784395	9.53811220760691	False	ESR1	NoPeak
SRR2000673_dedup.bam.motifs_2_AACTCACAsAGnT	NA	NA	0.0266996365149412	0.9037485849165	15.9746116347415	False	ESR1	NoPeak
SRR2000674_dedup.bam.motifs_0_GCCCATTCCATTyy	NA	NA	0.073366455489982	0.680081910054361	13.7100251040109	False	ESR1	NoPeak
SRR2000674_dedup.bam.motifs_1_GwrGAknTTTGm	NA	NA	0.140246509663394	0.699174143722611	13.7836137033728	False	ESR1	NoPeak
SRR2000680_dedup.bam.motifs_1_rwGGCCAGGnTsC	NA	NA	0.221310102672464	0.277254071642205	16.2564904618424	False	ESR1	NoPeak
SRR2000682_dedup.bam.motifs_0_CAACTCTGTsyAk	NA	NA	0.331728489334615	0.105236883410848	15.6434823905898	False	ESR1	NoPeak
SRR2000682_dedup.bam.motifs_1_ATkwsCTGGnnT	NA	NA	-0.2	0.49300373504	11.6152358362909	False	ESR1	NoPeak
SRR2000684_dedup.bam.motifs_1_GTkGwkAkTTGsA	NA	NA	0.0126010193515011	0.949256344355897	16.2155325339184	False	ESR1	NoPeak
SRR2000687_dedup.bam.motifs_0_GnnAGAGTGTTTnr	NA	NA	0.190685707490795	0.434233515874879	12.3326761537773	False	ESR1	NoPeak
SRR2000688_dedup.bam.motifs_0_ACCATTCCAyTnnCA	NA	NA	-0.0345535489711005	0.866918668194379	14.9935947262815	False	ESR1	NoPeak
SRR2000688_dedup.bam.motifs_1_AnrsAGTkTCTGTnwr	NA	NA	-0.35	0.183868822026193	14.8329274371681	False	ESR1	NoPeak
SRR2000734_dedup.bam.motifs_0_TnAnArTGTTTGT	NA	NA	-0.0558706213755548	0.815020074194311	15.7735164411976	False	ESR1	NoPeak
SRR2000734_dedup.bam.motifs_3_ACnGTGACCTGn	NA	NA	0.0361122711239067	0.818168717957169	15.0844971426584	False	ESR1	NoPeak
SRR2000735_dedup.bam.motifs_1_kmAGAnrnTyG	NA	NA	-0.505696072811808	0.112525831201227	9.97887484930488	False	ESR1	NoPeak
SRR2000739_dedup.bam.motifs_1_ksyCsTGACCTGn	NA	NA	0.229541105061009	0.198789363665792	14.6607554098795	False	ESR1	NoPeak
SRR2000740_dedup.bam.motifs_1_ssrTTCCATknn	NA	NA	-0.409807983977933	0.185824490844045	8.92193371111335	False	ESR1	NoPeak
SRR2000740_dedup.bam.motifs_2_ysTTGrCCTG	NA	NA	0.276803177342149	0.224476937150895	12.4481630429943	False	ESR1	NoPeak
SRR2000741_dedup.bam.motifs_1_TwrGCwGGTCAs	NA	NA	-0.0717311522532216	0.751077750375494	13.2072059426254	False	ESR1	NoPeak
SRR2125153_dedup.bam.motifs_1_GwrnCACTCCAGnGk	NA	NA	-0.0176168070904913	0.916393574962597	10.7273730213108	False	ESR1	NoPeak
SRR2125153_dedup.bam.motifs_2_CnsTGkTGCCCGr	NA	NA	-0.0473532461866222	0.822157880171132	11.2149947875684	False	ESR1	NoPeak
SRR2125153_dedup.bam.motifs_3_AAkCCATTCCwT	NA	NA	0.237712337995028	0.393596779585825	15.9366971189313	False	ESR1	NoPeak
SRR2125154_dedup.bam.motifs_0_GGwGAATCGCTnTGT	NA	NA	-0.623468556821128	0.0302993546927275	17.8883345191642	False	ESR1	NoPeak
SRR2125154_dedup.bam.motifs_3_ssCTGGAGTGGnr	NA	NA	-0.4	0.6	8.4710323960366	False	ESR1	NoPeak
SRR2125154_dedup.bam.motifs_4_TCCwGGGCrACwGA	NA	NA	0.0857142857142857	0.871743440233236	18.9105773510343	False	ESR1	NoPeak
SRR2125155_dedup.bam.motifs_0_AmGnAwTTyTnG	NA	NA	0.229457640115111	0.359707730926015	11.1827272753957	False	ESR1	NoPeak
SRR2125155_dedup.bam.motifs_3_TnTTGCCCwGnTT	NA	NA	0.4	0.6	13.2902736488493	False	ESR1	NoPeak
SRR2125155_dedup.bam.motifs_4_mnyTCAGCCTCCss	NA	NA	-0.74252828238622	0.0348550393366641	10.7298006212702	False	ESR1	NoPeak
SRR2125155_dedup.bam.motifs_5_TTTTAGTAGArkT	NA	NA	-0.560421174670677	0.0580535496581407	14.3375800609171	False	ESR1	NoPeak
SRR2176973_dedup.bam.motifs_1_knmAAAyATTn	NA	NA	0.423818513344699	0.169753407325675	9.2427571435667	False	ESR1	NoPeak
SRR2177002_dedup.bam.motifs_1_TyTTTGyATTC	NA	NA	0.170808277114545	0.497987569581795	13.8707086222546	False	ESR1	NoPeak
SRR2177002_dedup.bam.motifs_2_GsCGGnGCnTGsnG	NA	NA	-0.169535572436164	0.462533812298117	14.8227795739228	False	ESR1	NoPeak
SRR2177002_dedup.bam.motifs_3_GmyACyCGGGmGG	NA	NA	-0.451839572078233	0.14031277047271	16.421404463465	False	ESR1	NoPeak
SRR2177002_dedup.bam.motifs_4_AmnCCAykCCyG	NA	NA	-0.302598792704756	0.141491679819701	13.1923975808036	False	ESR1	NoPeak
SRR2177003_dedup.bam.motifs_0_AAsATnTTTnn	NA	NA	0.558324238417262	0.0934639662696401	11.7042319793045	False	ESR1	NoPeak
SRR2177004_dedup.bam.motifs_0_AArGsTkTTTsTnATG	NA	NA	0.145683009190882	0.576909539981608	18.478009575276	False	ESR1	NoPeak
SRR2177004_dedup.bam.motifs_3_ATTynCAGArTy	NA	NA	-0.0263455192396781	0.912208818553723	15.4933902854718	False	ESR1	NoPeak
SRR2980442_dedup.bam.motifs_1_CyksCCAArGTsmnG	NA	NA	-0.0433660357223152	0.864335922118584	14.1244323141276	False	ESR1	NoPeak
SRR2980442_dedup.bam.motifs_2_kkswCCTGmCTCmn	NA	NA	0.041108148675832	0.884348435803311	10.1610685600584	False	ESR1	NoPeak
SRR2980442_dedup.bam.motifs_3_TnnnGGkTCAnGyGA	NA	NA	-0.0350263234169173	0.913943252875241	14.5679701640191	False	ESR1	NoPeak
SRR2980443_dedup.bam.motifs_0_rGmCGGGGykwGA	NA	NA	0.154411764705882	0.554031999092186	16.1642885379661	False	ESR1	NoPeak
SRR2980443_dedup.bam.motifs_1_nGCCAAAGTGmTGG	NA	NA	-0.452380952380952	0.260404767436885	16.1094241073656	False	ESR1	NoPeak
SRR2980443_dedup.bam.motifs_3_nnnTGGGAGGCmrrA	NA	NA	0.117903005311112	0.583218474277507	12.3408085074287	False	ESR1	NoPeak
SRR2980444_dedup.bam.motifs_1_CAAkCrCTTkGrG	NA	NA	-0.154545454545455	0.65003396549758	14.9964064130546	False	ESR1	NoPeak
SRR2980444_dedup.bam.motifs_4_GTCnCCTGCCTCnCCC	NA	NA	-0.129876163053138	0.545268312647081	18.929981431729	False	ESR1	NoPeak
SRR2980445_dedup.bam.motifs_0_TGAsCTCAGCCTCCCr	NA	NA	-0.0117994613668826	0.96540633022839	13.9546614256057	False	ESR1	NoPeak
SRR2980445_dedup.bam.motifs_1_AAnsCTCCCGkGTT	NA	NA	-0.238312682302497	0.262110657738644	17.1950633552239	False	ESR1	NoPeak
SRR2980447_dedup.bam.motifs_1_TrrGTGCAGTGGnn	NA	NA	0.0239234472392396	0.911648556906826	9.94864615975118	False	ESR1	NoPeak
SRR2980447_dedup.bam.motifs_2_GnGyCsAGGCTGnrGy	NA	NA	0.177184904458016	0.386535891141833	13.5162022508648	False	ESR1	NoPeak
SRR2980447_dedup.bam.motifs_5_rsnGGATCACknsT	NA	NA	-0.257142857142857	0.622787172011662	13.2022905706919	False	ESR1	NoPeak
SRR3170060_dedup.bam.motifs_1_syyGGCTrnTTrn	NA	NA	-0.010989010989011	0.970258390096969	8.94530138439063	False	ESR1	NoPeak
SRR3170060_dedup.bam.motifs_2_TCnnGCTGnGCTnGs	NA	NA	-0.0875724127310898	0.541157421898784	13.7086155990901	False	ESR1	NoPeak
SRR3170060_dedup.bam.motifs_3_ynCCnGCCTCsns	NA	NA	-0.0461338628903581	0.842597856549439	8.40453056226762	False	ESR1	NoPeak
SRR3170060_dedup.bam.motifs_4_CGTGGGsGnCsACGG	NA	NA	-0.110892996760669	0.424700619820617	21.2224388706019	False	ESR1	NoPeak
SRR3170060_dedup.bam.motifs_5_CnCTTGTTTACwyA	NA	NA	0.0155453410653201	0.931575389449917	16.6695505761094	False	ESR1	NoPeak
SRR3170061_dedup.bam.motifs_0_CGCnATTCTCCTsrGT	NA	NA	-0.187072423559175	0.26074460749505	13.985072297364	False	ESR1	NoPeak
SRR3170062_dedup.bam.motifs_0_TysnAGCACTTnns	NA	NA	0.257142857142857	0.622787172011662	9.74604262957079	False	ESR1	NoPeak
SRR3170062_dedup.bam.motifs_2_CnnGAkTnCAGknGT	NA	NA	-0.530158961983068	0.176509830116556	13.970499821077	False	ESR1	NoPeak
SRR3170063_dedup.bam.motifs_4_TGCTCTGkCGCsA	NA	NA	-0.0638064192486809	0.828440340161845	18.154137136467	False	ESR1	NoPeak
SRR3396833_dedup.bam.motifs_0_snnGCnAnTyyCT	NA	NA	-0.257142857142857	0.622787172011662	9.66837834187971	False	ESR1	NoPeak
SRR3396833_dedup.bam.motifs_1_GCnmyCTGGGAGGyyG	NA	NA	0	1	17.5965631273717	False	ESR1	NoPeak
SRR3396833_dedup.bam.motifs_3_AsCwCCGCCwCns	NA	NA	0.0860960869388503	0.696090811298721	14.4493161823319	False	ESR1	NoPeak
SRR351584_dedup.bam.motifs_0_GCnnATyCCAnknnC	NA	NA	0.0878434102680956	0.638424506314838	12.661352019362	False	ESR1	NoPeak
SRR351584_dedup.bam.motifs_1_TCCyGAGTAGCTnnC	NA	NA	-0.355373249299621	0.233415284708131	15.9550079382961	False	ESR1	NoPeak
SRR351584_dedup.bam.motifs_3_yGsCTCGGGAG	NA	NA	-0.125549992087452	0.434124505440212	11.8084413149198	False	ESR1	NoPeak
SRR351584_dedup.bam.motifs_4_rsCyGAGGTCAnGC	NA	NA	0.281111130259518	0.310132647919593	13.1846272254	False	ESR1	NoPeak
SRR351585_dedup.bam.motifs_3_mTGnTGCCCnsC	NA	NA	0.27308629214379	0.0925535310773506	9.93129334157123	False	ESR1	NoPeak
SRR351855_dedup.bam.motifs_0_CksATTCCAnTsrA	NA	NA	-0.183738219429997	0.349311285238315	12.0360104017414	False	ESR1	NoPeak
SRR351855_dedup.bam.motifs_4_TnGCssAksACk	NA	NA	-0.103867181719984	0.529184221252486	12.3359328423548	False	ESR1	NoPeak
SRR3931726_dedup.bam.motifs_0_CnnTGTnTGTknTk	NA	NA	0.00181543139573815	0.992266621188573	12.5415881252916	False	ESR1	NoPeak
SRR3931726_dedup.bam.motifs_1_AnTGGAATGGrm	NA	NA	-0.169946604668349	0.544826702296719	10.6176564945497	False	ESR1	NoPeak
SRR3931727_dedup.bam.motifs_1_TTryACTGTTGTG	NA	NA	0.17967618896832	0.505502490260139	18.6560107936137	False	ESR1	NoPeak
SRR3931731_dedup.bam.motifs_1_AnTGGAATGGmrT	NA	NA	0.220588235294118	0.411666430497963	14.6820880784038	False	ESR1	NoPeak
SRR399018_dedup.bam.motifs_0_sCnCTCTCTnn	NA	NA	-0.0326370880786692	0.879665812945356	6.33503973012468	False	ESR1	NoPeak
SRR399018_dedup.bam.motifs_1_TCAGAAACwsCTnGG	NA	NA	-0.1711157643824	0.403266676335709	18.5664566220157	False	ESR1	NoPeak
SRR399018_dedup.bam.motifs_2_TTGAnCTCCTGksnA	NA	NA	-0.0554562604707243	0.844377173818625	15.4096883287338	False	ESR1	NoPeak
SRR399018_dedup.bam.motifs_3_CTGTTGGCCAGGnn	NA	NA	0.262144931383844	0.186524497780245	12.1611327837078	False	ESR1	NoPeak
SRR399018_dedup.bam.motifs_4_AnnTTCCATTCnA	NA	NA	0.284785676419139	0.210844420685078	11.0701545939684	False	ESR1	NoPeak
SRR399020_dedup.bam.motifs_0_rnkCTGTyTTTCC	NA	NA	0.139791565208192	0.59257201064274	8.6664294640575	False	ESR1	NoPeak
SRR399020_dedup.bam.motifs_1_wnnAwTCCATTy	NA	NA	-0.346506159897637	0.326657258034301	9.16539394783247	False	ESR1	NoPeak
SRR4190178_dedup.bam.motifs_0_CCyGGCwAAyTC	NA	NA	-0.033190773478381	0.872124168721905	14.0727365525714	False	ESR1	NoPeak
SRR4190178_dedup.bam.motifs_1_GrynCmTGACCTCmG	NA	NA	0.0358707611293672	0.856199320305988	15.3317330959101	False	ESR1	NoPeak
SRR4190178_dedup.bam.motifs_2_TnGTGGTGGCrC	NA	NA	0.184759021831285	0.346593582926336	14.3949891789065	False	ESR1	NoPeak
SRR4190178_dedup.bam.motifs_3_GnmTTCCATkCCA	NA	NA	0.207210241696287	0.26336195955235	13.234367268012	False	ESR1	NoPeak
SRR5198045_dedup.bam.motifs_0_CCrTkmCATknCC	NA	NA	-0.0924749370756362	0.608760310712987	17.0545750179459	False	ESR1	NoPeak
SRR5198046_dedup.bam.motifs_0_CCATTmCATTCnA	NA	NA	-0.0528053124816669	0.857716466753062	15.9795115842138	False	ESR1	NoPeak
SRR5198047_dedup.bam.motifs_0_CnATTyyATTnnA	NA	NA	-0.0457676688726261	0.89370327442942	16.9561251461983	False	ESR1	NoPeak
SRR5198048_dedup.bam.motifs_1_mTGGAATGGw	NA	NA	0.240059170506854	0.370497557952691	11.1687445805978	False	ESR1	NoPeak
SRR540190_dedup.bam.motifs_1_knCAnTCCAnyyG	NA	NA	0.0954948654103032	0.649778749056867	11.9912854197903	False	ESR1	NoPeak
SRR540190_dedup.bam.motifs_2_GsCCAGGCnGATs	NA	NA	-0.642857142857143	0.119392373427411	9.18408306677158	False	ESR1	NoPeak
SRR540190_dedup.bam.motifs_3_snnGAGGTCAnnnk	NA	NA	0.185064443103006	0.386631970892846	11.6888118777692	False	ESR1	NoPeak
SRR540191_dedup.bam.motifs_0_CnnTGACCTnGGssT	NA	NA	0.164365144187343	0.254028563733124	14.2815521392272	False	ESR1	NoPeak
SRR540191_dedup.bam.motifs_1_CCnCAGGCGkGys	NA	NA	-0.0226335303990166	0.884055334968007	12.8153847138158	False	ESR1	NoPeak
SRR540191_dedup.bam.motifs_2_snnTGGGAGGnCrr	NA	NA	-0.8	0.104088038661828	10.0349857499123	False	ESR1	NoPeak
SRR540193_dedup.bam.motifs_1_GTnnCAyTCyr	NA	NA	0.343653250773994	0.162628653516765	11.3026875652057	False	ESR1	NoPeak
SRR5631451_dedup.bam.motifs_3_CAsTGTTGCCCns	NA	NA	-0.102585683633264	0.557596988884181	11.6667252199831	False	ESR1	NoPeak
SRR5631452_dedup.bam.motifs_0_CCAGCnrATkTk	NA	NA	-0.105392156862745	0.687265838956656	13.5748352063526	False	ESR1	NoPeak
SRR5631452_dedup.bam.motifs_2_GTkGCCTGGCnnkw	NA	NA	-0.0142939950598339	0.934057228903375	13.3599182989742	False	ESR1	NoPeak
SRR5631453_dedup.bam.motifs_0_nnGCAGkTnny	NA	NA	0.369450819409942	0.108897918722953	8.4692013479805	False	ESR1	NoPeak
SRR5631453_dedup.bam.motifs_2_TnGGTGACCTsC	NA	NA	-0.082957628486662	0.610814252234612	15.0024262595762	False	ESR1	NoPeak
SRR5631453_dedup.bam.motifs_3_GGGGGGGGy	NA	NA	0.257298650621851	0.235925588392373	8.25216530870118	False	ESR1	NoPeak
SRR5631453_dedup.bam.motifs_4_wAGCCAGGCnrC	NA	NA	-0.0962233261376937	0.565506365775369	12.2945738799577	False	ESR1	NoPeak
SRR5631454_dedup.bam.motifs_3_GnGGnTCACGCCA	NA	NA	-0.337772021711897	0.134262474799939	16.4729141489287	False	ESR1	NoPeak
SRR5631455_dedup.bam.motifs_3_CyCGTGAyCyksC	NA	NA	-0.187256335179708	0.416333562496094	16.3648194289258	False	ESR1	NoPeak
SRR5631457_dedup.bam.motifs_3_GsTGkTGnCCnCG	NA	NA	0.017892266530404	0.878902073216666	12.1612268592129	False	ESR1	NoPeak
SRR5642828_dedup.bam.motifs_0_GCmnnrATT	NA	NA	-0.1	0.872888571569538	6.95978416373696	False	ESR1	NoPeak
SRR5642828_dedup.bam.motifs_2_mkTGCnGTGGyksT	NA	NA	-0.252224510120534	0.143812141087575	12.3137428853376	False	ESR1	NoPeak
SRR5642828_dedup.bam.motifs_3_TmTGkCGCCCGsC	NA	NA	-0.260142895723871	0.181241875514257	17.5126399712753	False	ESR1	NoPeak
SRR5642828_dedup.bam.motifs_4_yGGsTrATCCCAnnG	NA	NA	0.109947039568969	0.570194759765677	14.1256600398559	False	ESR1	NoPeak
SRR5642836_dedup.bam.motifs_0_nnGsCAGCAsnnGs	NA	NA	0.256212688617306	0.0755711063998948	10.1414935455328	False	ESR1	NoPeak
SRR5642836_dedup.bam.motifs_1_TkGnTGCCTsnnn	NA	NA	-0.342857142857143	0.128131410073262	11.2230115874772	False	ESR1	NoPeak
SRR5676497_dedup.bam.motifs_0_GGnCGGGGTTnw	NA	NA	0.190337904417316	0.28092975183176	9.20845863120189	False	ESR1	NoPeak
SRR5676497_dedup.bam.motifs_1_ArkCCnmAGTGsnGn	NA	NA	-0.381818181818182	0.276255333385436	11.5952989145999	False	ESR1	NoPeak
SRR5676497_dedup.bam.motifs_2_TyynAGTrGCTGArG	NA	NA	0.353846153846154	0.214539870881246	12.7241735011703	False	ESR1	NoPeak
SRR5676497_dedup.bam.motifs_3_GGCGCGATCTCG	NA	NA	-0.0599921641650329	0.807257156034689	17.9684174333963	False	ESR1	NoPeak
SRR5676497_dedup.bam.motifs_5_smTTTCACCnCk	NA	NA	0.272403183438408	0.325986623185301	10.458475104089	False	ESR1	NoPeak
SRR5676499_dedup.bam.motifs_0_rnGyATTTTymkT	NA	NA	0.30030959752322	0.225959924227098	10.8664653856373	False	ESR1	NoPeak
SRR5676499_dedup.bam.motifs_1_GCGsnwCyCGGTk	NA	NA	0.148648705142916	0.353641936809894	12.6885397196958	False	ESR1	NoPeak
SRR5676499_dedup.bam.motifs_3_CknnTCAGCCTCCnsG	NA	NA	-0.161741079425325	0.194477594083357	13.5805293765089	False	ESR1	NoPeak
SRR5687489_dedup.bam.motifs_1_GnCAGGCTGGnCTyG	NA	NA	0	1	12.984793908251	False	ESR1	NoPeak
SRR5687490_dedup.bam.motifs_1_sATwCCATGnTGrCC	NA	NA	0.217575126276488	0.573874658321977	16.9746974437504	False	ESR1	NoPeak
SRR5687490_dedup.bam.motifs_2_TrGyCAGGAGwTC	NA	NA	0.350626679105225	0.200084604583886	15.3333234296283	False	ESR1	NoPeak
SRR5735115_dedup.bam.motifs_0_TnnGAGTGTTTnn	NA	NA	0.0424242424242424	0.907363817812816	11.158258799042	False	ESR1	NoPeak
SRR5735115_dedup.bam.motifs_3_GrTGACCTGAA	NA	NA	-0.4880442364286	0.0468657940637881	13.9146460122552	False	ESR1	NoPeak
SRR5735126_dedup.bam.motifs_1_CyrGGTCATsT	NA	NA	-0.0523532595678188	0.738820355556826	11.9030012291655	False	ESR1	NoPeak
SRR5735132_dedup.bam.motifs_0_TrmAGAGTGTTkCA	NA	NA	-0.36091080295285	0.141178487402527	17.6899434060844	False	ESR1	NoPeak
SRR577855_dedup.bam.motifs_4_skkGGATyACAGkT	NA	NA	-0.16197584749692	0.615006487406935	13.8645596015276	False	ESR1	NoPeak
SRR577856_dedup.bam.motifs_0_rCnTGmTCTsT	NA	NA	0.141154963052839	0.482501569478324	11.7411572151053	False	ESR1	NoPeak
SRR577856_dedup.bam.motifs_4_ynTGCCACCAsnr	NA	NA	0.380577882122343	0.055108356857865	11.4159148700858	False	ESR1	NoPeak
SRR587420_dedup.bam.motifs_0_knnnyCAGCCTsnsCy	NA	NA	0.0607685676077516	0.829661990868062	9.91491636508733	False	ESR1	NoPeak
SRR587420_dedup.bam.motifs_1_AksnACTTGGGnnnT	NA	NA	-0.0214285714285714	0.939577904012878	12.1837058789573	False	ESR1	NoPeak
SRR587420_dedup.bam.motifs_3_CAnGTrATCCCmrGT	NA	NA	-0.0210687032722431	0.916925544845745	15.8385960321837	False	ESR1	NoPeak
SRR5919367_dedup.bam.motifs_0_CnnnGCACTnynnC	NA	NA	0.0327089908650856	0.829147092390286	10.267776352559	False	ESR1	NoPeak
SRR5919367_dedup.bam.motifs_2_AAyyyCAGCCTsCnn	NA	NA	-0.160586171921327	0.423618519580919	10.2375653599771	False	ESR1	NoPeak
SRR5919367_dedup.bam.motifs_4_snTnATCCCAssT	NA	NA	-0.215859554473734	0.458586121881037	11.4539276770608	False	ESR1	NoPeak
SRR5919369_dedup.bam.motifs_0_GTGAGCCAnkG	NA	NA	-0.137869559994632	0.396228741232475	11.8472877405369	False	ESR1	NoPeak
SRR5966315_dedup.bam.motifs_0_GnTACwGGkGnT	NA	NA	0.0731389391749581	0.734132338454746	11.6741439860301	False	ESR1	NoPeak
SRR5966316_dedup.bam.motifs_3_AssTCAGCCTCynsA	NA	NA	0.111888111888112	0.729194990751066	15.0570771052545	False	ESR1	NoPeak
SRR5966317_dedup.bam.motifs_0_GsnTACwGGkGGAG	NA	NA	0.0838559416425622	0.558522888254532	16.9115028293273	False	ESR1	NoPeak
SRR5966317_dedup.bam.motifs_3_ykGAnTGGAATnm	NA	NA	-0.0478527967577363	0.855286787055078	15.0166920422342	False	ESR1	NoPeak
SRR5966320_dedup.bam.motifs_0_nGnGnswGTAA	NA	NA	0.3	0.623837664781073	10.6544818679651	False	ESR1	NoPeak
SRR5966320_dedup.bam.motifs_2_TssTGCCTCAGswG	NA	NA	-0.0981265390067405	0.506994790387414	14.4050743904732	False	ESR1	NoPeak
SRR5966321_dedup.bam.motifs_0_GrTCnCGAGTwG	NA	NA	-0.237546276383273	0.263694046187516	13.7031864681019	False	ESR1	NoPeak
SRR5966321_dedup.bam.motifs_2_TyrTTCCATkCymC	NA	NA	-0.0149686923139301	0.940928333324754	16.4571324012994	False	ESR1	NoPeak
SRR5966329_dedup.bam.motifs_0_TksCTCAGCCTCCyG	NA	NA	0.0357142857142857	0.939408205471286	19.2734549529036	False	ESR1	NoPeak
SRR5966330_dedup.bam.motifs_0_CsCnGCACTnC	NA	NA	-0.428571428571429	0.396501457725947	10.7845820279019	False	ESR1	NoPeak
SRR5966330_dedup.bam.motifs_1_ksCTGGAATsnCT	NA	NA	0.0961351138718476	0.678483932642589	13.1796773782337	False	ESR1	NoPeak
SRR5966353_dedup.bam.motifs_4_mTGGAATnsAnT	NA	NA	0.428571428571429	0.396501457725947	14.6555574663952	False	ESR1	NoPeak
SRR5966355_dedup.bam.motifs_0_TnTCCyGAGTAr	NA	NA	-0.296481151239656	0.0747768243610635	13.4904495644776	False	ESR1	NoPeak
SRR5966359_dedup.bam.motifs_3_CATTsCAnTCCm	NA	NA	0.309785023240511	0.196814379522253	13.4774341812997	False	ESR1	NoPeak
SRR5966364_dedup.bam.motifs_0_TnnCTCAGsmknCT	NA	NA	0.771428571428571	0.0723965014577259	16.0840431538244	False	ESR1	NoPeak
SRR5966395_dedup.bam.motifs_0_AyCTCAGCCTCCC	NA	NA	-0.254481921370092	0.360035735127804	12.4044836531054	False	ESR1	NoPeak
SRR5966397_dedup.bam.motifs_1_GnkTGCAGwGGT	NA	NA	-0.475748194014448	0.0459785720312123	13.4999793480759	False	ESR1	NoPeak
SRR5966399_dedup.bam.motifs_0_GCTACwsGrGnC	NA	NA	-0.0898976435251364	0.636622897235435	14.2849325637348	False	ESR1	NoPeak
SRR5966401_dedup.bam.motifs_0_TryCTCAGCCTmnC	NA	NA	-0.535714285714286	0.215217455678013	12.5838412658652	False	ESR1	NoPeak
SRR5966401_dedup.bam.motifs_2_GyGnGGwGGCnG	NA	NA	-0.437911406790411	0.0607638702764999	13.2779044524616	False	ESR1	NoPeak
SRR5966405_dedup.bam.motifs_1_TnnGykACyTGsG	NA	NA	0.076981722996192	0.776894190915195	16.4957659824551	False	ESR1	NoPeak
SRR5966408_dedup.bam.motifs_1_srGTGACCTGnG	NA	NA	-0.103476598456949	0.600283383327476	17.1151472090662	False	ESR1	NoPeak
SRR5966409_dedup.bam.motifs_1_GmGCyACTTGGGA	NA	NA	0.336363636363636	0.311824313900386	17.2225485862768	False	ESR1	NoPeak
SRR5966409_dedup.bam.motifs_2_wksCACTCCAGnGT	NA	NA	0.0643064904210561	0.754967026486465	13.6985416235697	False	ESR1	NoPeak
SRR5966411_dedup.bam.motifs_0_CkCCnrAGTGnwsy	NA	NA	0.0491474450738511	0.785923108520795	11.8620150579739	False	ESR1	NoPeak
SRR5966411_dedup.bam.motifs_1_GnTGGArTsGCnT	NA	NA	-0.192527937515204	0.429722316354536	12.320712214216	False	ESR1	NoPeak
SRR5966413_dedup.bam.motifs_1_GnGTGCAGnGnT	NA	NA	0.263636363636364	0.433440737611615	8.92902025585872	False	ESR1	NoPeak
SRR5966415_dedup.bam.motifs_1_skCCnrAGTGsmGy	NA	NA	0.13211879379768	0.698582435349376	12.829526310302	False	ESR1	NoPeak
SRR5966437_dedup.bam.motifs_2_AsnTGGArTGGmA	NA	NA	0.086560589039859	0.800220634715976	19.6166001518887	False	ESR1	NoPeak
SRR5966440_dedup.bam.motifs_1_AssTmCTCCnGAG	NA	NA	-0.0929752562235765	0.71366511465964	12.9150770081887	False	ESR1	NoPeak
SRR5966440_dedup.bam.motifs_2_AyCTsAGCCwCyy	NA	NA	0.8	0.2	13.5950035301485	False	ESR1	NoPeak
SRR5966444_dedup.bam.motifs_2_rTGGnnTGGrrG	NA	NA	-0.16421568627451	0.528822562914127	14.2219974061875	False	ESR1	NoPeak
SRR5966449_dedup.bam.motifs_1_CrnTGACCTGn	NA	NA	0.207362608313201	0.263003207014346	12.1337609749702	False	ESR1	NoPeak
SRR5966450_dedup.bam.motifs_0_nnGGwGGCTGAkk	NA	NA	0.132049643491375	0.667173712589986	10.9260433670676	False	ESR1	NoPeak
SRR5966451_dedup.bam.motifs_0_CmrnCwCCTsnGCnAC	NA	NA	0.0770166394841423	0.680484950711447	17.1589950586523	False	ESR1	NoPeak
SRR5966456_dedup.bam.motifs_0_GsnTACwGGkGrnCT	NA	NA	0.120952844096264	0.556145386643736	16.2218205195048	False	ESR1	NoPeak
SRR5966457_dedup.bam.motifs_2_TACTsGGGAGGTT	NA	NA	-0.942857142857143	0.00480466472303206	18.5683089402133	False	ESR1	NoPeak
SRR6077123_dedup.bam.motifs_0_TTssCCAGCCTsCCC	NA	NA	0.289765596796733	0.0735635476184874	14.4287079576225	False	ESR1	NoPeak
SRR6077123_dedup.bam.motifs_1_rsTGkTGsCCn	NA	NA	-0.0149419656445684	0.936413131753286	9.35613782047671	False	ESR1	NoPeak
SRR6174787_dedup.bam.motifs_2_CCGArATTnGCyT	NA	NA	0.294184076792772	0.18386950922521	15.2707228801956	False	ESR1	NoPeak
SRR6174789_dedup.bam.motifs_0_TCCCnGCACTnTsm	NA	NA	-0.0709003981817464	0.741995488842789	13.9083607543382	False	ESR1	NoPeak
SRR6174789_dedup.bam.motifs_1_GkCnCCCAGGCTyACG	NA	NA	-0.116468318999352	0.555050726666583	14.8200796606001	False	ESR1	NoPeak
SRR6174789_dedup.bam.motifs_2_kyCATkCCATTA	NA	NA	-0.21370826734967	0.305010436614599	14.2853558901239	False	ESR1	NoPeak
SRR6174789_dedup.bam.motifs_3_kCTGkCGCCCGG	NA	NA	0.104476735948692	0.538301939595817	12.3575408345546	False	ESR1	NoPeak
SRR6350624_dedup.bam.motifs_1_GnACnTTTTCy	NA	NA	-0.550920660108297	0.0219053476420722	10.0820436939542	False	ESR1	NoPeak
SRR6350624_dedup.bam.motifs_2_CAymnTnCATTCyyn	NA	NA	-0.109302995089825	0.595055306827029	12.5645651078632	False	ESR1	NoPeak
SRR6350624_dedup.bam.motifs_3_GGynTTTCCA	NA	NA	-0.0913828744628127	0.718378397490997	12.4206589364428	False	ESR1	NoPeak
SRR6350624_dedup.bam.motifs_5_GGTGnTGCTkT	NA	NA	-0.222556390977444	0.345620633746855	12.4823748016575	False	ESR1	NoPeak
SRR6449959_dedup.bam.motifs_0_GAAATAyTTT	NA	NA	0	1	11.089765738464	False	ESR1	NoPeak
SRR6449962_dedup.bam.motifs_0_AAGATnTTTwy	NA	NA	-0.368638588080089	0.215177162511969	13.5403372288977	False	ESR1	NoPeak
SRR6449987_dedup.bam.motifs_1_AnmTTTTTAAwTGTT	NA	NA	-0.426784515836314	0.0992233276795334	18.4378707403131	False	ESR1	NoPeak
SRR6449988_dedup.bam.motifs_2_TTnTwTAAAAGy	NA	NA	0.6	0.4	15.8133814257857	False	ESR1	NoPeak
SRR6449990_dedup.bam.motifs_0_yTTTAAATAwTnTT	NA	NA	-0.3	0.623837664781073	14.509285670431	False	ESR1	NoPeak
SRR6652020_dedup.bam.motifs_1_AGrTGGArTGGwr	NA	NA	0.307692307692308	0.33058925941211	14.7785810418169	False	ESR1	NoPeak
SRR6652022_dedup.bam.motifs_1_CCnCsTGACCTsnk	NA	NA	0.234518351738784	0.125450052053389	11.4369089262254	False	ESR1	NoPeak
SRR6652025_dedup.bam.motifs_0_TTsnnCwCCTGGnw	NA	NA	0.0148583009439849	0.935671398758043	12.5567796087553	False	ESR1	NoPeak
SRR6652025_dedup.bam.motifs_2_CCnGTrAyCCCAkT	NA	NA	-0.314285714285714	0.544093294460641	18.7187983268414	False	ESR1	NoPeak
SRR6652029_dedup.bam.motifs_1_AGCCAGGTCACyG	NA	NA	-0.0454981345035239	0.777585457310066	17.0134571948107	False	ESR1	NoPeak
SRR7290079_dedup.bam.motifs_0_CyGGCTAATnTkC	NA	NA	0.19435421995588	0.341405889229346	11.4783707472088	False	ESR1	NoPeak
SRR7290079_dedup.bam.motifs_1_TCCACCsnGCC	NA	NA	0.0971530495188921	0.567300484985205	13.9097732744115	False	ESR1	NoPeak
SRR7290079_dedup.bam.motifs_2_AATGGnrTGGnkkT	NA	NA	-0.0697051216677151	0.805027956334083	14.5826436616136	False	ESR1	NoPeak
SRR7290079_dedup.bam.motifs_4_CCCCryCTCTrCCT	NA	NA	-0.205229245232101	0.336032365923844	20.5163089947306	False	ESR1	NoPeak
SRR7290081_dedup.bam.motifs_1_yrGGCGCGGTGnC	NA	NA	0.250184026524736	0.350025180257638	15.1424118730672	False	ESR1	NoPeak
SRR7290081_dedup.bam.motifs_2_GCsswGGCCGGsy	NA	NA	0.272172555746047	0.125443882717349	12.2328470121666	False	ESR1	NoPeak
SRR7290082_dedup.bam.motifs_0_CyrGCTAATnTnAGTA	NA	NA	-0.330420518177808	0.248569653610818	22.0801185961085	False	ESR1	NoPeak
SRR7290082_dedup.bam.motifs_1_yrnGCCCrGCTn	NA	NA	-0.27078741694442	0.310390612645361	8.41128780378356	False	ESR1	NoPeak
SRR7290083_dedup.bam.motifs_0_CsrGCnGGGCkTG	NA	NA	0.217546498198454	0.114056815327362	15.3025451864295	False	ESR1	NoPeak
SRR7290083_dedup.bam.motifs_1_CCyGGCTAATnTA	NA	NA	-0.485714285714286	0.328723032069971	17.7146827504016	False	ESR1	NoPeak
SRR7290083_dedup.bam.motifs_2_rssyGGCTskrC	NA	NA	0.0534812177917678	0.782906232232746	11.6789300238153	False	ESR1	NoPeak
SRR7290084_dedup.bam.motifs_2_nCGGnGGCCGrGG	NA	NA	0.256549710038674	0.237340013280849	12.9686235404626	False	ESR1	NoPeak
SRR7290085_dedup.bam.motifs_1_TksCCAGCACyTG	NA	NA	-0.140759848885186	0.412876737725891	11.4326372603059	False	ESR1	NoPeak
SRR7290085_dedup.bam.motifs_2_CrGCCGGGCGnnk	NA	NA	-0.0366669736112616	0.842079612675291	12.1397575482065	False	ESR1	NoPeak
SRR7290085_dedup.bam.motifs_5_TCrTkAGCCAsnGy	NA	NA	-0.0436841428753471	0.828713696524544	15.2855970069819	False	ESR1	NoPeak
SRR7290086_dedup.bam.motifs_1_CsATnCCATnyCC	NA	NA	-0.211646152796195	0.229515349640791	15.5744562917603	False	ESR1	NoPeak
SRR7290086_dedup.bam.motifs_4_CskCCTGnCCTns	NA	NA	0.0421158186479205	0.815985550771692	9.50500891375773	False	ESR1	NoPeak
SRR7290087_dedup.bam.motifs_2_GyAnTnGCyGGGynT	NA	NA	-0.192604234800427	0.356322299123814	12.8199468449624	False	ESR1	NoPeak
SRR7755792_dedup.bam.motifs_2_wkkGCTGCAGTkT	NA	NA	0.239097004278288	0.23945153977061	12.8393252320651	False	ESR1	NoPeak
SRR7755794_dedup.bam.motifs_2_TkTGCksCmCCwG	NA	NA	-0.151013147430168	0.401535883291315	15.6365457520144	False	ESR1	NoPeak
SRR7755804_dedup.bam.motifs_0_CynGCACTnTGnkr	NA	NA	0.384940608027633	0.306298535286624	10.6073572107946	False	ESR1	NoPeak
SRR7755804_dedup.bam.motifs_1_AymTCTGsTGGynT	NA	NA	-0.0233976770266225	0.897164335207186	14.1330099811429	False	ESR1	NoPeak
SRR7755804_dedup.bam.motifs_2_CCsnGGwTCAmGmT	NA	NA	-0.0964392163155047	0.66157717561946	17.932424584644	False	ESR1	NoPeak
SRR7755804_dedup.bam.motifs_3_nsCyGGGAGGCnGrG	NA	NA	0.173626373626374	0.552766941142241	13.0641768571255	False	ESR1	NoPeak
SRR7755809_dedup.bam.motifs_2_AwGGAATGkkT	NA	NA	0.264868228815522	0.304234614409517	9.47037085296517	False	ESR1	NoPeak
SRR7755815_dedup.bam.motifs_3_TnCCwCTAGkk	NA	NA	0.0113052654038851	0.95628803240503	13.2597789090133	False	ESR1	NoPeak
SRR7755816_dedup.bam.motifs_0_TrnAAATATTk	NA	NA	0.452380952380952	0.260404767436885	9.85919237574371	False	ESR1	NoPeak
SRR7755816_dedup.bam.motifs_1_TGsTGCCCTCTnnTT	NA	NA	-0.0090395494652798	0.968152968031523	15.351326562175	False	ESR1	NoPeak
SRR7755816_dedup.bam.motifs_3_wwrGAATGGA	NA	NA	-0.771428571428571	0.0723965014577259	12.698257536986	False	ESR1	NoPeak
SRR7755829_dedup.bam.motifs_2_CywGGTGGCrGCnGA	NA	NA	0.20954065547746	0.124684950616049	17.3516853595039	False	ESR1	NoPeak
SRR7755833_dedup.bam.motifs_0_GnCTnnTGGTkT	NA	NA	0.0207852255584857	0.921443299722337	9.71685814143773	False	ESR1	NoPeak
SRR7755833_dedup.bam.motifs_2_wnrTCwTTrTTk	NA	NA	0	1	9.57673536738237	False	ESR1	NoPeak
SRR7755833_dedup.bam.motifs_3_wAwnGAATGGTn	NA	NA	0.437691991449647	0.205849996743111	8.85150196789788	False	ESR1	NoPeak
SRR7952683_dedup.bam.motifs_1_ssGTGACCTkrC	NA	NA	0.028868967373189	0.847251624261979	15.9077556719739	False	ESR1	NoPeak
SRR945955_dedup.bam.motifs_0_ysrGsTnATCTsC	NA	NA	0.256182123340674	0.238036251555733	12.5681271235329	False	ESR1	NoPeak
MA0592.1_yCAAGGTCACn	NA	NA	0.56883127864862	0.0678256527168171	14.1079090045588	False	ESRRA	JASPAR	NA
MA0592.3_nnTCAAGGTCAnn	NA	NA	-0.0540562477617335	0.908365282523996	13.0787748985107	False	ESRRA	JASPAR	NA
ENCFF002DOX_dedup.bam.motifs_0_CnyTTGTGGTTws	NA	NA	0.451210221817825	0.0913771639951318	13.8488601169916	False	ESRRA	NoPeak	NA
ENCFF002DOX_dedup.bam.motifs_2_ksTGACCTynA	NA	NA	-0.0857142857142857	0.871743440233236	10.0579602011123	False	ESRRA	NoPeak	NA
ENCFF002DPQ_dedup.bam.motifs_0_wGGCCAAGGsrk	NA	NA	-0.5	0.666666666666667	10.1967233357156	False	ESRRA	NoPeak	NA
ENCFF659LDK_dedup.bam.motifs_1_yTnTsTyTnT	NA	NA	0.5	0.666666666666667	12.9646100530818	False	ESRRA	NoPeak	NA
MA0098.1_ywTCCk	NA	NA	0.0742241758875172	0.736433259680968	7.07782163341167	False	ETS1	JASPAR	NA
MA0098.3_ACCGGAArTn	NA	NA	-0.1	0.769874999892137	12.1493783735151	False	ETS1	JASPAR	NA
Average_12_TysnnGCACTTnnA	NA	NA	-0.2	0.8	10.7909466046129	False	ETS1	NoPeak	NA
Average_13_kCATTCCAnCkC	NA	NA	-0.376851173174092	0.461482840350805	8.72058406652509	False	ETS1	NoPeak	NA
Average_15_ksCkGAGGTCAnGs	NA	NA	-0.214285714285714	0.64451158102072	11.2324249724796	False	ETS1	NoPeak	NA
Average_18_ArknCCAGCCTsnGyT	NA	NA	0.166666666666667	0.693238811728395	11.1139713535019	False	ETS1	NoPeak	NA
Average_19_GCknCTCGGGAGsykC	NA	NA	0.657142857142857	0.156174927113702	14.7443632244397	False	ETS1	NoPeak	NA
Average_20_yGnCTCCCrArkw	NA	NA	-0.353553390593274	0.559404344163488	13.7460985694911	False	ETS1	NoPeak	NA
Average_21_nnnGAyCTCGnnCT	NA	NA	0	1	9.52027661406174	False	ETS1	NoPeak	NA
Average_7_nyCmGCCTsnnnT	NA	NA	-0.0585779186129006	0.881006750146876	8.98436761682258	False	ETS1	NoPeak	NA
ENCFF000MZO_dedup.bam.motifs_2_CTnGGCAGrTnn	NA	NA	0.268917058181126	0.484116053135612	11.2273925893612	False	ETS1	NoPeak	NA
ENCFF000NVQ_dedup.bam.motifs_1_sCnTTCCAyTnsA	NA	NA	-0.258198889747161	0.741801110252839	13.0093184543777	False	ETS1	NoPeak	NA
ENCFF000NVQ_dedup.bam.motifs_2_nsCkGArGTGn	NA	NA	-0.76503685223745	0.0763256359782481	9.78245327630648	False	ETS1	NoPeak	NA
ENCFF000NVQ_dedup.bam.motifs_4_rysTTGGCCwGGkT	NA	NA	0.4	0.6	15.0492466371542	False	ETS1	NoPeak	NA
ENCFF000QAD_dedup.bam.motifs_2_GnmsTCCCAAnGTnC	NA	NA	-0.3	0.623837664781073	13.4846741612453	False	ETS1	NoPeak	NA
SRR351712_dedup.bam.motifs_0_sTnGCACyTkGkAG	NA	NA	0.0512989176042577	0.934712848108234	9.80994764776496	False	ETS1	NoPeak	NA
SRR351712_dedup.bam.motifs_1_GTkGwGGCCAGGnkTT	NA	NA	-0.5	0.391002218955771	12.77929962989	False	ETS1	NoPeak	NA
SRR351837_dedup.bam.motifs_0_GCnnmTTCCAnTsm	NA	NA	-0.13038873034592	0.656833481993211	13.5818145616783	False	ETS1	NoPeak	NA
SRR351837_dedup.bam.motifs_1_CCyyrGCCTsnnG	NA	NA	0.60245336588985	0.113964480845156	11.6307094611432	False	ETS1	NoPeak	NA
SRR351837_dedup.bam.motifs_2_GrGGCCrAGGTG	NA	NA	0.866025403784439	0.333333333333333	13.4628239513578	False	ETS1	NoPeak	NA
SRR351838_dedup.bam.motifs_0_kyTCrCCnTGGCTG	NA	NA	0.202919862478357	0.699797968157019	15.7903833631271	False	ETS1	NoPeak	NA
SRR351838_dedup.bam.motifs_2_TGsTGGGAGGCnGr	NA	NA	-0.563394252163199	0.0564495878391508	13.5017832273099	False	ETS1	NoPeak	NA
SRR5136476_dedup.bam.motifs_1_TnnCmTTTCCTnnm	NA	NA	-0.564288093646835	0.3217233358243	7.74509265431148	False	ETS1	NoPeak	NA
SRR5136476_dedup.bam.motifs_2_nGkGCTGCTGnrA	NA	NA	-0.258198889747161	0.741801110252839	9.91993092262048	False	ETS1	NoPeak	NA
SRR5136476_dedup.bam.motifs_3_GnnTCTCTGGGCmGA	NA	NA	-0.0636363636363636	0.852539072542522	13.3527993316343	False	ETS1	NoPeak	NA
MA0761.1_ACCGGAAGTn	264	0.010227404796033	0.924831556583756	4.59371783183859e-05	10.7590305783868	True	ETV1	JASPAR	NA
MA0761.2_nnACAGGAAGTGnn	162	0.0062759074884748	0.9	0.0373860734684987	11.9359203729052	True	ETV1	JASPAR	NA
MA1966.1_rsCGGAAGCAGsTGnn	NA	NA	0.27972027972028	0.378568669662303	14.9783401390174	False	ETV1	JASPAR	NA
UN0568.1_rCCGGAAGTCGTAAAn	NA	NA	0.5	0.666666666666667	22.5962184815977	False	ETV1	JASPAR	NA
MA0764.2_nCAGGAAGnn	78	0.00523700819121794	0.9	0.0373860734684987	12.14706617259	True	ETV4	JASPAR	NA
MA0764.1_ACCGGAAGTn	NA	NA	0.535902748278835	0.0725074830303383	10.6239689958055	False	ETV4	JASPAR	NA
MA0764.3_ACCGGAAGTn	NA	NA	0.308541115670989	0.305045381912356	11.5885709762491	False	ETV4	JASPAR	NA
UN0544.1_ATrCGGGCGGAAGTr	NA	NA	0.483333333333333	0.187469855215542	16.7488879084957	False	ETV4	JASPAR	NA
UN0569.1_ACCGGAAGTCGTAAAA	NA	NA	-0.462008213196849	0.178856585561847	23.8572087450598	False	ETV4	JASPAR	NA
ENCFF162GLI_dedup.bam.motifs_0_AnCTTmsGGTTrG	NA	NA	0.182371663104019	0.614067751495504	16.4598499570069	False	ETV4	NoPeak	NA
ENCFF658DDY_dedup.bam.motifs_1_GnnGATyACAGnnGT	NA	NA	-0.2	0.8	12.3200073387228	False	ETV4	NoPeak	NA
MA0765.1_nCCGGAwGyn	631	0.0157651467832605	0.674419683789132	0.00582149432231301	9.46003337480977	True	ETV5	JASPAR	NA
MA0765.3_ACCGGAAGTn	586	0.0146408494690818	0.687581556967935	0.00228639892939002	14.2592431880064	True	ETV5	JASPAR	NA
MA0765.2_nnACTTCCGnn	425	0.0106183635227983	0.651186790505676	0.00341978019879857	9.57589179383132	True	ETV5	JASPAR	NA
MA1944.1_rsmGGAAGyAATTA	NA	NA	0.3	0.623837664781073	13.7597954871856	False	ETV5	JASPAR	NA
MA1945.1_rGCGGAArCAGGTGG	NA	NA	-0.7	0.188120404374187	17.6028981962876	False	ETV5	JASPAR	NA
MA1946.1_GTAAACAGGAwGn	NA	NA	-0.107142857142857	0.819150855569991	14.2122283089924	False	ETV5	JASPAR	NA
MA1947.1_GTmAACAGGAnrn	NA	NA	-0.166666666666667	0.693238811728395	12.2138363174846	False	ETV5	JASPAR	NA
UN0523.1_rsCGGAwrTTGCGyAAy	NA	NA	0.234311674451602	0.543967066762836	17.3738939133742	False	ETV5	JASPAR	NA
UN0524.1_nnGGAmGGATGTCCknn	NA	NA	-0.272727272727273	0.445838341542751	19.3347598875473	False	ETV5	JASPAR	NA
MA0645.1_nsCGGAAGTr	NA	NA	-0.0857142857142857	0.871743440233236	12.3546022482911	False	ETV6	JASPAR	NA
MA0475.1_rCAGGAAGTGr	NA	NA	0.428571428571429	0.396501457725947	13.142320312112	False	FLI1	JASPAR	NA
MA0475.2_ACCGGAArTn	NA	NA	0.8	0.2	13.2783323042195	False	FLI1	JASPAR	NA
MA1950.1_rTAAACAGGAAryn	NA	NA	-0.5	0.666666666666667	13.5179660777023	False	FLI1	JASPAR	NA
UN0525.1_nCCGGAAACATATGk	NA	NA	0.5	0.666666666666667	16.893588534577	False	FLI1	JASPAR	NA
UN0527.1_nnCGGAwATTGCGCAAT	NA	NA	0.5	0.666666666666667	20.4119872455496	False	FLI1	JASPAR	NA
UN0529.1_nCCGGAArCAssTGn	NA	NA	0.6	0.4	16.8209251251677	False	FLI1	JASPAR	NA
MA1141.1_nnATGAGTCATnn	812	0.00762326786586053	0.79054136885645	4.10165043467702e-33	13.3046373600529	True	FOS	JASPAR	NA
MA1134.1_nATGAsTCATnn	758	0.00711630177625897	0.82164831495746	4.81592515350512e-33	13.0904226481451	True	FOS	JASPAR	NA
MA0099.3_ATGAGTCAyn	682	0.00640279394644936	0.806086110780635	1.38260012989121e-26	11.747023066769	True	FOS	JASPAR	NA
MA0476.1_nnTGAsTCATn	634	0.00595215742235908	0.735850854878193	7.92461382899257e-20	13.6365549370288	True	FOS	JASPAR	NA
MA1135.1_nrTGAsTCAT	630	0.00591460437868489	0.835983605056616	1.19065096321503e-29	12.7074969157389	True	FOS	JASPAR	NA
MA0099.2_TGACTCA	446	0.00418716436967216	0.741026774259249	9.86851835707724e-11	9.18350990696537	True	FOS	JASPAR	NA
MA1126.1_nrTGACGTCATnnnTn	NA	NA	-0.277172936764169	0.0833600026768666	10.3795737370423	False	FOS	JASPAR	NA
MA1127.1_GATGACGTCAT	NA	NA	0.120094281043714	0.454513947826514	12.8380476040288	False	FOS	JASPAR	NA
MA1951.1_nGATGACGTCATCr	NA	NA	0.0855735421151243	0.599571082680507	17.3967941439246	False	FOS	JASPAR	NA
UN0122.1_nATGACGTCATn	NA	NA	-0.0954071710022086	0.542801469300386	15.3738483811755	False	FOS	JASPAR	NA
SRR069911_dedup.bam.motifs_2_kwTGAGTCAyTry	739	0.00693792481880656	0.323843721783339	0.00624174725052502	11.8820148358174	True	FOS	NoPeak	NoPeak de novo motif
Average_31_rTGAsTCATnnk	721	0.00676893612227271	0.595123038140265	9.50058075504713e-13	11.4560283487367	True	FOS	NoPeak	NoPeak redundant motif
ENCFF326JSE_dedup.bam.motifs_1_GyGrTGAmTCATnnT	704	0.0066093356866574	0.467164397916491	0.00237270684197886	13.9660586012196	True	FOS	NoPeak	NoPeak de novo motif
SRR069911_dedup.bam.motifs_3_AsATTCCATTCnmA	643	0.00603665177062601	0.749563321122031	0.00500404918378824	15.5965356952753	True	FOS	NoPeak	NoPeak de novo motif
Average_7_AGkGTGAGTCAy	525	0.00492883698223741	0.516847057746131	4.53810262322878e-05	10.4346611594608	True	FOS	NoPeak	NoPeak de novo motif
Average_32_nknTGACTCAyns	427	0.00400878741221976	0.540148521933257	3.27806409912281e-08	13.2648988229381	True	FOS	NoPeak	NoPeak redundant motif
Average_26_GnnTGAGTCAynnC	386	0.00362386871455932	0.481444621346799	6.48069878239068e-05	13.168640855665	True	FOS	NoPeak	NoPeak redundant motif
Average_24_TnnTGmCTCAGnyk	138	0.00129558000675955	0.492024910252622	0.044835716931017	10.3596861289264	True	FOS	NoPeak	NoPeak de novo motif
Average_12_TnCTTGGGAGGwnnA	NA	NA	0	1	12.7233181409922	False	FOS	NoPeak
Average_14_GmCATTyCnTTyCC	NA	NA	-0.100644949633602	0.577331682355606	15.996406301418	False	FOS	NoPeak
Average_21_GAGTCACGTGk	NA	NA	0.00506079259941061	0.973371928567955	12.9798019626931	False	FOS	NoPeak
Average_22_TwGyCCAGGCTGrksT	NA	NA	-0.0512989176042577	0.934712848108234	12.2582275918	False	FOS	NoPeak
Average_28_GyGCTGATTGGyyCA	NA	NA	0.224711145738878	0.0742345494566193	13.2395559800968	False	FOS	NoPeak
Average_29_CATTGGTsmrTT	NA	NA	-0.243742942760976	0.240341537027941	10.1709673161389	False	FOS	NoPeak
Average_33_nGGTCmATk	NA	NA	0.0312213676592175	0.865301860801658	6.79615483436245	False	FOS	NoPeak
Average_34_CnGnGCACTTknGs	NA	NA	0.3	0.623837664781073	10.9014042061818	False	FOS	NoPeak
Average_4_GnCTGATTGGyyCA	NA	NA	0.23910492116989	0.127251639164513	13.5757892224565	False	FOS	NoPeak
ENCFF000XCF_dedup.bam.motifs_0_CAsGGGGwTmnA	NA	NA	0.0995340467933756	0.614313112726862	13.9512342615739	False	FOS	NoPeak
ENCFF000XCF_dedup.bam.motifs_2_GsAkCACTTsrsCT	NA	NA	0.141538803378757	0.563269818610838	18.0417949764726	False	FOS	NoPeak
ENCFF000ZFW_dedup.bam.motifs_0_TAnTrnTTATGAC	NA	NA	0.0924213162180719	0.715303610003766	15.8774397986589	False	FOS	NoPeak
ENCFF000ZGA_dedup.bam.motifs_0_ATATTnCATwwG	NA	NA	0.232694293242437	0.31007474272817	13.105301246686	False	FOS	NoPeak
ENCFF000ZGC_dedup.bam.motifs_0_AyATTnCATnwmTG	NA	NA	0.159982678615169	0.476969663055776	16.12310211895	False	FOS	NoPeak
ENCFF000ZGI_dedup.bam.motifs_0_AATATTnCATwA	NA	NA	0.425	0.114295475480522	13.2193550516546	False	FOS	NoPeak
ENCFF326JSE_dedup.bam.motifs_2_wArCATTCywTyA	NA	NA	0.430675170819627	0.0843879728655332	13.3507807909718	False	FOS	NoPeak
ENCFF326JSE_dedup.bam.motifs_3_knATGTATATrTT	NA	NA	-0.0420182903408009	0.914526881866968	11.7296915987065	False	FOS	NoPeak
SRR069908_dedup.bam.motifs_3_GGAknACAGnk	NA	NA	-0.383333333333333	0.308495272380371	10.6461328503134	False	FOS	NoPeak
SRR069911_dedup.bam.motifs_0_CAkGCAyCwsTyTAG	NA	NA	0.0186373436065437	0.926485286492074	18.1121881008184	False	FOS	NoPeak
SRR069911_dedup.bam.motifs_1_TTrACTCAGCCTCssm	NA	NA	-0.572688613909906	0.0323173791000518	14.1527876632353	False	FOS	NoPeak
SRR332094_dedup.bam.motifs_0_GysATTCCATTnnm	NA	NA	-0.0834473373014299	0.685270831064947	11.5316761050704	False	FOS	NoPeak
SRR332094_dedup.bam.motifs_1_snsTGAGTCATnA	NA	NA	0.292410582057412	0.074832151502731	12.4572081990629	False	FOS	NoPeak
SRR332094_dedup.bam.motifs_2_msmAmACwGCnm	NA	NA	0.0804872914485447	0.708505798793432	11.6132184680644	False	FOS	NoPeak
SRR332095_dedup.bam.motifs_1_AknCCAGGCnGrks	NA	NA	0.0539717403312231	0.802221022164527	10.6288933214419	False	FOS	NoPeak
SRR332095_dedup.bam.motifs_2_AnkTyGGGAkGwyAA	NA	NA	-0.4	0.504631575468691	16.0204333325654	False	FOS	NoPeak
SRR332095_dedup.bam.motifs_3_CGGATyACAkky	NA	NA	-0.190476190476191	0.651401495702481	14.06858827371	False	FOS	NoPeak
SRR502019_dedup.bam.motifs_0_CCATTCsATknnC	NA	NA	-0.221218404379234	0.216012563498076	16.3883919921658	False	FOS	NoPeak
SRR502020_dedup.bam.motifs_4_CnTGsAwTGGATC	NA	NA	-0.222716174080365	0.146189112977261	14.2107396211223	False	FOS	NoPeak
MA1137.1_nnrTGACTCATnn	169	0.00739120927181281	0.730840112842828	0.000860321783464833	9.16654081916933	True	FOSL1	JASPAR	NA
MA1128.1_nnATGACTCATnn	167	0.00730373933960201	0.842428116649367	2.2014107206814e-05	12.2458102446673	True	FOSL1	JASPAR	NA
MA0477.2_nnATGACTCATnn	164	0.00717253444128581	0.865726710850733	7.11811857839424e-06	12.5473088403201	True	FOSL1	JASPAR	NA
MA0477.1_rrTGAsTCAkn	136	0.00594795539033457	0.661997512579737	0.0190194558338804	14.2806255447509	True	FOSL1	JASPAR	NA
MA1142.1_nrTGACTCAn	132	0.00577301552591297	0.648281412183292	0.0165523197354311	7.46290556044461	True	FOSL1	JASPAR	NA
MA1129.1_ATGACGTCAT	NA	NA	-0.7	0.188120404374187	10.2598296175471	False	FOSL1	JASPAR	NA
MA1143.1_rTGACGTmAy	NA	NA	0.0119762626191326	0.977546654703887	7.40354723377626	False	FOSL1	JASPAR	NA
Average_2_wsyCrAAGTGsyTsG	NA	NA	-0.866025403784439	0.333333333333333	12.2405312826132	False	FOSL1	NoPeak	NA
Average_3_knGnyCTCGGCTyAwG	NA	NA	-0.326362689414732	0.391360449299798	12.7553530294587	False	FOSL1	NoPeak	NA
Average_4_CTsGTGGGAGGCnnrr	NA	NA	0.428571428571429	0.337368311085824	14.3548128986391	False	FOSL1	NoPeak	NA
Average_6_AsCTGGGATnAnmk	NA	NA	0.5	0.666666666666667	11.1826119317047	False	FOSL1	NoPeak	NA
ENCFF000OOU_dedup.bam.motifs_0_TsnCGGGGTTmw	NA	NA	-0.142857142857143	0.626117476225324	9.28942509385219	False	FOSL1	NoPeak	NA
ENCFF000OOU_dedup.bam.motifs_3_wsTyGGGAGGCnm	NA	NA	0.5	0.666666666666667	10.2948881099092	False	FOSL1	NoPeak	NA
ENCFF000QAN_dedup.bam.motifs_0_GsGrGTGCAGTksnT	NA	NA	0.0714285714285714	0.866526270675909	10.3500952294981	False	FOSL1	NoPeak	NA
ENCFF381IRT_dedup.bam.motifs_0_GnGrTGACTCAysnn	NA	NA	0.48741216795329	0.18322476791126	16.5394642813534	False	FOSL1	NoPeak	NA
SRR351600_dedup.bam.motifs_1_kknTGGCCwGGnGwk	NA	NA	0.6	0.284756979865294	9.62681943923375	False	FOSL1	NoPeak	NA
SRR351600_dedup.bam.motifs_2_AwGGGATTnCAGnsr	NA	NA	-0.357142857142857	0.431611352038328	12.5562983114965	False	FOSL1	NoPeak	NA
SRR351600_dedup.bam.motifs_3_AsnTCAGCCTCCnnA	NA	NA	0.4	0.6	12.8421127637378	False	FOSL1	NoPeak	NA
SRR351707_dedup.bam.motifs_0_TTsnAGCACTTnnGGA	NA	NA	-0.2	0.747060078104662	15.5250840801548	False	FOSL1	NoPeak	NA
SRR351707_dedup.bam.motifs_2_kynsAGGCTGGnnnC	NA	NA	-0.142857142857143	0.787172011661808	8.96249380802873	False	FOSL1	NoPeak	NA
SRR351707_dedup.bam.motifs_3_sTGnyTCACCTnG	NA	NA	0.314285714285714	0.544093294460641	9.54007262046522	False	FOSL1	NoPeak	NA
MA1130.1_nnrTGAGTCAyn	263	0.00707864563707811	0.499543685473287	4.15797484488305e-05	12.135320612468	True	FOSL2	JASPAR	NA
MA1144.1_nATGACTCAT	225	0.0060558755450288	0.445526677606483	0.000933459476064605	12.956180259882	True	FOSL2	JASPAR	NA
MA1138.1_nrTGAsTCAT	216	0.00581364052322765	0.509524778962334	0.000184588865881029	12.9402196313425	True	FOSL2	JASPAR	NA
MA0478.1_nrrTGAsTCAn	190	0.00511385046024654	0.538991976694876	0.000133449758717035	14.0131304719658	True	FOSL2	JASPAR	NA
MA1131.1_nrTGACGTmAT	NA	NA	-0.576923076923077	0.0389926234324483	13.1620925708465	False	FOSL2	JASPAR	NA
MA1139.1_nATGACGTCATn	NA	NA	-0.121397938207114	0.642551819736452	13.507242204628	False	FOSL2	JASPAR	NA
MA1145.1_nnrTGACGTCAynnn	NA	NA	-0.226239790144036	0.366669414053413	13.20416079148	False	FOSL2	JASPAR	NA
Average_1_TGAGTCATnnn	247	0.0066480055983205	0.543537611580295	0.000199264842625297	11.5043695152583	True	FOSL2	NoPeak	NoPeak redundant motif
Average_2_rGTCAGrGTTTT	NA	NA	0.0882734829504749	0.867933698235134	15.7879406434702	False	FOSL2	NoPeak
SRR351729_dedup.bam.motifs_1_TGnnCCATGwkGAmy	NA	NA	-0.61263747463298	0.143588575301286	12.9014305908213	False	FOSL2	NoPeak
SRR351730_dedup.bam.motifs_0_yknATTCCAGknC	NA	NA	0.07319250547114	0.863253392920131	9.93127207033812	False	FOSL2	NoPeak
SRR351730_dedup.bam.motifs_2_GyGnCTCAGCCTssmG	NA	NA	-0.2	0.747060078104662	13.4729890739832	False	FOSL2	NoPeak
SRR351730_dedup.bam.motifs_4_ksnGAGTCATGnnC	NA	NA	0.235551983107933	0.227560810765075	13.4195752394219	False	FOSL2	NoPeak
SRR577746_dedup.bam.motifs_1_GrGsrTGAsTCAm	NA	NA	0.239193593506271	0.229513353855602	13.8313670683555	False	FOSL2	NoPeak
SRR577746_dedup.bam.motifs_3_GnkGATkACAGkyrT	NA	NA	-0.173931310695735	0.741733927731628	13.7233486650513	False	FOSL2	NoPeak
SRR577746_dedup.bam.motifs_4_yknTGkGAGGCnGrr	NA	NA	-0.5	0.666666666666667	11.3542058042038	False	FOSL2	NoPeak
MA0148.3_nnnnTGTTTACwywn	1478	0.00546219884916866	0.754005484111299	2.13598400315957e-42	13.7653092560683	True	FOXA1	JASPAR	NA
MA0148.1_TGTTTrCwywG	1229	0.00454197725685269	0.758706112262819	3.24563630038421e-31	12.5323058584253	True	FOXA1	JASPAR	NA
MA0148.2_TGTTTrCwywG	1229	0.00454197725685269	0.75218142918659	8.66719500990315e-31	12.6234686101273	True	FOXA1	JASPAR	NA
MA0148.4_nwGTAAACATnn	1176	0.00434610679744407	0.760808941255688	3.54986360183108e-26	11.4048080328524	True	FOXA1	JASPAR	NA
SRR3931733_dedup.bam.motifs_0_GkksCTGCCTCTGkrG	1836	0.0067852483674382	0.361998173520137	0.0105912172653965	14.7677376581886	True	FOXA1	NoPeak	NoPeak de novo motif
SRR577861_dedup.bam.motifs_0_AmAGGCTTnTGTnnwA	1774	0.00655611688662057	0.260862440895448	0.0194326778089673	17.6508395740247	True	FOXA1	NoPeak	NoPeak de novo motif
SRR6914718_dedup.bam.motifs_3_ACsTrTGTACwTA	1721	0.00636024642721195	0.36231570348884	0.00326029359544208	18.3794498307871	True	FOXA1	NoPeak	NoPeak de novo motif
SRR2501740_dedup.bam.motifs_3_mwsTGTkTrCwG	1685	0.00622720234157591	0.35154404883975	0.00264563396758091	13.1061800616535	True	FOXA1	NoPeak	NoPeak de novo motif
SRR540194_dedup.bam.motifs_1_GsTsTGTGTACy	1663	0.0061458976225761	0.483315374154092	7.5348874601063e-09	8.14626609628533	True	FOXA1	NoPeak	NoPeak de novo motif
Average_7_syTTGTTTACwynT	1623	0.00599807086075828	0.404872426308503	4.7081902186914e-05	14.5131467937708	True	FOXA1	NoPeak	NoPeak de novo motif
SRR1021800_dedup.bam.motifs_0_nrTGAGTCAwnT	1352	0.00499654454944251	0.316287864248379	0.0237504009575719	14.0416165017049	True	FOXA1	NoPeak	NoPeak accessory motif
Average_150_TGTTTACwyw	1172	0.00433132412126229	0.782114032586189	1.5028234718148e-36	11.0280056933959	True	FOXA1	NoPeak	NoPeak redundant motif
ENCFF774LQB_dedup.bam.motifs_0_kTkTGTkTACw	990	0.00365871235499119	0.257845412546352	0.0226582292864916	14.8960319007285	True	FOXA1	NoPeak	NoPeak accessory motif
SRR6996408_dedup.bam.motifs_1_mnnTTATTTATTTn	908	0.00335566749326464	0.266572642933864	0.0362297964176024	9.5190276793918	True	FOXA1	NoPeak	NoPeak de novo motif
SRR8311395_dedup.bam.motifs_0_TwTTTATTTTm	364	0.00134522353254221	0.586984300619599	0.00323512515106467	12.6135112365775	True	FOXA1	NoPeak	NoPeak de novo motif
Average_109_mmsAwTCCATTkCCC	NA	NA	0.163993673323948	0.210546319387814	13.1361887659166	False	FOXA1	NoPeak
Average_112_sCTsCATTsC	NA	NA	-0.147656288282564	0.369696085849073	7.11785506256446	False	FOXA1	NoPeak
Average_120_GsnnGCCTCTGTAGr	NA	NA	0.0463441314058873	0.75184754316457	11.5301881378536	False	FOXA1	NoPeak
Average_122_GsCTsCATkCCwk	NA	NA	0.194254577861398	0.236025903098983	11.7777868814291	False	FOXA1	NoPeak
Average_126_nnGmGssCCTCCnTs	NA	NA	0.039431093631043	0.744059832937065	14.4652178391693	False	FOXA1	NoPeak
Average_127_CCTyGAGCTGTGkns	NA	NA	0.00359887202476296	0.978803499396202	11.6126782835336	False	FOXA1	NoPeak
Average_128_ssCCCCCCwG	NA	NA	0.154762803436108	0.374700702809158	9.00579890767287	False	FOXA1	NoPeak
Average_134_srmAGCTCAAGGmG	NA	NA	0.0854116731415902	0.551221779096641	12.6679931054001	False	FOXA1	NoPeak
Average_136_CCTTGAGCTsyGkwC	NA	NA	0.213806353996797	0.073397415878057	15.8865093957408	False	FOXA1	NoPeak
Average_138_ysATTCCATTynC	NA	NA	-0.00468750200938915	0.9750536591613	11.4118842641882	False	FOXA1	NoPeak
Average_139_sCTCCATTsCysA	NA	NA	-0.0958660306561185	0.512306608830283	10.7679635287025	False	FOXA1	NoPeak
Average_140_syTTGAGCTGTknT	NA	NA	0.00293700641467675	0.978846711163809	8.76825298095549	False	FOXA1	NoPeak
Average_141_AnsATTnCnTTynyw	NA	NA	0.179733406757523	0.294217831679023	10.7831304746765	False	FOXA1	NoPeak
Average_143_GknGCCTGCCTnGG	NA	NA	-0.088059085999814	0.492532819138221	10.0490996547809	False	FOXA1	NoPeak
Average_144_ssnyTCCATTnnC	NA	NA	0.132535409272863	0.277652977717613	9.1053712575992	False	FOXA1	NoPeak
Average_148_TsnTTGAGCTGnGGT	NA	NA	-0.245987090102426	0.0581521235154029	10.5645402146208	False	FOXA1	NoPeak
Average_149_CAGCTACTnnG	NA	NA	0	1	8.88818598994111	False	FOXA1	NoPeak
Average_151_TCmTTGAGCTGyGkT	NA	NA	0.0911742553313301	0.436596975104055	16.2106820463667	False	FOXA1	NoPeak
Average_30_ATCTCAGACTGny	NA	NA	0.0636336416455003	0.68519148439093	11.5540933625332	False	FOXA1	NoPeak
Average_39_AnnTTnCATTymC	NA	NA	-0.287003823612926	0.0319814159677926	10.3083786911555	False	FOXA1	NoPeak
Average_63_GGnsTGCTGTGnnmG	NA	NA	0.192553297194133	0.130552384057399	13.5194566203159	False	FOXA1	NoPeak
Average_64_AwATTTTTAwwTTT	NA	NA	-0.323176739659125	0.36237497228677	18.2751725983631	False	FOXA1	NoPeak
Average_66_kTnyATTsCA	NA	NA	-0.0162974564114698	0.916375956214106	11.2483825706764	False	FOXA1	NoPeak
Average_85_TknmTTCCAnTnnC	NA	NA	0.234468533162187	0.0524786636045949	10.0902570397528	False	FOXA1	NoPeak
Average_92_nnGCACTTTGnT	NA	NA	-0.324585487924474	0.00834075609225823	8.36330556704488	False	FOXA1	NoPeak
Average_97_TAynATGTrTrTAnTT	NA	NA	0.12022177205336	0.351985982033251	13.3247561341037	False	FOXA1	NoPeak
ENCFF000NAA_dedup.bam.motifs_0_CynTGAGTywTn	NA	NA	-0.198741329998554	0.104219875065123	7.85300341931698	False	FOXA1	NoPeak
ENCFF000NAA_dedup.bam.motifs_1_nkGCTGGsnGssCC	NA	NA	0.113350785845596	0.405525410337308	11.3594715151106	False	FOXA1	NoPeak
ENCFF000PHY_dedup.bam.motifs_0_CynnCCCAGGCTsCmy	NA	NA	-0.0866932809961085	0.472215185927924	10.9751042430829	False	FOXA1	NoPeak
ENCFF000PHY_dedup.bam.motifs_2_TGGkGGGCAATGGn	NA	NA	-0.21278239438942	0.21277715259117	10.863948133708	False	FOXA1	NoPeak
ENCFF000PHY_dedup.bam.motifs_4_GGATCACTTGArCyT	NA	NA	-0.223606797749979	0.717685644210786	20.0637646251847	False	FOXA1	NoPeak
ENCFF000PIB_dedup.bam.motifs_0_ysnTTCCATTynC	NA	NA	0.147293628579306	0.223677475960555	10.8827728542741	False	FOXA1	NoPeak
ENCFF000PIM_dedup.bam.motifs_1_GykrCTTGAGCTnss	NA	NA	0.0564813237975409	0.670910859186215	12.3315542807377	False	FOXA1	NoPeak
ENCFF000PIM_dedup.bam.motifs_2_ATnCCAGGCTGnk	NA	NA	0.0151767068711296	0.909972890882981	9.67160956339655	False	FOXA1	NoPeak
ENCFF000PIM_dedup.bam.motifs_3_CTGGsGGAGGnymG	NA	NA	0.0373644119436506	0.748628117546917	13.4059084814909	False	FOXA1	NoPeak
SRR095656_dedup.bam.motifs_1_snTGrGCTGTkTA	NA	NA	-0.0161028752101669	0.905363873505019	14.7702632786532	False	FOXA1	NoPeak
SRR1021801_dedup.bam.motifs_1_kTGCAmAGnGk	NA	NA	-0.0473799536873248	0.712319138825635	12.2975581937686	False	FOXA1	NoPeak
SRR1021801_dedup.bam.motifs_2_TTnCCTGCTkGknTG	NA	NA	0.0805625736349655	0.650604164255459	16.3894226582925	False	FOXA1	NoPeak
SRR1021802_dedup.bam.motifs_0_TnCmCAkTGTTnwT	NA	NA	0.0223207496499527	0.867913026824509	11.9681333380179	False	FOXA1	NoPeak
SRR1021802_dedup.bam.motifs_1_GnnTGAGTCAwkTT	NA	NA	0.265427078666751	0.0978599822916746	15.48622854483	False	FOXA1	NoPeak
SRR1021803_dedup.bam.motifs_0_kTGmGTCwTTTT	NA	NA	0.0316188056833376	0.868262639303782	12.9512127098023	False	FOXA1	NoPeak
SRR1021803_dedup.bam.motifs_1_AnkCCTTTTGnnn	NA	NA	0.0426331865166326	0.764104411871805	10.5640348196744	False	FOXA1	NoPeak
SRR2033022_dedup.bam.motifs_1_TnnGnCTGCCTkGkC	NA	NA	-0.064606335506444	0.680633531925279	12.4078782256862	False	FOXA1	NoPeak
SRR2033028_dedup.bam.motifs_1_nnCAGGCTTGyTT	NA	NA	-0.102892608202365	0.40373859429747	13.0289360321257	False	FOXA1	NoPeak
SRR2033028_dedup.bam.motifs_2_TTnGGCAAkGnsGG	NA	NA	-0.0849349840441891	0.494369388042167	16.8077196414278	False	FOXA1	NoPeak
SRR2033031_dedup.bam.motifs_0_yTCsAGCTGTGTwrG	NA	NA	-0.153135424472187	0.320996621681408	13.2226184693571	False	FOXA1	NoPeak
SRR2033034_dedup.bam.motifs_0_CwwsrCAGGTGTrnnG	NA	NA	0.0206443291759539	0.858558680369658	17.0655969080692	False	FOXA1	NoPeak
SRR2033034_dedup.bam.motifs_1_CnGsGAGGCCGmns	NA	NA	-0.0465562704166543	0.735722544745564	11.5813901575689	False	FOXA1	NoPeak
SRR2033034_dedup.bam.motifs_2_ssnTTGCCCAGsTnT	NA	NA	-0.0626059324891383	0.62029101639558	10.9742376700241	False	FOXA1	NoPeak
SRR2033034_dedup.bam.motifs_4_CsCTCCATkCCTG	NA	NA	-0.137330055710689	0.299639557993464	14.6212054051509	False	FOXA1	NoPeak
SRR2033037_dedup.bam.motifs_0_yksCAGCTGTGnnrC	NA	NA	0.0140734973770639	0.919547497092613	11.7676815152648	False	FOXA1	NoPeak
SRR2033037_dedup.bam.motifs_3_GnGGGGCGCCyT	NA	NA	-0.00813785785586606	0.945137822289099	13.5028764318597	False	FOXA1	NoPeak
SRR2176975_dedup.bam.motifs_0_TrnTTTGTnkTnyT	NA	NA	-0.142245661083571	0.479089877035594	12.0603908753682	False	FOXA1	NoPeak
SRR2176975_dedup.bam.motifs_1_CnGCnAyTCGsTT	NA	NA	0.0465818352456761	0.714731881637404	13.9101348194743	False	FOXA1	NoPeak
SRR2176975_dedup.bam.motifs_2_nnTGCAGTGAGnyGT	NA	NA	-0.0386297090104604	0.789974404891359	12.8722484346346	False	FOXA1	NoPeak
SRR2176975_dedup.bam.motifs_3_TnTnrCCCAGGTw	NA	NA	-1	0	12.3751609485677	False	FOXA1	NoPeak
SRR2176975_dedup.bam.motifs_4_mnyyCAGCCTCCnnG	NA	NA	0.106160162113573	0.729962309600825	11.7480480109857	False	FOXA1	NoPeak
SRR2176976_dedup.bam.motifs_2_GGCCTGCyTGnnk	NA	NA	-0.110776529486427	0.40357134362287	10.8545879970177	False	FOXA1	NoPeak
SRR2176978_dedup.bam.motifs_1_wrTTGrCTCmkTG	NA	NA	0.176175983059711	0.147604269664655	11.7561356619515	False	FOXA1	NoPeak
SRR2176980_dedup.bam.motifs_3_TCmCmCAGAGT	NA	NA	-0.385799956449952	0.016746734978928	14.4350448380478	False	FOXA1	NoPeak
SRR2177006_dedup.bam.motifs_0_CAnrCTnTkTrG	NA	NA	0.148742959114244	0.450005114279143	12.6138028167927	False	FOXA1	NoPeak
SRR2177006_dedup.bam.motifs_1_CTACCTAAGnw	NA	NA	0.255410708007721	0.0508923332276816	8.2191472074806	False	FOXA1	NoPeak
SRR2177006_dedup.bam.motifs_2_GGmTnCwTTsyyy	NA	NA	-0.044807219213461	0.789378679320143	12.3499763144481	False	FOXA1	NoPeak
SRR2177011_dedup.bam.motifs_0_AnwTATTCyATTyyT	NA	NA	0.294898908314324	0.0647062011028239	16.1153996520375	False	FOXA1	NoPeak
SRR2177011_dedup.bam.motifs_1_AATAnAnATAnrG	NA	NA	0.132512828917788	0.288846149643811	13.5550273654463	False	FOXA1	NoPeak
SRR2501740_dedup.bam.motifs_0_CkGGGCTGCTTrsrT	NA	NA	0.128155435518029	0.208540382173286	12.2026479165276	False	FOXA1	NoPeak
SRR2501740_dedup.bam.motifs_1_TnTTCrAGCTkk	NA	NA	-0.212338300214711	0.166424854913968	13.5249929546532	False	FOXA1	NoPeak
SRR2501740_dedup.bam.motifs_4_ssCTCCATTyCAT	NA	NA	0.217598481678425	0.0769166633984962	16.1002663043568	False	FOXA1	NoPeak
SRR2501742_dedup.bam.motifs_0_GsnTGCTCTGTTT	NA	NA	-0.00270614589498586	0.984656599365214	11.6940605654859	False	FOXA1	NoPeak
SRR2501742_dedup.bam.motifs_3_CCykCCATTCCnn	NA	NA	-0.200657271643037	0.227067762953482	14.9913804975512	False	FOXA1	NoPeak
SRR2954827_dedup.bam.motifs_1_GnsGCCTGCCTnrC	NA	NA	-0.0682014695601294	0.648745031842989	11.8198774597859	False	FOXA1	NoPeak
SRR351653_dedup.bam.motifs_0_CTAsCnmAGCCT	NA	NA	-0.165518658429777	0.588917810826845	10.5010402074093	False	FOXA1	NoPeak
SRR351653_dedup.bam.motifs_1_GGGCGCCCCnCkCTG	NA	NA	-0.0850816712642968	0.561070332925043	17.4520020731159	False	FOXA1	NoPeak
SRR351653_dedup.bam.motifs_2_nyTsCAkTCC	NA	NA	0.221363045737057	0.114771716213222	7.93083682500917	False	FOXA1	NoPeak
SRR351654_dedup.bam.motifs_0_TGynwGCACTTTnkG	NA	NA	-0.389350615247879	0.168812951969797	11.2300152853477	False	FOXA1	NoPeak
SRR351654_dedup.bam.motifs_1_nGTGTGTGTwCmC	NA	NA	-0.0696141960123625	0.569773527013847	10.0284536807755	False	FOXA1	NoPeak
SRR351654_dedup.bam.motifs_2_knnnCCAGCCTGnrnT	NA	NA	-0.299411332184647	0.259917927953645	10.1729694171242	False	FOXA1	NoPeak
SRR351654_dedup.bam.motifs_3_TkwGGCCAAGGyG	NA	NA	-0.0848656766148523	0.519119692443172	10.3813688669665	False	FOXA1	NoPeak
SRR351654_dedup.bam.motifs_4_TTnnGTrAwCmCmnAG	NA	NA	0.109963365814015	0.286179060347417	15.8505387201399	False	FOXA1	NoPeak
SRR351695_dedup.bam.motifs_0_TswkCGAGGCnssA	NA	NA	-0.102480643378624	0.37836039879209	13.6721893294853	False	FOXA1	NoPeak
SRR351695_dedup.bam.motifs_1_nnTGsAnTGsnkG	NA	NA	-0.0677014395830167	0.654838716514597	8.89058988199821	False	FOXA1	NoPeak
SRR351695_dedup.bam.motifs_4_rrGCTGGGGGmGnC	NA	NA	0.0712241393456816	0.662305501966687	11.8577714845259	False	FOXA1	NoPeak
SRR351696_dedup.bam.motifs_0_nnnCCCAGGCTnnyT	NA	NA	0.128162245164037	0.23680374881428	10.0915642248165	False	FOXA1	NoPeak
SRR351696_dedup.bam.motifs_1_CTTGAGTCAnCyG	NA	NA	-0.139965656405539	0.567658897141402	15.8524148868624	False	FOXA1	NoPeak
SRR351696_dedup.bam.motifs_2_ykwGCAsTTTGrkmk	NA	NA	-0.263159514683439	0.408574348364592	11.1788367942612	False	FOXA1	NoPeak
SRR351696_dedup.bam.motifs_3_CTGGGTGGAGCyCr	NA	NA	-0.173876702443009	0.147009035989375	11.3981964686069	False	FOXA1	NoPeak
SRR351750_dedup.bam.motifs_1_nnnCyCAGGCTkGCT	NA	NA	-0.302764572929916	0.0246522406872561	12.0054146242557	False	FOXA1	NoPeak
SRR351750_dedup.bam.motifs_3_kGwGCAsTTTGrkrG	NA	NA	-0.240820795012819	0.226264745660586	13.8840262862218	False	FOXA1	NoPeak
SRR351750_dedup.bam.motifs_4_TsnGGAGGnCAGnnG	NA	NA	-0.171961407736459	0.295200295123515	13.8984162407291	False	FOXA1	NoPeak
SRR351750_dedup.bam.motifs_5_CGTGGGCGnmyn	NA	NA	-0.255036591446636	0.00458241684521775	13.4983364553583	False	FOXA1	NoPeak
SRR3561295_dedup.bam.motifs_1_ArTGGAATGkwA	NA	NA	0.182253601469568	0.260343140970803	15.1944729466278	False	FOXA1	NoPeak
SRR3931728_dedup.bam.motifs_0_GknnCTGCCyCyny	NA	NA	-0.129172864624947	0.420870620838762	9.96579496448062	False	FOXA1	NoPeak
SRR3931728_dedup.bam.motifs_1_TGnCTGnGGkGCC	NA	NA	-0.206738901769704	0.145506863296652	13.3112417041447	False	FOXA1	NoPeak
SRR3931728_dedup.bam.motifs_3_mysCAkTnCTG	NA	NA	0.0715045478289037	0.665325995673882	11.8805209876204	False	FOXA1	NoPeak
SRR3931733_dedup.bam.motifs_2_GrCTsCAynsCTk	NA	NA	0.05906091098003	0.748144493504781	15.0553613560524	False	FOXA1	NoPeak
SRR3931734_dedup.bam.motifs_0_swnGCCTCyGTrGG	NA	NA	0.16978988015465	0.259280387328397	14.4380767587004	False	FOXA1	NoPeak
SRR3931734_dedup.bam.motifs_2_sCTCCATTsCny	NA	NA	-0.00541424389235255	0.970547549921894	14.6109995400101	False	FOXA1	NoPeak
SRR540194_dedup.bam.motifs_0_CysnTTsCATTnyC	NA	NA	-0.017309085816409	0.901134510877451	11.5066729964886	False	FOXA1	NoPeak
SRR540194_dedup.bam.motifs_3_nGCAGGCTTGCkT	NA	NA	-0.017726429821775	0.932976256908369	12.0928280385472	False	FOXA1	NoPeak
SRR5631465_dedup.bam.motifs_0_GCnsnyTCCATTnnCC	NA	NA	0.230173022432728	0.15863656644829	16.7265109442946	False	FOXA1	NoPeak
SRR5631465_dedup.bam.motifs_1_kGCAGGCTTGCTnA	NA	NA	0.293922756133562	0.0528003809390629	12.7313542775323	False	FOXA1	NoPeak
SRR5631465_dedup.bam.motifs_2_TsnTTGAGCTGks	NA	NA	0.214922940582622	0.0934386422107442	12.7547560850202	False	FOXA1	NoPeak
SRR5631466_dedup.bam.motifs_1_GnAGGCTTGCnyT	NA	NA	0.0574839065682069	0.665412290712849	11.9216942403797	False	FOXA1	NoPeak
SRR5631467_dedup.bam.motifs_1_AkGCArGyCk	NA	NA	0.0884697814376494	0.597371634717547	9.85538217876096	False	FOXA1	NoPeak
SRR5631468_dedup.bam.motifs_1_CTmCCnmAGCTnrA	NA	NA	0.0999183433537493	0.489948988348179	15.5924668304718	False	FOXA1	NoPeak
SRR5631471_dedup.bam.motifs_2_GwrCTGnGGkGykTA	NA	NA	0.0177673821784995	0.884788156181727	19.6997411074985	False	FOXA1	NoPeak
SRR577663_dedup.bam.motifs_0_nnCTkmTkTkmTA	NA	NA	-0.0645081954599286	0.630454787708719	12.2336330922329	False	FOXA1	NoPeak
SRR577663_dedup.bam.motifs_1_TyyTGAGTCwTT	NA	NA	0.258676768332727	0.107026434102193	11.9292367725902	False	FOXA1	NoPeak
SRR577663_dedup.bam.motifs_2_AwTCCwTTCywT	NA	NA	0.0497984363064942	0.769753786538954	14.2892527580565	False	FOXA1	NoPeak
SRR577861_dedup.bam.motifs_1_TTCTGAGTCwTy	NA	NA	0.0112610109579655	0.942864816592535	11.5336350376165	False	FOXA1	NoPeak
SRR577861_dedup.bam.motifs_2_wkTCCATTCCwk	NA	NA	-0.158029779651744	0.440688614063347	10.467403398451	False	FOXA1	NoPeak
SRR577862_dedup.bam.motifs_0_yCnGCTGTGCTnGC	NA	NA	0.0327568285645713	0.854085395446947	10.2090036551331	False	FOXA1	NoPeak
SRR577862_dedup.bam.motifs_1_kkTGAGTCATs	NA	NA	0.165760039385001	0.356579296448864	7.22910417741464	False	FOXA1	NoPeak
SRR6914712_dedup.bam.motifs_1_TknTAmATAGTryw	NA	NA	0.0221809805198934	0.877218825671939	11.4942988169644	False	FOXA1	NoPeak
SRR6914715_dedup.bam.motifs_0_rTnTGyATTATnnTC	NA	NA	0.161396199222728	0.234696454176158	12.0428763565967	False	FOXA1	NoPeak
SRR6914715_dedup.bam.motifs_2_AsTATGTGTGTAs	NA	NA	0.103442164096523	0.370648413685153	11.4128045275536	False	FOXA1	NoPeak
SRR6914718_dedup.bam.motifs_0_GyATTnTATTnnnT	NA	NA	-0.106000907182113	0.526476454579685	10.6156344079612	False	FOXA1	NoPeak
SRR6914718_dedup.bam.motifs_2_nnTATGTrTGTAw	NA	NA	0.134838393623698	0.371621479407496	10.5506457831117	False	FOXA1	NoPeak
SRR6914721_dedup.bam.motifs_1_nnnTACAnTATnkw	NA	NA	0.120962054513847	0.412802133704371	10.6559136947325	False	FOXA1	NoPeak
SRR6996408_dedup.bam.motifs_0_TyCTGCTCTTkkA	NA	NA	0.214994678230085	0.281507218520405	10.3209099860671	False	FOXA1	NoPeak
SRR6996408_dedup.bam.motifs_2_yCTCTGGGwGsA	NA	NA	0.133730407909655	0.292112611725737	13.4470466807095	False	FOXA1	NoPeak
SRR6996408_dedup.bam.motifs_3_TnnCCATkyCwk	NA	NA	0.0644219684108049	0.624826312772276	12.5103974377303	False	FOXA1	NoPeak
SRR6996408_dedup.bam.motifs_4_wnTTTGAAACwTG	NA	NA	0.10942910333112	0.405235688222339	13.1980241286137	False	FOXA1	NoPeak
SRR6996420_dedup.bam.motifs_0_rrTGGAnTGGrwG	NA	NA	-0.0469388017909997	0.765021564298238	13.5534755166139	False	FOXA1	NoPeak
MA0047.3_nwGTAAACAnn	775	0.00451963562989141	0.529699138572574	2.04200364516806e-08	10.7215675255138	True	FOXA2	JASPAR	NA
Average_26_GymTGAGTCATsw	1092	0.00636831239721474	0.415990287480523	0.000227703284943344	13.2490938989191	True	FOXA2	NoPeak	NoPeak accessory motif
Average_34_CnTGTTTACAyw	947	0.00552270315033183	0.611300634869515	8.1507580911879e-13	10.491616091161	True	FOXA2	NoPeak	NoPeak redundant motif
Average_27_yTrTTmCATTnnC	893	0.00520778660321681	0.389034802066825	0.0157778210785518	11.4886473841715	True	FOXA2	NoPeak	NoPeak de novo motif
ENCFF414KXU_dedup.bam.motifs_1_knTGTTTACwTwAs	863	0.00503283296593069	0.393609132583776	5.56388613230697e-05	13.0773263562464	True	FOXA2	NoPeak	NoPeak de novo motif
Average_11_snGGGGCGCCnk	NA	NA	0.13435115130126	0.504060398054989	10.125943674981	False	FOXA2	NoPeak
Average_14_nnGGAATGGArssC	NA	NA	-0.133647206957462	0.354817109048674	11.3007594596589	False	FOXA2	NoPeak
Average_18_sATTsCATTCTCA	NA	NA	-0.0788918185252998	0.598114504734911	17.6277660130631	False	FOXA2	NoPeak
Average_19_yswTTmCATTCy	NA	NA	0.12198128637726	0.528462064795141	13.0403517889487	False	FOXA2	NoPeak
Average_20_nTGAGTCATy	NA	NA	0.266436343065952	0.0734801778599664	11.53679411572	False	FOXA2	NoPeak
Average_24_wTnTTATCTnwTC	NA	NA	-0.0178054769476686	0.925595447032949	14.8763115685522	False	FOXA2	NoPeak
Average_6_GsnTCGAGCTkkkT	NA	NA	-0.0376973238657294	0.797054899843682	12.1309340182382	False	FOXA2	NoPeak
Average_7_TGCTTrGGTAAwC	NA	NA	0.224247926502908	0.0935506686903469	17.6922664105109	False	FOXA2	NoPeak
Average_8_GnTGTGTGTAC	NA	NA	0.15404865686577	0.256972322744002	7.46670647054856	False	FOXA2	NoPeak
ENCFF035BJT_dedup.bam.motifs_1_rrTCAATAwkT	NA	NA	0.0492466885666526	0.713536905869591	11.3226329133431	False	FOXA2	NoPeak
ENCFF035BJT_dedup.bam.motifs_2_ATkTGTkTrnwG	NA	NA	0.042595442124193	0.757488386359291	12.5011671729752	False	FOXA2	NoPeak
ENCFF414KXU_dedup.bam.motifs_0_TCwnACTGCTGTkyT	NA	NA	0.236894402019189	0.177354381258242	15.650254142643	False	FOXA2	NoPeak
ENCFF414KXU_dedup.bam.motifs_2_yTGTGTkTrmws	NA	NA	0.135735456866188	0.292841285611122	10.9446610200921	False	FOXA2	NoPeak
SRR1814070_dedup.bam.motifs_0_ACmTyACAsAGyTk	NA	NA	0.154679126962795	0.250613738444825	17.8763392993228	False	FOXA2	NoPeak
SRR1814070_dedup.bam.motifs_2_ssCkCCATTsCysA	NA	NA	0.0743067011250869	0.644282023397399	14.7805765201827	False	FOXA2	NoPeak
SRR1814071_dedup.bam.motifs_0_ACAGGCTTTkCT	NA	NA	0.0360476362410801	0.834666520844348	12.5298939474607	False	FOXA2	NoPeak
SRR1814071_dedup.bam.motifs_1_ysAwTCCATTCGC	NA	NA	-0.296700152540248	0.105059303168386	12.7442608606134	False	FOXA2	NoPeak
SRR1814071_dedup.bam.motifs_3_AyTsACAGAGnyT	NA	NA	0.0154475623949373	0.920722615002282	17.616551023964	False	FOXA2	NoPeak
SRR5046407_dedup.bam.motifs_1_TrTTGACwCAksT	NA	NA	0.100510163451188	0.365944291045658	18.3152775870691	False	FOXA2	NoPeak
SRR5116201_dedup.bam.motifs_1_TCAGCTGTkTAT	NA	NA	-0.0290837597252048	0.841094238624606	16.8438611096415	False	FOXA2	NoPeak
SRR5116202_dedup.bam.motifs_0_TCCATTnnAT	NA	NA	0.0570373805924477	0.709777707742872	11.6582250091945	False	FOXA2	NoPeak
SRR577662_dedup.bam.motifs_0_ynnCAGCTrCTnnGG	NA	NA	-0.1	0.872888571569538	10.9500131003055	False	FOXA2	NoPeak
SRR577662_dedup.bam.motifs_1_TGAmskCGTGATCn	NA	NA	0.227568462892006	0.321153649984179	16.8181967722433	False	FOXA2	NoPeak
SRR577662_dedup.bam.motifs_2_snAGCACTTTGGynT	NA	NA	-0.0138706091241778	0.933209426141546	11.6299891554904	False	FOXA2	NoPeak
SRR577662_dedup.bam.motifs_3_TsnTGGGAGGCnnrk	NA	NA	0.328840049408259	0.0661102686340432	10.9904336988345	False	FOXA2	NoPeak
SRR6667574_dedup.bam.motifs_0_AAmnsyTGTTTnCnC	NA	NA	0.193748964546685	0.230951749658214	14.6947749185375	False	FOXA2	NoPeak
SRR6667574_dedup.bam.motifs_1_yCnTTCCwTTysT	NA	NA	-0.156122970133182	0.418663059195673	14.6155052518597	False	FOXA2	NoPeak
SRR6667574_dedup.bam.motifs_2_TrnAAAGnCTG	NA	NA	0.22300799580747	0.140885478339374	13.9872874860456	False	FOXA2	NoPeak
SRR6667588_dedup.bam.motifs_1_yryGCACATGTnk	NA	NA	0.0578632405340235	0.624349847654124	12.9399955507781	False	FOXA2	NoPeak
SRR6667590_dedup.bam.motifs_0_wCATTCCATTCs	NA	NA	0.111393049916752	0.436444941591992	11.2546632962321	False	FOXA2	NoPeak
SRR6667590_dedup.bam.motifs_1_GwGTAAACAnkCT	NA	NA	0.216607702517397	0.0760290102346902	16.6964005826438	False	FOXA2	NoPeak
MA1683.1_nnGTAAACAnn	210	0.00490883590462833	0.638239943541646	0.018901658582041	10.0757865088861	True	FOXA3	JASPAR	NA
ENCFF807WOU_dedup.bam.motifs_4_CnCnTGTTTACATws	464	0.0108461898083216	0.727272727272727	0.0112049672535921	15.8824464887441	True	FOXA3	NoPeak	NoPeak de novo motif
ENCFF492CBJ_dedup.bam.motifs_0_TnkCnGCCTTGnnyw	278	0.00649836372136512	0.753144667880151	0.0191419585954057	12.0540155475446	True	FOXA3	NoPeak	NoPeak de novo motif
ENCFF492CBJ_dedup.bam.motifs_1_TnnTGGAATGGrA	NA	NA	0.485714285714286	0.328723032069971	11.9919937721226	False	FOXA3	NoPeak
ENCFF492CBJ_dedup.bam.motifs_3_GsTGGGGGCAmC	NA	NA	0.0410023842820385	0.904724864301894	12.3127259201856	False	FOXA3	NoPeak
ENCFF807WOU_dedup.bam.motifs_0_CCnTGAGnCAwsGC	NA	NA	0.285714285714286	0.534509228601041	14.0181956149942	False	FOXA3	NoPeak
ENCFF807WOU_dedup.bam.motifs_1_krnCCTCGCTnsC	NA	NA	0.0727272727272727	0.831716405381337	11.4522241263702	False	FOXA3	NoPeak
ENCFF807WOU_dedup.bam.motifs_2_nykCCwTTsCyn	NA	NA	0.3	0.623837664781073	9.78337858841369	False	FOXA3	NoPeak
ENCFF807WOU_dedup.bam.motifs_3_AGGGsCGCCnk	NA	NA	0.347862621391469	0.499253218114633	12.0602128890497	False	FOXA3	NoPeak
MA1103.1_nnGTAAACAnn	NA	NA	0.492857142857143	0.0619510067141687	10.5257773250526	False	FOXK2	JASPAR	NA
MA1103.2_nnGTAAACAnn	NA	NA	0.29848090560278	0.279875807380019	9.99356221349125	False	FOXK2	JASPAR	NA
Average_2_CTGTkTkTGnTG	NA	NA	-0.948683298050514	0.0513167019494861	11.1467927519545	False	FOXK2	NoPeak	NA
ENCFF260CTF_dedup.bam.motifs_2_sTTCmTTCCwT	NA	NA	0.321428571428572	0.482072038299678	14.8340423151287	False	FOXK2	NoPeak	NA
ENCFF383GMF_dedup.bam.motifs_0_TsnTTCCwTTmCA	NA	NA	-0.5	0.666666666666667	16.5630518574918	False	FOXK2	NoPeak	NA
ENCFF749IGF_dedup.bam.motifs_1_CwGTkTGTGnTG	NA	NA	0.153896752812773	0.804828816608063	14.0482387904269	False	FOXK2	NoPeak	NA
MA0062.1_ACCGGAAGns	825	0.00751058309436024	0.550958909783074	5.62044871345755e-08	13.8494927002216	True	GABPA	JASPAR	NA
MA0062.3_nnCACTTCCTGTnn	801	0.00729209340434248	0.622585232394319	6.76025744088809e-09	11.7717089112821	True	GABPA	JASPAR	NA
Average_8_nrCCGGAAGTnnn	890	0.00810232600482498	0.560072237147347	2.91260449158991e-11	10.1667160929705	True	GABPA	NoPeak	NoPeak redundant motif
SRR2184461_dedup.bam.motifs_0_CCGGAAnnGrA	804	0.0073194046155947	0.452620781131892	0.000360655017582073	11.0124254724859	True	GABPA	NoPeak	NoPeak accessory motif
SRR941943_dedup.bam.motifs_1_rGnACwTCCTGyTn	764	0.00695525513223178	0.447508543847133	0.0115931497877954	12.4883827336925	True	GABPA	NoPeak	NoPeak de novo motif
Average_2_GsnCTTCCGGTnC	734	0.00668214301970959	0.370911940655223	0.0155975032807799	12.1985928725732	True	GABPA	NoPeak	NoPeak de novo motif
SRR577688_dedup.bam.motifs_5_CGCCGGAAkkGmAk	561	0.00510719650416496	0.304252347302749	0.0355106292380301	15.6381404927556	True	GABPA	NoPeak	NoPeak de novo motif
SRR351867_dedup.bam.motifs_0_TGCCmnyCTnk	515	0.0046884245982976	0.43424068013847	0.0339846773009229	7.6751008100331	True	GABPA	NoPeak	NoPeak de novo motif
Average_3_GGCynCAGGTGrnnC	373	0.00339569393235923	0.467885124892551	0.00912511045746405	12.9530310235849	True	GABPA	NoPeak	NoPeak de novo motif
SRR577938_dedup.bam.motifs_1_wkGyGkGwGsmA	327	0.00297692202649188	0.840365806816018	0.00456118863504848	10.6339422599405	True	GABPA	NoPeak	NoPeak de novo motif
SRR1176021_dedup.bam.motifs_0_mnsCsrAAGTGnTss	141	0.00128362692885429	0.84339857450676	0.0011057649286782	12.186727107341	True	GABPA	NoPeak	NoPeak de novo motif
Average_10_wwGGGTTAGGGTT	NA	NA	-0.126547575012568	0.680366976636255	13.3819825651293	False	GABPA	NoPeak
Average_1_snnmTTCCnkTyCCG	NA	NA	0.135254781104305	0.17528752238615	10.9881509639167	False	GABPA	NoPeak
Average_4_ryrGCACTTnGks	NA	NA	-0.414431232839957	0.355268943766052	8.77125701398192	False	GABPA	NoPeak
Average_5_nGrCTTCCGkTCC	NA	NA	0.11440268169014	0.371966583037192	12.0826598635461	False	GABPA	NoPeak
ENCFF000OPC_dedup.bam.motifs_0_nGrnTGGAATnns	NA	NA	-0.052872783550832	0.819944919252008	8.87238950991994	False	GABPA	NoPeak
ENCFF000PEH_dedup.bam.motifs_2_GATynCAGkCG	NA	NA	0.0289182337009948	0.88386250418762	11.0306606617626	False	GABPA	NoPeak
ENCFF000PTU_dedup.bam.motifs_0_CCnCCTGACCTsmGC	NA	NA	-0.128647793353899	0.172529630119507	13.9477313972192	False	GABPA	NoPeak
ENCFF000PTU_dedup.bam.motifs_1_CCAGCACTTysrGw	NA	NA	0.405839724956714	0.424662507561365	16.4907761524444	False	GABPA	NoPeak
ENCFF000PTU_dedup.bam.motifs_2_nCTTCCrnnCCA	NA	NA	0.201049627655936	0.196090945658764	10.5966576616318	False	GABPA	NoPeak
ENCFF000PTU_dedup.bam.motifs_3_GGnGkrAkCCns	NA	NA	0.120506662311267	0.477425097385418	12.783689004899	False	GABPA	NoPeak
ENCFF000QAV_dedup.bam.motifs_0_swGGCCAmCATGnn	NA	NA	-0.479037254646011	0.0517138965412327	14.9848467741088	False	GABPA	NoPeak
ENCFF000QAV_dedup.bam.motifs_1_nnGAGrCGGGnTT	NA	NA	-0.48303128870887	0.00591467297500068	11.6647330692125	False	GABPA	NoPeak
ENCFF350SEQ_dedup.bam.motifs_3_nArAGGCCAnskn	NA	NA	-0.0696718382582108	0.746321681526046	9.88590793416064	False	GABPA	NoPeak
SRR1176005_dedup.bam.motifs_0_ysynyTTCCGsCw	NA	NA	-0.179311296788966	0.194501860458659	12.7448107490077	False	GABPA	NoPeak
SRR1176021_dedup.bam.motifs_1_TsnTGGnATGGnm	NA	NA	0.0922893896178719	0.55612459951654	10.8375782665046	False	GABPA	NoPeak
SRR1176021_dedup.bam.motifs_3_GnnCTGCCTGnrr	NA	NA	0.140674407231267	0.512053403730357	11.6332655005414	False	GABPA	NoPeak
SRR2184460_dedup.bam.motifs_0_snCmTTCCskyTTk	NA	NA	0.354879092211135	0.0693106722361397	12.1993470008543	False	GABPA	NoPeak
SRR2184460_dedup.bam.motifs_3_TTTCCGCTTCmsT	NA	NA	-0.368281238421615	0.0641418079519131	15.8195520957541	False	GABPA	NoPeak
SRR351550_dedup.bam.motifs_0_GnnCCCAGGCkGnnGT	NA	NA	-0.00441995696087864	0.988035427953653	12.4301434221502	False	GABPA	NoPeak
SRR351550_dedup.bam.motifs_1_GnsTGGTGnsAkns	NA	NA	-0.177165345384801	0.228342384958658	9.7408388891794	False	GABPA	NoPeak
SRR351550_dedup.bam.motifs_2_sTGGAGTkCAA	NA	NA	0	1	9.00906510478821	False	GABPA	NoPeak
SRR351679_dedup.bam.motifs_1_GyswTCCAyyCnnC	NA	NA	-0.126840556690323	0.467785470871934	12.2922779545101	False	GABPA	NoPeak
SRR351679_dedup.bam.motifs_2_GysnCCTCAGCCTssC	NA	NA	0.145478593490662	0.755633013104792	15.0624719366896	False	GABPA	NoPeak
SRR351867_dedup.bam.motifs_1_GwkCnACyTGGGn	NA	NA	0.0430905318579868	0.773658615894852	10.7274332095162	False	GABPA	NoPeak
SRR351867_dedup.bam.motifs_3_TnGnGGCkGAGGnGrr	NA	NA	0.0848821128016579	0.638599141457104	11.0659961740425	False	GABPA	NoPeak
SRR351867_dedup.bam.motifs_4_nGGATTmCrGksG	NA	NA	0.182534544014998	0.293938925877131	12.8311608214384	False	GABPA	NoPeak
SRR577688_dedup.bam.motifs_0_AkGTGnGTGnC	NA	NA	0.326119632770616	0.2014331277089	11.7843630156838	False	GABPA	NoPeak
SRR577688_dedup.bam.motifs_1_GsAAGGCGGGwAC	NA	NA	-0.264429309787731	0.19175708775883	16.6812245190381	False	GABPA	NoPeak
SRR577688_dedup.bam.motifs_2_CmGGArGCGGAA	NA	NA	0.199743002070215	0.119588934883711	12.5603548575461	False	GABPA	NoPeak
SRR577688_dedup.bam.motifs_3_TnnCCGGAAGnknC	NA	NA	0.167824040357259	0.104025384778761	15.1096829592038	False	GABPA	NoPeak
SRR577689_dedup.bam.motifs_1_CGTGAnCTGCCy	NA	NA	-0.0373683488950793	0.773077813557116	12.7477367832587	False	GABPA	NoPeak
SRR577689_dedup.bam.motifs_2_TTGsCCAGGCnGrnsG	NA	NA	0.0414578457674824	0.847475034823237	15.6269045142155	False	GABPA	NoPeak
SRR577689_dedup.bam.motifs_3_CnTGwTkCCsGCC	NA	NA	-0.143515322111433	0.257902581591289	15.4681818741946	False	GABPA	NoPeak
SRR577854_dedup.bam.motifs_0_nnrkCACTTysGsT	NA	NA	0.0823320635259112	0.623136086300169	12.034154526109	False	GABPA	NoPeak
SRR577854_dedup.bam.motifs_1_CGGCTTCCrnTCsrG	NA	NA	0.117227282306675	0.179010539629735	15.7736051104223	False	GABPA	NoPeak
SRR577854_dedup.bam.motifs_2_ATTTCCGGsGCkG	NA	NA	0.103519538062469	0.530571230578413	18.1457341942205	False	GABPA	NoPeak
SRR577854_dedup.bam.motifs_3_GCnsTGGCTCACGynA	NA	NA	-0.238285123031594	0.0175434448331832	15.4823722325142	False	GABPA	NoPeak
SRR577938_dedup.bam.motifs_0_CTCnrCCTCGnsCG	NA	NA	0.00816508500286748	0.949359121613268	19.2167821684731	False	GABPA	NoPeak
SRR577938_dedup.bam.motifs_2_TwTnCCnGCCTGnrsT	NA	NA	0.169030850945703	0.748868450023527	12.4875780020574	False	GABPA	NoPeak
SRR577938_dedup.bam.motifs_3_yskGCAGnGGnnCG	NA	NA	-0.0411337179073502	0.742967738751045	9.94691897189266	False	GABPA	NoPeak
SRR577938_dedup.bam.motifs_4_mnGTrATCCCnrAG	NA	NA	-0.105248440201432	0.601347384285819	15.1426739436332	False	GABPA	NoPeak
SRR941942_dedup.bam.motifs_1_CnnCTGTGAnTks	NA	NA	-0.0886119270453605	0.641471646402312	10.541500467686	False	GABPA	NoPeak
SRR941942_dedup.bam.motifs_2_GnAnTGCTTCyGsnmG	NA	NA	0.212710270998706	0.170854352613199	14.7102721580983	False	GABPA	NoPeak
MA0140.2_nTTATCwnnnnnnnnCAG	NA	NA	0.714285714285714	0.110787172011662	14.2958564969154	False	GATA1	JASPAR	NA
MA0036.2_nnnTTCTTATCTsn	548	0.00632144793457071	0.653175855341502	8.63444779867045e-07	13.42959184049	True	GATA2	JASPAR	NA
MA0036.3_nnCTTATCTnn	448	0.00516789904140087	0.688746170816735	1.69470034297455e-07	10.8067017368691	True	GATA2	JASPAR	NA
Average_10_CCATTCCATTCnA	NA	NA	0.142857142857143	0.787172011661808	15.2595965181258	False	GATA2	NoPeak	NA
Average_2_ATyyCAGCCTsnGn	NA	NA	0.410391340834062	0.492535781702798	9.76863358485474	False	GATA2	NoPeak	NA
Average_3_GwTCTTATCTkw	NA	NA	0.321979626507803	0.1014548784188	15.7915313582359	False	GATA2	NoPeak	NA
Average_4_CTkATCTsCsC	NA	NA	0.136800539663262	0.543809767883982	10.9152410947668	False	GATA2	NoPeak	NA
Average_9_wCmkCCCAAGTnryC	NA	NA	0.272403183438408	0.325986623185301	11.4823273978735	False	GATA2	NoPeak	NA
ENCFF000YNY_dedup.bam.motifs_2_ACsTsCCAArGTnC	NA	NA	-0.542857142857143	0.265702623906706	15.6357488631361	False	GATA2	NoPeak	NA
SRR2033023_dedup.bam.motifs_0_GymGATwCCATTGTGG	NA	NA	-0.120553359683794	0.583748920768871	14.4177014341151	False	GATA2	NoPeak	NA
SRR2033023_dedup.bam.motifs_1_knnyATCTCTGnGw	NA	NA	-0.11696807329839	0.577653181982885	11.1946438663592	False	GATA2	NoPeak	NA
SRR2033023_dedup.bam.motifs_3_kTGryCAGCCwnsr	NA	NA	0.345454545454546	0.298089220903039	12.7754159103439	False	GATA2	NoPeak	NA
SRR2033024_dedup.bam.motifs_0_snTmTCTCTGmrC	NA	NA	0.294298032017246	0.251540062993686	13.5301101988036	False	GATA2	NoPeak	NA
SRR2033024_dedup.bam.motifs_1_GCCCAGGTrr	NA	NA	0.433566433566434	0.159105769412195	10.4936072632947	False	GATA2	NoPeak	NA
SRR2033024_dedup.bam.motifs_2_AGnksTTATCwGnTC	NA	NA	0.209945107402917	0.418650268838637	17.7103120094198	False	GATA2	NoPeak	NA
SRR2033024_dedup.bam.motifs_3_nATnCCATTCyA	NA	NA	0.948683298050514	0.0513167019494861	10.8077007833388	False	GATA2	NoPeak	NA
SRR2033025_dedup.bam.motifs_0_TmnATwCCATTGTGG	NA	NA	0.2	0.704	15.7458029654933	False	GATA2	NoPeak	NA
SRR2033025_dedup.bam.motifs_1_kGmTCACnGAkywG	NA	NA	0.141280391449262	0.601732624323557	14.7724614568354	False	GATA2	NoPeak	NA
SRR2033025_dedup.bam.motifs_2_GnnGGTGGmTCAnG	NA	NA	-0.391608391608392	0.208063463695353	13.367535296638	False	GATA2	NoPeak	NA
SRR2033025_dedup.bam.motifs_3_GAnCwCCTGACnTmA	NA	NA	-0.234243740300845	0.613155036975242	16.7453368032421	False	GATA2	NoPeak	NA
SRR2033026_dedup.bam.motifs_0_CknTTGAGnTsGGT	NA	NA	0.0354154302608742	0.885550621764165	15.8979796486959	False	GATA2	NoPeak	NA
SRR2033026_dedup.bam.motifs_2_TCmAmCTCwGTGmr	NA	NA	-0.136447221480004	0.62775411865375	19.5942251758644	False	GATA2	NoPeak	NA
SRR2033026_dedup.bam.motifs_3_nmTTCCAnTCnA	NA	NA	0.758970925898645	0.0801412280583238	8.98567975405668	False	GATA2	NoPeak	NA
SRR2033029_dedup.bam.motifs_0_TCCnAGCACyTknw	NA	NA	-0.139109183627723	0.526714305710319	13.3253994744687	False	GATA2	NoPeak	NA
SRR2033029_dedup.bam.motifs_1_yyCTCnACTsrGG	NA	NA	0.0838338383339281	0.84354649233283	10.4311081627005	False	GATA2	NoPeak	NA
SRR2033029_dedup.bam.motifs_2_TkTnCCnGCCTsnnrT	NA	NA	0.200351803262218	0.410841791578106	13.4709082000564	False	GATA2	NoPeak	NA
SRR2033029_dedup.bam.motifs_3_GnGGCCrAGGTG	NA	NA	-0.4	0.6	12.8760621564367	False	GATA2	NoPeak	NA
SRR2033029_dedup.bam.motifs_4_TnGTGATCCCmT	NA	NA	0.146690753503206	0.601893314572607	14.2403340178203	False	GATA2	NoPeak	NA
SRR2033032_dedup.bam.motifs_0_CCnAAGTAGCTyy	NA	NA	-0.0463580677094437	0.874955592511206	13.0767114142234	False	GATA2	NoPeak	NA
SRR2033032_dedup.bam.motifs_1_knkrCAGGTGCrAT	NA	NA	-0.257505603248072	0.419082671489653	15.5736450705974	False	GATA2	NoPeak	NA
SRR2033032_dedup.bam.motifs_2_rmnTGGsAGGmATGA	NA	NA	0.5	0.666666666666667	15.2558240310783	False	GATA2	NoPeak	NA
SRR351898_dedup.bam.motifs_1_TGnnCTTATCTsCCy	NA	NA	-0.188942259535308	0.376580948906523	18.3078432032679	False	GATA2	NoPeak	NA
SRR351898_dedup.bam.motifs_2_TnGCnTGCTGmT	NA	NA	0.309626141239618	0.417477917012055	13.5311001473773	False	GATA2	NoPeak	NA
SRR351898_dedup.bam.motifs_4_TATGAGTCAnnw	NA	NA	0.0302613766334401	0.921824291613171	13.783373366069	False	GATA2	NoPeak	NA
SRR351899_dedup.bam.motifs_1_TGwnCTCAGCCTCskn	NA	NA	0.0790277206784084	0.828202479859412	11.4871584881297	False	GATA2	NoPeak	NA
SRR351899_dedup.bam.motifs_3_kTGAACnCGGCkG	NA	NA	-0.278299589117097	0.198502648045227	12.3800230850869	False	GATA2	NoPeak	NA
SRR351899_dedup.bam.motifs_5_GynTGnTGCCCrsC	NA	NA	-0.25569339532536	0.263264109163744	13.582219651943	False	GATA2	NoPeak	NA
SRR502079_dedup.bam.motifs_0_mnkCCATnCCnGy	NA	NA	0.0920510149631295	0.813794310413029	11.1114829697759	False	GATA2	NoPeak	NA
SRR502581_dedup.bam.motifs_0_TnwnCCCCGyCTyG	NA	NA	0.227272727272727	0.501535667604937	13.772641291877	False	GATA2	NoPeak	NA
SRR502581_dedup.bam.motifs_1_TnGCCAmAGTGnTGk	NA	NA	-0.0141242960394997	0.950256587882799	12.60110341947	False	GATA2	NoPeak	NA
SRR502581_dedup.bam.motifs_3_CAGGCTCACGCCA	NA	NA	0.5	0.666666666666667	19.2321201681862	False	GATA2	NoPeak	NA
SRR502581_dedup.bam.motifs_4_AnGsTGGGAGGCwGGA	NA	NA	-0.501402355334564	0.0808743464327477	13.5493837633412	False	GATA2	NoPeak	NA
SRR502582_dedup.bam.motifs_2_TsAGGCTGGAnTG	NA	NA	-0.549309395859119	0.0643292789036759	14.7380699224305	False	GATA2	NoPeak	NA
SRR6511202_dedup.bam.motifs_0_CmGTmTnTyTnT	NA	NA	0.366398716458502	0.179198415350777	12.4876009977478	False	GATA2	NoPeak	NA
SRR6511202_dedup.bam.motifs_2_TTGnCCAGCCTGnsCT	NA	NA	0.0940548079390212	0.759888439489394	14.6748311284978	False	GATA2	NoPeak	NA
SRR6511202_dedup.bam.motifs_3_TTTnAGTAGnkG	NA	NA	0.13211879379768	0.698582435349376	11.6093833797425	False	GATA2	NoPeak	NA
SRR6511202_dedup.bam.motifs_4_GsmyGAGGTCAwCs	NA	NA	-0.145886490125274	0.517110277115048	14.2263173411384	False	GATA2	NoPeak	NA
MA0037.3_wGATAAsn	621	0.0045854962452096	0.646209493130455	8.84943593648829e-06	9.79136818257798	True	GATA3	JASPAR	NA
MA0037.2_AGATAAGA	439	0.00324159879492273	0.666468876205381	0.000515769968316476	13.7963833507169	True	GATA3	JASPAR	NA
SRR540198_dedup.bam.motifs_3_knnCCATTCCAkG	923	0.00681547992645484	0.513155045833845	0.0103343819741103	11.38457252949	True	GATA3	NoPeak	NoPeak de novo motif
Average_35_GwTCTTATCTGnTr	909	0.0067121031995097	0.380238451327524	0.00456583748390907	13.6150082442674	True	GATA3	NoPeak	NoPeak accessory motif
SRR577667_dedup.bam.motifs_2_krTGAGTCAT	806	0.00595154585127043	0.39247441960924	0.00253073792069962	12.6557892525736	True	GATA3	NoPeak	NoPeak accessory motif
SRR577686_dedup.bam.motifs_1_snnTGAGTCATnnk	530	0.00391354752006616	0.41779195789952	0.00590425391023746	12.3632996435297	True	GATA3	NoPeak	NoPeak de novo motif
SRR540201_dedup.bam.motifs_3_ykTGATCTCGCC	181	0.00133651339836222	0.733333333333333	0.0158005962505716	13.6722192767276	True	GATA3	NoPeak	NoPeak de novo motif
Average_17_wsTATTATnTATm	NA	NA	-0.625346725511736	0.0222722872563765	8.53918728142404	False	GATA3	NoPeak
Average_31_wnnnCCnGCCTsnnnT	NA	NA	-0.247368421052632	0.307238696098784	8.51120044784122	False	GATA3	NoPeak
Average_33_TnATnTrTrTAnwn	NA	NA	0.189965377924153	0.497694873850456	9.18691892510997	False	GATA3	NoPeak
Average_34_snCCnGCCTsnnnT	NA	NA	0.106797197234446	0.574315419853878	9.12666074958715	False	GATA3	NoPeak
Average_36_sATTCCAkTsnC	NA	NA	-0.149334665746707	0.439422857300032	7.72313862230145	False	GATA3	NoPeak
Average_37_GCTrATnTG	NA	NA	-0.257142857142857	0.622787172011662	5.68992190052076	False	GATA3	NoPeak
Average_38_nCATwCCATTyCA	NA	NA	-0.191344459982846	0.573023323688132	12.7200053702024	False	GATA3	NoPeak
Average_39_nsATTCCATTynm	NA	NA	-0.0623354059386297	0.799871499796471	9.41017982399243	False	GATA3	NoPeak
ENCFF000ZKT_dedup.bam.motifs_0_nmTCCTGAyCTCCy	NA	NA	0.0343767812333838	0.888887045426631	11.0867890340587	False	GATA3	NoPeak
ENCFF044ZEJ_dedup.bam.motifs_1_TwTCTTATCTGwT	NA	NA	0.357142857142857	0.385120643556256	18.228685699891	False	GATA3	NoPeak
SRR1004385_dedup.bam.motifs_0_mnnwwTnTTTTTnAA	NA	NA	-0.167667676667856	0.691465351646736	10.6115258044406	False	GATA3	NoPeak
SRR1004385_dedup.bam.motifs_2_ArnCATTyCATmk	NA	NA	0.522696505486693	0.0668485713209748	12.2593260825577	False	GATA3	NoPeak
SRR1004389_dedup.bam.motifs_0_mmnTGTTTGTTTTk	NA	NA	0.116666666666667	0.765007942926146	9.60548133667518	False	GATA3	NoPeak
SRR1004389_dedup.bam.motifs_1_msATwCCATTCsA	NA	NA	-0.395537589532036	0.0411359477723399	14.9193206749359	False	GATA3	NoPeak
SRR1004391_dedup.bam.motifs_1_CnwTTTnATTnC	NA	NA	-0.0561355870921603	0.785334728275124	15.0921960441002	False	GATA3	NoPeak
SRR196209_dedup.bam.motifs_0_GAysTTATCTsn	NA	NA	0.308092444125461	0.174232193342791	12.6953186743433	False	GATA3	NoPeak
SRR196209_dedup.bam.motifs_2_sATTCCATTCsAT	NA	NA	0.21475439612437	0.245982250463091	16.0725708927783	False	GATA3	NoPeak
SRR351845_dedup.bam.motifs_1_smnTGCTkCTGnkC	NA	NA	0.127453809851722	0.465618601908015	12.4008755136626	False	GATA3	NoPeak
SRR351845_dedup.bam.motifs_2_AAArGCCAGGCTTn	NA	NA	0.1185094906519	0.556038535507324	14.596073113864	False	GATA3	NoPeak
SRR351845_dedup.bam.motifs_3_CCTsTGTGCwk	NA	NA	-0.111812075147438	0.602952546655451	14.3317777252831	False	GATA3	NoPeak
SRR351846_dedup.bam.motifs_0_CnsAGCACyTkGGm	NA	NA	0.0630473821504512	0.845663716050892	12.0762363404026	False	GATA3	NoPeak
SRR351846_dedup.bam.motifs_3_nnmTCAGCCTCnGsw	NA	NA	-0.316227766016838	0.683772233983162	10.2264880863268	False	GATA3	NoPeak
SRR502277_dedup.bam.motifs_2_GrGGTCAGGAGnTC	NA	NA	-0.142857142857143	0.759945300218093	16.4572147580448	False	GATA3	NoPeak
SRR540198_dedup.bam.motifs_1_CnwkyTATCTnnTC	NA	NA	0.236877216647996	0.170661565913467	10.011348700985	False	GATA3	NoPeak
SRR540198_dedup.bam.motifs_2_rrAnsAGGTsAnnn	NA	NA	0.0602430690745136	0.770027755713427	9.78911788073268	False	GATA3	NoPeak
SRR540199_dedup.bam.motifs_0_rsCTGnTTynG	NA	NA	0.154270557835494	0.614813461387747	9.37983129023276	False	GATA3	NoPeak
SRR540199_dedup.bam.motifs_2_GGCrGATCACnnAG	NA	NA	-0.034214991373299	0.892786465092424	17.2945632955143	False	GATA3	NoPeak
SRR540199_dedup.bam.motifs_3_TCyryyCACCTsCC	NA	NA	-0.377036401694796	0.253021045513175	17.7672644023026	False	GATA3	NoPeak
SRR540199_dedup.bam.motifs_4_mTCTGCCTGGsykT	NA	NA	-0.10546990422436	0.623791707022776	15.1450330122171	False	GATA3	NoPeak
SRR540201_dedup.bam.motifs_0_CnGnnGCACyTksGC	NA	NA	-0.0736529996064785	0.738392258994487	12.8301259409713	False	GATA3	NoPeak
SRR540201_dedup.bam.motifs_1_TGAsCTCAGCCTCsGn	NA	NA	0.137013976714542	0.454599754715659	12.2464338276329	False	GATA3	NoPeak
SRR540201_dedup.bam.motifs_4_GwGkkGGGwGnAy	NA	NA	-0.266666666666667	0.487922274838701	12.5791556623344	False	GATA3	NoPeak
SRR540204_dedup.bam.motifs_0_ynsCTGGGATnnnk	NA	NA	-0.0671067151830321	0.715170036259281	7.6706587850612	False	GATA3	NoPeak
SRR540204_dedup.bam.motifs_1_GkTGGCrCGATCT	NA	NA	0.286344306954953	0.320953097546839	17.9725480971618	False	GATA3	NoPeak
SRR540204_dedup.bam.motifs_2_GnsTGCAGTGGnGy	NA	NA	-0.866025403784439	0.333333333333333	10.739166498549	False	GATA3	NoPeak
SRR540204_dedup.bam.motifs_3_GrsnTCnGCCTCCnn	NA	NA	-0.436628465349409	0.0700404196996628	11.757918230829	False	GATA3	NoPeak
SRR540205_dedup.bam.motifs_0_wGnTnGTGCnwTyT	NA	NA	-0.200980392156863	0.439233876188868	11.9198807220437	False	GATA3	NoPeak
SRR540205_dedup.bam.motifs_1_CyCTnAAAATsyT	NA	NA	0.0936586603988662	0.686355106326644	11.9958016733064	False	GATA3	NoPeak
SRR540205_dedup.bam.motifs_2_TnnyCCnGCCTGnnyT	NA	NA	-0.022590387064523	0.92468518328015	10.627121279052	False	GATA3	NoPeak
SRR540205_dedup.bam.motifs_4_TnnTGTrATCCCr	NA	NA	0.0396039843612502	0.893070508220008	10.9450777396289	False	GATA3	NoPeak
SRR5631461_dedup.bam.motifs_1_AnnGTGCmGTGnCk	NA	NA	0.109135520206396	0.676713604262011	9.1468174542285	False	GATA3	NoPeak
SRR5631462_dedup.bam.motifs_2_nGkGATCTCGGymw	NA	NA	0.132279695275354	0.528487320324822	11.9614184586004	False	GATA3	NoPeak
SRR5631462_dedup.bam.motifs_3_snTGTnrTCCrs	NA	NA	-0.114754171701001	0.611094612028368	9.69914972055721	False	GATA3	NoPeak
SRR5631463_dedup.bam.motifs_1_CAnAGTGCAGknnCT	NA	NA	0.0251530367271116	0.895035336715444	12.6728226000399	False	GATA3	NoPeak
SRR5631463_dedup.bam.motifs_2_rynCCnGCCTsnG	NA	NA	-0.105409255338946	0.894590744661054	7.95198042810166	False	GATA3	NoPeak
SRR5631464_dedup.bam.motifs_0_CCnGCTAATnTGw	NA	NA	0.34801846537602	0.222717141341243	9.59216024223512	False	GATA3	NoPeak
SRR5631464_dedup.bam.motifs_2_ynnGAGTGCAGsnC	NA	NA	-0.113548917402839	0.58889964105775	9.510715779134	False	GATA3	NoPeak
SRR5631472_dedup.bam.motifs_3_CkmCTCGGGwGGwkC	NA	NA	-0.236902664740667	0.483065408077625	16.2170803323042	False	GATA3	NoPeak
SRR5631472_dedup.bam.motifs_4_rsTGnTGCCCnC	NA	NA	-0.0328429772398579	0.873453512615761	9.01118234376034	False	GATA3	NoPeak
SRR5631476_dedup.bam.motifs_3_GrGGnTCACGCC	NA	NA	-0.5	0.391002218955771	18.0357097959278	False	GATA3	NoPeak
SRR5631476_dedup.bam.motifs_4_TnGCCACCwCCG	NA	NA	-0.0451796969422514	0.799714760542704	12.9446120010839	False	GATA3	NoPeak
SRR5631477_dedup.bam.motifs_0_GnGGCTrATnTGm	NA	NA	-0.23047532789996	0.189736195129268	10.2302991802791	False	GATA3	NoPeak
SRR5631477_dedup.bam.motifs_1_TynAAGTGsTGGnnn	NA	NA	-0.0436418483213374	0.855040016620824	11.0058982377294	False	GATA3	NoPeak
SRR5631477_dedup.bam.motifs_2_TCkTGArCCCGGCyT	NA	NA	0.17918459502881	0.3434196935275	16.4333940822452	False	GATA3	NoPeak
SRR5631478_dedup.bam.motifs_1_nGCTCAGCCTssCT	NA	NA	-0.215298694440272	0.335927598451603	11.0412259908021	False	GATA3	NoPeak
SRR5631479_dedup.bam.motifs_1_sATTCCATTsnr	NA	NA	-0.0993255858058206	0.704482767681343	9.23258908460547	False	GATA3	NoPeak
SRR5631479_dedup.bam.motifs_3_CkwGCCACCwCmnG	NA	NA	0.179607384792753	0.287468586199159	14.1814424072926	False	GATA3	NoPeak
SRR577667_dedup.bam.motifs_0_CsATkCCATTsC	NA	NA	-0.219146750764423	0.213043072354787	13.6049725275633	False	GATA3	NoPeak
SRR577667_dedup.bam.motifs_1_nCCCAGCCTnwyT	NA	NA	-0.10245176603177	0.603917163781377	11.2340629074678	False	GATA3	NoPeak
SRR577686_dedup.bam.motifs_0_TCmwTsTGGTTwT	NA	NA	0.184170300550224	0.46443297103733	14.8400305395092	False	GATA3	NoPeak
SRR577776_dedup.bam.motifs_0_GCnAGCTGATCTsG	NA	NA	-0.09892601008707	0.661388908461926	14.8810765954334	False	GATA3	NoPeak
SRR577776_dedup.bam.motifs_1_ynnkCACyTkGGsm	NA	NA	-0.4	0.6	10.6234429419847	False	GATA3	NoPeak
SRR577776_dedup.bam.motifs_2_mnGTGTGwGmnG	NA	NA	0.0852866455924131	0.705900101833221	10.1029382341794	False	GATA3	NoPeak
SRR577776_dedup.bam.motifs_3_TsmTGTnATCTnC	NA	NA	0.139911786491725	0.60529310289412	12.9587917290516	False	GATA3	NoPeak
SRR6914713_dedup.bam.motifs_0_ynTATGATGTAT	NA	NA	-0.389059547955241	0.266477921200522	11.7596325981082	False	GATA3	NoPeak
SRR6914713_dedup.bam.motifs_1_ATnnTGTATATnTTT	NA	NA	-0.414579663296167	0.204877151119171	12.7709997890773	False	GATA3	NoPeak
SRR6914713_dedup.bam.motifs_2_CATAAyAGTryT	NA	NA	0.135979439244275	0.556720132336652	14.480072410752	False	GATA3	NoPeak
SRR6914716_dedup.bam.motifs_2_ACTAyAGTGmT	NA	NA	-0.301226682944925	0.468435636896902	13.8428146964706	False	GATA3	NoPeak
SRR7865940_dedup.bam.motifs_0_TCnnTGTGrTkTGm	NA	NA	-0.174477696216827	0.437401786052546	17.0531120548976	False	GATA3	NoPeak
SRR7865940_dedup.bam.motifs_2_TmTCnTAwCTsr	NA	NA	0.10688753520098	0.653774193521853	12.859116865222	False	GATA3	NoPeak
MA0482.2_nnCCTTATCTnn	NA	NA	0.252228751342059	0.234422401280761	11.048154075847	False	GATA4	JASPAR	NA
Average_3_CnTGTTTACwy	NA	NA	0.452594641906234	0.0902648924858169	15.4460090040966	False	GATA4	NoPeak	NA
Average_4_TTATCwnnwwm	NA	NA	-0.11595420713049	0.826848213385815	10.224039620535	False	GATA4	NoPeak	NA
SRR3987424_dedup.bam.motifs_1_CCywTTTGTAkTnTT	NA	NA	0.6	0.4	15.2732180446415	False	GATA4	NoPeak	NA
SRR3987424_dedup.bam.motifs_2_yGsmTCCyGGGTT	NA	NA	-0.5	0.666666666666667	16.2893009752291	False	GATA4	NoPeak	NA
SRR3987424_dedup.bam.motifs_3_AAmTCCATyCyns	NA	NA	-0.5	0.170470660787054	13.2271536101372	False	GATA4	NoPeak	NA
SRR3987424_dedup.bam.motifs_4_CwrGTGAAACCnsrT	NA	NA	0.450468731347779	0.310429301851323	16.0251519937182	False	GATA4	NoPeak	NA
MA0735.1_mGACCCCCCACGAwGn	NA	NA	0.295538803910488	0.160886018111764	25.3610138960953	False	GLIS1	JASPAR	NA
ENCFF307HHE_dedup.bam.motifs_0_CTGTGkGTsnyG	NA	NA	0.267478439219228	0.454986007954027	12.585626909205	False	GLIS1	NoPeak	NA
ENCFF307HHE_dedup.bam.motifs_2_GyGAGCTGGGnGs	NA	NA	0	1	14.7447216208099	False	GLIS1	NoPeak	NA
MA0736.1_GACCCCCCGCrAnG	NA	NA	0.254901960784314	0.32346003406511	16.871400870776	False	GLIS2	JASPAR	NA
MA0862.1_TTACGTAA	NA	NA	0.5	0.666666666666667	9.88545458188495	False	GMEB2	JASPAR	NA
MA1105.1_nnnAAACCAGTTnnn	779	0.00661705995277169	0.83590898274147	5.50095685708997e-05	12.0497991183407	True	GRHL2	JASPAR	NA
MA1105.2_nnAACAGGTTnn	NA	NA	0.595747432806463	0.0691558441520855	11.2765649489907	False	GRHL2	JASPAR	NA
SRR3561307_dedup.bam.motifs_0_nAACCwGTTkmG	778	0.00660856565244721	0.560439560439561	0.0463459058940646	16.2979321482069	True	GRHL2	NoPeak	NoPeak redundant motif
SRR6996423_dedup.bam.motifs_0_CCAwwCCAkTyy	651	0.00552978951123796	0.802435317657685	0.00521146176670642	16.6691084657551	True	GRHL2	NoPeak	NoPeak de novo motif
SRR3561313_dedup.bam.motifs_0_GAnrAACCwGTTykrC	618	0.00524947760053004	0.722187452445673	0.000218385961219138	18.5994287230195	True	GRHL2	NoPeak	NoPeak redundant motif
Average_3_rAACCwGTTyk	572	0.00485873978560386	0.879273351825936	0.000362006325123774	13.8361370575311	True	GRHL2	NoPeak	NoPeak redundant motif
SRR3561300_dedup.bam.motifs_1_CnTTCCATTysm	NA	NA	-0.5	0.666666666666667	14.4086041404517	False	GRHL2	NoPeak
SRR6996421_dedup.bam.motifs_0_ssrwwCCAkTyC	NA	NA	-0.142857142857143	0.759945300218093	11.4605704662676	False	GRHL2	NoPeak
SRR6996421_dedup.bam.motifs_1_AwnCmCCGTnTy	NA	NA	-0.333333333333333	0.419753086419753	13.9591844236478	False	GRHL2	NoPeak
SRR6996422_dedup.bam.motifs_0_CnAACCwGTTnGCC	NA	NA	0.041958041958042	0.896985870819554	19.3905762696795	False	GRHL2	NoPeak
MA0823.1_GrCACGTGCC	NA	NA	0	1	12.2690123267648	False	HEY1	JASPAR	NA
SRR351606_dedup.bam.motifs_0_GCrGGCnGAGsTkn	NA	NA	-0.154115823034436	0.632487778851591	13.1035357420871	False	HEY1	NoPeak	NA
SRR351606_dedup.bam.motifs_1_GyGGATyACAGGnG	NA	NA	0.0345032779671177	0.929780193607406	12.9277885686231	False	HEY1	NoPeak	NA
SRR351606_dedup.bam.motifs_2_rnnTGGGAGGnnGrw	NA	NA	-0.145897330483216	0.687556711541183	11.1806896535264	False	HEY1	NoPeak	NA
SRR351606_dedup.bam.motifs_3_TryyCACyTGAGCT	NA	NA	0.102597835208515	0.869597920518565	14.9306120396832	False	HEY1	NoPeak	NA
SRR351607_dedup.bam.motifs_2_TCCnGAGkAGsTCAy	NA	NA	0.8	0.2	11.85886797753	False	HEY1	NoPeak	NA
SRR351607_dedup.bam.motifs_4_TTknCsAGGCTGAkGC	NA	NA	0.102597835208515	0.869597920518565	16.680204716815	False	HEY1	NoPeak	NA
SRR351607_dedup.bam.motifs_5_TrnTTGGGAGGnyA	NA	NA	-0.4	0.6	13.1574733156648	False	HEY1	NoPeak	NA
SRR351723_dedup.bam.motifs_1_CGGskGAGCTkG	NA	NA	-0.11595420713049	0.826848213385815	14.8868864631429	False	HEY1	NoPeak	NA
SRR351724_dedup.bam.motifs_0_GnrTTCCAkysny	NA	NA	-0.359835785764961	0.341509118494034	9.50952096673505	False	HEY1	NoPeak	NA
SRR351724_dedup.bam.motifs_1_wGnCCAGCCTGssCT	NA	NA	0.4	0.6	11.4961272030437	False	HEY1	NoPeak	NA
SRR351724_dedup.bam.motifs_3_rsykGAGGTCAnGC	NA	NA	-0.4	0.6	11.6205982541693	False	HEY1	NoPeak	NA
MA0043.3_nnrTTATGCAACnn	377	0.00796753809413107	0.645817207536795	5.80551393615116e-08	13.5001049222323	True	HLF	JASPAR	NA
MA0043.2_nnTTACrTAAyn	342	0.00722784622862819	0.580439346014596	8.01609095713748e-06	11.8328604933133	True	HLF	JASPAR	NA
MA0043.1_nrTTACryAATn	NA	NA	0.307821807776026	0.0720304781936304	11.1327949788466	False	HLF	JASPAR	NA
ENCFF348HJC_dedup.bam.motifs_0_yknnCCTGnGTnnn	NA	NA	0.5	0.666666666666667	7.08634813502522	False	HLF	NoPeak	NA
ENCFF768KAE_dedup.bam.motifs_3_TGnnmCCATCACnGCT	NA	NA	0.555936987495826	0.195022425194957	17.299466365934	False	HLF	NoPeak	NA
ENCFF768KAE_dedup.bam.motifs_4_nnGTTrCATAAsyGT	NA	NA	0.259649122807018	0.283048429840922	14.7218365717397	False	HLF	NoPeak	NA
MA0046.2_nrTTAATnATTAACn	NA	NA	0.369760954999048	0.327360542795907	15.8795607875208	False	HNF1A	JASPAR	NA
MA0114.2_nTGrACTTTGnnCyn	55	0.0157367668097282	0.463137571119333	0.0260422167109611	13.6478130997742	True	HNF4A	JASPAR	NA
MA0114.4_nnCAAAGTCCAnn	NA	NA	0.300488202113029	0.185660742749579	12.1916803816388	False	HNF4A	JASPAR	NA
MA1494.1_rrGTCCAAAGGTCAn	NA	NA	0.502234338169947	0.0564135782608001	20.9558421885563	False	HNF4A	JASPAR	NA
Average_1_TnTGGACTTTGnmCC	NA	NA	0.388554657509796	0.0904446646674622	16.0784479641559	False	HNF4A	NoPeak	NA
SRR064952_dedup.bam.motifs_1_nTkGACTTTGGmCT	NA	NA	-0.632221765427267	0.0498460995096795	13.1845855021911	False	HNF4A	NoPeak	NA
MA0484.1_nrrGnnCAAAGkyCA	457	0.0068577430972389	0.645614035087719	0.00283018898305314	13.3806931820122	True	HNF4G	JASPAR	NA
MA0484.2_nnCAAAGTCCAnn	NA	NA	0.20960250599119	0.403853700912005	12.3053107310346	False	HNF4G	JASPAR	NA
Average_1_mswGCACTTTGGrm	NA	NA	0.5	0.666666666666667	14.5121519562075	False	HNF4G	NoPeak	NA
Average_2_TGGTCAGGAGnTCrG	NA	NA	-0.5	0.666666666666667	16.258962052793	False	HNF4G	NoPeak	NA
Average_3_nwsTTGGGAGGnTnG	NA	NA	-0.8	0.2	11.8473236080638	False	HNF4G	NoPeak	NA
Average_7_AnrTCAGCCTsnGm	NA	NA	0.0512989176042577	0.934712848108234	12.2782919200968	False	HNF4G	NoPeak	NA
ENCFF000PKJ_dedup.bam.motifs_4_TkkTGArACCmn	NA	NA	-1	0	12.8824341206231	False	HNF4G	NoPeak	NA
MA0901.2_nnCCAATAAAAnnn	NA	NA	0.5	0.666666666666667	13.1144680435816	False	HOXB13	JASPAR	NA
MA1937.1_nnCGGAArynrTwAAn	NA	NA	0.8	0.2	12.1188557770543	False	HOXB13	JASPAR	NA
MA1943.1_ACCGGAAmyATwAAn	NA	NA	0.535714285714286	0.215217455678013	16.1042062319036	False	HOXB13	JASPAR	NA
UN0487.1_symrTAAAnATyGATy	NA	NA	-0.5	0.666666666666667	17.8559675125696	False	HOXB13	JASPAR	NA
UN0531.1_ACCGGAAGTCGTAAAA	NA	NA	-1	0	23.4678117241817	False	HOXB13	JASPAR	NA
MA0486.1_nTTCTrGAAnnTTCy	NA	NA	0.1	0.872888571569538	15.1841966555128	False	HSF1	JASPAR	NA
MA1508.1_nnAACAGGAArn	NA	NA	0.178571428571429	0.701657942516273	11.3448920056231	False	IKZF1	JASPAR	NA
Average_2_AkGGAAwGGAAk	NA	NA	-0.281772256256013	0.350989931636679	14.7985911842597	False	IKZF1	NoPeak	NA
Average_3_AAArrrGrAGkGG	NA	NA	0.410391340834062	0.492535781702798	15.3217360923139	False	IKZF1	NoPeak	NA
ENCFF156ZUZ_dedup.bam.motifs_0_CTGTGTGTGAA	NA	NA	-0.25	0.588724448089683	12.1376559642354	False	IKZF1	NoPeak	NA
ENCFF936LDI_dedup.bam.motifs_0_krArrGAAGnGm	NA	NA	0.255125946643795	0.448968126155451	12.1304619443751	False	IKZF1	NoPeak	NA
MA0051.1_sGAAAGyGAAAsCnwwnn	NA	NA	-0.3	0.623837664781073	21.0880773096862	False	IRF2	JASPAR	NA
MA1419.1_nCGAAACCGAAACyA	NA	NA	0.533333333333333	0.139226867543978	23.2068053069081	False	IRF4	JASPAR	NA
SRR351616_dedup.bam.motifs_2_mwTGGmATGGnw	NA	NA	-0.9	0.0373860734684987	8.7001315966252	False	IRF4	NoPeak	NA
SRR351616_dedup.bam.motifs_3_mnGCnCCTGwGrnT	NA	NA	0.4	0.6	12.0502760442474	False	IRF4	NoPeak	NA
SRR351617_dedup.bam.motifs_1_TsnTGGmATGGwnG	NA	NA	0	1	12.4456144694472	False	IRF4	NoPeak	NA
SRR351617_dedup.bam.motifs_2_GnTAGrGTTAnkG	NA	NA	-1	0	15.5051692168523	False	IRF4	NoPeak	NA
MA1141.1_nnATGAGTCATnn	566	0.00664779600897335	0.548066661703751	0.000792397971479203	13.3046373600529	True	JUN	JASPAR	NA
MA1134.1_nATGAsTCATnn	516	0.0060605348774386	0.485750119740003	0.00416036015093265	13.0904226481451	True	JUN	JASPAR	NA
MA0099.3_ATGAGTCAyn	472	0.00554374508168802	0.613636455655816	0.000515158074196969	11.747023066769	True	JUN	JASPAR	NA
MA1135.1_nrTGAsTCAT	429	0.00503870050856814	0.652741761573384	0.000545330341756348	12.7074969157389	True	JUN	JASPAR	NA
MA0462.2_nnTGACTCAnn	398	0.0046745986070166	0.522824422071036	0.00613717424172115	11.2120647921165	True	JUN	JASPAR	NA
MA0099.2_TGACTCA	300	0.00352356678920849	0.87719838227813	0.00017833949178607	9.18350990696537	True	JUN	JASPAR	NA
MA0462.1_rnwATGAsTCA	NA	NA	0.231833938358647	0.287138120964201	13.644882737113	False	JUN	JASPAR	NA
MA1126.1_nrTGACGTCATnnnTn	NA	NA	0.401436270330286	0.13804736437641	10.3795737370423	False	JUN	JASPAR	NA
MA1127.1_GATGACGTCAT	NA	NA	0.411073889823699	0.237941866167531	12.8380476040288	False	JUN	JASPAR	NA
Average_9_GTGAGTCAT	483	0.00567294253062567	0.798233560826471	0.00021011622435447	8.68604626269712	True	JUN	NoPeak	NoPeak accessory motif
Average_1_CsATTsCATTCnrG	NA	NA	-0.179643939286989	0.670344277246939	15.6071248279989	False	JUN	NoPeak
Average_3_kknTGAGTCATnmTG	NA	NA	-0.413375769702444	0.235061976632694	16.8641536050843	False	JUN	NoPeak
Average_5_ksTGACTCATnG	NA	NA	0.143395010552452	0.484652859018795	11.4551149076716	False	JUN	NoPeak
Average_8_GsnTGAGTCATC	NA	NA	0.456043956043956	0.117283065436145	10.3582147680046	False	JUN	NoPeak
ENCFF000XCU_dedup.bam.motifs_1_TynnTGGAATGGnn	NA	NA	0.5	0.666666666666667	11.8094142720784	False	JUN	NoPeak
ENCFF000XCU_dedup.bam.motifs_2_CCTCAGGTGAw	NA	NA	0.5	0.666666666666667	12.8129997730725	False	JUN	NoPeak
ENCFF000YKL_dedup.bam.motifs_1_GnGCACnTTGGCy	NA	NA	-0.8	0.2	12.1202065578214	False	JUN	NoPeak
ENCFF002EGN_dedup.bam.motifs_0_CnAwTsCATTys	NA	NA	0.18516401995451	0.725428210410312	15.1092319799501	False	JUN	NoPeak
SRR032495_dedup.bam.motifs_1_rGmCmArGTGsG	NA	NA	-0.5	0.666666666666667	13.1550277859065	False	JUN	NoPeak
SRR501928_dedup.bam.motifs_0_GnsATTCCATTCCC	NA	NA	-0.380952380952381	0.351812553117565	13.3694126333173	False	JUN	NoPeak
SRR502066_dedup.bam.motifs_1_TnGTGTnTGTGy	NA	NA	-0.263477777620917	0.528366470576909	10.3171740007263	False	JUN	NoPeak
SRR502067_dedup.bam.motifs_1_nmTGGAATGGrA	NA	NA	-0.371428571428571	0.468478134110787	11.2312482096278	False	JUN	NoPeak
SRR5919364_dedup.bam.motifs_0_TynnnGCACTnTsk	NA	NA	-0.5	0.666666666666667	9.56885043110456	False	JUN	NoPeak
SRR5919364_dedup.bam.motifs_1_TTkGGCCrAGGTkG	NA	NA	-0.771428571428571	0.0723965014577259	15.0913526548402	False	JUN	NoPeak
SRR5919364_dedup.bam.motifs_4_GGGwTCACGCCw	NA	NA	0.630656223886891	0.128887695684958	17.9720121676815	False	JUN	NoPeak
SRR5919365_dedup.bam.motifs_4_yrGCTCAyGCCA	NA	NA	-0.289885517826224	0.577351787034875	14.1379160526351	False	JUN	NoPeak
SRR5919365_dedup.bam.motifs_5_yksTGkGAGGCwnkA	NA	NA	0.100457668294989	0.768846449249451	12.7839463664077	False	JUN	NoPeak
SRR5919366_dedup.bam.motifs_0_nnACGGGGTTnmCG	NA	NA	-0.283040342893768	0.129623567128655	11.8244513586322	False	JUN	NoPeak
SRR5919366_dedup.bam.motifs_1_TTGnCTCAGCCTCnsA	NA	NA	0.66688592885535	0.218893981313232	14.7229403547371	False	JUN	NoPeak
SRR5919366_dedup.bam.motifs_3_CwsnTGGGAGGCnr	NA	NA	0.637535577754862	0.173260315298534	12.9171017945494	False	JUN	NoPeak
MA1134.1_nATGAsTCATnn	NA	NA	-0.5	0.666666666666667	13.0904226481451	False	JUNB	JASPAR	NA
MA1137.1_nnrTGACTCATnn	NA	NA	-0.5	0.666666666666667	9.16654081916933	False	JUNB	JASPAR	NA
MA1145.1_nnrTGACGTCAynnn	597	0.00916515705118364	0.359300497407549	0.00282598814552253	13.20416079148	True	JUND	JASPAR	NA
MA1141.1_nnATGAGTCATnn	518	0.00795234732414259	0.73312532234766	2.11480079489613e-16	13.3046373600529	True	JUND	JASPAR	NA
MA1143.1_rTGACGTmAy	508	0.0077988271055298	0.718290686728485	4.03137257786422e-08	7.40354723377626	True	JUND	JASPAR	NA
MA0491.1_nrTGAsTCATn	433	0.00664742546593386	0.730296318419157	3.345550656634e-13	14.7279955002147	True	JUND	JASPAR	NA
MA1144.1_nATGACTCAT	419	0.00643249715987596	0.717378844025534	5.87863474772955e-12	12.956180259882	True	JUND	JASPAR	NA
MA1142.1_nrTGACTCAn	418	0.00641714513801468	0.708727314150207	1.60938518568586e-12	7.46290556044461	True	JUND	JASPAR	NA
MA0492.1_nnnrATGAyGTCATn	413	0.00634038502870828	0.271020722946339	0.0433444212693969	15.0211713127583	True	JUND	JASPAR	NA
Average_49_rTGACTCAy	391	0.00600264054776014	0.686050101613636	2.05620409349344e-10	9.91990692605921	True	JUND	NoPeak	NoPeak redundant motif
Average_10_rswTCAmGAyCTCG	NA	NA	-0.174949960782067	0.214787581555751	15.9961064801935	False	JUND	NoPeak
Average_12_AsnCnArGTGnnnsk	NA	NA	0.200314073088797	0.209208929958232	10.9156010032382	False	JUND	NoPeak
Average_13_GnnGATynCAGnnnn	NA	NA	-0.0672911201969228	0.728720977568412	10.0737711557861	False	JUND	NoPeak
Average_15_yGCCmCCTGGTG	NA	NA	-0.216364717960435	0.083431844050486	13.9698284019351	False	JUND	NoPeak
Average_20_nyysAGCTACTsnG	NA	NA	0.5	0.666666666666667	8.84426728744004	False	JUND	NoPeak
Average_24_yTkGCTTGAGCTCG	NA	NA	-0.0509416421804962	0.666442111681022	14.9885673169946	False	JUND	NoPeak
Average_27_GnCATTCCATTyyn	NA	NA	0.224678097396104	0.385956982618313	13.1181900037002	False	JUND	NoPeak
Average_29_ryrGCACTTkGks	NA	NA	0.203596464525254	0.628674673289039	8.17509345272081	False	JUND	NoPeak
Average_30_CGnnsCACTTnns	NA	NA	-0.381902176844465	0.177827763860854	8.28422039466264	False	JUND	NoPeak
Average_31_GynnCTCAGCCTCCCA	NA	NA	-0.0693731660339741	0.798499202242071	15.2350685173421	False	JUND	NoPeak
Average_32_mCwGCACTTTGGn	NA	NA	-0.258198889747161	0.741801110252839	14.6941210585776	False	JUND	NoPeak
Average_37_GsmTCnGCCTnGG	NA	NA	-0.0750484962878504	0.663552397155473	10.5520802621711	False	JUND	NoPeak
Average_39_nsrGGCTGCyynGC	NA	NA	-0.244573640447242	0.144597232997176	13.1838345625843	False	JUND	NoPeak
Average_40_rTTCCAyTCCrn	NA	NA	0.121212226416319	0.621085948700674	11.4776934647504	False	JUND	NoPeak
Average_42_GATynCAGnnG	NA	NA	0.0239525252382652	0.955106189878913	8.49648282942404	False	JUND	NoPeak
Average_43_sATTCCATTCsr	NA	NA	0.219261272880231	0.235971660081522	14.209581062076	False	JUND	NoPeak
Average_50_ssTGGGAGGCnGrr	NA	NA	-0.1	0.872888571569538	8.8471595532066	False	JUND	NoPeak
Average_52_rTGATGwCAT	NA	NA	0.276357014729061	0.0930432031019377	10.2182648387993	False	JUND	NoPeak
Average_5_nGCCnArGTGGkkT	NA	NA	-0.244792399757817	0.20060191660795	11.3919215790899	False	JUND	NoPeak
ENCFF000NDF_dedup.bam.motifs_0_nsACGGGGTTrs	NA	NA	0.254730563279416	0.20917514050731	6.28998089518673	False	JUND	NoPeak
ENCFF000NDF_dedup.bam.motifs_2_TGknGCACyTTGGsn	NA	NA	0.00789637379448429	0.967572274103999	14.1165878152464	False	JUND	NoPeak
ENCFF000NDF_dedup.bam.motifs_4_TGmkCTyGAkCTCC	NA	NA	-0.153896752812773	0.804828816608063	21.4851980452953	False	JUND	NoPeak
ENCFF000NDF_dedup.bam.motifs_5_rnnnGGGAGGCnGrr	NA	NA	0.4	0.6	10.446844641305	False	JUND	NoPeak
ENCFF000OPS_dedup.bam.motifs_0_nCATTCCAnTknA	NA	NA	0.121274665241676	0.55508724582148	8.50113200851112	False	JUND	NoPeak
ENCFF000OPS_dedup.bam.motifs_1_TCCnGrGTAGCTCAy	NA	NA	0.205613508320739	0.22895768985041	15.4597916710493	False	JUND	NoPeak
ENCFF000OPS_dedup.bam.motifs_2_TwGnCCAGCCTsnGCT	NA	NA	-0.164361345865298	0.591562201397931	13.4003653635484	False	JUND	NoPeak
ENCFF000OPS_dedup.bam.motifs_3_yGsCTCGkGAGsCG	NA	NA	-0.00236735126239689	0.982032226468876	15.7396342237065	False	JUND	NoPeak
ENCFF000OPS_dedup.bam.motifs_4_nsCTGAGGTsAnGs	NA	NA	-0.0722767262038587	0.775642322246956	12.3773158625227	False	JUND	NoPeak
ENCFF000QOB_dedup.bam.motifs_1_TCnnCCCGrGTTnrC	NA	NA	-0.0544334642525824	0.791701063300961	13.4291571399095	False	JUND	NoPeak
ENCFF000QOB_dedup.bam.motifs_4_GGTTCACGCCnC	NA	NA	0.156338435868874	0.409368018987674	15.3516942537339	False	JUND	NoPeak
ENCFF000XHO_dedup.bam.motifs_0_CCATTCCATTnCC	NA	NA	-0.0960813172400121	0.534980207618948	15.2368912955207	False	JUND	NoPeak
ENCFF000XHO_dedup.bam.motifs_1_TAACCnnAAsTGnT	NA	NA	-0.0296682036070818	0.883212661387142	17.6703853503191	False	JUND	NoPeak
SRR351876_dedup.bam.motifs_0_TnnnCTCAGCCTCssm	NA	NA	-0.0786301842027895	0.69083735695356	10.6372834040689	False	JUND	NoPeak
SRR351876_dedup.bam.motifs_2_TTsGAGAyCAGsT	NA	NA	0.0339502123751142	0.866495892217422	14.5780684922367	False	JUND	NoPeak
SRR502042_dedup.bam.motifs_0_TCGsTGTGTTG	NA	NA	-0.370220901061185	0.143532194238159	11.3467742879777	False	JUND	NoPeak
SRR502042_dedup.bam.motifs_1_ysATTsCATTnysG	NA	NA	0.227202415997571	0.142865422024475	14.3661121497428	False	JUND	NoPeak
SRR502042_dedup.bam.motifs_3_GnCTsTGCTGT	NA	NA	-0.0485527572171027	0.785099159313966	13.8658051551052	False	JUND	NoPeak
SRR502043_dedup.bam.motifs_0_GCCsATTCCATTnsm	NA	NA	-0.244982902778991	0.0662538781497882	15.4266062480684	False	JUND	NoPeak
SRR568182_dedup.bam.motifs_0_CGnAnCACyTTsr	NA	NA	0.610884008391678	0.0805418208097932	10.9450298479286	False	JUND	NoPeak
SRR568182_dedup.bam.motifs_1_TGnCTCAGCCTCsnm	NA	NA	0.251144170737473	0.456320664367211	11.1665471241294	False	JUND	NoPeak
SRR568183_dedup.bam.motifs_2_knkrTGACTCATnnsT	NA	NA	0.160779013860939	0.3488909121462	14.3030220747248	False	JUND	NoPeak
SRR577651_dedup.bam.motifs_0_AkssrGCTTCTyyCA	NA	NA	0.0470511769556969	0.75081620808957	16.0006991133345	False	JUND	NoPeak
SRR577651_dedup.bam.motifs_1_nnTGACTCAnkk	NA	NA	0.109863781270094	0.44754824729922	10.9153371674345	False	JUND	NoPeak
SRR577651_dedup.bam.motifs_3_CATTCCwTTCym	NA	NA	0.0879725506910551	0.755221056740337	14.2630788284801	False	JUND	NoPeak
SRR577659_dedup.bam.motifs_0_rnnnCACyTkGGnrG	NA	NA	-0.323282293574745	0.132404071802937	11.6291330586094	False	JUND	NoPeak
SRR577659_dedup.bam.motifs_1_wwnGAGrCCAGsmT	NA	NA	-1	0	9.6355518973745	False	JUND	NoPeak
SRR577659_dedup.bam.motifs_2_TnnTCCATnCCnnG	NA	NA	-0.0772307023475213	0.644893410738111	10.505012875551	False	JUND	NoPeak
SRR577997_dedup.bam.motifs_1_TnnCCCGGGTkGAyG	NA	NA	0.0388973179990652	0.797448038827144	14.2824693130721	False	JUND	NoPeak
SRR577997_dedup.bam.motifs_3_rnnTCAGCCTCmns	NA	NA	-0.948683298050514	0.0513167019494861	9.818024189493	False	JUND	NoPeak
SRR577997_dedup.bam.motifs_4_GsTGGCGCGATCT	NA	NA	0.0952384234083765	0.56951038279468	19.9459197490908	False	JUND	NoPeak
MA0493.2_nGGGyGGGG	NA	NA	-0.5	0.666666666666667	13.1106443620856	False	KLF1	JASPAR	NA
MA0657.1_nTGmCACGCCCCTTTTTG	NA	NA	0.392857142857143	0.383316870426973	20.5158935418108	False	KLF1	JASPAR	NA
MA0740.2_kGGGCGGGG	NA	NA	-0.6	0.4	13.4136335302252	False	KLF1	JASPAR	NA
MA0742.2_GGGGCGGGG	NA	NA	-0.5	0.666666666666667	14.2874286697558	False	KLF1	JASPAR	NA
MA1511.1_GmCACACCCmC	NA	NA	-0.5	0.666666666666667	13.3325924729487	False	KLF1	JASPAR	NA
MA1511.2_GGGGCGGGG	NA	NA	-0.5	0.666666666666667	13.844581690774	False	KLF1	JASPAR	NA
MA1512.1_nCCACGCCCmC	NA	NA	-0.5	0.666666666666667	13.255621579043	False	KLF1	JASPAR	NA
MA1513.1_nCCCCGCCCCn	NA	NA	-0.102597835208515	0.869597920518565	14.3653111250599	False	KLF1	JASPAR	NA
MA1511.1_GmCACACCCmC	NA	NA	-0.5	0.666666666666667	13.3325924729487	False	KLF10	JASPAR	NA
MA1512.1_nCCACGCCCmC	NA	NA	-0.6	0.4	13.255621579043	False	KLF11	JASPAR	NA
MA0657.1_nTGmCACGCCCCTTTTTG	NA	NA	-0.5	0.666666666666667	20.5158935418108	False	KLF13	JASPAR	NA
MA0741.1_GmCACGCCCCC	NA	NA	0.228071579392314	0.475879576157932	13.160865164722	False	KLF16	JASPAR	NA
MA0039.3_mCACACCCTnn	NA	NA	0.5	0.666666666666667	11.1436392919074	False	KLF4	JASPAR	NA
MA0039.4_nnCCCCACCCnn	NA	NA	0.6	0.284756979865294	10.9786835785866	False	KLF4	JASPAR	NA
SRR445818_dedup.bam.motifs_0_GGkGTGTGTnnCC	NA	NA	-0.0357142857142857	0.939408205471286	11.2803604020068	False	KLF4	NoPeak	NA
SRR445818_dedup.bam.motifs_1_GArGCCmArGTGmTG	NA	NA	0.5	0.666666666666667	17.0880962905263	False	KLF4	NoPeak	NA
SRR445818_dedup.bam.motifs_4_CmTGGrATGsAkCAC	NA	NA	0.8	0.2	17.5196766817909	False	KLF4	NoPeak	NA
MA1517.1_nrCCACGCCCn	NA	NA	0.4	0.6	11.4665798332637	False	KLF6	JASPAR	NA
MA1107.2_nnGCCACACCCACnnn	259	0.00461683808980552	0.678321678321678	0.0153173290532817	13.7759652834366	True	KLF9	JASPAR	NA
MA1107.1_nnCCACACCCACn	NA	NA	0.205195670417031	0.740581941591072	13.0860999090823	False	KLF9	JASPAR	NA
MA0495.1_nCTnAsTCAGCAnwwTnn	132	0.015291936978684	0.677810935401419	4.32114174858524e-07	13.8635943254911	True	MAFF	JASPAR	NA
MA0495.2_nwwnTGCTGAGTCAGCAnwwn	132	0.015291936978684	0.613289398781705	4.57888101587164e-06	16.3109159651504	True	MAFF	JASPAR	NA
MA0495.3_nwGTCAGCATTTTnnn	106	0.0122798887859129	0.52940293428655	0.00451627396404383	13.2637182137603	True	MAFF	JASPAR	NA
Average_5_wwnTGCTGAsTCAk	102	0.0118164967562558	0.595152745089067	0.000205089433839277	12.799150119291	True	MAFF	NoPeak	NoPeak redundant motif
Average_3_kyAGGGTyAkCA	NA	NA	0.450468731347779	0.310429301851323	13.0499859709411	False	MAFF	NoPeak
ENCFF000YSQ_dedup.bam.motifs_0_CsATTCsATTCnm	NA	NA	-0.866025403784439	0.333333333333333	13.104234505606	False	MAFF	NoPeak
SRR502429_dedup.bam.motifs_1_CATTCCATTCsAT	NA	NA	-0.485714285714286	0.328723032069971	18.3983724875869	False	MAFF	NoPeak
MA0659.1_nwwnTGCTGAsTCAGCAnwwn	446	0.00928470313931218	0.66566383045199	0.00135754689917029	16.3514097819893	True	MAFG	JASPAR	NA
MA0089.2_nnnATGACTCAGCAnw	415	0.00863935381796986	0.727512136731965	0.000415416290296093	17.7469688398365	True	MAFG	JASPAR	NA
MA0659.2_nAGTCAGCATTTnnn	368	0.00766092097593472	0.591208791208791	0.0259708136689625	13.0289564880782	True	MAFG	JASPAR	NA
MA0496.2_wwnTGCTGAsTCAGCAnww	1523	0.0110495233396695	0.615728749949405	6.56497324381171e-19	16.6538164959782	True	MAFK	JASPAR	NA
MA0496.1_mnnAsTCAGCAnwww	939	0.0068125426237358	0.643432805670819	2.60160294775784e-18	13.8685760185183	True	MAFK	JASPAR	NA
MA0496.3_nnmTGACTCAGCmnn	320	0.00232163326900474	0.597446273208416	1.84746463342306e-06	12.7077636095312	True	MAFK	JASPAR	NA
Average_19_nTGnTGACTCAGCATT	1181	0.00856827778342064	0.373114255268032	0.000196132203955964	18.4805685301139	True	MAFK	NoPeak	NoPeak de novo motif
Average_11_GmTGACTCAGCATT	983	0.00713176719822395	0.536962638810419	1.66097619029592e-05	15.8721933313711	True	MAFK	NoPeak	NoPeak redundant motif
Average_24_AwwnTGCTGAnTnA	922	0.00668920585631992	0.624430299315718	1.24193590270699e-15	11.8034313037102	True	MAFK	NoPeak	NoPeak redundant motif
Average_18_nCsATTCCATTCsA	NA	NA	-0.869656553478673	0.0243768916856908	13.210838889746	False	MAFK	NoPeak
Average_23_sATTCCATTCsAn	NA	NA	0.313216847817878	0.321524957476802	15.4416439701394	False	MAFK	NoPeak
Average_4_rrrAATGsAATkTy	NA	NA	0.0794702201902101	0.769860281071313	17.1388227167566	False	MAFK	NoPeak
Average_5_AGCAAAAwTGC	NA	NA	0.350496762722741	0.0730679352462317	14.8565094266222	False	MAFK	NoPeak
Average_9_TGATknCATTTTw	NA	NA	0.261158125985312	0.437935735183836	12.1274071824196	False	MAFK	NoPeak
ENCFF000XUK_dedup.bam.motifs_0_AGCAGwTTynGC	NA	NA	0.332655917168373	0.0508720429418075	12.8818605913558	False	MAFK	NoPeak
ENCFF002EMA_dedup.bam.motifs_1_wnkAwTnCwTTyyT	NA	NA	0.13986013986014	0.664633161792668	12.7015733665796	False	MAFK	NoPeak
ENCFF002EMA_dedup.bam.motifs_2_CwGmTGACwyAGn	NA	NA	0.266057455899027	0.0646336570079469	12.2098787789654	False	MAFK	NoPeak
SRR501992_dedup.bam.motifs_1_smksAnTCTGnn	NA	NA	0.249144211038161	0.0640701714968478	8.9639302787976	False	MAFK	NoPeak
SRR502217_dedup.bam.motifs_0_AsGmGTsAnCyGny	NA	NA	0.214285714285714	0.64451158102072	12.9611596325534	False	MAFK	NoPeak
SRR502217_dedup.bam.motifs_1_GnrTCACTTkGGCmT	NA	NA	0.0648012484803777	0.811548741660229	15.6271223474924	False	MAFK	NoPeak
SRR568150_dedup.bam.motifs_3_CATTCCATTCsAT	NA	NA	0.124082124979973	0.484449850352426	20.4392648417121	False	MAFK	NoPeak
UN0507.1_ACCGGAAACACGTGn	1159	0.0157949249093734	0.26236646634913	0.000102807120219415	21.0861658235385	True	MAX	JASPAR	NA
UN0532.1_nCCGGAAACACGTGn	980	0.0133555016489956	0.227417677916397	0.00185105258285916	17.005031063293	True	MAX	JASPAR	NA
MA0058.3_nnCACGTGnn	880	0.0119926953582818	0.571886065131731	1.09458648247289e-11	11.4348703180939	True	MAX	JASPAR	NA
MA0059.1_rAsCACGTGGT	864	0.0117746463517676	0.546835086992142	2.14395997539068e-10	14.2251941017115	True	MAX	JASPAR	NA
MA0058.1_nAnCACGTGn	798	0.0108751941998964	0.532717085045333	2.74544588995726e-08	12.669379589426	True	MAX	JASPAR	NA
MA0058.2_rrGCACATGk	645	0.00879010057510425	0.50224191238936	4.40847132675077e-06	13.0195698085243	True	MAX	JASPAR	NA
Average_19_TsnGCCACGTGnT	753	0.0102619313690752	0.327936106701369	0.000157569022304036	10.8999937213984	True	MAX	NoPeak	NoPeak redundant motif
Average_10_smTTCCATTCsAT	NA	NA	-0.429023609347877	0.00168185285665139	18.4352697998919	False	MAX	NoPeak
Average_11_sCATGCTGyTns	NA	NA	0.0570137148556265	0.685110843020906	11.8243988384818	False	MAX	NoPeak
Average_12_TnnTTCCAyTCnnnn	NA	NA	-0.407023543593359	0.0434537590495284	10.6290740886065	False	MAX	NoPeak
Average_14_CsnAsCACnTGGkr	NA	NA	0.205409914016321	0.347086907987886	9.89367895142483	False	MAX	NoPeak
Average_16_GyGkGTGsnGC	NA	NA	0.04137961343038	0.684252395483392	9.4651475341451	False	MAX	NoPeak
Average_17_GwGGCTGrTCTnsA	NA	NA	0.205078820391059	0.372513612681316	12.6151914704985	False	MAX	NoPeak
Average_1_TnTGTTCTCACGT	NA	NA	0.14657731679368	0.267953203544278	18.6759820880246	False	MAX	NoPeak
Average_3_TCnTCnGCCTCCnsk	NA	NA	0.0824521076944713	0.389612990857758	11.4297347243292	False	MAX	NoPeak
Average_4_GynnCTyGGGAGGmyA	NA	NA	-0.0588612655257285	0.748968570556531	13.1582118856088	False	MAX	NoPeak
Average_5_TysGAkynCAGnsr	NA	NA	-0.7	0.188120404374187	12.7625668991589	False	MAX	NoPeak
Average_9_TsnnGCACATGTnTGn	NA	NA	0.179347412762182	0.194410522051909	12.6306257456697	False	MAX	NoPeak
SRR501977_dedup.bam.motifs_0_GArsCCCAnGTGnTC	NA	NA	-0.259809709803994	0.0145045776697895	17.1880378362086	False	MAX	NoPeak
SRR501977_dedup.bam.motifs_1_snGGAGGCCGAny	NA	NA	-0.104671288822902	0.355478269435715	8.94029776215332	False	MAX	NoPeak
SRR501977_dedup.bam.motifs_2_TrwTCCAyyCCAw	NA	NA	-0.21108869804135	0.271685768311516	13.2139331935162	False	MAX	NoPeak
SRR502022_dedup.bam.motifs_2_GkGCTGAGGCmmr	NA	NA	-0.0657039978678404	0.60017423576217	10.6701615551783	False	MAX	NoPeak
SRR502022_dedup.bam.motifs_4_ATGGAATGGAk	NA	NA	-0.043113653285183	0.802843665329202	12.8293955152829	False	MAX	NoPeak
SRR502080_dedup.bam.motifs_0_CsATnCCATkyks	NA	NA	0.22828927373831	0.0743234297683754	14.3947328977668	False	MAX	NoPeak
SRR502080_dedup.bam.motifs_1_TGCrsCACrTGkn	NA	NA	0.126414177671255	0.32351688395004	15.7278466758356	False	MAX	NoPeak
SRR502482_dedup.bam.motifs_1_AnCATGCTGGTTy	NA	NA	0.138105919715053	0.408307329544129	12.3837961456584	False	MAX	NoPeak
SRR502482_dedup.bam.motifs_2_TCknCATkCCAyGk	NA	NA	0.0877643157352418	0.486934710539516	14.8475704161346	False	MAX	NoPeak
SRR502482_dedup.bam.motifs_3_CryGTTCyCACnk	NA	NA	-0.0335199870787869	0.77526408237092	15.0250472340541	False	MAX	NoPeak
SRR502549_dedup.bam.motifs_2_mnCTAACCCTnAC	NA	NA	0.0272337022322081	0.864066636719508	11.1817040297273	False	MAX	NoPeak
SRR502549_dedup.bam.motifs_3_ksnTTCCATkCnnT	NA	NA	-0.0103143835136092	0.945760088814369	14.1434289532128	False	MAX	NoPeak
SRR502549_dedup.bam.motifs_4_GnyGGCCTCsCyT	NA	NA	0.0195016839428615	0.864547630697567	14.3883417666897	False	MAX	NoPeak
SRR577668_dedup.bam.motifs_1_CCAAAGTGCTGsnAn	NA	NA	0.00231810256581301	0.993724880113748	15.5165908875038	False	MAX	NoPeak
SRR577668_dedup.bam.motifs_2_swnTGGGAGGnCn	NA	NA	-0.0186989398001691	0.956482705987736	10.4978815436413	False	MAX	NoPeak
SRR577936_dedup.bam.motifs_1_GkynCAGsTrCTkrG	NA	NA	-0.0972682080595057	0.433597291303857	11.9908538506565	False	MAX	NoPeak
SRR577936_dedup.bam.motifs_2_nkCCCAnGTGnnT	NA	NA	0.245000283237927	0.0591995905882962	10.5531915921094	False	MAX	NoPeak
SRR577936_dedup.bam.motifs_3_nkGATyACAGGyGT	NA	NA	0.01652165040278	0.930947056507921	13.7016906154337	False	MAX	NoPeak
SRR577936_dedup.bam.motifs_4_wssTGGGAGGCnGGw	NA	NA	0.068969163737285	0.676534849693071	11.0168270481079	False	MAX	NoPeak
SRR577940_dedup.bam.motifs_1_GAnGCCmAnGTGrkrC	NA	NA	0.182546035543296	0.0598444775307092	15.7911305920612	False	MAX	NoPeak
SRR577940_dedup.bam.motifs_2_CnnGGCwGGAGnTsr	NA	NA	0.227523233241405	0.253723886737187	11.4742511676845	False	MAX	NoPeak
SRR577940_dedup.bam.motifs_3_CksGGATyACnw	NA	NA	0.026082089844851	0.837901045764941	10.9713577288261	False	MAX	NoPeak
SRR577941_dedup.bam.motifs_0_CmnnnCACnTGGkC	NA	NA	0.0130506104918009	0.900109502542172	13.6613347889497	False	MAX	NoPeak
SRR577941_dedup.bam.motifs_2_GTsGATknCAGGm	NA	NA	-0.0582588198648188	0.607728905382589	12.04885594214	False	MAX	NoPeak
SRR577941_dedup.bam.motifs_3_GnnsGAGGCnrrGG	NA	NA	0.316806408341593	0.269765988203754	12.5902434051981	False	MAX	NoPeak
SRR578012_dedup.bam.motifs_1_CrnGGCTGAGGyGrG	NA	NA	0.03906521507465	0.670531000277976	12.5841124864589	False	MAX	NoPeak
SRR578012_dedup.bam.motifs_2_GCmmnTyGGGAGnmC	NA	NA	-0.4	0.6	16.3478679121159	False	MAX	NoPeak
SRR578012_dedup.bam.motifs_3_TsGATymCAGnC	NA	NA	-0.369727477982099	0.236851935503342	14.3994037183755	False	MAX	NoPeak
MA1522.1_nnCCCCTCCCn	NA	NA	-0.112905255880242	0.559800215960961	13.9673855183621	False	MAZ	JASPAR	NA
Average_1_CmyTCCAyTCsA	NA	NA	0	1	12.5200032139259	False	MAZ	NoPeak	NA
Average_2_CCATTCCATTCsn	NA	NA	-0.8	0.00962792472537983	14.3496891383784	False	MAZ	NoPeak	NA
SRR502059_dedup.bam.motifs_1_AnsCCrCCTssrG	NA	NA	-0.24723415554661	0.338722383790782	13.7198562917224	False	MAZ	NoPeak	NA
SRR502059_dedup.bam.motifs_2_CTTGGCCTCCsn	NA	NA	0.367205403118261	0.217103914721859	13.4805282339016	False	MAZ	NoPeak	NA
SRR502060_dedup.bam.motifs_1_GnCCGCCTCnrsT	NA	NA	-0.301112567362948	0.162652058730029	13.5578155920195	False	MAZ	NoPeak	NA
SRR502060_dedup.bam.motifs_2_nCCTsCTGGyA	NA	NA	0.273293243383272	0.272509370923314	11.3006074527744	False	MAZ	NoPeak	NA
SRR502060_dedup.bam.motifs_4_GCGCCnyCTGG	NA	NA	0.149910819228072	0.382844281509984	17.4060086332588	False	MAZ	NoPeak	NA
SRR502060_dedup.bam.motifs_5_TGsTGCCCCCTG	NA	NA	0.117791499711351	0.652532527191429	15.2882485263592	False	MAZ	NoPeak	NA
MA0052.2_nkCTAAAAATAGmnn	NA	NA	0.8	0.2	14.9639514311485	False	MEF2A	JASPAR	NA
MA0052.4_nnCTAAAAATAGnnn	NA	NA	0.5	0.666666666666667	12.4024351881271	False	MEF2A	JASPAR	NA
Average_1_ArynCCnGCCTsnGCT	NA	NA	0.5	0.666666666666667	13.1352439094961	False	MEF2A	NoPeak	NA
Average_3_syAwTCCATyynn	NA	NA	-0.8	0.2	9.13751340217993	False	MEF2A	NoPeak	NA
ENCFF000NXC_dedup.bam.motifs_3_GTyAGTAGAGATG	NA	NA	0.5	0.666666666666667	14.5441115025865	False	MEF2A	NoPeak	NA
ENCFF000QCH_dedup.bam.motifs_4_GskGwGGTCAGsT	NA	NA	0	1	13.3661256092947	False	MEF2A	NoPeak	NA
ENCFF000QCI_dedup.bam.motifs_2_yryCCrCCTkGG	NA	NA	0.5	0.666666666666667	16.5050333137962	False	MEF2A	NoPeak	NA
SRR351595_dedup.bam.motifs_1_AAnCCTGACCTnmA	NA	NA	-1	0	13.1483256173518	False	MEF2A	NoPeak	NA
SRR351840_dedup.bam.motifs_1_ATkCsAGGCyGrkC	NA	NA	-1	0	11.0142793965225	False	MEF2A	NoPeak	NA
SRR351840_dedup.bam.motifs_2_TGkyGGGAGGnnA	NA	NA	-1	1.40426542205437e-24	14.0489811089083	False	MEF2A	NoPeak	NA
SRR577877_dedup.bam.motifs_1_CCGCCGAGGTGG	NA	NA	0.182371663104019	0.614067751495504	15.4135230398257	False	MEF2A	NoPeak	NA
SRR577877_dedup.bam.motifs_3_GTGTnATCCCAwwG	NA	NA	0.166666666666667	0.693238811728395	15.1314105210426	False	MEF2A	NoPeak	NA
MA0620.3_nnnnrTCACGTGAynnnn	537	0.0101116613629088	0.672689995124997	8.79342252879997e-05	13.0381564030074	True	MITF	JASPAR	NA
MA0620.2_nnnnGTCACGTGACnnnn	501	0.00943378462349596	0.681784756280911	4.64881552876159e-05	14.4748175273233	True	MITF	JASPAR	NA
MA0825.1_nnCACGTGnn	1349	0.0102259719979684	0.471789196320573	0.000362113436582365	11.1653871078417	True	MNT	JASPAR	NA
Average_3_CCACGTGnT	920	0.00697397645524905	0.778349095540374	1.56833397920759e-07	12.3315245796327	True	MNT	NoPeak	NoPeak redundant motif
Average_4_mnCAyGTGTnCw	NA	NA	0.0800734094677813	0.691349652750002	11.2307680232765	False	MNT	NoPeak
MA1108.1_nnnCCACGTGsnn	385	0.01207540068375	0.67850675055447	8.44122687433303e-08	11.412918187506	True	MXI1	JASPAR	NA
MA1108.2_nnCACATGnn	NA	NA	-0.0132940743955291	0.961027345615388	10.846201020394	False	MXI1	JASPAR	NA
Average_3_nnCCACGTGnT	338	0.0106012608600194	0.572162990731629	0.000622737001951092	14.1452707401893	True	MXI1	NoPeak	NoPeak accessory motif
Average_5_nnCsATTCCATTCsm	242	0.00759025185835712	0.603512487007353	0.0377316690424937	15.6500664274771	True	MXI1	NoPeak	NoPeak de novo motif
Average_2_GCmTkCCAnTCnrT	NA	NA	-0.175131617084587	0.586157732126183	15.2465224186321	False	MXI1	NoPeak
Average_4_CATTsCATTCsAT	NA	NA	-0.110518853671248	0.694978061395242	14.1432673896209	False	MXI1	NoPeak
ENCFF000XVA_dedup.bam.motifs_1_sCAGGwGGCksrrG	NA	NA	-0.265160691221678	0.123695691516758	13.3495232818003	False	MXI1	NoPeak
ENCFF000XVA_dedup.bam.motifs_2_ATnnGCCCAGGyG	NA	NA	-0.0808447089171284	0.802769837813892	12.8623980438126	False	MXI1	NoPeak
ENCFF000ZRG_dedup.bam.motifs_0_CTTGnCCACsTGynT	NA	NA	0.1342887564934	0.633256314921233	19.9395733438588	False	MXI1	NoPeak
ENCFF000ZRG_dedup.bam.motifs_1_ykkCCAAGGnA	NA	NA	-0.485666202051373	0.0664572086863081	10.4615379543089	False	MXI1	NoPeak
SRR502259_dedup.bam.motifs_1_TsCCTTGGCCTsnGT	NA	NA	0.250193421787604	0.227731913534366	14.2347016765971	False	MXI1	NoPeak
SRR502259_dedup.bam.motifs_2_wkCCACCTGn	NA	NA	0.128373512257738	0.540838683964121	9.61092337709819	False	MXI1	NoPeak
SRR568145_dedup.bam.motifs_0_GAkCCmmCnTGnT	NA	NA	0.476703657224899	0.194486984605891	15.1408453256448	False	MXI1	NoPeak
SRR568145_dedup.bam.motifs_1_GyrwTCCAnTCyr	NA	NA	-0.518999296107682	0.124242939120372	16.1026731093032	False	MXI1	NoPeak
SRR568145_dedup.bam.motifs_2_CTCGTGATCyGCCs	NA	NA	0.51142085677449	0.107849509976266	21.8048547172063	False	MXI1	NoPeak
SRR568145_dedup.bam.motifs_3_TGnTCCGCCTCskC	NA	NA	-0.134538104736428	0.378248654164538	18.0472467418924	False	MXI1	NoPeak
SRR568146_dedup.bam.motifs_0_rsCCmArGTGnTsG	NA	NA	0.54013147775426	0.166987624732154	14.22626034857	False	MXI1	NoPeak
SRR568146_dedup.bam.motifs_1_CwnGTGCTGGGnnnT	NA	NA	-0.210022284929667	0.324617929524004	11.997910686423	False	MXI1	NoPeak
SRR568146_dedup.bam.motifs_2_GCmTTCCAnTCTmCT	NA	NA	-0.2	0.747060078104662	16.3965967390952	False	MXI1	NoPeak
SRR568146_dedup.bam.motifs_3_nmTCnGCCTCrrs	NA	NA	0.126096907511264	0.585996245790147	11.199086694328	False	MXI1	NoPeak
SRR568181_dedup.bam.motifs_0_TGsCCACGTGyT	NA	NA	0.028878937944311	0.898486437050761	14.1273760746123	False	MXI1	NoPeak
UN0574.1_AGGTGTGACsGTTn	627	0.007657734678424	0.59185954406535	0.0257662783810139	17.7088293034194	True	MYB	JASPAR	NA
MA0100.3_nnCAACTGnn	NA	NA	-0.0411449674460213	0.884245493504874	11.2618834389991	False	MYB	JASPAR	NA
MA0776.1_ACCGTTAACsGy	NA	NA	-0.0289885517826224	0.956529352389841	15.280812744486	False	MYB	JASPAR	NA
MA0777.1_rrCCGTTAAACnGyy	NA	NA	0.357197950338421	0.0796172593707223	16.7738931200209	False	MYB	JASPAR	NA
Average_2_GmsATTyCmTTyy	NA	NA	-1	0	10.1675800396672	False	MYB	NoPeak	NA
Average_3_mnATTyCwTTnyT	NA	NA	0.5	0.391002218955771	9.25696690079124	False	MYB	NoPeak	NA
SRR1522116_dedup.bam.motifs_0_TGnTTGTGGTTwnGk	NA	NA	0.571428571428572	0.180201988911527	13.1019121720982	False	MYB	NoPeak	NA
SRR1522116_dedup.bam.motifs_2_AAGTnAAAAAGnTk	NA	NA	-1	1.40426542205437e-24	15.036140524565	False	MYB	NoPeak	NA
SRR1522117_dedup.bam.motifs_0_CwrACTTTTTny	NA	NA	0.632455532033676	0.367544467966324	11.2157889579332	False	MYB	NoPeak	NA
SRR1522117_dedup.bam.motifs_1_wGGnTGTGGTTnnGA	NA	NA	0.464285714285714	0.293934107600252	12.5927649992028	False	MYB	NoPeak	NA
SRR1522117_dedup.bam.motifs_3_mnGCACCTGnk	NA	NA	0.280607797482853	0.311036624501606	11.3707354514432	False	MYB	NoPeak	NA
SRR1603651_dedup.bam.motifs_0_yTTkTknTTTC	NA	NA	0.5	0.666666666666667	11.7801601411399	False	MYB	NoPeak	NA
MA0777.1_rrCCGTTAAACnGyy	NA	NA	-0.139393939393939	0.700931884910058	16.7738931200209	False	MYBL2	JASPAR	NA
MA0147.3_nnCCACGTGCnn	627	0.0137774945615153	0.431494935663525	0.000171975452094426	11.1600664548688	True	MYC	JASPAR	NA
MA0104.4_nnCCACGTGGnn	625	0.0137335472104419	0.59739136209248	1.49361295363599e-07	11.8455659983067	True	MYC	JASPAR	NA
MA0059.1_rAsCACGTGGT	575	0.0126348634336065	0.430478400786514	0.00129319583529065	14.2251941017115	True	MYC	JASPAR	NA
Average_17_sGCCACGTGnT	503	0.0110527587949636	0.335762754462947	0.00667997790117485	11.7326365132442	True	MYC	NoPeak	NoPeak de novo motif
Average_21_GCCACGTGnkT	369	0.00810828627304489	0.334777403759209	0.0428325136861107	11.8697334751075	True	MYC	NoPeak	NoPeak accessory motif
SRR357454_dedup.bam.motifs_0_syrCTGAGmTTGTG	252	0.00553736623525017	0.666666666666667	0.0498672305688851	16.7477639507142	True	MYC	NoPeak	NoPeak de novo motif
ENCFF000YMB_dedup.bam.motifs_1_GwGGATyACAGsns	231	0.00507591904897932	0.445690882176179	0.0093378855873904	12.598099806511	True	MYC	NoPeak	NoPeak de novo motif
Average_5_nGrGGsTGGTCkyrA	84	0.00184578874508339	0.962351520069081	3.2858564597695e-05	11.0714291145289	True	MYC	NoPeak	NoPeak de novo motif
Average_10_TnGCCTCCCrnsnTG	NA	NA	-0.240608021040594	0.336170929138998	17.0697120130746	False	MYC	NoPeak
Average_11_TynGGTGACAGrnG	NA	NA	-0.300886264855507	0.257463104889	12.1983973198671	False	MYC	NoPeak
Average_13_TyAGkAGAGAyG	NA	NA	-0.566306163936459	0.143354053010484	12.7897226947814	False	MYC	NoPeak
Average_15_GmnTGCAGTGGnGsk	NA	NA	0.0913885418389065	0.709826002336137	10.0088457144097	False	MYC	NoPeak
Average_18_ynGGCTCACknGww	NA	NA	-0.202919862478357	0.699797968157019	7.483123245264	False	MYC	NoPeak
Average_20_sAnCTCnGCCTCssm	NA	NA	0.389633757014407	0.15111448706359	10.4604628332246	False	MYC	NoPeak
Average_22_CsATTCCATTsC	NA	NA	0.0180023908762731	0.949226128030012	13.4759827512005	False	MYC	NoPeak
Average_23_GsnskrGsTCAnsnG	NA	NA	0.0106711858477203	0.93330348572089	9.94198260295201	False	MYC	NoPeak
Average_26_CATTCCATTCnm	NA	NA	0.552306089778777	0.123076629934238	9.45888938600111	False	MYC	NoPeak
Average_2_ArTnCCnGCCTGnrnT	NA	NA	0.157756736577104	0.396670212011186	13.0090071379641	False	MYC	NoPeak
Average_7_wGGCGnGATsG	NA	NA	-0.213263018612965	0.445372362303871	12.9056612308558	False	MYC	NoPeak
ENCFF000RZC_dedup.bam.motifs_0_nkCCnArGTGnnGn	NA	NA	-0.410045430290304	0.273029747143772	8.44304598911188	False	MYC	NoPeak
ENCFF000RZC_dedup.bam.motifs_1_ynsAGGCGGAGnTyn	NA	NA	0.25521491604126	0.322845784265937	10.8982760891087	False	MYC	NoPeak
ENCFF000RZC_dedup.bam.motifs_3_AnssTGGGAGGCnGr	NA	NA	-0.170782512765993	0.685954752941133	12.0999214764765	False	MYC	NoPeak
ENCFF000RZC_dedup.bam.motifs_4_GwnTkGCTTGAwCTy	NA	NA	-0.9	0.0373860734684987	15.0923426557918	False	MYC	NoPeak
ENCFF000YMB_dedup.bam.motifs_0_AACAGrsCGAGGyA	NA	NA	0.0482244870201967	0.835556541677092	15.0119661192911	False	MYC	NoPeak
ENCFF000YMB_dedup.bam.motifs_2_ssCCAnGTGCTGGG	NA	NA	-0.135957283734679	0.629001448690841	17.491262500658	False	MYC	NoPeak
ENCFF000YMB_dedup.bam.motifs_3_ykyTGGGAGGCyrrA	NA	NA	-0.8	0.2	15.9244428125384	False	MYC	NoPeak
ENCFF000YMC_dedup.bam.motifs_1_nTCACnCwGnsT	NA	NA	0.0572951207421151	0.755442524754921	11.166472190663	False	MYC	NoPeak
ENCFF000YMC_dedup.bam.motifs_2_GwGGCACGTGT	NA	NA	0.0104712151682094	0.95620414199738	15.5075251266224	False	MYC	NoPeak
ENCFF000YMC_dedup.bam.motifs_4_GynGAGGTCAGAG	NA	NA	-0.198347860074207	0.515951994239241	15.72292333177	False	MYC	NoPeak
ENCFF000ZHC_dedup.bam.motifs_1_ATnnGyATATnTn	NA	NA	-0.153896752812773	0.804828816608063	10.2891731426088	False	MYC	NoPeak
ENCFF000ZHC_dedup.bam.motifs_4_nwTTnyATTmCw	NA	NA	-0.4	0.6	12.2399057865459	False	MYC	NoPeak
ENCFF000ZMM_dedup.bam.motifs_0_TsmCmAGGTGGCkT	NA	NA	0.19036024624284	0.341568040979377	16.405918966582	False	MYC	NoPeak
ENCFF000ZMM_dedup.bam.motifs_1_ArnTGGmATGGnny	NA	NA	-0.506627942664771	0.0452116495947385	10.1809123263145	False	MYC	NoPeak
ENCFF000ZMM_dedup.bam.motifs_2_snnnCAsGyGGnn	NA	NA	0.04222338248795	0.778096963433421	9.99899243072385	False	MYC	NoPeak
ENCFF000ZMM_dedup.bam.motifs_3_ssnGGAGGTCAGnnG	NA	NA	0.145069774692707	0.405698563576185	11.8837489069715	False	MYC	NoPeak
ENCFF000ZMM_dedup.bam.motifs_4_ynGGTGGCTCAnk	NA	NA	0.127594722706575	0.426615800495682	10.4815670943493	False	MYC	NoPeak
SRR032509_dedup.bam.motifs_3_ymrCTCTGTnrC	NA	NA	-0.0274690442610607	0.898615862043506	13.8160018793813	False	MYC	NoPeak
SRR032510_dedup.bam.motifs_0_GrGCwsAkGTn	NA	NA	0.0805010232639547	0.775495892689894	11.0502331477153	False	MYC	NoPeak
SRR032510_dedup.bam.motifs_2_CCTGTrATCCCmT	NA	NA	-0.257142857142857	0.622787172011662	15.5910416334882	False	MYC	NoPeak
SRR032510_dedup.bam.motifs_3_GnnCACkTGrkCC	NA	NA	0.145695403682052	0.590304516433034	15.6451621009191	False	MYC	NoPeak
SRR299018_dedup.bam.motifs_0_yGnGCCACnGkkG	NA	NA	0.0394773990845875	0.778974196114446	9.75866678761931	False	MYC	NoPeak
SRR299018_dedup.bam.motifs_1_nnGGsTGGAGnGs	NA	NA	0.258198889747161	0.741801110252839	8.01850396158324	False	MYC	NoPeak
SRR299018_dedup.bam.motifs_2_GnGGATyACwT	NA	NA	0.357142857142857	0.431611352038328	10.5261728348066	False	MYC	NoPeak
SRR299019_dedup.bam.motifs_1_TCCnCGTGnTCCGC	NA	NA	0.0692351597137241	0.546961410608777	19.1605358739346	False	MYC	NoPeak
SRR299019_dedup.bam.motifs_2_CksssAGGCkGAGs	NA	NA	-0.107644670370663	0.492036222949163	11.3915552378194	False	MYC	NoPeak
SRR357454_dedup.bam.motifs_2_GsTCCAyTCCAy	NA	NA	0.264554269750376	0.259669949802739	14.7082363861927	False	MYC	NoPeak
SRR357514_dedup.bam.motifs_0_GCmsCCTGnrnTssC	NA	NA	-0.473821387484537	0.0259056478109829	14.7930948409419	False	MYC	NoPeak
SRR357514_dedup.bam.motifs_1_nGCGCGkTGGA	NA	NA	-0.126899395480317	0.295173912255174	9.09123241245333	False	MYC	NoPeak
SRR357514_dedup.bam.motifs_3_GGCnTGnGCCACnkGs	NA	NA	-0.0569352476539827	0.760958829207251	17.7426406230798	False	MYC	NoPeak
SRR357515_dedup.bam.motifs_0_TnsAGCACkTksG	NA	NA	0.0951195059271353	0.575477371778738	11.1197689488402	False	MYC	NoPeak
SRR357515_dedup.bam.motifs_4_TyyGTsAyCCrG	NA	NA	-0.116977789781476	0.643896484504655	14.3847189122883	False	MYC	NoPeak
SRR357515_dedup.bam.motifs_5_TnGCCTCCyrrGkT	NA	NA	0.376162619751507	0.254212113956085	18.2382486782462	False	MYC	NoPeak
SRR445819_dedup.bam.motifs_0_mnGyGTGTGnwk	NA	NA	-0.0935858137264056	0.678694826692519	8.8520581525725	False	MYC	NoPeak
SRR445819_dedup.bam.motifs_3_GnTGGmATGswTy	NA	NA	-0.0331496772065898	0.914386311376609	11.611105105353	False	MYC	NoPeak
SRR445819_dedup.bam.motifs_4_nCATGTTCTCAyGC	NA	NA	0.0924784173225356	0.690117480671083	16.7258671137517	False	MYC	NoPeak
SRR502211_dedup.bam.motifs_3_TyrCTCTGTCwCT	NA	NA	-0.0106778470847004	0.973726480037516	15.8615100410933	False	MYC	NoPeak
SRR502212_dedup.bam.motifs_0_CCGCCAyGTGyTG	NA	NA	0.246099660226176	0.0538398670539046	13.4607733099667	False	MYC	NoPeak
SRR502212_dedup.bam.motifs_1_yyCCAGCCTGknAT	NA	NA	0.347048855849049	0.205030634800828	13.1700868553009	False	MYC	NoPeak
SRR502212_dedup.bam.motifs_2_TyrGGTGACAGAG	NA	NA	-0.226501819044234	0.255919303301147	13.976594508804	False	MYC	NoPeak
SRR502421_dedup.bam.motifs_2_CmTTCCATTCsAT	NA	NA	0.16621072552527	0.587338714504927	20.6509483830794	False	MYC	NoPeak
SRR502695_dedup.bam.motifs_0_snsCAnGTGrTCyrC	NA	NA	0.00219118123821333	0.991170790645034	13.9148180006596	False	MYC	NoPeak
SRR502695_dedup.bam.motifs_2_TGGnATGGnmT	NA	NA	-0.425581159304217	0.129231390123186	10.133310169758	False	MYC	NoPeak
SRR502695_dedup.bam.motifs_3_CnskCnACCTCCnsG	NA	NA	-0.0282430771763194	0.790431490676262	14.1291199464952	False	MYC	NoPeak
SRR5136490_dedup.bam.motifs_0_sCrwTCCAyTsyC	NA	NA	0.0681318681318681	0.816983879781792	12.4437707259151	False	MYC	NoPeak
SRR5136490_dedup.bam.motifs_2_yCnGCCTsnsCT	NA	NA	0.173666774673366	0.290364253529323	11.3584812651663	False	MYC	NoPeak
SRR5136490_dedup.bam.motifs_3_ksCnGAGGTsATss	NA	NA	-0.312660217119239	0.0925268179618331	14.8074760324318	False	MYC	NoPeak
SRR566753_dedup.bam.motifs_0_TnrCCTCCTGGGnnkT	NA	NA	-0.0782879829180667	0.709914151202735	15.1542310698867	False	MYC	NoPeak
SRR566753_dedup.bam.motifs_2_TCGkGATnTGCnnC	NA	NA	0.132842232831014	0.62381639654236	15.9620914713134	False	MYC	NoPeak
SRR566753_dedup.bam.motifs_3_wmCACACACy	NA	NA	-0.642857142857143	0.119392373427411	8.60443791488387	False	MYC	NoPeak
SRR575112_dedup.bam.motifs_0_CyCAGGAGrnTsrCT	NA	NA	0.199650043476429	0.533867048433135	11.0867634825214	False	MYC	NoPeak
SRR575112_dedup.bam.motifs_1_GmnTGCnGTGGynyG	NA	NA	0.252747252747253	0.404774071270947	10.9311619580197	False	MYC	NoPeak
SRR575112_dedup.bam.motifs_3_ACnTGGGAGGCnGrr	NA	NA	-0.648674973140803	0.114995981356126	14.7360073191413	False	MYC	NoPeak
MA0056.2_nnAATCCCCAnnn	NA	NA	-0.1	0.872888571569538	11.2615707584119	False	MZF1	JASPAR	NA
MA0625.1_wnTTTCCrnn	NA	NA	0.314285714285714	0.544093294460641	8.84637009126506	False	NFATC3	JASPAR	NA
MA0625.2_nyGGAAAnn	NA	NA	-0.200838578101374	0.604359354521495	8.40152800012893	False	NFATC3	JASPAR	NA
MA0089.2_nnnATGACTCAGCAnw	442	0.009176407083688	0.916777948820698	1.11906357715264e-12	17.7469688398365	True	NFE2	JASPAR	NA
MA0501.1_ATGACTCAGCAnwTn	386	0.00801378537172753	0.898165924701721	8.99975844335642e-11	17.62062019813	True	NFE2	JASPAR	NA
MA0841.1_nATGACTCATs	249	0.00516951439782424	0.683333333333333	0.0424422720870723	16.8948009250709	True	NFE2	JASPAR	NA
MA0150.1_rTGACwmAGCA	244	0.00506570888782777	0.815013730268669	0.000214236770646409	14.3829596179374	True	NFE2	JASPAR	NA
ENCFF001RUJ_dedup.bam.motifs_1_GnnrTGACTCAGCAnT	389	0.00807606867772541	0.546822152247002	0.0125961513041555	14.7032890420929	True	NFE2	NoPeak	NoPeak accessory motif
ENCFF118PSY_dedup.bam.motifs_1_AnnATGACTCAGCArw	357	0.007411713413748	0.835052452008503	5.6914194946874e-05	19.2857708533425	True	NFE2	NoPeak	NoPeak accessory motif
ENCFF001RUJ_dedup.bam.motifs_2_CnTkyCATTCmw	234	0.00485809786783482	0.714285714285714	0.0465282322841672	13.3858490689143	True	NFE2	NoPeak	NoPeak de novo motif
ENCFF001RUJ_dedup.bam.motifs_0_GTCnTCCTGrnT	NA	NA	-0.535714285714286	0.215217455678013	8.55499024690746	False	NFE2	NoPeak
ENCFF001RUJ_dedup.bam.motifs_3_CGTsATCTGCCy	NA	NA	0.578589200424321	0.0622072954105429	15.6388076353343	False	NFE2	NoPeak
ENCFF001RUN_dedup.bam.motifs_0_GyCATTCCATTnnA	NA	NA	0.5	0.666666666666667	15.8523835813399	False	NFE2	NoPeak
ENCFF001RUN_dedup.bam.motifs_2_GknrTGACTCAGCms	NA	NA	-0.771428571428571	0.0723965014577259	14.1781156190723	False	NFE2	NoPeak
ENCFF001RUN_dedup.bam.motifs_3_GTmrTGATCTGmnT	NA	NA	0.2	0.747060078104662	17.5252277221619	False	NFE2	NoPeak
ENCFF118PSY_dedup.bam.motifs_0_GyCATkCCwTGAC	NA	NA	0.7	0.188120404374187	14.3328659621416	False	NFE2	NoPeak
ENCFF719JFL_dedup.bam.motifs_0_TTsTGwGTsAy	NA	NA	0.682646969290558	0.0620926923823171	11.7585318562575	False	NFE2	NoPeak
ENCFF719JFL_dedup.bam.motifs_1_GynAGTCATsnw	NA	NA	0.119271074555356	0.726871690939348	12.474557290242	False	NFE2	NoPeak
ENCFF908GXH_dedup.bam.motifs_0_sTnGCnGCCTyGk	NA	NA	0.423076923076923	0.149748541554968	11.9452945464666	False	NFIA	NoPeak	NA
ENCFF908GXH_dedup.bam.motifs_1_rnskCAGGTGnnrG	NA	NA	0.142857142857143	0.759945300218093	10.4100068259678	False	NFIA	NoPeak	NA
ENCFF908GXH_dedup.bam.motifs_2_mnTGGmATGGAr	NA	NA	0.4	0.6	10.8372921894486	False	NFIA	NoPeak	NA
MA1643.1_nnCCTGGCAynGTGCCAAGnn	NA	NA	0.365196078431373	0.149472369651658	18.8099713467201	False	NFIB	JASPAR	NA
MA1527.1_nTTGGCnnnnTGCCArn	270	0.00838535358240939	0.623581005836908	3.6666252793555e-06	18.3529299397389	True	NFIC	JASPAR	NA
MA0119.1_TGGCAssrnGCCAA	196	0.00608714556352682	0.516593124267805	0.00106272047857235	19.6373356494442	True	NFIC	JASPAR	NA
MA0161.2_nnCTTGGCAnn	NA	NA	0.403717142081554	0.0966210779233325	10.5926786420654	False	NFIC	JASPAR	NA
ENCFF384EGA_dedup.bam.motifs_2_mTGTsTnTGT	129	0.00400633560048449	0.821428571428572	0.0234488083456915	10.4939666686103	True	NFIC	NoPeak	NoPeak de novo motif
ENCFF384EGA_dedup.bam.motifs_0_yCCCTTCCTTTyC	NA	NA	-0.106038406604254	0.695906436458347	12.9463532698118	False	NFIC	NoPeak
ENCFF384EGA_dedup.bam.motifs_1_AkGGACATkwGGA	NA	NA	0.254545454545455	0.450036576888828	16.6423589084334	False	NFIC	NoPeak
SRR577973_dedup.bam.motifs_0_yynGAGTnGCTyGA	NA	NA	-0.115702918376621	0.706614780953742	9.57573443508706	False	NFIC	NoPeak
SRR577973_dedup.bam.motifs_2_AyGCCTGyAATsnn	NA	NA	0	1	10.5285250890463	False	NFIC	NoPeak
SRR577973_dedup.bam.motifs_3_CkGCCAArGTGnTn	NA	NA	0.7	0.188120404374187	14.745692373837	False	NFIC	NoPeak
SRR577973_dedup.bam.motifs_4_TAGksGGGwGGwTT	NA	NA	0.238095238095238	0.570156320815768	17.1051061096908	False	NFIC	NoPeak
MA0025.1_TTAyGTAAynn	133	0.00450648866601159	0.824963632987486	0.00177396349130698	14.1248078227401	True	NFIL3	JASPAR	NA
MA0025.2_nnTTATGyAATnn	NA	NA	0.430823778028083	0.162057506175237	11.555482159675	False	NFIL3	JASPAR	NA
ENCFF149FLF_dedup.bam.motifs_4_CnrTTATGTAAyGGs	206	0.00697997492630366	0.627272727272727	0.0388452536203533	16.9972249803736	True	NFIL3	NoPeak	NoPeak de novo motif
ENCFF149FLF_dedup.bam.motifs_0_CTnGryCTTTGTyks	NA	NA	-0.142857142857143	0.787172011661808	10.547165072742	False	NFIL3	NoPeak
ENCFF149FLF_dedup.bam.motifs_2_CyrTCCCywCCCT	NA	NA	0.30952380952381	0.455644890737582	16.7139502450031	False	NFIL3	NoPeak
ENCFF149FLF_dedup.bam.motifs_3_TknkGGTGCAnC	NA	NA	0.6	0.4	11.8543055082624	False	NFIL3	NoPeak
MA0060.1_nnnrrCCAATsrGnnn	NA	NA	0.8	0.2	12.9248645837555	False	NFYA	JASPAR	NA
MA0502.1_nnnynrrCCAATCAG	42	0.0121986639558525	0.525193447550421	0.0443913091223112	14.4886237907944	True	NFYB	JASPAR	NA
MA0502.2_CyCATTGGCCnn	34	0.00987510891664246	0.7	0.0357695749702617	12.3835932916997	True	NFYB	JASPAR	NA
Average_1_knnATTCCATTCnG	NA	NA	0.948683298050514	0.0513167019494861	11.9604029267682	False	NFYB	NoPeak	NA
ENCFF000WAB_dedup.bam.motifs_0_GnCAssATGTGGGT	NA	NA	0.102597835208515	0.869597920518565	16.489500950729	False	NFYB	NoPeak	NA
ENCFF000WAB_dedup.bam.motifs_3_TsnrGTGmAACCyy	NA	NA	-0.4	0.6	15.8764152852563	False	NFYB	NoPeak	NA
SRR502206_dedup.bam.motifs_1_kwGGnGTGGTTC	NA	NA	0.632455532033676	0.367544467966324	13.1821814376003	False	NFYB	NoPeak	NA
SRR502207_dedup.bam.motifs_1_yTsCTGrCCTnnG	NA	NA	-0.737864787372622	0.262135212627378	12.5323772193379	False	NFYB	NoPeak	NA
SRR502403_dedup.bam.motifs_1_AsTknAGTAGwkmT	NA	NA	0.6	0.4	15.9299059490145	False	NFYB	NoPeak	NA
MA1535.1_nrrGGTCAn	NA	NA	-0.542857142857143	0.265702623906706	9.92553458733541	False	NR2C1	JASPAR	NA
MA0504.1_nGrGGTCArAGGTCA	NA	NA	0.214285714285714	0.64451158102072	16.2480554988552	False	NR2C2	JASPAR	NA
MA1536.1_nrGGTCAn	NA	NA	0.334730963502289	0.378594961281927	7.50946584060478	False	NR2C2	JASPAR	NA
SRR069073_dedup.bam.motifs_0_kCnTGmTCTGnCmCC	142	0.00587748344370861	0.572688613909906	0.0323173791000518	12.1112593414966	True	NR2C2	NoPeak	NoPeak de novo motif
Average_3_GkCACTTGAGsy	NA	NA	-1	0	11.1602348992245	False	NR2C2	NoPeak
Average_4_TssTGGGCAnCnnG	NA	NA	0	1	11.4967625319881	False	NR2C2	NoPeak
Average_5_wrnnCCAGCCTGnnnT	NA	NA	-0.381818181818182	0.276255333385436	9.32293384835614	False	NR2C2	NoPeak
Average_6_sCnAGGAGnwTnn	NA	NA	-0.5	0.666666666666667	8.47253149911686	False	NR2C2	NoPeak
ENCFF243CPL_dedup.bam.motifs_0_CywTTyCAwwCC	NA	NA	-0.554257096618662	0.153988345758995	17.8148243389742	False	NR2C2	NoPeak
SRR069073_dedup.bam.motifs_2_TGkmTCACTTGAGsTC	NA	NA	0.738768719410358	0.0578584968956927	17.5665215769435	False	NR2C2	NoPeak
SRR502348_dedup.bam.motifs_0_GwCnnCCCAAGnnnn	NA	NA	0.164009537128154	0.629895298696934	9.13874509766863	False	NR2C2	NoPeak
SRR502348_dedup.bam.motifs_1_TwknTGCACAynnT	NA	NA	0.2	0.8	13.7716101470357	False	NR2C2	NoPeak
SRR502348_dedup.bam.motifs_2_GnGnCCnGCCTGnnw	NA	NA	-0.460137868053987	0.154418394124663	10.410921084234	False	NR2C2	NoPeak
MA0017.2_nArAGGTCAnnnG	217	0.00325586280364297	0.691462678869805	0.00884686986106752	13.3427398654802	True	NR2F1	JASPAR	NA
MA0017.1_TGAmCTTTGmmCyT	NA	NA	0.191620201906121	0.649410201122453	15.889667858271	False	NR2F1	JASPAR	NA
MA1537.1_rrGGTCAAAGGTCAn	NA	NA	0.493297784109984	0.0616822959788764	20.2910727265835	False	NR2F1	JASPAR	NA
MA1538.1_rAGGTCAnTGACCTy	NA	NA	-0.166666666666667	0.668231040071504	18.3900743468435	False	NR2F1	JASPAR	NA
ENCFF394OKZ_dedup.bam.motifs_0_CynTGACCTTTnCw	NA	NA	0.462008213196849	0.178856585561847	18.9387566061421	False	NR2F1	NoPeak	NA
ENCFF691DSF_dedup.bam.motifs_0_CTnTGACCTyTkGAC	NA	NA	-0.420315881003008	0.173686060459266	20.2534134123735	False	NR2F1	NoPeak	NA
MA1111.1_nnAAGGTCAnn	101	0.00547366139171906	0.66391436497061	0.013338924984693	11.2248959615512	True	NR2F2	JASPAR	NA
Average_1_snCnTGACCTsnkC	NA	NA	0.336554605473879	0.260845091637093	10.8535827884528	False	NR2F2	NoPeak	NA
SRR577829_dedup.bam.motifs_0_CAGCCTTGACCTnny	NA	NA	0.0285714285714286	0.957154518950437	13.2094644701287	False	NR2F2	NoPeak	NA
SRR577829_dedup.bam.motifs_1_GGnGCACyTTGGsn	NA	NA	-0.0880330956609167	0.774893129163594	11.8032936349198	False	NR2F2	NoPeak	NA
SRR577829_dedup.bam.motifs_2_nGnTGGGAGGnnrr	NA	NA	-0.84066800169605	0.0360575728451592	8.34940466529401	False	NR2F2	NoPeak	NA
SRR577883_dedup.bam.motifs_1_ssksAGCTACTCrGG	NA	NA	-0.5	0.666666666666667	15.9759320318317	False	NR2F2	NoPeak	NA
SRR577883_dedup.bam.motifs_2_yGGATynCAGGCGT	NA	NA	0.178571428571429	0.701657942516273	14.8844808760234	False	NR2F2	NoPeak	NA
SRR577883_dedup.bam.motifs_4_TskyGGGAGGCnGrk	NA	NA	-0.6	0.4	12.4680019487972	False	NR2F2	NoPeak	NA
MA1539.1_rAGGTCAnTGACCTy	NA	NA	0.00549450549450549	0.985786910714062	20.5523692882985	False	NR2F6	JASPAR	NA
ENCFF108ORY_dedup.bam.motifs_0_CyyTGACCTTTGnCC	NA	NA	0.450549450549451	0.105932785272641	13.9378014622518	False	NR2F6	NoPeak	NA
ENCFF108ORY_dedup.bam.motifs_1_wmCATTCyATTCG	NA	NA	0.126989064615488	0.694110591576689	18.0012020562711	False	NR2F6	NoPeak	NA
ENCFF862ZWK_dedup.bam.motifs_0_AGnTGGmATGGwnA	NA	NA	0.607142857142857	0.148231161481161	12.6461231221532	False	NR2F6	NoPeak	NA
ENCFF862ZWK_dedup.bam.motifs_1_synGAGGTCArnns	NA	NA	0.321428571428572	0.482072038299678	10.7728131297016	False	NR2F6	NoPeak	NA
ENCFF976LPV_dedup.bam.motifs_1_ynnTGACCTyTkTC	NA	NA	0	1	13.118272471516	False	NR2F6	NoPeak	NA
ENCFF976LPV_dedup.bam.motifs_2_CATTCCATTCCnT	NA	NA	-0.585968519361791	0.0452665902153637	15.8129121171173	False	NR2F6	NoPeak	NA
MA0113.3_nrGwACAynrTGTwCyn	1169	0.00904833778396997	0.637503841365129	0.000608606633898666	19.1807202925546	True	NR3C1	JASPAR	NA
MA0113.1_rrrAACATwmyGTyCTrn	NA	NA	0.340427104460836	0.335782263098531	14.7160637242891	False	NR3C1	JASPAR	NA
SRR3270913_dedup.bam.motifs_3_AwTTCCATTCCmnAA	878	0.00679592863500909	0.811679449913428	0.0498575851013403	18.3005762734033	True	NR3C1	NoPeak	NoPeak de novo motif
Average_11_CnyATTCCwTTykT	NA	NA	-1	0	10.728131246116	False	NR3C1	NoPeak
Average_12_nnnCCnGCCTGsGyT	NA	NA	-0.100419289050687	0.797138809237213	11.2239958151225	False	NR3C1	NoPeak
Average_2_syTGAGnCAysC	NA	NA	0.0420315881003008	0.896806151754384	12.7780061108204	False	NR3C1	NoPeak
Average_3_myTGCACTsCnGrG	NA	NA	0.261904761904762	0.530922861565801	12.6660229565853	False	NR3C1	NoPeak
Average_6_skyrGGTGrCAGrkC	NA	NA	-0.212121212121212	0.55630577510293	12.2920651332741	False	NR3C1	NoPeak
Average_9_rrnnCCAGCCTGnnnT	NA	NA	-0.5	0.391002218955771	10.8717824421008	False	NR3C1	NoPeak
ENCFF000NCS_dedup.bam.motifs_0_GksnrGCTGGGnnnA	NA	NA	0.181818181818182	0.5926152128455	11.4793398439025	False	NR3C1	NoPeak
ENCFF000NCS_dedup.bam.motifs_1_smyCnGCCTCsGn	NA	NA	0.102597835208515	0.869597920518565	11.518279878029	False	NR3C1	NoPeak
ENCFF000NCU_dedup.bam.motifs_0_ssAATsGCyTnrw	NA	NA	0.281818181818182	0.401144897960478	11.0040588958229	False	NR3C1	NoPeak
ENCFF000NCU_dedup.bam.motifs_2_TGGyGrCAGAGsnm	NA	NA	0.2	0.8	13.0887694602292	False	NR3C1	NoPeak
ENCFF000NCU_dedup.bam.motifs_3_ArGTGGnGTGCnrCT	NA	NA	0.155252760092256	0.648521403528366	14.3182817301233	False	NR3C1	NoPeak
ENCFF000NDA_dedup.bam.motifs_0_TGrCCkCmAsTGC	NA	NA	-0.5	0.666666666666667	15.4170232805423	False	NR3C1	NoPeak
SRR2176968_dedup.bam.motifs_1_CGsCCGGGTTCA	NA	NA	0.564288093646835	0.3217233358243	16.3422367500219	False	NR3C1	NoPeak
SRR2176968_dedup.bam.motifs_2_nnyyTGGGAGnnGC	NA	NA	-0.151976385920016	0.675124331789683	10.4844735616648	False	NR3C1	NoPeak
SRR2176968_dedup.bam.motifs_3_wsnTCAGCCTCnsnG	NA	NA	-1	0	10.8246620983236	False	NR3C1	NoPeak
SRR2176970_dedup.bam.motifs_0_CnnAGkGTTwnG	NA	NA	-0.7	0.188120404374187	12.6676223085049	False	NR3C1	NoPeak
SRR3270911_dedup.bam.motifs_0_AwTTCCATTCCmTrw	NA	NA	0.0285714285714286	0.957154518950437	17.9253394944424	False	NR3C1	NoPeak
SRR3270912_dedup.bam.motifs_1_AwTCCATTCCmnrr	NA	NA	0.5	0.666666666666667	15.2777474037121	False	NR3C1	NoPeak
SRR3270913_dedup.bam.motifs_2_TTksTGGnrA	NA	NA	0.8	0.2	11.4382544889618	False	NR3C1	NoPeak
SRR3270914_dedup.bam.motifs_1_GnTGyATATGysy	NA	NA	0.4	0.6	13.6114301657771	False	NR3C1	NoPeak
SRR3270914_dedup.bam.motifs_2_TAnwCCATTsCAT	NA	NA	-0.766666666666667	0.015944016578974	16.8128764880953	False	NR3C1	NoPeak
SRR351553_dedup.bam.motifs_3_nnyTGGGATnAsC	NA	NA	-0.214285714285714	0.64451158102072	10.7376746674033	False	NR3C1	NoPeak
SRR351555_dedup.bam.motifs_0_nnnCGCCTGTnnGT	NA	NA	0.0285714285714286	0.957154518950437	9.13749906829443	False	NR3C1	NoPeak
SRR351555_dedup.bam.motifs_2_TrAnTAGCTGGGnnGw	NA	NA	-0.4	0.6	11.6354710819071	False	NR3C1	NoPeak
SRR351556_dedup.bam.motifs_2_swGGCCrAGGyGA	NA	NA	-0.249241272908826	0.48741041561535	10.9388414874311	False	NR3C1	NoPeak
SRR351556_dedup.bam.motifs_4_TsGTrATCyCAnns	NA	NA	-0.257142857142857	0.622787172011662	11.038231593778	False	NR3C1	NoPeak
SRR351578_dedup.bam.motifs_1_TGnGGCCrAGGyG	NA	NA	-0.150613190692744	0.640334525075013	12.4023397143729	False	NR3C1	NoPeak
SRR351579_dedup.bam.motifs_1_nTnCCnGCCTGnnmT	NA	NA	0.737864787372622	0.262135212627378	11.9722394851742	False	NR3C1	NoPeak
SRR351579_dedup.bam.motifs_2_TynGGTGrCAkrG	NA	NA	-0.0238095238095238	0.955374011815881	12.8491526310227	False	NR3C1	NoPeak
SRR351579_dedup.bam.motifs_3_CTGTrATCCCAnkk	NA	NA	0.5	0.666666666666667	15.5765905834365	False	NR3C1	NoPeak
SRR351582_dedup.bam.motifs_0_TGkGCnGwGGTsk	NA	NA	-0.0132158910902286	0.964234581970556	12.9335940059841	False	NR3C1	NoPeak
MA0506.1_GCGCnTGCGCr	NA	NA	0.226525668933823	0.265796707736545	14.2999905915504	False	NRF1	JASPAR	NA
Average_7_TGCGCAkGCGT	629	0.00672569021192874	0.544836808549211	0.0237226399715376	10.1666567174403	True	NRF1	NoPeak	NoPeak de novo motif
Average_1_GnnGCGCAGGCGGrk	NA	NA	0.214023597338856	0.40945726897837	13.2705887104325	False	NRF1	NoPeak
Average_2_nrwTCCAnTCnrT	NA	NA	0.127702361059699	0.763148532775925	10.2929397461946	False	NRF1	NoPeak
ENCFF000XJL_dedup.bam.motifs_2_yyCGGsCTCnCGsT	NA	NA	0.667124384994991	0.101617979238892	15.3732328046798	False	NRF1	NoPeak
ENCFF206ARZ_dedup.bam.motifs_0_TnnTGGGmGGnsrG	NA	NA	0.360374985078224	0.427148808560906	13.6200201216857	False	NRF1	NoPeak
SRR501999_dedup.bam.motifs_0_GyTAGAGrTnsnC	NA	NA	-0.574660624768647	0.136226408159468	11.0824658547846	False	NRF1	NoPeak
SRR501999_dedup.bam.motifs_2_CGTGnkCCTCsnT	NA	NA	-0.333333333333333	0.419753086419753	15.5359245481401	False	NRF1	NoPeak
SRR502679_dedup.bam.motifs_3_CTsrGCCTCCCGsy	NA	NA	0.507730606002784	0.0765105866223449	17.6076497341167	False	NRF1	NoPeak
SRR568179_dedup.bam.motifs_1_GsyGCGCAkGCGG	NA	NA	-0.152350131061758	0.354502234085539	14.7326356201083	False	NRF1	NoPeak
MA1646.1_nnACAGAAGCnn	115	0.00575604384603834	0.9	0.0373860734684987	10.2908014481714	True	OSR2	JASPAR	NA
MA0014.2_nnrnkCAGysrAGCrTGAC	NA	NA	0.257142857142857	0.622787172011662	13.6089915785336	False	PAX5	JASPAR	NA
MA0014.3_rnGCGTGACCnn	NA	NA	-0.702731220902536	0.0782374538320715	11.0775044992838	False	PAX5	JASPAR	NA
UN0501.1_ACCGGAACyACGCwTsAnyG	NA	NA	0.404761904761905	0.319888641228816	24.4499201080092	False	PAX5	JASPAR	NA
UN0562.1_nCGTCACGCnyCATTrn	NA	NA	0.396356381393039	0.227504542026855	15.6002297974668	False	PAX5	JASPAR	NA
SRR351618_dedup.bam.motifs_0_GAsrsCTCAAGTkG	NA	NA	0.0512989176042577	0.934712848108234	15.0575006021045	False	PAX5	NoPeak	NA
SRR351618_dedup.bam.motifs_2_AkkGGCGACAGmG	NA	NA	0.5	0.666666666666667	12.6677357409174	False	PAX5	NoPeak	NA
MA1113.2_nnCATAAATCAnn	257	0.00400224250163516	0.900937462695559	0.00562058671534501	11.9660776442017	True	PBX2	JASPAR	NA
MA1113.1_nTGATTGACAGn	NA	NA	0.259392186072743	0.350517939526997	11.6972705762103	False	PBX2	JASPAR	NA
ENCFF932THV_dedup.bam.motifs_0_rnTGACAGCTG	308	0.00479646183075342	0.666666666666667	0.0498672305688851	12.4256461077827	True	PBX2	NoPeak	NoPeak de novo motif
Average_1_wTGATTkATkr	278	0.00432927399009562	0.928571428571429	0.00251947240379469	12.9033455866443	True	PBX2	NoPeak	NoPeak redundant motif
ENCFF395VGH_dedup.bam.motifs_0_CkGCCnArGTGnTnC	NA	NA	0.5	0.666666666666667	13.9348917064355	False	PBX2	NoPeak
ENCFF395VGH_dedup.bam.motifs_1_AAnGTGsTGGGnsyA	NA	NA	-0.180187492539112	0.699045774093932	13.5756158636119	False	PBX2	NoPeak
ENCFF395VGH_dedup.bam.motifs_2_smyCnGCCTCnnnT	NA	NA	-0.5	0.666666666666667	12.6553602054223	False	PBX2	NoPeak
ENCFF395VGH_dedup.bam.motifs_3_ArTGTrATCCny	NA	NA	0.144149994031289	0.75781793564886	9.86395124924945	False	PBX2	NoPeak
ENCFF932THV_dedup.bam.motifs_1_mTGTsTnTGwC	NA	NA	0.5	0.666666666666667	11.7323821306407	False	PBX2	NoPeak
MA1114.1_nnnTGAGTGACAGGnnn	NA	NA	-0.3	0.623837664781073	13.0967689624953	False	PBX3	JASPAR	NA
Average_2_GrnTGGGAGGCsrrG	NA	NA	-0.5	0.391002218955771	12.3228558945984	False	PBX3	NoPeak	NA
ENCFF000OAD_dedup.bam.motifs_3_GnnGCGTGTGCnm	NA	NA	0.2	0.8	13.1209890291049	False	PBX3	NoPeak	NA
SRR351883_dedup.bam.motifs_4_GCnyGACCTCGnk	NA	NA	-0.5	0.666666666666667	12.2539448074623	False	PBX3	NoPeak	NA
MA0782.1_TGACAGsTGTCA	NA	NA	0.216666666666667	0.575514895711926	21.434800063746	False	PKNOX1	JASPAR	NA
MA0782.2_nnTGAGTGACAGnnn	NA	NA	0.377395278105023	0.0916854894332345	12.3337421949979	False	PKNOX1	JASPAR	NA
ENCFF921VOK_dedup.bam.motifs_1_sAnTGACAGnyG	361	0.00802400533451878	0.572314354976237	0.0130641249637529	14.3965190966652	True	PKNOX1	NoPeak	NoPeak redundant motif
ENCFF755HHM_dedup.bam.motifs_0_TGATTGATn	NA	NA	0.558581226871247	0.192452531880522	10.0298677019949	False	PKNOX1	NoPeak
ENCFF755HHM_dedup.bam.motifs_1_mTGTswsTsACT	NA	NA	0.4	0.504631575468691	13.0183738827804	False	PKNOX1	NoPeak
ENCFF755HHM_dedup.bam.motifs_2_nnTGACAGnTG	NA	NA	0.403433552223642	0.108313322556978	14.2743054598028	False	PKNOX1	NoPeak
ENCFF921VOK_dedup.bam.motifs_0_nsTGwnTGwC	NA	NA	-0.0958101009530607	0.821452403250453	8.05521649762459	False	PKNOX1	NoPeak
MA0507.1_nnnATTTGCATrT	NA	NA	0.316227766016838	0.683772233983162	15.1141315138708	False	POU2F2	JASPAR	NA
MA0507.2_nwTATGCAAATkAG	NA	NA	0.360374985078224	0.427148808560906	18.0987630030996	False	POU2F2	JASPAR	NA
Average_2_rynCCAGCCTGnnnT	NA	NA	0.239714158163776	0.389505609128366	8.96016487598202	False	POU2F2	NoPeak	NA
Average_3_yGnCTCCCrAnnT	NA	NA	-0.107786363572193	0.79946042661842	11.5944119481008	False	POU2F2	NoPeak	NA
Average_4_GnkTGCAGTGGykCG	NA	NA	-0.210818510677892	0.733579320493851	11.6170596389351	False	POU2F2	NoPeak	NA
ENCFF000OJH_dedup.bam.motifs_0_GnsTTGACCymC	NA	NA	-0.113080558838435	0.726406179093175	10.6402137725088	False	POU2F2	NoPeak	NA
ENCFF000OJH_dedup.bam.motifs_2_TnsCTCrGGwGnTm	NA	NA	0.132013281204167	0.652801471777886	13.2767877109412	False	POU2F2	NoPeak	NA
ENCFF000OJH_dedup.bam.motifs_4_TsnGCCACTGCAyC	NA	NA	-0.205195670417031	0.740581941591072	12.1429912241179	False	POU2F2	NoPeak	NA
SRR351629_dedup.bam.motifs_0_GAyCTCGTGmyA	NA	NA	0.260896966043602	0.617533817425997	10.0903502275344	False	POU2F2	NoPeak	NA
SRR351629_dedup.bam.motifs_3_GGnTrATCCCAnny	NA	NA	-0.316227766016838	0.683772233983162	9.97905182193544	False	POU2F2	NoPeak	NA
SRR351630_dedup.bam.motifs_1_GnnCTCAGCCTCsnm	NA	NA	0.409668288805098	0.313487214282711	10.1375674739887	False	POU2F2	NoPeak	NA
SRR351630_dedup.bam.motifs_2_GysGTGATCTssC	NA	NA	-0.207507541175605	0.476563452209067	12.9954117240727	False	POU2F2	NoPeak	NA
SRR351630_dedup.bam.motifs_3_TGnTsCATkCCwnG	NA	NA	-0.467074242146171	0.243269916633995	13.5755387638945	False	POU2F2	NoPeak	NA
SRR351630_dedup.bam.motifs_4_TkkCCTsCCAmsnTG	NA	NA	-0.05	0.89835280435063	18.0810354884611	False	POU2F2	NoPeak	NA
SRR351886_dedup.bam.motifs_0_wGnsrTGrTCTsG	NA	NA	0.0180187492539112	0.969415386803199	8.4053926518907	False	POU2F2	NoPeak	NA
SRR351886_dedup.bam.motifs_1_GCyTknGCCAGGnGT	NA	NA	-0.303965495075258	0.290712464103145	15.4518595378858	False	POU2F2	NoPeak	NA
SRR351886_dedup.bam.motifs_4_kGTGGGAGGCsnGr	NA	NA	-0.183333333333333	0.636819811762894	11.0682798278686	False	POU2F2	NoPeak	NA
SRR351887_dedup.bam.motifs_0_skTGACCTCrTGwT	NA	NA	-0.428571428571429	0.396501457725947	11.7850143235772	False	POU2F2	NoPeak	NA
SRR351887_dedup.bam.motifs_3_nnrTrATCCCAnyC	NA	NA	-0.451227900656137	0.190549773909731	11.0563780733222	False	POU2F2	NoPeak	NA
SRR578182_dedup.bam.motifs_0_CCnAGCACTTTsGG	NA	NA	-1	0	12.9105275928498	False	POU2F2	NoPeak	NA
SRR578182_dedup.bam.motifs_1_GnGnCsAGGCTGrksy	NA	NA	-0.122997563845487	0.626807939185991	11.4149585666195	False	POU2F2	NoPeak	NA
SRR578182_dedup.bam.motifs_2_TnsTTGGGAGGnnAG	NA	NA	0.8	0.104088038661828	11.4340211713642	False	POU2F2	NoPeak	NA
SRR578182_dedup.bam.motifs_3_TnGTGATCCACCnG	NA	NA	0.405839724956714	0.424662507561365	15.252337521338	False	POU2F2	NoPeak	NA
MA0065.1_nnwGrGGTCAAAGGTCAnnn	NA	NA	-0.333333333333333	0.419753086419753	23.4478171298053	False	PPARG	JASPAR	NA
MA0066.1_sTAGGTCACnGTGACCyAnT	NA	NA	-0.418181818181818	0.229112840982819	20.3593161801824	False	PPARG	JASPAR	NA
SRR955837_dedup.bam.motifs_1_TGmTCnrCCTCrrny	NA	NA	0.0714285714285714	0.879048193148154	12.3590217903874	False	PPARG	NoPeak	NA
SRR955837_dedup.bam.motifs_2_AkTCCATnCCAnC	NA	NA	0.5	0.666666666666667	10.6665079973632	False	PPARG	NoPeak	NA
SRR955837_dedup.bam.motifs_3_TTGnyTCACCTsr	NA	NA	-0.6	0.284756979865294	11.7901552264743	False	PPARG	NoPeak	NA
SRR955837_dedup.bam.motifs_4_GrGCCCAGGTnkT	NA	NA	0.5	0.666666666666667	14.3624218591353	False	PPARG	NoPeak	NA
MA0508.1_nrAAAGTGAAAGTnn	NA	NA	0.309090909090909	0.355028439701507	15.2228242694783	False	PRDM1	JASPAR	NA
MA0508.2_TCACTTTCwC	NA	NA	0.6	0.0510032607069507	13.112528167874	False	PRDM1	JASPAR	NA
MA0508.3_nnCTTTCTCnn	NA	NA	0.8	0.2	11.7303909659607	False	PRDM1	JASPAR	NA
MA1116.1_nnTGGGAAnn	NA	NA	-0.0334730963502289	0.93187280621366	11.2418215701639	False	RBPJ	JASPAR	NA
SRR6511198_dedup.bam.motifs_0_GksAnTCCATTnyC	NA	NA	-0.333333333333333	0.346593507087334	11.0112305673643	False	RBPJ	NoPeak	NA
SRR6511198_dedup.bam.motifs_1_AnnyCAGCCTsnsCT	NA	NA	0.35	0.355819572501789	11.5945140896408	False	RBPJ	NoPeak	NA
SRR6511198_dedup.bam.motifs_2_CGnCTCGnGAGCTy	NA	NA	-0.183596741213902	0.438444390389981	12.5810766383918	False	RBPJ	NoPeak	NA
SRR6511198_dedup.bam.motifs_4_rCnTGAGrTCAnGs	NA	NA	-0.260896966043602	0.617533817425997	12.7631746881689	False	RBPJ	NoPeak	NA
MA1117.1_nnATTCCCCnn	NA	NA	0.104783870942987	0.759140583555185	10.0790718240936	False	RELB	JASPAR	NA
SRR5579181_dedup.bam.motifs_1_kCnGGGGTTTCn	NA	NA	0.5	0.391002218955771	8.15670951487156	False	RELB	NoPeak	NA
SRR5579181_dedup.bam.motifs_2_GTCTsTCTCTG	NA	NA	0.0318907433304744	0.925839700068018	13.302038444174	False	RELB	NoPeak	NA
SRR5579181_dedup.bam.motifs_3_CnsnTGAGGCnrG	NA	NA	0.151515151515151	0.676065175997854	12.9886471571218	False	RELB	NoPeak	NA
SRR5579181_dedup.bam.motifs_4_GCnwCCATnCCATT	NA	NA	-0.141230434749244	0.678723941700024	18.879233871142	False	RELB	NoPeak	NA
MA0509.2_nnGTTGCyATGGnA	429	0.00744339377114601	0.419179487693247	0.0464820393339966	13.1201867235988	True	RFX1	JASPAR	NA
MA0509.3_sGTTGCCATGGCAACs	NA	NA	0.302806242422633	0.150356829020496	23.0990937462546	False	RFX1	JASPAR	NA
MA0510.1_ynsCmTrGCAACAGn	NA	NA	0.146795168683515	0.685716199085395	13.6032433601758	False	RFX5	JASPAR	NA
MA0510.2_nGTTGCCATGGyAACn	NA	NA	-0.189809316588041	0.554614369063919	20.4619431668784	False	RFX5	JASPAR	NA
SRR502147_dedup.bam.motifs_3_nkTGGmTCACnyT	695	0.0056737936045325	0.689706804153385	0.00634526837709311	12.1889261594216	True	RFX5	NoPeak	NoPeak de novo motif
Average_3_GCnTTCCAnTCCA	NA	NA	-0.227548989763519	0.587844564501082	11.6636092476365	False	RFX5	NoPeak
Average_7_smTkCCATTCnAT	NA	NA	-0.615587011251092	0.268997770115822	13.6353272881616	False	RFX5	NoPeak
ENCFF000WDK_dedup.bam.motifs_3_GnGkCAGGAGGnyG	NA	NA	0.410391340834062	0.492535781702798	12.9573456018748	False	RFX5	NoPeak
ENCFF000ZSN_dedup.bam.motifs_0_kGsTskCTAGTGG	NA	NA	-0.948683298050514	0.0513167019494861	14.0681100533105	False	RFX5	NoPeak
SRR568148_dedup.bam.motifs_0_snrTTCCAnTsnm	NA	NA	-0.463816828521959	0.35416429843623	7.64710250427463	False	RFX5	NoPeak
SRR568148_dedup.bam.motifs_1_yGysTCGTGATCyG	NA	NA	-1	0	18.2794676031019	False	RFX5	NoPeak
SRR568148_dedup.bam.motifs_2_TTnnCCmGCCTGnsCT	NA	NA	-0.514979292622701	0.191549313415866	14.3641489896992	False	RFX5	NoPeak
SRR568148_dedup.bam.motifs_3_rsCTGAGGTCAnGs	NA	NA	0.4	0.504631575468691	11.391681405104	False	RFX5	NoPeak
MA0002.1_wwyTGyGGTww	NA	NA	0.342356235824312	0.452251221590906	11.6895372769577	False	RUNX1	JASPAR	NA
ENCFF002DOZ_dedup.bam.motifs_0_AsCATTCCATTnCC	NA	NA	0.607142857142857	0.148231161481161	17.3900476329141	False	RUNX1	NoPeak	NA
SRR3593586_dedup.bam.motifs_0_GnyTGTGGTyw	NA	NA	0.0512989176042577	0.934712848108234	13.2658135626392	False	RUNX1	NoPeak	NA
MA0511.1_knknTyTGTGGTTTk	NA	NA	0.366666666666667	0.331739801433015	13.332664309855	False	RUNX2	JASPAR	NA
MA0511.2_wAACCGCAA	NA	NA	0.4	0.504631575468691	11.5507525119124	False	RUNX2	JASPAR	NA
SRR4190180_dedup.bam.motifs_1_ACGCCTGnrATsns	NA	NA	-0.2	0.8	13.0681572516774	False	RUNX2	NoPeak	NA
SRR4190181_dedup.bam.motifs_0_AnnnCCnGCCTGnnnT	NA	NA	0.1	0.872888571569538	10.6863131955059	False	RUNX2	NoPeak	NA
SRR4190181_dedup.bam.motifs_4_yGGsTrATCCCAknG	NA	NA	-0.283333333333333	0.46003032896572	13.5951028005137	False	RUNX2	NoPeak	NA
MA0065.1_nnwGrGGTCAAAGGTCAnnn	NA	NA	-0.428571428571429	0.337368311085824	23.4478171298053	False	RXRA	JASPAR	NA
MA0074.1_GGGTCAwnGrGTTCA	NA	NA	0.5	0.666666666666667	20.4058144504315	False	RXRA	JASPAR	NA
MA0115.1_AAAGGTCAAAGGTCAAC	NA	NA	-0.0802606768791356	0.825556388846068	27.8566833916298	False	RXRA	JASPAR	NA
MA0159.1_rGkTCAnnnrsAGGTCA	NA	NA	-0.5	0.666666666666667	15.9944220947784	False	RXRA	JASPAR	NA
MA1146.1_nAGkTCATTGACCyn	NA	NA	0.314285714285714	0.544093294460641	12.8444418280284	False	RXRA	JASPAR	NA
MA1147.1_nrGGTCrTTGACCyn	NA	NA	-0.586836868337497	0.126198985536089	14.3219282222858	False	RXRA	JASPAR	NA
MA1148.1_AwnTrGGTnAAAGGTCAn	NA	NA	0.285714285714286	0.534509228601041	12.4240713051906	False	RXRA	JASPAR	NA
ENCFF000OEJ_dedup.bam.motifs_2_ArnCACTCCwGnG	NA	NA	0.4	0.6	11.3372355806762	False	RXRA	NoPeak	NA
SRR351732_dedup.bam.motifs_4_knnTGAGGTCAns	NA	NA	-1	0	8.33642537330481	False	RXRA	NoPeak	NA
MA1555.1_rrGGTCATGACCyy	220	0.00545783819990573	0.828571428571429	0.0415626822157433	16.3175447917108	True	RXRB	JASPAR	NA
MA0855.1_GGGGTCAAAGGTCA	NA	NA	0.0857142857142857	0.761334126190767	23.1097544843439	False	RXRB	JASPAR	NA
ENCFF256YDZ_dedup.bam.motifs_0_ysCTGnCCTTnsCC	NA	NA	0.2	0.704	12.9065122089965	False	RXRB	NoPeak	NA
ENCFF256YDZ_dedup.bam.motifs_1_CnTGGCTCCTyC	NA	NA	-0.236570374168878	0.344588174343649	11.9283551375988	False	RXRB	NoPeak	NA
ENCFF256YDZ_dedup.bam.motifs_2_AnsCCTGGTGGsAA	NA	NA	-0.261904761904762	0.530922861565801	18.7557564406365	False	RXRB	NoPeak	NA
ENCFF256YDZ_dedup.bam.motifs_3_TGryTCCnTTCCmyAC	NA	NA	0.8	0.2	19.4626084431465	False	RXRB	NoPeak	NA
MA0743.1_rnGCAACAGGTGGnn	NA	NA	0.479860630811767	0.114389357710045	17.72827197142	False	SCRT1	JASPAR	NA
MA0743.2_nnnkCAACAGGTGnnn	NA	NA	0.160616158798404	0.583333197333551	13.5951675452538	False	SCRT1	JASPAR	NA
MA0079.1_nnGGCnGGGT	NA	NA	0.0599670582906469	0.853130114622482	9.69701570501468	False	SP1	JASPAR	NA
MA0079.2_CCCCkCCCCC	NA	NA	0.0308413980837554	0.873812402552405	11.1257751905694	False	SP1	JASPAR	NA
MA0079.3_nCCCCkCCCCC	NA	NA	0.0455029501155772	0.783267989390839	13.3230029925802	False	SP1	JASPAR	NA
MA0079.4_nwrGCCACGCCCmCn	NA	NA	0.265863354688807	0.0520038079089547	19.0126501669408	False	SP1	JASPAR	NA
MA0079.5_GGGGCGGGG	NA	NA	-0.0785443636091536	0.608050458399848	14.3162105882479	False	SP1	JASPAR	NA
Average_3_rnnTGGGAGGCnrGw	766	0.00672407587847506	0.408896642336755	0.0380705704276154	10.158982714972	True	SP1	NoPeak	NoPeak de novo motif
Average_1_sGAGkAGCTGnTyT	NA	NA	0.325076547603023	0.0606666990296156	11.1554636542994	False	SP1	NoPeak
Average_2_kGGCCAArGTGrkny	NA	NA	-0.166130636485884	0.669249005111513	10.2099531283589	False	SP1	NoPeak
Average_4_yGGATTGGns	NA	NA	0.0346843844846727	0.863635136992608	9.18316439920252	False	SP1	NoPeak
Average_5_nmnnnGAwTGGnns	NA	NA	-0.311734278410564	0.323943941249951	8.81439618554125	False	SP1	NoPeak
Average_6_CknkCTTGAnCTC	NA	NA	-0.215572727144387	0.608149066368405	13.6999247968058	False	SP1	NoPeak
ENCFF000NHM_dedup.bam.motifs_0_GymTnCCAnTms	NA	NA	-0.205356471429173	0.304149551434484	8.57989584790732	False	SP1	NoPeak
ENCFF000NHM_dedup.bam.motifs_1_TyCkGrGTnGCTGs	NA	NA	0	1	11.7473155388002	False	SP1	NoPeak
ENCFF000NHM_dedup.bam.motifs_2_krnCTCAGCCTCsss	NA	NA	0.33723204000135	0.134925539254258	11.897903772188	False	SP1	NoPeak
[truncated: 1,391 more rows]
