# Supplementary material for: baal-nf identifies motif-disrupting variants that decrease transcription factor binding affinity
Source: Genome Biol. 2026 Jan 13;27:24. doi: 10.1186/s13059-025-03916-9 (PMC12888418; doi:10.1186/s13059-025-03916-9)
Supplement: Supplementary file 12 — Additional file 12: Table S11. Accessory NoPeak motifs discovered by baal-nf. [file 13059_2025_3916_MOESM12_ESM.csv]

JASPAR_id	motif_score	position	strand	NoPeak_motif	JASPAR_TF	ChIPped_TF
MA0492.1_MA0492.1.JUND	0.71201776243508	-4	1	Average_13	JUND	CREB1
MA0656.1_MA0656.1.JDP2	0.700126957372424	-1	-1	Average_13	JDP2	CREB1
MA0844.1_MA0844.1.XBP1	0.706098940067861	-1	-1	Average_13	XBP1	CREB1
MA1127.1_MA1127.1.FOSB::JUN	0.703554944537183	-1	1	Average_13	FOSB::JUN	CREB1
MA1129.1_MA1129.1.FOSL1::JUN	0.717807156208807	0	1	Average_13	FOSL1::JUN	CREB1
MA1131.1_MA1131.1.FOSL2::JUN	0.747516051958147	-1	1	Average_13	FOSL2::JUN	CREB1
MA1136.1_MA1136.1.FOSB::JUNB	0.700539894724128	0	-1	Average_13	FOSB::JUNB	CREB1
MA1139.1_MA1139.1.FOSL2::JUNB	0.721507267387425	-1	1	Average_13	FOSL2::JUNB	CREB1
MA1143.1_MA1143.1.FOSL1::JUND	0.746344022596171	0	1	Average_13	FOSL1::JUND	CREB1
MA1145.1_MA1145.1.FOSL2::JUND	0.746559097570792	-3	-1	Average_13	FOSL2::JUND	CREB1
MA1474.1_MA1474.1.CREB3L4	0.708513399767389	-1	-1	Average_13	CREB3L4	CREB1
MA1475.1_MA1475.1.CREB3L4	0.820988990478857	-1	1	Average_13	CREB3L4	CREB1
MA0605.2_MA0605.2.ATF3	0.702614716033066	-1	1	Average_13	ATF3	CREB1
MA1140.2_MA1140.2.JUNB	0.740252791985638	-1	-1	Average_13	JUNB	CREB1
MA0609.2_MA0609.2.CREM	0.802436634487937	-3	1	Average_13	CREM	CREB1
MA1145.1_MA1145.1.FOSL2::JUND	0.701131890451301	-1	-1	SRR577994_dedup.bam.motifs_2	FOSL2::JUND	CREB1
MA1475.1_MA1475.1.CREB3L4	0.709989863757448	1	-1	SRR577994_dedup.bam.motifs_2	CREB3L4	CREB1
MA1102.2_MA1102.2.CTCFL	0.711214795572563	-3	1	SRR6845323_dedup.bam.motifs_6	CTCFL	CTCF
MA0741.1_MA0741.1.KLF16	0.707472181839721	-2	1	ENCFF208PYP_dedup.bam.motifs_1	KLF16	EGR2
MA0162.4_MA0162.4.EGR1	0.728618379354762	-1	1	ENCFF208PYP_dedup.bam.motifs_1	EGR1	EGR2
MA0076.2_MA0076.2.ELK4	0.739990582356205	1	1	SRR6513937_dedup.bam.motifs_1	ELK4	ERG
MA0645.1_MA0645.1.ETV6	0.744162628331478	2	-1	SRR6513937_dedup.bam.motifs_1	ETV6	ERG
MA0475.2_MA0475.2.FLI1	0.720633047182656	2	-1	SRR6513937_dedup.bam.motifs_1	FLI1	ERG
MA0760.1_MA0760.1.ERF	0.725402618479058	2	-1	SRR6513937_dedup.bam.motifs_1	ERF	ERG
MA0098.3_MA0098.3.ETS1	0.751264393173689	2	-1	SRR6513937_dedup.bam.motifs_1	ETS1	ERG
MA0762.1_MA0762.1.ETV2	0.725529631918269	2	-1	SRR6513937_dedup.bam.motifs_1	ETV2	ERG
MA0750.2_MA0750.2.ZBTB7A	0.754778501602243	0	-1	SRR6513937_dedup.bam.motifs_1	ZBTB7A	ERG
MA1484.1_MA1484.1.ETS2	0.740029742116635	3	-1	SRR6513937_dedup.bam.motifs_1	ETS2	ERG
MA0473.3_MA0473.3.ELF1	0.708270759900197	0	-1	SRR6513937_dedup.bam.motifs_1	ELF1	ERG
MA0761.2_MA0761.2.ETV1	0.712934027786445	0	-1	SRR6513937_dedup.bam.motifs_1	ETV1	ERG
MA0062.3_MA0062.3.GABPA	0.703501269947465	0	1	SRR6513937_dedup.bam.motifs_1	GABPA	ERG
MA0156.3_MA0156.3.FEV	0.72607699402468	1	-1	SRR6513937_dedup.bam.motifs_1	FEV	ERG
MA0759.2_MA0759.2.ELK3	0.710824107693614	1	-1	SRR6513937_dedup.bam.motifs_1	ELK3	ERG
MA0764.3_MA0764.3.ETV4	0.728620506039739	2	-1	SRR6513937_dedup.bam.motifs_1	ETV4	ERG
MA0139.1_MA0139.1.CTCF	0.747856488328458	-1	-1	Average_301	CTCF	ESR1
MA0139.1_MA0139.1.CTCF	0.720766733976333	-2	-1	SRR7755829_dedup.bam.motifs_1	CTCF	ESR1
MA0071.1_MA0071.1.RORA	0.871181418007453	-2	1	Average_405	RORA	ESR1
MA0072.1_MA0072.1.RORA	0.747249425949087	-5	1	Average_405	RORA	ESR1
MA0258.2_MA0258.2.ESR2	0.751851906245704	2	1	Average_405	ESR2	ESR1
MA0141.3_MA0141.3.ESRRB	0.749815895508271	-1	1	Average_405	ESRRB	ESR1
MA0017.2_MA0017.2.NR2F1	0.854540529493623	-1	1	Average_405	NR2F1	ESR1
MA1111.1_MA1111.1.NR2F2	0.838172401310831	-1	1	Average_405	NR2F2	ESR1
MA1150.1_MA1150.1.RORB	0.714800921982699	-2	1	Average_405	RORB	ESR1
MA1535.1_MA1535.1.NR2C1	0.826203473600083	0	1	Average_405	NR2C1	ESR1
MA0592.3_MA0592.3.ESRRA	0.799717447955477	-3	1	Average_405	ESRRA	ESR1
MA1112.2_MA1112.2.NR4A1	0.713940818533269	-2	1	Average_405	NR4A1	ESR1
MA1540.2_MA1540.2.NR5A1	0.723241832036332	-7	1	Average_405	NR5A1	ESR1
MA0593.1_MA0593.1.FOXP2	0.700007739821098	1	-1	ENCFF774LQB_dedup.bam.motifs_0	FOXP2	FOXA1
MA0476.1_MA0476.1.FOS	0.742955416636408	0	1	SRR1021800_dedup.bam.motifs_0	FOS	FOXA1
MA0655.1_MA0655.1.JDP2	0.719003931277707	1	1	SRR1021800_dedup.bam.motifs_0	JDP2	FOXA1
MA0099.3_MA0099.3.FOS::JUN	0.737707192144943	1	1	SRR1021800_dedup.bam.motifs_0	FOS::JUN	FOXA1
MA1128.1_MA1128.1.FOSL1::JUN	0.712713057262717	-1	-1	SRR1021800_dedup.bam.motifs_0	FOSL1::JUN	FOXA1
MA1130.1_MA1130.1.FOSL2::JUN	0.7288807241957	-1	1	SRR1021800_dedup.bam.motifs_0	FOSL2::JUN	FOXA1
MA1134.1_MA1134.1.FOS::JUNB	0.756305361082229	-1	-1	SRR1021800_dedup.bam.motifs_0	FOS::JUNB	FOXA1
MA1135.1_MA1135.1.FOSB::JUNB	0.748205832882783	0	1	SRR1021800_dedup.bam.motifs_0	FOSB::JUNB	FOXA1
MA1137.1_MA1137.1.FOSL1::JUNB	0.730482501318458	-1	-1	SRR1021800_dedup.bam.motifs_0	FOSL1::JUNB	FOXA1
MA1138.1_MA1138.1.FOSL2::JUNB	0.744457679084874	0	1	SRR1021800_dedup.bam.motifs_0	FOSL2::JUNB	FOXA1
MA1141.1_MA1141.1.FOS::JUND	0.717172253415341	-1	1	SRR1021800_dedup.bam.motifs_0	FOS::JUND	FOXA1
MA1144.1_MA1144.1.FOSL2::JUND	0.746914041498909	0	1	SRR1021800_dedup.bam.motifs_0	FOSL2::JUND	FOXA1
MA0462.2_MA0462.2.BATF::JUN	0.752432205897361	0	-1	SRR1021800_dedup.bam.motifs_0	BATF::JUN	FOXA1
MA1634.1_MA1634.1.BATF	0.75472875593211	0	-1	SRR1021800_dedup.bam.motifs_0	BATF	FOXA1
MA0835.2_MA0835.2.BATF3	0.750610083084088	0	-1	SRR1021800_dedup.bam.motifs_0	BATF3	FOXA1
MA0477.2_MA0477.2.FOSL1	0.751588486517097	-1	-1	SRR1021800_dedup.bam.motifs_0	FOSL1	FOXA1
MA0490.2_MA0490.2.JUNB	0.753188179317287	-1	-1	SRR1021800_dedup.bam.motifs_0	JUNB	FOXA1
MA0491.2_MA0491.2.JUND	0.754662538135009	-1	-1	SRR1021800_dedup.bam.motifs_0	JUND	FOXA1
MA2022.1_MA2022.1.BNC2	0.774884678243555	-1	1	SRR1021800_dedup.bam.motifs_0	BNC2	FOXA1
MA0491.2_MA0491.2.JUND	0.703499084385322	0	-1	Average_26	JUND	FOXA2
MA0076.2_MA0076.2.ELK4	0.755412512833477	-1	-1	SRR2184461_dedup.bam.motifs_0	ELK4	GABPA
MA0641.1_MA0641.1.ELF4	0.712200890614124	-3	1	SRR2184461_dedup.bam.motifs_0	ELF4	GABPA
MA0645.1_MA0645.1.ETV6	0.708234771778143	-1	1	SRR2184461_dedup.bam.motifs_0	ETV6	GABPA
MA0750.2_MA0750.2.ZBTB7A	0.719174159305053	-2	1	SRR2184461_dedup.bam.motifs_0	ZBTB7A	GABPA
MA1483.2_MA1483.2.ELF2	0.702283045211432	-3	1	SRR2184461_dedup.bam.motifs_0	ELF2	GABPA
MA0036.3_MA0036.3.GATA2	0.708759248580033	1	1	Average_35	GATA2	GATA3
MA2021.1_MA2021.1.TRPS1	0.733444154815551	0	1	Average_35	TRPS1	GATA3
MA0476.1_MA0476.1.FOS	0.811676594931368	0	1	SRR577667_dedup.bam.motifs_2	FOS	GATA3
MA0478.1_MA0478.1.FOSL2	0.83167345385541	-1	1	SRR577667_dedup.bam.motifs_2	FOSL2	GATA3
MA0655.1_MA0655.1.JDP2	0.797485197173324	1	-1	SRR577667_dedup.bam.motifs_2	JDP2	GATA3
MA0841.1_MA0841.1.NFE2	0.791462641300506	0	-1	SRR577667_dedup.bam.motifs_2	NFE2	GATA3
MA0099.3_MA0099.3.FOS::JUN	0.754787860429535	1	1	SRR577667_dedup.bam.motifs_2	FOS::JUN	GATA3
MA1128.1_MA1128.1.FOSL1::JUN	0.752500024857112	-1	-1	SRR577667_dedup.bam.motifs_2	FOSL1::JUN	GATA3
MA1130.1_MA1130.1.FOSL2::JUN	0.761680190269756	-1	1	SRR577667_dedup.bam.motifs_2	FOSL2::JUN	GATA3
MA1132.1_MA1132.1.JUN::JUNB	0.73115781075609	1	-1	SRR577667_dedup.bam.motifs_2	JUN::JUNB	GATA3
MA1134.1_MA1134.1.FOS::JUNB	0.797019127833717	0	1	SRR577667_dedup.bam.motifs_2	FOS::JUNB	GATA3
MA1135.1_MA1135.1.FOSB::JUNB	0.783385072101235	0	1	SRR577667_dedup.bam.motifs_2	FOSB::JUNB	GATA3
MA1137.1_MA1137.1.FOSL1::JUNB	0.764078836032426	-1	1	SRR577667_dedup.bam.motifs_2	FOSL1::JUNB	GATA3
MA1138.1_MA1138.1.FOSL2::JUNB	0.776391640950657	0	1	SRR577667_dedup.bam.motifs_2	FOSL2::JUNB	GATA3
MA1141.1_MA1141.1.FOS::JUND	0.757747136518525	-1	1	SRR577667_dedup.bam.motifs_2	FOS::JUND	GATA3
MA1142.1_MA1142.1.FOSL1::JUND	0.754926811927911	1	-1	SRR577667_dedup.bam.motifs_2	FOSL1::JUND	GATA3
MA1144.1_MA1144.1.FOSL2::JUND	0.778979832802487	0	1	SRR577667_dedup.bam.motifs_2	FOSL2::JUND	GATA3
MA1101.2_MA1101.2.BACH2	0.783483173459261	-4	-1	SRR577667_dedup.bam.motifs_2	BACH2	GATA3
MA0462.2_MA0462.2.BATF::JUN	0.754913284768693	0	-1	SRR577667_dedup.bam.motifs_2	BATF::JUN	GATA3
MA1634.1_MA1634.1.BATF	0.752808964697935	0	-1	SRR577667_dedup.bam.motifs_2	BATF	GATA3
MA0835.2_MA0835.2.BATF3	0.715118880852992	0	-1	SRR577667_dedup.bam.motifs_2	BATF3	GATA3
MA0477.2_MA0477.2.FOSL1	0.797161007580359	-1	-1	SRR577667_dedup.bam.motifs_2	FOSL1	GATA3
MA0490.2_MA0490.2.JUNB	0.777092722223406	-1	-1	SRR577667_dedup.bam.motifs_2	JUNB	GATA3
MA0491.2_MA0491.2.JUND	0.800930700024083	-1	-1	SRR577667_dedup.bam.motifs_2	JUND	GATA3
MA0496.3_MA0496.3.MAFK	0.739402507267774	-3	-1	SRR577667_dedup.bam.motifs_2	MAFK	GATA3
MA2022.1_MA2022.1.BNC2	0.818240358842159	-1	1	SRR577667_dedup.bam.motifs_2	BNC2	GATA3
MA1633.2_MA1633.2.BACH1	0.709142665793668	1	-1	SRR577667_dedup.bam.motifs_2	BACH1	GATA3
MA0031.1_MA0031.1.FOXD1	0.773764249197854	1	-1	Average_3	FOXD1	GATA4
MA0593.1_MA0593.1.FOXP2	0.787980464413396	0	-1	Average_3	FOXP2	GATA4
MA0613.1_MA0613.1.FOXG1	0.71602142540998	1	-1	Average_3	FOXG1	GATA4
MA0042.2_MA0042.2.FOXI1	0.811739711243774	2	-1	Average_3	FOXI1	GATA4
MA0033.2_MA0033.2.FOXL1	0.774670785731121	2	-1	Average_3	FOXL1	GATA4
MA0845.1_MA0845.1.FOXB1	0.818798948369156	1	-1	Average_3	FOXB1	GATA4
MA0032.2_MA0032.2.FOXC1	0.801147598183378	1	-1	Average_3	FOXC1	GATA4
MA0846.1_MA0846.1.FOXC2	0.774287347044651	0	-1	Average_3	FOXC2	GATA4
MA0848.1_MA0848.1.FOXO4	0.799603195579026	2	-1	Average_3	FOXO4	GATA4
MA0849.1_MA0849.1.FOXO6	0.815764789669642	2	-1	Average_3	FOXO6	GATA4
MA0852.2_MA0852.2.FOXK1	0.865679781541448	-2	-1	Average_3	FOXK1	GATA4
MA1489.1_MA1489.1.FOXN3	0.740690432801329	1	-1	Average_3	FOXN3	GATA4
MA1683.1_MA1683.1.FOXA3	0.871072090595236	0	-1	Average_3	FOXA3	GATA4
MA0148.4_MA0148.4.FOXA1	0.858694846818012	-1	-1	Average_3	FOXA1	GATA4
MA0047.3_MA0047.3.FOXA2	0.873050885879198	0	-1	Average_3	FOXA2	GATA4
MA1103.2_MA1103.2.FOXK2	0.837447158998023	0	-1	Average_3	FOXK2	GATA4
MA0481.3_MA0481.3.FOXP1	0.833132572335063	0	-1	Average_3	FOXP1	GATA4
MA0476.1_MA0476.1.FOS	0.814247605950987	-1	1	Average_9	FOS	JUN
MA0478.1_MA0478.1.FOSL2	0.808706990506598	0	-1	Average_9	FOSL2	JUN
MA0655.1_MA0655.1.JDP2	0.839617689526425	0	1	Average_9	JDP2	JUN
MA0841.1_MA0841.1.NFE2	0.824353359679907	-1	-1	Average_9	NFE2	JUN
MA0099.3_MA0099.3.FOS::JUN	0.768744442903072	-1	-1	Average_9	FOS::JUN	JUN
MA1128.1_MA1128.1.FOSL1::JUN	0.72760287408053	-2	1	Average_9	FOSL1::JUN	JUN
MA1130.1_MA1130.1.FOSL2::JUN	0.750976644573973	-1	-1	Average_9	FOSL2::JUN	JUN
MA1134.1_MA1134.1.FOS::JUNB	0.780316900442034	-2	-1	Average_9	FOS::JUNB	JUN
MA1135.1_MA1135.1.FOSB::JUNB	0.773235371272542	-1	1	Average_9	FOSB::JUNB	JUN
MA1137.1_MA1137.1.FOSL1::JUNB	0.766988523612218	-2	-1	Average_9	FOSL1::JUNB	JUN
MA1138.1_MA1138.1.FOSL2::JUNB	0.773165136407967	-1	1	Average_9	FOSL2::JUNB	JUN
MA1141.1_MA1141.1.FOS::JUND	0.736398782484972	-2	1	Average_9	FOS::JUND	JUN
MA1142.1_MA1142.1.FOSL1::JUND	0.76936504932686	-1	1	Average_9	FOSL1::JUND	JUN
MA1144.1_MA1144.1.FOSL2::JUND	0.766231816978529	-1	1	Average_9	FOSL2::JUND	JUN
MA1101.2_MA1101.2.BACH2	0.77779546209889	-5	-1	Average_9	BACH2	JUN
MA0462.2_MA0462.2.BATF::JUN	0.764131064477844	-1	-1	Average_9	BATF::JUN	JUN
MA1634.1_MA1634.1.BATF	0.761773728622865	-1	-1	Average_9	BATF	JUN
MA0835.2_MA0835.2.BATF3	0.749485250000379	-1	-1	Average_9	BATF3	JUN
MA0477.2_MA0477.2.FOSL1	0.81641162732536	-2	-1	Average_9	FOSL1	JUN
MA0490.2_MA0490.2.JUNB	0.815041749371438	-2	-1	Average_9	JUNB	JUN
MA0491.2_MA0491.2.JUND	0.828471646880304	-2	-1	Average_9	JUND	JUN
MA0496.3_MA0496.3.MAFK	0.733621373801689	-4	-1	Average_9	MAFK	JUN
MA0089.2_MA0089.2.MAFG::NFE2L1	0.71233707746932	-4	-1	Average_9	MAFG::NFE2L1	JUN
MA2022.1_MA2022.1.BNC2	0.831057668496564	-2	1	Average_9	BNC2	JUN
MA1633.2_MA1633.2.BACH1	0.71741614847121	0	-1	Average_9	BACH1	JUN
MA0501.1_MA0501.1.MAF::NFE2	0.732563508679921	-1	-1	Average_1	MAF::NFE2	MAFG
MA0495.3_MA0495.3.MAFF	0.723103098819237	-4	-1	Average_1	MAFF	MAFG
MA0089.2_MA0089.2.MAFG::NFE2L1	0.737665364677202	1	-1	Average_1	MAFG::NFE2L1	MAFG
MA0259.1_MA0259.1.ARNT::HIF1A	0.752792487686201	2	1	Average_3	ARNT::HIF1A	MXI1
MA0649.1_MA0649.1.HEY2	0.7318997224368	1	1	Average_3	HEY2	MXI1
MA0464.2_MA0464.2.BHLHE40	0.705457069555539	1	-1	Average_3	BHLHE40	MXI1
MA0823.1_MA0823.1.HEY1	0.776982827366344	1	-1	Average_3	HEY1	MXI1
MA0058.3_MA0058.3.MAX	0.774084657878195	1	1	Average_3	MAX	MXI1
MA0825.1_MA0825.1.MNT	0.722863256880771	1	1	Average_3	MNT	MXI1
MA0147.3_MA0147.3.MYC	0.811651787093086	0	1	Average_3	MYC	MXI1
MA0104.4_MA0104.4.MYCN	0.76270293425173	0	-1	Average_3	MYCN	MXI1
MA0103.3_MA0103.3.ZEB1	0.704418715375506	1	1	Average_3	ZEB1	MXI1
MA1464.1_MA1464.1.ARNT2	0.737028126585666	1	-1	Average_3	ARNT2	MXI1
MA1560.1_MA1560.1.SOHLH2	0.732904405074199	1	-1	Average_3	SOHLH2	MXI1
MA1099.2_MA1099.2.HES1	0.704761787768805	1	-1	Average_3	HES1	MXI1
MA0616.2_MA0616.2.HES2	0.746359076892105	1	1	Average_3	HES2	MXI1
MA0830.2_MA0830.2.TCF4	0.704241176276752	0	1	Average_3	TCF4	MXI1
MA0819.2_MA0819.2.CLOCK	0.746213464652266	0	1	Average_3	CLOCK	MXI1
MA0821.2_MA0821.2.HES5	0.778750406908062	1	-1	Average_3	HES5	MXI1
MA0058.3_MA0058.3.MAX	0.711064236054397	0	-1	Average_21	MAX	MYC
MA0819.2_MA0819.2.CLOCK	0.701821421583063	1	-1	Average_21	CLOCK	MYC
MA0501.1_MA0501.1.MAF::NFE2	0.768224207162646	3	1	ENCFF118PSY_dedup.bam.motifs_1	MAF::NFE2	NFE2
MA0089.2_MA0089.2.MAFG::NFE2L1	0.78202427907568	0	1	ENCFF118PSY_dedup.bam.motifs_1	MAFG::NFE2L1	NFE2
MA0501.1_MA0501.1.MAF::NFE2	0.703417108836936	3	1	ENCFF001RUJ_dedup.bam.motifs_1	MAF::NFE2	NFE2
MA0139.1_MA0139.1.CTCF	0.728376803341658	-3	-1	SRR2184454_dedup.bam.motifs_0	CTCF	RAD21
MA0139.1_MA0139.1.CTCF	0.779165350607367	-2	1	SRR2184499_dedup.bam.motifs_2	CTCF	RAD21
MA0139.1_MA0139.1.CTCF	0.737892498416192	0	-1	Average_44	CTCF	RAD21
MA0476.1_MA0476.1.FOS	0.842525639776338	1	1	Average_3	FOS	RELA
MA0478.1_MA0478.1.FOSL2	0.787907970077042	2	-1	Average_3	FOSL2	RELA
MA0655.1_MA0655.1.JDP2	0.773277415710203	2	-1	Average_3	JDP2	RELA
MA0841.1_MA0841.1.NFE2	0.72348369526581	1	-1	Average_3	NFE2	RELA
MA0099.3_MA0099.3.FOS::JUN	0.833088545539041	1	-1	Average_3	FOS::JUN	RELA
MA1128.1_MA1128.1.FOSL1::JUN	0.806804477475588	0	-1	Average_3	FOSL1::JUN	RELA
MA1130.1_MA1130.1.FOSL2::JUN	0.830442343361858	1	-1	Average_3	FOSL2::JUN	RELA
MA1132.1_MA1132.1.JUN::JUNB	0.767575121050504	1	1	Average_3	JUN::JUNB	RELA
MA1134.1_MA1134.1.FOS::JUNB	0.83152057760979	1	1	Average_3	FOS::JUNB	RELA
MA1135.1_MA1135.1.FOSB::JUNB	0.839591069091444	1	1	Average_3	FOSB::JUNB	RELA
MA1137.1_MA1137.1.FOSL1::JUNB	0.81132811946763	0	-1	Average_3	FOSL1::JUNB	RELA
MA1138.1_MA1138.1.FOSL2::JUNB	0.840796597757759	1	1	Average_3	FOSL2::JUNB	RELA
MA1141.1_MA1141.1.FOS::JUND	0.820624502590382	0	1	Average_3	FOS::JUND	RELA
MA1142.1_MA1142.1.FOSL1::JUND	0.814428858338796	1	1	Average_3	FOSL1::JUND	RELA
MA1144.1_MA1144.1.FOSL2::JUND	0.835878199430122	1	1	Average_3	FOSL2::JUND	RELA
MA1101.2_MA1101.2.BACH2	0.702739049628832	-3	1	Average_3	BACH2	RELA
MA0462.2_MA0462.2.BATF::JUN	0.835544477331378	1	-1	Average_3	BATF::JUN	RELA
MA1634.1_MA1634.1.BATF	0.832409090858092	1	-1	Average_3	BATF	RELA
MA0835.2_MA0835.2.BATF3	0.839599632230658	1	-1	Average_3	BATF3	RELA
MA0477.2_MA0477.2.FOSL1	0.835408584005542	0	-1	Average_3	FOSL1	RELA
MA0490.2_MA0490.2.JUNB	0.831640129190479	0	-1	Average_3	JUNB	RELA
MA0491.2_MA0491.2.JUND	0.818943501139589	0	-1	Average_3	JUND	RELA
MA0496.3_MA0496.3.MAFK	0.712183795245278	-2	-1	Average_3	MAFK	RELA
MA2022.1_MA2022.1.BNC2	0.838717112901761	0	1	Average_3	BNC2	RELA
MA1633.2_MA1633.2.BACH1	0.795751810864469	2	-1	Average_3	BACH1	RELA
MA0829.2_MA0829.2.SREBF1	0.761621921398748	-2	1	ENCFF002EJE_dedup.bam.motifs_2	SREBF1	REST
MA0526.4_MA0526.4.USF2	0.785386140196056	-1	-1	ENCFF002EJE_dedup.bam.motifs_2	USF2	REST
MA0828.2_MA0828.2.SREBF2	0.744002177907893	-2	1	ENCFF002EJE_dedup.bam.motifs_2	SREBF2	REST
MA0139.1_MA0139.1.CTCF	0.713398016155276	1	-1	SRR577793_dedup.bam.motifs_0	CTCF	SPI
MA0081.2_MA0081.2.SPIB	0.86385093419553	0	1	Average_11	SPIB	SPI1
MA0139.1_MA0139.1.CTCF	0.758301183781243	-2	-1	Average_13	CTCF	STAG1
MA0139.1_MA0139.1.CTCF	0.762046866535304	-5	-1	Average_11	CTCF	STAG1
MA0140.2_MA0140.2.GATA1::TAL1	0.761198749249202	1	1	Average_4	GATA1::TAL1	TAL1
MA0036.3_MA0036.3.GATA2	0.920817709158185	-1	1	Average_4	GATA2	TAL1
MA0766.2_MA0766.2.GATA5	0.927651169173303	-1	-1	Average_4	GATA5	TAL1
MA0035.4_MA0035.4.GATA1	0.855268688303386	-1	1	Average_4	GATA1	TAL1
MA0482.2_MA0482.2.GATA4	0.879717681347257	-2	1	Average_4	GATA4	TAL1
MA1104.2_MA1104.2.GATA6	0.910798815745448	-3	1	Average_4	GATA6	TAL1
MA2021.1_MA2021.1.TRPS1	0.911040739550106	-2	1	Average_4	TRPS1	TAL1
MA0692.1_MA0692.1.TFEB	0.714302415070755	4	-1	SRR351873_dedup.bam.motifs_2	TFEB	USF1
MA0476.1_MA0476.1.FOS	0.761473243056377	0	-1	SRR2040603_dedup.bam.motifs_3	FOS	YAP1
MA0478.1_MA0478.1.FOSL2	0.766263267957385	1	-1	SRR2040603_dedup.bam.motifs_3	FOSL2	YAP1
MA0501.1_MA0501.1.MAF::NFE2	0.713258154888957	-5	-1	SRR2040603_dedup.bam.motifs_3	MAF::NFE2	YAP1
MA0655.1_MA0655.1.JDP2	0.736918329496314	1	1	SRR2040603_dedup.bam.motifs_3	JDP2	YAP1
MA0841.1_MA0841.1.NFE2	0.735924570988506	0	-1	SRR2040603_dedup.bam.motifs_3	NFE2	YAP1
MA0099.3_MA0099.3.FOS::JUN	0.717822092493959	0	-1	SRR2040603_dedup.bam.motifs_3	FOS::JUN	YAP1
MA1128.1_MA1128.1.FOSL1::JUN	0.711838071852946	-1	1	SRR2040603_dedup.bam.motifs_3	FOSL1::JUN	YAP1
MA1130.1_MA1130.1.FOSL2::JUN	0.733375240697561	0	-1	SRR2040603_dedup.bam.motifs_3	FOSL2::JUN	YAP1
MA1134.1_MA1134.1.FOS::JUNB	0.737212225647243	-1	-1	SRR2040603_dedup.bam.motifs_3	FOS::JUNB	YAP1
MA1135.1_MA1135.1.FOSB::JUNB	0.712681381162951	0	1	SRR2040603_dedup.bam.motifs_3	FOSB::JUNB	YAP1
MA1137.1_MA1137.1.FOSL1::JUNB	0.721931965652396	-1	1	SRR2040603_dedup.bam.motifs_3	FOSL1::JUNB	YAP1
MA1138.1_MA1138.1.FOSL2::JUNB	0.729187261697946	0	1	SRR2040603_dedup.bam.motifs_3	FOSL2::JUNB	YAP1
MA1141.1_MA1141.1.FOS::JUND	0.71582076729323	-1	-1	SRR2040603_dedup.bam.motifs_3	FOS::JUND	YAP1
MA1144.1_MA1144.1.FOSL2::JUND	0.733622578860139	0	1	SRR2040603_dedup.bam.motifs_3	FOSL2::JUND	YAP1
MA1101.2_MA1101.2.BACH2	0.719961222650841	-4	-1	SRR2040603_dedup.bam.motifs_3	BACH2	YAP1
MA0477.2_MA0477.2.FOSL1	0.736159545232268	-1	-1	SRR2040603_dedup.bam.motifs_3	FOSL1	YAP1
MA0490.2_MA0490.2.JUNB	0.722634278701779	-1	-1	SRR2040603_dedup.bam.motifs_3	JUNB	YAP1
MA0491.2_MA0491.2.JUND	0.740971952527842	-1	-1	SRR2040603_dedup.bam.motifs_3	JUND	YAP1
MA0089.2_MA0089.2.MAFG::NFE2L1	0.72878499678493	-3	-1	SRR2040603_dedup.bam.motifs_3	MAFG::NFE2L1	YAP1
MA2022.1_MA2022.1.BNC2	0.729004580025173	0	-1	SRR2040603_dedup.bam.motifs_3	BNC2	YAP1
MA0842.2_MA0842.2.NRL	0.772288854177205	-1	1	Average_1	NRL	ZNF316
MA0495.3_MA0495.3.MAFF	0.788448110447411	-3	-1	Average_1	MAFF	ZNF316
MA0139.1_MA0139.1.CTCF	0.833378300627804	-4	1	Average_2	CTCF	ZNF654
MA1102.2_MA1102.2.CTCFL	0.725782433290001	1	1	Average_2	CTCFL	ZNF654
MA2025.1_MA2025.1.CTCF	0.703572182491361	-19	1	Average_2	CTCF	ZNF654
MA2026.1_MA2026.1.CTCF	0.72347300076547	-20	1	Average_2	CTCF	ZNF654
